# Supplementary material for: Proteomic signatures of the APOE ε4 and APOE ε2 genetic variants and Alzheimer’s disease
Source: Nat Aging. 2026 May 15;6(5):1138–57. doi: 10.1038/s43587-026-01123-0 (PMC13190297; doi:10.1038/s43587-026-01123-0)
Supplement: Supplementary file 4 — Supplementary Tables 1–7. [file 43587_2026_1123_MOESM4_ESM.xlsx]

## Sheet: ST1
Supplementary Table. 1: Over view of participants in each cohort
GNPC plasma SomaLogic (7285 proteins)		BioFINDER-2 plasma SomaLogic (7285 proteins)		ADNI CSF SomaLogic (7001 proteins)		ADNI CSF TMT-MS (2024 proteins)		BioFINDER-2 CSF OLINK (1391 proteins)		UKBB plasma OLINK (1319 proteins)		PPMI CSF OLINK (826 proteins)		ROSMAP RNA Seq
	N=3289		N=1421		N=666		N=536		N=1475		N=4813		N=253		Total (N=443)
AD dementia diagnosis		Aβ status (CSF Aβ42/40 ratio)		Aβ status (CSF Aβ42/40 ratio)		Aβ status (CSF Aβ42/40 ratio)		Aβ status (CSF Aβ42/40 ratio)		Sex		Sex		Sex
CU	2069 (62.9%)	Aβ-	715 (50.3%)	Aβ-	309 (46.4%)	Aβ-	253 (47.2%)	Aβ-	699 (47.4%)	Male	2595 (53.9%)	Male	168 (66.4%)	Male	155 (35.0%)
AD	1220 (37.1%)	Aβ+	706 (49.7%)	Aβ+	357 (53.6%)	Aβ+	283 (52.8%)	Aβ+	776 (52.6%)	Female	2218 (46.1%)	Female	85 (33.6%)	Female	288 (65.0%)
Sex		Sex		Sex		Sex		Sex		Age		Age		Age at death
Male	1335 (40.6%)	Male	663 (46.7%)	Male	376 (56.5%)	Male	302 (56.3%)	Male	680 (46.1%)	Mean (SD)	54.2 (7.78)	Mean (SD)	63.5 (9.6)	Mean (SD)	88.7 (6.51)
Female	1954 (59.4%)	Female	758 (53.3%)	Female	290 (43.5%)	Female	234 (43.7%)	Female	795 (53.9%)	Median [Min, Max]	54.0 [40.0, 70.0]	Median [Min, Max]	64.9 [30.6, 84.9]	Median [Min, Max]	89.0 [67.4, 95.0]
Age		Age		Age		Age		Age		APOE genotypes		APOE genotypes		APOE genotype
Mean (SD)	75.3 (9.99)	Mean (SD)	67.8 (12.7)	Mean (SD)	73.3 (7.41)	Mean (SD)	73.3 (7.50)	Mean (SD)	68.4 (12.3)	ε2/ε2	29 (0.6%)	ε2/ε2	2 (0.8%)	ε2/ε2	4 (0.9%)
Median [Min, Max]	76.0 [27.0, 90.0]	Median [Min, Max]	71.5 [20.0, 93.3]	Median [Min, Max]	73.6 [54.4, 91.4]	Median [Min, Max]	73.5 [55.0, 91.4]	Median [Min, Max]	71.9 [20.0, 93.3]	ε2/ε3	590 (12.3%)	ε2/ε3	28 (11.1%)	ε2/ε3	64 (14.4%)
APOE genotypes		APOE genotypes		APOE genotypes		APOE genotypes		APOE genotypes		ε2/ε4	106 (2.2%)	ε3/ε3	158 (62.5%)	ε3/ε3	259 (58.5%)
ε2/ε2	12 (0.4%)	ε2/ε2	5 (0.4%)	ε2/ε2	1 (0.2%)	ε2/ε3	39 (7.3%)	ε2/ε2	4 (0.3%)	ε3/ε3	2885 (59.9%)	ε3/ε4	61 (24.1%)	ε3/ε4	110 (24.8%)
ε2/ε3	321 (9.8%)	ε2/ε3	90 (6.3%)	ε2/ε3	45 (6.8%)	ε3/ε3	240 (44.8%)	ε2/ε3	93 (6.3%)	ε3/ε4	1102 (22.9%)	ε4/ε4	4 (1.6%)	ε4/ε4	6 (1.4%)
ε2/ε4	92 (2.8%)	ε2/ε4	44 (3.1%)	ε3/ε3	295 (44.3%)	ε3/ε4	195 (36.4%)	ε2/ε4	45 (3.1%)	ε4/ε4	101 (2.1%)	Diagnosis at baseline		PMI
ε3/ε3	1679 (51.0%)	ε3/ε3	524 (36.9%)	ε3/ε4	246 (36.9%)	ε4/ε4	62 (11.6%)	ε3/ε3	533 (36.1%)			PD	72 (28.5%)	Mean (SD)	7.13 (4.47)
ε3/ε4	1013 (30.8%)	ε3/ε4	629 (44.3%)	ε4/ε4	79 (11.9%)	AD dementia diagnosis		ε3/ε4	667 (45.2%)			Prodromal	56 (22.1%)	Median [Min, Max]	5.83 [1.00, 29.6]
ε4/ε4	172 (5.2%)	ε4/ε4	129 (9.1%)	AD dementia diagnosis		AD	88 (16.4%)	ε4/ε4	133 (9.0%)			Healthy contol	125 (49.4%)	Diagnosis at death
Data contributor sites		AD dementia diagnosis		AD	123 (18.5%)	CN	130 (24.3%)	AD dementia diagnosis						AD	245 (55.3%)
F	2233 (67.9%)	AD	259 (18.2%)	CN	160 (24.0%)	MCI	318 (59.3%)	AD	274 (18.6%)					CU	198 (44.7%)
G	129 (3.9%)	CU	846 (59.5%)	MCI	383 (57.5%)			CU	846 (57.4%)
I	52 (1.6%)	MCI	316 (22.2%)					MCI	355 (24.1%)
L	528 (16.1%)
Q	246 (7.5%)
R	101 (3.1%)
The GNPC cohort includes plasma proteomics and clinical data from seven anonymized contributing sites, labeled as F, G, I, L, Q and R. These site identifiers are anonymized per GNPC consortium agreements to protect site-level confidentiality and participant privacy. Although one contributing site is known to the authors, individual site identities are not publicly disclosed in accordance with con…

## Sheet: ST2
Supplementary Table. 2: Cell type enrichment analysis across 81 cell types for early dysregulated proteins in APOE2 carriers (GNPC plasma SomaLogic)
Early upregulated proteins in APOE2 carriers							Early downregulated proteins in APOE2 carriers
CellType	annotLevel	p	fold_change	sd_from_mean	q		CellType	annotLevel	p	fold_change	sd_from_mean	q
Alveolar_cells_type_2	1	0.0294	2.08487	2.58199	0.650181		Glandular_and_luminal_cells	1	0.0287	1.54573	2.51438	0.789949
Undifferentiated_cells	1	0.0349	1.68636	1.74555	0.650181		Proximal_enterocytes	1	0.0393	1.88044	2.12082	0.789949
Ciliated_cells	1	0.0726	1.65909	1.65608	0.650181		Basal_keratinocytes	1	0.0442	1.51475	2.03892	0.789949
Erythroid_cells	1	0.0781	1.80359	1.08991	0.650181		Club_cells	1	0.0444	1.42415	2.20376	0.789949
Intestinal_goblet_cells	1	0.097	1.49539	0.731035	0.650181		Oocytes	1	0.0728	1.48039	1.5823	0.789949
Club_cells	1	0.0979	1.34459	1.05776	0.650181		Ionocytes	1	0.1125	1.29216	1.23699	0.789949
Ionocytes	1	0.105	1.49245	1.19979	0.650181		Paneth_cells	1	0.1232	1.28487	0.860452	0.789949
Sertoli_cells	1	0.1066	1.44373	1.02089	0.650181		Muller_glia_cells	1	0.1299	1.32859	1.13461	0.789949
Glandular_and_luminal_cells	1	0.119	1.33828	0.91611	0.650181		Distal_enterocytes	1	0.13	1.28624	1.07879	0.789949
Distal_tubular_cells	1	0.1201	1.36774	0.705896	0.650181		Alveolar_cells_type_2	1	0.1342	1.23382	0.942835	0.789949
Collecting_duct_cells	1	0.1246	1.30788	0.843935	0.650181		Distal_tubular_cells	1	0.1462	1.26385	0.889504	0.789949
Enteroendocrine_cells	1	0.1284	1.45458	0.661255	0.650181		Sertoli_cells	1	0.1633	1.20552	0.83274	0.789949
Cholangiocytes	1	0.1304	1.39816	0.937955	0.650181		Erythroid_cells	1	0.1843	1.25055	0.593452	0.789949
Prostatic_glandular_cells	1	0.1372	1.23996	0.370619	0.650181		Spermatogonia	1	0.1991	1.20248	0.790444	0.789949
Suprabasal_keratinocytes	1	0.141	1.76123	1.0719	0.650181		monocytes	1	0.2219	1.20158	0.66716	0.789949
Gastric_mucus_secreting_cells	1	0.1543	1.30995	0.548332	0.650181		Collecting_duct_cells	1	0.222	1.11961	0.56171	0.789949
Alveolar_cells_type_1	1	0.1637	1.26019	0.655801	0.650181		Ovarian_stromal_cells	1	0.2254	1.11311	0.561421	0.789949
Secretory_cells	1	0.1717	1.16438	0.389242	0.650181		Hofbauer_cells	1	0.2274	1.17356	0.596501	0.789949
Distal_enterocytes	1	0.1732	1.34363	0.747319	0.650181		Syncytiotrophoblasts	1	0.2357	1.29268	0.680081	0.789949
Spermatocytes	1	0.1769	1.4102	0.873747	0.650181		Ciliated_cells	1	0.2386	1.12306	0.530645	0.789949
Breast_glandular_cells	1	0.1943	1.12729	0.235654	0.650181		Hepatocytes	1	0.2575	1.26182	0.55724	0.789949
Muller_glia_cells	1	0.2021	1.21861	0.442278	0.650181		Secretory_cells	1	0.2639	1.05892	0.242428	0.789949
Serous_glandular_cells	1	0.2036	0.992113	-0.008483	0.650181		Gastric_mucus_secreting_cells	1	0.2708	1.12063	0.368203	0.789949
Syncytiotrophoblasts	1	0.2074	1.21822	0.294237	0.650181		Peritubular_cells	1	0.3103	1.07887	0.359207	0.789949
Skeletal_myocytes	1	0.2078	1.36414	0.502502	0.650181		Intestinal_goblet_cells	1	0.3238	0.989672	-0.0264321	0.789949
Hofbauer_cells	1	0.2087	1.26168	0.532302	0.650181		Macrophages	1	0.3319	1.06479	0.274472	0.789949
Cardiomyocytes	1	0.2463	1.05427	0.0653865	0.655583		Breast_glandular_cells	1	0.3327	1.00289	0.00919597	0.789949
Leydig_cells	1	0.2487	1.16429	0.425475	0.655583		Granulosa_cells	1	0.3512	1.02048	0.0857264	0.789949
Breast_myoepithelial_cells	1	0.2563	1.08377	0.197117	0.655583		Extravillous_trophoblasts	1	0.3588	1.02713	0.0831986	0.789949
Spermatogonia	1	0.2609	1.11821	0.263242	0.655583		T_cells	1	0.3654	1.06198	0.185323	0.789949
Basal_keratinocytes	1	0.2627	1.11242	0.25609	0.655583		B_cells	1	0.3705	1.02192	0.0596239	0.789949
Oocytes	1	0.2641	1.18117	0.351788	0.655583		Undifferentiated_cells	1	0.3773	1.01137	0.0517358	0.789949
Basal_respiratory_cells	1	0.2674	1.06168	0.118014	0.655583		Early_spermatids	1	0.3794	1.06674	0.207135	0.789949
Mesothelial_cells	1	0.279	1.09405	0.223839	0.655583		Suprabasal_keratinocytes	1	0.3812	1.04621	0.112663	0.789949
Melanocytes	1	0.2866	1.03717	0.0732616	0.655583		Basal_respiratory_cells	1	0.4066	0.971605	-0.0958331	0.789949
Granulosa_cells	1	0.3063	1.04257	0.10103	0.655583		Ductal_cells	1	0.4076	1.00555	0.0309078	0.789949
Macrophages	1	0.3078	1.11495	0.286623	0.655583		Prostatic_glandular_cells	1	0.4168	0.91162	-0.232071	0.789949
Ovarian_stromal_cells	1	0.3254	1.05133	0.147169	0.655583		NK_cells	1	0.4323	1.00032	0.000886834	0.789949
Peritubular_cells	1	0.3447	1.04441	0.115924	0.655583		Enteroendocrine_cells	1	0.4397	0.879327	-0.29745	0.789949
Hepatocytes	1	0.3481	1.17793	0.217827	0.655583		Cytotrophoblasts	1	0.4433	0.998487	-0.00752175	0.789949
Oligodendrocytes	1	0.3491	1.08095	0.168978	0.655583		Oligodendrocytes	1	0.4496	0.99709	-0.0104837	0.789949
Endometrial_stromal_cells	1	0.3554	1.01715	0.0448099	0.655583		Squamous_epithelial_cells	1	0.4618	0.968415	-0.11485	0.789949
Kupffer_cells	1	0.3559	1.04832	0.103973	0.655583		Astrocytes	1	0.4685	0.993958	-0.0261075	0.789949
Cytotrophoblasts	1	0.3631	1.03565	0.101518	0.655583		Spermatocytes	1	0.4685	0.988967	-0.0408192	0.789949
Proximal_tubular_cells	1	0.3681	0.999458	-0.000989575	0.655583		Alveolar_cells_type_1	1	0.486	0.964533	-0.161123	0.789949
Late_spermatids	1	0.3766	1.03107	0.045527	0.655583		Microglial_cells	1	0.4896	0.989286	-0.0559818	0.789949
Early_spermatids	1	0.3804	1.06932	0.124076	0.655583		Melanocytes	1	0.4911	0.926673	-0.253341	0.789949
Extravillous_trophoblasts	1	0.3915	0.935313	-0.115973	0.660656		Endometrial_stromal_cells	1	0.4937	0.961408	-0.174478	0.789949
Pancreatic_endocrine_cells	1	0.4096	0.950651	-0.102972	0.665496		Adipocytes	1	0.5049	0.941876	-0.217175	0.789949
Paneth_cells	1	0.4108	0.939635	-0.107696	0.665496		Kupffer_cells	1	0.5077	0.952792	-0.174412	0.789949
NK_cells	1	0.4422	0.857586	-0.231286	0.699672		Skeletal_myocytes	1	0.5118	0.8822	-0.279366	0.789949
Basal_prostatic_cells	1	0.453	0.874407	-0.23237	0.699672		dendritic_cells	1	0.5417	0.910228	-0.303391	0.789949
Schwann_cells	1	0.4635	0.929587	-0.175852	0.699672		Plasma_cells	1	0.5499	0.771944	-0.457431	0.789949
Squamous_epithelial_cells	1	0.4681	0.892357	-0.225197	0.699672		Rod_photoreceptor_cells	1	0.5502	0.91342	-0.320002	0.789949
Ductal_cells	1	0.4921	0.94767	-0.170254	0.699672		Cholangiocytes	1	0.5756	0.907971	-0.369986	0.789949
Exocrine_glandular_cells	1	0.499	0.667871	-0.365925	0.699672		Lymphatic_endothelial_cells	1	0.576	0.911893	-0.355179	0.789949
monocytes	1	0.5001	0.861852	-0.263459	0.699672		Proximal_tubular_cells	1	0.5788	0.881774	-0.366784	0.789949
Plasma_cells	1	0.501	0.723307	-0.319931	0.699672		Schwann_cells	1	0.5814	0.919287	-0.344938	0.789949
Basal_squamous_epithelial_cells	1	0.52	0.90486	-0.271907	0.713898		Basal_squamous_epithelial_cells	1	0.589	0.925177	-0.364732	0.789949
Langerhans_cells	1	0.5486	0.809936	-0.350529	0.74061		Langerhans_cells	1	0.594	0.872361	-0.40417	0.789949
T_cells	1	0.5711	0.737397	-0.463537	0.758346		Horizontal_cells	1	0.5949	0.919517	-0.342215	0.789949
B_cells	1	0.6076	0.707225	-0.460976	0.7938		Cone_photoreceptor_cells	1	0.6086	0.860367	-0.448674	0.795106
Adipocytes	1	0.6401	0.773932	-0.493936	0.801206		Endothelial_cells	1	0.6339	0.901479	-0.471721	0.80676
granulocytes	1	0.6504	0.704024	-0.471239	0.801206		Pancreatic_endocrine_cells	1	0.6442	0.871658	-0.459894	0.80676
Mucus_glandular_cells	1	0.6698	0.838399	-0.481303	0.801206		Serous_glandular_cells	1	0.6474	0.693614	-0.570471	0.80676
Horizontal_cells	1	0.6705	0.772311	-0.559002	0.801206		Salivary_duct_cells	1	0.6963	0.921913	-0.569002	0.847961
dendritic_cells	1	0.6769	0.726525	-0.535101	0.801206		Mucus_glandular_cells	1	0.7014	0.880249	-0.591924	0.847961
Salivary_duct_cells	1	0.6787	0.875748	-0.527353	0.801206		Breast_myoepithelial_cells	1	0.7132	0.854174	-0.582083	0.849547
Astrocytes	1	0.6867	0.767596	-0.582757	0.801206		Cardiomyocytes	1	0.7279	0.659155	-0.71196	0.854491
Fibroblasts	1	0.6924	0.752986	-0.613689	0.801206		Exocrine_glandular_cells	1	0.7414	0.632617	-0.699516	0.854988
Smooth_muscle_cells	1	0.7381	0.781492	-0.651472	0.8406		Bipolar_cells	1	0.757	0.803472	-0.705456	0.854988
Proximal_enterocytes	1	0.7472	0.540923	-0.646889	0.8406		Late_spermatids	1	0.7661	0.687346	-0.78396	0.854988
Lymphatic_endothelial_cells	1	0.7694	0.726081	-0.646365	0.853718		Oligodendrocyte_precursor_cells	1	0.7709	0.806204	-0.770144	0.854988
Endothelial_cells	1	0.7976	0.73402	-0.747867	0.869508		Basal_prostatic_cells	1	0.7811	0.782402	-0.687914	0.854988
Bipolar_cells	1	0.8051	0.649576	-0.730748	0.869508		granulocytes	1	0.8166	0.713734	-0.801443	0.881928
Cone_photoreceptor_cells	1	0.8379	0.593779	-0.774411	0.893025		Leydig_cells	1	0.8626	0.771345	-1.00821	0.91935
Microglial_cells	1	0.8652	0.66677	-1.00115	0.910145		Excitatory_neurons	1	0.8801	0.735068	-1.14089	0.921862
Rod_photoreceptor_cells	1	0.9232	0.540751	-0.975608	0.958708		Mesothelial_cells	1	0.8949	0.749497	-1.0402	0.921862
Oligodendrocyte_precursor_cells	1	0.9765	0.373411	-1.43761	0.9928		Inhibitory_neurons	1	0.8991	0.725316	-1.22145	0.921862
Inhibitory_neurons	1	0.9918	0.330033	-1.68843	0.9928		Smooth_muscle_cells	1	0.9386	0.759568	-1.28595	0.950333
Excitatory_neurons	1	0.9928	0.306112	-1.69214	0.9928		Fibroblasts	1	0.9716	0.668446	-1.44444	0.9716

## Sheet: ST3
Supplementary Table. 3: Cell type enrichment analysis across 81 cell types for different groups of proteins in APOE2 analysis
CellType	annotLevel	p	fold_change	sd_from_mean	q	Cluster_Group_name
Collecting_duct_cells	1	0.0396	2.07015	2.01093	0.827895	AD-mediated proteins_down
NK_cells	1	0.0489	3.12115	2.39573	0.827895	AD-mediated proteins_down
Club_cells	1	0.0494	1.75405	1.62224	0.827895	AD-mediated proteins_down
Astrocytes	1	0.0055	6.5868	4.81818	0.4455	AD-mediated proteins_up
Oocytes	1	0.0369	4.2189	2.08351	0.739073	AD-mediated proteins_up
Distal_tubular_cells	1	0.0385	2.86152	1.24477	0.739073	AD-mediated proteins_up
Ovarian_stromal_cells	1	0.0013	2.25003	5.07327	0.1053	APOE2-specific_down
Glandular_and_luminal_cells	1	0.0211	1.79781	2.93157	0.648	APOE2-specific_down
Sertoli_cells	1	0.024	1.86714	2.83412	0.648	APOE2-specific_down
Oocytes	1	0.0343	1.82889	2.19558	0.694575	APOE2-specific_down
Alveolar_cells_type_2	1	0.026	2.25661	2.62174	0.681342	APOE2-specific_up
Collecting_duct_cells	1	0.0468	1.80177	1.94885	0.681342	APOE2-specific_up
Prostatic_glandular_cells	1	0.0151	3.00911	3.44745	0.871329	mediator-proteins_down
Basal_keratinocytes	1	0.0235	2.13218	2.84069	0.871329	mediator-proteins_down
Proximal_enterocytes	1	0.0339	2.57473	2.46214	0.871329	mediator-proteins_down
Undifferentiated_cells	1	0.0255	2.10158	1.71566	0.612085	mediator-proteins_up
Erythroid_cells	1	0.0279	3.36439	1.8858	0.612085	mediator-proteins_up
Proximal_enterocytes	1	0.0386	4.14664	2.61478	0.612085	mediator-proteins_up
Adipocytes	1	0.0436	2.54291	1.94085	0.612085	mediator-proteins_up
Erythroid_cells	1	0.0168	5.96081	3.84421	0.794957	undivided_down
Intestinal_goblet_cells	1	0.0251	3.077	1.37585	0.517937	undivided_up
Undifferentiated_cells	1	0.0278	2.35908	1.6874	0.517937	undivided_up
Enteroendocrine_cells	1	0.0291	3.46788	1.55974	0.517937	undivided_up
Prostatic_glandular_cells	1	0.0448	2.17452	0.814535	0.517937	undivided_up

## Sheet: ST4
Supplementary Table. 4: Cell type enrichment analysis across 81 cell types for different groups of proteins in APOE4 analysis
CellType	annotLevel	p	fold_change	sd_from_mean	q	Cluster_Group_name
Syncytiotrophoblasts	1	0.0303	1.86597	2.26489	0.891368	AD-mediated proteins_down
Exocrine_glandular_cells	1	0	6.39909	8.51935	0	AD-mediated proteins_up
Pancreatic_endocrine_cells	1	0.0128	2.37588	3.88924	0.3861	AD-mediated proteins_up
Horizontal_cells	1	0.0194	1.72373	2.54971	0.3861	AD-mediated proteins_up
Microglial_cells	1	0.0328	1.49105	2.10657	0.3861	AD-mediated proteins_up
Oligodendrocyte_precursor_cells	1	0.0384	1.60826	2.00508	0.3861	AD-mediated proteins_up
Melanocytes	1	0.0411	1.95803	2.75914	0.3861	AD-mediated proteins_up
Peritubular_cells	1	0.0414	1.56689	2.10922	0.3861	AD-mediated proteins_up
Fibroblasts	1	0.0474	1.56639	1.97041	0.3861	AD-mediated proteins_up
Mucus_glandular_cells	1	0.0478	1.49843	2.04381	0.3861	AD-mediated proteins_up
Glandular_and_luminal_cells	1	0.0098	2.2398	3.98585	0.69739	APOE4-specific_down
Intestinal_goblet_cells	1	0.0195	3.03968	3.62751	0.69739	APOE4-specific_down
Serous_glandular_cells	1	0.0326	3.23335	2.80815	0.69739	APOE4-specific_down
Macrophages	1	0.0036	3.627	5.46696	0.2916	APOE4-specific_up
Schwann_cells	1	0.0197	2.44876	2.94827	0.641925	APOE4-specific_up
Fibroblasts	1	0.0254	2.31078	2.80122	0.641925	APOE4-specific_up
Proximal_tubular_cells	1	0.0317	2.69245	2.54377	0.641925	APOE4-specific_up
Oligodendrocyte_precursor_cells	1	0.0424	2.1044	2.11844	0.68688	APOE4-specific_up
Erythroid_cells	1	0.0147	6.71454	4.27677	0.9459	mediator-proteins_down
Smooth_muscle_cells	1	0.0131	3.95668	3.74012	0.4563	mediator-proteins_up
Oligodendrocyte_precursor_cells	1	0.0161	4.72441	3.54784	0.4563	mediator-proteins_up
Oocytes	1	0.0169	5.57009	3.73542	0.4563	mediator-proteins_up
Distal_tubular_cells	1	0.0283	2.85997	1.45352	0.573075	mediator-proteins_up
Salivary_duct_cells	1	0.0404	2.0892	1.90028	0.63585	mediator-proteins_up
Sertoli_cells	1	0.0471	2.4922	1.46782	0.63585	mediator-proteins_up
Ductal_cells	1	0.0126	1.98685	3.45068	0.7533	undivided_down
Hepatocytes	1	0.023	2.85957	2.48978	0.7533	undivided_down
Ovarian_stromal_cells	1	0.0448	1.666	2.09328	0.7533	undivided_down
Excitatory_neurons	1	0.0045	2.51408	3.3725	0.3645	undivided_up
Smooth_muscle_cells	1	0.0161	2.15487	3.20022	0.4698	undivided_up
Lymphatic_endothelial_cells	1	0.0216	2.40597	2.90498	0.4698	undivided_up
Peritubular_cells	1	0.0293	2.08151	2.56112	0.4698	undivided_up
Ovarian_stromal_cells	1	0.031	1.90678	2.44172	0.4698	undivided_up
Hofbauer_cells	1	0.0355	2.37202	2.44937	0.4698	undivided_up
Exocrine_glandular_cells	1	0.0406	3.88497	2.87612	0.4698	undivided_up

## Sheet: ST5
Supplementary Table. 5: APOE4 and AD associated gene expression in ROSMAP
Gene expression from bulk RNA-seq		APOE4 associated proteins (Without AD adjustment)						AD associated proteins (Without APOE4 adjustment)						APOE4 associated proteins (With AD adjustment)						AD associated proteins (With APOE4 adjustment)
Gene expression	EntrezGeneSymbol	coef	std.beta	se	resid	p	p_adjusted	coef	std.beta	se	resid	p	p_adjusted	coef	std.beta	se	resid	p	p_adjusted	coef	std.beta	se	resid	p	p_adjusted
APOE__TPM	APOE	-0.08974	-0.04436	0.104712	369	0.391984	0.98775	-0.12511	-0.06625	0.104708	369	0.232934	0.31509	-0.06303	-0.03116	0.10796	368	0.559676	0.926634	-0.10974	-0.05811	0.108057	368	0.310519	0.367846
ARL2__TPM	ARL2	0.010071	0.00455	0.111853	370	0.928305	0.98775	-0.20037	-0.09702	0.111376	370	0.072825	0.147566	0.061923	0.027979	0.114857	369	0.590122	0.926634	-0.21529	-0.10425	0.114864	369	0.061683	0.124989
ARNT__TPM	ARNT	0.089356	0.041592	0.109655	370	0.415663	0.98775	-0.14777	-0.07372	0.109492	370	0.177956	0.263512	0.132643	0.061741	0.112747	369	0.240168	0.926634	-0.17973	-0.08965	0.112755	369	0.111802	0.183165
ATE1__TPM	ATE1	0.028305	0.012767	0.114378	370	0.804683	0.98775	-0.18686	-0.09033	0.113982	370	0.101977	0.17578	0.077826	0.035103	0.117521	369	0.508236	0.926634	-0.20561	-0.09939	0.117529	369	0.081045	0.148588
ATG7__TPM	ATG7	-0.0859	-0.03942	0.111841	370	0.44297	0.98775	-0.26007	-0.12792	0.111118	370	0.01979	0.080201	-0.02469	-0.01133	0.114629	369	0.829579	0.926634	-0.25412	-0.125	0.114637	369	0.027249	0.082389
BCDIN3D__TPM	BCDIN3D	0.128127	0.057356	0.113667	370	0.26038	0.98775	-0.0891	-0.04275	0.113775	370	0.434034	0.498411	0.158801	0.071087	0.117086	369	0.17584	0.926634	-0.12736	-0.0611	0.117093	369	0.277462	0.34459
BMP6__TPM	BMP6	0.1023	0.048076	0.108308	370	0.345515	0.98775	0.069662	0.035085	0.108385	370	0.520798	0.548828	0.090789	0.042667	0.111717	369	0.41693	0.926634	0.047793	0.02407	0.111724	369	0.669064	0.713356
BMPR2__TPM	BMPR2	-0.02546	-0.01174	0.112058	370	0.820403	0.98775	-0.24191	-0.11952	0.111365	370	0.03047	0.082835	0.034827	0.016056	0.114877	369	0.761932	0.926634	-0.2503	-0.12367	0.114884	369	0.029983	0.085508
BOLA3__TPM	BOLA3	-0.09507	-0.04293	0.11473	370	0.407864	0.98775	-0.29381	-0.14219	0.113824	370	0.010228	0.065628	-0.0258	-0.01165	0.11742	369	0.82622	0.926634	-0.2876	-0.13918	0.117428	369	0.014784	0.081884
CAPN13__TPM	CAPN13	0.121212	0.056417	0.111127	370	0.276094	0.98775	0.160733	0.080175	0.110999	370	0.148449	0.228612	0.087581	0.040764	0.114423	369	0.444515	0.926634	0.139636	0.069652	0.11443	369	0.223141	0.304486
CD72__TPM	CD72	0.006288	0.002849	0.114347	370	0.956175	0.98775	-0.2565	-0.12456	0.113574	370	0.0245	0.082835	0.072258	0.032744	0.11711	369	0.537606	0.926634	-0.27391	-0.13302	0.117118	369	0.019882	0.081884
CDA__TPM	CDA	0.318113	0.142338	0.111865	370	0.004707	0.362401	0.354612	0.170044	0.111575	370	0.001606	0.030925	0.247037	0.110535	0.114387	369	0.031443	0.926634	0.295105	0.141509	0.114395	369	0.010274	0.079486
CDK5RAP3__TPM	CDK5RAP3	0.084474	0.03843	0.110612	370	0.445531	0.98775	-0.19203	-0.09362	0.110255	370	0.082395	0.154895	0.138776	0.063134	0.113516	369	0.222291	0.926634	-0.22546	-0.10992	0.113524	369	0.047773	0.109013
CDK8__TPM	CDK8	0.054881	0.024841	0.114105	370	0.630825	0.98775	-0.12428	-0.06029	0.113965	370	0.276199	0.360463	0.090037	0.040754	0.11748	369	0.443927	0.926634	-0.14597	-0.07081	0.117488	369	0.214874	0.301155
CEP20__TPM	CEP20	0.006055	0.002836	0.110578	370	0.956362	0.98775	-0.20542	-0.1031	0.110069	370	0.062794	0.13068	0.05895	0.027607	0.113512	369	0.603846	0.926634	-0.21962	-0.11022	0.11352	369	0.0538	0.118361
CLEC4G__TPM	CLEC4G	-0.04861	-0.02231	0.110064	370	0.658985	0.98775	-0.2778	-0.13665	0.109149	370	0.011329	0.067102	0.019422	0.008915	0.1126	369	0.863149	0.926634	-0.28248	-0.13895	0.112608	369	0.012553	0.080546
COMTD1__TPM	COMTD1	-0.16873	-0.08006	0.107563	370	0.117581	0.855223	-0.16334	-0.08306	0.107593	370	0.129844	0.204041	-0.13736	-0.06518	0.110769	369	0.21574	0.926634	-0.13025	-0.06623	0.110776	369	0.240439	0.319204
CTF1__TPM	CTF1	0.165384	0.079577	0.10675	369	0.122175	0.855223	0.313759	0.162112	0.105566	369	0.003151	0.040438	0.095469	0.045936	0.109049	368	0.381894	0.926634	0.290934	0.150319	0.10877	368	0.007812	0.075431
DCUN1D5__TPM	DCUN1D5	-0.02276	-0.01047	0.112487	370	0.839736	0.98775	-0.21078	-0.10393	0.111965	370	0.060541	0.129492	0.029728	0.013678	0.1155	369	0.797028	0.926634	-0.21794	-0.10746	0.115508	369	0.059966	0.124795
DHRS9__TPM	DHRS9	0.179764	0.081903	0.112875	370	0.112104	0.855223	-0.07037	-0.03436	0.113209	370	0.534572	0.548828	0.208829	0.095146	0.116287	369	0.073342	0.926634	-0.12068	-0.05892	0.116294	369	0.300098	0.361055
DLD__TPM	DLD	-0.05306	-0.02428	0.113368	370	0.640012	0.98775	-0.23628	-0.11585	0.112742	370	0.036782	0.086954	0.004081	0.001867	0.116311	369	0.97203	0.993489	-0.23726	-0.11633	0.116319	369	0.042085	0.104469
DMKN__TPM	DMKN	-0.12266	-0.05623	0.112278	370	0.275326	0.98775	-0.36262	-0.17814	0.110875	370	0.001174	0.030136	-0.0375	-0.01719	0.114369	369	0.743172	0.926634	-0.35359	-0.1737	0.114376	369	0.002143	0.075431
EIF4G1__TPM	EIF4G1	0.037381	0.017309	0.111056	370	0.736613	0.98775	-0.08193	-0.04065	0.110998	370	0.460936	0.514377	0.06063	0.028075	0.114469	369	0.596665	0.926634	-0.09653	-0.0479	0.114477	369	0.399648	0.445984
FOXO1__TPM	FOXO1	0.189672	0.087255	0.110786	370	0.087723	0.844339	0.187303	0.092342	0.110804	370	0.091794	0.164376	0.153464	0.070598	0.114033	369	0.179198	0.926634	0.150337	0.074117	0.114041	369	0.188229	0.284189
HBQ1__TPM	HBQ1	-0.12557	-0.05902	0.108207	370	0.246619	0.98775	-0.32135	-0.16187	0.107116	370	0.002882	0.040438	-0.05114	-0.02404	0.110476	369	0.643719	0.926634	-0.30903	-0.15566	0.110483	369	0.005426	0.075431
HDAC6__TPM	HDAC6	0.021353	0.009745	0.110427	370	0.846774	0.98775	-0.11484	-0.05616	0.110279	370	0.298404	0.376674	0.05203	0.023744	0.113738	369	0.647612	0.926634	-0.12737	-0.06229	0.113745	369	0.263539	0.338208
HES5__TPM	HES5	-0.11712	-0.05435	0.111085	370	0.292408	0.98775	0.105579	0.052505	0.111124	370	0.342681	0.418832	-0.15133	-0.07022	0.114371	369	0.186601	0.926634	0.142032	0.070633	0.114379	369	0.215111	0.301155
HSPA1L__TPM	HSPA1L	0.02841	0.012658	0.114503	370	0.804186	0.98775	-0.15168	-0.07242	0.114249	370	0.185132	0.268966	0.06894	0.030716	0.117811	369	0.558789	0.926634	-0.16828	-0.08035	0.117819	369	0.15405	0.247122
KCNMB3__TPM	KCNMB3	0.122174	0.056226	0.110711	370	0.27051	0.98775	0.241654	0.119185	0.110186	370	0.028919	0.082835	0.067911	0.031254	0.11362	369	0.550402	0.926634	0.225296	0.111117	0.113627	369	0.048136	0.109013
KCTD2__TPM	KCTD2	0.060952	0.027661	0.112324	370	0.587698	0.98775	-0.17901	-0.08706	0.11199	370	0.110804	0.18153	0.110475	0.050136	0.115392	369	0.338999	0.926634	-0.20562	-0.1	0.1154	369	0.075607	0.145544
KRT19__TPM	KRT19	0.017513	0.008125	0.110289	370	0.87392	0.98775	0.20865	0.103744	0.109765	370	0.058095	0.127808	-0.03476	-0.01613	0.113226	369	0.759041	0.926634	0.217022	0.107907	0.113233	369	0.056062	0.11991
LRRN1__TPM	LRRN1	0.024309	0.011062	0.11328	370	0.830205	0.98775	-0.03704	-0.01806	0.113278	370	0.743879	0.753667	0.035276	0.016053	0.11685	369	0.762906	0.926634	-0.04554	-0.02221	0.116858	369	0.69701	0.725267
MAD2L1BP__TPM	MAD2L1BP	0.010654	0.004869	0.112244	370	0.924429	0.98775	-0.27183	-0.13314	0.11136	370	0.015116	0.080201	0.080812	0.036934	0.114809	369	0.481949	0.926634	-0.29129	-0.14268	0.114816	369	0.011591	0.080546
MAPK8__TPM	MAPK8	-0.06983	-0.03153	0.113414	370	0.538459	0.98775	-0.29848	-0.14443	0.112413	370	0.008269	0.059156	0.002184	0.000986	0.115973	369	0.984987	0.993489	-0.299	-0.14468	0.11598	369	0.010323	0.079486
MCAM__TPM	MCAM	0.011026	0.005113	0.111783	370	0.921477	0.98775	-0.12344	-0.06134	0.111608	370	0.269444	0.35771	0.043267	0.020062	0.115119	369	0.707251	0.926634	-0.13386	-0.06652	0.115127	369	0.245694	0.320652
MORF4L2__TPM	MORF4L2	-0.04438	-0.02013	0.113757	370	0.696663	0.98775	-0.26461	-0.12861	0.112954	370	0.019679	0.080201	0.020541	0.009316	0.116525	369	0.860168	0.926634	-0.26955	-0.13102	0.116533	369	0.021265	0.081884
MTMR7__TPM	MTMR7	-0.09679	-0.04389	0.113205	370	0.393108	0.98775	-0.31468	-0.15294	0.112137	370	0.005278	0.046515	-0.02229	-0.01011	0.115682	369	0.847297	0.926634	-0.30931	-0.15033	0.11569	369	0.007837	0.075431
NFIA__TPM	NFIA	0.003407	0.001631	0.108308	370	0.974922	0.98775	0.169601	0.087005	0.107955	370	0.11703	0.187736	-0.03975	-0.01903	0.111354	369	0.721337	0.926634	0.179176	0.091917	0.111362	369	0.108482	0.181589
NPY__TPM	NPY	0.007335	0.003268	0.114932	370	0.949147	0.98775	-0.20214	-0.09652	0.114459	370	0.078217	0.154429	0.05947	0.026496	0.118043	369	0.614702	0.926634	-0.21646	-0.10336	0.11805	369	0.067512	0.133293
OTULIN__TPM	OTULIN	0.119243	0.053849	0.113606	370	0.294578	0.98775	-0.1625	-0.07864	0.113468	370	0.152958	0.230936	0.168135	0.075928	0.116733	369	0.15062	0.926634	-0.203	-0.09824	0.116741	369	0.082889	0.148588
PCLAF__TPM	PCLAF	0.160876	0.074112	0.111768	370	0.150889	0.968206	0.09271	0.045771	0.111984	370	0.408268	0.48364	0.14708	0.067756	0.115275	369	0.202794	0.926634	0.057281	0.02828	0.115283	369	0.619572	0.671931
PGP__TPM	PGP	-0.08291	-0.03791	0.111016	370	0.455653	0.98775	-0.23744	-0.11635	0.110419	370	0.032174	0.082835	-0.0273	-0.01248	0.113906	369	0.81069	0.926634	-0.23086	-0.11313	0.113913	369	0.043416	0.104469
PHB2__TPM	PHB2	0.031063	0.014063	0.113123	370	0.783778	0.98775	-0.25126	-0.12191	0.112385	370	0.025967	0.082835	0.097219	0.044013	0.115833	369	0.401841	0.926634	-0.27468	-0.13327	0.115841	369	0.018245	0.081884
PHOSPHO2__TPM	PHOSPHO2	0.040711	0.018418	0.114366	370	0.722065	0.98775	-0.08082	-0.03919	0.114315	370	0.479997	0.527997	0.063883	0.028902	0.117888	369	0.588215	0.926634	-0.09621	-0.04665	0.117896	369	0.414983	0.456481
PLA2G7__TPM	PLA2G7	0.088618	0.041496	0.110281	370	0.422166	0.98775	-0.23432	-0.11759	0.10971	370	0.033349	0.082835	0.153988	0.072106	0.112899	369	0.173419	0.926634	-0.27142	-0.1362	0.112907	369	0.016714	0.081884
PPIL1__TPM	PPIL1	0.058456	0.026817	0.112648	370	0.604122	0.98775	-0.08775	-0.04314	0.112604	370	0.436295	0.498411	0.084493	0.038762	0.116086	369	0.467166	0.926634	-0.10811	-0.05315	0.116094	369	0.352359	0.40495
PPM1G__TPM	PPM1G	0.0222	0.010127	0.111836	370	0.842757	0.98775	-0.08636	-0.04222	0.111759	370	0.440155	0.498411	0.045649	0.020823	0.115273	369	0.692327	0.926634	-0.09736	-0.04759	0.115281	369	0.398914	0.445984
PRDX6__TPM	PRDX6	0.004153	0.001903	0.112688	370	0.97062	0.98775	-0.14577	-0.07157	0.112441	370	0.195642	0.275508	0.04168	0.019096	0.11598	369	0.719525	0.926634	-0.15581	-0.0765	0.115988	369	0.179994	0.27719
PSMB10__TPM	PSMB10	-0.00357	-0.00171	0.10781	369	0.97363	0.98775	-0.17425	-0.08953	0.107525	369	0.105977	0.177396	0.041294	0.019808	0.110895	368	0.709829	0.926634	-0.18431	-0.09471	0.110994	368	0.097652	0.170891
PYCR2__TPM	PYCR2	-0.11505	-0.05245	0.113571	370	0.311725	0.98775	-0.26991	-0.13187	0.112867	370	0.017285	0.080201	-0.05312	-0.02422	0.116407	369	0.648411	0.926634	-0.25711	-0.12562	0.116415	369	0.02782	0.082389
RASSF2__TPM	RASSF2	0.257592	0.118743	0.108855	370	0.018477	0.441622	0.372614	0.184078	0.107958	370	0.000622	0.030136	0.178185	0.082139	0.110989	369	0.109255	0.926634	0.329692	0.162874	0.110997	369	0.00317	0.075431
RHOG__TPM	RHOG	0.247332	0.112148	0.108292	370	0.022941	0.441622	0.241802	0.117501	0.108333	370	0.026211	0.082835	0.20074	0.091022	0.111273	369	0.072043	0.926634	0.193448	0.094004	0.111281	369	0.082978	0.148588
RND1__TPM	RND1	-0.02463	-0.01097	0.114388	370	0.829619	0.98775	-0.31659	-0.15112	0.113213	370	0.005437	0.046515	0.054797	0.024407	0.116762	369	0.639129	0.926634	-0.32979	-0.15742	0.11677	369	0.004996	0.075431
RNGTT__TPM	RNGTT	0.004053	0.001872	0.111419	370	0.971005	0.98775	-0.24619	-0.12187	0.110689	370	0.026743	0.082835	0.067248	0.031062	0.11414	369	0.556107	0.926634	-0.26239	-0.12989	0.114148	369	0.022083	0.081884
RPN2__TPM	RPN2	0.005818	0.002737	0.108928	370	0.957433	0.98775	-0.23144	-0.11666	0.108269	370	0.033199	0.082835	0.065352	0.030739	0.111645	369	0.558665	0.926634	-0.24718	-0.1246	0.111652	369	0.027448	0.082389
S100A13__TPM	S100A13	-0.00852	-0.00403	0.10943	370	0.938008	0.98775	-0.11567	-0.05871	0.109272	370	0.290497	0.372805	0.020534	0.009726	0.112727	369	0.855562	0.926634	-0.12062	-0.06122	0.112734	369	0.285358	0.348771
SIRT1__TPM	SIRT1	0.134896	0.061532	0.113464	370	0.235247	0.98775	0.078563	0.038405	0.113614	370	0.48969	0.531073	0.123116	0.056159	0.117036	369	0.293511	0.926634	0.048907	0.023908	0.117044	369	0.676298	0.713356
SMIM24__TPM	SMIM24	-0.06067	-0.02756	0.111152	370	0.585511	0.98775	-0.1919	-0.09342	0.110755	370	0.083984	0.154895	-0.01534	-0.00697	0.114259	369	0.893274	0.929488	-0.18821	-0.09162	0.114267	369	0.100387	0.171774
SNAP23__TPM	SNAP23	0.245059	0.111178	0.112163	370	0.029528	0.454726	0.070442	0.034249	0.112833	370	0.532809	0.548828	0.242141	0.109855	0.115721	369	0.03708	0.926634	0.012115	0.005891	0.115728	369	0.91668	0.928742
SNRPF__TPM	SNRPF	-0.06249	-0.02898	0.111308	370	0.574863	0.98775	-0.26309	-0.13076	0.11052	370	0.017795	0.080201	0.000931	0.000432	0.114019	369	0.993489	0.993489	-0.26332	-0.13088	0.114026	369	0.021481	0.081884
SPC25__TPM	SPC25	-0.10524	-0.05177	0.10524	369	0.317975	0.98775	0.004566	0.002411	0.105112	369	0.965379	0.965379	-0.11282	-0.05549	0.108535	368	0.299275	0.926634	0.031538	0.016658	0.108257	368	0.770965	0.791524
ST8SIA1__TPM	ST8SIA1	-0.00657	-0.00298	0.114014	370	0.954094	0.98775	-0.13588	-0.0661	0.113803	370	0.233249	0.31509	0.02777	0.012604	0.117398	369	0.813142	0.926634	-0.14257	-0.06935	0.117405	369	0.225399	0.304486
STK10__TPM	STK10	0.239233	0.118983	0.100417	370	0.017706	0.441622	0.065853	0.0351	0.101133	370	0.515354	0.548828	0.237129	0.117937	0.103603	369	0.022653	0.926634	0.008733	0.004655	0.103609	369	0.932873	0.932873
STXBP6__TPM	STXBP6	-0.04259	-0.01918	0.11471	370	0.71067	0.98775	-0.24719	-0.11932	0.114017	370	0.030795	0.082835	0.017994	0.008105	0.117624	369	0.878497	0.926634	-0.25152	-0.12141	0.117631	369	0.033153	0.091172
TBCA__TPM	TBCA	-0.13232	-0.06174	0.110604	370	0.232318	0.98775	-0.29069	-0.14536	0.10979	370	0.008451	0.059156	-0.06615	-0.03086	0.113214	369	0.559387	0.926634	-0.27476	-0.13739	0.113221	369	0.015714	0.081884
TCF12__TPM	TCF12	0.201203	0.091671	0.112911	370	0.075575	0.831328	0.184837	0.090251	0.112994	370	0.102729	0.17578	0.166335	0.075784	0.11625	369	0.15332	0.926634	0.14477	0.070688	0.116257	369	0.213827	0.301155
TMCC3__TPM	TMCC3	0.079377	0.036962	0.107931	370	0.462536	0.98775	0.258103	0.1288	0.10718	370	0.016524	0.080201	0.018273	0.008509	0.11057	369	0.868826	0.926634	0.253701	0.126604	0.110577	369	0.022332	0.081884
TP53I11__TPM	TP53I11	-0.01797	-0.00824	0.110415	370	0.870829	0.98775	-0.2444	-0.12015	0.109693	370	0.026476	0.082835	0.043417	0.019916	0.113143	369	0.701397	0.926634	-0.25486	-0.12529	0.113151	369	0.024883	0.082389
TRADD__TPM	TRADD	0.01542	0.007381	0.107067	369	0.885559	0.98775	-0.09412	-0.04838	0.106683	369	0.37824	0.45507	0.040356	0.019317	0.110298	368	0.714662	0.926634	-0.10376	-0.05334	0.110016	368	0.346206	0.403907
UBA2__TPM	UBA2	0.025136	0.011384	0.114111	370	0.82578	0.98775	-0.14724	-0.07146	0.113869	370	0.196792	0.275508	0.064331	0.029135	0.117427	369	0.584134	0.926634	-0.16274	-0.07899	0.117435	369	0.166653	0.261883
UBL3__TPM	UBL3	0.02116	0.009573	0.114415	370	0.853375	0.98775	-0.11647	-0.05647	0.114268	370	0.30876	0.38346	0.052242	0.023635	0.117855	369	0.657827	0.926634	-0.12905	-0.06257	0.117862	369	0.274267	0.34459
UCHL5__TPM	UCHL5	-0.10529	-0.04763	0.113947	370	0.356094	0.98775	-0.32114	-0.15571	0.112858	370	0.004681	0.046515	-0.02966	-0.01342	0.116421	369	0.799038	0.926634	-0.31399	-0.15224	0.116429	369	0.007321	0.075431
UNG__TPM	UNG	0.232838	0.106646	0.111252	370	0.037039	0.475337	0.19282	0.094648	0.111466	370	0.084488	0.154895	0.197877	0.090633	0.114533	369	0.08488	0.926634	0.145156	0.071252	0.11454	369	0.20585	0.301155
VPS29__TPM	VPS29	-0.01513	-0.00682	0.114925	370	0.895307	0.98775	-0.23334	-0.11271	0.114294	370	0.041902	0.094896	0.043595	0.01965	0.117891	369	0.711748	0.926634	-0.24384	-0.11778	0.117898	369	0.039315	0.100907
WARS2__TPM	WARS2	-0.02111	-0.00969	0.112905	370	0.8518	0.98775	-0.23466	-0.11547	0.112257	370	0.037266	0.086954	0.03759	0.01726	0.115795	369	0.745645	0.926634	-0.24371	-0.11993	0.115802	369	0.036005	0.095598
WNT10B__TPM	WNT10B	-0.06432	-0.02907	0.112824	370	0.56896	0.98775	-0.36836	-0.17844	0.111245	370	0.00102	0.030136	0.0259	0.011707	0.114759	369	0.821565	0.926634	-0.37459	-0.18146	0.114767	369	0.001201	0.075431
ZW10__TPM	ZW10	-0.00075	-0.00034	0.112856	370	0.994736	0.994736	-0.24148	-0.11873	0.112164	370	0.031973	0.082835	0.06095	0.027964	0.115671	369	0.598562	0.926634	-0.25616	-0.12595	0.115679	369	0.027413	0.082389

## Sheet: ST6
Supplementary Table. 6: APOE2 and AD associated gene expression in ROSMAP
Gene expression from bulk RNA-seq		APOE2 associated proteins (Without AD adjustment)						AD associated proteins (Without APOE2 adjustment)						APOE2 associated proteins (With AD adjustment)						AD associated proteins (With APOE2 adjustment)
Gene expression	EntrezGeneSymbol	coef	std.beta	se	resid	p	p_adjusted	coef	std.beta	se	resid	p	p_adjusted	coef	std.beta	se	resid	p	p_adjusted	coef	std.beta	se	resid	p	p_adjusted
APOE__TPM	APOE	0.158913	0.070057	0.127055	321	0.211937	0.554826	-0.05228	-0.02835	0.109742	321	0.634118	0.678154	0.155729	0.068653	0.127471	320	0.222726	0.666113	-0.04389	-0.0238	0.109873	320	0.68985	0.726177
ARL2__TPM	ARL2	0.222182	0.093427	0.130321	322	0.089181	0.506016	-0.28003	-0.14502	0.111535	322	0.012539	0.024138	0.20237	0.085096	0.129617	321	0.11944	0.666113	-0.269	-0.1393	0.111511	321	0.016413	0.031595
ARNT__TPM	ARNT	0.188593	0.082513	0.126672	321	0.137515	0.506016	-0.34974	-0.18928	0.10737	321	0.001245	0.004564	0.166361	0.072786	0.125105	320	0.184539	0.666113	-0.34177	-0.18497	0.107409	320	0.001607	0.006114
ATE1__TPM	ATE1	0.097486	0.039172	0.138969	322	0.483501	0.676902	-0.35357	-0.17497	0.118014	322	0.002948	0.007906	0.071733	0.028824	0.137608	321	0.602527	0.799907	-0.34966	-0.17304	0.118386	321	0.003373	0.009328
ATG7__TPM	ATG7	0.152452	0.063296	0.133939	322	0.255874	0.554826	-0.35619	-0.18213	0.113742	322	0.001898	0.005846	0.126727	0.052615	0.132494	321	0.339551	0.702185	-0.34929	-0.1786	0.113986	321	0.002367	0.00729
BCDIN3D__TPM	BCDIN3D	0.002662	0.001114	0.132271	322	0.983958	0.999264	-0.13613	-0.07016	0.113541	322	0.231429	0.274154	-0.00739	-0.00309	0.132448	321	0.955515	0.986679	-0.13653	-0.07037	0.113946	321	0.231713	0.274491
BMP6__TPM	BMP6	0.014173	0.005741	0.136046	322	0.917093	0.98078	-0.1328	-0.06624	0.11681	322	0.256428	0.299166	0.00441	0.001786	0.136261	321	0.974202	0.986679	-0.13256	-0.06612	0.117227	321	0.258985	0.302149
BMPR2__TPM	BMPR2	0.141722	0.058419	0.135443	322	0.29618	0.573497	-0.42402	-0.21525	0.114305	322	0.000244	0.003478	0.110939	0.04573	0.133195	321	0.405518	0.724763	-0.41797	-0.21218	0.114589	321	0.000309	0.004302
BOLA3__TPM	BOLA3	0.186765	0.079339	0.131504	322	0.15651	0.506016	-0.38	-0.19881	0.111495	322	0.000737	0.003713	0.159418	0.067722	0.129757	321	0.220126	0.666113	-0.37131	-0.19426	0.111632	321	0.000982	0.005013
CAPN13__TPM	CAPN13	-0.05791	-0.02438	0.133401	321	0.664512	0.825281	0.076017	0.039583	0.114201	321	0.506118	0.548889	-0.05212	-0.02194	0.133834	320	0.697213	0.880089	0.072985	0.038005	0.114617	320	0.524728	0.569071
CD72__TPM	CD72	0.11351	0.046847	0.135628	322	0.40326	0.675023	-0.34588	-0.1758	0.115209	322	0.00289	0.007906	0.088391	0.03648	0.134303	321	0.510917	0.755237	-0.34106	-0.17335	0.115542	321	0.003392	0.009328
CDA__TPM	CDA	0.021467	0.008638	0.137019	322	0.875601	0.963161	0.26573	0.131677	0.11695	322	0.023736	0.043258	0.041204	0.016579	0.136406	321	0.762796	0.932306	0.267976	0.13279	0.117352	321	0.023052	0.043293
CDK5RAP3__TPM	CDK5RAP3	0.283917	0.118732	0.130962	322	0.030896	0.396495	-0.24963	-0.12856	0.112632	322	0.027366	0.046827	0.266602	0.111491	0.130542	321	0.041941	0.538246	-0.2351	-0.12108	0.112307	321	0.037102	0.062105
CDK8__TPM	CDK8	0.101968	0.042655	0.133681	322	0.446159	0.676902	-0.30895	-0.15916	0.113817	322	0.006997	0.015168	0.079533	0.03327	0.132696	321	0.549351	0.769091	-0.30461	-0.15693	0.11416	321	0.008011	0.017624
CEP20__TPM	CEP20	0.172127	0.074796	0.128807	321	0.182393	0.506016	-0.37116	-0.19951	0.108942	321	0.00074	0.003713	0.148446	0.064506	0.127017	320	0.243391	0.666113	-0.36405	-0.19568	0.109051	320	0.000942	0.005013
CLEC4G__TPM	CLEC4G	0.154538	0.061601	0.138868	322	0.266605	0.554826	-0.32073	-0.15745	0.118357	322	0.007091	0.015168	0.131444	0.052395	0.137871	321	0.341114	0.702185	-0.31357	-0.15393	0.118612	321	0.008605	0.018405
COMTD1__TPM	COMTD1	0.092021	0.041952	0.122401	322	0.452721	0.676902	-0.13841	-0.07771	0.105113	322	0.188862	0.230832	0.082157	0.037455	0.122531	321	0.503019	0.755237	-0.13393	-0.07519	0.105415	321	0.204832	0.25035
CTF1__TPM	CTF1	0.008835	0.00386	0.127311	321	0.944717	0.984774	0.224004	0.121054	0.108587	321	0.039927	0.064049	0.023479	0.010258	0.126865	320	0.853288	0.966224	0.225129	0.121663	0.108921	320	0.039546	0.06373
DCUN1D5__TPM	DCUN1D5	0.105371	0.0459	0.128815	321	0.413962	0.676902	-0.38287	-0.20631	0.108628	321	0.000486	0.003713	0.080718	0.035161	0.12684	320	0.524988	0.755237	-0.379	-0.20422	0.108899	320	0.00057	0.005013
DHRS9__TPM	DHRS9	-0.10088	-0.04246	0.132179	322	0.445899	0.676902	-0.1781	-0.09232	0.113385	322	0.117229	0.155632	-0.11446	-0.04818	0.132111	321	0.386938	0.724763	-0.18433	-0.09555	0.113657	321	0.105816	0.148143
DLD__TPM	DLD	0.160823	0.065748	0.136764	322	0.240498	0.554826	-0.36617	-0.18436	0.116133	322	0.001768	0.005718	0.134394	0.054943	0.135264	321	0.321183	0.702185	-0.35884	-0.18067	0.116369	321	0.002222	0.00713
DMKN__TPM	DMKN	0.35855	0.149611	0.132968	322	0.007376	0.281592	-0.43474	-0.22341	0.113113	322	0.000146	0.003478	0.327847	0.1368	0.130674	321	0.012604	0.420293	-0.41687	-0.21422	0.112421	321	0.000246	0.004302
EIF4G1__TPM	EIF4G1	0.112367	0.048075	0.13099	321	0.391624	0.670113	-0.22193	-0.11745	0.111907	321	0.048199	0.072771	0.098237	0.04203	0.130636	320	0.452608	0.749679	-0.21722	-0.11496	0.112158	320	0.053656	0.082631
FOXO1__TPM	FOXO1	-0.08621	-0.03596	0.13301	322	0.517332	0.698852	0.034862	0.017907	0.114488	322	0.760944	0.770956	-0.08398	-0.03503	0.133471	321	0.529647	0.755237	0.030284	0.015556	0.114827	321	0.792154	0.802577
HBQ1__TPM	HBQ1	0.077633	0.03401	0.126965	322	0.541329	0.718661	-0.32858	-0.17727	0.107748	322	0.002483	0.007352	0.053649	0.023503	0.125655	321	0.669697	0.859445	-0.32565	-0.17569	0.108102	321	0.002798	0.008285
HDAC6__TPM	HDAC6	0.292497	0.123676	0.128833	322	0.023846	0.374931	-0.18599	-0.09685	0.111238	322	0.095497	0.133696	0.279922	0.118359	0.128818	321	0.030511	0.538246	-0.17073	-0.0889	0.110824	321	0.124409	0.168061
HES5__TPM	HES5	0.098473	0.040516	0.136381	322	0.470794	0.676902	0.254196	0.128804	0.116568	322	0.029932	0.050103	0.117667	0.048413	0.13582	321	0.38695	0.724763	0.26061	0.132054	0.116848	321	0.026416	0.047304
HSPA1L__TPM	HSPA1L	0.062538	0.026296	0.131527	322	0.634769	0.801266	-0.2544	-0.13174	0.112302	322	0.024157	0.043258	0.043978	0.018492	0.13098	321	0.737272	0.915644	-0.252	-0.1305	0.112684	321	0.026014	0.047304
KCNMB3__TPM	KCNMB3	-0.02601	-0.01032	0.13916	322	0.851835	0.963161	0.263607	0.128742	0.118823	322	0.027219	0.046827	-0.00662	-0.00263	0.138609	321	0.96191	0.986679	0.263246	0.128566	0.119247	321	0.027982	0.04788
KCTD2__TPM	KCTD2	0.199541	0.084446	0.130907	322	0.128417	0.506016	-0.32376	-0.16874	0.111578	322	0.003968	0.009855	0.176404	0.074655	0.129785	321	0.175035	0.666113	-0.31414	-0.16373	0.111655	321	0.005203	0.012923
KRT19__TPM	KRT19	0.081883	0.032045	0.140929	322	0.561633	0.732979	0.160063	0.077146	0.120978	322	0.18675	0.230832	0.094049	0.036807	0.141026	321	0.505321	0.755237	0.16519	0.079617	0.121327	321	0.174301	0.220019
LRRN1__TPM	LRRN1	0.022676	0.009302	0.136219	322	0.867896	0.963161	-0.18702	-0.09449	0.116731	322	0.110107	0.151397	0.008937	0.003666	0.136169	321	0.94771	0.986679	-0.18653	-0.09424	0.117148	321	0.112306	0.15442
MAD2L1BP__TPM	MAD2L1BP	0.139272	0.057741	0.133583	322	0.297921	0.573497	-0.37766	-0.19283	0.113176	322	0.000946	0.004047	0.111906	0.046396	0.131875	321	0.396749	0.724763	-0.37156	-0.18972	0.113454	321	0.001172	0.005013
MAPK8__TPM	MAPK8	0.127389	0.05222	0.135166	322	0.34666	0.635543	-0.41552	-0.20977	0.11412	322	0.000316	0.003478	0.097176	0.039835	0.133012	321	0.465569	0.749679	-0.41022	-0.2071	0.114432	321	0.00039	0.004302
MCAM__TPM	MCAM	0.138014	0.054503	0.14152	322	0.330181	0.620097	-0.25717	-0.12507	0.121086	322	0.034443	0.056429	0.119553	0.047213	0.141092	321	0.397436	0.724763	-0.25065	-0.12191	0.121383	321	0.039728	0.06373
MORF4L2__TPM	MORF4L2	0.201389	0.083722	0.133737	322	0.133083	0.506016	-0.39602	-0.20276	0.113331	322	0.000542	0.003713	0.172916	0.071886	0.13185	321	0.19064	0.666113	-0.38659	-0.19793	0.113433	321	0.000737	0.005013
MTMR7__TPM	MTMR7	0.186562	0.075195	0.137638	322	0.176221	0.506016	-0.42611	-0.21151	0.11635	322	0.000292	0.003478	0.155805	0.062798	0.135446	321	0.250874	0.666113	-0.41761	-0.20729	0.116526	321	0.000391	0.004302
NFIA__TPM	NFIA	-0.12148	-0.05075	0.134263	322	0.366252	0.655846	0.181979	0.093628	0.11521	322	0.115193	0.155612	-0.10851	-0.04533	0.134258	321	0.419548	0.724763	0.176064	0.090585	0.115504	321	0.128417	0.170484
NPY__TPM	NPY	0.335602	0.139955	0.131174	322	0.010971	0.281592	-0.30384	-0.15605	0.112727	322	0.007401	0.015403	0.314487	0.131149	0.130322	321	0.016375	0.420293	-0.28669	-0.14724	0.112118	321	0.011015	0.022924
OTULIN__TPM	OTULIN	0.024989	0.010069	0.138688	322	0.857123	0.963161	-0.37027	-0.18374	0.117523	322	0.001782	0.005718	-0.00229	-0.00092	0.137093	321	0.986679	0.986679	-0.37039	-0.1838	0.117943	321	0.001844	0.006173
PCLAF__TPM	PCLAF	0.096618	0.039496	0.136704	322	0.480222	0.676902	-0.05258	-0.02647	0.117663	322	0.655281	0.687866	0.09312	0.038065	0.137158	321	0.497677	0.755237	-0.0475	-0.02391	0.117999	321	0.687537	0.726177
PGP__TPM	PGP	0.234736	0.098919	0.13088	322	0.073828	0.506016	-0.32041	-0.16628	0.111741	322	0.004412	0.010615	0.211989	0.089333	0.12981	321	0.103435	0.666113	-0.30885	-0.16029	0.111678	321	0.006011	0.014027
PHB2__TPM	PHB2	0.345903	0.147145	0.129373	322	0.007885	0.281592	-0.37807	-0.19807	0.11054	322	0.000706	0.003713	0.319339	0.135845	0.12771	321	0.0129	0.420293	-0.36067	-0.18895	0.10987	321	0.001142	0.005013
PHOSPHO2__TPM	PHOSPHO2	0.053263	0.021282	0.140313	322	0.704489	0.861043	-0.18293	-0.09002	0.120309	322	0.129368	0.168836	0.039951	0.015963	0.140325	321	0.776055	0.933692	-0.18075	-0.08894	0.120724	321	0.135315	0.176598
PLA2G7__TPM	PLA2G7	0.18605	0.079328	0.130148	322	0.153822	0.506016	-0.41235	-0.21653	0.109947	322	0.000209	0.003478	0.156308	0.066646	0.127958	321	0.222773	0.666113	-0.40383	-0.21205	0.110084	321	0.000286	0.004302
PPIL1__TPM	PPIL1	0.15162	0.063044	0.13444	322	0.260249	0.554826	-0.23639	-0.12105	0.115138	322	0.040867	0.064219	0.134751	0.056029	0.1341	321	0.315724	0.702185	-0.22905	-0.11729	0.115368	321	0.047954	0.075356
PPM1G__TPM	PPM1G	0.220107	0.092395	0.131929	322	0.096212	0.506016	-0.2281	-0.11792	0.113278	322	0.044885	0.069123	0.204127	0.085687	0.13165	321	0.121998	0.666113	-0.21697	-0.11217	0.11326	321	0.056296	0.084995
PRDX6__TPM	PRDX6	0.008846	0.003769	0.131495	322	0.946406	0.984774	-0.21269	-0.11161	0.112505	322	0.059585	0.086568	-0.00685	-0.00292	0.131239	321	0.958428	0.986679	-0.21307	-0.1118	0.112906	321	0.060048	0.088917
PSMB10__TPM	PSMB10	0.223278	0.098228	0.126665	321	0.078894	0.506016	-0.21358	-0.11558	0.109056	321	0.051043	0.075583	0.208597	0.091769	0.126432	320	0.09995	0.666113	-0.20234	-0.10949	0.108978	320	0.064277	0.093384
PYCR2__TPM	PYCR2	0.203114	0.085036	0.133957	322	0.130434	0.506016	-0.34142	-0.17604	0.11408	322	0.002977	0.007906	0.178685	0.074808	0.132702	321	0.179087	0.666113	-0.33168	-0.17102	0.114165	321	0.003924	0.010393
RASSF2__TPM	RASSF2	-0.01473	-0.00588	0.137812	322	0.914925	0.98078	0.163564	0.080398	0.118213	322	0.167428	0.214866	-0.0027	-0.00108	0.137898	321	0.984402	0.986679	0.163417	0.080326	0.118635	321	0.169326	0.217302
RHOG__TPM	RHOG	-0.1146	-0.04687	0.131449	321	0.383946	0.670113	0.146546	0.074133	0.112693	321	0.194396	0.233883	-0.1054	-0.0431	0.131538	320	0.423563	0.724763	0.141492	0.071576	0.112932	320	0.211158	0.254049
RND1__TPM	RND1	0.153028	0.063802	0.132242	322	0.248057	0.554826	-0.38033	-0.19529	0.112018	322	0.000772	0.003713	0.12552	0.052333	0.130484	321	0.336794	0.702185	-0.37349	-0.19177	0.112257	321	0.00098	0.005013
RNGTT__TPM	RNGTT	0.092203	0.037641	0.136475	322	0.499778	0.687195	-0.371	-0.18653	0.115661	322	0.001473	0.005154	0.06514	0.026593	0.134872	321	0.629443	0.821476	-0.36745	-0.18474	0.116032	321	0.001689	0.006114
RPN2__TPM	RPN2	0.095233	0.04117	0.128723	322	0.459943	0.676902	-0.32156	-0.1712	0.109378	322	0.003521	0.009036	0.071838	0.031056	0.127528	321	0.573616	0.781489	-0.31764	-0.16911	0.109714	321	0.004049	0.010393
S100A13__TPM	S100A13	0.20012	0.07956	0.140819	322	0.15625	0.506016	-0.0975	-0.04774	0.121406	322	0.422496	0.464745	0.193717	0.077014	0.141209	321	0.171071	0.666113	-0.08694	-0.04257	0.121484	321	0.474707	0.522178
SIRT1__TPM	SIRT1	-0.02709	-0.01112	0.136637	322	0.842951	0.963161	-0.11208	-0.05666	0.117392	322	0.340402	0.385455	-0.03549	-0.01457	0.136925	321	0.795653	0.942543	-0.11402	-0.05764	0.117799	321	0.333818	0.377999
SMIM24__TPM	SMIM24	0.199177	0.080781	0.134081	322	0.138391	0.506016	-0.26403	-0.13188	0.114807	322	0.0221	0.041504	0.180455	0.073188	0.133546	321	0.177563	0.666113	-0.25419	-0.12697	0.114891	321	0.027637	0.04788
SNAP23__TPM	SNAP23	0.000127	5.13e-05	0.13765	322	0.999264	0.999264	-0.15605	-0.07748	0.118102	322	0.187336	0.230832	-0.01141	-0.0046	0.137767	321	0.934035	0.986679	-0.15667	-0.07779	0.118523	321	0.187153	0.232432
SNRPF__TPM	SNRPF	0.194854	0.081375	0.133827	322	0.146362	0.506016	-0.38704	-0.19906	0.11348	322	0.000731	0.003713	0.167019	0.06975	0.132048	321	0.206848	0.666113	-0.37794	-0.19438	0.113603	321	0.00098	0.005013
SPC25__TPM	SPC25	0.169661	0.076233	0.124895	321	0.175281	0.506016	-0.04718	-0.02622	0.107504	321	0.661066	0.687866	0.167113	0.075089	0.12526	320	0.183108	0.666113	-0.03917	-0.02177	0.107542	320	0.715959	0.735051
ST8SIA1__TPM	ST8SIA1	0.179276	0.074156	0.134655	322	0.184006	0.506016	-0.30146	-0.15357	0.114942	322	0.009139	0.018519	0.157707	0.065234	0.133793	321	0.239376	0.666113	-0.29286	-0.14919	0.115104	321	0.011418	0.023137
STK10__TPM	STK10	-0.05942	-0.027	0.119411	320	0.619105	0.794518	-0.09748	-0.05503	0.101966	320	0.339811	0.385455	-0.06653	-0.03023	0.119634	319	0.578505	0.781489	-0.1009	-0.05696	0.102262	319	0.324531	0.372969
STXBP6__TPM	STXBP6	0.253546	0.102101	0.138117	322	0.067319	0.506016	-0.38306	-0.18997	0.117521	322	0.001235	0.004564	0.226242	0.091106	0.136508	321	0.098425	0.666113	-0.37073	-0.18386	0.11744	321	0.001747	0.006114
TBCA__TPM	TBCA	0.17726	0.075503	0.13102	322	0.177032	0.506016	-0.37376	-0.19606	0.111103	322	0.000861	0.003899	0.150336	0.064035	0.129332	321	0.245935	0.666113	-0.36556	-0.19176	0.111266	321	0.001131	0.005013
TCF12__TPM	TCF12	-0.00126	-0.00051	0.138414	322	0.992759	0.999264	-0.04616	-0.02295	0.119052	322	0.698441	0.717066	-0.00468	-0.00189	0.138876	321	0.973161	0.986679	-0.04642	-0.02307	0.119477	321	0.697884	0.726177
TMCC3__TPM	TMCC3	-0.11027	-0.04272	0.14111	322	0.435129	0.676902	0.105023	0.050114	0.121372	322	0.387521	0.432451	-0.10294	-0.03989	0.141467	321	0.467333	0.749679	0.099411	0.047436	0.121706	321	0.414639	0.462713
TP53I11__TPM	TP53I11	0.206352	0.083179	0.135943	322	0.130014	0.506016	-0.32575	-0.16171	0.115959	322	0.00527	0.011936	0.183095	0.073804	0.134882	321	0.175592	0.666113	-0.31577	-0.15676	0.116041	321	0.00686	0.015535
TRADD__TPM	TRADD	0.044847	0.018888	0.132561	322	0.735346	0.884714	-0.19165	-0.09941	0.113563	322	0.09245	0.131827	0.030856	0.012995	0.132462	321	0.815956	0.951949	-0.18997	-0.09853	0.113959	321	0.096489	0.137586
UBA2__TPM	UBA2	0.152118	0.06103	0.139172	322	0.275199	0.557641	-0.30157	-0.149	0.11877	322	0.011584	0.022871	0.130431	0.052329	0.138356	321	0.346533	0.702185	-0.29446	-0.14549	0.11903	321	0.013884	0.027412
UBL3__TPM	UBL3	0.167833	0.068039	0.137977	322	0.224729	0.554826	-0.33431	-0.16691	0.117508	322	0.004726	0.011027	0.143788	0.058291	0.13684	321	0.294152	0.702185	-0.32647	-0.16299	0.117725	321	0.005876	0.014027
UCHL5__TPM	UCHL5	0.210259	0.085018	0.137724	322	0.127823	0.506016	-0.4591	-0.22862	0.116129	322	9.48e-05	0.003478	0.177157	0.071633	0.135105	321	0.190708	0.666113	-0.44944	-0.22381	0.116233	321	0.000134	0.004302
UNG__TPM	UNG	0.023742	0.0101	0.131165	322	0.856477	0.963161	0.016398	0.008592	0.112845	322	0.88455	0.88455	0.02505	0.010657	0.131629	321	0.849188	0.966224	0.017764	0.009307	0.113242	321	0.875448	0.875448
VPS29__TPM	VPS29	0.167964	0.069054	0.135912	322	0.217422	0.554826	-0.39501	-0.2	0.115118	322	0.000679	0.003713	0.139431	0.057323	0.134062	321	0.299099	0.702185	-0.38741	-0.19615	0.115335	321	0.000876	0.005013
WARS2__TPM	WARS2	0.200558	0.083416	0.134038	322	0.13556	0.506016	-0.37407	-0.19161	0.113822	322	0.001126	0.004564	0.173705	0.072248	0.132421	321	0.190536	0.666113	-0.3646	-0.18676	0.113923	321	0.001509	0.006114
WNT10B__TPM	WNT10B	0.300051	0.124128	0.132632	322	0.024346	0.374931	-0.47497	-0.24198	0.111921	322	2.88e-05	0.002216	0.266138	0.110098	0.12971	321	0.041001	0.538246	-0.46046	-0.23459	0.111592	321	4.7e-05	0.003621
ZW10__TPM	ZW10	0.156798	0.064295	0.136279	322	0.250763	0.554826	-0.39738	-0.20068	0.115377	322	0.000649	0.003713	0.128045	0.052505	0.1344	321	0.341452	0.702185	-0.3904	-0.19715	0.115626	321	0.000825	0.005013

## Sheet: ST7
Supplementary Table. 7: Proteomics trajectories of APOE-associated proteins in APOE4 or APOE2 carriers (PPMI)
(APOE4 carriers vs. e3e3) * time effect for APOE4 associated proteins					(APOE2 carriers vs. e3e3) * time effect for APOE2 associated proteins
protein_name	standard_beta	p-values	P_FDR		protein_name	standard_beta	p-values	Pvals_FDR
SIGLEC1	0.00382816	0.00267415	0.490854		TNFRSF11B	0.00467967	0.000442246	0.162476
STX8	0.00636868	0.00450589	0.535375		PRELP	0.00653686	0.000608952	0.162476
PLAUR	0.00263861	0.00479627	0.535375		TGFA	-0.0059689	0.000629169	0.162476
FIS1	0.0027119	0.00498361	0.535375		SCGB1A1	0.00530115	0.00068179	0.162476
CTSC	0.00386055	0.00638329	0.585844		CXCL1	0.00695206	0.000816661	0.162476
SIRPB1	0.00344906	0.0106938	0.732957		TFF2	0.00732562	0.000833881	0.162476
LAIR1	0.00289439	0.0110537	0.732957		CTSC	0.00563322	0.000907146	0.162476
LPO	0.00800381	0.0126121	0.732957		CPA1	0.00771941	0.000983511	0.162476
CCL4	0.00335108	0.0133104	0.732957		DKK4	-0.0076659	0.00140602	0.192443
OSCAR	0.0022166	0.0139534	0.733366		CTRC	0.00866431	0.00152447	0.192443
PLIN3	-0.00842	0.0142056	0.733366		CCL24	0.00653814	0.00163088	0.192443
BMP4	-0.0082613	0.015838	0.792859		CD300C	-0.0039094	0.00211285	0.207852
SPARCL1	0.00288814	0.0201521	0.899763		LAMA4	0.00437553	0.00213891	0.207852
KIRREL2	0.00771398	0.0233798	0.902468		FGF19	0.00515518	0.00294373	0.270169
ADAM23	0.00367058	0.0236142	0.902468		CEACAM1	-0.0115289	0.00331235	0.287396
LGALS9	0.00227997	0.0245172	0.902468		CST6	0.00403507	0.00347937	0.287396
PRSS8	0.00173618	0.0254028	0.902468		LY6D	0.00512686	0.00428312	0.336939
DDC	-0.0049768	0.0259379	0.902468		PNLIPRP2	0.00410024	0.00536032	0.343355
CD160	0.00352575	0.0274031	0.902468		CRKL	0.00576216	0.00543411	0.343355
FETUB	-0.005732	0.027838	0.902468		FST	0.00740609	0.00563955	0.343355
CCL19	0.0060201	0.0285016	0.902468		CCL16	0.00768921	0.00615962	0.343355
LAMA4	0.00251456	0.0293719	0.902468		TFF1	0.00771292	0.00623525	0.343355
ROBO1	0.00221217	0.0301956	0.906965		EGFR	0.00404853	0.00802262	0.407034
PLAU	0.00265271	0.0324659	0.93601		SPINK1	0.00716919	0.0086236	0.407034
DPP10	0.00237906	0.0378325	0.960417		HYAL1	0.00736184	0.00931379	0.415848
DPT	-0.0025717	0.0424073	0.960417		HSPA1A	0.00612213	0.0112455	0.439773
AGER	0.00324438	0.0434715	0.960417		SMOC1	-0.0042279	0.0115227	0.439773
NFASC	0.00564822	0.0446893	0.960417		KYAT1	-0.0042851	0.012083	0.439773
CEACAM1	-0.0058143	0.046902	0.960417		LGMN	0.00533199	0.0121139	0.439773
CASP3	-0.0072349	0.0469962	0.960417		ADGRB3	-0.0031192	0.0121323	0.439773
IL10RB	0.00208317	0.0501808	0.960417		CTSD	0.00581689	0.0122455	0.439773
ANGPTL4	0.00219269	0.0506729	0.960417		COL1A1	0.00485252	0.0135179	0.456528
MFGE8	-0.0038306	0.0514882	0.960417		CCL23	0.00600938	0.0137659	0.456528
XPNPEP2	-0.0044991	0.0529871	0.960417		SCG3	0.0113466	0.0140938	0.456528
GLOD4	0.00185758	0.0546303	0.960417		MEPE	0.00511674	0.0145001	0.460656
FAS	-0.0019326	0.0554083	0.960417		NTRK3	-0.0027836	0.0153209	0.468706
DLK1	-0.0021743	0.0615703	0.960417		ANXA4	0.0113837	0.0165289	0.496468
PNLIPRP2	0.00248509	0.0616579	0.960417		NEFL	0.00593807	0.0171291	0.50074
CA1	-0.0077112	0.0648409	0.960417		NME3	0.00376603	0.0175743	0.50074
NPTN	0.00359771	0.0666438	0.960417		NID1	0.00373746	0.017666	0.50074
NOMO1	0.00219188	0.07029	0.960417		LGALS3	0.00485785	0.0182096	0.50074
PRCP	-0.0024276	0.0707337	0.960417		THBS4	0.00553061	0.0184898	0.50074
LILRA5	0.00532896	0.0726486	0.960417		CHRDL1	0.00418402	0.0192803	0.511688
LY9	0.00612526	0.0726832	0.960417		GUSB	0.0046862	0.0206194	0.514447
KDR	0.00242249	0.0732603	0.960417		TNFRSF13B	0.00377135	0.0209895	0.514447
IL1RL2	0.00464391	0.0753264	0.960417		LTBP2	0.00321308	0.0214714	0.514447
TEK	-0.0032595	0.0760199	0.960417		FUCA1	0.00344252	0.0214872	0.514447
LTBP3	-0.0038102	0.0761964	0.960417		ANGPTL2	0.00515293	0.0222972	0.518939
CHI3L1	0.00160274	0.0768879	0.960417		GLRX	-0.0043133	0.02296	0.519212
CD14	0.00217129	0.0772105	0.960417		PGLYRP1	0.00382704	0.0236894	0.519212
CRIM1	0.00151389	0.0800886	0.960417		CANT1	-0.0038948	0.0244744	0.519212
PDGFRB	-0.0016152	0.0811875	0.960417		SIGLEC9	-0.0031898	0.024718	0.519212
SCGB1A1	0.00222089	0.0820333	0.960417		ANGPTL4	0.00328255	0.0247929	0.519212
IL1RN	0.00394357	0.0824853	0.960417		FSTL3	0.00398341	0.0248291	0.519212
ICOSLG	0.00196232	0.0831414	0.960417		RET	-0.0045163	0.0252419	0.520451
UMOD	0.00475392	0.084354	0.960417		ACY1	-0.0080063	0.0257484	0.520451
CRLF1	0.00196054	0.0845776	0.960417		ANG	0.00667615	0.0258335	0.520451
DCTPP1	-0.0045642	0.0861849	0.960417		TXNDC15	-0.0043886	0.0264433	0.523918
DNPH1	0.00397985	0.0875613	0.960417		CD69	-0.0034138	0.0269844	0.523918
CA4	-0.0015802	0.0881536	0.960417		FIS1	0.00274341	0.0272742	0.523918
EDIL3	-0.0049292	0.0902934	0.960417		SEZ6L2	-0.005602	0.0277509	0.526948
TNFRSF13B	0.00227748	0.0906243	0.960417		SCGB3A2	0.00482539	0.0287195	0.528558
IL15	0.00265889	0.0914625	0.960417		IGFBP6	0.00347821	0.0294219	0.528558
SLITRK2	0.00250497	0.0923414	0.960417		CCL15	0.00411031	0.0303625	0.528558
CCN2	0.00215077	0.0933254	0.960417		NTRK2	-0.0041044	0.0306046	0.528558
FABP2	-0.0038893	0.094676	0.960417		PLAT	0.00400326	0.03155	0.528558
SOST	0.0030348	0.0965155	0.960417		LTA	-0.0095091	0.0318483	0.528558
AXL	0.00171143	0.0970689	0.960417		LGALS4	0.00459844	0.0331375	0.535399
CD58	0.00146456	0.0973625	0.960417		REG4	0.00576947	0.0331535	0.535399
PGLYRP1	-0.0022598	0.0984792	0.960417		CD160	-0.0042197	0.0334878	0.535399
NOTCH1	-0.0016124	0.0989645	0.960417		GRN	0.00407689	0.0342013	0.535399
CTSZ	0.00231845	0.100975	0.960417		PTPRN2	-0.0027539	0.0358529	0.541483
QPCT	-0.0016926	0.101448	0.960417		CRHBP	0.00457207	0.0365137	0.541483
SEMA4C	0.00506207	0.101921	0.960417		MATN2	0.00385572	0.0368234	0.541483
TCN2	-0.0022715	0.102614	0.960417		CCDC80	-0.0037433	0.0369761	0.541483
ADGRE2	0.00150668	0.103546	0.960417		DDAH1	-0.0037856	0.0373185	0.541483
HGF	0.00171567	0.104495	0.960417		MIA	0.00751144	0.0373662	0.541483
CTSB	-0.0016673	0.105989	0.960417		CD300LF	-0.0025472	0.0386528	0.55047
TNFRSF11B	0.00164231	0.109576	0.960417		AGER	0.00385577	0.0394078	0.553644
CXADR	0.00174626	0.109711	0.960417		PVALB	-0.0039068	0.039546	0.553644
SPINK1	-0.0033107	0.109907	0.960417		AOC3	0.00683074	0.041427	0.570169
LACTB2	-0.0046473	0.111587	0.960417		LILRB1	0.00319343	0.042579	0.570169
FST	0.00329577	0.114062	0.960417		PILRB	-0.0026275	0.0428604	0.570169
SDC1	0.00408643	0.115218	0.960417		KLRB1	-0.0034391	0.0433425	0.570169
RTBDN	0.00333774	0.117108	0.960417		CDH1	0.00586483	0.044699	0.576896
KAZALD1	0.00429537	0.118487	0.960417		TYRO3	-0.0042391	0.0454794	0.578988
PON3	0.0034269	0.119038	0.960417		HTRA2	0.00669944	0.0464948	0.578988
PIGR	0.00355045	0.120171	0.960417		PLTP	0.00445748	0.0466495	0.578988
ICAM2	-0.0024392	0.12176	0.960417		HAVCR2	-0.0022081	0.0477668	0.578988
TPP1	0.00441538	0.123532	0.960417		REG1A	0.00510867	0.0481481	0.578988
PEAR1	-0.004455	0.125008	0.960417		PAG1	-0.0083077	0.0488092	0.578988
ERBB3	0.00127367	0.125411	0.960417		TPP1	0.00765847	0.0488385	0.578988
CCN1	0.00437984	0.126077	0.960417		TREML2	-0.0093649	0.0494346	0.578988
F7	-0.0057752	0.12723	0.960417		SMOC2	0.00208308	0.049529	0.578988
FLRT2	0.00227803	0.127301	0.960417		CPPED1	-0.0029863	0.0501955	0.578988
GPC5	0.00164105	0.128128	0.960417		ROR1	-0.0028866	0.0502273	0.578988
TFF2	0.00247684	0.130239	0.96482		PTGDS	0.00572723	0.0521487	0.580802
CD79B	0.00357167	0.131041	0.965192		QDPR	-0.0039671	0.0537691	0.585461
NME3	0.00203869	0.132601	0.965192		TFF3	0.00397876	0.054463	0.588058
FASLG	0.0020536	0.133713	0.965192		IL6R	-0.0030461	0.0560732	0.5931
SERPINE1	-0.0028388	0.136042	0.965192		IL10RB	0.00254906	0.0581038	0.5931
ENPP5	0.00266253	0.138011	0.969765		BTN2A1	0.00298917	0.0583817	0.5931
WFIKKN1	-0.0051988	0.13811	0.969765		CSF1	0.00257324	0.0584964	0.5931
CD84	-0.0049713	0.143139	0.976839		ADGRG2	-0.0077372	0.0595072	0.595793
PI3	0.00332847	0.143142	0.976839		TIMP3	0.00430215	0.0600243	0.596435
CRELD2	0.00123918	0.146941	0.978818		IL1R2	0.00352486	0.0606544	0.596435
SMPDL3A	0.0019902	0.15116	0.979157		CTSH	0.00377024	0.0624256	0.599467
ITGB2	-0.0015127	0.152034	0.979157		GALNT10	0.00406309	0.0630329	0.599467
FURIN	-0.0039973	0.152463	0.979157		CXCL10	0.00451847	0.0640115	0.600835
CD97	-0.0019887	0.154555	0.979157		CPXM1	0.00370057	0.0652892	0.602647
PLAT	-0.0019929	0.155187	0.979157		KDR	0.00311427	0.0655527	0.602647
PDCD5	0.00301894	0.156891	0.979157		KITLG	-0.003765	0.0661054	0.603349
MEGF9	-0.0013518	0.15759	0.979157		IFNGR2	-0.002768	0.068432	0.603457
AGRN	0.00333061	0.160334	0.979157		MZB1	0.0044129	0.0687546	0.603457
SNAP23	0.00561428	0.161956	0.979157		RSPO3	-0.0025474	0.0693883	0.603457
CHIT1	0.00091942	0.162	0.979157		PAM	-0.0028795	0.0694049	0.603457
PCSK9	-0.0033503	0.163231	0.979157		SDC1	-0.0058058	0.0724644	0.608679
CA11	0.00312303	0.163832	0.979157		XCL1	0.00597492	0.0729018	0.608679
CALB2	0.00362434	0.169296	0.979157		MGLL	0.00788341	0.0734592	0.608679
PGF	0.0017514	0.169358	0.979157		CD200	-0.0028273	0.0747907	0.608679
APOH	-0.0050913	0.169487	0.979157		ACP5	0.00294898	0.0755886	0.608679
TIMP3	0.00251313	0.170912	0.979157		ASAH2	-0.006581	0.0756882	0.608679
IL6ST	-0.0020812	0.17292	0.979157		PI3	0.00503746	0.0765338	0.608679
FOLR3	0.00137846	0.173876	0.979157		ITGA5	-0.007851	0.0776569	0.608679
P4HB	0.00192564	0.178154	0.979157		APOM	0.0083062	0.0780676	0.608679
BSG	0.00124933	0.180207	0.979157		NRP2	0.00336224	0.0791039	0.608679
ART3	0.00108935	0.18032	0.979157		PDCD5	0.00472144	0.0792408	0.608679
BLMH	-0.0026957	0.18224	0.979157		FAP	0.00719983	0.0801849	0.608679
NPPC	0.00416889	0.182374	0.979157		KYNU	-0.0071599	0.0803386	0.608679
CSF1	0.00135877	0.182607	0.979157		PDLIM7	0.00543091	0.0816956	0.608679
GLRX	-0.0020668	0.182825	0.979157		FOLR2	-0.0042712	0.0824746	0.608679
LYPD3	-0.0033027	0.183158	0.979157		CDON	0.00289125	0.0826176	0.608679
LRRN1	0.00166106	0.183682	0.979157		CCL4	0.00287471	0.0827061	0.608679
F11R	-0.0018237	0.18571	0.979157		CD276	0.00209545	0.0829365	0.608679
TNFRSF14	0.00116708	0.186055	0.979157		CLMP	-0.0026225	0.0830614	0.608679
SFTPD	0.00212232	0.189484	0.979157		GGH	0.00399383	0.0837743	0.608679
HYOU1	-0.0018449	0.190927	0.979157		B4GALT1	0.00323477	0.084178	0.608679
CD40	0.00108275	0.190947	0.979157		AMY2B	0.00499499	0.0843329	0.608679
CD300C	-0.0012393	0.191211	0.979157		THBD	0.00560467	0.0844503	0.608679
IGF2R	-0.0020819	0.192689	0.979157		ADAM23	-0.0036986	0.0855381	0.608679
ENTPD6	-0.0019128	0.197929	0.979157		GHRL	-0.0056969	0.0861646	0.608679
SIRT2	0.00254192	0.199924	0.979157		LAMP2	-0.0033472	0.0862233	0.608679
SPRY2	0.00264547	0.200141	0.979157		PCDH17	-0.0025562	0.0863841	0.608679
CTSV	0.00390924	0.203038	0.979157		CA9	-0.0022445	0.0865613	0.608679
LHPP	0.00135552	0.203614	0.979157		TNXB	0.00583542	0.0887527	0.618648
KYNU	-0.0043135	0.20475	0.979157		EDA2R	-0.0017707	0.0894836	0.619702
ISLR2	0.00240354	0.20767	0.979157		TNFSF14	-0.0068805	0.0897671	0.619702
HNMT	-0.0024992	0.209075	0.979157		NECTIN2	-0.0021071	0.090172	0.619702
GSTP1	0.00527283	0.212425	0.979157		VWC2	-0.0030923	0.0905546	0.619702
LPL	-0.0016902	0.213806	0.979157		MSR1	0.00334478	0.0912082	0.619832
FAM3B	0.00314344	0.214604	0.979157		CNTNAP2	-0.0027745	0.0924433	0.619832
EGFR	-0.0013646	0.215407	0.979157		DSG2	0.00351744	0.0933735	0.619832
CTSL	-0.0021555	0.219385	0.979157		MANSC1	-0.0026005	0.0939927	0.619832
NCAM1	0.00115201	0.221276	0.979157		THOP1	-0.0038292	0.0945502	0.619832
PRTG	-0.0021321	0.221952	0.979157		SPINK6	-0.0021388	0.0955359	0.619832
MICB_MICA	0.0026197	0.222903	0.979157		LCN2	0.00465573	0.0958641	0.619832
EIF4EBP1	-0.0035676	0.222919	0.979157		EPHB6	-0.0024272	0.0962824	0.619832
XG	-0.0023441	0.225853	0.979157		UMOD	0.00598862	0.0964266	0.619832
CCDC80	-0.0016679	0.226972	0.979157		DPP4	0.00451178	0.0989884	0.626943
C2	-0.00286	0.227658	0.979157		LPO	0.00656156	0.0998498	0.629587
NEFL	0.00229328	0.227987	0.979157		DCBLD2	-0.0022116	0.10205	0.630836
ANGPTL2	0.00212183	0.228845	0.979157		TGFBI	0.00266318	0.10356	0.630836
CTSS	-0.0015314	0.228923	0.979157		WFIKKN2	0.00575007	0.103652	0.630836
OMD	0.00261166	0.229302	0.979157		NOTCH3	0.00301305	0.104177	0.630836
CD22	0.004542	0.232025	0.979157		TCN2	0.0028651	0.104417	0.630836
LRP1	0.00259704	0.232321	0.979157		LILRB5	0.00264927	0.104713	0.630836
FCGR3B	-0.0032574	0.233151	0.979157		THBS2	0.00270061	0.106509	0.630836
ENTPD5	0.00484021	0.233487	0.979157		ADAM22	-0.0042013	0.106828	0.630836
BAMBI	0.002145	0.237161	0.979157		FABP4	0.00637496	0.107002	0.630836
SNCG	0.00098521	0.239232	0.979157		DSG3	0.00807358	0.107685	0.630836
COL4A1	0.00273024	0.240715	0.979157		SCG2	-0.004374	0.111842	0.632944
CKMT1A_CKMT1B	-0.0036246	0.242245	0.979157		SIRPB1	0.00295165	0.113592	0.632944
GFER	-0.0019535	0.244527	0.979157		PON3	0.00456394	0.115132	0.632944
GUSB	-0.0016457	0.244619	0.979157		RETN	0.00357991	0.116156	0.632944
CD48	0.00130579	0.245645	0.979157		ADAMTS13	0.00579201	0.117356	0.632944
PDCD6	0.00421037	0.245941	0.979157		EPS8L2	0.0041793	0.117946	0.632944
FCGR2A	0.00120771	0.24745	0.979157		TFPI2	-0.0022975	0.119064	0.632944
IFNLR1	0.00278133	0.248178	0.979157		PVR	-0.0024177	0.119202	0.632944
PLXNB2	-0.0010269	0.248259	0.979157		PHOSPHO1	0.00793534	0.119292	0.632944
TNFRSF11A	0.00109583	0.248374	0.979157		STC1	0.00388858	0.120694	0.632944
PPIB	-0.0020329	0.252186	0.979157		SNX9	-0.0044469	0.120848	0.632944
THBS2	-0.0015301	0.253666	0.979157		ADA	-0.0029239	0.120865	0.632944
IL1RAP	-0.0023412	0.255328	0.979157		DPP6	-0.0046397	0.121874	0.632944
CST3	0.00419959	0.257497	0.979157		CPB1	0.00200996	0.12233	0.632944
FUT8	-0.0033175	0.257567	0.979157		BPIFB1	0.00428569	0.122818	0.632944
NID1	0.00138915	0.257804	0.979157		MFAP5	0.00538342	0.122995	0.632944
F2R	0.00237007	0.259206	0.979157		CD274	-0.0034417	0.126732	0.638295
SCARA5	0.00287659	0.261933	0.979157		NELL2	0.00455463	0.129657	0.64498
SUSD2	-0.0014934	0.263767	0.979157		MOG	-0.0071137	0.130537	0.64498
KLK11	0.00174667	0.264137	0.979157		PAMR1	0.00305065	0.130919	0.64498
IGSF3	0.00158135	0.264236	0.979157		LDLR	0.00243662	0.131875	0.64498
PPP3R1	0.00228049	0.264385	0.979157		KLK11	0.0032096	0.132639	0.64498
SERPINB9	0.00165154	0.268075	0.980161		CCL14	0.00316098	0.134072	0.64498
IL1R2	0.00163244	0.269674	0.980161		ANGPTL1	0.00247253	0.134998	0.64498
BMP6	-0.002689	0.274296	0.980161		LRIG1	-0.0017598	0.13734	0.64498
CA3	0.00428511	0.274553	0.980161		NCS1	0.0032102	0.137928	0.64498
DNAJA2	0.00127084	0.274671	0.980161		DPT	0.00247155	0.138517	0.64498
ERBB4	0.00117066	0.275141	0.980161		ROBO1	0.00196584	0.139098	0.64498
CSTB	-0.0013828	0.275497	0.980161		OLR1	-0.0019971	0.139433	0.64498
THBS4	0.00205577	0.276665	0.980161		OMD	0.0041147	0.140461	0.64498
TYMP	-0.0043094	0.27828	0.980161		PIGR	0.00440302	0.140509	0.64498
NECTIN2	-0.001124	0.278442	0.980161		CNTN2	-0.0070212	0.140529	0.64498
BTN2A1	0.00127915	0.278859	0.980161		PLA2G1B	0.00378624	0.140787	0.64498
CCL3	0.00237032	0.280754	0.980825		MYOC	0.00233471	0.140943	0.64498
MATN3	-0.0014916	0.28215	0.980825		EFEMP1	0.00191157	0.142347	0.646074
IL6	-0.0038054	0.284658	0.980825		SMPD1	0.00248328	0.142766	0.646074
GDF15	-0.0009522	0.28669	0.980825		PCOLCE	0.00280864	0.14377	0.646074
TREML2	-0.0039924	0.289454	0.980825		IL19	-0.0032361	0.145172	0.649929
CBLIF	-0.0026959	0.289483	0.980825		MDGA1	-0.0020238	0.148982	0.661606
ACY1	-0.0031655	0.290583	0.980825		SPON2	-0.0028449	0.150722	0.665227
TNFRSF10A	-0.0021428	0.29185	0.980825		IL1RL2	0.00504733	0.152616	0.665227
DAG1	0.00102442	0.291974	0.980825		COL6A3	0.00211542	0.155888	0.672326
CR2	-0.0034714	0.29264	0.980825		GLOD4	0.00178143	0.157105	0.672326
CD276	0.0009568	0.293202	0.980825		HARS	0.0064037	0.158137	0.672326
EPHB4	-0.0013465	0.294224	0.980825		LAIR1	0.00209835	0.158326	0.672326
TNFRSF9	0.00313223	0.296042	0.980825		CD5	0.00660312	0.16051	0.672326
MEGF10	0.00155028	0.296678	0.980825		MARCO	0.00398182	0.161094	0.672326
ICAM3	0.00228992	0.296908	0.980825		REG1B	0.00468944	0.161288	0.672326
CD27	0.00207671	0.299496	0.980825		CCL21	0.00252929	0.16194	0.672326
NRP1	0.0022183	0.300013	0.980825		TINAGL1	-0.0020236	0.162784	0.672326
C1QTNF1	0.00114616	0.30152	0.980825		TNFRSF19	-0.0018268	0.163039	0.672326
FCN2	0.00323283	0.304424	0.980825		FLT3	0.00404481	0.163088	0.672326
HMOX1	-0.0031842	0.307416	0.980825		PEAR1	0.00462068	0.163431	0.672326
THBD	-0.0026155	0.308158	0.980825		MMP10	0.00257895	0.164615	0.672326
TNFRSF10C	-0.0016542	0.309894	0.980825		PRDX1	-0.0044672	0.164625	0.672326
IFNGR1	0.0009572	0.310101	0.980825		CDH6	-0.0023015	0.165721	0.672326
SMOC1	-0.0013419	0.311917	0.980825		OSMR	0.00371226	0.169689	0.672724
SPINT2	0.0023743	0.312633	0.980825		TNFRSF1B	-0.0019	0.171295	0.672724
CASC4	-0.0014785	0.314712	0.980825		IGSF3	-0.0024654	0.171645	0.672724
LRPAP1	-0.0010175	0.31804	0.980825		CDH2	-0.0026838	0.171756	0.672724
IFNGR2	0.00111798	0.320511	0.980825		PDGFRA	-0.0020874	0.172705	0.672724
KLRB1	0.00134844	0.322294	0.980825		IL4R	0.00513638	0.172974	0.672724
IL17RB	0.00184068	0.323963	0.980825		SIGLEC7	-0.0033592	0.173832	0.672724
PHOSPHO1	0.00364584	0.325658	0.980825		LPL	-0.0023171	0.17393	0.672724
TMSB10	0.00108599	0.326894	0.980825		ADGRG1	0.00266597	0.173984	0.672724
CD8A	-0.0017551	0.327817	0.980825		GPC1	-0.0020692	0.174025	0.672724
LIFR	0.00176963	0.328729	0.980825		IGFBP2	0.00285059	0.174289	0.672724
VSIR	0.00140721	0.32987	0.980825		KAZALD1	0.00436319	0.175331	0.674062
OXT	-0.0011483	0.32996	0.980825		PRTG	-0.0030444	0.175452	0.674062
ATOX1	0.00122729	0.333254	0.980825		ENTPD6	-0.0028012	0.178214	0.678867
CD99L2	0.00201754	0.335594	0.980825		IL17D	0.00329374	0.17859	0.678867
NXPH1	0.00220098	0.336745	0.980825		TFPI	0.00332412	0.181157	0.68126
CXCL10	0.00190943	0.337049	0.980825		CXCL3	0.00478545	0.18163	0.68126
NOTCH3	-0.0013705	0.338858	0.980825		ATOX1	-0.0022371	0.182686	0.68126
GAS6	-0.0014868	0.339898	0.980825		PTPRF	0.00161318	0.185004	0.68505
KLK13	0.00232882	0.340998	0.980825		DNMBP	0.00489879	0.185362	0.68505
FOLR1	0.00222386	0.341179	0.980825		SCARB2	-0.0022684	0.186338	0.687121
CRKL	0.00156755	0.343724	0.980825		LILRA5	-0.0048515	0.186862	0.687521
IL18BP	0.00106885	0.343764	0.980825		IL34	-0.0046769	0.188946	0.689349
CANT1	-0.0012391	0.346411	0.983969		DRAXIN	-0.0031202	0.189247	0.689349
PLPBP	0.00220489	0.350711	0.983969		EFNA1	-0.0016141	0.190717	0.689349
HSPG2	0.00107471	0.350729	0.983969		AMY2A	0.00363584	0.191358	0.689349
PECAM1	0.00246029	0.350967	0.983969		CA14	-0.001734	0.193132	0.689825
ACVRL1	-0.0021925	0.351733	0.983969		CA3	0.00679496	0.193302	0.689825
SCG2	-0.0018186	0.353523	0.983969		PLXNB2	0.00152633	0.194421	0.689825
ANGPT1	0.00252556	0.3545	0.983969		CD40	0.00144723	0.194644	0.689825
SLITRK6	-0.0010684	0.35453	0.983969		EPHB4	0.00212526	0.194717	0.689825
EFNA4	-0.0011634	0.355732	0.983969		WFDC2	-0.0021384	0.194799	0.689825
VTA1	0.0034029	0.356585	0.983969		CD83	-0.0018886	0.19538	0.689825
ST6GAL1	0.00149883	0.357837	0.983969		SPARCL1	0.00205747	0.196359	0.689825
CGREF1	-0.0016244	0.358298	0.983969		HMOX1	0.00518745	0.198237	0.689825
DCN	-0.003556	0.358819	0.983969		CKAP4	0.00187019	0.198778	0.689825
FGF23	-0.0029288	0.359397	0.983969		CXADR	-0.0018387	0.198829	0.689825
SIAE	0.00178949	0.361081	0.983969		IL18R1	-0.0023779	0.201204	0.692541
OBP2B	-0.0009091	0.362869	0.983969		CPM	-0.0013879	0.201589	0.692541
FLT3	-0.0020128	0.364598	0.983969		MET	0.00183066	0.20241	0.692541
ADAM8	0.00193302	0.36608	0.983969		FAM3B	0.00403811	0.202899	0.692541
NRP2	-0.0013156	0.368616	0.983969		KLK10	0.00253034	0.203872	0.692903
ADAMTS13	0.00249764	0.368736	0.983969		ULBP2	-0.0017027	0.205042	0.692903
PTN	-0.0035095	0.370844	0.983969		DBI	-0.0016619	0.205521	0.692903
ESAM	-0.0008515	0.373461	0.983969		TNFRSF4	-0.0020966	0.205727	0.692903
REG1B	-0.0023031	0.374186	0.983969		PTS	0.004853	0.205942	0.692903
ARSB	-0.001458	0.37457	0.983969		CTSO	0.00200481	0.207634	0.695493
ALCAM	-0.0008675	0.374743	0.983969		CLEC7A	-0.0014948	0.207655	0.695493
TXNRD1	-0.0014278	0.375049	0.983969		CD302	-0.0018408	0.207974	0.695493
KYAT1	-0.0012495	0.376392	0.983969		DNAJA2	-0.0018307	0.210316	0.69775
CCL24	0.00149327	0.379415	0.983969		TFRC	0.00603574	0.211476	0.69775
RTN4R	-0.0013909	0.380066	0.983969		SIAE	0.00324513	0.212451	0.69775
ADAMTS8	0.00097893	0.382283	0.983969		REN	0.00471863	0.214338	0.69982
PILRB	-0.0008856	0.386264	0.983969		MB	0.00630087	0.214924	0.69982
CLEC7A	0.00083452	0.386698	0.983969		CELA3A	-0.0057689	0.216046	0.69982
CHL1	0.00072856	0.387427	0.983969		COLEC12	0.00478082	0.220453	0.705532
RARRES2	-0.0017596	0.387593	0.983969		OSCAR	0.00148692	0.220812	0.705532
IL4R	0.00257017	0.388425	0.983969		NRCAM	-0.0066275	0.220987	0.705532
SFRP1	-0.0019998	0.38966	0.983969		TXNRD1	-0.0025687	0.221614	0.705532
CDH1	-0.0020524	0.391176	0.983969		NELL1	-0.0018245	0.223825	0.7061
TNFRSF21	-0.0028915	0.392501	0.983969		ENPP2	0.00348587	0.22778	0.714028
CXCL16	-0.0011012	0.393763	0.983969		LAYN	-0.0018974	0.230016	0.715605
LCN2	-0.001866	0.394459	0.983969		ANPEP	0.00530712	0.230748	0.715783
BTN3A2	0.00141094	0.395302	0.983969		GUCA2A	0.00188759	0.232737	0.716637
S100A11	0.00231914	0.395806	0.983969		TNR	-0.0024116	0.233149	0.716637
SIGLEC7	0.0017314	0.396817	0.983969		CBLIF	-0.0039095	0.23382	0.716637
PCDH1	0.00101453	0.396924	0.983969		SELP	0.005372	0.234962	0.716637
GUCA2A	0.00109606	0.397905	0.983969		ENPP7	0.00302677	0.235162	0.716637
CFC1	-0.0014504	0.398082	0.983969		SIGLEC10	-0.0021775	0.235553	0.716637
B4GALT1	0.00128413	0.398765	0.983969		FKBP4	-0.0023551	0.237495	0.717498
MME	-0.0025153	0.399	0.983969		ADAM8	0.00321606	0.237607	0.717498
LILRB4	0.00241255	0.399599	0.983969		CRISP2	-0.0027887	0.238008	0.717498
DBNL	0.00250645	0.40184	0.983969		IFNLR1	-0.0034643	0.239165	0.719426
CLSTN1	0.00329911	0.404686	0.983969		CD46	0.0020354	0.239518	0.719426
VWC2	-0.0011427	0.404735	0.983969		LIFR	-0.002736	0.244461	0.724712
CD300LF	-0.0007196	0.40793	0.983969		MSMB	0.00422949	0.244687	0.724712
IL19	-0.0014469	0.408201	0.983969		IL13RA1	0.0034005	0.245208	0.724712
FAP	0.00252708	0.410694	0.983969		MERTK	-0.0049182	0.245879	0.724712
CD5	0.00296754	0.410969	0.983969		ACAN	-0.0023145	0.248017	0.726271
CTSH	0.00119923	0.411013	0.983969		NOS1	0.00302978	0.248587	0.726271
LBR	0.00240774	0.411086	0.983969		FGFR2	-0.0027477	0.253062	0.732027
SCARF2	-0.0015419	0.412223	0.983969		ENO2	-0.0020552	0.253395	0.732027
TFRC	-0.0031011	0.412831	0.983969		PLXNB3	-0.0014147	0.255136	0.732027
MANSC1	-0.0009023	0.415774	0.983969		CTSB	0.00166396	0.255922	0.732027
VEGFC	0.00220415	0.416084	0.983969		NPPC	-0.0048488	0.257096	0.732027
NUDT5	-0.0009848	0.416633	0.983969		ATP5IF1	0.00368722	0.258601	0.732027
LILRB1	-0.0009771	0.418298	0.983969		VEGFA	0.00204505	0.259117	0.732027
CLUL1	-0.0011484	0.419601	0.983969		APOH	0.00542522	0.260222	0.732027
IL7R	0.00244556	0.421281	0.983969		CA12	-0.0031997	0.262144	0.732027
VEGFD	-0.0020916	0.421417	0.983969		CIAPIN1	0.00390496	0.262177	0.732027
PRL	-0.0022975	0.424387	0.983969		CXCL16	0.00189011	0.262255	0.732027
CLEC11A	0.00184948	0.425244	0.983969		TNFRSF8	-0.0013943	0.262578	0.732027
TGM2	-0.002193	0.426304	0.983969		TEK	-0.0026529	0.263081	0.732027
KIT	0.00094692	0.426882	0.983969		VTA1	0.00538144	0.265223	0.733918
CD300LG	-0.0031022	0.428291	0.983969		VWA1	-0.0016689	0.268476	0.738243
PAM	-0.0009033	0.428392	0.983969		TNFRSF6B	-0.0029078	0.269787	0.738243
F3	0.00092637	0.430998	0.983969		HGF	0.00143717	0.269915	0.738243
LEP	-0.0026653	0.434689	0.983969		SEZ6L	-0.0037113	0.271393	0.739959
TNFRSF13C	0.00124304	0.436207	0.983969		GZMA	-0.0025346	0.272074	0.739959
LGALS1	-0.0012877	0.436806	0.983969		NPY	-0.0025443	0.272893	0.739959
EPHA10	0.00104906	0.438009	0.983969		SPINT2	0.00351805	0.276253	0.743403
SPON1	0.00096004	0.438443	0.983969		FGF5	-0.0020116	0.27626	0.743403
PLTP	0.00137357	0.438876	0.983969		SPON1	0.00180341	0.277579	0.744594
NADK	0.00259987	0.439588	0.983969		CD55	0.00215271	0.281174	0.751618
GALNT10	0.00138844	0.440022	0.983969		SIGLEC1	0.00185487	0.282861	0.754907
IDUA	-0.0015709	0.44009	0.983969		ENPP5	0.00255856	0.286254	0.755444
CD200	0.00089871	0.44207	0.983969		CD300E	0.00277562	0.288579	0.755444
IDS	0.00234499	0.448165	0.983969		CLPS	0.00309662	0.289106	0.755444
WFIKKN2	0.00194406	0.449351	0.983969		TNFRSF12A	-0.0015598	0.289538	0.755444
CCN3	-0.0008094	0.450701	0.983969		PRCP	0.0019183	0.290118	0.755444
CDNF	0.00210622	0.450705	0.983969		IL2RA	-0.0023759	0.290719	0.755444
DSC2	-0.0007861	0.451736	0.983969		TIE1	0.00333735	0.294434	0.761197
PDGFA	-0.0012885	0.452471	0.983969		NBL1	-0.0042034	0.298962	0.763029
CALCA	-0.0010957	0.452529	0.983969		FUT3_FUT5	-0.0017971	0.299316	0.763029
LTBR	0.00062307	0.453047	0.983969		PLIN3	0.00443425	0.299773	0.763029
IGFBP7	-0.0016341	0.457183	0.983969		BMP6	-0.0033498	0.300685	0.763029
ADA2	0.0011457	0.457618	0.983969		CCL8	0.00378307	0.302429	0.764148
CPPED1	-0.0008143	0.460179	0.983969		CRIM1	0.00122468	0.302604	0.764148
FUT3_FUT5	-0.000989	0.460672	0.983969		CCL18	0.00356734	0.306545	0.764148
CD244	0.00192318	0.461559	0.983969		CCN3	0.00144189	0.30679	0.764148
APEX1	0.00272765	0.461744	0.983969		PCSK9	0.00313288	0.308965	0.764148
CD300E	0.00144932	0.462859	0.983969		RTN4R	-0.0022295	0.311712	0.764148
MARCO	0.0016413	0.464641	0.983969		PLXDC1	0.00490777	0.311958	0.764148
EGF	-0.0031203	0.464684	0.983969		CD99	-0.0012143	0.312413	0.764148
ITGAM	0.00240137	0.465956	0.983969		LILRA2	0.00187146	0.313511	0.764148
TNFRSF1A	-0.0006258	0.466045	0.983969		ITGAM	0.00422485	0.314749	0.764148
CPB1	-0.0007162	0.468406	0.983969		SCLY	0.00436059	0.315674	0.764148
THY1	-0.0028777	0.469882	0.983969		PILRA	-0.0012082	0.315862	0.764148
DNER	0.00231651	0.47148	0.983969		IGF1R	-0.0015761	0.316125	0.764148
TFPI2	0.00081495	0.47266	0.983969		DLK1	0.00163425	0.317931	0.764148
PLA2G7	-0.0022236	0.472667	0.983969		IL7R	0.0036908	0.319595	0.764148
PLA2G1B	0.00140391	0.4732	0.983969		CST3	0.0047806	0.320265	0.764148
SCLY	-0.0023767	0.475016	0.983969		CXCL8	0.00248501	0.321871	0.764148
SOD1	0.00110888	0.47503	0.983969		BMP4	-0.0044466	0.322107	0.764148
WWP2	0.00256047	0.475445	0.983969		MEGF10	0.00208865	0.322183	0.764148
GALNT2	-0.0006901	0.476851	0.983969		GPR37	-0.0022901	0.322342	0.764148
CHRDL1	0.00088242	0.476869	0.983969		NUDT5	-0.0017178	0.322519	0.764148
MDK	-0.0022959	0.479439	0.983969		ADAMTS8	-0.0015068	0.3252	0.764148
TNFSF14	0.00215275	0.479833	0.983969		FABP5	0.00185985	0.325515	0.764148
EPHB6	0.0007333	0.482527	0.983969		HSPB6	0.00327059	0.325993	0.764148
CNTN1	-0.0010112	0.483516	0.983969		NRP1	0.00290052	0.326104	0.764148
NUCB2	-0.0012259	0.48507	0.983969		REG3A	0.00247035	0.327274	0.764358
CCL21	0.00099018	0.485171	0.983969		BSG	-0.0012609	0.327582	0.764358
CPVL	-0.0014024	0.485938	0.983969		VCAN	-0.001336	0.329148	0.76592
ENO1	0.00103545	0.487128	0.983969		CD97	0.00183624	0.329869	0.766448
MGLL	-0.002395	0.488076	0.983969		S100A4	0.00351172	0.331025	0.766647
KLK8	-0.0007517	0.488333	0.983969		F11R	-0.0017153	0.331309	0.766647
KLK4	-0.0006673	0.489116	0.983969		MMP3	0.00181811	0.331914	0.766647
PTPRS	-0.0006373	0.489152	0.983969		CNTN5	-0.0012585	0.332275	0.766647
CDCP1	0.00098656	0.492768	0.983969		CCL22	0.00369386	0.33602	0.76991
DTX3	0.00114056	0.492979	0.983969		SFTPD	-0.0019475	0.337124	0.771369
SERPINB6	-0.0008128	0.493078	0.983969		PTPRS	-0.0011368	0.33772	0.771665
ROBO2	0.00077219	0.493563	0.983969		F3	-0.0015394	0.338812	0.772418
PLXNA4	0.00085319	0.493844	0.983969		SNCG	-0.0011017	0.343086	0.780451
FABP5	-0.0007843	0.494807	0.983969		CSF2RA	-0.0015495	0.34351	0.780451
TIMP1	0.00088556	0.494856	0.983969		DPP10	-0.001377	0.345303	0.781425
SERPINB8	0.00072557	0.49512	0.983969		DNPH1	0.0026868	0.349739	0.782459
SEMA3F	-0.0009262	0.496121	0.983969		IL17RB	-0.0022701	0.350836	0.782459
DBI	0.00066487	0.497244	0.983969		CD74	-0.0019129	0.351361	0.782459
PROC	-0.0017099	0.497518	0.983969		VWF	0.00449799	0.353173	0.782459
NT5E	-0.0009509	0.498124	0.983969		CCL3	-0.0025953	0.353974	0.782459
HARS	0.00241577	0.499717	0.983969		CALB1	-0.0016082	0.356693	0.782459
IL18R1	0.00103686	0.500585	0.983969		CXCL9	-0.0018194	0.356768	0.782459
CTSD	0.00115814	0.501647	0.983969		CLSTN1	-0.0047632	0.35686	0.782459
SCARB2	0.00083383	0.502198	0.983969		CDH3	0.00298319	0.357053	0.782459
CNTNAP2	0.00081139	0.50374	0.983969		CA11	0.00287963	0.357445	0.782459
CA12	-0.0014972	0.503813	0.983969		PLA2G15	-0.0024118	0.358139	0.782459
MANF	0.0012137	0.503944	0.983969		FLRT2	0.00184115	0.358471	0.782459
CXCL9	0.00100819	0.504958	0.983969		OGFR	-0.0046102	0.359865	0.782459
IL17RA	-0.0009723	0.506758	0.983969		SMPDL3A	0.00164271	0.360153	0.782459
PARK7	-0.0010846	0.507333	0.983969		GAL	0.00157669	0.361712	0.782459
PLA2G15	-0.0013525	0.507435	0.983969		SOD1	0.00185192	0.362027	0.782459
CDH6	0.00083775	0.509208	0.983969		PPIB	0.00208144	0.362085	0.782459
SELPLG	0.00129485	0.509247	0.983969		GGT1	0.00244945	0.362811	0.782459
CD69	-0.0008044	0.515815	0.988547		SFRP1	-0.002726	0.366343	0.783812
CA9	-0.0006479	0.518366	0.990566		SNAP29	-0.0027859	0.366366	0.783812
MSLN	-0.0012285	0.519376	0.990566		RGMA	-0.0014348	0.368183	0.783812
REN	0.0018778	0.521522	0.990566		CD177	-0.00077	0.369361	0.784138
PRSS27	0.0006767	0.521655	0.990566		ERBB3	0.00098408	0.371089	0.784942
BST2	-0.0013721	0.523158	0.990566		CCN1	0.00313144	0.380985	0.793067
LGALS4	-0.0011208	0.523461	0.990566		IGFBP3	0.00316802	0.382667	0.793067
PCOLCE	0.0010026	0.524533	0.990566		IGFBP7	0.00236973	0.383101	0.793067
CST7	0.00095265	0.524915	0.990566		CTSZ	0.00161749	0.384137	0.793067
CLEC5A	-0.0006215	0.525458	0.990566		TREM2	0.00136199	0.38608	0.793067
ITGA5	0.00218387	0.528098	0.990566		EFNA4	-0.0014711	0.38611	0.793067
VSIG4	-0.000587	0.528468	0.990566		DNER	0.00382625	0.387961	0.793067
SELP	0.00218588	0.52851	0.990566		PLAU	0.00135907	0.388022	0.793067
MILR1	0.00093668	0.529545	0.990566		NCAM1	-0.0010346	0.388419	0.793067
CRTAC1	-0.0010297	0.531212	0.990566		LILRB2	0.00154612	0.390982	0.793067
APLP1	0.00213828	0.532033	0.990566		RBKS	-0.0021471	0.392952	0.793067
TXNDC5	-0.0011091	0.532179	0.990566		ARSA	-0.0014802	0.393148	0.793067
B4GAT1	0.00114862	0.533206	0.990566		NID2	0.00144575	0.393674	0.793067
CNTN2	-0.0021882	0.535324	0.990566		TGFBR3	0.00148995	0.393719	0.793067
TREM2	0.0007564	0.538011	0.990566		SPARC	0.00392909	0.394089	0.793067
NPDC1	-0.0020582	0.541844	0.990566		IGSF8	-0.0035988	0.394646	0.793067
CD164	0.00065254	0.543111	0.990566		CASP3	0.00432265	0.394719	0.793067
PRDX1	-0.0014195	0.544225	0.990566		TIMP1	0.00149526	0.395993	0.793067
EBI3_IL27	-0.0011392	0.545245	0.990566		HSPG2	0.00128041	0.396361	0.793067
ANG	-0.001332	0.545767	0.990566		NOMO1	0.00128618	0.397308	0.793067
COLEC12	0.00174226	0.54777	0.990566		BOC	-0.0024344	0.397618	0.793067
TNFRSF6B	-0.0011705	0.548553	0.990566		CTSS	-0.0014152	0.398455	0.793067
FKBP4	-0.0008771	0.55254	0.990566		METAP2	-0.0035815	0.401146	0.793067
DPP6	-0.0013906	0.554471	0.990566		SERPINA9	-0.0025803	0.401459	0.793067
LAIR2	-0.0004984	0.555061	0.990566		SCARA5	0.00277805	0.401898	0.793067
CKAP4	0.00068393	0.556459	0.990566		MSRA	0.00351713	0.403662	0.794814
RNASET2	-0.0007735	0.556711	0.990566		PPP1R2	-0.0029339	0.408353	0.795355
IGFBPL1	0.00082976	0.557133	0.990566		GALNT7	0.00221689	0.408595	0.795355
HTRA2	-0.0015165	0.557154	0.990566		ANGPTL7	0.00146131	0.408922	0.795355
DPP4	0.00127204	0.558326	0.990566		ERBB4	-0.0011386	0.409458	0.795355
CPM	-0.0004806	0.559525	0.990566		CD27	0.00210889	0.409719	0.795355
FRZB	0.00140053	0.559839	0.990566		PLPBP	0.00243829	0.40998	0.795355
PAG1	-0.0018958	0.562347	0.990566		TLR3	-0.0010789	0.411307	0.795355
SMOC2	0.00052157	0.563863	0.990566		SNAP23	-0.00416	0.412735	0.796539
NID2	-0.0007529	0.569779	0.990566		TNFSF13	0.00102892	0.418478	0.804044
NPTX1	0.00062548	0.570722	0.990566		TIMD4	0.0029535	0.419914	0.804044
GPNMB	-0.000763	0.571642	0.990566		HMOX2	0.00384994	0.420747	0.804044
SERPINA9	0.00140467	0.571944	0.990566		LRP1	-0.0022273	0.422925	0.804044
HBEGF	0.00190855	0.574688	0.990566		ICOSLG	-0.0011735	0.423456	0.804044
EPCAM	0.00073814	0.575661	0.990566		GPNMB	-0.0013815	0.423721	0.804044
CD109	-0.0008045	0.575806	0.990566		CNTN4	-0.001077	0.423875	0.804044
SEZ6L2	0.0010448	0.575832	0.990566		EGFL7	0.00338621	0.425485	0.804913
TFF3	0.00088883	0.578652	0.990566		CLEC1A	0.0034921	0.425621	0.804913
CCL23	0.00115339	0.579313	0.990566		CD38	0.00256545	0.426537	0.804913
IGFBP2	0.00090304	0.580148	0.990566		ITM2A	0.00192103	0.428983	0.804913
CD302	0.00064318	0.580151	0.990566		C2	0.00236119	0.429001	0.804913
LY6D	0.00076766	0.581239	0.990566		RNASE3	0.00169154	0.4297	0.804913
ACTA2	-0.0012354	0.581457	0.990566		CALB2	0.00271855	0.429708	0.804913
SORT1	0.0007674	0.581948	0.990566		ENTPD5	0.00445563	0.431526	0.805189
PRSS2	-0.0011704	0.582152	0.990566		GALNT2	-0.0009811	0.432842	0.805189
DDR1	0.00063498	0.582172	0.990566		RGMB	-0.0014279	0.433957	0.805189
ASAH2	-0.0014955	0.587194	0.990566		TNFRSF21	-0.0039075	0.434276	0.805189
GLO1	-0.0009333	0.587957	0.990566		OGN	0.0021467	0.436551	0.80579
MSRA	0.00183722	0.589742	0.990566		TXNDC5	-0.001748	0.440378	0.809059
TNFRSF19	-0.0005659	0.590576	0.990566		PGF	0.00126068	0.441397	0.80931
TNFRSF10B	-0.0006347	0.591931	0.990566		PLXNA4	-0.0012592	0.443049	0.809439
ACP5	-0.0007069	0.592538	0.990566		ENTPD2	0.0021057	0.443657	0.809439
HSPA1A	0.0010391	0.595548	0.990566		TMSB10	-0.0010663	0.44447	0.809439
GFAP	0.00123514	0.596923	0.990566		LILRB4	-0.0028845	0.444654	0.809439
PSME1	0.00186663	0.599188	0.990566		LRP11	-0.0012316	0.445067	0.809439
GZMA	0.00088344	0.601707	0.990566		CSTB	0.00125309	0.446231	0.809439
CD1C	-0.0014327	0.603016	0.990566		GDF15	0.0009525	0.446301	0.809439
HSPB1	0.00136262	0.603404	0.990566		CHGB	0.00257299	0.447204	0.809439
SORCS2	-0.0014247	0.604173	0.990566		TGFBR2	0.00108867	0.447809	0.809439
ENPP2	-0.0011981	0.604314	0.990566		ADM	-0.0015656	0.448682	0.809439
WISP1	-0.0007848	0.605685	0.990566		LBR	0.00282543	0.451107	0.810031
CBLN4	-0.0007342	0.605767	0.990566		CNDP1	0.00127669	0.451965	0.810524
PTS	-0.0015749	0.606611	0.990566		TNFRSF10A	-0.0019667	0.45253	0.810524
ATP5IF1	0.00126986	0.606613	0.990566		DLL1	-0.0010539	0.454076	0.810955
BCL2L11	0.00229899	0.607386	0.990566		MSLN	-0.0019105	0.458115	0.815759
NAAA	0.00174352	0.61096	0.990566		GFAP	0.00216835	0.461404	0.819302
ANXA4	-0.001883	0.612035	0.990566		BLMH	-0.0018024	0.461725	0.819302
LGALS8	0.00062699	0.612204	0.990566		FRZB	0.00238014	0.462386	0.819468
CTRB1	0.00125066	0.61265	0.990566		KIRREL2	-0.0031789	0.46326	0.819468
NELL1	0.00054476	0.612953	0.990566		RELT	-0.0008242	0.464473	0.819468
MCFD2	0.0013544	0.614979	0.990566		CD59	0.00408657	0.464665	0.819468
IL13RA1	-0.0011755	0.615494	0.990566		WISP1	0.00134208	0.465159	0.819468
GLB1	0.00134837	0.616811	0.990566		SERPINB6	-0.0011347	0.465586	0.819468
TGFBR2	-0.0005625	0.617368	0.990566		TNFRSF1A	-0.0008384	0.466779	0.819468
CPXM1	0.00076578	0.618203	0.990566		NPTXR	-0.0034556	0.468259	0.821193
CXCL3	0.00147955	0.621122	0.990566		SEMA3F	0.00119476	0.471663	0.823021
GFRA3	-0.0005592	0.623097	0.990566		TNFSF12	-0.0010863	0.471727	0.823021
DSG3	-0.001871	0.625587	0.990566		GLB1	0.00258939	0.472603	0.823021
CCL14	0.00078379	0.6266	0.990566		CPA2	0.0017914	0.47333	0.823095
CDH2	-0.000731	0.62755	0.990566		PLA2G7	-0.0027111	0.475441	0.823558
CD93	0.00071363	0.627774	0.990566		ITGB1	0.00207339	0.475686	0.823558
SCGB3A2	0.00083316	0.629713	0.990566		STX8	0.00190629	0.476565	0.823558
RET	0.0007501	0.630976	0.990566		EDAR	-0.0020526	0.476813	0.823558
MATN2	0.00072606	0.631084	0.990566		ST3GAL1	0.0029918	0.476856	0.823558
IL1R1	-0.0007555	0.634939	0.990566		CNTN3	0.00129259	0.477647	0.823558
MERTK	-0.0016031	0.634977	0.990566		IL18BP	-0.0010851	0.478581	0.823558
EDA2R	-0.000362	0.635295	0.990566		CBLN4	-0.0013196	0.480427	0.824589
THOP1	-0.0009693	0.635731	0.990566		MEGF9	0.00089669	0.480774	0.824589
ADAM15	-0.0007304	0.636395	0.990566		COL18A1	0.00135923	0.485246	0.826494
GGH	0.00081299	0.636725	0.990566		ANXA3	0.00292622	0.48715	0.826494
ITGB1	-0.0010556	0.639191	0.990566		ALDH1A1	-0.0016178	0.487152	0.826494
ICAM5	-0.0008733	0.639223	0.990566		IL18	-0.0022805	0.488292	0.826494
SERPINB1	-0.0006238	0.640043	0.990566		ITGB5	0.00147344	0.488874	0.826633
MB	0.0017696	0.64162	0.990566		MICB_MICA	0.00186381	0.491529	0.829424
CX3CL1	0.00137754	0.647065	0.990566		RARRES2	0.00180068	0.493957	0.830974
PTPRN2	0.00042046	0.647168	0.990566		SLITRK6	-0.0009395	0.4987	0.83144
FCAR	-0.0011259	0.647242	0.990566		KIT	0.00105544	0.499009	0.83144
MOG	-0.0016227	0.647669	0.990566		SHMT1	-0.0026542	0.500151	0.83144
VWF	0.00165033	0.65068	0.990566		IL6ST	-0.0012239	0.501414	0.83144
KLK1	-0.0009781	0.652144	0.990566		FOLR1	0.00207577	0.501483	0.83144
SPINK6	-0.0004249	0.655972	0.990566		AHCY	-0.0036083	0.501788	0.83144
PTGDS	0.00104806	0.657693	0.990566		FABP1	0.00157916	0.503145	0.831808
ARSA	-0.0005708	0.657842	0.990566		ESAM	0.00086738	0.504019	0.831808
FLT1	-0.0008132	0.658431	0.990566		SPRY2	-0.0019086	0.506742	0.833317
CDON	0.00059605	0.660533	0.990566		COMP	0.00137998	0.511608	0.836809
SEZ6L	-0.0010135	0.660796	0.990566		ARSB	-0.0013357	0.516888	0.840735
NECTIN4	0.00098306	0.661144	0.990566		PODXL2	-0.0024005	0.518011	0.840735
FXN	-0.0015027	0.661149	0.990566		GH1	-0.0022674	0.518495	0.840735
EZR	-0.0011243	0.661339	0.990566		ACTA2	-0.0020011	0.520697	0.840953
CD55	-0.0006014	0.664262	0.990566		PLAUR	0.0008244	0.521068	0.840953
KLK6	-0.0008753	0.664742	0.990566		SDC4	-0.0014054	0.523308	0.84244
CTSO	0.00050871	0.668151	0.990566		CRTAC1	-0.0012956	0.52372	0.84244
GFRA2	0.00079001	0.668434	0.990566		ERBB2	0.00140666	0.525671	0.843114
SEMA7A	-0.0005315	0.668845	0.990566		SPINT1	0.0009458	0.528191	0.84388
PVALB	0.00061308	0.669132	0.990566		IL1RN	0.00200501	0.530283	0.846404
MDGA1	-0.0004196	0.670115	0.990566		KLRD1	-0.0021639	0.533753	0.84948
DNMBP	0.00119129	0.67095	0.990566		KLK1	0.00177946	0.534313	0.849553
DSG2	0.00070688	0.671411	0.990566		TGM2	0.00216414	0.536305	0.849628
TNFRSF1B	0.00044593	0.672437	0.990566		CASC4	0.00122744	0.536932	0.849628
LTBP2	-0.0004434	0.672772	0.990566		CLEC11A	0.00170721	0.53962	0.852249
SPINT1	-0.0004861	0.673072	0.990566		SEMA4D	0.00123567	0.542635	0.855374
CXCL1	0.00074462	0.673609	0.990566		MCFD2	-0.0021023	0.543693	0.855579
NCAN	-0.0017252	0.674843	0.990566		QPCT	-0.000816	0.54653	0.856777
ADA	-0.0006883	0.678551	0.990566		CD22	0.00280903	0.546661	0.856777
COL18A1	0.00059735	0.679634	0.990566		CCN2	0.00104461	0.547155	0.856777
LILRA2	-0.0005929	0.680143	0.990566		CGA	0.00066	0.550343	0.860139
MSMB	0.00120748	0.684156	0.990566		S100A11	-0.0020644	0.551445	0.860233
FSTL3	-0.0005407	0.685088	0.990566		FCGR3B	0.00201995	0.552852	0.861614
ULBP2	0.00037857	0.685417	0.990566		VEGFC	0.00201459	0.556427	0.865287
FGFR2	0.00073088	0.687961	0.990566		ANGPTL3	0.00243381	0.559823	0.868619
ENO2	0.00053462	0.688328	0.990566		HSPB1	-0.0019098	0.560109	0.868619
SPP1	-0.0010268	0.688556	0.990566		NXPH1	-0.0016334	0.560501	0.868619
FGF19	0.00055134	0.689033	0.990566		WARS	-0.0017978	0.561281	0.868957
CGA	-0.0003806	0.689377	0.990566		LIF	0.00258499	0.563349	0.868957
KITLG	-0.0006304	0.695521	0.990566		ENG	0.00104519	0.563594	0.868957
IL2RA	-0.0006804	0.696208	0.990566		APEX1	0.00274143	0.564347	0.868957
TIMP4	-0.0004614	0.696682	0.990566		F2R	-0.0016026	0.564387	0.868957
PCDH17	-0.0004397	0.696707	0.990566		GFRA3	-0.0009349	0.565117	0.86899
SCAMP3	0.00055291	0.699152	0.990566		FLT3LG	-0.0010909	0.567053	0.86899
RELT	-0.0003398	0.699323	0.990566		BST2	-0.0015942	0.570069	0.869588
RNASE3	0.00064907	0.700925	0.990566		CD99L2	0.00168687	0.5703	0.869588
ADGRG1	0.00060671	0.701003	0.990566		TIMP4	0.00090216	0.576666	0.8756
GRN	-0.0005669	0.701258	0.990566		VEGFD	-0.0016877	0.57747	0.876015
SIGLEC6	-0.001032	0.701567	0.990566		HNMT	-0.0015441	0.578526	0.876292
CXCL8	-0.0007649	0.702559	0.990566		EIF4EBP1	-0.001979	0.579087	0.876292
CTSF	0.00067923	0.702643	0.990566		ICAM1	0.00119073	0.579466	0.876292
SLC16A1	0.00110346	0.704207	0.990566		COL4A1	-0.0015694	0.581476	0.876292
CREG1	0.00046631	0.704327	0.990566		BCL2L11	-0.0031757	0.582635	0.876292
LRIG1	-0.0003383	0.706507	0.990566		CPVL	0.00160567	0.583523	0.876292
IGFBP1	-0.0006596	0.710348	0.990566		GAS6	-0.0011725	0.5838	0.876292
TNXB	-0.0010286	0.711586	0.990566		LTBR	0.00058886	0.58415	0.876292
SIGLEC9	-0.0003979	0.712162	0.990566		EPCAM	0.00097249	0.584646	0.876292
C4BPB	-0.0011745	0.713178	0.990566		SUMF2	-0.0009308	0.585419	0.876292
REG3A	-0.0007119	0.713836	0.990566		CD164	0.00078822	0.589011	0.878313
EFNA1	0.00036174	0.716492	0.990566		MMP12	-0.0010947	0.589485	0.878313
CD74	0.00056218	0.718023	0.990566		PDGFA	0.00114584	0.591041	0.878313
FOLR2	0.00057916	0.718859	0.990566		LGALS1	0.00104523	0.591745	0.878313
LTA	0.0012876	0.719199	0.990566		CD79B	-0.0015287	0.593404	0.878696
CAPG	-0.0005489	0.719526	0.990566		GPC5	0.00075066	0.595639	0.878696
MSR1	0.00051735	0.721308	0.990566		C4BPB	-0.0022206	0.595911	0.878696
CD33	-0.0005166	0.722305	0.990566		CNPY4	0.00180951	0.596017	0.878696
LAYN	0.00039654	0.723087	0.990566		PARK7	-0.001031	0.596886	0.878696
IGFBP4	-0.0004332	0.723107	0.990566		TXLNA	-0.001935	0.602724	0.878696
MYOC	0.00046211	0.723755	0.990566		CD84	0.00219087	0.602886	0.878696
CDH3	0.00089983	0.724808	0.990566		CCL17	0.00154635	0.603575	0.878696
CD46	-0.0004285	0.72546	0.990566		PIK3IP1	0.00092958	0.603966	0.878696
DPP7	-0.0009298	0.725478	0.990566		CLEC14A	0.00110101	0.605667	0.878696
CNTN3	0.00048698	0.727632	0.990566		TNC	0.00232303	0.606705	0.878696
METAP2	0.00118203	0.727884	0.990566		CTSL	-0.0011422	0.606897	0.878696
TGFA	-0.0004742	0.728202	0.990566		PDGFRB	0.00064346	0.607324	0.878696
SUMF2	-0.0004766	0.728581	0.990566		L1CAM	-0.0007285	0.60737	0.878696
NTRK2	-0.0005161	0.729318	0.990566		CD8A	-0.0011745	0.608692	0.878696
CTRC	0.00073362	0.72934	0.990566		FAM3C	-0.0028524	0.608963	0.878696
DCBLD2	-0.0003672	0.729558	0.990566		DCN	0.00273233	0.610955	0.879946
LRP11	-0.0004204	0.731314	0.990566		TNFRSF10B	-0.0008196	0.616795	0.88441
ITGB5	-0.0005192	0.731872	0.990566		FABP2	0.00149889	0.619143	0.88441
TFF1	-0.0007404	0.734311	0.990566		TNFRSF11A	-0.0006014	0.621229	0.884716
TGFBR3	0.00045021	0.737501	0.990566		GSTP1	0.00259921	0.624275	0.885591
CD209	-0.0004913	0.738884	0.990566		SELPLG	-0.0012538	0.625893	0.886012
TNFRSF12A	-0.0003653	0.739867	0.990566		CGREF1	-0.0011066	0.628994	0.888877
TNC	-0.0011769	0.740095	0.990566		CCL19	0.0015864	0.631559	0.891739
ESM1	0.00055944	0.741431	0.990566		DFFA	-0.0016522	0.63716	0.894831
SIGLEC10	0.00049206	0.742001	0.990566		FUT8	0.00173565	0.639377	0.894831
FAM3C	0.00143069	0.742558	0.990566		GNLY	0.00122874	0.639408	0.894831
ADGRG2	-0.0010988	0.743048	0.990566		CTRB1	0.00146016	0.639674	0.894831
EPHA2	0.00095467	0.743734	0.990566		ADA2	-0.0009067	0.641323	0.894831
SHMT1	0.00107526	0.743797	0.990566		ADGRE2	0.00055256	0.64196	0.894831
CNTN4	-0.0003609	0.743919	0.990566		LEP	0.00198066	0.643234	0.894831
GNLY	0.00065117	0.744461	0.990566		IDS	-0.0019394	0.643467	0.894831
SCG3	-0.0010932	0.745074	0.990566		OBP2B	-0.0006135	0.644688	0.895547
MZB1	0.00057868	0.745672	0.990566		MILR1	0.00093202	0.645225	0.895547
TIE1	0.00079038	0.750745	0.993534		PRSS2	0.00126307	0.646283	0.895547
PIK3IP1	0.00041403	0.751595	0.993534		KLK8	-0.0006667	0.646723	0.895547
SIGLEC5	0.0003275	0.752393	0.993534		PRSS8	0.0004876	0.64866	0.896332
ENG	-0.0004351	0.755666	0.993534		NFASC	-0.0018165	0.64911	0.896332
PILRA	-0.0002811	0.755872	0.993534		NADK	-0.001938	0.649461	0.896332
IL18	-0.0008745	0.757147	0.993534		IDUA	0.00116781	0.653367	0.896402
BCAN	0.00117053	0.759424	0.993534		PROC	0.00140529	0.653786	0.896402
SEMA4D	0.00047073	0.759907	0.993534		CTSV	0.00178439	0.655719	0.897097
ANGPT2	-0.0006362	0.761236	0.993534		RSPO1	0.00229031	0.655989	0.897097
PTH1R	0.00074959	0.762298	0.993534		KLK13	0.00133606	0.657058	0.897257
DFFA	-0.0008225	0.764041	0.993534		LACTB2	-0.0015601	0.657735	0.897257
TNFSF13	0.00030448	0.764431	0.993534		MITD1	-0.0022299	0.659047	0.897564
NSFL1C	0.00073212	0.765172	0.993534		SCARF1	0.00055583	0.66328	0.901277
TRIAP1	0.00048725	0.766259	0.993534		CAPG	0.00084792	0.664902	0.901367
TNFRSF8	0.00027414	0.769176	0.993534		THY1	-0.0023245	0.667547	0.901367
CCL17	-0.0006749	0.770194	0.993534		SPOCK1	-0.0008198	0.670265	0.901367
VASN	0.00056418	0.770664	0.993534		ECE1	-0.0024803	0.67116	0.901367
C1QA	0.00051836	0.773279	0.993534		EZR	0.00145281	0.671168	0.901367
CLPS	0.00072875	0.773776	0.993534		SEMA4C	0.0017427	0.671554	0.901367
COL6A3	-0.0003229	0.774735	0.993534		FASLG	0.0007565	0.67227	0.901367
BOC	0.00060642	0.775959	0.993534		ICAM5	-0.0010285	0.672393	0.901367
HYAL1	-0.0007372	0.776497	0.993534		TRIAP1	-0.0009205	0.673636	0.901367
ACAN	0.00043695	0.779053	0.993534		CRLF1	-0.000634	0.673735	0.901367
CNPY4	0.00072411	0.779201	0.993534		CD1C	0.00150112	0.674137	0.901367
CLMP	-0.0003087	0.779519	0.993534		EBI3_IL27	0.0009948	0.67541	0.901367
NRCAM	0.00117948	0.780116	0.993534		EPHA10	-0.0007696	0.675549	0.901367
CD177	-0.0001758	0.780424	0.993534		SORCS2	-0.0015541	0.676475	0.901367
SNAP29	-0.0006316	0.780971	0.993534		PDCD6	0.00181506	0.685872	0.911553
ROR1	-0.0003165	0.781236	0.993534		SOST	0.00089377	0.689673	0.912933
CELA3A	0.00091325	0.783674	0.994339		DDR1	-0.0005951	0.693826	0.915934
TLR3	0.000264	0.78626	0.9956		NUCB2	0.00087927	0.693883	0.915934
HMOX2	-0.0009402	0.786407	0.9956		CHRDL2	0.00144908	0.695267	0.915934
IL6R	0.00033634	0.786636	0.9956		SOD2	-0.0005619	0.697576	0.918089
SCARF1	-0.0002754	0.787761	0.995701		ENO1	-0.0007568	0.701074	0.918904
ST3GAL1	-0.0008962	0.792139	0.995933		CD33	0.00069661	0.702105	0.918904
ECE1	-0.0011581	0.79269	0.995933		IL1RAP	0.00094921	0.702649	0.918904
CLEC1A	0.00085522	0.792694	0.995933		C1QTNF1	0.00053134	0.704659	0.918904
SNX9	-0.0006206	0.792711	0.995933		IGFBPL1	0.00072694	0.705194	0.918904
CSF2RA	0.00031279	0.794116	0.995933		FCN2	0.00159146	0.706215	0.918904
CHRDL2	0.00079696	0.794763	0.995933		TAFA5	0.00103218	0.708958	0.918904
BST1	0.00046804	0.796423	0.995933		TNFRSF10C	0.00079706	0.713195	0.918904
TYRO3	0.00042482	0.796481	0.995933		ICAM3	0.0010533	0.714328	0.918904
PRELP	0.00035748	0.798277	0.995933		CCL2	-0.0010312	0.715067	0.918904
EFEMP1	-0.000252	0.798443	0.995933		EDIL3	0.00135672	0.71688	0.918904
AGRP	0.00046094	0.798796	0.995933		PRL	-0.0014219	0.716982	0.918904
FUCA1	-0.0002826	0.805716	0.9969		DPP7	-0.0012414	0.717643	0.918904
APP	0.00059028	0.806066	0.9969		CD163	-0.0007062	0.71802	0.918904
FGF5	-0.0003076	0.806451	0.9969		DKK3	-0.0017979	0.720385	0.918904
CCL15	-0.000373	0.808611	0.9969		OXT	0.00060697	0.72097	0.918904
OLR1	-0.0002585	0.809097	0.9969		NAAA	0.00162232	0.72144	0.918904
MMP12	0.00038474	0.811437	0.9969		FLT1	0.0008472	0.723163	0.919494
NTproBNP	-0.0006885	0.81158	0.9969		IFNGR1	-0.0004426	0.724368	0.919494
CA14	-0.0002171	0.812818	0.9969		CHL1	-0.0003766	0.725077	0.919494
MESD	-0.0005385	0.81283	0.9969		CLSTN2	0.00052194	0.725474	0.919494
NTRK3	-0.0002132	0.813064	0.9969		GFRA1	-0.0005999	0.727332	0.919494
NELL2	-0.0005369	0.813663	0.9969		NTproBNP	-0.0012727	0.727684	0.919494
PLXNB3	-0.0002571	0.816991	0.9969		MMP7	-0.0011986	0.728582	0.919494
CLEC14A	0.00039754	0.81718	0.9969		HBEGF	-0.0015203	0.730246	0.91974
GPR37	-0.0003633	0.819197	0.9969		KLK6	-0.0009357	0.730447	0.91974
TFPI	0.00048621	0.819534	0.9969		LGALS9	0.00045418	0.732784	0.921278
NCAM2	0.00023815	0.821179	0.9969		SERPINB8	0.00051656	0.733957	0.921886
ANGPTL7	0.00029968	0.821537	0.9969		BCAM	-0.0004236	0.734384	0.921886
IL17D	0.00039729	0.821829	0.9969		CREG1	-0.0005364	0.736663	0.922248
CD38	0.00056949	0.822199	0.9969		IGFBP1	-0.0008177	0.737868	0.922248
RSPO1	0.00086354	0.823379	0.9969		FXN	0.00146271	0.741945	0.922248
LY75	0.0007654	0.823405	0.9969		NECTIN4	-0.000962	0.742688	0.922248
ITM2A	0.00042791	0.824221	0.9969		WWP2	0.00152615	0.742772	0.922248
MEPE	-0.000367	0.824477	0.9969		SCARF2	-0.0007884	0.743001	0.922248
NOS1	0.00045535	0.829375	0.9969		LTBP3	-0.000926	0.743922	0.922248
VEGFA	0.0002938	0.831666	0.9969		LRRN1	0.00059826	0.745852	0.922248
NBL1	-0.0005655	0.834464	0.9969		IL17RA	0.00058035	0.746271	0.922248
RWDD1	0.00044454	0.834578	0.9969		CST7	0.00059257	0.74752	0.922248
AMY2A	0.0004343	0.834959	0.9969		DAG1	0.00040683	0.747948	0.922248
OGN	-0.0004122	0.836888	0.9969		SIRPA	-0.0004006	0.750422	0.922248
ACP6	0.00019354	0.837362	0.9969		CKMT1A_CKMT1B	-0.0012374	0.750707	0.922248
RETN	-0.000352	0.839063	0.9969		NSFL1C	-0.0009985	0.752906	0.922248
ENPP7	-0.0003758	0.842405	0.9969		GFER	-0.0007054	0.753368	0.922248
GAL	0.0002702	0.845304	0.9969		FURIN	-0.0010502	0.754131	0.922248
SPARC	0.00067632	0.845434	0.9969		NOTCH1	0.00040367	0.754492	0.922248
FLT3LG	0.00032267	0.847328	0.9969		RTBDN	0.0008341	0.755223	0.922248
LGMN	0.00034156	0.848096	0.9969		CFC1	0.00070204	0.755931	0.922248
S100A4	-0.0005307	0.850333	0.9969		BST1	-0.0006783	0.756126	0.922248
APOM	0.0006954	0.851339	0.9969		VCAM1	0.00043873	0.75647	0.922248
ICAM1	0.00031721	0.851882	0.9969		CTSF	0.0007382	0.756483	0.922248
AREG	-0.0006625	0.852181	0.9969		SERPINB9	-0.000636	0.75812	0.922248
PDLIM7	0.00045324	0.852271	0.9969		AREG	-0.0013864	0.759754	0.923196
IGSF8	-0.0006037	0.852949	0.9969		B4GAT1	-0.0007581	0.76182	0.924387
TAFA5	-0.0003786	0.853182	0.9969		SIGLEC5	-0.0004123	0.76529	0.926197
ANPEP	-0.0006387	0.855256	0.9969		PRSS27	-0.0003752	0.768457	0.927126
STC2	-0.0001851	0.858256	0.9969		CNTN1	-0.0005634	0.770031	0.927126
CD83	0.00018882	0.860026	0.9969		ANGPT2	0.00076666	0.770134	0.927126
LILRB2	0.00022638	0.863969	0.9969		XG	-0.0007625	0.770509	0.927126
SOD2	0.00017935	0.864475	0.9969		P4HB	-0.0005395	0.770547	0.927126
IGFBP3	0.0004966	0.864629	0.9969		LY9	0.00127313	0.772572	0.927536
TINAGL1	-0.0001946	0.86485	0.9969		CALCA	-0.0005875	0.776133	0.929243
DDAH1	-0.0002392	0.86495	0.9969		SLITRK2	0.00054586	0.776244	0.929243
VCAN	0.00017063	0.866381	0.9969		BAMBI	0.00066668	0.779672	0.931264
TMPRSS5	0.00017549	0.866675	0.9969		MIF	-0.0004546	0.78402	0.932165
ANXA3	-0.000541	0.867255	0.9969		LAIR2	-0.0002036	0.785804	0.932165
TNFSF13B	-0.0001959	0.870127	0.9969		NPDC1	-0.0012104	0.786021	0.932165
NCS1	-0.0002613	0.870209	0.9969		C1QA	-0.0006438	0.789403	0.934165
FABP4	0.00049228	0.870293	0.9969		TNFRSF14	0.00029906	0.793382	0.935995
HSPB6	0.00041899	0.871543	0.9969		PPCDC	0.00068312	0.793693	0.935995
TNFSF12	-0.0001916	0.872882	0.9969		IGF2R	-0.0005299	0.795092	0.935995
IGFBP6	-0.0002172	0.873267	0.9969		SORT1	-0.0004546	0.79558	0.935995
FCER2	-0.0002061	0.87446	0.9969		PSME1	-0.0011724	0.798049	0.936348
CST6	-0.0001534	0.878596	0.9969		NT5E	-0.0004299	0.800012	0.937318
PPP1R2	0.00042824	0.879511	0.9969		WIF1	0.00042063	0.803945	0.939927
ALDH1A1	-0.000272	0.881748	0.9969		WFIKKN1	0.00107478	0.806687	0.940809
MMP7	-0.0003437	0.883145	0.9969		TNFSF13B	-0.000411	0.80705	0.940809
ANGPTL3	-0.0004919	0.8835	0.9969		IL15	-0.000492	0.807412	0.940809
CRISP2	0.00026399	0.885097	0.9969		CD300LG	-0.0012263	0.807547	0.940809
LAMP2	-0.0002084	0.886005	0.9969		BCAN	0.00125267	0.810127	0.942013
GGT1	-0.0003107	0.88745	0.9969		EGF	-0.0013085	0.811601	0.94221
DRAXIN	-0.000236	0.888232	0.9969		ITGB2	0.00034619	0.813356	0.942382
PTPRF	0.00013783	0.888632	0.9969		TNFRSF9	-0.0009158	0.817822	0.944784
AOC3	0.00035402	0.89022	0.9969		SERPINE1	-0.0005707	0.823582	0.945845
QDPR	0.00023196	0.891103	0.9969		HYOU1	0.00039882	0.824468	0.945845
DKK3	-0.0004655	0.891813	0.9969		JAM2	-0.0003372	0.825796	0.945845
PPCDC	0.00027421	0.891885	0.9969		CA4	0.00027358	0.827841	0.946432
CD274	0.00021818	0.892095	0.9969		MESD	0.00059698	0.831433	0.949881
CHGB	-0.0003434	0.892219	0.9969		LY75	0.00091638	0.834533	0.951676
PAMR1	0.00022178	0.892427	0.9969		TYMP	-0.0010049	0.834579	0.951676
HAVCR2	-0.0001204	0.893274	0.9969		ANGPT1	0.00061795	0.837414	0.951676
CLSTN2	-0.0001449	0.894544	0.9969		APLP1	0.00089943	0.839578	0.951676
CCL22	-0.0004109	0.894944	0.9969		VNN2	-0.0004159	0.839992	0.951676
VWA1	-0.0001561	0.895283	0.9969		NPTX1	-0.0002909	0.84113	0.951676
OGFR	-0.0005014	0.89626	0.9969		PEBP1	-0.0002427	0.841644	0.951676
PODXL2	0.00034023	0.896566	0.9969		RNASET2	0.00035451	0.841784	0.951676
KLK10	-0.0001804	0.899202	0.9969		AGRP	-0.0004475	0.843147	0.951676
MCAM	0.00013983	0.899343	0.9969		MDK	-0.0007946	0.84395	0.951676
BCAM	-0.0001223	0.89964	0.9969		SUSD2	0.0003368	0.845263	0.951857
ADAM22	0.00023666	0.900663	0.9969		ROBO2	0.00028752	0.846322	0.952401
CD99	0.00011879	0.901924	0.9969		ART3	0.00020179	0.848355	0.95339
PDGFRA	0.00014671	0.902689	0.9969		DBNL	-0.0007522	0.849252	0.953749
DKK1	-0.0001509	0.903434	0.9969		SPP1	0.00066267	0.855714	0.958333
CNTN5	0.00011856	0.904001	0.9969		GLO1	-0.0004206	0.856234	0.958333
PVR	-0.000144	0.906009	0.9969		APP	0.0005795	0.866662	0.96403
WFDC2	0.00014824	0.90632	0.9969		RWDD1	0.00046151	0.867154	0.96403
CALB1	0.00015545	0.90679	0.9969		IL1R1	0.00032795	0.871588	0.96449
LDLR	0.00015074	0.907745	0.9969		EPHA2	-0.0005935	0.872643	0.96449
RGMB	-0.0001506	0.908405	0.9969		LYPD3	0.00049301	0.87306	0.96449
XCL1	0.00029454	0.909132	0.9969		FAS	0.00020254	0.875249	0.96449
NPY	-0.0001826	0.911626	0.9969		CA1	0.0008482	0.87664	0.96449
SPON2	-0.0001653	0.911955	0.9969		CLEC5A	-0.0001934	0.876736	0.96449
SDC4	-0.0001884	0.912302	0.9969		CDNF	0.00052477	0.876915	0.96449
CNDP1	-0.0001451	0.912331	0.9969		MCAM	-0.0002329	0.87783	0.964853
ADM	-0.0001636	0.91257	0.9969		DDC	0.00042101	0.880049	0.965282
WIF1	-0.000138	0.91399	0.9969		EPHA1	-0.00036	0.88344	0.965544
CIAPIN1	-0.0002898	0.91413	0.9969		CRH	0.00040453	0.884316	0.965559
CXCL5	-0.0003278	0.914938	0.9969		F7	0.0007077	0.886252	0.965862
DLL1	0.00011696	0.915279	0.9969		CHI3L1	0.00018705	0.886368	0.965862
TGFBI	0.00013866	0.915626	0.9969		CLUL1	0.00022314	0.886829	0.965862
AMY2B	0.00022522	0.915842	0.9969		SLC16A1	0.00051236	0.889232	0.965862
CPE	-0.0002978	0.922623	0.998231		DTX3	0.00028701	0.892469	0.967805
STC1	0.00018751	0.923443	0.998231		KLK4	0.00016201	0.892817	0.967805
ERBB2	-0.0001631	0.92489	0.998231		CPE	0.00054634	0.895397	0.969965
IGF1R	-0.000113	0.92492	0.998231		SIRT2	-0.000321	0.897923	0.970791
MET	0.00010186	0.926658	0.998231		VSIR	0.00022672	0.901892	0.97252
DKK4	0.00016274	0.927235	0.998231		CST5	0.00069452	0.904243	0.973166
WARS	0.00022047	0.927533	0.998231		NCAN	0.00064807	0.909393	0.976458
SSC5D	0.00019015	0.929492	0.998741		CHIT1	9.94e-05	0.913076	0.977896
CD59	-0.0003298	0.93417	0.999213		CD14	0.00017149	0.913389	0.977896
KLRD1	0.00022192	0.93484	0.999213		PPP3R1	-0.0002828	0.91515	0.977896
ADGRB3	6.95e-05	0.936678	0.999213		AXL	-0.0001463	0.916034	0.978208
MIF	0.00011491	0.937554	0.999213		DCTPP1	-0.0003245	0.922156	0.979649
IL34	0.00023288	0.937879	0.999213		CDCP1	-0.0001821	0.922941	0.979649
CRHBP	0.00014393	0.937959	0.999213		ACP6	-0.0001214	0.923127	0.979649
LIF	0.0002689	0.939495	0.999213		PTH1R	0.00027976	0.92667	0.979649
LILRB5	-9.32e-05	0.94061	0.999213		ST6GAL1	0.00019266	0.926807	0.979649
OSMR	-0.0001589	0.940684	0.999213		SERPINB1	0.00016756	0.927166	0.979649
MMP3	0.00010479	0.940706	0.999213		CD209	0.00016347	0.927181	0.979649
MMP10	0.00010281	0.94162	0.999213		FCAR	-0.0002824	0.927964	0.979649
VNN2	-0.000121	0.944687	0.999213		FCGR2A	-0.0001148	0.928338	0.979649
RGMA	-7.63e-05	0.945831	0.999213		FOLR3	0.00011322	0.93013	0.979649
GFRA1	8.34e-05	0.948592	0.999213		VASN	0.00021138	0.930607	0.979649
REG1A	-0.0001247	0.949611	0.999213		FCER2	0.00015375	0.931293	0.979649
TIMD4	0.0001712	0.951818	0.999213		LHPP	0.00012053	0.933541	0.979649
CCL2	0.00012477	0.95202	0.999213		ISLR2	-0.0001993	0.936413	0.979649
CD163	8.66e-05	0.952494	0.999213		IL6	0.00037391	0.936628	0.979649
GALNT7	-0.0001154	0.952995	0.999213		OMG	-0.0004666	0.936776	0.979649
TNR	8.55e-05	0.954595	0.999213		ADAM15	0.00015771	0.937025	0.979649
TXNDC15	-7.76e-05	0.956777	0.999213		CX3CL1	-0.0003097	0.93813	0.979649
EPS8L2	-0.0001141	0.957075	0.999213		CDH15	-0.0001032	0.939462	0.979649
PLXDC1	-0.0001895	0.957215	0.999213		SCAMP3	-0.0001505	0.93982	0.979649
ANGPTL1	7.37e-05	0.958308	0.999213		CR2	0.00031376	0.94051	0.979649
VCAM1	5.33e-05	0.960106	0.999213		STC2	-9.53e-05	0.942769	0.981383
MMP1	-0.0001087	0.960332	0.999213		NPTN	-0.0001848	0.943665	0.981696
CCL16	-0.000106	0.960784	0.999213		MMP1	-0.0001812	0.945026	0.982047
ENTPD2	9.95e-05	0.960919	0.999213		XPNPEP2	-0.0002118	0.945662	0.982047
BPIFB1	-9.39e-05	0.962856	0.999213		LGALS8	0.00010683	0.947099	0.982047
EDAR	0.00010516	0.962935	0.999213		SIGLEC6	-0.0002323	0.947383	0.982047
AHCY	0.00019822	0.963071	0.999213		LRPAP1	-8.94e-05	0.948205	0.982047
MFAP5	-0.0001184	0.964132	0.999213		FETUB	0.00021598	0.948462	0.982047
CST5	-0.0001816	0.966064	0.999783		CXCL5	-0.000245	0.949148	0.982047
TXLNA	0.00011521	0.967599	0.999783		ICAM2	-0.0001268	0.951022	0.982544
EGFL7	-0.000126	0.96785	0.999783		ESM1	-0.0001276	0.953443	0.98443
JAM2	-3.9e-05	0.972394	0.999783		AGRN	-0.0001753	0.955143	0.98445
RBKS	-6.28e-05	0.973818	0.999783		CD58	-6.25e-05	0.95525	0.98445
CDH15	-2.86e-05	0.976768	0.999783		ALCAM	-7.05e-05	0.956852	0.985486
SIRPA	2.58e-05	0.977826	0.999783		CD48	-6.56e-05	0.962258	0.986887
CPA1	4.35e-05	0.980554	0.999783		IGFBP4	7.09e-05	0.962353	0.986887
PEBP1	-2.29e-05	0.982058	0.999783		PTN	-0.0002331	0.964001	0.987922
CRH	-3.95e-05	0.984489	0.999783		PECAM1	0.00014829	0.965642	0.988615
EPHA1	3.8e-05	0.984699	0.999783		VSIG4	-5.08e-05	0.965875	0.988615
FABP1	-3.23e-05	0.985225	0.999783		MME	-0.0001432	0.969629	0.990094
MITD1	-6.89e-05	0.985503	0.999783		SSC5D	-0.0001036	0.969717	0.990094
CPA2	-2.96e-05	0.986675	0.999783		BTN3A2	-7.41e-05	0.970757	0.990544
LGALS3	-2.28e-05	0.987786	0.999783		ACVRL1	-0.0001137	0.971446	0.990635
SPOCK1	-2.12e-05	0.988158	0.999783		MANF	-7.94e-05	0.973286	0.991543
COMP	2e-05	0.990399	0.999783		MFGE8	7.1e-05	0.975612	0.991543
COL1A1	-1.74e-05	0.991014	0.999783		DKK1	4.94e-05	0.976811	0.991543
TNFRSF4	-1.26e-05	0.99224	0.999783		CD109	-5.04e-05	0.977195	0.991543
REG4	-2.02e-05	0.99256	0.999783		TMPRSS5	4.01e-05	0.978172	0.991543
GHRL	2.07e-05	0.993442	0.999783		GFRA2	-5.74e-05	0.981203	0.99262
CCL8	2.36e-05	0.99352	0.999783		DSC2	3.09e-05	0.98275	0.993576
CCL18	2.06e-05	0.993995	0.999783		CD244	-4.49e-05	0.989058	0.998463
GH1	1.9e-05	0.994371	0.999783		CRELD2	-1.27e-05	0.990828	0.998463
OMG	-2.79e-05	0.995044	0.999783		TNFRSF13C	-1.96e-05	0.992944	0.999047
RSPO3	6.11e-06	0.995168	0.999783		NCAM2	1.06e-05	0.993617	0.999047
SMPD1	2.8e-06	0.998235	0.999783		MATN3	8.88e-06	0.996058	0.999047
NPTXR	-7.47e-06	0.998443	0.999783		PCDH1	5.95e-06	0.996942	0.999047
L1CAM	-1.79e-06	0.998685	0.999783		SEMA7A	4.14e-06	0.99797	0.999047
MIA	-4.44e-06	0.998713	0.999783		CD93	3.72e-06	0.998443	0.999047
GPC1	-1.09e-06	0.999257	0.999783		FGF23	2.09e-06	0.999591	0.999591
