# Supplementary material for: Proteomic signatures of the APOE ε4 and APOE ε2 genetic variants and Alzheimer’s disease
Source: Nat Aging. 2026 May 15;6(5):1138–57. doi: 10.1038/s43587-026-01123-0 (PMC13190297; doi:10.1038/s43587-026-01123-0)
Supplement: Supplementary file 5 — Statistical source data. [file 43587_2026_1123_MOESM5_ESM.xlsx]

## Sheet: Fig_2abcdgh
Somamers, corresponding genes and labels used for plots and annotation				APOE2 associated proteins (Without AD adjustment)						AD associated proteins (Without APOE2 adjustment)						APOE2 associated proteins (With AD adjustment)						AD associated proteins (With APOE2 adjustment)						APOE2 => protein => AD									APOE2 => AD => protein									APOE2 associated proteins in CU
apt_name	UniProt	EntrezGeneSymbol	label	coef	std.beta	se	resid	p	p_adjusted	coef	std.beta	se	resid	p	p_adjusted	coef	std.beta	se	resid	p	p_adjusted	coef	std.beta	se	resid	p	p_adjusted	acme	acme_p	p_adjusted	ade	ade_p	ade_p_adjusted	prop_m	prop_m_p	prop_m_p_adjusted	acme	acme_p	p_adjusted	ade	ade_p	ade_p_adjusted	prop_m	prop_m_p	prop_m_p_adjusted	coef	std.beta	se	resid
seq.5483.1	Q96B86	RGMA	RGMA	-0.0435184	-0.0435184	0.0131668	1998	0.000965981	0.0388794	0.0178706	0.0178706	0.0134439	1998	0.183911	0.298395	-0.0425124	-0.0425124	0.0131973	1997	0.00129667	0.0507749	0.0148898	0.0148898	0.0134444	1997	0.268207	0.396697	-0.0015806	0.264	0.436513	-0.0615372	0	0	0.0250421	0.264	0.436513	-0.000771184	0.298	0.443535	-0.0425124	0	0	0.017817	0.298	0.443535	-0.0458698	-0.0458698	0.0151391	1435
seq.8918.64	Q14289	PTK2B	PTK2B_2	-0.0369822	-0.0369822	0.0113978	1992	0.00119526	0.0458287	0.0184436	0.0184436	0.0116408	1992	0.113265	0.206541	-0.0358816	-0.0358816	0.0114239	1991	0.00170897	0.061633	0.015856	0.015856	0.0116442	1991	0.173444	0.285289	-0.000447528	0.748	0.83015	-0.0635208	0	0	0.00699608	0.748	0.83015	-0.00113257	0.2	0.325424	-0.0358816	0	0	0.0305983	0.2	0.328205	-0.0360662	-0.0360662	0.0123785	1433
seq.18198.51	P09105	HBQ1	HBQ1_1	-0.0596259	-0.0596259	0.0141813	1988	2.73208e-05	0.00168671	0.0340732	0.0340732	0.0145039	1988	0.0189092	0.0480647	-0.0575244	-0.0575244	0.0142063	1987	5.33625e-05	0.00310996	0.0298647	0.0298647	0.0144854	1987	0.0393651	0.0876988	-0.00241922	0.156	0.305633	-0.0625556	0	0	0.0372332	0.156	0.305633	-0.00180862	0.038	0.0868571	-0.0575244	0	0	0.0304826	0.038	0.0868571	-0.0562	-0.0562	0.0160772	1431
seq.2558.51	P01189	POMC	POMC_1	0.0630402	0.0630402	0.0134062	1986	2.7494e-06	0.00020864	0.0313119	0.0313119	0.0137105	1986	0.0224887	0.0554419	0.0654728	0.0654728	0.0134183	1985	1.14911e-06	9.0992e-05	0.0359116	0.0359116	0.013665	1985	0.00865495	0.0249609	0.00454374	0.034	0.0894247	-0.0683083	0	0	-0.0712581	0.038	0.09728	-0.00260881	0.022	0.0541538	0.0654728	0	0	-0.0414992	0.022	0.0541538	0.0640568	0.0640568	0.0145081	1428
seq.25262.6	O43264	ZW10	ZW10	-0.152173	-0.152173	0.0218039	2002	4.02276e-12	5.63573e-10	0.0578757	0.0578757	0.0224698	2002	0.0100746	0.028723	-0.148942	-0.148942	0.0218379	2001	1.1986e-11	1.5876e-09	0.0472936	0.0472936	0.0222727	2001	0.0338438	0.0774591	-0.00531266	0.11	0.229565	-0.0567223	0.002	0.00314754	0.0856398	0.112	0.233739	-0.00296173	0.048	0.105931	-0.148942	0	0	0.0194974	0.048	0.107163	-0.135495	-0.135495	0.0240334	1439
seq.20435.41	Q15006	EMC2	EMC2	-0.0745513	-0.0745513	0.0198641	1986	0.000179697	0.0089664	-0.0453641	-0.0453641	0.0202379	1986	0.0251014	0.0609343	-0.077878	-0.077878	0.0198821	1985	9.26911e-05	0.00492887	-0.0506496	-0.0506496	0.0202103	1985	0.0122858	0.0336474	0.00462637	0.02	0.0581818	-0.0658165	0	0	-0.0756064	0.02	0.0590769	0.00205542	0.022	0.0541538	-0.077878	0	0	-0.0271082	0.022	0.0541538	-0.0875503	-0.0875503	0.022453	1430
seq.2846.24	P62979	RPS27A	RPS27A_1	0.0765948	0.0765948	0.0232692	1999	0.00101324	0.0402366	-0.0497328	-0.0497328	0.0237442	1999	0.0363389	0.0822906	0.0735233	0.0735233	0.0233125	1998	0.00163544	0.0601726	-0.044461	-0.044461	0.0237501	1998	0.0613484	0.125788	-0.00208001	0.184	0.34299	-0.0612217	0	0	0.0328586	0.184	0.34299	0.00331963	0.058	0.122374	0.0735233	0.006	0.00603141	0.0432003	0.06	0.126593	0.0771452	0.0771452	0.025675	1437
seq.21508.7	Q92185	ST8SIA1	ST8SIA1_1	-0.0491355	-0.0491355	0.0147844	1999	0.000905118	0.0370437	0.0375623	0.0375623	0.0150767	1999	0.0128041	0.0349879	-0.0468327	-0.0468327	0.0148037	1998	0.00158178	0.0587922	0.0343005	0.0343005	0.0150781	1998	0.0230203	0.0563896	-0.00264636	0.114	0.235355	-0.0589146	0.004	0.00512	0.0429876	0.118	0.243613	-0.00143417	0.046	0.102698	-0.0468327	0.006	0.00603141	0.0297133	0.05	0.109091	-0.0500581	-0.0500581	0.0161162	1437
seq.14337.1	O43617	TRAPPC3	TRAPPC3	0.0756562	0.0756562	0.0230006	1997	0.00102179	0.0402366	-0.0595587	-0.0595587	0.0234722	1997	0.0112431	0.0315022	0.071913	0.071913	0.0230322	1996	0.00182026	0.063753	-0.0544185	-0.0544185	0.0234788	1996	0.0205623	0.0513705	-0.00254525	0.09	0.194157	-0.0611012	0.004	0.00512	0.0399905	0.092	0.198472	0.00311815	0.028	0.0663704	0.071913	0.006	0.00603141	0.0415581	0.032	0.0740241	0.0599158	0.0599158	0.025716	1436
seq.7202.107	Q9H3T2	SEMA6C	SEMA6C_2	-0.13056	-0.13056	0.026196	1998	6.76651e-07	5.41692e-05	0.0748253	0.0748253	0.0268577	1998	0.00538681	0.0170104	-0.126065	-0.126065	0.0262266	1997	1.64837e-06	0.000127749	0.065859	0.065859	0.0267754	1997	0.0139902	0.0375528	-0.0043916	0.066	0.150857	-0.0584943	0.006	0.00681657	0.0698344	0.07	0.156279	-0.00469016	0.028	0.0663704	-0.126065	0	0	0.0358697	0.028	0.0672	-0.121628	-0.121628	0.0276155	1437
seq.19606.28	Q14623	IHH	IHH	0.125944	0.125944	0.0288264	2001	1.31174e-05	0.000876699	0.0774559	0.0774559	0.0294873	2001	0.00868618	0.025404	0.131882	0.131882	0.0288412	2000	5.10946e-06	0.000361383	0.0868359	0.0868359	0.0294133	2000	0.0031913	0.0109495	0.00384754	0.04	0.0984615	-0.0682196	0	0	-0.0597704	0.044	0.108308	-0.00466349	0.022	0.0541538	0.131882	0	0	-0.0366573	0.022	0.0541538	0.138743	0.138743	0.0285152	1437
seq.12501.10	O75347	TBCA	TBCA	-0.31325	-0.31325	0.0241334	2001	4.76146e-37	2.47766e-34	0.0637762	0.0637762	0.0255893	2001	0.0127723	0.0349142	-0.310399	-0.310399	0.0241811	2000	2.66376e-36	1.2937e-33	0.0416967	0.0416967	0.0246624	2000	0.0910498	0.173049	-0.00631151	0.328	0.512	-0.0567047	0.002	0.00314754	0.100157	0.33	0.515122	-0.00298574	0.124	0.228923	-0.310399	0	0	0.00952741	0.124	0.228923	-0.329752	-0.329752	0.0262968	1438
seq.17722.5	Q02790	FKBP4	FKBP4	0.0666884	0.0666884	0.0203447	2002	0.00106363	0.041436	-0.0253084	-0.0253084	0.0207977	2002	0.223792	0.346067	0.0652766	0.0652766	0.0203943	2001	0.0013923	0.0536662	-0.0206707	-0.0206707	0.0208004	2001	0.320458	0.453749	-0.00106249	0.47	0.60973	-0.0623582	0.006	0.00681657	0.016753	0.468	0.607135	0.0012123	0.302	0.446031	0.0652766	0.002	0.00209836	0.0182331	0.304	0.448985	0.0640196	0.0640196	0.0222392	1439
seq.17332.3	Q9NX46	ADPRS	ADPRS	0.0742921	0.0742921	0.0230131	2001	0.00126565	0.0480223	-0.0263354	-0.0263354	0.0235244	2001	0.263064	0.390041	0.0728463	0.0728463	0.0230703	2000	0.0016146	0.0597075	-0.0211573	-0.0211573	0.0235291	2000	0.368655	0.501532	-0.00104631	0.512	0.659758	-0.0622997	0.002	0.00314754	0.0165174	0.51	0.657181	0.00171489	0.396	0.531692	0.0728463	0	0	0.0229998	0.396	0.531692	0.0498179	0.0498179	0.0251865	1439
seq.21373.8	Q9H974	QTRT2	QTRT2	-0.0699204	-0.0699204	0.0137965	1998	4.39122e-07	3.63523e-05	-0.0331463	-0.0331463	0.0141378	1998	0.019149	0.0484713	-0.0725006	-0.0725006	0.0138073	1997	1.67461e-07	1.41855e-05	-0.0382329	-0.0382329	0.0140781	1997	0.00666899	0.0202604	0.00529194	0.026	0.0734118	-0.068947	0.002	0.00314754	-0.0831346	0.03	0.0847059	0.00291316	0.022	0.0541538	-0.0725006	0	0	-0.0418634	0.022	0.0541538	-0.0619998	-0.0619998	0.0149505	1436
seq.14685.17	P31751	AKT2	AKT2_1	-0.0961402	-0.0961402	0.0162168	1993	3.59508e-09	3.68876e-07	0.0391768	0.0391768	0.0166911	1993	0.0190141	0.0482473	-0.0938644	-0.0938644	0.0162477	1992	8.79931e-09	8.90319e-07	0.0322657	0.0322657	0.0166003	1992	0.0520747	0.110152	-0.00491985	0.068	0.1536	-0.0590361	0.002	0.00314754	0.0769256	0.068	0.155429	-0.00178806	0.102	0.199837	-0.0938644	0	0	0.0186933	0.102	0.199837	-0.0925966	-0.0925966	0.0170341	1433
seq.7965.25	P09105	HBQ1	HBQ1_2	-0.442467	-0.442467	0.0291072	2002	1.79557e-49	1.09006e-46	0.0772008	0.0772008	0.0313058	2002	0.0137455	0.0371839	-0.439326	-0.439326	0.0291679	2001	1.20434e-48	7.31132e-46	0.0459877	0.0459877	0.0297488	2001	0.122294	0.219599	-0.00961073	0.16	0.310303	-0.0528823	0.014	0.0144516	0.153789	0.162	0.314182	-0.00317708	0.142	0.254804	-0.439326	0	0	0.00717979	0.142	0.254804	-0.439217	-0.439217	0.03134	1439
seq.10046.55	Q13490	BIRC2	BIRC2_1	0.964321	0.964321	0.016595	2000	0	0	-0.0676562	-0.0676562	0.0277376	2000	0.0148083	0.039487	0.964375	0.964375	0.0166394	1999	0	0	0.000798631	0.000798631	0.0169876	1999	0.962508	0.9763	-0.0230077	0.418	0.574638	-0.0397456	0.306	0.306	0.366637	0.418	0.574638	-4.05275e-05	0.976	0.984	0.964375	0	0	-4.20264e-05	0.976	0.984	0.953424	0.953424	0.0177915	1438
seq.19152.4	P41236	PPP1R2	PPP1R2	-0.0853948	-0.0853948	0.0152221	2000	2.30574e-08	2.07374e-06	0.0401385	0.0401385	0.0156243	2000	0.010272	0.0292197	-0.0830524	-0.0830524	0.0152447	1999	5.72424e-08	5.0855e-06	0.0342228	0.0342228	0.0155515	1999	0.0278774	0.0661089	-0.00445988	0.088	0.192	-0.0602116	0.006	0.00681657	0.0689621	0.09	0.196364	-0.00308175	0.028	0.0663704	-0.0830524	0	0	0.0357785	0.028	0.0672	-0.0745924	-0.0745924	0.0168782	1437
seq.5018.68	P30041	PRDX6	PRDX6	0.0981934	0.0981934	0.027786	2002	0.00041874	0.0195378	-0.16114	-0.16114	0.0281985	2002	1.2654e-08	1.92451e-07	0.0876126	0.0876126	0.0276529	2001	0.00155651	0.0586078	-0.154915	-0.154915	0.0282036	2001	4.4617e-08	5.899e-07	-0.00671241	0	0	-0.056569	0	0	0.106072	0	0	0.00908548	0.004	0.0288	0.0876126	0.002	0.00209836	0.0939572	0.006	0.03072	0.0801433	0.0801433	0.0294271	1439
seq.21951.32	P27540	ARNT	ARNT	-0.0457093	-0.0457093	0.0111323	1992	4.18809e-05	0.00250084	0.0566028	0.0566028	0.0113228	1992	6.26607e-07	6.1938e-06	-0.0419082	-0.0419082	0.0111022	1991	0.000164846	0.00822535	0.0535107	0.0535107	0.011315	1991	2.41243e-06	2.03596e-05	-0.0069573	0	0	-0.0581106	0.004	0.00512	0.106924	0.004	0.0219429	-0.00350145	0.006	0.0288	-0.0419082	0	0	0.077108	0.006	0.03072	-0.0373441	-0.0373441	0.0116964	1431
seq.19823.75	Q96EB6	SIRT1	SIRT1	0.160459	0.160459	0.0227182	1999	2.24032e-12	3.26414e-10	-0.114947	-0.114947	0.0233235	1999	8.97443e-07	8.53508e-06	0.153307	0.153307	0.0226657	1998	1.75904e-11	2.28832e-09	-0.103971	-0.103971	0.0231238	1998	7.31197e-06	5.46335e-05	-0.0102906	0.002	0.0103784	-0.0571836	0.01	0.0106077	0.152511	0.002	0.0147692	0.00641731	0.008	0.0301176	0.153307	0	0	0.0401775	0.008	0.03072	0.156104	0.156104	0.0245674	1436
seq.21916.82	Q96BN8	OTULIN	OTULIN	-0.0450269	-0.0450269	0.0109952	1999	4.38696e-05	0.00257734	-0.0487804	-0.0487804	0.0111915	1999	1.3748e-05	9.67674e-05	-0.0486475	-0.0486475	0.0109654	1998	9.64281e-06	0.000650443	-0.0522751	-0.0522751	0.0111674	1998	3.04592e-06	2.51012e-05	0.0070657	0	0	-0.0734813	0	0	-0.106386	0	0	0.00452756	0.006	0.0288	-0.0486475	0.002	0.00209836	-0.102619	0.008	0.03072	-0.0461784	-0.0461784	0.0117024	1437
seq.8905.20	Q9NPA1	KCNMB3	KCNMB3	-0.092069	-0.092069	0.017518	2001	1.63187e-07	1.43231e-05	0.104483	0.104483	0.0178385	2001	5.49018e-09	9.00811e-08	-0.0853375	-0.0853375	0.0174322	2000	1.05969e-06	8.48333e-05	0.0984105	0.0984105	0.0177803	2000	3.52569e-08	4.75642e-07	-0.00945745	0	0	-0.0539131	0.014	0.0144516	0.14924	0.004	0.0219429	-0.00675319	0.006	0.0288	-0.0853375	0	0	0.0733319	0.006	0.03072	-0.0751454	-0.0751454	0.0188259	1438
seq.18308.30	Q8NFX7	STXBP6	STXBP6	-0.192768	-0.192768	0.0260794	1998	2.12201e-13	3.4353e-11	0.115983	0.115983	0.0268699	1998	1.663e-05	0.0001144	-0.185769	-0.185769	0.0260521	1997	1.39031e-12	2.15498e-10	0.10279	0.10279	0.0266053	1997	0.000115331	0.00061462	-0.00944498	0	0	-0.0526935	0.008	0.00867797	0.151999	0.004	0.0219429	-0.00593807	0.004	0.0288	-0.185769	0	0	0.0309747	0.004	0.03072	-0.188094	-0.188094	0.0285975	1435
seq.21655.18	Q96NB1	CEP20	CEP20	0.22335	0.22335	0.0189064	1994	3.54818e-31	1.23088e-28	0.0566253	0.0566253	0.0198275	1994	0.00433599	0.0142031	0.228476	0.228476	0.0188905	1993	1.50778e-32	5.49208e-30	0.0731514	0.0731514	0.0191911	1993	0.000142186	0.000738294	0.0157937	0.002	0.0103784	-0.0825874	0	0	-0.236456	0.002	0.0147692	-0.0041248	0.008	0.0301176	0.228476	0	0	-0.0183854	0.008	0.03072	0.206996	0.206996	0.0190953	1428
seq.23285.51	Q14681	KCTD2	KCTD2	-0.236759	-0.236759	0.0364999	1996	1.10407e-10	1.25675e-08	0.121941	0.121941	0.0375121	1996	0.00117037	0.00466421	-0.229566	-0.229566	0.0365236	1995	4.00504e-10	4.48872e-08	0.105693	0.105693	0.0372453	1995	0.00458911	0.0147285	-0.00734378	0.01	0.0336842	-0.0560718	0.012	0.0125902	0.115804	0.014	0.0455593	-0.00653337	0.012	0.0377705	-0.229566	0	0	0.0276721	0.012	0.0377705	-0.213221	-0.213221	0.0408825	1434
seq.17467.1	Q9BPW9	DHRS9	DHRS9	0.16417	0.16417	0.0131346	1994	1.43875e-34	6.16547e-32	0.0350121	0.0350121	0.0138167	1994	0.0113517	0.0317211	0.16743	0.16743	0.0131297	1993	7.34846e-36	3.34584e-33	0.0469755	0.0469755	0.0133218	1993	0.000431072	0.00193849	0.0155788	0.01	0.0336842	-0.0803935	0	0	-0.240358	0.01	0.0376471	-0.00346925	0.008	0.0301176	0.16743	0	0	-0.021159	0.008	0.03072	0.165617	0.165617	0.0141373	1434
seq.21658.15	Q99623	PHB2	PHB2_2	-0.0502851	-0.0502851	0.0120788	1991	3.27358e-05	0.00198733	0.0593521	0.0593521	0.0122918	1991	1.47968e-06	1.32916e-05	-0.0465134	-0.0465134	0.0120473	1990	0.000116571	0.00602284	0.0561043	0.0561043	0.0122779	1990	5.18792e-06	4.00784e-05	-0.00584489	0	0	-0.056942	0.002	0.00314754	0.093091	0.002	0.0147692	-0.00252343	0.002	0.0288	-0.0465134	0	0	0.0514599	0.002	0.03072	-0.0466161	-0.0466161	0.0116515	1426
seq.13507.51	Q15628	TRADD	TRADD	-0.2669	-0.2669	0.0272971	2001	4.34974e-22	1.02219e-19	-0.068785	-0.068785	0.0284261	2001	0.0156184	0.0412694	-0.272837	-0.272837	0.0273007	2000	5.55891e-23	1.39644e-20	-0.0879103	-0.0879103	0.0278147	2000	0.00159819	0.00600455	0.0108574	0.006	0.0235102	-0.0748995	0	0	-0.169536	0.006	0.0267907	0.00681949	0.006	0.0288	-0.272837	0	0	-0.0256355	0.006	0.03072	-0.260455	-0.260455	0.0301635	1438
seq.23407.9	Q9NV23	OLAH	OLAH	-0.0869751	-0.0869751	0.0194608	1993	8.29045e-06	0.000586369	-0.0564042	-0.0564042	0.0199209	1993	0.00468094	0.0151424	-0.0911982	-0.0911982	0.019463	1992	2.97835e-06	0.000219165	-0.0627929	-0.0627929	0.0198639	1992	0.00159502	0.00599574	0.00518772	0.006	0.0235102	-0.0685823	0	0	-0.0818322	0.01	0.0376471	0.00363653	0.014	0.0407273	-0.0911982	0	0	-0.0415311	0.014	0.0407273	-0.0961529	-0.0961529	0.0220491	1432
seq.22792.21	Q9UGM6	WARS2	WARS2	-0.0684105	-0.0684105	0.0172514	1994	7.5827e-05	0.00418485	-0.0951056	-0.0951056	0.0174843	1994	6.00012e-08	7.69558e-07	-0.0754579	-0.0754579	0.0171573	1993	1.15012e-05	0.000754829	-0.100574	-0.100574	0.0174488	1993	9.49874e-09	1.45988e-07	0.00754369	0	0	-0.0750457	0	0	-0.111755	0.004	0.0219429	0.00627334	0.01	0.0336842	-0.0754579	0	0	-0.0906755	0.01	0.0336842	-0.0639635	-0.0639635	0.0187899	1435
seq.21861.8	P40306	PSMB10	PSMB10	-0.081388	-0.081388	0.0166778	2001	1.14463e-06	8.96626e-05	-0.0806126	-0.0806126	0.017015	2001	2.31316e-06	1.98719e-05	-0.0873172	-0.0873172	0.0166139	2000	1.63201e-07	1.41538e-05	-0.0868154	-0.0868154	0.0169441	2000	3.28506e-07	3.45833e-06	0.00851415	0	0	-0.0741804	0	0	-0.129658	0	0	0.00345362	0.008	0.0301176	-0.0873172	0	0	-0.0411814	0.008	0.03072	-0.0845285	-0.0845285	0.0183006	1439
seq.18328.36	Q96C36	PYCR2	PYCR2	-0.0720887	-0.0720887	0.016162	1993	8.63702e-06	0.000605007	-0.0506857	-0.0506857	0.0165468	1993	0.00221937	0.00805586	-0.0759125	-0.0759125	0.0161586	1992	2.80723e-06	0.000212559	-0.0560826	-0.0560826	0.0165001	1992	0.000689822	0.00290988	0.00570345	0.014	0.0448	-0.0698023	0	0	-0.0889789	0.014	0.0455593	0.00366791	0.014	0.0407273	-0.0759125	0	0	-0.0507707	0.014	0.0407273	-0.0692585	-0.0692585	0.0172005	1432
seq.10781.19	Q6UXB4	CLEC4G	CLEC4G_1	-0.0526654	-0.0526654	0.0132148	1997	6.98084e-05	0.00393298	0.0930274	0.0930274	0.0133574	1997	4.45731e-12	1.83455e-10	-0.0464097	-0.0464097	0.0131045	1996	0.000406958	0.0186458	0.0896657	0.0896657	0.0133528	1996	2.44162e-11	7.72412e-10	-0.00913942	0	0	-0.0569432	0.004	0.00512	0.138303	0.002	0.0147692	-0.00576327	0.006	0.0288	-0.0464097	0	0	0.110465	0.006	0.03072	-0.0388617	-0.0388617	0.0144007	1435
seq.12041.33	P34931	HSPA1L	HSPA1L	-0.0910727	-0.0910727	0.0232658	1993	9.36568e-05	0.00494413	-0.0793632	-0.0793632	0.0237634	1993	0.000854062	0.00356144	-0.0970498	-0.0970498	0.0232527	1992	3.12585e-05	0.00194631	-0.0863563	-0.0863563	0.0237253	1992	0.000279763	0.00134428	0.00521935	0.008	0.0289811	-0.0701982	0.002	0.00314754	-0.080324	0.012	0.0404211	0.00525984	0.002	0.0288	-0.0970498	0	0	-0.057303	0.002	0.03072	-0.110991	-0.110991	0.0256874	1434
seq.22821.50	P13051	UNG	UNG	1.42485	1.42485	0.029585	1999	0	0	-0.00323379	-0.00323379	0.0442858	1999	0.941797	0.962676	1.43188	1.43188	0.0295853	1998	0	0	0.100553	0.100553	0.0301307	1998	0.00086176	0.00354885	0.0608503	0.006	0.0235102	-0.127057	0	0	-0.91909	0.006	0.0267907	-0.00675689	0.006	0.0288	1.43188	0	0	-0.00474127	0.006	0.03072	1.4763	1.4763	0.0304347	1439
seq.15606.19	P08727	KRT19	KRT19	-0.156145	-0.156145	0.0232825	1995	2.58646e-11	3.14039e-09	0.112221	0.112221	0.0239043	1995	2.85311e-06	2.38359e-05	-0.149265	-0.149265	0.0232372	1994	1.66029e-10	1.95084e-08	0.101696	0.101696	0.0237234	1994	1.89964e-05	0.000126382	-0.0102427	0	0	-0.0516959	0.008	0.00867797	0.165369	0.004	0.0219429	-0.00811537	0.006	0.0288	-0.149265	0	0	0.0515653	0.006	0.03072	-0.144676	-0.144676	0.02615	1434
seq.21569.49	O94804	STK10	STK10	0.262777	0.262777	0.0264463	2001	9.64291e-23	2.42237e-20	-0.129588	-0.129588	0.0274608	2001	2.53395e-06	2.14649e-05	0.254971	0.254971	0.0264093	2000	1.37845e-21	3.23936e-19	-0.110951	-0.110951	0.0269184	2000	3.91341e-05	0.000239171	-0.0162941	0	0	-0.0486961	0.02	0.0203175	0.250716	0.002	0.0147692	0.00551722	0.006	0.0288	0.254971	0	0	0.0211803	0.006	0.03072	0.252479	0.252479	0.0291874	1439
seq.3825.18	P45983	MAPK8	MAPK8	-0.0984474	-0.0984474	0.0200014	1994	9.26939e-07	7.33994e-05	0.0803934	0.0803934	0.0204529	1994	8.76032e-05	0.000493573	-0.0936019	-0.0936019	0.0199853	1993	3.00993e-06	0.000219273	0.0740136	0.0740136	0.0203919	1993	0.000291061	0.00139006	-0.00545007	0.016	0.0495484	-0.0558514	0.006	0.00681657	0.088906	0.016	0.0503607	-0.00443196	0	0	-0.0936019	0	0	0.0452084	0	0	-0.0881445	-0.0881445	0.0209991	1435
seq.13691.10	Q8N695	SLC5A8	SLC5A8	-0.156959	-0.156959	0.0238026	1998	5.45694e-11	6.51701e-09	0.128857	0.128857	0.0242715	1998	1.22493e-07	1.43698e-06	-0.148843	-0.148843	0.0237238	1997	4.30336e-10	4.75e-08	0.118321	0.118321	0.0241004	1997	9.8723e-07	9.16175e-06	-0.0127187	0	0	-0.049729	0.02	0.0203175	0.20367	0	0	-0.00654064	0.006	0.0288	-0.148843	0	0	0.0420936	0.006	0.03072	-0.129464	-0.129464	0.0267796	1436
seq.25287.7	Q04637	EIF4G1	EIF4G1	0.0985704	0.0985704	0.0279837	2002	0.000437208	0.0199066	0.119806	0.119806	0.0285038	2002	2.74785e-05	0.000176682	0.107274	0.107274	0.0279195	2001	0.000125711	0.00644933	0.127428	0.127428	0.0284755	2001	8.07051e-06	5.94476e-05	0.00525432	0	0	-0.0699076	0	0	-0.0812691	0	0	-0.00709339	0.006	0.0288	0.107274	0	0	-0.0708062	0.006	0.03072	0.102946	0.102946	0.0296037	1439
seq.20590.13	P01303	NPY	NPY	-0.0666964	-0.0666964	0.0197435	1995	0.000743812	0.0315039	0.119188	0.119188	0.0200046	1995	3.01003e-09	5.27117e-08	-0.0585594	-0.0585594	0.0196386	1994	0.00289988	0.0902803	0.114879	0.114879	0.0200173	1994	1.09864e-08	1.6709e-07	-0.00711874	0	0	-0.060132	0.004	0.00512	0.105854	0.002	0.0147692	-0.00509935	0.002	0.0288	-0.0585594	0.006	0.00603141	0.0801045	0.002	0.03072	-0.0360245	-0.0360245	0.0209453	1436
seq.19158.1	Q15004	PCLAF	PCLAF	0.45933	0.45933	0.0263385	1999	1.63482e-63	1.48871e-60	0.0909334	0.0909334	0.0286667	1999	0.00153641	0.00586166	0.468062	0.468062	0.0262688	1998	4.99811e-66	4.5514e-63	0.124781	0.124781	0.0267033	1998	3.16848e-06	2.59936e-05	0.0310542	0	0	-0.0955756	0	0	-0.481301	0.002	0.0147692	-0.00583842	0.008	0.0301176	0.468062	0	0	-0.0126311	0.008	0.03072	0.479655	0.479655	0.0287577	1438
seq.21549.144	Q96PL2	TECTB	TECTB	-0.0700843	-0.0700843	0.0193649	1980	0.000303012	0.0145227	-0.0462029	-0.0462029	0.019835	1980	0.01994	0.0501252	-0.0735258	-0.0735258	0.0193826	1979	0.000153064	0.00769013	-0.0513526	-0.0513526	0.0198148	1979	0.00962261	0.027351	0.00539366	0.006	0.0235102	-0.0682632	0	0	-0.0857914	0.012	0.0404211	0.00348372	0.014	0.0407273	-0.0735258	0	0	-0.0497375	0.014	0.0407273	-0.0663308	-0.0663308	0.0226208	1423
seq.22013.6	P50749	RASSF2	RASSF2	-0.0772781	-0.0772781	0.0174637	1991	1.01619e-05	0.00070504	0.0741887	0.0741887	0.0177967	1991	3.19516e-05	0.00020153	-0.0725651	-0.0725651	0.0174444	1990	3.32063e-05	0.00203284	0.0690507	0.0690507	0.0177673	1990	0.000105076	0.000567861	-0.00593168	0.006	0.0235102	-0.0577952	0	0	0.0930798	0.006	0.0267907	-0.00472761	0.01	0.0336842	-0.0725651	0	0	0.061165	0.01	0.0336842	-0.0634066	-0.0634066	0.0191557	1430
seq.12540.25	P84095	RHOG	RHOG	-0.0811343	-0.0811343	0.00936527	1996	9.28954e-18	1.87984e-15	-0.0160147	-0.0160147	0.00972205	1996	0.0996618	0.186642	-0.0826475	-0.0826475	0.0093785	1995	2.60707e-18	5.27569e-16	-0.0219424	-0.0219424	0.00956425	1995	0.0218816	0.0540549	0.00927756	0.016	0.0495484	-0.0733239	0	0	-0.144857	0.018	0.0548571	0.000907887	0.032	0.0740241	-0.0826475	0	0	-0.0111071	0.032	0.0740241	-0.0745888	-0.0745888	0.00969027	1434
seq.3359.11	P49336	CDK8	CDK8	-0.0664394	-0.0664394	0.0188385	2000	0.000430117	0.0197069	-0.101734	-0.101734	0.0191571	2000	1.21473e-07	1.42908e-06	-0.0737045	-0.0737045	0.0187428	1999	8.69631e-05	0.00469279	-0.106952	-0.106952	0.0191343	1999	2.58876e-08	3.61286e-07	0.0076752	0	0	-0.0712496	0	0	-0.120728	0.006	0.0267907	0.00579987	0.006	0.0288	-0.0737045	0	0	-0.085412	0.006	0.03072	-0.0657259	-0.0657259	0.0194245	1437
seq.23601.43	Q8WYK0	ACOT12	ACOT12	-0.0711394	-0.0711394	0.0185451	1990	0.000128941	0.00670954	0.0727908	0.0727908	0.0188891	1990	0.000120088	0.000649476	-0.066432	-0.066432	0.0185357	1989	0.000346505	0.0163099	0.0680209	0.0680209	0.0188801	1989	0.000322556	0.00151699	-0.00449245	0.006	0.0235102	-0.0622721	0	0	0.067288	0.006	0.0267907	-0.00408125	0.004	0.0288	-0.066432	0	0	0.0578793	0.004	0.03072	-0.0531649	-0.0531649	0.0191619	1429
seq.9314.9	Q15238	PSG5	PSG5	-0.11746	-0.11746	0.0272479	1997	1.70591e-05	0.00112977	0.0982972	0.0982972	0.0278737	1997	0.000430557	0.00197519	-0.111353	-0.111353	0.0272478	1996	4.54933e-05	0.00271655	0.0904536	0.0904536	0.027831	1996	0.00117284	0.00463097	-0.00489693	0.014	0.0448	-0.0570466	0.006	0.00681657	0.0790547	0.016	0.0503607	-0.00486746	0.012	0.0377705	-0.111353	0	0	0.0418814	0.012	0.0377705	-0.109164	-0.109164	0.0298956	1437
seq.22466.27	Q5TA89	HES5	HES5	-0.077058	-0.077058	0.017495	1991	1.11615e-05	0.000759924	0.113534	0.113534	0.017737	1991	1.92022e-10	4.75809e-09	-0.0697338	-0.0697338	0.0173773	1990	6.21913e-05	0.00356743	0.10865	0.10865	0.017712	1990	1.02924e-09	2.06556e-08	-0.00800474	0	0	-0.0556093	0.006	0.00681657	0.125833	0	0	-0.00678725	0.004	0.0288	-0.0697338	0	0	0.0886978	0.004	0.03072	-0.0712428	-0.0712428	0.0183354	1429
seq.25059.18	Q9UBN7	HDAC6	HDAC6	-0.0687949	-0.0687949	0.0205375	1999	0.000823956	0.0342571	-0.0446557	-0.0446557	0.021011	1999	0.0336798	0.0773684	-0.0721849	-0.0721849	0.0205636	1998	0.000457474	0.0204699	-0.0497834	-0.0497834	0.0210026	1998	0.0178661	0.0457806	0.00425134	0.008	0.0289811	-0.0657528	0.004	0.00512	-0.0691258	0.012	0.0404211	0.00327099	0.02	0.0518919	-0.0721849	0	0	-0.0474648	0.02	0.0518919	-0.06114	-0.06114	0.0238079	1438
seq.22482.87	P02533	KRT14	KRT14	-0.18938	-0.18938	0.0321246	1997	4.38344e-09	4.43519e-07	-0.128528	-0.128528	0.0329235	1997	9.78268e-05	0.000544021	-0.199061	-0.199061	0.0320577	1996	6.44955e-10	7.01268e-08	-0.142587	-0.142587	0.0326967	1996	1.36121e-05	9.38163e-05	0.00970151	0	0	-0.074874	0	0	-0.148859	0.002	0.0147692	0.00944899	0.002	0.0288	-0.199061	0	0	-0.0498331	0.002	0.03072	-0.200097	-0.200097	0.0361525	1435
seq.25941.4	Q15646	OASL	OASL	-0.129901	-0.129901	0.0251246	1999	2.57068e-07	2.22945e-05	0.110372	0.110372	0.0256818	1999	1.80893e-05	0.000123044	-0.122928	-0.122928	0.025094	1998	1.04228e-06	8.43665e-05	0.101592	0.101592	0.0255982	1998	7.4813e-05	0.00042021	-0.00804951	0.002	0.0103784	-0.0543826	0.004	0.00512	0.128932	0.004	0.0219429	-0.004804	0.004	0.0288	-0.122928	0	0	0.0376099	0.004	0.03072	-0.0990829	-0.0990829	0.0268561	1438
seq.5015.15	Q13093	PLA2G7	PLA2G7	-0.146226	-0.146226	0.0243568	2001	2.28699e-09	2.3801e-07	0.116539	0.116539	0.0249468	2001	3.18901e-06	2.62211e-05	-0.138975	-0.138975	0.0243095	2000	1.24797e-08	1.22857e-06	0.106701	0.106701	0.0248113	2000	1.78625e-05	0.000119713	-0.010151	0	0	-0.0526118	0.01	0.0106077	0.161736	0.002	0.0147692	-0.00445692	0.004	0.0288	-0.138975	0	0	0.0310734	0.004	0.03072	-0.130727	-0.130727	0.0274061	1439
seq.2797.56	P04114	APOB	APOB	-0.232435	-0.232435	0.0386445	2000	2.13745e-09	2.25671e-07	0.326296	0.326296	0.039096	2000	1.2991e-16	2.36598e-14	-0.210673	-0.210673	0.0381484	1999	3.77871e-08	3.48455e-06	0.310958	0.310958	0.0389101	1999	2.22751e-15	2.70457e-13	-0.0152462	0	0	-0.0500759	0.024	0.0242526	0.233401	0.008	0.0333913	-0.0176364	0.006	0.0288	-0.210673	0	0	0.0772478	0.006	0.03072	-0.173352	-0.173352	0.0372271	1436
seq.8922.4	Q9ULS5	TMCC3	TMCC3_2	-0.142951	-0.142951	0.0248319	1999	9.90249e-09	9.49206e-07	0.0868757	0.0868757	0.0254345	1999	0.000648978	0.00280249	-0.137714	-0.137714	0.02484	1998	3.34723e-08	3.12623e-06	0.0771755	0.0771755	0.0253079	1998	0.00232263	0.00830243	-0.00746998	0.004	0.0192	-0.0544381	0.008	0.00867797	0.120663	0.006	0.0267907	-0.00507077	0.016	0.0438857	-0.137714	0	0	0.0355132	0.016	0.0445217	-0.13022	-0.13022	0.0274338	1436
seq.21129.95	Q15013	MAD2L1BP	MAD2L1BP	-0.0564943	-0.0564943	0.0159992	1997	0.000423268	0.0195378	0.0668091	0.0668091	0.0162857	1997	4.25453e-05	0.000260456	-0.0521769	-0.0521769	0.0159823	1996	0.00111441	0.0446072	0.0631022	0.0631022	0.0162861	1996	0.000110241	0.000590082	-0.00436583	0.004	0.0192	-0.0603604	0.004	0.00512	0.0674507	0.006	0.0267907	-0.00308122	0.004	0.0288	-0.0521769	0.006	0.00603141	0.0557605	0.008	0.03072	-0.0430375	-0.0430375	0.0170152	1434
seq.7108.7	O75264	SMIM24	SMIM24	0.0500189	0.0500189	0.0132062	1986	0.00015668	0.0079819	0.0517015	0.0517015	0.0134757	1986	0.00012862	0.000689984	0.0537721	0.0537721	0.0131848	1985	4.71474e-05	0.00276991	0.0554892	0.0554892	0.0134551	1985	3.8763e-05	0.000237501	0.00562397	0.002	0.0103784	-0.0684773	0	0	-0.0894776	0.002	0.0147692	-0.00308582	0.004	0.0288	0.0537721	0	0	-0.0608808	0.004	0.03072	0.038203	0.038203	0.0136935	1426
seq.21823.5	O15355	PPM1G	PPM1G	-0.239913	-0.239913	0.0152463	2001	1.08373e-52	7.89495e-50	-0.0537642	-0.0537642	0.0164505	2001	0.0011005	0.00441717	-0.244746	-0.244746	0.0152074	2000	6.77976e-55	4.93905e-52	-0.0710918	-0.0710918	0.01552	2000	4.92036e-06	3.83367e-05	0.0253259	0.002	0.0103784	-0.090969	0	0	-0.385811	0.004	0.0219429	0.00367655	0	0	-0.244746	0	0	-0.015251	0	0	-0.236581	-0.236581	0.0167577	1439
seq.21329.66	Q8TCD6	PHOSPHO2	PHOSPHO2	-0.0479877	-0.0479877	0.0126494	1986	0.000152871	0.00784272	0.0539562	0.0539562	0.012853	1986	2.8122e-05	0.000180025	-0.0441844	-0.0441844	0.0126407	1985	0.000483739	0.0213578	0.0505162	0.0505162	0.0128545	1985	8.79175e-05	0.000484844	-0.00500291	0.002	0.0103784	-0.0644002	0	0	0.0720848	0.002	0.0147692	-0.00303705	0.004	0.0288	-0.0441844	0	0	0.0643149	0.004	0.03072	-0.0338691	-0.0338691	0.0132718	1429
seq.4862.63	Q13873	BMPR2	BMPR2	-0.0527857	-0.0527857	0.0123592	1987	2.0382e-05	0.00132574	-0.0443781	-0.0443781	0.0125675	1987	0.000423147	0.00194856	-0.0563033	-0.0563033	0.0123493	1986	5.44695e-06	0.000377914	-0.0485813	-0.0485813	0.0125394	1986	0.000110395	0.000590315	0.00631412	0.002	0.0103784	-0.0751344	0	0	-0.0917478	0.002	0.0147692	0.00347878	0.002	0.0288	-0.0563033	0	0	-0.0658555	0.002	0.03072	-0.0449189	-0.0449189	0.0133659	1429
seq.24443.8	Q15014	MORF4L2	MORF4L2	-0.0425236	-0.0425236	0.0130792	1985	0.00116831	0.0450323	0.0695558	0.0695558	0.0132357	1985	1.63782e-07	1.86722e-06	-0.0378213	-0.0378213	0.0130328	1984	0.00374869	0.10585	0.0668063	0.0668063	0.013245	1984	4.97687e-07	4.98029e-06	-0.00700982	0	0	-0.0574787	0.008	0.00867797	0.108699	0.004	0.0219429	-0.0040854	0.004	0.0288	-0.0378213	0.002	0.00209836	0.0974879	0.004	0.03072	-0.0355782	-0.0355782	0.0126844	1429
seq.12587.65	P36404	ARL2	ARL2	-0.523093	-0.523093	0.0324877	2001	6.07752e-55	4.91942e-52	-0.132344	-0.132344	0.0351193	2001	0.000169047	0.000874651	-0.534655	-0.534655	0.0323601	2000	1.39583e-57	1.12985e-54	-0.170189	-0.170189	0.0330308	2000	2.82413e-07	3.00787e-06	0.0278462	0	0	-0.0932395	0	0	-0.425827	0	0	0.00761661	0.002	0.0288	-0.534655	0	0	-0.0144517	0.002	0.03072	-0.516122	-0.516122	0.0346528	1439
seq.12500.88	Q9UBT2	UBA2	UBA2	0.399301	0.399301	0.0316308	2000	3.30762e-35	1.6064e-32	0.101831	0.101831	0.0334545	2000	0.00236604	0.00852357	0.408306	0.408306	0.0315864	1999	9.06561e-37	4.71736e-34	0.131037	0.131037	0.0322255	1999	4.96291e-05	0.000293226	0.0197984	0	0	-0.0839789	0	0	-0.308481	0.002	0.0147692	-0.00971368	0.01	0.0336842	0.408306	0	0	-0.0243699	0.01	0.0336842	0.395657	0.395657	0.0349741	1437
seq.24915.123	Q6MZZ7	CAPN13	CAPN13	-0.0802128	-0.0802128	0.0183305	2001	1.2714e-05	0.000857608	-0.0605958	-0.0605958	0.0187361	2001	0.00123981	0.00490072	-0.0847703	-0.0847703	0.0183217	2000	3.95212e-06	0.000282267	-0.0666276	-0.0666276	0.0186868	2000	0.000371703	0.0017095	0.00535848	0.002	0.0103784	-0.0695815	0.002	0.00314754	-0.0834354	0.004	0.0219429	0.00354508	0.01	0.0336842	-0.0847703	0	0	-0.0436451	0.01	0.0336842	-0.0854489	-0.0854489	0.0201605	1438
seq.9962.1	Q9HBB8	CDHR5	CDHR5	-0.0586831	-0.0586831	0.0147266	1991	6.99599e-05	0.00393298	-0.0464357	-0.0464357	0.0150391	1991	0.00204519	0.00749834	-0.0621595	-0.0621595	0.0147238	1990	2.53399e-05	0.00159139	-0.0508531	-0.0508531	0.0150125	1990	0.000719337	0.00302213	0.00496892	0.012	0.0397241	-0.0695609	0	0	-0.0769277	0.012	0.0404211	0.00277011	0.012	0.0377705	-0.0621595	0	0	-0.0466432	0.012	0.0377705	-0.0537432	-0.0537432	0.0157988	1430
seq.23039.56	P50222	MEOX2	MEOX2_2	0.0529108	0.0529108	0.0133122	1990	7.30103e-05	0.00406016	0.0327389	0.0327389	0.0136323	1990	0.0164167	0.0430355	0.0554267	0.0554267	0.013324	1989	3.31897e-05	0.00203284	0.0367033	0.0367033	0.0136102	1989	0.00706128	0.0212656	0.00427407	0.006	0.0235102	-0.0700541	0	0	-0.0649752	0.006	0.0267907	-0.00209209	0.012	0.0377705	0.0554267	0	0	-0.0392257	0.012	0.0377705	0.0438018	0.0438018	0.0134921	1430
seq.21828.6	P04844	RPN2	RPN2	-0.0962184	-0.0962184	0.0209573	1998	4.68187e-06	0.000341074	-0.062762	-0.062762	0.0214377	1998	0.00345398	0.0116708	-0.100948	-0.100948	0.0209566	1997	1.56693e-06	0.000122743	-0.0698684	-0.0698684	0.0213705	1997	0.00109613	0.00437073	0.00479352	0.01	0.0336842	-0.0696122	0	0	-0.0739529	0.01	0.0376471	0.00473213	0.008	0.0301176	-0.100948	0	0	-0.0491822	0.008	0.03072	-0.100294	-0.100294	0.0225883	1437
seq.5963.9	Q6E0U4	DMKN	DMKN_1	0.12483	0.12483	0.0123938	1995	2.62318e-23	6.82495e-21	0.0409086	0.0409086	0.0129132	1995	0.00155833	0.00592818	0.128347	0.128347	0.0123795	1994	1.44509e-24	4.04903e-22	0.0502373	0.0502373	0.0126139	1994	7.05835e-05	0.000399845	0.0137952	0.008	0.0289811	-0.0786192	0	0	-0.21281	0.008	0.0333913	-0.00390874	0.002	0.0288	0.128347	0	0	-0.031411	0.002	0.03072	0.122709	0.122709	0.0137233	1433
seq.20241.9	O00161	SNAP23	SNAP23	-0.175356	-0.175356	0.022243	1994	5.18805e-15	9.21828e-13	0.17711	0.17711	0.0226968	1994	9.65313e-15	9.76709e-13	-0.163721	-0.163721	0.0220096	1993	1.50396e-13	2.43475e-11	0.165105	0.165105	0.0224518	1993	2.80072e-13	1.78976e-11	-0.0195874	0	0	-0.0443021	0.042	0.0422199	0.306583	0.002	0.0147692	-0.00996889	0.006	0.0288	-0.163721	0	0	0.0573948	0.006	0.03072	-0.142309	-0.142309	0.0222963	1436
seq.20135.85	O60942	RNGTT	RNGTT_2	-0.119571	-0.119571	0.0171395	1989	4.10887e-12	5.64776e-10	0.0912594	0.0912594	0.0175631	1989	2.24346e-07	2.4763e-06	-0.113784	-0.113784	0.0170899	1988	3.58025e-11	4.49692e-09	0.0830192	0.0830192	0.0174189	1988	2.01492e-06	1.72488e-05	-0.0111697	0	0	-0.053194	0.006	0.00681657	0.17354	0	0	-0.00652026	0.002	0.0288	-0.113784	0	0	0.0541981	0.002	0.03072	-0.109407	-0.109407	0.0169883	1428
seq.7009.6	P21854	CD72	CD72_1	-0.0377707	-0.0377707	0.0116573	1992	0.00121456	0.046325	-0.0435639	-0.0435639	0.0119281	1992	0.000266696	0.00130132	-0.0409313	-0.0409313	0.0116442	1991	0.000449303	0.0203303	-0.046482	-0.046482	0.0119231	1991	0.000100008	0.000543295	0.00432861	0.006	0.0235102	-0.0683314	0.002	0.00314754	-0.0676315	0.01	0.0376471	0.00201995	0.008	0.0301176	-0.0409313	0	0	-0.0519116	0.008	0.03072	-0.0419413	-0.0419413	0.0126833	1432
seq.25481.66	Q9UBB4	ATXN10	ATXN10	-0.0606029	-0.0606029	0.0180372	1996	0.000794412	0.0334526	0.0763437	0.0763437	0.018389	1996	3.44061e-05	0.00021589	-0.0555422	-0.0555422	0.0180184	1995	0.00208055	0.0704967	0.0722903	0.0722903	0.018397	1995	8.80393e-05	0.000485148	-0.00386216	0.008	0.0289811	-0.0612376	0.008	0.00867797	0.0593268	0.012	0.0404211	-0.00616233	0.004	0.0288	-0.0555422	0.004	0.00415135	0.0998685	0.004	0.03072	-0.0529239	-0.0529239	0.019013	1434
seq.5617.41	O15130	NPFF	NPFF	0.0570897	0.0570897	0.0168365	1997	0.00071039	0.0302643	0.0450768	0.0450768	0.017212	1997	0.00888772	0.0258885	0.0603662	0.0603662	0.0168451	1996	0.000347019	0.0163099	0.0492631	0.0492631	0.0172009	1996	0.00422722	0.013754	0.00346427	0.026	0.0734118	-0.0646969	0.002	0.00314754	-0.0565756	0.028	0.0802388	-0.00348548	0.008	0.0301176	0.0603662	0	0	-0.0612771	0.008	0.03072	0.0601014	0.0601014	0.0183335	1436
seq.20931.156	Q13825	AUH	AUH	-0.0577826	-0.0577826	0.0164547	1997	0.000455279	0.0204735	0.100036	0.100036	0.0166489	1997	2.21873e-09	4.0714e-08	-0.0512875	-0.0512875	0.0163606	1996	0.00174468	0.0626107	0.0964586	0.0964586	0.0166513	1996	8.02224e-09	1.26225e-07	-0.00594092	0	0	-0.0584434	0.006	0.00681657	0.0922727	0	0	-0.0054309	0.008	0.0301176	-0.0512875	0.002	0.00209836	0.095752	0.01	0.0336842	-0.0603496	-0.0603496	0.0178121	1434
seq.15617.8	Q9UBD3	XCL2	XCL2	-0.0439009	-0.0439009	0.013328	1990	0.00100541	0.0402366	0.0393002	0.0393002	0.0136358	1990	0.00399231	0.0132357	-0.0414178	-0.0414178	0.0133402	1989	0.00193129	0.0660538	0.0363417	0.0363417	0.0136396	1989	0.00777435	0.0230228	-0.00296736	0.03	0.0834783	-0.0614081	0.002	0.00314754	0.0460946	0.032	0.0890435	-0.00248941	0.006	0.0288	-0.0414178	0	0	0.0566971	0.006	0.03072	-0.0371933	-0.0371933	0.0140665	1429
seq.5494.52	P62306	SNRPF	SNRPF	-0.0832649	-0.0832649	0.0146624	1989	1.55583e-08	1.43471e-06	0.0513399	0.0513399	0.0149781	1989	0.000621191	0.00270333	-0.0801323	-0.0801323	0.0146673	1988	5.25921e-08	4.78917e-06	0.0456612	0.0456612	0.0149069	1988	0.00222005	0.00798679	-0.00511165	0.048	0.11239	-0.0583774	0.004	0.00512	0.0805124	0.048	0.113778	-0.00294662	0.01	0.0336842	-0.0801323	0	0	0.0354677	0.01	0.0336842	-0.0834954	-0.0834954	0.015422	1429
seq.25114.256	Q9ULP9	TBC1D24	TBC1D24	-0.0523349	-0.0523349	0.0143757	1997	0.000279009	0.0136415	-0.0630335	-0.0630335	0.0146362	1997	1.73753e-05	0.000118742	-0.0569517	-0.0569517	0.0143393	1996	7.38841e-05	0.00410875	-0.0671057	-0.0671057	0.0146184	1996	4.69693e-06	3.67926e-05	0.00578095	0	0	-0.0717538	0	0	-0.0876261	0	0	0.00478132	0.002	0.0288	-0.0569517	0	0	-0.0916483	0.002	0.03072	-0.0471852	-0.0471852	0.0154589	1436
seq.23307.7	Q96AJ1	CLUAP1	CLUAP1	-0.098168	-0.098168	0.0276752	1984	0.000398478	0.0187285	0.158767	0.158767	0.0280725	1984	1.77804e-08	2.61677e-07	-0.0883447	-0.0883447	0.0275366	1983	0.00135668	0.0525713	0.152869	0.152869	0.0280672	1983	5.77408e-08	7.3155e-07	-0.0064951	0.004	0.0192	-0.0528681	0.018	0.0184813	0.109413	0.012	0.0404211	-0.0110397	0.016	0.0438857	-0.0883447	0.002	0.00209836	0.111081	0.018	0.0473425	-0.0761119	-0.0761119	0.0311949	1426
seq.11243.90	Q5T601	ADGRF1	ADGRF1	-0.0654125	-0.0654125	0.0113835	1987	1.05355e-08	9.9677e-07	0.0352419	0.0352419	0.0116211	1987	0.00245613	0.00878826	-0.0632151	-0.0632151	0.0113968	1986	3.29972e-08	3.12188e-06	0.0305605	0.0305605	0.0115659	1986	0.00829907	0.0242514	-0.00502074	0.06	0.138795	-0.0616321	0.004	0.00512	0.0753267	0.058	0.134169	-0.00234139	0.014	0.0407273	-0.0632151	0	0	0.0357157	0.014	0.0407273	-0.0605636	-0.0605636	0.0124141	1426
seq.21207.1	Q13057	COASY	COASY	-0.12547	-0.12547	0.0173554	1998	6.87197e-13	1.06516e-10	0.0593803	0.0593803	0.0179069	1998	0.000929314	0.00382273	-0.122002	-0.122002	0.0173669	1997	2.92554e-12	4.3495e-10	0.0506676	0.0506676	0.0177375	1997	0.00432733	0.0140172	-0.00642877	0.046	0.109037	-0.0572391	0.004	0.00512	0.100974	0.046	0.1104	-0.00333074	0.018	0.0473425	-0.122002	0	0	0.0265753	0.018	0.0473425	-0.112774	-0.112774	0.0187864	1436
seq.20436.93	Q68CL5	TPGS2	TPGS2	-0.0381031	-0.0381031	0.0114029	1995	0.000848583	0.0349261	-0.0363416	-0.0363416	0.0116373	1995	0.00181668	0.00677652	-0.0408737	-0.0408737	0.0114027	1994	0.000345752	0.0163099	-0.0393378	-0.0393378	0.0116329	1994	0.000734575	0.00308082	0.00432445	0.006	0.0235102	-0.0700737	0.002	0.00314754	-0.0657719	0.008	0.0333913	0.00262906	0.006	0.0288	-0.0408737	0.002	0.00209836	-0.0687432	0.008	0.03072	-0.0331833	-0.0331833	0.0113884	1432
seq.19272.9	Q9UBV8	PEF1	PEF1	-0.120967	-0.120967	0.0194898	1999	6.56266e-10	7.13567e-08	0.0740639	0.0740639	0.0200332	1999	0.00022398	0.00111454	-0.116506	-0.116506	0.0194884	1998	2.66533e-09	2.81405e-07	0.0658233	0.0658233	0.0199091	1998	0.000962485	0.0039106	-0.00515545	0.046	0.109037	-0.0574359	0.01	0.0106077	0.0823668	0.054	0.126439	-0.00370235	0.008	0.0301176	-0.116506	0	0	0.0307996	0.008	0.03072	-0.116552	-0.116552	0.0208042	1438
seq.4276.10	P30086	PEBP1	PEBP1	0.0876499	0.0876499	0.0266467	2001	0.00102168	0.0402366	-0.167075	-0.167075	0.0269975	2001	7.34531e-10	1.51588e-08	0.0765809	0.0765809	0.0264827	2000	0.00387268	0.107458	-0.161618	-0.161618	0.027014	2000	2.59296e-09	4.52252e-08	-0.00708635	0	0	-0.0543877	0.014	0.0144516	0.115274	0	0	0.0103673	0.006	0.0288	0.0765809	0	0	0.119236	0.006	0.03072	0.0522335	0.0522335	0.0271054	1438
seq.22119.18	Q99627	COPS8	COPS8	0.0856377	0.0856377	0.0127155	2000	2.13686e-11	2.68397e-09	0.0373236	0.0373236	0.013081	2000	0.00437171	0.0142944	0.0887281	0.0887281	0.0127153	1999	4.05581e-12	5.79345e-10	0.0438248	0.0438248	0.0129613	1999	0.000735578	0.00308325	0.00642637	0.034	0.0894247	-0.0728427	0	0	-0.0967589	0.034	0.0906667	-0.0032487	0.01	0.0336842	0.0887281	0	0	-0.0380057	0.01	0.0336842	0.0919647	0.0919647	0.013892	1437
seq.18890.227	P02675	FGB	FGB	-0.0733389	-0.0733389	0.0143321	1998	3.3999e-07	2.84693e-05	-0.0382284	-0.0382284	0.014697	1998	0.00936099	0.0270078	-0.0764072	-0.0764072	0.0143404	1997	1.10428e-07	9.6924e-06	-0.0438026	-0.0438026	0.0146347	1997	0.00279581	0.00977326	0.00536042	0.02	0.0581818	-0.0710793	0	0	-0.0815659	0.02	0.0590769	0.00298853	0.018	0.0473425	-0.0764072	0	0	-0.0407052	0.018	0.0473425	-0.0632203	-0.0632203	0.0160241	1437
seq.7721.81	Q06787	FMR1	FMR1_3	-0.0941287	-0.0941287	0.0270282	2001	0.000507219	0.022531	-0.156031	-0.156031	0.0273933	2001	1.40853e-08	2.12446e-07	-0.105344	-0.105344	0.0268624	2000	9.09241e-05	0.00487046	-0.163527	-0.163527	0.0273622	2000	2.6946e-09	4.6574e-08	0.00692496	0	0	-0.0735106	0.002	0.00314754	-0.104001	0.002	0.0147692	0.0116282	0.004	0.0288	-0.105344	0	0	-0.12408	0.006	0.03072	-0.0953776	-0.0953776	0.0281692	1438
seq.10734.339	Q9H3Q3	GAL3ST2	GAL3ST2	-0.173297	-0.173297	0.0523431	2002	0.000946854	0.0383213	-0.14123	-0.14123	0.0534382	2002	0.00828494	0.0244562	-0.183835	-0.183835	0.0523746	2001	0.000458009	0.0204699	-0.154291	-0.154291	0.0534175	2001	0.00391377	0.0129071	0.00344387	0.018	0.0548571	-0.0689379	0	0	-0.052583	0.018	0.0548571	0.00943229	0.008	0.0301176	-0.183835	0	0	-0.0540834	0.008	0.03072	-0.147187	-0.147187	0.0569386	1439
seq.6641.60	P0CG47	UBB	UBB_1	0.106693	0.106693	0.0264098	1996	5.5495e-05	0.00320858	-0.0864061	-0.0864061	0.0269533	1996	0.00136832	0.00531636	0.101198	0.101198	0.0264257	1995	0.000132345	0.0067422	-0.0791063	-0.0791063	0.0269291	1995	0.00334576	0.0113737	-0.00431329	0.04	0.0984615	-0.0600721	0	0	0.0669917	0.04	0.101053	0.00627014	0.016	0.0438857	0.101198	0	0	0.058344	0.016	0.0445217	0.104678	0.104678	0.0287948	1433
seq.8086.49	Q9Y287	ITM2B	ITM2B	-0.0665355	-0.0665355	0.0173695	1999	0.000131783	0.00680881	0.0576698	0.0576698	0.0177068	1999	0.00114511	0.00457857	-0.0628204	-0.0628204	0.017379	1998	0.000308108	0.0147669	0.0531126	0.0531126	0.0176986	1998	0.00272468	0.0095738	-0.00415763	0.01	0.0336842	-0.0605904	0	0	0.0642125	0.01	0.0376471	-0.00452078	0.004	0.0288	-0.0628204	0	0	0.0671325	0.004	0.03072	-0.0515771	-0.0515771	0.0193183	1438
seq.23362.26	Q9BXI3	NT5C1A	NT5C1A	-0.127064	-0.127064	0.0361178	2000	0.000444459	0.0201111	-0.0853837	-0.0853837	0.036917	2000	0.0208317	0.0519232	-0.133588	-0.133588	0.0361562	1999	0.000226014	0.0111251	-0.0949412	-0.0949412	0.0368916	1999	0.0101386	0.0285062	0.00320944	0.032	0.0877714	-0.0682544	0	0	-0.0493418	0.034	0.0906667	0.00495961	0.016	0.0438857	-0.133588	0	0	-0.0385576	0.016	0.0445217	-0.123246	-0.123246	0.0400696	1437
seq.8967.6	Q9BV47	DUSP26	DUSP26	-0.157645	-0.157645	0.0218463	1998	7.5637e-13	1.14795e-10	-0.0618413	-0.0618413	0.0225461	1998	0.00614461	0.0189686	-0.162547	-0.162547	0.0218442	1997	1.47446e-13	2.43475e-11	-0.0731846	-0.0731846	0.0222976	1997	0.00104789	0.00421062	0.00840584	0.02	0.0581818	-0.0725117	0	0	-0.131124	0.022	0.064	0.0047016	0.014	0.0407273	-0.162547	0	0	-0.0297862	0.014	0.0407273	-0.166762	-0.166762	0.0236566	1439
seq.21497.32	Q9Y4L1	HYOU1	HYOU1	-0.0870119	-0.0870119	0.0101562	1999	2.08046e-17	3.98847e-15	0.0339712	0.0339712	0.0105184	1999	0.00125935	0.00495912	-0.0851094	-0.0851094	0.0101648	1998	1.04279e-16	1.94787e-14	0.0279449	0.0279449	0.0103662	1998	0.00708149	0.0213088	-0.00502675	0.194	0.358154	-0.0592427	0.008	0.00867797	0.0782137	0.196	0.3584	-0.00147445	0.018	0.0473425	-0.0851094	0	0	0.0170291	0.018	0.0473425	-0.0897105	-0.0897105	0.0114669	1437
seq.11563.51	Q96C24	SYTL4	SYTL4_1	-0.0895735	-0.0895735	0.015627	1993	1.14407e-08	1.06853e-06	-0.0254727	-0.0254727	0.016047	1993	0.112585	0.205508	-0.0917595	-0.0917595	0.0156531	1992	5.33824e-09	5.47734e-07	-0.0319863	-0.0319863	0.0159531	1992	0.0450959	0.0979497	0.00391268	0.12	0.245106	-0.0673305	0	0	-0.0616969	0.12	0.245106	0.00206002	0.086	0.17566	-0.0917595	0	0	-0.0229658	0.086	0.17566	-0.0968956	-0.0968956	0.0170566	1433
seq.12650.43	P08754	GNAI3	GNAI3	0.170453	0.170453	0.0158375	1990	2.69344e-26	8.17571e-24	-0.0152835	-0.0152835	0.0165882	1990	0.356981	0.490033	0.170252	0.170252	0.0158822	1989	4.18425e-26	1.27009e-23	-0.00286093	-0.00286093	0.0161745	1989	0.859621	0.90798	-0.00269795	0.614	0.725595	-0.0625583	0.004	0.00512	0.0413439	0.614	0.725595	0.00018453	0.824	0.878933	0.170252	0	0	0.00108269	0.824	0.878933	0.164808	0.164808	0.0164529	1429
seq.2943.5	P08684	CYP3A4	CYP3A4_1	-0.136678	-0.136678	0.0199557	2000	9.85742e-12	1.25985e-09	0.00589496	0.00589496	0.0206344	2000	0.775148	0.849038	-0.13693	-0.13693	0.020008	1999	1.02226e-11	1.3791e-09	-0.0037417	-0.0037417	0.0204504	1999	0.854845	0.904115	-0.000474036	0.868	0.905739	-0.0618453	0	0	0.00760657	0.868	0.905739	0.000243862	0.788	0.859636	-0.13693	0	0	-0.0017841	0.788	0.859636	-0.126958	-0.126958	0.0223348	1439
seq.9107.59	Q8N2F6	ARMC10	ARMC10	-0.0592057	-0.0592057	0.0176812	1987	0.000827625	0.0342571	-0.0123302	-0.0123302	0.0180645	1987	0.494961	0.618277	-0.0603081	-0.0603081	0.017723	1986	0.000680163	0.0283142	-0.0165109	-0.0165109	0.0180584	1986	0.360668	0.494002	0.001412	0.338	0.523355	-0.0631527	0	0	-0.0228698	0.338	0.523355	0.000992144	0.382	0.523886	-0.0603081	0	0	-0.0167264	0.382	0.523886	-0.0565639	-0.0565639	0.0196401	1427
seq.25288.16	P31513	FMO3	FMO3	-0.0505577	-0.0505577	0.01269	1990	7.01836e-05	0.00393298	0.0047153	0.0047153	0.012985	1990	0.716543	0.80308	-0.0504804	-0.0504804	0.012724	1989	7.52598e-05	0.00415354	0.0011312	0.0011312	0.0129687	1989	0.930501	0.954494	0.00086566	0.612	0.725595	-0.0634558	0.002	0.00314754	-0.0138306	0.61	0.725595	-7.57906e-05	0.96	0.980426	-0.0504804	0	0	0.00149914	0.96	0.980426	-0.0420718	-0.0420718	0.0141743	1429
seq.13723.6	P22301	IL10	IL10_1	-0.182992	-0.182992	0.0257049	1994	1.51133e-12	2.24695e-10	0.0505521	0.0505521	0.026549	1994	0.0570402	0.11927	-0.180437	-0.180437	0.0257592	1993	3.3706e-12	4.91096e-10	0.0378613	0.0378613	0.0262972	1993	0.150096	0.256378	-0.00422406	0.166	0.315564	-0.0589433	0.002	0.00314754	0.0668709	0.168	0.319366	-0.00230493	0.146	0.259556	-0.180437	0	0	0.012613	0.146	0.259556	-0.191064	-0.191064	0.029573	1434
seq.13732.79	Q16619	CTF1	CTF1_1	-0.140379	-0.140379	0.0112284	1996	1.384e-34	6.16547e-32	0.0207217	0.0207217	0.0118762	1996	0.0811715	0.158833	-0.139639	-0.139639	0.0112571	1995	4.30845e-34	1.65195e-31	0.0106368	0.0106368	0.0114748	1995	0.354053	0.487392	-0.00480313	0.422	0.574638	-0.0595274	0.006	0.00681657	0.0746633	0.422	0.574638	-0.000641603	0.438	0.56576	-0.139639	0	0	0.0045737	0.438	0.56576	-0.132898	-0.132898	0.0115061	1436
seq.22055.31	Q12778	FOXO1	FOXO1	0.182285	0.182285	0.0218599	1999	1.37823e-16	2.5101e-14	0.000947708	0.000947708	0.022665	1999	0.966651	0.978778	0.183236	0.183236	0.0219162	1998	1.15237e-16	2.09876e-14	0.0139327	0.0139327	0.0223382	1998	0.532887	0.652889	0.00172823	0.674	0.770286	-0.0648085	0	0	-0.0273974	0.676	0.774857	-0.000735123	0.588	0.714532	0.183236	0	0	-0.00402805	0.588	0.714532	0.189099	0.189099	0.0243624	1438
seq.12657.2	Q13630	TSTA3	TSTA3	-0.0977543	-0.0977543	0.0247861	1987	8.29393e-05	0.00447565	0.0222157	0.0222157	0.0253357	1987	0.380673	0.513595	-0.0967026	-0.0967026	0.0248507	1986	0.000102976	0.00543608	0.0153385	0.0153385	0.0253078	1986	0.544532	0.664117	-0.00100847	0.586	0.723975	-0.0621462	0	0	0.0159682	0.586	0.723975	-0.00114444	0.564	0.694154	-0.0967026	0	0	0.0116962	0.564	0.694154	-0.0904808	-0.0904808	0.0271636	1427
seq.19332.1	Q9Y3A3	MOB4	MOB4	-0.0970266	-0.0970266	0.0125088	1995	1.38069e-14	2.28599e-12	0.00547937	0.00547937	0.01294	1995	0.672017	0.769997	-0.0971395	-0.0971395	0.0125441	1994	1.52303e-14	2.5803e-12	-0.0016073	-0.0016073	0.0127857	1994	0.899974	0.93408	0.00233269	0.55	0.704	-0.0677059	0.002	0.00314754	-0.0356827	0.554	0.706967	0.000114635	0.94	0.970323	-0.0971395	0	0	-0.0011815	0.94	0.970323	-0.0894548	-0.0894548	0.0131927	1435
seq.8950.4	Q9UQC9	CLCA2	CLCA2	-0.0647148	-0.0647148	0.011196	1991	8.64396e-09	8.50963e-07	0.00987223	0.00987223	0.0114962	1991	0.390587	0.523056	-0.0643512	-0.0643512	0.0112262	1990	1.14277e-08	1.14042e-06	0.00524881	0.00524881	0.0114338	1990	0.64624	0.748348	-0.00102375	0.636	0.740073	-0.0630451	0	0	0.0159789	0.636	0.740073	-0.000278048	0.63	0.735418	-0.0643512	0	0	0.0043022	0.63	0.735418	-0.0700743	-0.0700743	0.0128897	1431
seq.21206.218	O00165	HAX1	HAX1	-0.0837943	-0.0837943	0.0145233	1998	9.18549e-09	8.92217e-07	0.0271119	0.0271119	0.0148913	1998	0.0688093	0.138858	-0.0823455	-0.0823455	0.0145543	1997	1.75423e-08	1.70394e-06	0.0213137	0.0213137	0.0148126	1997	0.150337	0.256469	0.000103115	0.924	0.938667	-0.0631711	0	0	-0.00163497	0.924	0.938667	-0.00164523	0.186	0.310539	-0.0823455	0	0	0.0195883	0.186	0.310539	-0.08164	-0.08164	0.0165984	1435
seq.15322.35	P78560	CRADD	CRADD	-0.0563547	-0.0563547	0.0154884	1999	0.00028118	0.013656	0.0285814	0.0285814	0.015839	1999	0.0713032	0.142979	-0.0546594	-0.0546594	0.0155211	1998	0.000438523	0.0199665	0.0246734	0.0246734	0.0158329	1998	0.119305	0.215187	-0.00163704	0.318	0.500459	-0.0620385	0.002	0.00314754	0.025709	0.316	0.500459	-0.00182994	0.094	0.188	-0.0546594	0	0	0.0323944	0.094	0.188	-0.0576056	-0.0576056	0.0173217	1436
seq.9004.24	O15165	LDLRAD4	LDLRAD4	0.11999	0.11999	0.0343009	1998	0.000478729	0.021396	-0.00720688	-0.00720688	0.0351155	1998	0.837411	0.890882	0.120081	0.120081	0.034393	1997	0.000490884	0.0214137	0.00132591	0.00132591	0.0351028	1997	0.969873	0.980778	0.00140631	0.4	0.564706	-0.0644221	0.002	0.00314754	-0.0223168	0.404	0.568993	-9.04628e-05	0.972	0.984	0.120081	0	0	-0.000753918	0.972	0.984	0.0924083	0.0924083	0.0379108	1437
seq.24277.22	Q9UBL6	CPNE7	CPNE7	0.0510695	0.0510695	0.0155949	1988	0.00107574	0.0416848	0.0229446	0.0229446	0.0159611	1988	0.150725	0.258178	0.0528241	0.0528241	0.0156235	1987	0.00073604	0.0304662	0.0265813	0.0265813	0.0159557	1987	0.0958815	0.180257	0.00150389	0.312	0.495074	-0.0631412	0.006	0.00681657	-0.0243991	0.318	0.500459	-0.00160978	0.106	0.201505	0.0528241	0.004	0.00415135	-0.0314323	0.106	0.201505	0.0352262	0.0352262	0.0173057	1430
seq.18336.31	P32320	CDA	CDA	-0.162169	-0.162169	0.0254221	1999	2.20749e-10	2.47409e-08	0.0200184	0.0200184	0.0261611	1999	0.444245	0.573409	-0.161583	-0.161583	0.0254883	1998	2.84194e-10	3.28628e-08	0.00867964	0.00867964	0.02597	1998	0.73825	0.819715	-0.00116107	0.732	0.817116	-0.061271	0	0	0.0185974	0.732	0.817116	-0.000730144	0.726	0.805734	-0.161583	0	0	0.00449838	0.726	0.805734	-0.153963	-0.153963	0.0270545	1436
seq.12583.77	P10398	ARAF	ARAF	0.0924596	0.0924596	0.0275442	1994	0.000803401	0.0336367	0.0235346	0.0235346	0.0280908	1994	0.402241	0.533562	0.0945629	0.0945629	0.0276119	1993	0.000627911	0.0264412	0.0303211	0.0303211	0.0280856	1993	0.280452	0.410672	0.000249543	0.89	0.913797	-0.0643584	0	0	-0.00389249	0.89	0.913797	-0.00193668	0.33	0.472836	0.0945629	0	0	-0.0209085	0.33	0.472836	0.112376	0.112376	0.0300329	1434
seq.9207.60	O95825	CRYZL1	CRYZL1	-0.421844	-0.421844	0.0361488	2002	1.72555e-30	5.71392e-28	0.0506192	0.0506192	0.0380851	2002	0.183964	0.298415	-0.420427	-0.420427	0.036243	2001	3.70202e-30	1.22587e-27	0.0207488	0.0207488	0.0369647	2001	0.574646	0.690702	-0.00376054	0.436	0.581333	-0.0592963	0.004	0.00512	0.0596373	0.436	0.581333	-0.00173251	0.66	0.754286	-0.420427	0	0	0.00410391	0.66	0.754286	-0.435741	-0.435741	0.0393754	1439
seq.6369.82	O75398	DEAF1	DEAF1	-0.0415999	-0.0415999	0.0121962	2000	0.000660388	0.028467	-0.0255364	-0.0255364	0.0124661	2000	0.0406439	0.0902992	-0.0435693	-0.0435693	0.0122132	1999	0.00036905	0.0171244	-0.0286534	-0.0286534	0.0124604	1999	0.0215757	0.0534078	0.00318405	0.036	0.09216	-0.0674636	0	0	-0.0495344	0.036	0.0946849	0.00188171	0.05	0.109091	-0.0435693	0	0	-0.0451385	0.05	0.109091	-0.0432555	-0.0432555	0.0134585	1437
seq.3091.70	O14965	AURKA	AURKA	-0.0597086	-0.0597086	0.0167995	1986	0.000388016	0.0183552	-0.0169556	-0.0169556	0.0171741	1986	0.323628	0.457287	-0.0611297	-0.0611297	0.0168366	1985	0.00028975	0.013979	-0.0212108	-0.0212108	0.0171618	1985	0.21663	0.336779	0.00140393	0.43	0.581333	-0.0629024	0	0	-0.0228287	0.432	0.581333	0.00113705	0.232	0.359226	-0.0611297	0.002	0.00209836	-0.0189532	0.234	0.362323	-0.078437	-0.078437	0.016683	1426
seq.20986.58	Q9H6Z9	EGLN3	EGLN3	-0.0750971	-0.0750971	0.0199767	1988	0.000175354	0.00881004	-0.0321632	-0.0321632	0.0204459	1988	0.115858	0.210048	-0.0776188	-0.0776188	0.0200117	1987	0.000108444	0.00564298	-0.0375864	-0.0375864	0.020422	1987	0.065846	0.133655	0.00255481	0.17	0.32	-0.0652944	0.002	0.00314754	-0.0407208	0.174	0.327529	0.00220101	0.098	0.193979	-0.0776188	0	0	-0.0291842	0.098	0.193979	-0.0737392	-0.0737392	0.0224619	1428
seq.9030.56	A1L188	NDUFAF8	NDUFAF8	-0.0373061	-0.0373061	0.0109167	1990	0.000645097	0.0279734	-0.00879155	-0.00879155	0.0111155	1990	0.429081	0.559387	-0.0380747	-0.0380747	0.0109421	1989	0.00051288	0.0221085	-0.011431	-0.011431	0.0111105	1989	0.303679	0.435664	0.00227505	0.216	0.387589	-0.0637583	0	0	-0.0370027	0.216	0.387589	0.000662997	0.342	0.482824	-0.0380747	0.002	0.00209836	-0.0177217	0.344	0.488471	-0.0415892	-0.0415892	0.0123259	1429
seq.11556.19	Q8N6T3	ARFGAP1	ARFGAP1	-0.155307	-0.155307	0.0226212	2000	8.80862e-12	1.14591e-09	-0.00564545	-0.00564545	0.0233491	2000	0.808972	0.872961	-0.156462	-0.156462	0.0226796	1999	7.01185e-12	9.82333e-10	-0.0168291	-0.0168291	0.0231386	1999	0.467118	0.592528	0.000708264	0.786	0.862354	-0.0645449	0.004	0.00512	-0.0110949	0.792	0.860764	0.000979603	0.578	0.706854	-0.156462	0	0	-0.00630039	0.578	0.706854	-0.147144	-0.147144	0.0248043	1437
seq.25255.4	Q9BVT8	TMUB1	TMUB1	-0.0970719	-0.0970719	0.0228253	1991	2.20867e-05	0.00141229	-0.0140237	-0.0140237	0.0233557	1991	0.548282	0.665816	-0.0984706	-0.0984706	0.0228798	1990	1.76021e-05	0.00113479	-0.020872	-0.020872	0.0233079	1990	0.370634	0.50365	0.00216233	0.266	0.436513	-0.0647281	0	0	-0.0345609	0.266	0.436513	0.00104308	0.404	0.534952	-0.0984706	0	0	-0.0107062	0.404	0.534952	-0.0953664	-0.0953664	0.0251942	1430
seq.15548.35	O43175	PHGDH	PHGDH_1	0.319391	0.319391	0.0162569	2000	1.01928e-78	1.06078e-75	-0.0143853	-0.0143853	0.0181065	2000	0.427008	0.557083	0.319962	0.319962	0.0162996	1999	1.34588e-78	1.40067e-75	0.0083588	0.0083588	0.0166235	1999	0.615139	0.723605	0.00213397	0.796	0.862921	-0.0655854	0.004	0.00512	-0.0336315	0.798	0.860764	-0.00038675	0.624	0.735418	0.319962	0	0	-0.0012102	0.624	0.735418	0.31161	0.31161	0.0180732	1438
seq.11457.53	Q14376	GALE	GALE	-0.143766	-0.143766	0.0214073	1998	2.43072e-11	3.00132e-09	0.0278552	0.0278552	0.0220709	1998	0.207068	0.326371	-0.142564	-0.142564	0.0214595	1997	3.94025e-11	4.86521e-09	0.01789	0.01789	0.0218879	1997	0.413826	0.544764	-0.00227751	0.442	0.58389	-0.059792	0.002	0.00314754	0.0366929	0.444	0.586521	-0.00138986	0.44	0.56576	-0.142564	0	0	0.00965492	0.44	0.56576	-0.135966	-0.135966	0.0237584	1436
seq.6334.9	P36268	GGT2	GGT2	-0.217211	-0.217211	0.0314888	1994	7.05446e-12	9.34395e-10	0.0754978	0.0754978	0.0324985	1994	0.0202732	0.0508217	-0.21315	-0.21315	0.0315427	1993	1.837e-11	2.34782e-09	0.0605979	0.0605979	0.0322161	1993	0.06012	0.123896	-0.00562396	0.072	0.158897	-0.0551962	0.006	0.00681657	0.0924686	0.074	0.16331	-0.00299361	0.13	0.235472	-0.21315	0	0	0.0138501	0.13	0.235472	-0.209338	-0.209338	0.0346543	1433
seq.6378.2	Q86SI9	C5orf38	C5orf38	-0.367084	-0.367084	0.0277272	1995	2.06739e-38	1.15854e-35	0.0259465	0.0259465	0.0294758	1995	0.378821	0.511436	-0.367083	-0.367083	0.027801	1994	3.18354e-38	1.78401e-35	1.40324e-05	1.40324e-05	0.0283412	1994	0.999605	0.999712	-0.000859136	0.906	0.925277	-0.0621895	0.002	0.00314754	0.0136266	0.906	0.925277	-9.44822e-07	0.984	0.984	-0.367083	0	0	2.57386e-06	0.984	0.984	-0.348737	-0.348737	0.0278694	1437
seq.12732.13	Q5T2T1	MPP7	MPP7	-0.0582881	-0.0582881	0.012469	1995	3.14192e-06	0.000235968	-0.0202892	-0.0202892	0.0128026	1995	0.113176	0.206431	-0.0599713	-0.0599713	0.0124912	1994	1.69552e-06	0.000130019	-0.0245776	-0.0245776	0.0127637	1994	0.0542987	0.113963	0.00481476	0.044	0.106937	-0.0689485	0	0	-0.0750738	0.046	0.1104	0.00125033	0.07	0.146087	-0.0599713	0	0	-0.0212927	0.07	0.146087	-0.0564632	-0.0564632	0.0131956	1432
seq.21940.12	O00744	WNT10B	WNT10B	-0.207056	-0.207056	0.0217672	1993	5.1673e-21	1.17637e-18	0.029605	0.029605	0.0227123	1993	0.192562	0.308378	-0.206036	-0.206036	0.0218243	1992	9.96737e-21	2.26913e-18	0.0148161	0.0148161	0.0222813	1992	0.506156	0.628919	-0.000972743	0.8	0.862921	-0.0628949	0.002	0.00314754	0.0152306	0.798	0.860764	-0.00105776	0.556	0.693195	-0.206036	0	0	0.00510765	0.556	0.693195	-0.188418	-0.188418	0.0233406	1431
seq.12616.45	Q9UHY1	NRBP1	NRBP1	-0.19516	-0.19516	0.0179951	1996	1.14648e-26	3.63135e-24	0.0134121	0.0134121	0.0189016	1996	0.478051	0.603554	-0.195195	-0.195195	0.0180438	1995	1.52024e-26	4.81519e-24	-0.000519007	-0.000519007	0.0184202	1995	0.977525	0.984688	0.00262384	0.59	0.723975	-0.0662627	0	0	-0.0412302	0.59	0.723975	3.88091e-05	0.952	0.977455	-0.195195	0	0	-0.000198861	0.952	0.977455	-0.197592	-0.197592	0.0205286	1434
seq.21115.48	Q7Z5W3	BCDIN3D	BCDIN3D	-0.726641	-0.726641	0.0369837	2002	9.86221e-79	1.06078e-75	0.00955925	0.00955925	0.0411961	2002	0.816528	0.877302	-0.729528	-0.729528	0.0370715	2001	5.91624e-79	7.1833e-76	-0.042272	-0.042272	0.0378097	2001	0.263693	0.391403	0.00911679	0.252	0.428177	-0.0727905	0.004	0.00512	-0.14318	0.254	0.431575	0.00231109	0.316	0.463145	-0.729528	0	0	-0.00317799	0.316	0.463145	-0.739544	-0.739544	0.0384778	1439
seq.12754.14	Q9Y534	CSDC2	CSDC2	-0.120948	-0.120948	0.0197034	1986	1.00358e-09	1.07516e-07	0.0024118	0.0024118	0.0203031	1986	0.905454	0.939634	-0.121408	-0.121408	0.0197592	1985	9.67457e-10	1.03646e-07	-0.00651791	-0.00651791	0.0201702	1985	0.746619	0.825861	-0.00058011	0.86	0.904393	-0.0653317	0.002	0.00314754	0.00880131	0.86	0.904393	0.000437575	0.71	0.797193	-0.121408	0	0	-0.00361721	0.71	0.797193	-0.135499	-0.135499	0.0200113	1427
seq.21721.6	O43529	CHST10	CHST10	0.0430834	0.0430834	0.00855061	1997	5.11075e-07	4.18335e-05	0.00490665	0.00490665	0.00876676	1997	0.575755	0.690773	0.0436319	0.0436319	0.00857184	1996	3.91383e-07	3.27727e-05	0.00800857	0.00800857	0.00873388	1996	0.359277	0.492901	0.00194627	0.366	0.549	-0.0653761	0.002	0.00314754	-0.0306838	0.368	0.552	-0.000638451	0.394	0.531692	0.0436319	0	0	-0.01485	0.394	0.531692	0.0389447	0.0389447	0.0094653	1435
seq.11286.78	Q9BQE4	SELENOS	SELENOS	-0.0784822	-0.0784822	0.0216719	1997	0.000300335	0.0144897	0.0183706	0.0183706	0.0221995	1997	0.408039	0.538801	-0.0776053	-0.0776053	0.0217283	1996	0.000363179	0.01696	0.0128469	0.0128469	0.0221884	1996	0.56266	0.68025	-0.00126384	0.408	0.567652	-0.0618192	0.004	0.00512	0.0200346	0.406	0.568993	-0.000512083	0.626	0.735418	-0.0776053	0	0	0.0065553	0.626	0.735418	-0.0586049	-0.0586049	0.0241935	1436
seq.21975.22	Q05084	ICA1	ICA1	-0.117052	-0.117052	0.0255187	1996	4.77805e-06	0.000344634	0.0291097	0.0291097	0.0261503	1996	0.265771	0.392729	-0.115623	-0.115623	0.0255833	1995	6.56252e-06	0.000451018	0.0208866	0.0208866	0.0260875	1995	0.423438	0.553715	-0.00174419	0.398	0.564706	-0.0610514	0	0	0.0277757	0.398	0.566044	-0.00118698	0.442	0.56576	-0.115623	0	0	0.0101616	0.442	0.56576	-0.102991	-0.102991	0.0284528	1434
seq.21152.25	O00167	EYA2	EYA2	-0.1513	-0.1513	0.0162272	1996	2.87657e-20	6.35024e-18	0.032827	0.032827	0.0168874	1996	0.0520507	0.110583	-0.149752	-0.149752	0.0162672	1995	8.30972e-20	1.83443e-17	0.0217469	0.0217469	0.0165876	1995	0.189999	0.305292	-0.00448376	0.278	0.452339	-0.0610761	0.01	0.0106077	0.0683919	0.282	0.458847	-0.0014852	0.2	0.325424	-0.149752	0	0	0.00982035	0.2	0.328205	-0.132278	-0.132278	0.0174996	1435
seq.25125.7	Q99469	STAC	STAC	0.0639156	0.0639156	0.0139424	1990	4.83894e-06	0.000345605	-0.00711365	-0.00711365	0.0142442	1990	0.617548	0.725735	0.0637331	0.0637331	0.0139774	1989	5.43368e-06	0.000377914	-0.00275888	-0.00275888	0.014206	1989	0.846035	0.899843	-0.000198795	0.936	0.940901	-0.0612284	0	0	0.00323627	0.934	0.940901	0.000179327	0.874	0.922022	0.0637331	0	0	0.00280583	0.874	0.922022	0.0752865	0.0752865	0.016008	1431
seq.18275.5	P50238	CRIP1	CRIP1	-0.151489	-0.151489	0.0231403	2001	7.46128e-11	8.62785e-09	0.0176149	0.0176149	0.0238666	2001	0.460568	0.589276	-0.151018	-0.151018	0.0232013	2000	9.53591e-11	1.13884e-08	0.00693157	0.00693157	0.0236806	2000	0.769774	0.842012	-0.00154495	0.6	0.725595	-0.061217	0.002	0.00314754	0.0246161	0.602	0.725595	-0.000465322	0.752	0.829793	-0.151018	0	0	0.00307177	0.752	0.829793	-0.142572	-0.142572	0.0258112	1439
seq.23245.5	Q9H0A9	SPATC1L	SPATC1L	0.0853869	0.0853869	0.0145512	2002	5.14821e-09	5.13764e-07	0.011325	0.011325	0.0149659	2002	0.449304	0.578914	0.0865805	0.0865805	0.0145852	2001	3.43039e-09	3.57005e-07	0.0174764	0.0174764	0.0148757	2001	0.240202	0.363996	0.00140226	0.556	0.706967	-0.0651488	0	0	-0.0219975	0.556	0.706967	-0.000703572	0.296	0.443535	0.0865805	0	0	-0.00819279	0.296	0.443535	0.0929032	0.0929032	0.0167026	1439
seq.10990.21	Q5S007	LRRK2	LRRK2	-0.0763563	-0.0763563	0.0148025	1985	2.7399e-07	2.34826e-05	0.0235005	0.0235005	0.0151629	1985	0.121332	0.218047	-0.0751114	-0.0751114	0.0148371	1984	4.52213e-07	3.74361e-05	0.0181641	0.0181641	0.0151065	1984	0.229352	0.35161	-0.00289823	0.222	0.394569	-0.0598755	0.004	0.00512	0.0461695	0.224	0.394569	-0.0015114	0.212	0.336397	-0.0751114	0	0	0.0197252	0.212	0.336397	-0.0623579	-0.0623579	0.0166543	1430
seq.22088.3	P62324	BTG1	BTG1	-0.148715	-0.148715	0.0150251	1994	1.39756e-22	3.39375e-20	0.0158065	0.0158065	0.0156788	1994	0.313507	0.446249	-0.14837	-0.14837	0.015068	1993	2.27312e-22	5.5199e-20	0.00486515	0.00486515	0.0153549	1993	0.751393	0.829629	-0.000409494	0.964	0.964	-0.0652372	0.002	0.00314754	0.00623785	0.964	0.964	-0.000337453	0.8	0.862921	-0.14837	0	0	0.00226924	0.8	0.862921	-0.138728	-0.138728	0.0154812	1434
seq.5001.6	O75556	SCGB2A1	SCGB2A1_1	-0.0987067	-0.0987067	0.0125897	1997	7.25619e-15	1.22933e-12	0.00195257	0.00195257	0.0130293	1997	0.88089	0.922278	-0.0990816	-0.0990816	0.0126251	1996	6.83535e-15	1.21452e-12	-0.00531274	-0.00531274	0.0128693	1996	0.679782	0.775119	0.00139209	0.66	0.763373	-0.0670323	0	0	-0.0212079	0.66	0.763373	0.000370595	0.678	0.765741	-0.0990816	0	0	-0.00375434	0.678	0.765741	-0.0962439	-0.0962439	0.0131555	1435
seq.14110.200	P09486	SPARC	SPARC_1	-0.0483714	-0.0483714	0.0145669	1991	0.00091431	0.0372109	0.0182416	0.0182416	0.0148987	1991	0.220955	0.342627	-0.0473502	-0.0473502	0.0146029	1990	0.00120433	0.0474245	0.0148522	0.0148522	0.0149	1990	0.318986	0.45228	-0.000416291	0.806	0.864536	-0.0633531	0	0	0.00652807	0.806	0.864536	-0.000950064	0.342	0.482824	-0.0473502	0.01	0.01	0.0196699	0.346	0.488471	-0.0576894	-0.0576894	0.0158562	1431
seq.23375.4	O75679	RFPL3	RFPL3	-0.0527885	-0.0527885	0.0160782	1988	0.001044	0.0408898	-0.0328172	-0.0328172	0.016378	1988	0.045234	0.098367	-0.0553572	-0.0553572	0.0161024	1987	0.00059849	0.0253488	-0.0368118	-0.0368118	0.0163749	1987	0.0246816	0.0598355	0.00317282	0.034	0.0894247	-0.0679169	0	0	-0.0490056	0.034	0.0906667	0.00254255	0.03	0.0702439	-0.0553572	0	0	-0.0481411	0.032	0.0740241	-0.0600513	-0.0600513	0.0185613	1430
seq.25037.4	Q9ULA0	DNPEP	DNPEP	-0.0662638	-0.0662638	0.0183548	1988	0.000313586	0.0149312	0.0345144	0.0345144	0.0188288	1988	0.0669417	0.135879	-0.0642487	-0.0642487	0.0183912	1987	0.00048726	0.0213837	0.0299944	0.0299944	0.0188204	1987	0.111159	0.203517	-0.00177128	0.244	0.421714	-0.0603257	0.006	0.00681657	0.0285243	0.246	0.425514	-0.0019666	0.16	0.281835	-0.0642487	0	0	0.0297001	0.16	0.281835	-0.0745831	-0.0745831	0.0206528	1430
seq.12514.16	Q9UBP6	METTL1	METTL1	-0.0526251	-0.0526251	0.0134167	1990	9.06586e-05	0.00482079	-0.00524293	-0.00524293	0.0137642	1990	0.703311	0.793499	-0.053229	-0.053229	0.0134504	1989	7.84226e-05	0.00429555	-0.00898109	-0.00898109	0.0137463	1989	0.513609	0.635469	0.000560492	0.816	0.8704	-0.0628778	0.002	0.00314754	-0.00899415	0.818	0.872533	0.000687054	0.614	0.732224	-0.053229	0	0	-0.0130763	0.614	0.732224	-0.0511585	-0.0511585	0.0139628	1434
seq.22817.126	Q9C026	TRIM9	TRIM9	-0.0369362	-0.0369362	0.00975886	1991	0.000158327	0.00800982	0.0156696	0.0156696	0.00997585	1991	0.1164	0.210781	-0.0360337	-0.0360337	0.00978127	1990	0.000235783	0.0114512	0.0130885	0.0130885	0.00996915	1990	0.189366	0.304533	-0.00145695	0.434	0.581333	-0.0629886	0.002	0.00314754	0.0226075	0.436	0.581333	-0.000771838	0.164	0.286255	-0.0360337	0	0	0.0209707	0.164	0.286255	-0.0269268	-0.0269268	0.00984506	1432
seq.20387.277	Q9BUK0	CHCHD7	CHCHD7	-0.270435	-0.270435	0.0216634	2001	1.70784e-34	6.91202e-32	0.0308839	0.0308839	0.0229012	2001	0.177628	0.290073	-0.269627	-0.269627	0.021719	2000	3.82246e-34	1.54704e-31	0.0119313	0.0119313	0.022125	2000	0.589764	0.703306	-0.00197544	0.732	0.817116	-0.0608637	0.002	0.00314754	0.0314364	0.732	0.817116	-0.000878085	0.632	0.735418	-0.269627	0	0	0.0032461	0.632	0.735418	-0.25508	-0.25508	0.0237739	1438
seq.18942.11	P28065	PSMB9	PSMB9	-0.0793792	-0.0793792	0.0171622	1995	3.98179e-06	0.000293004	0.0351254	0.0351254	0.0176219	1995	0.0463671	0.100292	-0.077356	-0.077356	0.0171964	1994	7.24095e-06	0.000492993	0.0295987	0.0295987	0.0175806	1994	0.0924149	0.175023	-0.00287956	0.148	0.292948	-0.0613898	0.002	0.00314754	0.0448046	0.15	0.3	-0.00187483	0.104	0.201505	-0.077356	0	0	0.0236629	0.104	0.201505	-0.0859795	-0.0859795	0.0188042	1434
seq.23520.60	Q68D91	MBLAC2	MBLAC2	-0.0955823	-0.0955823	0.0226156	1989	2.48219e-05	0.00155612	0.0484822	0.0484822	0.0231964	1989	0.0367373	0.0830638	-0.0927636	-0.0927636	0.0226561	1988	4.40162e-05	0.00265007	0.0419728	0.0419728	0.0231596	1988	0.0700866	0.140725	-0.00256745	0.162	0.31104	-0.0594971	0.004	0.00512	0.0413673	0.164	0.31488	-0.00195271	0.08	0.165161	-0.0927636	0	0	0.0206164	0.08	0.165161	-0.0652316	-0.0652316	0.0227466	1426
seq.16863.47	Q8TBE9	NANP	NANP	0.0638947	0.0638947	0.0150245	1989	2.21003e-05	0.00141229	0.002904	0.002904	0.0153587	1989	0.850051	0.900745	0.0644206	0.0644206	0.0150653	1988	1.99206e-05	0.00126193	0.00755058	0.00755058	0.0153309	1988	0.622416	0.728519	0.000221038	0.884	0.912516	-0.0652484	0	0	-0.00339915	0.884	0.912516	-0.000475924	0.676	0.765741	0.0644206	0	0	-0.00744275	0.676	0.765741	0.0610163	0.0610163	0.0165076	1430
seq.9220.7	P54753	EPHB3	EPHB3	0.0930255	0.0930255	0.0268073	1986	0.000531257	0.0234558	0.0321686	0.0321686	0.0274318	1986	0.241066	0.364762	0.0956896	0.0956896	0.0268658	1985	0.000377057	0.0173852	0.0389802	0.0389802	0.0274182	1985	0.155273	0.263067	0.0016538	0.344	0.528384	-0.0655457	0.006	0.00681657	-0.0258843	0.346	0.531456	-0.00357384	0.196	0.324414	0.0956896	0.006	0.00603141	-0.0387972	0.202	0.328678	0.104634	0.104634	0.0298374	1427
seq.20398.60	O75817	POP7	POP7	-0.432573	-0.432573	0.0414401	2002	7.10246e-25	1.91635e-22	0.0941832	0.0941832	0.0433492	2002	0.0299225	0.0703406	-0.428218	-0.428218	0.0415279	2001	2.50835e-24	6.52619e-22	0.0637593	0.0637593	0.0423548	2001	0.132389	0.232904	-0.00704383	0.11	0.229565	-0.0556761	0.008	0.00867797	0.112306	0.112	0.233739	-0.00335909	0.12	0.223689	-0.428218	0	0	0.00778329	0.12	0.223689	-0.41813	-0.41813	0.0461669	1439
seq.14318.1	Q9UBQ0	VPS29	VPS29	1.02715	1.02715	0.0171718	1990	0	0	-0.0525947	-0.0525947	0.0289462	1990	0.0693702	0.139834	1.02893	1.02893	0.017215	1989	0	0	0.0242654	0.0242654	0.0173628	1989	0.162404	0.272027	0.0274601	0.31	0.495074	-0.09473	0.008	0.00867797	-0.408209	0.31	0.496	-0.00146805	0.218	0.343082	1.02893	0	0	-0.00142881	0.218	0.343082	1.05618	1.05618	0.019416	1432
seq.21238.40	Q96JB5	CDK5RAP3	CDK5RAP3	-0.222139	-0.222139	0.021059	1998	2.36352e-25	6.8873e-23	0.0399885	0.0399885	0.0221104	1998	0.0706669	0.141859	-0.22049	-0.22049	0.0211079	1997	6.62303e-25	1.92995e-22	0.0244102	0.0244102	0.021587	1997	0.258284	0.385258	-0.00512287	0.256	0.430748	-0.0572573	0.006	0.00681657	0.0821233	0.26	0.434087	-0.00185994	0.32	0.464842	-0.22049	0	0	0.00836489	0.32	0.464842	-0.222981	-0.222981	0.022423	1436
seq.7223.60	Q99584	S100A13	S100A13	-0.679334	-0.679334	0.0327581	2002	1.07534e-86	1.56677e-83	0.066677	0.066677	0.0367944	2002	0.0701125	0.140964	-0.678071	-0.678071	0.0328436	2001	5.26403e-86	7.6697e-83	0.0185017	0.0185017	0.0334976	2001	0.580785	0.696006	0.00205614	0.86	0.904393	-0.0653888	0.004	0.00512	-0.0324657	0.86	0.904393	-0.0010667	0.598	0.722113	-0.678071	0	0	0.00157066	0.598	0.722113	-0.677396	-0.677396	0.0359029	1439
seq.5918.5	Q06323	PSME1	PSME1	0.202457	0.202457	0.0169588	2001	8.74202e-32	3.18428e-29	0.0183595	0.0183595	0.0178964	2001	0.305072	0.436288	0.204702	0.204702	0.016989	2000	2.50811e-32	8.70076e-30	0.0328926	0.0328926	0.0173265	2000	0.0577874	0.119904	0.0103978	0.07	0.156279	-0.0757631	0	0	-0.159072	0.07	0.156279	-0.00193005	0.058	0.122374	0.204702	0	0	-0.00951834	0.058	0.123733	0.196582	0.196582	0.0179718	1438
seq.23356.32	Q8N4L8	CCDC24	CCDC24	0.507939	0.507939	0.0323355	1986	1.67411e-52	1.10872e-49	0.0113441	0.0113441	0.0348114	1986	0.744555	0.825458	0.511212	0.511212	0.0324057	1985	6.55707e-53	4.34257e-50	0.047586	0.047586	0.0329036	1985	0.148272	0.253981	0.00584394	0.396	0.564706	-0.0704931	0	0	-0.0903948	0.398	0.566044	-0.00274168	0.186	0.310539	0.511212	0	0	-0.00539202	0.186	0.310539	0.497435	0.497435	0.0363464	1429
seq.9853.3	P09913	IFIT2	IFIT2	-0.18074	-0.18074	0.0260285	1991	5.14325e-12	6.93863e-10	0.0390669	0.0390669	0.0267799	1991	0.144775	0.250287	-0.178932	-0.178932	0.0260922	1990	9.3077e-12	1.27937e-09	0.0263707	0.0263707	0.0265403	1990	0.320534	0.453768	-0.00254913	0.398	0.564706	-0.0606267	0.002	0.00314754	0.0403498	0.396	0.566044	-0.00177913	0.378	0.522129	-0.178932	0	0	0.00984518	0.378	0.522129	-0.199505	-0.199505	0.028591	1431
seq.8264.43	O00548	DLL1	DLL1_2	0.0786103	0.0786103	0.0202456	1997	0.0001066	0.00558689	-0.00258533	-0.00258533	0.0206849	1997	0.900547	0.936142	0.0788032	0.0788032	0.0202977	1996	0.000106808	0.00559783	0.00288104	0.00288104	0.0206604	1996	0.889111	0.926625	0.000364152	0.798	0.862921	-0.0622115	0.002	0.00314754	-0.00588792	0.798	0.860764	-0.000169388	0.922	0.962087	0.0788032	0	0	-0.00215414	0.922	0.962087	0.0688247	0.0688247	0.0228271	1434
seq.2743.5	Q15465	SHH	SHH	0.138138	0.138138	0.0325075	1999	2.24182e-05	0.00142015	0.0145419	0.0145419	0.0332656	1999	0.662053	0.761214	0.139786	0.139786	0.0325888	1998	1.87716e-05	0.00119957	0.024357	0.024357	0.0332007	1998	0.463261	0.588382	0.000917299	0.61	0.725595	-0.0637258	0	0	-0.0146047	0.61	0.725595	-0.00183071	0.54	0.682105	0.139786	0	0	-0.0132704	0.54	0.682105	0.151746	0.151746	0.0331808	1436
seq.13516.46	Q5J8M3	EMC4	EMC4	0.0853347	0.0853347	0.0177092	1994	1.55436e-06	0.000120463	-0.0348962	-0.0348962	0.0181352	1994	0.0544687	0.114717	0.0833387	0.0833387	0.0177463	1993	2.83218e-06	0.000212559	-0.0289234	-0.0289234	0.018085	1993	0.109912	0.201741	-0.0044608	0.038	0.096	-0.0576354	0.004	0.00512	0.0718369	0.042	0.104727	0.00177524	0.106	0.201505	0.0833387	0	0	0.0208572	0.106	0.201505	0.0598864	0.0598864	0.0190531	1433
seq.17671.58	Q9UNL4	ING4	ING4	0.639376	0.639376	0.0167025	1993	8.12781e-241	1.48028e-237	-0.0215723	-0.0215723	0.0224725	1993	0.337201	0.470415	0.641101	0.641101	0.0167399	1992	5.89883e-241	1.07432e-237	0.0248645	0.0248645	0.0171018	1992	0.146128	0.251131	0.0195716	0.258	0.430748	-0.0854919	0.002	0.00314754	-0.296897	0.258	0.434087	-0.00179998	0.174	0.298286	0.641101	0	0	-0.00281554	0.174	0.298286	0.626572	0.626572	0.0190083	1435
seq.17398.55	P09601	HMOX1	HMOX1	0.0832199	0.0832199	0.0207134	2001	6.09461e-05	0.003496	-0.0231107	-0.0231107	0.0212212	2001	0.276268	0.404871	0.0820449	0.0820449	0.020765	2000	8.04908e-05	0.00437593	-0.0173072	-0.0173072	0.0211951	2000	0.414272	0.545035	-0.000880935	0.616	0.725595	-0.0621779	0	0	0.01397	0.616	0.725595	0.00142864	0.418	0.549699	0.0820449	0	0	0.0171149	0.418	0.549699	0.0882176	0.0882176	0.0237109	1439
seq.19819.7	Q2M5E4	RGS21	RGS21_2	-0.0719959	-0.0719959	0.0150647	1997	1.88907e-06	0.000144862	0.0211944	0.0211944	0.0154088	1997	0.169138	0.280559	-0.0708868	-0.0708868	0.0151012	1996	2.85941e-06	0.000212559	0.0161564	0.0161564	0.0153658	1996	0.293179	0.424276	-0.0023651	0.242	0.421714	-0.0601743	0.002	0.00314754	0.0378177	0.244	0.425514	-0.000925752	0.292	0.441449	-0.0708868	0	0	0.0128912	0.292	0.441449	-0.0649371	-0.0649371	0.0169151	1435
seq.9951.36	Q9UKA2	FBXL4	FBXL4_2	0.0814986	0.0814986	0.0206249	1989	8.03872e-05	0.0043703	0.0373367	0.0373367	0.021139	1989	0.077508	0.153062	0.0842418	0.0842418	0.0206527	1988	4.7019e-05	0.00276991	0.0429531	0.0429531	0.0211014	1988	0.041927	0.0921105	0.00268694	0.096	0.2048	-0.0614982	0.004	0.00512	-0.0456875	0.102	0.2176	-0.00178345	0.056	0.120809	0.0842418	0	0	-0.0216285	0.056	0.120809	0.0751008	0.0751008	0.0238153	1431
seq.10085.25	P49675	STAR	STAR	-0.0745611	-0.0745611	0.0178047	1997	2.9403e-05	0.00180001	0.0153693	0.0153693	0.0182205	1997	0.399042	0.530963	-0.0738745	-0.0738745	0.0178497	1996	3.63817e-05	0.00220867	0.0102102	0.0102102	0.0181902	1996	0.574653	0.690702	-0.0010066	0.592	0.723975	-0.0614763	0.002	0.00314754	0.0161101	0.592	0.723975	-0.000371373	0.652	0.749605	-0.0738745	0	0	0.00500194	0.652	0.751904	-0.063441	-0.063441	0.0197579	1434
seq.10082.251	P07196	NEFL	NEFL	-0.16002	-0.16002	0.0203901	1997	6.83763e-15	1.186e-12	0.0163282	0.0163282	0.0211386	1997	0.439948	0.569478	-0.159684	-0.159684	0.0204451	1996	9.14011e-15	1.58537e-12	0.00490648	0.00490648	0.0208793	1996	0.814239	0.876308	-0.000537427	0.882	0.912516	-0.063006	0.004	0.00512	0.00845763	0.882	0.912516	-0.000288472	0.86	0.912265	-0.159684	0	0	0.00180327	0.86	0.912265	-0.16164	-0.16164	0.0225134	1435
seq.20133.1	P43357	MAGEA3	MAGEA3_2	-0.19705	-0.19705	0.0159149	1991	5.66361e-34	2.17155e-31	-0.0104651	-0.0104651	0.0168379	1991	0.534329	0.653009	-0.198689	-0.198689	0.0159475	1990	2.30845e-34	9.89238e-32	-0.0243629	-0.0243629	0.0162597	1990	0.134198	0.235111	0.00528039	0.35	0.533333	-0.0680785	0	0	-0.0840853	0.35	0.533333	0.00176543	0.254	0.387048	-0.198689	0	0	-0.00896505	0.254	0.387048	-0.193669	-0.193669	0.0173471	1429
seq.13468.5	Q96JN8	NEURL4	NEURL4	-0.0860805	-0.0860805	0.0117283	1990	3.10726e-13	4.92095e-11	-0.00444755	-0.00444755	0.0121012	1990	0.713262	0.801005	-0.0868347	-0.0868347	0.0117589	1989	2.23719e-13	3.54302e-11	-0.0107578	-0.0107578	0.0119721	1989	0.36899	0.501884	0.00292542	0.38	0.561231	-0.0680769	0.004	0.00512	-0.0449018	0.378	0.561231	0.000623954	0.4	0.533333	-0.0868347	0	0	-0.00723755	0.4	0.533333	-0.0862072	-0.0862072	0.012936	1428
seq.9963.19	Q9UN67	PCDHB10	PCDHB10	-0.0667212	-0.0667212	0.0169866	1989	8.86274e-05	0.00474743	0.0303757	0.0303757	0.0173711	1989	0.0805084	0.157779	-0.0649727	-0.0649727	0.0170221	1988	0.000139244	0.00704437	0.0257992	0.0257992	0.0173536	1988	0.137259	0.239447	-0.00282813	0.132	0.266779	-0.0594368	0.006	0.00681657	0.045421	0.134	0.270821	-0.00183266	0.176	0.299044	-0.0649727	0	0	0.0274328	0.176	0.299044	-0.0586091	-0.0586091	0.0190189	1427
seq.23274.27	Q9HAE3	EFCAB1	EFCAB1	-0.0472458	-0.0472458	0.0137069	1991	0.000578899	0.0254053	0.0282527	0.0282527	0.0139973	1991	0.0436788	0.0955556	-0.0455312	-0.0455312	0.0137329	1990	0.000931265	0.0374821	0.0250104	0.0250104	0.0139965	1990	0.0741047	0.147099	-0.00210767	0.246	0.421714	-0.0602187	0.006	0.00681657	0.0338166	0.25	0.428571	-0.00158737	0.112	0.210824	-0.0455312	0	0	0.0336887	0.112	0.210824	-0.020611	-0.020611	0.0143108	1432
seq.6941.11	Q8NBK3	SUMF1	SUMF1	0.114695	0.114695	0.0279265	2000	4.16921e-05	0.00250084	-0.0550659	-0.0550659	0.0285786	2000	0.0541437	0.114164	0.111463	0.111463	0.027983	1999	7.04133e-05	0.00397644	-0.0471114	-0.0471114	0.028543	1999	0.098989	0.185239	-0.00253466	0.214	0.387589	-0.0606343	0.002	0.00314754	0.0401251	0.214	0.387589	0.00257824	0.128	0.234057	0.111463	0	0	0.0226078	0.128	0.234057	0.1017	0.1017	0.0310114	1437
seq.3332.57	Q6ZVN8	HJV	HJV	0.0601265	0.0601265	0.0136256	1997	1.07507e-05	0.000738856	4.56185e-05	4.56185e-05	0.013978	1997	0.997396	0.998204	0.0604216	0.0604216	0.0136618	1996	1.02729e-05	0.000686589	0.00433396	0.00433396	0.0139473	1996	0.756031	0.832836	0.00163834	0.408	0.567652	-0.0653767	0.006	0.00681657	-0.0257041	0.414	0.574638	-0.000241855	0.796	0.862921	0.0604216	0	0	-0.00401888	0.796	0.862921	0.0512032	0.0512032	0.0148504	1435
seq.17804.102	Q9NVS9	PNPO	PNPO	0.0609599	0.0609599	0.0142431	1994	1.95783e-05	0.00128493	0.02323	0.02323	0.0145254	1994	0.10992	0.202009	0.0628716	0.0628716	0.0142687	1993	1.10759e-05	0.000733524	0.0277063	0.0277063	0.0144944	1993	0.0560819	0.117031	0.00281629	0.148	0.292948	-0.0664629	0.002	0.00314754	-0.0442489	0.152	0.300866	-0.00171436	0.094	0.188	0.0628716	0	0	-0.0280321	0.094	0.188	0.0554908	0.0554908	0.0148622	1433
seq.22537.5	Q8NI37	PPTC7	PPTC7	-0.0535389	-0.0535389	0.0146263	1991	0.000258324	0.0127155	-0.0179806	-0.0179806	0.0149081	1991	0.227923	0.350728	-0.0551718	-0.0551718	0.0146629	1990	0.000172973	0.00857215	-0.022176	-0.022176	0.0149008	1990	0.136846	0.238956	0.0020939	0.224	0.394569	-0.0704273	0	0	-0.0306425	0.224	0.394569	0.00141856	0.208	0.3328	-0.0551718	0	0	-0.0263901	0.208	0.3328	-0.0494947	-0.0494947	0.0152819	1432
seq.22536.1	Q7Z4L9	PPP1R42	PPP1R42	0.070107	0.070107	0.016594	1988	2.49919e-05	0.00155612	0.0330151	0.0330151	0.0169897	1988	0.052128	0.110683	0.0726754	0.0726754	0.0166164	1987	1.28473e-05	0.000835648	0.0381131	0.0381131	0.0169529	1987	0.0246742	0.0598355	0.0038031	0.036	0.09216	-0.0661955	0	0	-0.0609547	0.038	0.09728	-0.00223185	0.04	0.0903529	0.0726754	0	0	-0.0316827	0.04	0.0903529	0.0646142	0.0646142	0.0168899	1426
seq.22472.4	Q99081	TCF12	TCF12	-0.555777	-0.555777	0.0532388	2002	7.04409e-25	1.91635e-22	0.0836838	0.0836838	0.0557258	2002	0.133331	0.234788	-0.552744	-0.552744	0.0533729	2001	1.61147e-24	4.34799e-22	0.0444127	0.0444127	0.0544357	2001	0.414669	0.545345	-0.00436784	0.354	0.535181	-0.0584175	0.012	0.0125902	0.0695677	0.354	0.535181	-0.00269301	0.432	0.564245	-0.552744	0	0	0.00484846	0.432	0.564245	-0.51359	-0.51359	0.0595383	1439
seq.25460.36	Q13568	IRF5	IRF5	-0.0539228	-0.0539228	0.0116078	1996	3.6158e-06	0.000268787	0.00280367	0.00280367	0.0118784	1996	0.813433	0.875662	-0.0539922	-0.0539922	0.0116388	1995	3.72892e-06	0.000268963	-0.00101608	-0.00101608	0.0118465	1995	0.931657	0.955394	0.00103979	0.576	0.722824	-0.06433	0	0	-0.0164289	0.576	0.722824	7.69915e-05	0.91	0.954754	-0.0539922	0	0	-0.00142801	0.91	0.954754	-0.0513349	-0.0513349	0.012653	1436
seq.2859.69	Q9BY41	HDAC8	HDAC8	-0.104433	-0.104433	0.0158935	2000	6.36385e-11	7.47753e-09	-0.00818665	-0.00818665	0.016382	2000	0.617317	0.725712	-0.105506	-0.105506	0.0159325	1999	4.53953e-11	5.51174e-09	-0.0156887	-0.0156887	0.0162488	1999	0.334396	0.467667	0.00239206	0.394	0.564706	-0.0664044	0	0	-0.0373687	0.394	0.566044	0.000889808	0.386	0.525617	-0.105506	0	0	-0.00850549	0.386	0.525617	-0.116553	-0.116553	0.0165618	1438
seq.16309.30	Q9UK85	DKKL1	DKKL1_1	-0.0606809	-0.0606809	0.0178888	1991	0.000707105	0.0302643	-0.0220653	-0.0220653	0.0183277	1991	0.228757	0.351508	-0.0624798	-0.0624798	0.0179271	1990	0.000502388	0.0217851	-0.0264957	-0.0264957	0.0183207	1990	0.148275	0.253981	0.00225194	0.196	0.3584	-0.0650497	0	0	-0.0358603	0.196	0.3584	0.0021848	0.172	0.297514	-0.0624798	0	0	-0.0362352	0.172	0.297514	-0.0605757	-0.0605757	0.0191144	1429
seq.23567.37	P50148	GNAQ	GNAQ	-0.0501864	-0.0501864	0.014214	1998	0.000423744	0.0195378	0.00803876	0.00803876	0.0145037	1998	0.579465	0.694039	-0.0498772	-0.0498772	0.0142527	1997	0.000476362	0.0211603	0.00446224	0.00446224	0.0144991	1997	0.758297	0.834218	0.000485923	0.756	0.834207	-0.0643242	0	0	-0.00761178	0.756	0.834207	-0.000202223	0.776	0.851383	-0.0498772	0.002	0.00209836	0.00403805	0.778	0.853577	-0.044764	-0.044764	0.0144125	1436
seq.16302.11	Q96DR5	BPIFA2	BPIFA2_1	-0.0749344	-0.0749344	0.0201434	1999	0.000204677	0.0101434	0.0112966	0.0112966	0.0206075	1999	0.583629	0.697053	-0.0745249	-0.0745249	0.0201957	1998	0.000230139	0.0112521	0.00607374	0.00607374	0.0205915	1998	0.768053	0.84114	-0.000922005	0.562	0.709895	-0.0616528	0.002	0.00314754	0.0147344	0.564	0.712421	-0.000353722	0.808	0.866682	-0.0745249	0	0	0.00472394	0.808	0.866682	-0.0697629	-0.0697629	0.022618	1437
seq.6521.35	P47972	NPTX2	NPTX2	-0.137414	-0.137414	0.0216347	2001	2.63077e-10	2.90381e-08	0.0108864	0.0108864	0.0222844	2001	0.625235	0.732289	-0.137337	-0.137337	0.0216928	2000	2.99891e-10	3.41361e-08	0.00112967	0.00112967	0.0221237	2000	0.959281	0.974124	-0.00099862	0.686	0.779361	-0.0623084	0	0	0.0157742	0.686	0.779361	-7.41504e-05	0.984	0.984	-0.137337	0	0	0.000539625	0.984	0.984	-0.146185	-0.146185	0.0236734	1438
seq.16299.13	Q495A1	TIGIT	TIGIT_1	-0.182022	-0.182022	0.0260262	1993	3.63782e-12	5.19638e-10	-0.0208124	-0.0208124	0.0269036	1993	0.439265	0.568796	-0.18437	-0.18437	0.0260868	1992	2.17211e-12	3.29664e-10	-0.0340669	-0.0340669	0.0266453	1992	0.20121	0.318973	0.00231831	0.444	0.58389	-0.066403	0	0	-0.0361757	0.446	0.586521	0.00209198	0.232	0.359226	-0.18437	0	0	-0.0114769	0.232	0.362146	-0.180518	-0.180518	0.0289663	1431
seq.23631.1	Q01415	GALK2	GALK2	-0.112886	-0.112886	0.0122503	1994	7.66035e-20	1.64134e-17	0.0207368	0.0207368	0.0127542	1994	0.104131	0.193273	-0.11201	-0.11201	0.0122808	1993	1.77246e-19	3.79777e-17	0.0126791	0.0126791	0.0125304	1993	0.311721	0.44414	-0.0031622	0.46	0.600816	-0.0601996	0.006	0.00681657	0.0499071	0.464	0.606041	-0.000873115	0.368	0.515737	-0.11201	0	0	0.00773469	0.368	0.515737	-0.108803	-0.108803	0.01306	1433
seq.13652.2	O75674	TOM1L1	TOM1L1	-0.0429572	-0.0429572	0.0125684	1998	0.000643798	0.0279734	-0.00207738	-0.00207738	0.0128455	1998	0.871542	0.915528	-0.0433473	-0.0433473	0.0126058	1997	0.000596551	0.0253488	-0.00535633	-0.00535633	0.0128462	1997	0.676755	0.772752	0.000856092	0.612	0.725595	-0.068597	0.002	0.00314754	-0.0126377	0.614	0.725595	0.000400124	0.652	0.749605	-0.0433473	0	0	-0.00931666	0.654	0.751904	-0.0278973	-0.0278973	0.0137574	1437
seq.14663.44	O76064	RNF8	RNF8	-0.0650496	-0.0650496	0.0126304	1996	2.85733e-07	2.42042e-05	-0.015942	-0.015942	0.0129438	1996	0.218232	0.340268	-0.0664928	-0.0664928	0.0126572	1995	1.6527e-07	1.41646e-05	-0.020741	-0.020741	0.0128908	1995	0.10778	0.198477	0.00246461	0.306	0.493714	-0.0670071	0	0	-0.0381859	0.306	0.493714	0.00144753	0.204	0.329143	-0.0664928	0	0	-0.0222542	0.204	0.329143	-0.0579415	-0.0579415	0.01296	1435
seq.6433.57	Q96MK3	FAM20A	FAM20A	0.0598083	0.0598083	0.0145915	1999	4.31808e-05	0.0025575	-0.0229051	-0.0229051	0.0149197	1999	0.124887	0.223319	0.0585345	0.0585345	0.0146243	1998	6.49491e-05	0.00369652	-0.018785	-0.018785	0.0148996	1998	0.207537	0.326265	-0.00150851	0.384	0.562809	-0.0617648	0.002	0.00314754	0.0238412	0.386	0.56574	0.0012062	0.238	0.365568	0.0585345	0	0	0.0201907	0.238	0.365568	0.0555102	0.0555102	0.0162871	1436
seq.7766.25	Q12836	ZP4	ZP4	-0.0430755	-0.0430755	0.0105405	1990	4.5499e-05	0.00265168	0.0102268	0.0102268	0.0107794	1990	0.34287	0.477136	-0.0425818	-0.0425818	0.0105678	1989	5.80256e-05	0.00335489	0.00719526	0.00719526	0.0107647	1989	0.503948	0.626923	-0.000859511	0.624	0.730537	-0.0625549	0	0	0.0135539	0.624	0.730537	-0.000431716	0.564	0.694154	-0.0425818	0	0	0.0100368	0.564	0.694154	-0.0354876	-0.0354876	0.010628	1429
seq.22526.81	P11177	PDHB	PDHB	-0.0751101	-0.0751101	0.0136022	1996	3.79118e-08	3.36814e-06	0.0159357	0.0159357	0.0139461	1996	0.253314	0.379623	-0.0743646	-0.0743646	0.0136398	1995	5.59816e-08	5.03489e-06	0.0104263	0.0104263	0.0138836	1995	0.452753	0.578314	-0.00145911	0.582	0.723975	-0.0643066	0	0	0.0221865	0.582	0.723975	-0.000748451	0.5	0.635762	-0.0743646	0	0	0.00996433	0.5	0.635762	-0.0670332	-0.0670332	0.0146245	1436
seq.11160.56	Q9H9V4	RNF122	RNF122	-0.0947475	-0.0947475	0.0113184	1995	1.05966e-16	1.9794e-14	5.48681e-05	5.48681e-05	0.0117243	1995	0.996266	0.997636	-0.0952355	-0.0952355	0.0113496	1994	8.99464e-17	1.72437e-14	-0.00691321	-0.00691321	0.0115554	1994	0.54973	0.668355	0.00289992	0.42	0.574638	-0.0686422	0	0	-0.0441105	0.42	0.574638	0.00041031	0.548	0.687686	-0.0952355	0	0	-0.00432702	0.548	0.687686	-0.0865293	-0.0865293	0.0127607	1434
seq.5744.12	Q9BUN1	MENT	MENT	0.171871	0.171871	0.0304905	2000	1.97746e-08	1.80073e-06	-0.00950934	-0.00950934	0.0313637	2000	0.761772	0.838994	0.172054	0.172054	0.030572	1999	2.08213e-08	1.99583e-06	0.00269826	0.00269826	0.0312015	1999	0.931095	0.954952	-0.00026269	0.936	0.940901	-0.062895	0.004	0.00512	0.00415927	0.936	0.940901	-0.000195993	0.934	0.969341	0.172054	0	0	-0.00114043	0.934	0.969341	0.147159	0.147159	0.0323716	1438
seq.14341.8	Q0P6D2	DIPK1C	DIPK1C	-0.102526	-0.102526	0.0113026	1993	2.7504e-19	5.72476e-17	0.0132291	0.0132291	0.0117597	1993	0.260744	0.387895	-0.102116	-0.102116	0.0113308	1992	4.6125e-19	9.60059e-17	0.00614922	0.00614922	0.0115566	1992	0.59472	0.707584	-0.00186335	0.708	0.799624	-0.059483	0.006	0.00681657	0.0303742	0.708	0.799624	-0.000405241	0.606	0.7272	-0.102116	0	0	0.00395276	0.606	0.7272	-0.108685	-0.108685	0.0126222	1432
seq.10833.64	Q96QV1	HHIP	HHIP	0.129774	0.129774	0.0151407	1997	2.01715e-17	3.97161e-15	0.00652538	0.00652538	0.0157496	1997	0.678684	0.774317	0.130893	0.130893	0.015179	1996	1.30257e-17	2.56465e-15	0.0160509	0.0160509	0.0155074	1996	0.300773	0.432517	0.00333593	0.376	0.559628	-0.0682842	0.004	0.00512	-0.0513628	0.38	0.561231	-0.00088772	0.322	0.464842	0.130893	0	0	-0.00682835	0.322	0.464842	0.116156	0.116156	0.017135	1438
seq.9232.1	Q8WZ75	ROBO4	ROBO4_2	0.0888758	0.0888758	0.0224287	1998	7.67442e-05	0.00420362	0.00307911	0.00307911	0.0229621	1998	0.893341	0.930377	0.089521	0.089521	0.022488	1997	7.11319e-05	0.00398612	0.00944129	0.00944129	0.022933	1997	0.680611	0.775454	0.000410856	0.862	0.904393	-0.063834	0.004	0.00512	-0.00647802	0.862	0.904393	-0.000559519	0.724	0.805734	0.089521	0	0	-0.00628945	0.724	0.805734	0.076439	0.076439	0.0256003	1438
seq.19491.11	Q92506	HSD17B8	HSD17B8	-0.115101	-0.115101	0.0230319	1999	6.3152e-07	5.1118e-05	-0.0124468	-0.0124468	0.0236329	1999	0.59848	0.7097	-0.116518	-0.116518	0.0230894	1998	4.91017e-07	4.01917e-05	-0.0207313	-0.0207313	0.0235468	1998	0.378732	0.511791	0.00110713	0.674	0.770286	-0.064161	0.004	0.00512	-0.0175584	0.678	0.774857	0.00146533	0.376	0.522129	-0.116518	0	0	-0.0127362	0.376	0.522129	-0.104381	-0.104381	0.0262789	1437
seq.3055.54	P24394	IL4R	IL4R	-0.0159497	-0.0159497	0.0180841	1988	0.377898	0.841894	0.0573077	0.0573077	0.0183747	1988	0.00184169	0.00686277	-0.0120985	-0.0120985	0.0180898	1987	0.503697	0.862628	0.0564518	0.0564518	0.0184218	1987	0.00221035	0.00796753																			-0.026385	-0.026385	0.0179056	1429
seq.3059.50	Q9Y275	TNFSF13B	TNFSF13B	0.00938702	0.00938702	0.0188899	1999	0.619291	0.919746	-0.0727623	-0.0727623	0.0192015	1999	0.000155475	0.000811927	0.00440573	0.00440573	0.0188745	1998	0.815458	0.956719	-0.0724471	-0.0724471	0.0192535	1998	0.000172858	0.0008751																			-0.00327089	-0.00327089	0.020013	1435
seq.3052.8	P48023	FASLG	FASLG	0.0131339	0.0131339	0.0298176	1989	0.659642	0.930971	-0.0993305	-0.0993305	0.0303651	1989	0.00108921	0.00438151	0.00649496	0.00649496	0.0298164	1988	0.827583	0.961028	-0.0988758	-0.0988758	0.030444	1988	0.00118241	0.00466117																			-0.0250326	-0.0250326	0.0321169	1431
seq.3173.49	Q02083	NAAA	NAAA	-0.0431583	-0.0431583	0.0431223	2000	0.317028	0.80515	0.206999	0.206999	0.0437502	2000	2.38608e-06	2.04261e-05	-0.0288251	-0.0288251	0.0430093	1999	0.502803	0.862628	0.204901	0.204901	0.043868	1999	3.19915e-06	2.62157e-05																			-0.0625126	-0.0625126	0.0464454	1439
seq.3208.2	O15232	MATN3	MATN3_2	-0.0174104	-0.0174104	0.0238636	2001	0.465732	0.879891	-0.131212	-0.131212	0.0241638	2001	6.31793e-08	8.04652e-07	-0.026493	-0.026493	0.023749	2000	0.264753	0.73422	-0.133092	-0.133092	0.0242211	2000	4.40906e-08	5.84204e-07																			-0.0217241	-0.0217241	0.0261946	1439
seq.3202.28	Q8NCW0	KREMEN2	KREMEN2	-0.0132744	-0.0132744	0.0232512	2000	0.568124	0.913639	-0.130763	-0.130763	0.0235364	2000	3.13298e-08	4.34739e-07	-0.0223448	-0.0223448	0.0231327	1999	0.334191	0.779608	-0.132356	-0.132356	0.0235945	1999	2.30978e-08	3.26733e-07																			-0.00814153	-0.00814153	0.0255619	1437
seq.3209.69	Q9NQ76	MEPE	MEPE	-0.0113305	-0.0113305	0.0192299	1987	0.555785	0.910273	0.0973951	0.0973951	0.0194857	1987	6.29135e-07	6.20196e-06	-0.00468244	-0.00468244	0.0191632	1986	0.806988	0.955299	0.0970617	0.0970617	0.019538	1986	7.34984e-07	6.98091e-06																			-0.010212	-0.010212	0.0209197	1427
seq.3070.1	P60568	IL2	IL2	-0.0239527	-0.0239527	0.0370697	1998	0.518254	0.895647	0.196568	0.196568	0.0375898	1998	1.87949e-07	2.10647e-06	-0.0106421	-0.0106421	0.0369199	1997	0.773187	0.948359	0.195814	0.195814	0.0376893	1997	2.24988e-07	2.43905e-06																			-0.00498478	-0.00498478	0.0363943	1435
seq.3197.70	P14735	IDE	IDE	0.014954	0.014954	0.019233	1997	0.436945	0.869712	-0.0649331	-0.0649331	0.0196298	1997	0.000956736	0.00392224	0.0107654	0.0107654	0.0192296	1996	0.575656	0.892836	-0.0641976	-0.0641976	0.0196771	1996	0.00112275	0.00446221																			0.00840135	0.00840135	0.0209648	1436
seq.3200.49	Q9UKR3	KLK13	KLK13_2	-0.0206779	-0.0206779	0.013667	1997	0.130444	0.639943	-0.0674773	-0.0674773	0.0138496	1997	1.19077e-06	1.09946e-05	-0.025396	-0.025396	0.0136187	1996	0.0623576	0.464798	-0.0692726	-0.0692726	0.0138744	1996	6.46706e-07	6.25665e-06																			-0.0325873	-0.0325873	0.0143724	1434
seq.3073.51	O95998	IL18BP	IL18BP	-0.00781617	-0.00781617	0.0275864	2001	0.77695	0.958726	0.176801	0.176801	0.027827	2001	2.5971e-10	6.16282e-09	0.00414905	0.00414905	0.0273844	2000	0.879588	0.974569	0.177092	0.177092	0.0279	2000	2.70186e-10	6.18963e-09																			-0.00857054	-0.00857054	0.0303726	1438
seq.3115.64	P28482	MAPK1	MAPK1	0.00841636	0.00841636	0.0285583	2000	0.768247	0.957839	0.1465	0.1465	0.0289442	2000	4.54128e-07	4.61411e-06	0.018521	0.018521	0.0284511	1999	0.515137	0.865276	0.147818	0.147818	0.029019	1999	3.83913e-07	3.96148e-06																			0.02526	0.02526	0.0297929	1438
seq.3122.6	Q9NR28	DIABLO	DIABLO	-0.0168364	-0.0168364	0.0204348	1988	0.410091	0.852844	0.053811	0.053811	0.0208068	1988	0.00977375	0.0280212	-0.0131946	-0.0131946	0.0204576	1987	0.519019	0.866283	0.0528658	0.0528658	0.0208613	1987	0.0113482	0.0314221																			-0.0331124	-0.0331124	0.0228246	1429
seq.3148.49	P19875	CXCL2	CXCL2_2	0.00985383	0.00985383	0.0493586	2002	0.841784	0.971924	-0.313637	-0.313637	0.0498516	2002	3.85304e-10	8.55773e-09	-0.0116241	-0.0116241	0.0490089	2001	0.812538	0.95587	-0.314463	-0.314463	0.0499848	2001	3.85928e-10	8.4429e-09																			-0.00436074	-0.00436074	0.0536913	1439
seq.3182.38	P49961	ENTPD1	ENTPD1_1	-0.0243767	-0.0243767	0.0190124	1995	0.199942	0.72053	-0.124752	-0.124752	0.0192417	1995	1.12697e-10	2.97463e-09	-0.032982	-0.032982	0.0188585	1994	0.0804599	0.509039	-0.127086	-0.127086	0.019278	1994	5.52877e-11	1.54318e-09																			-0.0281431	-0.0281431	0.0203263	1434
seq.3078.1	P49763	PGF	PGF	-0.00606057	-0.00606057	0.0129712	1993	0.640383	0.926734	-0.0383295	-0.0383295	0.0132596	1993	0.00388544	0.0129367	-0.00867637	-0.00867637	0.0129773	1992	0.503841	0.862628	-0.038941	-0.038941	0.0132929	1992	0.00343419	0.0116093																			-0.00954492	-0.00954492	0.0142277	1435
seq.3178.5	P53634	CTSC	CTSC_2	-0.0220019	-0.0220019	0.0131686	1994	0.0949221	0.577927	-0.0708037	-0.0708037	0.0133492	1994	1.25894e-07	1.47213e-06	-0.0269974	-0.0269974	0.0131074	1993	0.0395572	0.383678	-0.0727333	-0.0727333	0.0133712	1993	5.9993e-08	7.54834e-07																			-0.0296883	-0.0296883	0.0143695	1433
seq.3169.70	P35475	IDUA	IDUA	-0.0161906	-0.0161906	0.0278046	1999	0.560431	0.910955	0.0961433	0.0961433	0.0283021	1999	0.00069455	0.00298161	-0.00969383	-0.00969383	0.0278003	1998	0.727355	0.939995	0.0954558	0.0954558	0.0283769	1998	0.000783135	0.00327129																			0.00181413	0.00181413	0.0307835	1437
seq.3192.3	Q96KP4	CNDP2	CNDP2	-0.0178219	-0.0178219	0.024185	2000	0.46127	0.878605	-0.155536	-0.155536	0.0244205	2000	2.35319e-10	5.69535e-09	-0.0289769	-0.0289769	0.0240065	1999	0.227558	0.695077	-0.157668	-0.157668	0.0244815	1999	1.48964e-10	3.65387e-09																			-0.0284857	-0.0284857	0.0262706	1438
seq.3174.2	Q9UHI8	ADAMTS1	ADAMTS1	0.0245833	0.0245833	0.0201103	1988	0.221692	0.73668	0.0486022	0.0486022	0.0205414	1988	0.0180738	0.0464928	0.0280533	0.0280533	0.0201343	1987	0.163683	0.625947	0.050613	0.050613	0.0205872	1987	0.0140377	0.0376526																			0.00644628	0.00644628	0.022694	1428
seq.3194.36	Q9HCN6	GP6	GP6	-0.0115577	-0.0115577	0.0279725	2002	0.679518	0.935512	0.0706564	0.0706564	0.028487	2002	0.0132089	0.0359593	-0.00676471	-0.00676471	0.0280054	2001	0.809154	0.955312	0.0701757	0.0701757	0.0285631	2001	0.0140999	0.0377917																			-0.0110175	-0.0110175	0.0300704	1439
seq.3177.49	P22748	CA4	CA4_2	-0.0193341	-0.0193341	0.0504082	2001	0.701352	0.940665	-0.418477	-0.418477	0.0505867	2001	2.36405e-16	3.58794e-14	-0.0480305	-0.0480305	0.0496902	2000	0.333862	0.779608	-0.42188	-0.42188	0.0507099	2000	1.6134e-16	3.01375e-14																			-0.0308386	-0.0308386	0.053187	1439
seq.3175.51	Q76LX8	ADAMTS13	ADAMTS13	-0.0266121	-0.0266121	0.0185063	2000	0.15059	0.666087	-0.0459574	-0.0459574	0.018848	2000	0.0148425	0.0395637	-0.0298436	-0.0298436	0.0185246	1999	0.107333	0.541965	-0.0480436	-0.0480436	0.018885	1999	0.0110335	0.0307611																			-0.0416619	-0.0416619	0.0200901	1437
seq.3195.50	P22749	GNLY	GNLY_2	0.00902765	0.00902765	0.0299815	1999	0.763364	0.955987	0.116394	0.116394	0.0305417	1999	0.000142607	0.000752819	0.0169808	0.0169808	0.0299506	1998	0.570804	0.889668	0.117594	0.117594	0.0306201	1998	0.000126656	0.000666445																			-0.0217569	-0.0217569	0.0335712	1438
seq.3171.57	P05067	APP	APP	0.00695949	0.00695949	0.0430499	2002	0.871589	0.979326	-0.280748	-0.280748	0.0434568	2002	1.30757e-10	3.37553e-09	-0.0122753	-0.0122753	0.0427219	2001	0.77389	0.948359	-0.28162	-0.28162	0.0435726	2001	1.28385e-10	3.20303e-09																			-0.00268716	-0.00268716	0.0475276	1439
seq.3199.54	Q9UKR0	KLK12	KLK12	-0.0261557	-0.0261557	0.0489156	2000	0.592909	0.916691	-0.322869	-0.322869	0.0492949	2000	7.30685e-11	2.00126e-09	-0.0483972	-0.0483972	0.0485198	1999	0.318656	0.770208	-0.326291	-0.326291	0.0494142	1999	5.14146e-11	1.46311e-09																			-0.0243502	-0.0243502	0.0516131	1439
seq.3072.4	P35225	IL13	IL13_2	-0.00332986	-0.00332986	0.0108533	1993	0.759024	0.953867	-0.0288205	-0.0288205	0.0110772	1993	0.00934296	0.0269665	-0.00532043	-0.00532043	0.0108637	1992	0.624369	0.90519	-0.0291996	-0.0291996	0.0111064	1992	0.00862733	0.0249109																			0.00413182	0.00413182	0.0110194	1434
seq.3053.49	P49771	FLT3LG	FLT3LG_2	-0.0122497	-0.0122497	0.010727	1990	0.253612	0.768218	-0.0389937	-0.0389937	0.0109072	1990	0.00035854	0.00169059	-0.0149464	-0.0149464	0.010719	1989	0.163357	0.625358	-0.0400404	-0.0400404	0.0109305	1989	0.000255603	0.00123643																			-0.0122301	-0.0122301	0.0116671	1431
seq.2946.52	P00746	CFD	CFD_2	-0.00660786	-0.00660786	0.0167412	2001	0.693102	0.938131	-0.0482892	-0.0482892	0.0170407	2001	0.00464653	0.0150658	-0.00995134	-0.00995134	0.0167517	2000	0.552547	0.880199	-0.0489956	-0.0489956	0.0170849	2000	0.004177	0.0136093																			0.00628186	0.00628186	0.0187192	1438
seq.3050.7	P04275	VWF	VWF	0.0210417	0.0210417	0.0425188	2002	0.620739	0.92029	0.159968	0.159968	0.0432205	2002	0.000220382	0.00109965	0.0321234	0.0321234	0.0424844	2001	0.449664	0.842583	0.16225	0.16225	0.0433304	2001	0.000185872	0.000936552																			0.00471911	0.00471911	0.0470707	1439
seq.2827.23	P78423	CX3CL1	CX3CL1	-0.0306435	-0.0306435	0.030003	2001	0.307212	0.801699	-0.136092	-0.136092	0.0304563	2001	8.31898e-06	6.17775e-05	-0.0401426	-0.0401426	0.029929	2000	0.179988	0.647567	-0.138947	-0.138947	0.0305245	2000	5.63362e-06	4.32465e-05																			-0.0191182	-0.0191182	0.0319352	1436
seq.2790.54	P02775	PPBP	PPBP_3	0.0189402	0.0189402	0.0636137	2002	0.765934	0.957647	-0.453133	-0.453133	0.0640866	2002	2.12236e-12	9.78569e-11	-0.0120674	-0.0120674	0.0630035	2001	0.848125	0.96435	-0.45399	-0.45399	0.0642581	2001	2.20684e-12	9.56953e-11																			0.013303	0.013303	0.0685383	1439
seq.2809.25	O75173	ADAMTS4	ADAMTS4	-0.0186513	-0.0186513	0.0108515	1987	0.0858114	0.55766	0.0317511	0.0317511	0.0110561	1987	0.0041244	0.0136018	-0.0165314	-0.0165314	0.0108607	1986	0.128138	0.575161	0.0305575	0.0305575	0.0110802	1986	0.0058718	0.0181639																			-0.00690574	-0.00690574	0.0112852	1427
seq.2811.27	Q15389	ANGPT1	ANGPT1	-0.0297474	-0.0297474	0.0498173	2002	0.550489	0.908749	-0.366923	-0.366923	0.0501478	2002	3.65635e-13	2.25733e-11	-0.0550756	-0.0550756	0.0492854	2001	0.263922	0.73422	-0.370836	-0.370836	0.0502668	2001	2.35352e-13	1.54463e-11																			-0.0340441	-0.0340441	0.0537983	1439
seq.2816.50	P50895	BCAM	BCAM	-0.0187205	-0.0187205	0.0156763	1991	0.232547	0.747288	-0.0618102	-0.0618102	0.0159576	1991	0.000110795	0.000605963	-0.0232241	-0.0232241	0.0156596	1990	0.138216	0.591791	-0.0635279	-0.0635279	0.0159948	1990	7.38749e-05	0.000415582																			-0.0379317	-0.0379317	0.0174858	1432
seq.2819.23	P33151	CDH5	CDH5	0.0383525	0.0383525	0.0151875	2002	0.0116374	0.222516	-0.0436475	-0.0436475	0.0154838	2002	0.00486617	0.0156374	0.0355438	0.0355438	0.0152015	2001	0.0194764	0.285952	-0.0411222	-0.0411222	0.0155043	2001	0.00805736	0.0237081																			0.0266854	0.0266854	0.0173501	1439
seq.2822.56	P48960	ADGRE5	ADGRE5_2	-0.0262522	-0.0262522	0.0437179	2002	0.548247	0.907765	-0.317868	-0.317868	0.0440229	2002	7.32327e-13	4.10385e-11	-0.0481966	-0.0481966	0.0432659	2001	0.265429	0.73422	-0.321292	-0.321292	0.0441275	2001	4.73984e-13	2.71888e-11																			-0.0367375	-0.0367375	0.0460322	1439
seq.2828.82	O43278	SPINT1	SPINT1	0.0237726	0.0237726	0.0250653	1997	0.343028	0.817188	-0.0809959	-0.0809959	0.0255812	1997	0.00156758	0.0059534	0.0183826	0.0183826	0.0250712	1996	0.463513	0.846851	-0.079695	-0.079695	0.0256456	1996	0.00191299	0.00702073																			0.0147615	0.0147615	0.027667	1435
seq.2788.55	P08254	MMP3	MMP3	-0.0759558	-0.0759558	0.0381198	2000	0.0464458	0.453014	0.364448	0.364448	0.0380801	2000	3.0082e-21	2.19147e-18	-0.0514137	-0.0514137	0.0373946	1999	0.169319	0.633532	0.360805	0.360805	0.0381637	1999	8.78157e-21	5.33115e-18																			-0.0547151	-0.0547151	0.0375302	1435
seq.2831.29	Q9UBX7	KLK11	KLK11_1	0.00270678	0.00270678	0.0238827	2002	0.909775	0.984119	-0.10715	-0.10715	0.0242403	2002	1.03832e-05	7.54153e-05	-0.00463408	-0.00463408	0.0238306	2001	0.845836	0.96345	-0.107479	-0.107479	0.0243052	2001	1.03006e-05	7.3281e-05																			0.00460153	0.00460153	0.0262167	1439
seq.2834.54	O60259	KLK8	KLK8_2	0.00315663	0.00315663	0.0227685	2000	0.889748	0.981499	-0.110456	-0.110456	0.0230882	2000	1.84329e-06	1.61788e-05	-0.00441365	-0.00441365	0.0227001	1999	0.845856	0.96345	-0.11077	-0.11077	0.0231501	1999	1.83639e-06	1.59074e-05																			-0.00109806	-0.00109806	0.0247767	1437
seq.2838.53	Q9ULZ9	MMP17	MMP17	0.00464367	0.00464367	0.0261389	1998	0.859013	0.97536	-0.128281	-0.128281	0.0265339	1998	1.4359e-06	1.29462e-05	-0.00410133	-0.00410133	0.0260568	1997	0.874946	0.972681	-0.128572	-0.128572	0.0266046	1997	1.44971e-06	1.29267e-05																			0.00410452	0.00410452	0.0291756	1437
seq.2841.13	Q92765	FRZB	FRZB_2	-0.030134	-0.030134	0.0283783	2001	0.288423	0.790407	-0.194751	-0.194751	0.0286274	2001	1.3492e-11	4.79461e-10	-0.0436946	-0.0436946	0.0281225	2000	0.120409	0.561213	-0.197867	-0.197867	0.0286875	2000	7.08267e-12	2.65965e-10																			-0.0443182	-0.0443182	0.0304857	1438
seq.2848.2	Q9Y5W5	WIF1	WIF1_2	-0.035272	-0.035272	0.0180066	1998	0.0502705	0.464516	-0.106373	-0.106373	0.0182084	1998	6.0085e-09	9.79872e-08	-0.0430629	-0.0430629	0.0178975	1997	0.0162149	0.262166	-0.109551	-0.109551	0.0182345	1997	2.22737e-09	3.98738e-08																			-0.0319463	-0.0319463	0.0196359	1436
seq.2851.63	P01031	C5	C5_2	0.00996327	0.00996327	0.0154257	1995	0.518425	0.895647	0.0611854	0.0611854	0.0156196	1995	9.25941e-05	0.000518883	0.014358	0.014358	0.0154085	1994	0.35154	0.79047	0.0622328	0.0622328	0.0156605	1994	7.32333e-05	0.00041261																			0.0152153	0.0152153	0.0167995	1438
seq.2789.26	P09237	MMP7	MMP7_1	-0.0442123	-0.0442123	0.0438054	1990	0.312958	0.804108	0.262705	0.262705	0.0442418	1990	3.39716e-09	5.87846e-08	-0.0262865	-0.0262865	0.0435472	1989	0.546157	0.879328	0.260831	0.260831	0.0443577	1989	4.79521e-09	7.93935e-08																			-0.0240743	-0.0240743	0.0420508	1437
seq.2783.18	P16619	CCL3L1	CCL3L1	-0.0316534	-0.0316534	0.0244207	1999	0.195065	0.715217	-0.160646	-0.160646	0.0246826	1999	9.57201e-11	2.56368e-09	-0.0428532	-0.0428532	0.0242224	1998	0.0770202	0.500958	-0.163702	-0.163702	0.0247299	1998	4.61352e-11	1.32844e-09																			-0.0311169	-0.0311169	0.0265422	1437
seq.3045.72	P21246	PTN	PTN	-0.0150574	-0.0150574	0.0258457	2002	0.560235	0.910955	0.0981561	0.0981561	0.0262711	2002	0.000191999	0.00097909	-0.00839407	-0.00839407	0.0258267	2001	0.745204	0.939995	0.0975597	0.0975597	0.026341	2001	0.000218217	0.0010734																			-0.0266848	-0.0266848	0.0273527	1438
seq.2746.56	Q9HC73	CRLF2	CRLF2_2	-0.0129088	-0.0129088	0.015428	1996	0.402853	0.85086	-0.0768507	-0.0768507	0.0156845	1996	1.03676e-06	9.69548e-06	-0.018172	-0.018172	0.0153737	1995	0.237339	0.705143	-0.0781306	-0.0781306	0.0157203	1995	7.26484e-07	6.90918e-06																			-0.0154137	-0.0154137	0.0171826	1436
seq.2714.78	Q12904	AIMP1	AIMP1	0.0190902	0.0190902	0.01931	1999	0.32297	0.80798	0.0905648	0.0905648	0.0196101	1999	4.11586e-06	3.3095e-05	0.0253893	0.0253893	0.0192556	1998	0.187475	0.652847	0.0923686	0.0923686	0.0196542	1998	2.78326e-06	2.31461e-05																			0.0139065	0.0139065	0.0191713	1436
seq.2719.3	Q99062	CSF3R	CSF3R	-0.0302313	-0.0302313	0.0150988	1993	0.0453947	0.448104	-0.0390682	-0.0390682	0.0154115	1993	0.0113206	0.0316585	-0.0331399	-0.0331399	0.015114	1992	0.0284474	0.340324	-0.0414915	-0.0414915	0.0154364	1992	0.00725019	0.0217361																			-0.0341135	-0.0341135	0.016379	1432
seq.2723.9	Q9NZH6	IL37	IL37	-0.0406886	-0.0406886	0.0372394	2001	0.274691	0.781027	-0.241129	-0.241129	0.037607	2001	1.78901e-10	4.47867e-09	-0.0574203	-0.0574203	0.0369502	2000	0.120345	0.561213	-0.245204	-0.245204	0.0376851	2000	9.68316e-11	2.49264e-09																			-0.0488706	-0.0488706	0.0395308	1439
seq.2728.62	P24821	TNC	TNC_1	0.014575	0.014575	0.0212742	1999	0.493358	0.889506	0.102376	0.102376	0.021596	1999	2.28228e-06	1.96298e-05	0.0216715	0.0216715	0.0212095	1998	0.307006	0.760575	0.103918	0.103918	0.0216484	1998	1.70225e-06	1.48336e-05																			0.00665205	0.00665205	0.0235352	1437
seq.2737.22	P48745	CCN3	CCN3	-0.0211193	-0.0211193	0.0164796	1993	0.200153	0.72053	-0.100203	-0.100203	0.0166418	1993	2.05606e-09	3.81129e-08	-0.0281693	-0.0281693	0.0163709	1992	0.0854622	0.515833	-0.102219	-0.102219	0.0166748	1992	1.05569e-09	2.10128e-08																			-0.0296822	-0.0296822	0.0177659	1432
seq.2744.57	P01857	IGHG1	IGHG1	-0.0055945	-0.0055945	0.0134073	1996	0.676524	0.934489	0.0435193	0.0435193	0.01361	1996	0.00140752	0.00543101	-0.00260398	-0.00260398	0.01341	1995	0.846053	0.963498	0.0433331	0.0433331	0.013647	1995	0.00151974	0.00576355																			-0.00501394	-0.00501394	0.0151014	1435
seq.2748.3	P08476	INHBA	INHBA_4	0.0144083	0.0144083	0.0344981	2001	0.676243	0.934489	-0.154267	-0.154267	0.0349952	2001	1.0974e-05	7.93112e-05	0.00357337	0.00357337	0.0344304	2000	0.91735	0.982556	-0.154006	-0.154006	0.0350942	2000	1.20161e-05	8.39285e-05																			0.0133978	0.0133978	0.0374496	1439
seq.2778.10	Q9GZX6	IL22	IL22_2	-0.0181301	-0.0181301	0.0247335	1990	0.463635	0.878686	0.0762726	0.0762726	0.0251258	1990	0.00243149	0.00871721	-0.0130663	-0.0130663	0.0247422	1989	0.59749	0.899389	0.0753627	0.0753627	0.0251894	1989	0.0028071	0.00979394																			-0.0195673	-0.0195673	0.0266184	1429
seq.2750.3	P02647	APOA1	APOA1	0.0169238	0.0169238	0.0192912	1995	0.38044	0.842403	0.105212	0.105212	0.0195089	1995	7.74857e-08	9.68165e-07	0.0242263	0.0242263	0.0191994	1994	0.20716	0.673977	0.106929	0.106929	0.0195533	1994	5.10707e-08	6.57332e-07																			0.0143277	0.0143277	0.0199153	1438
seq.2752.62	P43026	GDF5	GDF5	-0.0382001	-0.0382001	0.0228009	1992	0.0940164	0.577424	0.125424	0.125424	0.0231783	1992	7.01251e-08	8.85375e-07	-0.0296179	-0.0296179	0.0227047	1991	0.19222	0.658802	0.123264	0.123264	0.0232333	1991	1.24853e-07	1.44374e-06																			-0.0393563	-0.0393563	0.0237532	1434
seq.2754.50	P01024	C3	C3_2	-0.00869062	-0.00869062	0.0303364	2002	0.774544	0.958726	0.0943914	0.0943914	0.0308692	2002	0.00225929	0.00817631	-0.00225459	-0.00225459	0.0303477	2001	0.940785	0.98924	0.0942312	0.0942312	0.030952	2001	0.00236162	0.00842115																			0.0241215	0.0241215	0.0313438	1439
seq.2761.49	O76093	FGF18	FGF18	0.0101177	0.0101177	0.0115948	1985	0.382983	0.842607	0.0329662	0.0329662	0.0118099	1985	0.0052984	0.0167675	0.0125201	0.0125201	0.0116043	1984	0.280755	0.739834	0.0338902	0.0338902	0.0118405	1984	0.00425077	0.013806																			0.00441371	0.00441371	0.012798	1426
seq.2770.51	P22362	CCL1	CCL1_2	-0.0270564	-0.0270564	0.0360194	2001	0.452643	0.875665	-0.248462	-0.248462	0.0363229	2001	1.04595e-11	3.84834e-10	-0.0442826	-0.0442826	0.0356928	2000	0.214878	0.679486	-0.251617	-0.251617	0.0364069	2000	6.43673e-12	2.45506e-10																			-0.0386692	-0.0386692	0.0377809	1437
seq.2774.10	Q14005	IL16	IL16	0.0169354	0.0169354	0.0324982	2000	0.602342	0.918723	-0.165078	-0.165078	0.0329217	2000	5.79353e-07	5.78162e-06	0.00532444	0.00532444	0.0323896	1999	0.869443	0.97139	-0.164687	-0.164687	0.033015	1999	6.61916e-07	6.3953e-06																			0.013302	0.013302	0.0338103	1437
seq.2853.68	O14757	CHEK1	CHEK1	-0.0184371	-0.0184371	0.0164755	1992	0.26325	0.775799	-0.0717853	-0.0717853	0.0167467	1992	1.90141e-05	0.000128376	-0.0236197	-0.0236197	0.0164435	1991	0.15104	0.609598	-0.0735204	-0.0735204	0.0167857	1991	1.24882e-05	8.68099e-05																			-0.0165354	-0.0165354	0.0180611	1432
seq.2857.70	P04150	NR3C1	NR3C1	0.0119274	0.0119274	0.0188151	1990	0.526201	0.900112	0.0786771	0.0786771	0.0191611	1990	4.18694e-05	0.00025675	0.0175216	0.0175216	0.0187865	1989	0.351104	0.79047	0.079959	0.079959	0.0192109	1989	3.28698e-05	0.000204839																			0.0121219	0.0121219	0.020105	1429
seq.2860.19	P52292	KPNA2	KPNA2	-0.00450582	-0.00450582	0.0295854	1997	0.878966	0.980353	-0.104646	-0.104646	0.0300827	1997	0.000514847	0.0023081	-0.0117596	-0.0117596	0.0295754	1996	0.690956	0.928711	-0.105487	-0.105487	0.0301634	1996	0.000480479	0.0021201																			-0.00642585	-0.00642585	0.0323183	1436
seq.2992.59	Q96F46	IL17RA	IL17RA	-0.0778607	-0.0778607	0.0437129	2001	0.0750342	0.52865	-0.191177	-0.191177	0.0444276	2001	1.76548e-05	0.000120539	-0.091422	-0.091422	0.0436166	2000	0.0362043	0.373581	-0.197704	-0.197704	0.0444991	2000	9.36174e-06	6.75266e-05																			-0.113952	-0.113952	0.0478484	1437
seq.2975.19	P29279	CCN2	CCN2	-0.0126778	-0.0126778	0.0200347	1985	0.526942	0.900112	-0.0935895	-0.0935895	0.0203681	1985	4.60177e-06	3.64787e-05	-0.0191432	-0.0191432	0.0199799	1984	0.338116	0.780932	-0.0949508	-0.0949508	0.0204181	1984	3.53244e-06	2.85478e-05																			-0.0213751	-0.0213751	0.0236632	1428
seq.2976.58	Q02413	DSG1	DSG1	-0.0312524	-0.0312524	0.0367669	2001	0.395418	0.84874	-0.290593	-0.290593	0.036996	2001	6.4827e-15	6.74664e-13	-0.0511637	-0.0511637	0.0362973	2000	0.158821	0.62105	-0.294206	-0.294206	0.0370756	2000	3.46528e-15	3.76784e-13																			-0.0376054	-0.0376054	0.0383394	1438
seq.2979.8	P42830	CXCL5	CXCL5	-0.0091735	-0.0091735	0.0135406	1994	0.498179	0.890572	-0.0475556	-0.0475556	0.013773	1994	0.000566344	0.00248993	-0.0124821	-0.0124821	0.0135352	1993	0.35654	0.793824	-0.0484427	-0.0484427	0.013807	1993	0.000460553	0.00204706																			-0.0194054	-0.0194054	0.0151358	1433
seq.2985.35	P09341	CXCL1	CXCL1	-0.00915432	-0.00915432	0.038521	1999	0.812181	0.965347	-0.0969014	-0.0969014	0.0392381	1999	0.0136103	0.0368831	-0.0158937	-0.0158937	0.0385659	1998	0.680297	0.925166	-0.0980385	-0.0980385	0.0393431	1998	0.0127872	0.0347462																			-0.0255216	-0.0255216	0.0430432	1436
seq.2986.49	P19876	CXCL3	CXCL3_2	0.0339114	0.0339114	0.0537074	2002	0.527844	0.900112	-0.278676	-0.278676	0.0544272	2002	3.3451e-07	3.51139e-06	0.0149503	0.0149503	0.0535068	2001	0.779959	0.949317	-0.277614	-0.277614	0.0545723	2001	3.97557e-07	4.07391e-06																			0.0232149	0.0232149	0.0581936	1439
seq.2991.9	P14778	IL1R1	IL1R1	0.00544828	0.00544828	0.0234617	2000	0.816391	0.966473	-0.0972529	-0.0972529	0.0238176	2000	4.61631e-05	0.000279086	-0.0014173	-0.0014173	0.0234313	1999	0.951773	0.99208	-0.0973568	-0.0973568	0.0238854	1999	4.76101e-05	0.000283597																			-0.0091985	-0.0091985	0.0262998	1438
seq.2997.8	P57087	JAM2	JAM2	-0.0136615	-0.0136615	0.0143915	2001	0.342595	0.816886	-0.0543525	-0.0543525	0.01463	2001	0.000208657	0.00104977	-0.0174633	-0.0174633	0.0143787	2000	0.224691	0.692787	-0.0555946	-0.0555946	0.014664	2000	0.00015434	0.000793483																			-0.0203691	-0.0203691	0.0154441	1438
seq.2871.73	Q06609	RAD51	RAD51	-0.0574026	-0.0574026	0.0459349	2000	0.211572	0.724079	-0.333629	-0.333629	0.0461542	2000	6.91398e-13	3.94187e-11	-0.0804182	-0.0804182	0.0454482	1999	0.0769721	0.500958	-0.339276	-0.339276	0.0462399	1999	3.15282e-13	1.98003e-11																			-0.0598394	-0.0598394	0.0493309	1437
seq.3000.66	P11226	MBL2	MBL2	-0.0077129	-0.0077129	0.0515178	2002	0.881006	0.980353	0.129691	0.129691	0.052464	2002	0.0135186	0.0366653	0.00115062	0.00115062	0.0515778	2001	0.982204	0.996236	0.129773	0.129773	0.0526049	2001	0.0137108	0.0369665																			-0.0287836	-0.0287836	0.0568842	1439
seq.3024.18	P08697	SERPINF2	SERPINF2	0.00133319	0.00133319	0.0109901	1999	0.903459	0.982331	-0.0748403	-0.0748403	0.0110867	1999	1.92474e-11	6.34875e-10	-0.0039254	-0.0039254	0.0108972	1998	0.718719	0.939615	-0.0751263	-0.0751263	0.0111175	1998	1.83596e-11	5.97096e-10																			-0.00936367	-0.00936367	0.0116642	1438
seq.3028.36	P55773	CCL23	CCL23_2	-0.0272101	-0.0272101	0.0247413	2001	0.271558	0.780552	0.0688856	0.0688856	0.0252007	2001	0.00632214	0.0194743	-0.0225965	-0.0225965	0.0247644	2000	0.361638	0.798744	0.0672728	0.0672728	0.0252637	2000	0.00781089	0.0230935																			-0.00666634	-0.00666634	0.0281178	1438
seq.3029.52	Q9NNX6	CD209	CD209_3	0.0186973	0.0186973	0.0292502	1999	0.522753	0.898173	-0.128421	-0.128421	0.0296614	1999	1.56784e-05	0.000108365	0.0100211	0.0100211	0.0291934	1998	0.731434	0.939995	-0.127715	-0.127715	0.0297393	1998	1.8349e-05	0.000122635																			-0.032833	-0.032833	0.033267	1437
seq.3043.49	P09486	SPARC	SPARC_2	-0.0111959	-0.0111959	0.0435887	2002	0.797317	0.961936	-0.290256	-0.290256	0.0439815	2002	5.26655e-11	1.5105e-09	-0.0311718	-0.0311718	0.043233	2001	0.470983	0.850547	-0.292471	-0.292471	0.0440939	2001	4.22272e-11	1.23544e-09																			-0.0244633	-0.0244633	0.047509	1439
seq.3044.3	P55774	CCL18	CCL18	0.0364559	0.0364559	0.0245574	2002	0.137828	0.648325	0.0631209	0.0631209	0.0250205	2002	0.0117203	0.0325514	0.0409659	0.0409659	0.0245808	2001	0.0957538	0.529663	0.0660314	0.0660314	0.0250703	2001	0.00850719	0.024701																			0.0589813	0.0589813	0.0275504	1439
seq.2969.11	P37023	ACVRL1	ACVRL1_2	-0.0028076	-0.0028076	0.020344	1990	0.89025	0.981705	-0.0605076	-0.0605076	0.0206879	1990	0.00348595	0.011757	-0.00681075	-0.00681075	0.0203507	1989	0.73791	0.939995	-0.060972	-0.060972	0.020739	1989	0.0033203	0.0113083																			-0.0209122	-0.0209122	0.0212842	1431
seq.2968.61	O95150	TNFSF15	TNFSF15_2	0.0118006	0.0118006	0.019537	1998	0.545903	0.907122	-0.0872016	-0.0872016	0.0198692	1998	1.1993e-05	8.61624e-05	0.00595511	0.00595511	0.0194959	1997	0.760052	0.943597	-0.0867828	-0.0867828	0.0199209	1997	1.38946e-05	9.54023e-05																			0.00197638	0.00197638	0.020286	1437
seq.2967.8	P19320	VCAM1	VCAM1_2	-0.0111368	-0.0111368	0.0220068	2002	0.61287	0.919746	-0.0549812	-0.0549812	0.0224128	2002	0.0142472	0.0382428	-0.0149646	-0.0149646	0.0220317	2001	0.497069	0.860241	-0.0560444	-0.0560444	0.0224704	2001	0.0127063	0.034578																			-0.0209925	-0.0209925	0.0242292	1439
seq.2962.50	P12272	PTHLH	PTHLH	-0.0166287	-0.0166287	0.0186204	1994	0.371944	0.838753	-0.0514409	-0.0514409	0.0189278	1994	0.00662973	0.0202341	-0.0201941	-0.0201941	0.0186329	1993	0.278591	0.739192	-0.0528532	-0.0528532	0.0189718	1993	0.00538872	0.0168539																			-0.0355084	-0.0355084	0.020384	1433
seq.2960.66	P27918	CFP	CFP	0.0157436	0.0157436	0.0158818	2002	0.321658	0.806241	0.0429808	0.0429808	0.0161735	2002	0.00793533	0.0235762	0.0187703	0.0187703	0.0158948	2001	0.237778	0.705387	0.0443143	0.0443143	0.0162113	2001	0.00632076	0.0193555																			0.0138341	0.0138341	0.017576	1439
seq.2949.6	O15496	PLA2G10	PLA2G10	0.00677105	0.00677105	0.0180073	1996	0.706944	0.940903	-0.050656	-0.050656	0.0183396	1996	0.00579541	0.0180967	0.00338176	0.00338176	0.0180204	1995	0.85116	0.96553	-0.0504193	-0.0504193	0.0183873	1995	0.00615978	0.0189182																			0.00951712	0.00951712	0.0202767	1436
seq.2948.58	P10912	GHR	GHR	0.0380115	0.0380115	0.0264641	2001	0.151061	0.66733	-0.0736468	-0.0736468	0.0269545	2001	0.0063454	0.0195295	0.0331362	0.0331362	0.0264893	2000	0.211106	0.677493	-0.0712896	-0.0712896	0.0270165	2000	0.00838602	0.0244466																			0.0371811	0.0371811	0.0295347	1438
seq.2944.66	P41271	NBL1	NBL1	0.0219549	0.0219549	0.0260786	1999	0.399959	0.849946	-0.0867413	-0.0867413	0.0265585	1999	0.00110907	0.0044491	0.0161253	0.0161253	0.0260811	1998	0.536464	0.874701	-0.0855966	-0.0855966	0.0266271	1998	0.0013269	0.00514175																			0.0245904	0.0245904	0.0266271	1435
seq.2925.9	P05121	SERPINE1	SERPINE1	-0.0261225	-0.0261225	0.0479979	2001	0.586335	0.916031	-0.282589	-0.282589	0.0485516	2001	6.82178e-09	1.10192e-07	-0.0456854	-0.0456854	0.0477176	2000	0.338475	0.781013	-0.285842	-0.285842	0.0486714	2000	5.00257e-09	8.22657e-08																			-0.0374754	-0.0374754	0.052821	1438
seq.2917.3	O14788	TNFSF11	TNFSF11_2	-0.0285389	-0.0285389	0.0327843	2000	0.38413	0.842643	-0.232948	-0.232948	0.0330401	2000	2.44626e-12	1.10006e-10	-0.0447081	-0.0447081	0.0324625	1999	0.168598	0.633532	-0.236133	-0.236133	0.0331136	1999	1.38663e-12	6.49784e-11																			-0.0213395	-0.0213395	0.0350262	1438
seq.2913.1	P55773	CCL23	CCL23_1	-0.0116092	-0.0116092	0.0226402	2000	0.608169	0.919574	0.0603714	0.0603714	0.023057	2000	0.0089022	0.0259203	-0.00750058	-0.00750058	0.0226636	1999	0.740715	0.939995	0.0598355	0.0598355	0.0231189	1999	0.00971893	0.0275496																			0.00358992	0.00358992	0.0253739	1437
seq.2911.27	P21741	MDK	MDK	-0.00601407	-0.00601407	0.0187301	1991	0.748176	0.949931	-0.0810723	-0.0810723	0.0190288	1991	2.13477e-05	0.00014138	-0.0121398	-0.0121398	0.0187029	1990	0.516359	0.865867	-0.0820166	-0.0820166	0.0190871	1990	1.81501e-05	0.000121417																			-0.0199246	-0.0199246	0.0201299	1433
seq.2891.1	P20273	CD22	CD22	-0.0199513	-0.0199513	0.0204918	2001	0.330362	0.809979	-0.134375	-0.134375	0.0206911	2001	1.04909e-10	2.78928e-09	-0.0292971	-0.0292971	0.0203283	2000	0.149685	0.607351	-0.136463	-0.136463	0.0207362	2000	5.95463e-11	1.64316e-09																			-0.0252382	-0.0252382	0.0226647	1438
seq.2889.37	Q16619	CTF1	CTF1_2	-0.0324043	-0.0324043	0.0128552	1990	0.0117893	0.22483	-0.0618287	-0.0618287	0.0130165	1990	2.17931e-06	1.88108e-05	-0.0367061	-0.0367061	0.0128098	1989	0.00420769	0.113475	-0.0643644	-0.0643644	0.0130231	1989	8.36602e-07	7.87422e-06																			-0.0299338	-0.0299338	0.0143974	1429
seq.2879.9	P01011	SERPINA3	SERPINA3_1	-0.00604605	-0.00604605	0.0112524	2001	0.591113	0.916691	0.0366734	0.0366734	0.0114409	2001	0.00136962	0.00531861	-0.00348383	-0.00348383	0.011256	2000	0.756966	0.943158	0.0364188	0.0364188	0.011473	2000	0.00152477	0.00577637																			0.000312283	0.000312283	0.0123169	1439
seq.2877.3	P63279	UBE2I	UBE2I	0.0329641	0.0329641	0.0282599	2002	0.243566	0.758314	-0.13739	-0.13739	0.0286684	2002	1.76931e-06	1.55858e-05	0.0236953	0.0236953	0.0281792	2001	0.400517	0.818447	-0.135707	-0.135707	0.0287403	2001	2.49965e-06	2.10034e-05																			0.0340214	0.0340214	0.0296494	1439
seq.2875.15	P20226	TBP	TBP	0.042066	0.042066	0.0244153	1992	0.0850557	0.556221	0.0784369	0.0784369	0.0249282	1992	0.00167674	0.00631268	0.0475093	0.0475093	0.0244127	1991	0.0517841	0.435502	0.0817462	0.0817462	0.0249688	1991	0.00107877	0.00431991																			0.0142307	0.0142307	0.0280866	1433
seq.3210.1	P53582	METAP1	METAP1	-0.0144813	-0.0144813	0.0477258	2002	0.761596	0.955033	0.334426	0.334426	0.0481	2002	4.83206e-12	1.96905e-10	0.00840085	0.00840085	0.0472872	2001	0.859011	0.966779	0.335023	0.335023	0.0482288	2001	5.04438e-12	1.98639e-10																			0.0380817	0.0380817	0.049724	1439
seq.3392.68	Q9Y243	AKT3	AKT3	-0.0244378	-0.0244378	0.0222113	2002	0.271359	0.780439	-0.0576389	-0.0576389	0.0226238	2002	0.0109174	0.0307552	-0.0285129	-0.0285129	0.0222325	2001	0.199821	0.668007	-0.0596647	-0.0596647	0.0226752	2001	0.00857193	0.0247902																			-0.00620891	-0.00620891	0.0244409	1439
seq.3217.74	P07093	SERPINE2	SERPINE2_2	-0.000803131	-0.000803131	0.0314721	2000	0.979644	0.997328	-0.146297	-0.146297	0.0319352	2000	4.91139e-06	3.86805e-05	-0.010892	-0.010892	0.0313921	1999	0.728653	0.939995	-0.147075	-0.147075	0.0320207	1999	4.63909e-06	3.64179e-05																			-0.00138611	-0.00138611	0.0349453	1437
seq.3218.8	Q04609	FOLH1	FOLH1_1	-0.0477859	-0.0477859	0.039285	2001	0.22398	0.73929	-0.274172	-0.274172	0.0396715	2001	6.44334e-12	2.53728e-10	-0.0666599	-0.0666599	0.038913	2000	0.0868586	0.515833	-0.278879	-0.278879	0.0397474	2000	3.10691e-12	1.28602e-10																			-0.052003	-0.052003	0.0412646	1439
seq.3872.2	P13693	TPT1	TPT1_2	0.0163373	0.0163373	0.0283336	2002	0.564271	0.911871	0.0674111	0.0674111	0.0288609	2002	0.019604	0.049434	0.0210436	0.0210436	0.0283695	2001	0.458314	0.846288	0.0689062	0.0689062	0.0289345	2001	0.0173372	0.0448514																			0.0327792	0.0327792	0.0299089	1439
seq.3873.51	P07202	TPO	TPO	-0.0135507	-0.0135507	0.0209253	1996	0.517333	0.895195	-0.116523	-0.116523	0.0211577	1996	4.1135e-08	5.52893e-07	-0.0216894	-0.0216894	0.0208212	1995	0.297677	0.754897	-0.118074	-0.118074	0.0212096	1995	2.94157e-08	4.03566e-07																			-0.0136878	-0.0136878	0.0230737	1435
seq.3887.90	Q14974	KPNB1	KPNB1	0.0378244	0.0378244	0.0392565	2002	0.335403	0.814471	-0.241523	-0.241523	0.039682	2002	1.3797e-09	2.67317e-08	0.0214322	0.0214322	0.0390088	2001	0.582778	0.895683	-0.24	-0.24	0.0397856	2001	1.91996e-09	3.50548e-08																			0.0491396	0.0491396	0.0414768	1439
seq.3888.8	Q9UK53	ING1	ING1	0.00632353	0.00632353	0.0158282	2000	0.689559	0.937558	0.0670544	0.0670544	0.0160894	2000	3.20911e-05	0.000202235	0.0109354	0.0109354	0.0158007	1999	0.488964	0.855658	0.0678293	0.0678293	0.0161304	1999	2.72526e-05	0.000174001																			0.00336869	0.00336869	0.016584	1438
seq.3903.49	O95219	SNX4	SNX4	-0.0121145	-0.0121145	0.0355852	2002	0.733563	0.945616	0.12146	0.12146	0.0361932	2002	0.000805894	0.0033936	-0.00383739	-0.00383739	0.0355818	2001	0.914128	0.982474	0.121188	0.121188	0.0362903	2001	0.000855022	0.00353109																			0.0341657	0.0341657	0.0388055	1439
seq.4124.24	P0DMV8	HSPA1A	HSPA1A_7	0.0328268	0.0328268	0.0305754	2001	0.283116	0.787815	0.302083	0.302083	0.0304533	2001	1.1313e-22	1.37358e-19	0.0537568	0.0537568	0.0299152	2000	0.0724904	0.489848	0.305909	0.305909	0.0305108	2000	4.06579e-23	5.64421e-20																			0.0524578	0.0524578	0.0315893	1438
seq.4127.75	P13671	C6	C6	-0.0134799	-0.0134799	0.0124319	1998	0.278362	0.782054	-0.0348985	-0.0348985	0.0126863	1998	0.00599708	0.0186385	-0.0159264	-0.0159264	0.0124401	1997	0.200605	0.668007	-0.0360283	-0.0360283	0.0127149	1997	0.0046497	0.0148958																			-0.00119115	-0.00119115	0.0132888	1435
seq.4129.72	P00751	CFB	CFB	-0.00914055	-0.00914055	0.0110977	2001	0.410242	0.85286	-0.0430015	-0.0430015	0.0112671	2001	0.000139445	0.000738805	-0.0121222	-0.0121222	0.0110855	2000	0.2743	0.7371	-0.0438569	-0.0438569	0.0112937	2000	0.000106393	0.000573703																			-0.00996366	-0.00996366	0.0125266	1438
seq.4130.71	P10767	FGF6	FGF6	-0.0108269	-0.0108269	0.0236979	1989	0.647814	0.926905	0.0787608	0.0787608	0.0242027	1989	0.00115614	0.00461253	-0.00560716	-0.00560716	0.0236971	1988	0.812978	0.95587	0.0783692	0.0783692	0.024265	1988	0.0012593	0.00491902																			-0.0046275	-0.0046275	0.0237737	1428
seq.4133.54	P10144	GZMB	GZMB_2	0.0142016	0.0142016	0.0188572	1985	0.451473	0.874963	0.0496933	0.0496933	0.0192017	1985	0.00972487	0.027903	0.0176272	0.0176272	0.0188733	1984	0.350429	0.79047	0.0509265	0.0509265	0.0192476	1984	0.00821277	0.0240668																			-0.0116413	-0.0116413	0.0214136	1426
seq.4144.13	Q99616	CCL13	CCL13	0.0134971	0.0134971	0.0205818	1987	0.512042	0.893467	0.0496585	0.0496585	0.0210158	1987	0.0182278	0.0467404	0.0169338	0.0169338	0.0206061	1986	0.411298	0.822635	0.0508547	0.0508547	0.0210679	1986	0.0158748	0.041645																			0.0111386	0.0111386	0.021989	1428
seq.4149.8	P01127	PDGFB	PDGFB	0.061138	0.061138	0.0740773	2002	0.409285	0.852651	-0.494566	-0.494566	0.0747525	2002	4.72107e-11	1.37024e-09	0.0274924	0.0274924	0.0734873	2001	0.708362	0.937005	-0.492612	-0.492612	0.0749507	2001	6.2929e-11	1.69792e-09																			0.060686	0.060686	0.080671	1439
seq.4150.75	P00747	PLG	PLG_2	-0.00650089	-0.00650089	0.0166976	1996	0.697072	0.93945	-0.073947	-0.073947	0.0169847	1996	1.40596e-05	9.87697e-05	-0.0116264	-0.0116264	0.0166625	1995	0.485411	0.854573	-0.0747793	-0.0747793	0.0170287	1995	1.1853e-05	8.28689e-05																			-0.0183418	-0.0183418	0.0189238	1434
seq.4153.11	P01011	SERPINA3	SERPINA3_2	0.0308886	0.0308886	0.0256753	2001	0.229099	0.743759	0.150583	0.150583	0.0259804	2001	7.8708e-09	1.25192e-07	0.0413973	0.0413973	0.0255235	2000	0.104976	0.53846	0.153531	0.153531	0.0260334	2000	4.32278e-09	7.20629e-08																			0.0326338	0.0326338	0.0282828	1438
seq.4157.2	P00734	F2	F2_1	0.0196233	0.0196233	0.0577395	2002	0.733999	0.945616	0.395782	0.395782	0.0582229	2002	1.39795e-11	4.9155e-10	0.0468828	0.0468828	0.0572299	2001	0.412768	0.822635	0.399113	0.399113	0.0583695	2001	1.06518e-11	3.71285e-10																			0.0856851	0.0856851	0.0568479	1439
seq.4162.54	P02787	TF	TF	-0.000326859	-0.000326859	0.0112445	2002	0.976813	0.996407	0.0318051	0.0318051	0.0114464	2002	0.00551	0.0173541	0.00185444	0.00185444	0.0112529	2001	0.869121	0.971245	0.0319368	0.0319368	0.011477	2001	0.00544188	0.0170073																			0.0038273	0.0038273	0.0124434	1439
seq.4184.43	Q13542	EIF4EBP2	EIF4EBP2_2	0.00306671	0.00306671	0.0206066	1981	0.88171	0.980511	0.0515443	0.0515443	0.0209916	1981	0.0141553	0.0380102	0.00657516	0.00657516	0.020629	1980	0.749962	0.9411	0.052006	0.052006	0.0210463	1980	0.013556	0.0366033																			-0.00203905	-0.00203905	0.0225825	1423
seq.4188.1	O43488	AKR7A2	AKR7A2	0.0467616	0.0467616	0.0339806	2002	0.168936	0.689913	-0.262726	-0.262726	0.0341729	2002	2.3234e-14	2.03927e-12	0.0289579	0.0289579	0.0335894	2001	0.388728	0.812526	-0.260668	-0.260668	0.0342583	2001	4.22794e-14	3.50007e-12																			0.0438618	0.0438618	0.0362855	1439
seq.4194.26	Q92688	ANP32B	ANP32B	0.00138098	0.00138098	0.0190709	1989	0.94228	0.989929	-0.11323	-0.11323	0.0193067	1989	5.25287e-09	8.63818e-08	-0.00615147	-0.00615147	0.0189558	1988	0.745581	0.939995	-0.113655	-0.113655	0.0193554	1988	5.03379e-09	8.25928e-08																			-0.0130911	-0.0130911	0.019419	1429
seq.3868.8	O43765	SGTA	SGTA	0.0584113	0.0584113	0.0351336	2002	0.0965592	0.580296	-0.223955	-0.223955	0.0355069	2002	3.48313e-10	7.82984e-09	0.0433253	0.0433253	0.0348937	2001	0.214515	0.679486	-0.220877	-0.220877	0.0355885	2001	6.57138e-10	1.37668e-08																			0.0658083	0.0658083	0.0379484	1439
seq.3859.50	P25786	PSMA1	PSMA1_1	0.0015836	0.0015836	0.0133888	1990	0.90586	0.982461	-0.0400811	-0.0400811	0.0136266	1990	0.00330524	0.0112465	-0.00116094	-0.00116094	0.0133958	1989	0.930947	0.986465	-0.0401637	-0.0401637	0.0136633	1989	0.00332491	0.0113187																			0.00370214	0.00370214	0.0147318	1431
seq.3858.5	P24666	ACP1	ACP1	0.0571392	0.0571392	0.0566428	2002	0.31321	0.804108	-0.141514	-0.141514	0.0576988	2002	0.0142661	0.0382795	0.0477052	0.0477052	0.0567142	2001	0.400364	0.818447	-0.138125	-0.138125	0.0578435	2001	0.017037	0.0442003																			0.0584852	0.0584852	0.0649692	1439
seq.3813.3	P06241	FYN	FYN	-0.022337	-0.022337	0.0370421	1999	0.546565	0.907122	0.148179	0.148179	0.0376393	1999	8.53933e-05	0.000483741	-0.0122227	-0.0122227	0.0370017	1998	0.741188	0.939995	0.147306	0.147306	0.0377404	1998	9.80957e-05	0.000534101																			-0.0169906	-0.0169906	0.0431921	1438
seq.3723.1	P16860	NPPB	NPPB_2	0.0192529	0.0192529	0.0121081	1990	0.111976	0.613805	0.0300732	0.0300732	0.0123634	1990	0.0150854	0.0401379	0.0213434	0.0213434	0.0121193	1989	0.0783739	0.503486	0.0315502	0.0315502	0.0123853	1989	0.0109282	0.0304909																			0.0105692	0.0105692	0.012653	1432
seq.3736.60	P22004	BMP6	BMP6_1	0.00606527	0.00606527	0.0197811	1997	0.759165	0.953867	0.08164	0.08164	0.0201182	1997	5.13946e-05	0.000307397	0.0117335	0.0117335	0.0197524	1996	0.552562	0.880199	0.0824809	0.0824809	0.0201711	1996	4.5032e-05	0.000271123																			-0.00685161	-0.00685161	0.0217935	1434
seq.3739.72	P08514	ITGA2B	ITGA2B_2	0.0739046	0.0739046	0.0411992	2002	0.0729899	0.524275	0.148194	0.148194	0.0419227	2002	0.000417138	0.00192332	0.0844361	0.0844361	0.0411713	2001	0.0404119	0.385846	0.154193	0.154193	0.0419912	2001	0.000246941	0.00119851																			0.0901992	0.0901992	0.0448722	1439
seq.3773.15	Q02763	TEK	TEK	0.00578683	0.00578683	0.0170102	1997	0.733744	0.945616	0.0725484	0.0725484	0.0172702	1997	2.77702e-05	0.000178298	0.0107222	0.0107222	0.0169787	1996	0.527778	0.870239	0.0732991	0.0732991	0.0173137	1996	2.4042e-05	0.000155685																			0.000591804	0.000591804	0.0185936	1436
seq.3795.6	Q13443	ADAM9	ADAM9	0.0027637	0.0027637	0.0433348	1992	0.949155	0.991521	0.239374	0.239374	0.0440383	1992	6.13186e-08	7.82323e-07	0.0190427	0.0190427	0.0431292	1991	0.658879	0.919515	0.240724	0.240724	0.0441531	1991	5.59924e-08	7.10635e-07																			0.0207922	0.0207922	0.0468535	1433
seq.3799.11	P07451	CA3	CA3	0.0806684	0.0806684	0.0368137	2002	0.0285479	0.362723	-0.113677	-0.113677	0.0375059	2002	0.00246939	0.00882735	0.0732598	0.0732598	0.0368359	2001	0.046858	0.418334	-0.108472	-0.108472	0.0375695	2001	0.00392808	0.0129426																			0.0670874	0.0670874	0.0412312	1439
seq.3806.55	P54756	EPHA5	EPHA5	0.0281898	0.0281898	0.0179026	1998	0.115502	0.619058	-0.0628159	-0.0628159	0.0182547	1998	0.000591331	0.00258419	0.0240533	0.0240533	0.0179002	1997	0.179183	0.646788	-0.0611153	-0.0611153	0.0182949	1997	0.000851482	0.00351934																			0.012916	0.012916	0.0188488	1432
seq.3809.1	P22607	FGFR3	FGFR3_2	0.0115873	0.0115873	0.0121856	1994	0.34177	0.816886	-0.0399295	-0.0399295	0.0124291	1994	0.00133651	0.00521503	0.00892981	0.00892981	0.0121876	1993	0.463828	0.846851	-0.0392983	-0.0392983	0.0124604	1993	0.00163531	0.00612191																			0.0109164	0.0109164	0.0139147	1435
seq.3823.9	P42679	MATK	MATK	0.0315749	0.0315749	0.0178545	1990	0.0771376	0.536655	0.0626448	0.0626448	0.0182125	1990	0.000594453	0.00259628	0.0362036	0.0362036	0.0178486	1989	0.0426549	0.397367	0.0653256	0.0653256	0.0182462	1989	0.00035152	0.00162592																			0.0180876	0.0180876	0.0192684	1430
seq.3855.56	Q06830	PRDX1	PRDX1	0.0766693	0.0766693	0.03618	2002	0.0342044	0.393027	-0.236435	-0.236435	0.036562	2002	1.25537e-10	3.26621e-09	0.0608159	0.0608159	0.0359187	2001	0.0905818	0.518394	-0.232114	-0.232114	0.0366339	2001	2.9043e-10	6.59122e-09																			0.0699598	0.0699598	0.0378475	1439
seq.3827.22	Q9NQU5	PAK6	PAK6	0.0245246	0.0245246	0.0546287	2002	0.653528	0.927829	-0.296124	-0.296124	0.0553249	2002	9.67127e-08	1.1723e-06	0.00432021	0.00432021	0.0543903	2001	0.936699	0.987845	-0.295817	-0.295817	0.0554734	2001	1.07754e-07	1.27021e-06																			0.0383139	0.0383139	0.0602728	1439
seq.3835.11	O60603	TLR2	TLR2	0.00157213	0.00157213	0.0149518	1985	0.916271	0.984457	-0.037183	-0.037183	0.01522	1985	0.0146509	0.0391245	-0.000944769	-0.000944769	0.0149687	1984	0.94968	0.99208	-0.0372493	-0.0372493	0.01526	1984	0.0147348	0.0392622																			-0.00529961	-0.00529961	0.0160915	1431
seq.3836.51	P61960	UFM1	UFM1	0.0125303	0.0125303	0.0223635	2001	0.575337	0.914358	-0.135827	-0.135827	0.0226081	2001	2.22752e-09	4.07726e-08	0.00325216	0.00325216	0.0222259	2000	0.883681	0.974664	-0.135595	-0.135595	0.0226689	2000	2.61197e-09	4.54134e-08																			0.0166178	0.0166178	0.0252176	1439
seq.3837.6	P43403	ZAP70	ZAP70_1	-0.0329456	-0.0329456	0.022416	1994	0.141791	0.654591	-0.100649	-0.100649	0.0228496	1994	1.11459e-05	8.03235e-05	-0.0399688	-0.0399688	0.0223616	1993	0.0740266	0.494225	-0.103492	-0.103492	0.0228923	1993	6.52181e-06	4.9082e-05																			-0.0292324	-0.0292324	0.0243748	1433
seq.3845.51	Q9NP97	DYNLRB1	DYNLRB1	0.00348807	0.00348807	0.0299346	2002	0.907249	0.983236	-0.136578	-0.136578	0.0303778	2002	7.32049e-06	5.56098e-05	-0.00586876	-0.00586876	0.0298644	2001	0.844228	0.96345	-0.136995	-0.136995	0.0304591	2001	7.26332e-06	5.43816e-05																			0.0145707	0.0145707	0.0334779	1439
seq.3848.14	P04406	GAPDH	GAPDH	0.0322289	0.0322289	0.047583	2002	0.498282	0.890572	-0.26607	-0.26607	0.0481705	2002	3.7562e-08	5.07679e-07	0.0141247	0.0141247	0.0473558	2001	0.765529	0.946229	-0.265066	-0.265066	0.0482988	2001	4.58003e-08	6.00099e-07																			0.00184077	0.00184077	0.0525024	1439
seq.3852.19	P25685	DNAJB1	DNAJB1	0.0163165	0.0163165	0.0213153	2002	0.444074	0.871955	-0.0643022	-0.0643022	0.0216954	2002	0.0030739	0.0106209	0.0119828	0.0119828	0.0213272	2001	0.574279	0.891973	-0.0634508	-0.0634508	0.0217519	2001	0.00357332	0.0119964																			0.0221877	0.0221877	0.0233464	1439
seq.3854.24	Q13765	NACA	NACA	0.0483233	0.0483233	0.0307531	2002	0.116263	0.619058	-0.173165	-0.173165	0.0311453	2002	3.0604e-08	4.26291e-07	0.0366741	0.0366741	0.0306082	2001	0.23099	0.697662	-0.17056	-0.17056	0.0312177	2001	5.24906e-08	6.69691e-07																			0.0505613	0.0505613	0.0329687	1439
seq.4220.39	P16591	FER	FER	-0.00556008	-0.00556008	0.0445653	2002	0.900724	0.981998	0.132515	0.132515	0.0453564	2002	0.00352101	0.0118478	0.00350774	0.00350774	0.0445902	2001	0.937306	0.988173	0.132764	0.132764	0.0454781	2001	0.00354747	0.0119259																			0.0313075	0.0313075	0.0483056	1439
seq.4224.7	O60506	SYNCRIP	SYNCRIP	-0.0472508	-0.0472508	0.0404702	2001	0.243129	0.758218	-0.29374	-0.29374	0.0407704	2001	8.20117e-13	4.45862e-11	-0.0676935	-0.0676935	0.0400481	2000	0.0911256	0.519038	-0.298562	-0.298562	0.0408513	2000	3.88496e-13	2.28241e-11																			-0.0604752	-0.0604752	0.0417383	1438
seq.4246.40	P32004	L1CAM	L1CAM	0.0265781	0.0265781	0.0226849	2002	0.241488	0.755688	-0.0729	-0.0729	0.0230871	2002	0.00161441	0.00609691	0.0217043	0.0217043	0.022692	2001	0.338947	0.781013	-0.071358	-0.071358	0.0231438	2001	0.00207555	0.00753384																			0.00123335	0.00123335	0.0254242	1439
seq.4541.49	Q4KMG0	CDON	CDON	0.00666414	0.00666414	0.0163056	2002	0.682802	0.935922	-0.0433914	-0.0433914	0.0166027	2002	0.0090287	0.0262362	0.00371853	0.00371853	0.016322	2001	0.819807	0.957449	-0.0431272	-0.0431272	0.0166471	2001	0.00964822	0.0274024																			0.000252365	0.000252365	0.0184829	1439
seq.4472.5	P07951	TPM2	TPM2	-0.0445227	-0.0445227	0.0429151	2001	0.299647	0.79698	-0.289962	-0.289962	0.0432974	2001	2.75531e-11	8.68937e-10	-0.0646609	-0.0646609	0.0425432	2000	0.128697	0.576196	-0.294561	-0.294561	0.0433888	2000	1.48472e-11	4.96154e-10																			-0.0467592	-0.0467592	0.0454363	1439
seq.4476.22	P43403	ZAP70	ZAP70_2	-0.0189	-0.0189	0.0563316	2002	0.737274	0.945651	-0.410575	-0.410575	0.0567175	2002	6.41591e-13	3.70951e-11	-0.0471713	-0.0471713	0.0557495	2001	0.397582	0.817793	-0.413926	-0.413926	0.0568597	2001	4.78158e-13	2.72139e-11																			-0.0216742	-0.0216742	0.0598917	1439
seq.4480.59	P01024	C3	C3_4	-0.0976015	-0.0976015	0.084849	2002	0.25016	0.764756	0.447292	0.447292	0.0859881	2002	2.17537e-07	2.40844e-06	-0.0673782	-0.0673782	0.0845222	2001	0.425449	0.827369	0.442505	0.442505	0.0862054	2001	3.1253e-07	3.30927e-06																			0.027551	0.027551	0.0915572	1439
seq.4496.60	P39900	MMP12	MMP12	-0.000728766	-0.000728766	0.0373617	2002	0.98444	0.997401	0.156966	0.156966	0.0379438	2002	3.66753e-05	0.000228164	0.0100408	0.0100408	0.0373022	2001	0.787824	0.950214	0.157679	0.157679	0.0380451	2001	3.54684e-05	0.000219158																			0.0196125	0.0196125	0.0420781	1439
seq.4498.62	P13591	NCAM1	NCAM1_2	-0.00530675	-0.00530675	0.0164379	2002	0.746853	0.949202	0.0423232	0.0423232	0.016739	2002	0.0115338	0.0321685	-0.00242784	-0.00242784	0.0164561	2001	0.882725	0.974664	0.0421507	0.0421507	0.0167838	2001	0.0121039	0.0332117																			-0.0203604	-0.0203604	0.0187194	1439
seq.4499.21	P04085	PDGFA	PDGFA	-0.00379859	-0.00379859	0.052298	2002	0.942105	0.989929	-0.336957	-0.336957	0.0528052	2002	2.17795e-10	5.32428e-09	-0.0269436	-0.0269436	0.0519098	2001	0.603786	0.899389	-0.338871	-0.338871	0.0529435	2001	1.92234e-10	4.62185e-09																			-0.0155198	-0.0155198	0.0571594	1439
seq.4534.10	Q9GZN4	PRSS22	PRSS22	0.00977399	0.00977399	0.0190467	2001	0.607897	0.919574	0.05157	0.05157	0.0193706	2001	0.00782336	0.0233292	0.0133568	0.0133568	0.0190628	2000	0.483589	0.854335	0.0525157	0.0525157	0.01942	2000	0.00690478	0.0208632																			0.00256265	0.00256265	0.0202407	1438
seq.4540.11	P45973	CBX5	CBX5	-0.0289702	-0.0289702	0.0216796	1997	0.181606	0.702069	-0.157166	-0.157166	0.0218481	1997	8.88674e-13	4.72554e-11	-0.0400194	-0.0400194	0.0214536	1996	0.0622729	0.464798	-0.160043	-0.160043	0.0218889	1996	3.80279e-13	2.27076e-11																			-0.0421245	-0.0421245	0.0236065	1434
seq.4542.24	P10909	CLU	CLU	-0.00748316	-0.00748316	0.0144589	2001	0.604831	0.918723	-0.0572272	-0.0572272	0.0146939	2001	0.000101575	0.000561009	-0.0114563	-0.0114563	0.0144419	2000	0.427717	0.828041	-0.0580432	-0.0580432	0.0147312	2000	8.42237e-05	0.000466593																			-0.0137057	-0.0137057	0.0151036	1437
seq.4460.8	O15530	PDPK1	PDPK1	0.00437083	0.00437083	0.0291124	2002	0.880672	0.980353	0.0966549	0.0966549	0.0296136	2002	0.00111754	0.00447569	0.0110259	0.0110259	0.0291124	2001	0.704924	0.935575	0.0974383	0.0974383	0.0296921	2001	0.00104986	0.00421622																			0.0303217	0.0303217	0.0311495	1439
seq.4544.4	P02775	PPBP	PPBP_4	0.0193121	0.0193121	0.0641496	2002	0.76341	0.955987	-0.457864	-0.457864	0.0646234	2002	1.91665e-12	8.95051e-11	-0.0120185	-0.0120185	0.0635312	2001	0.849975	0.964964	-0.458718	-0.458718	0.0647963	2001	1.99596e-12	8.97566e-11																			0.0107058	0.0107058	0.0690726	1439
seq.4546.27	Q9UHX3	ADGRE2	ADGRE2	0.030581	0.030581	0.0315238	1999	0.332118	0.811714	-0.200647	-0.200647	0.0318786	1999	3.78955e-10	8.46836e-09	0.0170776	0.0170776	0.0313037	1998	0.585439	0.897071	-0.199442	-0.199442	0.0319607	1998	5.32013e-10	1.12666e-08																			0.00770758	0.00770758	0.0341304	1437
seq.4547.59	Q9NZU1	FLRT1	FLRT1_2	0.0077035	0.0077035	0.0113484	1994	0.497333	0.890127	-0.0280641	-0.0280641	0.0115441	1994	0.0151435	0.040263	0.0058725	0.0058725	0.0113609	1993	0.60528	0.89939	-0.0276608	-0.0276608	0.0115726	1993	0.0169316	0.043974																			0.00396119	0.00396119	0.012635	1434
seq.4551.72	Q8IZF4	ADGRG5	ADGRG5	-0.0265897	-0.0265897	0.0157672	1994	0.0918759	0.575457	-0.0483114	-0.0483114	0.0160866	1994	0.00270475	0.00955689	-0.0299814	-0.0299814	0.0157698	1993	0.0574214	0.450926	-0.0504174	-0.0504174	0.0161142	1993	0.00178087	0.00658561																			-0.0191956	-0.0191956	0.0170046	1434
seq.4553.65	Q7Z4V5	HDGFL2	HDGFL2	-0.00249672	-0.00249672	0.0119047	1993	0.833904	0.970328	0.0430374	0.0430374	0.0121161	1993	0.000391083	0.00181815	0.00039391	0.00039391	0.0118983	1992	0.973593	0.996236	0.043065	0.043065	0.0121477	1992	0.000401509	0.00182456																			-0.00258008	-0.00258008	0.0127231	1431
seq.4556.10	Q6ZMJ4	IL34	IL34	-0.0254114	-0.0254114	0.0423676	2002	0.548718	0.907765	-0.343421	-0.343421	0.0425281	2002	1.15156e-15	1.5253e-13	-0.0491055	-0.0491055	0.0417954	2001	0.240174	0.70665	-0.346909	-0.346909	0.0426277	2001	6.97437e-16	9.77083e-14																			-0.033682	-0.033682	0.0446703	1439
seq.4557.61	Q8IZU9	KIRREL3	KIRREL3	-0.00315377	-0.00315377	0.00864565	1990	0.715313	0.941379	-0.0241907	-0.0241907	0.00879774	1990	0.00601975	0.0186692	-0.00479177	-0.00479177	0.00865114	1989	0.579718	0.894013	-0.0245234	-0.0245234	0.00881974	1989	0.00547845	0.0171143																			-0.00625635	-0.00625635	0.00989181	1430
seq.4559.64	Q16719	KYNU	KYNU	-0.0196437	-0.0196437	0.0163009	1998	0.228319	0.743313	-0.109143	-0.109143	0.0164218	1998	3.86648e-11	1.1835e-09	-0.0274395	-0.0274395	0.0161632	1997	0.0897294	0.518211	-0.111138	-0.111138	0.0164561	1997	1.88466e-11	6.10212e-10																			-0.0246002	-0.0246002	0.0176931	1436
seq.4468.21	Q9NRA0	SPHK2	SPHK2	-0.0122248	-0.0122248	0.0138827	1989	0.378653	0.841894	-0.0582188	-0.0582188	0.0141401	1989	3.99036e-05	0.000245522	-0.016318	-0.016318	0.0138598	1988	0.239192	0.705909	-0.0593949	-0.0593949	0.014174	1988	2.90628e-05	0.000184107																			-0.0233889	-0.0233889	0.0155109	1430
seq.4459.68	Q16549	PCSK7	PCSK7	0.0114934	0.0114934	0.0258119	2001	0.656169	0.929817	-0.229532	-0.229532	0.0258525	2001	1.47175e-18	4.46738e-16	-0.00408045	-0.00408045	0.0253863	2000	0.872319	0.972243	-0.22982	-0.22982	0.0259209	2000	1.63762e-18	4.97087e-16																			4.69142e-05	4.69142e-05	0.0263541	1439
seq.4250.23	Q9UNZ2	NSFL1C	NSFL1C	0.0348844	0.0348844	0.0337558	2002	0.301526	0.799641	-0.199482	-0.199482	0.0341474	2002	6.0124e-09	9.79872e-08	0.0213634	0.0213634	0.0335672	2001	0.524565	0.869171	-0.197964	-0.197964	0.0342356	2001	8.52392e-09	1.32685e-07																			0.0392876	0.0392876	0.0351819	1439
seq.4314.12	Q9H773	DCTPP1	DCTPP1	0.0318482	0.0318482	0.0225067	1997	0.157208	0.674235	-0.0628311	-0.0628311	0.0228727	1997	0.00606841	0.0188041	0.0274415	0.0274415	0.0225343	1996	0.223457	0.690367	-0.0607702	-0.0607702	0.0229324	1996	0.00811347	0.0238429																			0.0148292	0.0148292	0.0254839	1436
seq.4258.15	Q9UQ80	PA2G4	PA2G4	0.0575475	0.0575475	0.0496009	2002	0.246101	0.760408	-0.460612	-0.460612	0.0495475	2002	3.67445e-20	1.70579e-17	0.0262147	0.0262147	0.0487071	2001	0.59049	0.897795	-0.45875	-0.45875	0.049677	2001	6.40091e-20	2.74298e-17																			0.0447229	0.0447229	0.0518101	1439
seq.4267.81	O00541	PES1	PES1	-0.00197777	-0.00197777	0.0181056	1989	0.913027	0.984307	0.0620224	0.0620224	0.0184206	1989	0.000774357	0.00327215	0.00220402	0.00220402	0.0181014	1988	0.903102	0.980209	0.0621767	0.0621767	0.0184687	1988	0.00077552	0.00324507																			0.00116757	0.00116757	0.0190636	1428
seq.4271.75	Q99471	PFDN5	PFDN5	-0.00444365	-0.00444365	0.0144082	1990	0.757802	0.953351	-0.046007	-0.046007	0.0146489	1990	0.00171054	0.00642667	-0.00764536	-0.00764536	0.014411	1989	0.595809	0.899389	-0.0465532	-0.0465532	0.0146877	1989	0.00155003	0.00585378																			-0.00488506	-0.00488506	0.0141953	1432
seq.4272.46	P06744	GPI	GPI	-0.0237279	-0.0237279	0.0237814	2001	0.318522	0.805844	0.0668044	0.0668044	0.0241999	2001	0.00582357	0.0181768	-0.0191263	-0.0191263	0.0238056	2000	0.421818	0.826732	0.0654064	0.0654064	0.0242645	2000	0.00708601	0.0213136																			-0.0065978	-0.0065978	0.0261288	1439
seq.4282.3	P62826	RAN	RAN	0.138974	0.138974	0.058072	2002	0.0167971	0.280016	-0.25454	-0.25454	0.0590396	2002	1.70145e-05	0.000116715	0.122181	0.122181	0.0579781	2001	0.0352095	0.371741	-0.245859	-0.245859	0.0591326	2001	3.34943e-05	0.000208374																			0.126854	0.126854	0.0601744	1439
seq.4284.18	Q14498	RBM39	RBM39	0.0604869	0.0604869	0.0254465	1989	0.0175473	0.287167	0.0687281	0.0687281	0.0259919	1989	0.0082526	0.0243796	0.0656707	0.0656707	0.025468	1988	0.00999274	0.199658	0.0735598	0.0735598	0.0260227	1988	0.0047492	0.0151612																			0.0413112	0.0413112	0.0277968	1432
seq.4297.62	Q9HCB6	SPON1	SPON1_1	0.00970701	0.00970701	0.0162011	1998	0.549134	0.907765	0.0739161	0.0739161	0.0164483	1998	7.39471e-06	5.5991e-05	0.0148766	0.0148766	0.0161619	1997	0.357437	0.794661	0.0749838	0.0749838	0.0164897	1997	5.75968e-06	4.39364e-05																			-0.00261902	-0.00261902	0.0181606	1434
seq.4301.58	P04183	TK1	TK1	-0.0263278	-0.0263278	0.0201561	1993	0.191638	0.713381	-0.10572	-0.10572	0.0203825	1993	2.35609e-07	2.58496e-06	-0.0337285	-0.0337285	0.0200696	1992	0.0930018	0.523475	-0.108111	-0.108111	0.0204228	1992	1.33106e-07	1.52946e-06																			-0.0287529	-0.0287529	0.0227313	1431
seq.4318.12	P29350	PTPN6	PTPN6	-0.0178941	-0.0178941	0.050466	2002	0.722943	0.942683	0.34583	0.34583	0.050889	2002	1.41639e-11	4.9155e-10	0.00575409	0.00575409	0.0500292	2001	0.908445	0.981912	0.346239	0.346239	0.0510255	2001	1.51762e-11	5.04833e-10																			0.0211308	0.0211308	0.0564859	1439
seq.4450.26	Q99729	HNRNPAB	HNRNPAB_1	0.046591	0.046591	0.0296636	2002	0.116422	0.619058	-0.140576	-0.140576	0.0301094	2002	3.22984e-06	2.64673e-05	0.03717	0.03717	0.0295892	2001	0.209189	0.67431	-0.137935	-0.137935	0.0301784	2001	5.15838e-06	3.98926e-05																			0.0293814	0.0293814	0.0311199	1439
seq.4328.2	Q9BWV1	BOC	BOC	0.00478925	0.00478925	0.0256395	1999	0.851843	0.972676	-0.16682	-0.16682	0.0259294	1999	1.55492e-10	3.94689e-09	-0.00683186	-0.00683186	0.0254483	1998	0.788373	0.950507	-0.167316	-0.167316	0.026001	1998	1.54169e-10	3.76887e-09																			-0.0160697	-0.0160697	0.0277944	1439
seq.4359.87	O43781	DYRK3	DYRK3_2	-0.0147544	-0.0147544	0.0134969	1994	0.274453	0.781027	-0.0321212	-0.0321212	0.0137399	1994	0.0194955	0.0492115	-0.0169998	-0.0169998	0.0135124	1993	0.208509	0.67431	-0.0333113	-0.0333113	0.0137704	1993	0.0156501	0.0412783																			-0.01965	-0.01965	0.014701	1434
seq.4413.3	P03973	SLPI	SLPI	0.0329922	0.0329922	0.0164308	1995	0.0447836	0.44674	0.0809902	0.0809902	0.0166992	1995	1.33047e-06	1.20553e-05	0.0388969	0.0388969	0.0163747	1994	0.0176227	0.27631	0.0838472	0.0838472	0.0167231	1994	5.8065e-07	5.70086e-06																			0.0503027	0.0503027	0.0185317	1435
seq.4423.77	Q07817	BCL2L1	BCL2L1	-0.0505112	-0.0505112	0.0329011	2001	0.124881	0.637688	-0.254402	-0.254402	0.0331291	2001	2.48908e-14	2.15869e-12	-0.0680768	-0.0680768	0.0324963	2000	0.0363045	0.373721	-0.259211	-0.259211	0.0331807	2000	9.00852e-15	8.86853e-13																			-0.0513504	-0.0513504	0.0350968	1439
seq.4430.44	Q9BWP8	COLEC11	COLEC11	0.00149605	0.00149605	0.0340329	2001	0.964942	0.994759	0.0830463	0.0830463	0.0346607	2001	0.0166673	0.0435984	0.00720991	0.00720991	0.0340753	2000	0.83245	0.961992	0.0835591	0.0835591	0.0347536	2000	0.0162925	0.0425263																			0.0241268	0.0241268	0.0386314	1438
seq.4436.1	O75355	ENTPD3	ENTPD3	-0.0387068	-0.0387068	0.0287609	1997	0.178515	0.699561	-0.221519	-0.221519	0.0289685	1997	3.17866e-14	2.63143e-12	-0.0540784	-0.0540784	0.0284121	1996	0.0571379	0.450387	-0.225367	-0.225367	0.02902	1996	1.2858e-14	1.18571e-12																			-0.0440928	-0.0440928	0.0311232	1435
seq.4437.56	O75356	ENTPD5	ENTPD5	-0.0050107	-0.0050107	0.0185016	2001	0.786554	0.959967	-0.0981075	-0.0981075	0.0187561	2001	1.86522e-07	2.0937e-06	-0.011734	-0.011734	0.0184239	2000	0.524268	0.869171	-0.0989381	-0.0989381	0.0188042	2000	1.58186e-07	1.77837e-06																			-0.00744142	-0.00744142	0.0205106	1439
seq.4440.15	Q96P31	FCRL3	FCRL3	-0.0310354	-0.0310354	0.0192057	1991	0.106263	0.602433	-0.0684153	-0.0684153	0.0195466	1991	0.000475301	0.00215871	-0.0360895	-0.0360895	0.0191978	1990	0.0602709	0.458802	-0.0710859	-0.0710859	0.0195858	1990	0.000291178	0.00139006																			-0.043819	-0.043819	0.0218462	1431
seq.3708.62	P01023	A2M	A2M	-0.0362953	-0.0362953	0.0236318	2002	0.124728	0.637647	0.112087	0.112087	0.0239861	2002	3.16612e-06	2.60624e-05	-0.0287794	-0.0287794	0.0235721	2001	0.222265	0.689211	0.110042	0.110042	0.0240415	2001	5.0027e-06	3.88174e-05																			-0.00936031	-0.00936031	0.0247624	1439
seq.3684.78	P21757	MSR1	MSR1_4	0.0238978	0.0238978	0.0126229	1987	0.0584752	0.489115	0.0348373	0.0348373	0.012887	1987	0.00692394	0.0210434	0.0264069	0.0264069	0.0126313	1986	0.036691	0.374886	0.0367215	0.0367215	0.0129076	1986	0.00448724	0.0144516																			0.0179414	0.0179414	0.0129465	1428
seq.3681.87	Q9P0G3	KLK14	KLK14_2	-0.00325685	-0.00325685	0.0382419	2002	0.932139	0.988447	-0.317385	-0.317385	0.038353	2002	2.30895e-16	3.58071e-14	-0.0250559	-0.0250559	0.037701	2001	0.506386	0.863333	-0.319165	-0.319165	0.0384518	2001	1.88435e-16	3.34817e-14																			-0.0190117	-0.0190117	0.0396036	1439
seq.3390.72	P42336	PIK3CA	PIK3CA	-0.0187746	-0.0187746	0.0181467	1998	0.30098	0.798996	-0.0878893	-0.0878893	0.0184147	1998	1.94882e-06	1.70434e-05	-0.0249365	-0.0249365	0.0180894	1997	0.168199	0.633532	-0.089673	-0.089673	0.018456	1997	1.27331e-06	1.15231e-05																			-0.00852352	-0.00852352	0.019823	1437
seq.3362.61	Q9BU40	CHRDL1	CHRDL1	0.0136166	0.0136166	0.024737	2002	0.582069	0.915346	0.0989103	0.0989103	0.0251345	2002	8.59492e-05	0.00048598	0.0204716	0.0204716	0.0247057	2001	0.40742	0.82063	0.100365	0.100365	0.0251977	2001	7.04557e-05	0.000399432																			0.0226052	0.0226052	0.0272413	1439
seq.3364.76	O60911	CTSV	CTSV	0.026316	0.026316	0.0228722	1994	0.250047	0.764733	-0.0774444	-0.0774444	0.0232482	1994	0.000880523	0.00365713	0.0211942	0.0211942	0.0228712	1993	0.354207	0.790648	-0.0759607	-0.0759607	0.0233041	1993	0.00113472	0.00450243																			0.0292119	0.0292119	0.0251404	1432
seq.3365.7	Q9UBT3	DKK4	DKK4_2	0.00121952	0.00121952	0.0313067	2002	0.968931	0.995633	-0.109032	-0.109032	0.031837	2002	0.000627939	0.00272496	-0.00625775	-0.00625775	0.031299	2001	0.841552	0.963243	-0.109476	-0.109476	0.0319222	2001	0.000617031	0.00264105																			0.00401414	0.00401414	0.0351103	1439
seq.3374.49	P08631	HCK	HCK	0.00164602	0.00164602	0.0138789	1991	0.905605	0.982331	0.0367203	0.0367203	0.0141621	1991	0.0095879	0.0275534	0.00409716	0.00409716	0.0138906	1990	0.768056	0.946562	0.0370039	0.0370039	0.0141979	1990	0.00922132	0.026344																			0.00936407	0.00936407	0.0158297	1432
seq.3381.24	P07948	LYN	LYN_1	0.0202204	0.0202204	0.053988	2002	0.708046	0.940903	0.294615	0.294615	0.05467	2002	7.92136e-08	9.84763e-07	0.0405395	0.0405395	0.0537389	2001	0.450711	0.842583	0.297495	0.297495	0.054809	2001	6.3962e-08	7.97882e-07																			0.0757252	0.0757252	0.0570395	1439
seq.3387.1	O75914	PAK3	PAK3	-0.0325613	-0.0325613	0.0262229	1999	0.214488	0.726444	-0.160031	-0.160031	0.0265614	1999	2.00874e-09	3.73308e-08	-0.0436516	-0.0436516	0.0260492	1998	0.0939463	0.523475	-0.163128	-0.163128	0.0266137	1998	1.05932e-09	2.10276e-08																			-0.0283003	-0.0283003	0.0281758	1437
seq.3388.58	Q9P286	PAK5	PAK5	-0.0129599	-0.0129599	0.013863	1990	0.349974	0.822173	-0.0524628	-0.0524628	0.0141416	1990	0.000213103	0.00106771	-0.0166128	-0.0166128	0.0138504	1989	0.230498	0.697662	-0.0536475	-0.0536475	0.0141745	1989	0.000158398	0.000812288																			-0.0147571	-0.0147571	0.0151633	1431
seq.3389.7	P05154	SERPINA5	SERPINA5	0.00438104	0.00438104	0.0967535	2002	0.963888	0.994228	-0.538994	-0.538994	0.0979422	2002	4.20884e-08	5.64666e-07	-0.0325906	-0.0325906	0.096285	2001	0.735037	0.939995	-0.541309	-0.541309	0.0982024	2001	4.00252e-08	5.36986e-07																			-0.0408751	-0.0408751	0.0883257	1433
seq.3391.10	P48736	PIK3CG	PIK3CG	-0.0580477	-0.0580477	0.0291709	2002	0.0467354	0.453352	-0.183431	-0.183431	0.0294976	2002	6.09275e-10	1.28282e-08	-0.0709203	-0.0709203	0.028956	2001	0.0144009	0.250384	-0.18847	-0.18847	0.0295326	2001	2.16944e-10	5.14801e-09																			-0.052914	-0.052914	0.030645	1439
seq.3356.50	P43166	CA7	CA7	0.0124161	0.0124161	0.0186693	1990	0.506092	0.890917	0.044758	0.044758	0.0190418	1990	0.0188444	0.0479502	0.0154695	0.0154695	0.0186903	1989	0.407954	0.820753	0.0458329	0.0458329	0.0190875	1989	0.0164328	0.0428464																			-0.00054558	-0.00054558	0.0204303	1430
seq.2708.54	Q9UNG2	TNFSF18	TNFSF18	-0.0179925	-0.0179925	0.0145986	1995	0.217916	0.730901	-0.097483	-0.097483	0.0147488	1995	4.93156e-11	1.42565e-09	-0.0246984	-0.0246984	0.0144744	1994	0.0880992	0.518211	-0.0992227	-0.0992227	0.0147769	1994	2.44924e-11	7.72412e-10																			-0.0216646	-0.0216646	0.015852	1434
seq.3397.7	Q06124	PTPN11	PTPN11_2	-0.0198748	-0.0198748	0.0385557	2002	0.606272	0.919574	0.258793	0.258793	0.0388985	2002	3.69372e-11	1.13539e-09	-0.00220992	-0.00220992	0.0382414	2001	0.953923	0.99208	0.258636	0.258636	0.0390029	2001	4.27067e-11	1.23952e-09																			0.0183623	0.0183623	0.0414811	1439
seq.3399.31	Q8WWQ8	STAB2	STAB2	-0.00882833	-0.00882833	0.0256779	1996	0.731025	0.94511	-0.178345	-0.178345	0.0258729	1996	7.29572e-12	2.78269e-10	-0.020939	-0.020939	0.0254404	1995	0.410572	0.822635	-0.17981	-0.17981	0.0259362	1995	5.55158e-12	2.17437e-10																			-0.0144342	-0.0144342	0.028072	1437
seq.3416.2	Q06187	BTK	BTK_2	0.0300127	0.0300127	0.0492069	2002	0.541979	0.906312	0.123425	0.123425	0.0501156	2002	0.013869	0.0373929	0.0386301	0.0386301	0.0492615	2001	0.433025	0.830372	0.12617	0.12617	0.0502425	2001	0.0121098	0.0332154																			0.0769135	0.0769135	0.0531523	1439
seq.3418.12	Q8IU85	CAMK1D	CAMK1D	-0.0438466	-0.0438466	0.0248259	1997	0.0775214	0.53768	-0.175493	-0.175493	0.0250848	1997	3.58063e-12	1.54233e-10	-0.0564245	-0.0564245	0.0245832	1996	0.0218222	0.302534	-0.17962	-0.17962	0.0251225	1996	1.21445e-12	5.8591e-11																			-0.046754	-0.046754	0.0270476	1436
seq.3420.21	Q8N1Q1	CA13	CA13	-0.0142234	-0.0142234	0.0360211	2002	0.692986	0.938131	-0.0947442	-0.0947442	0.0366787	2002	0.00986254	0.0282313	-0.0207954	-0.0207954	0.0360562	2001	0.564174	0.887116	-0.0962217	-0.0962217	0.0367742	2001	0.00894906	0.0256476																			0.0233376	0.0233376	0.0390551	1439
seq.3421.54	P32971	TNFSF8	TNFSF8	-0.0238251	-0.0238251	0.0161355	1998	0.139951	0.65176	-0.0861623	-0.0861623	0.0163836	1998	1.60282e-07	1.83593e-06	-0.0298006	-0.0298006	0.0160624	1997	0.0637006	0.469696	-0.0882687	-0.0882687	0.0164129	1997	8.41417e-08	1.02162e-06																			-0.034154	-0.034154	0.0169416	1435
seq.3422.4	P06493	CDK1	CDK1	-0.00415068	-0.00415068	0.0104761	1992	0.691996	0.937891	-0.0410118	-0.0410118	0.010705	1992	0.000131533	0.000703539	-0.00693139	-0.00693139	0.0104643	1991	0.507803	0.863643	-0.0415003	-0.0415003	0.0107319	1991	0.000113719	0.000606474																			-0.0109138	-0.0109138	0.0118099	1434
seq.3358.51	Q00535	CDK5	CDK5	-0.0400644	-0.0400644	0.0352841	2000	0.25631	0.76879	-0.257609	-0.257609	0.0355421	2000	6.01373e-13	3.5048e-11	-0.058017	-0.058017	0.0349111	1999	0.0966997	0.529759	-0.26175	-0.26175	0.0356137	1999	2.88099e-13	1.82504e-11																			-0.048169	-0.048169	0.0377809	1437
seq.3352.80	P23280	CA6	CA6_2	0.00877663	0.00877663	0.0480934	2002	0.855215	0.973476	0.127222	0.127222	0.048969	2002	0.00944512	0.0272182	0.0175511	0.0175511	0.0481402	2001	0.715461	0.939123	0.128469	0.128469	0.0490989	2001	0.00894938	0.0256476																			-0.0283429	-0.0283429	0.0541243	1439
seq.3431.54	P21709	EPHA1	EPHA1	-0.0067657	-0.0067657	0.0411946	2002	0.869561	0.978701	-0.283501	-0.283501	0.0415347	2002	1.15617e-11	4.19041e-10	-0.0262563	-0.0262563	0.0408289	2001	0.520244	0.866463	-0.285366	-0.285366	0.0416419	2001	9.60418e-12	3.36377e-10																			-0.00111017	-0.00111017	0.0434036	1439
seq.3298.52	Q8IWV2	CNTN4	CNTN4	-0.0178886	-0.0178886	0.0146907	2000	0.22349	0.73929	-0.052016	-0.052016	0.0149439	2000	0.000510746	0.00229537	-0.02155	-0.02155	0.0146834	1999	0.142357	0.598639	-0.0535488	-0.0535488	0.0149761	1999	0.00035769	0.00165131																			-0.028487	-0.028487	0.0163521	1438
seq.3221.54	Q8N474	SFRP1	SFRP1_2	-0.0349292	-0.0349292	0.025573	1992	0.172137	0.691524	-0.0857223	-0.0857223	0.0260114	1992	0.000999468	0.00406767	-0.0412627	-0.0412627	0.025573	1991	0.106789	0.540786	-0.0887814	-0.0887814	0.0260699	1991	0.000673524	0.00284937																			-0.0430394	-0.0430394	0.0269347	1433
seq.3222.11	Q14563	SEMA3A	SEMA3A	0.0097751	0.0097751	0.0154949	1988	0.528206	0.900112	0.042677	0.042677	0.0157881	1988	0.0069278	0.0210463	0.0127525	0.0127525	0.0155071	1987	0.410967	0.822635	0.0435846	0.0435846	0.0158279	1987	0.00594703	0.0183577																			0.00906742	0.00906742	0.0167982	1429
seq.3236.12	P49841	GSK3B	GSK3B_2	0.0146806	0.0146806	0.0485613	2002	0.762447	0.955407	0.126269	0.126269	0.049449	2002	0.0107377	0.0303196	0.0234184	0.0234184	0.0486109	2001	0.630035	0.907255	0.127933	0.127933	0.0495789	2001	0.00993981	0.0280339																			0.0347671	0.0347671	0.0498366	1439
seq.3280.49	P16112	ACAN	ACAN	-0.0222178	-0.0222178	0.0186906	1992	0.234694	0.749032	-0.0485724	-0.0485724	0.0190039	1992	0.0106644	0.0301354	-0.025622	-0.025622	0.0187069	1991	0.170949	0.637014	-0.0503673	-0.0503673	0.0190448	1991	0.00824143	0.0241217																			-0.0241622	-0.0241622	0.0209211	1430
seq.3284.75	P21810	BGN	BGN_2	-0.0160946	-0.0160946	0.0457962	2002	0.725295	0.942683	-0.33549	-0.33549	0.0461038	2002	4.88388e-13	2.86928e-11	-0.0391989	-0.0391989	0.0453166	2001	0.387142	0.812526	-0.338275	-0.338275	0.046219	2001	3.60116e-13	2.20457e-11																			-0.030559	-0.030559	0.0484018	1439
seq.3285.23	P00736	C1R	C1R	0.0372626	0.0372626	0.0354729	2001	0.293637	0.79381	-0.275807	-0.275807	0.0356603	2001	1.63579e-14	1.52779e-12	0.0184857	0.0184857	0.0350556	2000	0.598027	0.899389	-0.274491	-0.274491	0.0357539	2000	2.52462e-14	2.16375e-12																			0.0176972	0.0176972	0.0364556	1438
seq.3289.19	Q9NS85	CA10	CA10_2	-0.028376	-0.028376	0.0182899	1998	0.120952	0.627972	-0.0996326	-0.0996326	0.0185464	1998	8.69112e-08	1.07132e-06	-0.035327	-0.035327	0.0182016	1997	0.0524143	0.435725	-0.102137	-0.102137	0.0185784	1997	4.34279e-08	5.78376e-07																			-0.0282036	-0.0282036	0.0196058	1438
seq.3292.75	P09326	CD48	CD48	-0.00897984	-0.00897984	0.0256408	1997	0.726213	0.942683	-0.0653707	-0.0653707	0.0260993	1997	0.0123349	0.033935	-0.0137794	-0.0137794	0.0256758	1996	0.591557	0.89832	-0.0664058	-0.0664058	0.0261751	1996	0.0112569	0.0312524																			-0.0203058	-0.0203058	0.0282638	1437
seq.3303.23	Q15828	CST6	CST6_2	0.0120336	0.0120336	0.0292466	2002	0.680784	0.935922	0.101716	0.101716	0.0297435	2002	0.000639282	0.0027639	0.0190734	0.0190734	0.029238	2001	0.51425	0.865276	0.103071	0.103071	0.0298202	2001	0.000558816	0.00242898																			0.0047313	0.0047313	0.0323837	1439
seq.3351.1	Q13554	CAMK2B	CAMK2B	0.0652191	0.0652191	0.0332492	2001	0.0499566	0.464415	0.0822892	0.0822892	0.0338927	2001	0.0152728	0.040513	0.0711806	0.0711806	0.0332834	2000	0.0325871	0.358769	0.0873426	0.0873426	0.0339448	2000	0.0101514	0.0285312																			0.0448887	0.0448887	0.0381845	1439
seq.3305.6	Q9NR61	DLL4	DLL4	0.015852	0.015852	0.0231675	1997	0.493906	0.889739	-0.138673	-0.138673	0.0234698	1997	4.04663e-09	6.8315e-08	0.00645846	0.00645846	0.0230312	1996	0.779182	0.948993	-0.138215	-0.138215	0.023532	1996	4.9865e-09	8.2187e-08																			0.00559918	0.00559918	0.0247887	1435
seq.3322.52	Q6UXM1	LRIG3	LRIG3	-0.000709685	-0.000709685	0.0154939	2001	0.963471	0.994228	-0.0630599	-0.0630599	0.0157296	2001	6.32114e-05	0.000370173	-0.00517282	-0.00517282	0.0154753	2000	0.738216	0.939995	-0.063438	-0.063438	0.0157737	2000	5.9909e-05	0.000347482																			-0.0143141	-0.0143141	0.0173371	1438
seq.3324.51	Q9HBG7	LY9	LY9	0.0029584	0.0029584	0.0360879	1997	0.934673	0.98955	-0.162432	-0.162432	0.0365683	1997	9.40533e-06	6.90008e-05	-0.00837727	-0.00837727	0.0360099	1996	0.816066	0.956719	-0.163036	-0.163036	0.036669	1996	9.22226e-06	6.66509e-05																			-0.0340915	-0.0340915	0.0382152	1435
seq.3325.2	O00339	MATN2	MATN2	0.00237581	0.00237581	0.0140812	1999	0.866032	0.978176	0.0460371	0.0460371	0.0143254	1999	0.00133142	0.00520188	0.00556113	0.00556113	0.0140825	1998	0.692961	0.92952	0.0464339	0.0464339	0.0143637	1998	0.00124607	0.00487521																			-0.00241551	-0.00241551	0.0158761	1436
seq.3326.58	Q9BY67	CADM1	CADM1	0.00561222	0.00561222	0.0190334	1999	0.76813	0.957839	-0.0846451	-0.0846451	0.0193466	1999	1.27573e-05	9.06705e-05	-0.000273254	-0.000273254	0.018996	1998	0.988524	0.996972	-0.0846649	-0.0846649	0.0194004	1998	1.3417e-05	9.26474e-05																			-0.00597127	-0.00597127	0.0203892	1438
seq.3327.27	Q9HB63	NTN4	NTN4	-0.00576339	-0.00576339	0.0184586	1997	0.754896	0.952546	-0.0558386	-0.0558386	0.0187855	1997	0.00298977	0.0104063	-0.00964841	-0.00964841	0.0184672	1996	0.601406	0.899389	-0.0565284	-0.0565284	0.0188352	1996	0.00272242	0.00957182																			-0.0151253	-0.0151253	0.0211321	1436
seq.3341.33	P00519	ABL1	ABL1	0.0129169	0.0129169	0.0149923	1988	0.389029	0.846015	0.0389798	0.0389798	0.0152716	1988	0.0107712	0.0303906	0.015659	0.015659	0.0150068	1987	0.296864	0.75396	0.0400942	0.0400942	0.0153085	1987	0.00888385	0.0254899																			0.00685029	0.00685029	0.0167455	1429
seq.3346.72	Q96GD4	AURKB	AURKB	-0.0144231	-0.0144231	0.0201551	1993	0.474319	0.883286	-0.110002	-0.110002	0.020404	1993	7.83e-08	9.75069e-07	-0.0226351	-0.0226351	0.0200674	1992	0.259476	0.730482	-0.111731	-0.111731	0.0204601	1992	5.32942e-08	6.78756e-07																			-0.0169345	-0.0169345	0.0219759	1434
seq.3423.59	P23946	CMA1	CMA1	-0.00296514	-0.00296514	0.0197002	1998	0.880375	0.980353	-0.0848665	-0.0848665	0.0200352	1998	2.38018e-05	0.000155512	-0.00894843	-0.00894843	0.0196667	1997	0.649155	0.914719	-0.0855199	-0.0855199	0.0200906	1997	2.17065e-05	0.000142461																			-0.019781	-0.019781	0.0219466	1437
seq.3437.80	P36888	FLT3	FLT3	-0.0395104	-0.0395104	0.0302381	2002	0.191484	0.713381	-0.208659	-0.208659	0.0304989	2002	1.0376e-11	3.83702e-10	-0.0540241	-0.0540241	0.0299594	2001	0.0715005	0.489756	-0.212497	-0.212497	0.030556	2001	4.77815e-12	1.90212e-10																			-0.0452454	-0.0452454	0.0323188	1439
seq.3676.15	P11717	IGF2R	IGF2R_2	-0.00458903	-0.00458903	0.0136208	2002	0.736217	0.945616	0.0341366	0.0341366	0.0138715	2002	0.0139419	0.0375201	-0.0022685	-0.0022685	0.0136371	2001	0.8679	0.970625	0.0339754	0.0339754	0.0139086	2001	0.0146614	0.0390953																			-0.0132847	-0.0132847	0.0155933	1439
seq.3616.3	P15586	GNS	GNS_1	0.0118735	0.0118735	0.022104	1992	0.591212	0.916691	-0.1011	-0.1011	0.022439	1992	7.00483e-06	5.34908e-05	0.00497961	0.00497961	0.0220528	1991	0.821377	0.958164	-0.100745	-0.100745	0.0224993	1991	7.97254e-06	5.88449e-05																			-0.0177976	-0.0177976	0.0249988	1431
seq.3581.53	P02765	AHSG	AHSG_2	-0.00152905	-0.00152905	0.0118435	1995	0.897288	0.981821	-0.0660267	-0.0660267	0.011939	1995	3.61664e-08	4.90637e-07	-0.00605209	-0.00605209	0.0117841	1994	0.607603	0.89955	-0.0664517	-0.0664517	0.0119699	1994	3.2093e-08	4.37004e-07																			-0.00141367	-0.00141367	0.0133153	1434
seq.3585.54	P35613	BSG	BSG	0.0117058	0.0117058	0.0156931	1996	0.455802	0.877723	-0.0473829	-0.0473829	0.0159685	1996	0.00304028	0.0105368	0.0084216	0.0084216	0.0157039	1995	0.591828	0.898363	-0.0467681	-0.0467681	0.0160125	1995	0.00353136	0.0118936																			0.00634825	0.00634825	0.0180747	1436
seq.3592.4	Q14012	CAMK1	CAMK1	0.00275086	0.00275086	0.0226933	2000	0.90353	0.982331	-0.0775682	-0.0775682	0.023092	2000	0.000796686	0.00335872	-0.00253977	-0.00253977	0.02269	1999	0.910887	0.982438	-0.0777481	-0.0777481	0.0231536	1999	0.000800034	0.00333806																			-0.00357451	-0.00357451	0.025733	1438
seq.3593.72	P42574	CASP3	CASP3	0.00154422	0.00154422	0.0400124	2002	0.969218	0.995633	-0.0973656	-0.0973656	0.0407511	2002	0.0169738	0.0442094	-0.00513078	-0.00513078	0.0400626	2001	0.898107	0.977253	-0.0977301	-0.0977301	0.0408604	2001	0.0168575	0.0438127																			0.0578958	0.0578958	0.043624	1439
seq.3600.2	Q13231	CHIT1	CHIT1_2	0.084854	0.084854	0.0466902	2002	0.0693077	0.518488	0.172243	0.172243	0.0475035	2002	0.000295152	0.00142114	0.0970894	0.0970894	0.0466506	2001	0.0375422	0.377161	0.179141	0.179141	0.0475796	2001	0.000171299	0.000867812																			0.0759206	0.0759206	0.0511631	1439
seq.3601.54	O00533	CHL1	CHL1_1	0.000277363	0.000277363	0.016164	2002	0.986311	0.997401	0.0547428	0.0547428	0.0164404	2002	0.000884945	0.00367131	0.0040359	0.0040359	0.0161625	2001	0.802839	0.9548	0.0550296	0.0550296	0.0164843	2001	0.000858379	0.00353893																			-0.00847354	-0.00847354	0.0182398	1439
seq.3605.77	P48740	MASP1	MASP1_1	0.00479194	0.00479194	0.0121597	1995	0.693561	0.938131	-0.0384502	-0.0384502	0.0123388	1995	0.00185798	0.00691641	0.00215274	0.00215274	0.0121635	1994	0.85954	0.966779	-0.0382967	-0.0382967	0.0123722	1994	0.00199288	0.00727361																			-0.0057549	-0.0057549	0.0138389	1434
seq.3613.62	O00602	FCN1	FCN1_3	0.0192895	0.0192895	0.0418663	2002	0.645035	0.926905	-0.278727	-0.278727	0.0422455	2002	5.32545e-11	1.52141e-09	0.000253557	0.000253557	0.0415319	2001	0.995129	0.999159	-0.278709	-0.278709	0.0423589	2001	6.00082e-11	1.64966e-09																			0.00945109	0.00945109	0.0442839	1439
seq.3622.33	Q99538	LGMN	LGMN_1	0.00964807	0.00964807	0.0145871	1996	0.508424	0.890917	-0.0492366	-0.0492366	0.0148346	1996	0.000919516	0.00379099	0.00630029	0.00630029	0.0145873	1995	0.665859	0.922026	-0.0487871	-0.0487871	0.0148741	1995	0.0010559	0.00423814																			-0.00178525	-0.00178525	0.0161639	1434
seq.3521.16	P01215	CGA	CGA_4	-0.0168124	-0.0168124	0.0434222	2001	0.698661	0.940654	-0.123002	-0.123002	0.0442696	2001	0.00551235	0.0173541	-0.0252576	-0.0252576	0.0434514	2000	0.561114	0.884013	-0.124786	-0.124786	0.0443831	2000	0.00497826	0.0157681																			0.017816	0.017816	0.0475576	1438
seq.3624.3	Q9BQR3	PRSS27	PRSS27_2	0.000318758	0.000318758	0.0164388	1995	0.984531	0.997401	-0.053394	-0.053394	0.0167098	1995	0.00141831	0.00546688	-0.00331741	-0.00331741	0.0164401	1994	0.840104	0.963243	-0.0536276	-0.0536276	0.0167538	1994	0.00139148	0.00534929																			-0.00561021	-0.00561021	0.0182504	1435
seq.3628.3	P36507	MAP2K2	MAP2K2	-0.00223249	-0.00223249	0.0317394	2001	0.943932	0.990143	-0.0872729	-0.0872729	0.0323179	2001	0.00698285	0.0211959	-0.0082504	-0.0082504	0.0317667	2000	0.795108	0.952616	-0.0878609	-0.0878609	0.0324046	2000	0.00675785	0.0204787																			0.00965036	0.00965036	0.033232	1438
seq.3629.60	Q9Y5S2	CDC42BPB	CDC42BPB	0.0208371	0.0208371	0.0172009	1999	0.225887	0.741006	-0.0636186	-0.0636186	0.0175207	1999	0.000289363	0.00139788	0.0166184	0.0166184	0.017192	1998	0.333844	0.779608	-0.062447	-0.062447	0.0175628	1998	0.000385841	0.00176561																			0.0115933	0.0115933	0.0195597	1438
seq.3630.27	Q8N126	CADM3	CADM3	0.00592205	0.00592205	0.0203386	1991	0.770949	0.957874	-0.0549564	-0.0549564	0.0206499	1991	0.00784556	0.0233762	0.00220266	0.00220266	0.0203565	1990	0.913845	0.982474	-0.0548018	-0.0548018	0.0207044	1990	0.00818826	0.0240336																			0.014789	0.014789	0.0222493	1430
seq.3634.5	Q14982	OPCML	OPCML_2	-0.017491	-0.017491	0.0220725	2000	0.428201	0.863634	-0.143765	-0.143765	0.0222832	2000	1.38344e-10	3.54871e-09	-0.0274488	-0.0274488	0.0218999	1999	0.210215	0.675525	-0.145716	-0.145716	0.0223344	1999	8.63292e-11	2.23017e-09																			-0.0313292	-0.0313292	0.0239257	1438
seq.3642.4	Q9UIB8	CD84	CD84_1	-0.00233153	-0.00233153	0.0171001	2001	0.891562	0.981821	-0.0454798	-0.0454798	0.017411	2001	0.00906524	0.0263109	-0.00546623	-0.00546623	0.0171166	2000	0.749492	0.9411	-0.0458684	-0.0458684	0.0174574	2000	0.00866838	0.0249898																			-0.0106905	-0.0106905	0.0179495	1439
seq.3644.5	Q9UK85	DKKL1	DKKL1_2	-0.0234626	-0.0234626	0.0183891	2001	0.202139	0.72053	-0.083505	-0.083505	0.0186688	2001	8.1462e-06	6.068e-05	-0.0293108	-0.0293108	0.0183427	2000	0.110212	0.548426	-0.0855882	-0.0855882	0.018707	2000	5.04947e-06	3.90918e-05																			-0.0285865	-0.0285865	0.0206354	1439
seq.3654.27	Q8N8U9	BMPER	BMPER_2	0.0310194	0.0310194	0.0210653	1993	0.141036	0.652278	0.0726471	0.0726471	0.0214754	1993	0.000731353	0.00311391	0.0360708	0.0360708	0.021056	1992	0.0868529	0.515833	0.0751778	0.0751778	0.0215157	1992	0.00048608	0.00214093																			0.0170774	0.0170774	0.0229897	1432
seq.3535.84	O94907	DKK1	DKK1	-0.00429969	-0.00429969	0.0340384	2002	0.899492	0.981998	-0.127956	-0.127956	0.0345983	2002	0.000222863	0.00111051	-0.0131027	-0.0131027	0.0340127	2001	0.700107	0.933016	-0.128887	-0.128887	0.03469	2001	0.000208445	0.0010323																			-0.00625899	-0.00625899	0.0379693	1439
seq.3519.3	Q92583	CCL17	CCL17	-0.000829896	-0.000829896	0.0262565	1997	0.974788	0.9957	-0.0755104	-0.0755104	0.0266641	1997	0.00467342	0.0151308	-0.0059674	-0.0059674	0.0262725	1996	0.820342	0.957515	-0.0759285	-0.0759285	0.0267339	1996	0.00455479	0.0146433																			0.0130964	0.0130964	0.0294461	1435
seq.3440.7	P12544	GZMA	GZMA_2	0.0269141	0.0269141	0.0225504	2000	0.232811	0.747439	0.092582	0.092582	0.0229296	2000	5.60218e-05	0.000332615	0.0333698	0.0333698	0.0225146	1999	0.138459	0.591876	0.0949454	0.0949454	0.0229781	1999	3.74471e-05	0.000230019																			0.0316368	0.0316368	0.0249208	1437
seq.3472.40	O15392	BIRC5	BIRC5	-0.0317855	-0.0317855	0.0144657	1998	0.0281137	0.359944	-0.0787452	-0.0787452	0.0146825	1998	9.12344e-08	1.11893e-06	-0.0373296	-0.0373296	0.0143943	1997	0.00957402	0.194281	-0.0813959	-0.0813959	0.0146971	1997	3.45933e-08	4.67555e-07																			-0.0329175	-0.0329175	0.0155293	1437
seq.3450.4	Q92876	KLK6	KLK6	-0.0405741	-0.0405741	0.0325459	1999	0.212664	0.72463	-0.215968	-0.215968	0.0328548	1999	6.25577e-11	1.75282e-09	-0.0556405	-0.0556405	0.0322753	1998	0.0848744	0.515258	-0.219934	-0.219934	0.032919	1998	3.06643e-11	9.46564e-10																			-0.0489804	-0.0489804	0.0345106	1438
seq.3453.87	P07948	LYN	LYN_2	0.00563188	0.00563188	0.0501412	2002	0.910581	0.984119	0.311425	0.311425	0.050664	2002	9.5108e-10	1.90774e-08	0.0270335	0.0270335	0.0498045	2001	0.587333	0.897193	0.313346	0.313346	0.0507963	2001	8.31014e-10	1.715e-08																			0.0571105	0.0571105	0.0533012	1439
seq.3457.57	Q15063	POSTN	POSTN_1	0.00779346	0.00779346	0.0228461	2001	0.733042	0.945616	0.0960421	0.0960421	0.0232041	2001	3.63275e-05	0.000226386	0.0144385	0.0144385	0.0228086	2000	0.526787	0.870088	0.0970704	0.0970704	0.0232644	2000	3.14187e-05	0.000196468																			0.00967529	0.00967529	0.0248991	1438
seq.3459.49	P09619	PDGFRB	PDGFRB	-0.0186165	-0.0186165	0.0333931	2002	0.577251	0.914429	-0.0793475	-0.0793475	0.0340145	2002	0.0197596	0.0497231	-0.0241532	-0.0241532	0.0334356	2001	0.470145	0.8503	-0.0810635	-0.0810635	0.0341014	2001	0.0175413	0.0451796																			-0.0406538	-0.0406538	0.0375207	1439
seq.3461.58	Q96GW7	BCAN	BCAN	0.00156516	0.00156516	0.0186056	1997	0.932967	0.988526	0.0475371	0.0475371	0.0190157	1997	0.0125028	0.0342869	0.0047793	0.0047793	0.0186249	1996	0.797508	0.953372	0.0478733	0.0478733	0.0190652	1996	0.0121163	0.0332207																			-0.0265298	-0.0265298	0.0207287	1434
seq.3466.8	P17612	PRKACA	PRKACA	0.0148405	0.0148405	0.0470377	2002	0.752413	0.951951	-0.214406	-0.214406	0.0477357	2002	7.47462e-06	5.63109e-05	0.000197466	0.000197466	0.0469294	2001	0.996643	0.999349	-0.214392	-0.214392	0.0478639	2001	7.91503e-06	5.8539e-05																			0.0421913	0.0421913	0.0497925	1439
seq.3469.74	P51812	RPS6KA3	RPS6KA3	0.029863	0.029863	0.0283658	2002	0.292567	0.793505	-0.119856	-0.119856	0.0288144	2002	3.32288e-05	0.000208862	0.0217825	0.0217825	0.0283235	2001	0.441948	0.837286	-0.118309	-0.118309	0.0288875	2001	4.38047e-05	0.00026489																			0.040087	0.040087	0.031317	1439
seq.3471.49	O75716	STK16	STK16	-0.00777532	-0.00777532	0.026838	1996	0.772066	0.957874	-0.179618	-0.179618	0.027121	1996	4.5174e-11	1.3405e-09	-0.0200385	-0.0200385	0.0266152	1995	0.4516	0.843133	-0.181034	-0.181034	0.0271892	1995	3.56925e-11	1.08221e-09																			-0.0220626	-0.0220626	0.029265	1435
seq.3473.78	P40238	MPL	MPL	-0.0168056	-0.0168056	0.0131502	1993	0.201406	0.72053	0.0468818	0.0468818	0.0133705	1993	0.000464335	0.00211154	-0.013756	-0.013756	0.013145	1992	0.295464	0.751819	0.0459326	0.0459326	0.0134009	1992	0.000621391	0.00265659																			-0.0165783	-0.0165783	0.015276	1434
seq.3506.49	P01374	LTA	LTA_2	-0.0181692	-0.0181692	0.024965	1999	0.466829	0.88044	-0.136539	-0.136539	0.0252561	1999	7.2092e-08	9.08634e-07	-0.0275531	-0.0275531	0.0248456	1998	0.267576	0.734404	-0.138477	-0.138477	0.0253151	1998	5.0615e-08	6.52933e-07																			-0.0213491	-0.0213491	0.0265793	1437
seq.3474.19	P07996	THBS1	THBS1	0.00466077	0.00466077	0.0623139	2002	0.940385	0.989929	-0.39733	-0.39733	0.0629314	2002	3.34612e-10	7.59391e-09	-0.0225866	-0.0225866	0.0618663	2001	0.715085	0.939123	-0.398935	-0.398935	0.0630983	2001	3.16617e-10	7.119e-09																			0.000637695	0.000637695	0.0679947	1439
seq.3480.7	P51452	DUSP3	DUSP3	-0.0198474	-0.0198474	0.0320669	2001	0.536028	0.902673	0.229679	0.229679	0.032285	2001	1.56237e-12	7.43913e-11	-0.00370127	-0.00370127	0.0317616	2000	0.907242	0.981912	0.229408	0.229408	0.0323764	2000	1.90999e-12	8.64242e-11																			-0.00307617	-0.00307617	0.0336074	1439
seq.3481.87	Q9NQW7	XPNPEP1	XPNPEP1	0.0021872	0.0021872	0.0511425	2002	0.965892	0.995265	-0.431416	-0.431416	0.051262	2002	7.31544e-17	1.44035e-14	-0.0274117	-0.0274117	0.0503924	2001	0.586526	0.897071	-0.433364	-0.433364	0.0513959	2001	6.41458e-17	1.33515e-14																			-0.00308206	-0.00308206	0.053491	1439
seq.3487.32	O43927	CXCL13	CXCL13_2	0.0103875	0.0103875	0.029012	1994	0.72035	0.942683	0.111721	0.111721	0.0295019	1994	0.000157056	0.000817837	0.0179853	0.0179853	0.028982	1993	0.534954	0.874128	0.11298	0.11298	0.0295762	1993	0.000137552	0.000717298																			0.00244847	0.00244847	0.0310224	1431
seq.3488.64	P04040	CAT	CAT	0.104495	0.104495	0.0407598	2001	0.0104296	0.208164	-0.197779	-0.197779	0.0413619	2001	1.86531e-06	1.63338e-05	0.0916113	0.0916113	0.0406498	2000	0.0243248	0.317228	-0.191376	-0.191376	0.0414173	2000	4.06861e-06	3.23226e-05																			0.0774619	0.0774619	0.0451742	1438
seq.3495.15	P80162	CXCL6	CXCL6	0.0612427	0.0612427	0.0396713	1990	0.122807	0.63226	-0.118722	-0.118722	0.0403154	1990	0.00326889	0.0111488	0.053515	0.053515	0.0396937	1989	0.177748	0.645111	-0.114996	-0.114996	0.0404018	1989	0.0044682	0.0143967																			0.0145648	0.0145648	0.0439	1431
seq.3497.13	P01563	IFNA2	IFNA2	-0.0217794	-0.0217794	0.0119628	1992	0.0688184	0.518286	-0.0640467	-0.0640467	0.0120868	1992	1.29391e-07	1.50818e-06	-0.0262295	-0.0262295	0.0119058	1991	0.0277034	0.335954	-0.0658779	-0.0658779	0.0121037	1991	5.89258e-08	7.42689e-07																			-0.0250321	-0.0250321	0.0135692	1431
seq.3505.6	P01374	LTA	LTA_1	0.0014119	0.0014119	0.0198562	1999	0.94332	0.989929	-0.107556	-0.107556	0.020097	1999	9.70703e-08	1.17468e-06	-0.00621163	-0.00621163	0.0197712	1998	0.75342	0.942337	-0.108011	-0.108011	0.0201538	1998	9.31699e-08	1.11635e-06																			-0.0141252	-0.0141252	0.0217395	1438
seq.2711.6	P26992	CNTFR	CNTFR_2	0.00565725	0.00565725	0.0220928	2002	0.797925	0.961936	-0.0737424	-0.0737424	0.0224728	2002	0.00105064	0.00424274	0.000623645	0.000623645	0.0220932	2001	0.977483	0.996236	-0.0736981	-0.0736981	0.0225331	2001	0.0010912	0.00435346																			-0.00514848	-0.00514848	0.0241377	1439
seq.25486.38	Q96DV4	MRPL38	MRPL38	-0.0506331	-0.0506331	0.0194647	1999	0.00935626	0.197096	0.0617632	0.0617632	0.0198389	1999	0.00187668	0.00697887	-0.0466283	-0.0466283	0.0194752	1998	0.0167466	0.266957	0.0584388	0.0584388	0.019864	1998	0.00329918	0.0112521																			-0.0421569	-0.0421569	0.0210395	1436
seq.2704.74	O14836	TNFRSF13B	TNFRSF13B	-0.0255585	-0.0255585	0.0183689	1991	0.164259	0.685279	-0.0862487	-0.0862487	0.0186933	1991	4.20386e-06	3.36874e-05	-0.0315358	-0.0315358	0.0183151	1990	0.0852535	0.515833	-0.0884765	-0.0884765	0.0187288	1990	2.47326e-06	2.08057e-05																			-0.0373776	-0.0373776	0.0196672	1433
seq.24055.44	Q05048	CSTF1	CSTF1	-0.0288053	-0.0288053	0.0339912	1996	0.396855	0.849932	-0.233251	-0.233251	0.0343384	1996	1.44718e-11	4.99653e-10	-0.0449719	-0.0449719	0.0336867	1995	0.182027	0.649677	-0.23646	-0.23646	0.0344157	1995	8.50819e-12	3.05331e-10																			-0.0406152	-0.0406152	0.0366491	1433
seq.23705.42	P17812	CTPS1	CTPS1	0.0768853	0.0768853	0.036902	2002	0.0373325	0.410931	-0.311034	-0.311034	0.0370308	2002	8.38494e-17	1.60748e-14	0.0559129	0.0559129	0.0363839	2001	0.124513	0.568734	-0.307062	-0.307062	0.0371084	2001	2.32139e-16	4.0265e-14																			0.052704	0.052704	0.0370194	1439
seq.23706.13	Q9BVS5	TRMT61B	TRMT61B	-0.0285959	-0.0285959	0.0285414	1987	0.31651	0.80515	-0.0931489	-0.0931489	0.0291128	1987	0.00139793	0.00540548	-0.0351932	-0.0351932	0.0285426	1986	0.21772	0.683364	-0.0956853	-0.0956853	0.0291815	1986	0.00105989	0.00424946																			-0.0299838	-0.0299838	0.0324856	1428
seq.23767.1	Q9H6J7	C11orf49	C11orf49_2	0.0319651	0.0319651	0.0155115	1997	0.0394583	0.419807	0.0475259	0.0475259	0.0158117	1997	0.00268241	0.00949533	0.0354908	0.0354908	0.0155167	1996	0.0222844	0.305053	0.050126	0.050126	0.0158359	1996	0.00157236	0.00592037																			0.031419	0.031419	0.0175941	1436
seq.23771.17	Q9Y2D1	ATF5	ATF5_2	0.0542479	0.0542479	0.0316983	1995	0.087166	0.56195	0.120897	0.120897	0.0322646	1995	0.000184026	0.000945436	0.0629079	0.0629079	0.0316659	1994	0.047102	0.419484	0.125422	0.125422	0.0323212	1994	0.000107637	0.000578376																			0.0474325	0.0474325	0.0354394	1434
seq.23783.22	Q9BQ89	FAM110A	FAM110A_2	-0.0330563	-0.0330563	0.0209064	1998	0.114001	0.618045	-0.117807	-0.117807	0.0212109	1998	3.16368e-08	4.37332e-07	-0.0412076	-0.0412076	0.0207942	1997	0.0476516	0.420033	-0.120712	-0.120712	0.021246	1997	1.53006e-08	2.24275e-07																			-0.0400737	-0.0400737	0.0228436	1437
seq.23903.3	P00505	GOT2	GOT2_2	-0.0347902	-0.0347902	0.0286581	2002	0.224901	0.740583	-0.109121	-0.109121	0.0291376	2002	0.000185488	0.000951984	-0.0424491	-0.0424491	0.0286297	2001	0.138313	0.591791	-0.112136	-0.112136	0.0291998	2001	0.000126702	0.000666445																			-0.0416654	-0.0416654	0.0310956	1439
seq.23915.18	P51149	RAB7A	RAB7A	0.0836702	0.0836702	0.0392105	2002	0.0329746	0.385585	-0.0998821	-0.0998821	0.0399745	2002	0.0125464	0.0343741	0.0772229	0.0772229	0.0392613	2001	0.0493333	0.427849	-0.0943956	-0.0943956	0.0400432	2001	0.0185018	0.0470785																			0.0858672	0.0858672	0.0423557	1439
seq.24050.26	P49841	GSK3B	GSK3B_1	0.00202548	0.00202548	0.0383939	2002	0.957932	0.99332	0.110585	0.110585	0.0390804	2002	0.00470593	0.0152097	0.00962518	0.00962518	0.0384197	2001	0.802205	0.954601	0.111269	0.111269	0.0391847	2001	0.0045627	0.0146558																			0.0376423	0.0376423	0.0409084	1439
seq.24111.10	P26641	EEF1G	EEF1G	0.0037072	0.0037072	0.0166125	1997	0.823436	0.968301	0.115414	0.115414	0.0167281	1997	6.9851e-12	2.67823e-10	0.011465	0.011465	0.0164584	1996	0.486132	0.854602	0.116209	0.116209	0.0167691	1996	5.66162e-12	2.18227e-10																			0.013937	0.013937	0.0173419	1435
seq.23703.8	Q96HC4	PDLIM5	PDLIM5	-0.0134152	-0.0134152	0.0307097	2002	0.662275	0.931404	0.154069	0.154069	0.0311328	2002	8.09327e-07	7.76805e-06	-0.00290635	-0.00290635	0.0306069	2001	0.924358	0.984221	0.153862	0.153862	0.0312164	2001	8.9501e-07	8.40225e-06																			0.013502	0.013502	0.0331145	1439
seq.2421.7	P23560	BDNF	BDNF_2	0.0194119	0.0194119	0.0339683	2002	0.567746	0.913639	-0.124973	-0.124973	0.0345348	2002	0.000303354	0.00145415	0.0109292	0.0109292	0.0339506	2001	0.747551	0.940166	-0.124197	-0.124197	0.0346266	2001	0.000342871	0.00159503																			0.00410506	0.00410506	0.03821	1439
seq.24216.30	Q9H7C9	AAMDC	AAMDC	-0.0188636	-0.0188636	0.0247849	1999	0.446692	0.872426	0.153791	0.153791	0.0250191	1999	9.51058e-10	1.90774e-08	-0.00845898	-0.00845898	0.0246219	1998	0.731217	0.939995	0.153194	0.153194	0.0250847	1998	1.21616e-09	2.32538e-08																			-0.00540505	-0.00540505	0.0265655	1437
seq.24221.3	P37231	PPARG	PPARG	0.00132015	0.00132015	0.0176514	1996	0.940389	0.989929	-0.0819675	-0.0819675	0.0179226	1996	5.09283e-06	4.0023e-05	-0.00428453	-0.00428453	0.0176064	1995	0.807759	0.955312	-0.0822716	-0.0822716	0.0179703	1995	4.97927e-06	3.87129e-05																			2.62163e-05	2.62163e-05	0.0196114	1435
seq.24222.10	Q9H3P2	NELFA	NELFA	0.0128183	0.0128183	0.0204348	1992	0.530548	0.900642	0.0760097	0.0760097	0.0208062	1992	0.000265654	0.00129711	0.01802	0.01802	0.0204181	1991	0.377587	0.808352	0.0772754	0.0772754	0.0208567	1991	0.0002171	0.00107004																			0.00702993	0.00702993	0.0221244	1432
seq.24226.30	Q16658	FSCN1	FSCN1	0.0202147	0.0202147	0.0182246	2002	0.267478	0.77945	-0.0548531	-0.0548531	0.0185528	2002	0.00314695	0.0108088	0.0165485	0.0165485	0.0182357	2001	0.364261	0.799253	-0.0536774	-0.0536774	0.0185988	2001	0.0039427	0.0129673																			0.0192356	0.0192356	0.0197731	1439
seq.24235.2	Q9H4M9	EHD1	EHD1	0.0352619	0.0352619	0.0362509	2002	0.330811	0.809979	0.0860834	0.0860834	0.0369314	2002	0.0198576	0.0499526	0.041342	0.041342	0.0362958	2001	0.254827	0.72557	0.0890206	0.0890206	0.0370186	2001	0.0162737	0.0424925																			0.0750813	0.0750813	0.0394462	1439
seq.24237.115	P54284	CACNB3	CACNB3	-0.0088623	-0.0088623	0.0233931	1996	0.704845	0.940733	0.063266	0.063266	0.0238515	1996	0.00805309	0.0238969	-0.00467696	-0.00467696	0.0234125	1995	0.841686	0.963243	0.0629416	0.0629416	0.0239124	1995	0.00854949	0.0247764																			0.00415272	0.00415272	0.0264046	1436
seq.24244.81	Q96NA2	RILP	RILP	0.0845294	0.0845294	0.035598	2002	0.0176639	0.287878	-0.153614	-0.153614	0.0361955	2002	2.29601e-05	0.000150553	0.0743986	0.0743986	0.0355452	2001	0.0364688	0.373721	-0.148328	-0.148328	0.0362531	2001	4.45673e-05	0.000268991																			0.0704679	0.0704679	0.0388393	1439
seq.23704.11	O14523	C2CD2L	C2CD2L	0.0520116	0.0520116	0.0301034	1997	0.0841847	0.555706	0.0754465	0.0754465	0.0306385	1997	0.0138819	0.0374001	0.0576572	0.0576572	0.0301388	1996	0.0558838	0.445936	0.0796846	0.0796846	0.0306981	1996	0.00950775	0.0270562																			0.0579999	0.0579999	0.0334216	1435
seq.23696.256	Q9UJA5	TRMT6	TRMT6	-0.0255643	-0.0255643	0.0162987	1994	0.116925	0.619058	-0.0527452	-0.0527452	0.0165809	1994	0.0014898	0.00571823	-0.0291614	-0.0291614	0.0162951	1993	0.0736737	0.493302	-0.0547362	-0.0547362	0.016609	1993	0.000999472	0.00403836																			-0.0250756	-0.0250756	0.0173954	1433
seq.2697.7	P02776	PF4	PF4	0.0230055	0.0230055	0.0671351	2002	0.731879	0.945344	-0.429065	-0.429065	0.0677992	2002	3.04713e-10	7.06953e-09	-0.00633049	-0.00633049	0.0666539	2001	0.924344	0.984221	-0.429514	-0.429514	0.0679812	2001	3.25374e-10	7.27102e-09																			0.0129451	0.0129451	0.0723739	1439
seq.23657.102	Q8WVV9	HNRNPLL	HNRNPLL	0.0250537	0.0250537	0.0190581	1990	0.188798	0.710857	0.0810993	0.0810993	0.0193809	1990	2.98236e-05	0.000189157	0.0306812	0.0306812	0.0190208	1989	0.106895	0.540786	0.0832608	0.0832608	0.0194194	1989	1.89332e-05	0.000126193																			0.0287521	0.0287521	0.0212932	1430
seq.23624.34	Q9NZ42	PSENEN	PSENEN	0.00543102	0.00543102	0.0125793	1989	0.665975	0.93211	0.0558419	0.0558419	0.012776	1989	1.30143e-05	9.21375e-05	0.00927862	0.00927862	0.0125517	1988	0.459853	0.846288	0.0564999	0.0564999	0.0128084	1988	1.08316e-05	7.64614e-05																			0.00530786	0.00530786	0.013742	1431
seq.23637.55	Q96BH1	RNF25	RNF25	0.000156339	0.000156339	0.0140871	1990	0.991146	0.998146	0.0437513	0.0437513	0.0143376	1990	0.00230702	0.00833663	0.00306783	0.00306783	0.0140898	1989	0.827658	0.961028	0.0439627	0.0439627	0.0143738	1989	0.00225399	0.00808883																			0.00859043	0.00859043	0.0160129	1432
seq.23640.10	Q9NZN4	EHD2	EHD2	0.0181682	0.0181682	0.0269452	2001	0.500222	0.890917	0.0905212	0.0905212	0.0274103	2001	0.000975329	0.00398501	0.0244757	0.0244757	0.0269419	2000	0.363743	0.799117	0.0922618	0.0922618	0.0274784	2000	0.000800929	0.00333988																			0.0303775	0.0303775	0.0277717	1439
seq.23645.49	Q9UJ83	HACL1	HACL1	-0.0439295	-0.0439295	0.0162695	1991	0.00699014	0.164284	-0.056282	-0.056282	0.0166176	1991	0.000720643	0.00308273	-0.0480161	-0.0480161	0.0162609	1990	0.00318545	0.0954981	-0.059717	-0.059717	0.0166262	1990	0.000336448	0.00156916																			-0.0427421	-0.0427421	0.0174543	1430
seq.23648.36	Q8WTU0	DDI1	DDI1	-0.0373696	-0.0373696	0.0172478	1981	0.0303821	0.372722	-0.0423278	-0.0423278	0.0176125	1981	0.0163404	0.0428662	-0.0405284	-0.0405284	0.0172674	1980	0.0190183	0.282973	-0.0452776	-0.0452776	0.0176374	1980	0.0103269	0.0289797																			-0.0232968	-0.0232968	0.0193964	1422
seq.23649.6	O95198	KLHL2	KLHL2	0.00748292	0.00748292	0.0182834	1992	0.682382	0.935922	0.0617043	0.0617043	0.0185927	1992	0.000920538	0.00379249	0.0116446	0.0116446	0.0182787	1991	0.524159	0.869171	0.0625104	0.0625104	0.0186385	1991	0.000811933	0.00338189																			0.0169357	0.0169357	0.0206631	1432
seq.23650.2	Q08495	DMTN	DMTN	0.00129544	0.00129544	0.0262065	1998	0.96058	0.99332	0.0827398	0.0827398	0.026643	1998	0.00192624	0.00714493	0.00695428	0.00695428	0.0262125	1997	0.790803	0.952009	0.0832308	0.0832308	0.0267134	1997	0.00186118	0.00686517																			0.0191882	0.0191882	0.0289787	1436
seq.23654.6	Q9H553	ALG2	ALG2	-0.0309732	-0.0309732	0.0234619	1999	0.186937	0.708551	0.0948091	0.0948091	0.0238641	1999	7.35291e-05	0.000422778	-0.0246421	-0.0246421	0.023436	1998	0.293173	0.750181	0.0930625	0.0930625	0.0239212	1998	0.000103366	0.000559893																			-0.0142756	-0.0142756	0.0261032	1437
seq.23663.28	P21283	ATP6V1C1	ATP6V1C1	-0.004947	-0.004947	0.031363	2001	0.874683	0.979543	0.118173	0.118173	0.0318355	2001	0.000211244	0.00106059	0.00315033	0.00315033	0.0313396	2000	0.91994	0.983005	0.118397	0.118397	0.0319209	2000	0.00021369	0.0010547																			0.0179379	0.0179379	0.0337909	1439
seq.23694.3	P08243	ASNS	ASNS	-0.0179709	-0.0179709	0.0308033	2000	0.559684	0.910955	-0.205713	-0.205713	0.0310688	2000	4.56339e-11	1.3405e-09	-0.0326394	-0.0326394	0.0305517	1999	0.285498	0.743335	-0.208104	-0.208104	0.0311482	1999	3.06499e-11	9.46564e-10																			-0.0189034	-0.0189034	0.0334768	1438
seq.23665.35	P17980	PSMC3	PSMC3	0.0529869	0.0529869	0.0244725	2000	0.0304931	0.372722	-0.11149	-0.11149	0.0248535	2000	7.67248e-06	5.75634e-05	0.0453539	0.0453539	0.0244272	1999	0.0635012	0.469174	-0.108164	-0.108164	0.0249028	1999	1.47287e-05	0.000100845																			0.0388288	0.0388288	0.0259858	1438
seq.23668.281	Q9NQG6	MIEF1	MIEF1	-0.0315498	-0.0315498	0.0160632	1998	0.049656	0.463774	-0.0536689	-0.0536689	0.0163733	1998	0.00106405	0.00428738	-0.0353964	-0.0353964	0.0160594	1997	0.0276317	0.335954	-0.056195	-0.056195	0.0163977	1997	0.000622623	0.00265874																			-0.0306597	-0.0306597	0.0178404	1436
seq.23670.11	Q9BQC3	DPH2	DPH2	-0.0149041	-0.0149041	0.0169229	1987	0.378584	0.841894	0.0768423	0.0768423	0.0171116	1987	7.50752e-06	5.65003e-05	-0.00968388	-0.00968388	0.0168848	1986	0.566354	0.888358	0.076157	0.076157	0.0171561	1986	9.53104e-06	6.86103e-05																			-0.0018982	-0.0018982	0.0190502	1428
seq.23672.10	Q15008	PSMD6	PSMD6	-0.0123791	-0.0123791	0.0202021	1995	0.540104	0.906133	0.0570824	0.0570824	0.0206032	1995	0.00564797	0.0177198	-0.00853212	-0.00853212	0.0202184	1994	0.673072	0.925081	0.0564757	0.0564757	0.0206576	1994	0.00631427	0.0193438																			-0.011577	-0.011577	0.0214607	1434
seq.23677.30	Q9NZQ3	NCKIPSD	NCKIPSD	0.0371806	0.0371806	0.0589191	2002	0.528084	0.900112	0.262439	0.262439	0.0598115	2002	1.20471e-05	8.63809e-05	0.055374	0.055374	0.0587882	2001	0.346345	0.787984	0.266374	0.266374	0.0599588	2001	9.37287e-06	6.75384e-05																			0.074195	0.074195	0.063097	1439
seq.23683.79	Q9BYV6	TRIM55	TRIM55	-0.00811895	-0.00811895	0.0122557	1993	0.50775	0.890917	0.0366154	0.0366154	0.0125124	1993	0.00346877	0.0117153	-0.00565833	-0.00565833	0.0122628	1992	0.644547	0.912816	0.0362131	0.0362131	0.0125453	1992	0.00393633	0.0129522																			-0.0142109	-0.0142109	0.0141115	1434
seq.23689.52	O95741	CPNE6	CPNE6	-0.0203506	-0.0203506	0.0158695	1992	0.199863	0.72053	-0.0477434	-0.0477434	0.0161365	1992	0.00312571	0.010746	-0.023823	-0.023823	0.015877	1991	0.13365	0.585178	-0.0494782	-0.0494782	0.0161729	1991	0.00224787	0.00807084																			-0.0359871	-0.0359871	0.0173628	1432
seq.23692.19	Q9H6R3	ACSS3	ACSS3	-0.0222995	-0.0222995	0.0167918	1995	0.184331	0.703868	-0.0746945	-0.0746945	0.0170703	1995	1.27295e-05	9.06705e-05	-0.0275699	-0.0275699	0.0167534	1994	0.0999971	0.532569	-0.0766701	-0.0766701	0.0171052	1994	7.80438e-06	5.78382e-05																			-0.0337242	-0.0337242	0.0184692	1433
seq.24247.13	Q8WUR7	C15orf40	C15orf40	-0.0111786	-0.0111786	0.0184935	1998	0.545605	0.907122	-0.0546356	-0.0546356	0.018829	1998	0.00375246	0.012534	-0.0150053	-0.0150053	0.0185034	1997	0.417494	0.824463	-0.0557084	-0.0557084	0.0188771	1997	0.00320318	0.0109761																			-0.0155879	-0.0155879	0.0203285	1435
seq.24251.44	Q8N5L8	RPP25L	RPP25L	0.00383586	0.00383586	0.0131074	1987	0.769821	0.957839	0.0438278	0.0438278	0.0133466	1987	0.00104189	0.00421206	0.00675433	0.00675433	0.0131043	1986	0.606312	0.89939	0.0442918	0.0442918	0.0133794	1986	0.000948137	0.00386523																			-3.88928e-05	-3.88928e-05	0.0136282	1426
seq.24253.5	Q8IYD1	GSPT2	GSPT2	-0.0298538	-0.0298538	0.0181127	1989	0.0994652	0.585622	-0.0679872	-0.0679872	0.0184643	1989	0.000237499	0.00117141	-0.0345352	-0.0345352	0.0180935	1988	0.0564441	0.446951	-0.0703872	-0.0703872	0.0184948	1988	0.000145638	0.000752466																			-0.0399152	-0.0399152	0.0205701	1432
seq.24486.1	Q9H165	BCL11A	BCL11A	0.00104254	0.00104254	0.0211348	1986	0.960663	0.99332	0.0909684	0.0909684	0.0214814	1986	2.39261e-05	0.000156184	0.00706091	0.00706091	0.0210924	1985	0.737841	0.939995	0.0914527	0.0914527	0.0215349	1985	2.26941e-05	0.000148275																			0.0381035	0.0381035	0.0218656	1427
seq.24447.26	A4D161	FAM221A	FAM221A	0.0177982	0.0177982	0.0326377	1992	0.58559	0.915442	0.104969	0.104969	0.0331209	1992	0.00155139	0.00590795	0.0254743	0.0254743	0.0326486	1991	0.435333	0.832301	0.106863	0.106863	0.0332129	1991	0.00131387	0.00509936																			0.0163307	0.0163307	0.0369459	1431
seq.24454.27	Q9H903	MTHFD2L	MTHFD2L	-0.0159786	-0.0159786	0.0239285	1999	0.50436	0.890917	0.0806387	0.0806387	0.0243457	1999	0.000942029	0.00386412	-0.0104937	-0.0104937	0.0239294	1998	0.661051	0.9204	0.079889	0.079889	0.0244106	1998	0.00108334	0.00432673																			-0.0192614	-0.0192614	0.0278715	1438
seq.24455.2	Q8TDY4	ASAP3	ASAP3	-0.00427399	-0.00427399	0.0142478	1989	0.764227	0.956432	0.0589439	0.0589439	0.0145098	1989	5.04668e-05	0.000302907	-0.00025296	-0.00025296	0.0142276	1988	0.985817	0.996624	0.0589259	0.0589259	0.0145489	1988	5.3141e-05	0.000311733																			0.0131249	0.0131249	0.0155427	1431
seq.24459.15	P35606	COPB2	COPB2	0.0320049	0.0320049	0.0410113	2002	0.435252	0.868477	0.144552	0.144552	0.0417094	2002	0.000540029	0.00239739	0.042082	0.042082	0.040994	2001	0.304761	0.759297	0.147541	0.147541	0.0418104	2001	0.000426834	0.00192067																			0.0596683	0.0596683	0.0448931	1439
seq.24463.1	Q9UN36	NDRG2	NDRG2	0.0123202	0.0123202	0.020235	1990	0.54269	0.906312	-0.0522397	-0.0522397	0.0205961	1990	0.0112763	0.031571	0.00883014	0.00883014	0.0202565	1989	0.662945	0.921247	-0.0516193	-0.0516193	0.0206494	1989	0.0125066	0.0341622																			0.00323243	0.00323243	0.0232711	1429
seq.24469.10	Q14693	LPIN1	LPIN1	0.00166258	0.00166258	0.0297147	2000	0.955386	0.99296	0.0900811	0.0900811	0.0302777	2000	0.00296337	0.0103194	0.00782418	0.00782418	0.0297278	1999	0.792428	0.952362	0.0906358	0.0906358	0.030358	1999	0.00286486	0.00998112																			0.0123299	0.0123299	0.0334601	1438
seq.24470.20	P57721	PCBP3	PCBP3	0.020837	0.020837	0.028748	2001	0.468649	0.880693	0.0843883	0.0843883	0.0292642	2001	0.00397267	0.0131789	0.0267181	0.0267181	0.0287628	2000	0.353046	0.79047	0.0862827	0.0862827	0.0293361	2000	0.00330726	0.0112744																			0.0188823	0.0188823	0.0304593	1439
seq.24473.11	Q8NHU0	CT45A3	CT45A3	-0.0121853	-0.0121853	0.0116617	1984	0.296197	0.795685	0.0387222	0.0387222	0.0118575	1984	0.00111078	0.0044525	-0.00960333	-0.00960333	0.0116626	1983	0.410361	0.822635	0.0380451	0.0380451	0.0118869	1983	0.00139313	0.00535283																			-0.00551903	-0.00551903	0.0126512	1425
seq.24499.36	Q5TDP6	LGSN	LGSN	-0.0025504	-0.0025504	0.0175661	1992	0.884576	0.981291	0.0533891	0.0533891	0.0178649	1992	0.00283778	0.00994122	0.00099607	0.00099607	0.0175715	1991	0.9548	0.99208	0.0534578	0.0534578	0.0179103	1991	0.00287269	0.00999405																			-0.0104531	-0.0104531	0.020516	1432
seq.24255.38	Q9Y6I3	EPN1	EPN1	0.0154211	0.0154211	0.025285	2002	0.542004	0.906312	0.134148	0.134148	0.025616	2002	1.80438e-07	2.03797e-06	0.0247033	0.0247033	0.0251773	2001	0.326625	0.773809	0.135904	0.135904	0.0256787	2001	1.33897e-07	1.53612e-06																			0.0251866	0.0251866	0.0267282	1439
seq.24638.3	Q8N5H3	FAM89B	FAM89B	-0.0300746	-0.0300746	0.0167969	2000	0.0735271	0.525404	-0.0779809	-0.0779809	0.0170553	2000	5.12074e-06	4.01989e-05	-0.0355719	-0.0355719	0.0167492	1999	0.0338095	0.364627	-0.0805073	-0.0805073	0.0170819	1999	2.6089e-06	2.18207e-05																			-0.0375992	-0.0375992	0.0184597	1439
seq.24641.10	O95832	CLDN1	CLDN1	-0.00935041	-0.00935041	0.0194431	1995	0.630633	0.923552	-0.119049	-0.119049	0.0196302	1995	1.57818e-09	3.00183e-08	-0.0179881	-0.0179881	0.0193198	1994	0.351929	0.79047	-0.120389	-0.120389	0.0196835	1994	1.14994e-09	2.23395e-08																			-0.0172927	-0.0172927	0.0211663	1434
seq.24643.21	Q9Y2S2	CRYL1	CRYL1	-0.0322845	-0.0322845	0.0251025	2000	0.198554	0.719527	-0.153114	-0.153114	0.0254094	2000	1.99741e-09	3.72152e-08	-0.0428657	-0.0428657	0.0249356	1999	0.0857585	0.515833	-0.156141	-0.156141	0.025458	1999	1.03473e-09	2.07088e-08																			-0.0287265	-0.0287265	0.0273795	1439
seq.24646.47	P21549	AGXT	AGXT	-0.0111523	-0.0111523	0.0243319	1993	0.646757	0.926905	0.0665659	0.0665659	0.0247133	1993	0.00712942	0.0216128	-0.00672752	-0.00672752	0.0243512	1992	0.782369	0.950022	0.0660997	0.0660997	0.0247766	1992	0.00769623	0.0228193																			-0.0265331	-0.0265331	0.0265686	1431
seq.24648.8	Q14493	SLBP	SLBP	0.00879957	0.00879957	0.0164085	1995	0.591824	0.916691	0.0669069	0.0669069	0.0166856	1995	6.29894e-05	0.000369169	0.0133125	0.0133125	0.0163832	1994	0.416562	0.823516	0.06783	0.06783	0.0167256	1994	5.1961e-05	0.000306259																			0.00360272	0.00360272	0.0183098	1435
seq.24654.13	Q96HZ4	HES6	HES6	-0.02226	-0.02226	0.0148337	1999	0.133607	0.645429	-0.0646418	-0.0646418	0.0150973	1999	1.94277e-05	0.000130926	-0.0267619	-0.0267619	0.0148015	1998	0.0707482	0.48733	-0.0665327	-0.0665327	0.015125	1998	1.14545e-05	8.03915e-05																			-0.0228371	-0.0228371	0.0161919	1438
seq.24658.98	Q96NT0	CCDC115	CCDC115	-0.00164618	-0.00164618	0.0126588	1984	0.896547	0.981821	0.0353189	0.0353189	0.0128641	1984	0.00609579	0.0188648	0.00084999	0.00084999	0.0126708	1983	0.946523	0.991176	0.0353811	0.0353811	0.0129007	1983	0.00615083	0.0189007																			-0.00579918	-0.00579918	0.0136324	1426
seq.24669.12	Q9UF47	DNAJC5B	DNAJC5B	0.0137931	0.0137931	0.026827	1995	0.607205	0.919574	0.0755067	0.0755067	0.0273229	1995	0.00577117	0.0180287	0.0188441	0.0188441	0.0268415	1994	0.482729	0.854335	0.0767971	0.0767971	0.0273882	1994	0.00509575	0.0160982																			0.0304808	0.0304808	0.0286416	1435
seq.24446.65	Q5VZF2	MBNL2	MBNL2	0.0721439	0.0721439	0.0476136	2002	0.129881	0.639311	0.123572	0.123572	0.048511	2002	0.0109302	0.0307794	0.0809768	0.0809768	0.0476572	2001	0.089446	0.518211	0.129325	0.129325	0.0486062	2001	0.00786073	0.0232032																			0.115436	0.115436	0.0506303	1439
seq.24444.10	Q6P3X3	TTC27	TTC27	-0.0265204	-0.0265204	0.0260611	2000	0.308979	0.802025	0.0880192	0.0880192	0.0265451	2000	0.000930021	0.00382348	-0.0206423	-0.0206423	0.0260616	1999	0.428421	0.82839	0.0865576	0.0865576	0.0266116	1999	0.00116248	0.00459505																			-0.00410344	-0.00410344	0.0282829	1438
seq.24440.11	Q9Y597	KCTD3	KCTD3	-0.0128031	-0.0128031	0.0152714	1988	0.401923	0.85086	-0.0437561	-0.0437561	0.0155723	1988	0.00500473	0.0160262	-0.0158796	-0.0158796	0.015281	1987	0.29885	0.754897	-0.0448918	-0.0448918	0.0156103	1987	0.00407325	0.0133245																			-0.014589	-0.014589	0.0176579	1427
seq.24436.23	Q9Y2H0	DLGAP4	DLGAP4	0.035349	0.035349	0.0361852	2002	0.328742	0.809979	0.092501	0.092501	0.0368567	2002	0.01216	0.0335298	0.04187	0.04187	0.036222	2001	0.247849	0.719068	0.0954758	0.0954758	0.0369433	2001	0.00982551	0.0277976																			0.0466718	0.0466718	0.0389167	1439
seq.24256.7	Q2TBA0	KLHL40	KLHL40	-0.032699	-0.032699	0.0164684	1987	0.0472199	0.453364	0.0817231	0.0817231	0.01672	1987	1.10176e-06	1.02507e-05	-0.0274984	-0.0274984	0.0164154	1986	0.0940602	0.523475	0.0798587	0.0798587	0.0167494	1986	1.99739e-06	1.71188e-05																			-0.0270114	-0.0270114	0.0175707	1429
seq.24259.24	Q8IVH2	FOXP4	FOXP4	0.0054664	0.0054664	0.0251853	1998	0.828194	0.969029	0.0904121	0.0904121	0.0256061	1998	0.000423551	0.00194919	0.0117212	0.0117212	0.0251739	1997	0.641545	0.911577	0.0912478	0.0912478	0.0256739	1997	0.000388074	0.00177472																			-0.0139845	-0.0139845	0.0280111	1437
seq.24263.6	Q16625	OCLN	OCLN	0.00900557	0.00900557	0.0155326	1988	0.562125	0.911701	0.0515239	0.0515239	0.015853	1988	0.00117286	0.00467157	0.0124787	0.0124787	0.01553	1987	0.421766	0.826732	0.0523901	0.0523901	0.015891	1987	0.000995008	0.00402255																			0.00777257	0.00777257	0.0165792	1429
seq.24271.9	Q96IJ6	GMPPA	GMPPA	-0.021769	-0.021769	0.017792	1995	0.221274	0.736066	0.0973654	0.0973654	0.0180433	1995	7.61557e-08	9.53255e-07	-0.0150181	-0.0150181	0.0177169	1994	0.396721	0.817543	0.0962673	0.0962673	0.018091	1994	1.1462e-07	1.34462e-06																			-0.0244045	-0.0244045	0.0189165	1434
seq.2429.27	P07357	C8A	C8A	-0.0198469	-0.0198469	0.0371656	2002	0.593392	0.916691	-0.256684	-0.256684	0.0374718	2002	9.78804e-12	3.65671e-10	-0.0375608	-0.0375608	0.0368292	2001	0.307917	0.760903	-0.259353	-0.259353	0.0375626	2001	6.73889e-12	2.55692e-10																			-0.0201544	-0.0201544	0.0391961	1439
seq.24307.22	Q8N371	KDM8	KDM8	0.0241541	0.0241541	0.0301701	1992	0.423459	0.860349	0.111158	0.111158	0.0307155	1992	0.000303177	0.00145415	0.0319938	0.0319938	0.0301504	1991	0.288755	0.746195	0.113463	0.113463	0.0307913	1991	0.000234886	0.00114381																			0.024136	0.024136	0.0338357	1431
seq.24309.14	Q9HCH5	SYTL2	SYTL2	0.0141327	0.0141327	0.0195462	1990	0.469739	0.880693	0.050329	0.050329	0.0199204	1990	0.0115974	0.0322846	0.0175884	0.0175884	0.0195642	1989	0.368758	0.80239	0.051557	0.051557	0.0199681	1989	0.00989489	0.0279288																			0.0213271	0.0213271	0.0219686	1430
seq.24407.31	O14782	KIF3C	KIF3C	0.000797275	0.000797275	0.0179506	1995	0.964578	0.994615	-0.0790112	-0.0790112	0.0182125	1995	1.50768e-05	0.000104804	-0.00469686	-0.00469686	0.0179154	1994	0.793219	0.952362	-0.0793491	-0.0793491	0.0182623	1994	1.46301e-05	0.000100264																			-0.0130579	-0.0130579	0.0198548	1433
seq.24408.30	Q9NR56	MBNL1	MBNL1	0.0411048	0.0411048	0.0450988	2002	0.362173	0.829956	0.128183	0.128183	0.0459171	2002	0.00529439	0.0167621	0.0501029	0.0501029	0.0451276	2001	0.267025	0.734404	0.131742	0.131742	0.0460262	2001	0.00424907	0.013806																			0.0853697	0.0853697	0.0482892	1439
seq.24416.20	Q7KZF4	SND1	SND1	0.0199253	0.0199253	0.0198909	1992	0.316595	0.80515	0.0828188	0.0828188	0.0202253	1992	4.39419e-05	0.00026788	0.0257938	0.0257938	0.019859	1991	0.194148	0.661064	0.0846815	0.0846815	0.0202726	1991	3.07958e-05	0.000193905																			0.0189116	0.0189116	0.0204585	1429
seq.24418.14	A6NHT5	HMX3	HMX3	0.018977	0.018977	0.0129421	1988	0.142724	0.656433	0.0321927	0.0321927	0.0131739	1988	0.0146252	0.0390847	0.0212606	0.0212606	0.0129551	1987	0.100934	0.534598	0.0336888	0.0336888	0.0131998	1987	0.0107782	0.0301301																			0.0236708	0.0236708	0.0143039	1430
seq.24419.3	Q96EN8	MOCOS	MOCOS	0.00216372	0.00216372	0.0240506	1987	0.928324	0.987276	0.0616312	0.0616312	0.0244255	1987	0.0117058	0.0325236	0.00626721	0.00626721	0.0240724	1986	0.794622	0.952578	0.0620599	0.0620599	0.0244867	1986	0.0113392	0.0314092																			-0.010498	-0.010498	0.0259828	1428
seq.24423.9	B7ZBB8	PPP1R3G	PPP1R3G	-0.0868628	-0.0868628	0.0270287	1989	0.00133122	0.0501191	0.0861668	0.0861668	0.0276012	1989	0.00182307	0.00679686	-0.0812685	-0.0812685	0.0270468	1988	0.00269136	0.0859171	0.0802614	0.0802614	0.0276157	1988	0.00369701	0.0123158																			-0.0944918	-0.0944918	0.0292779	1430
seq.24426.15	P35221	CTNNA1	CTNNA1_1	0.0129584	0.0129584	0.0262256	2000	0.62128	0.920298	-0.0672852	-0.0672852	0.026678	2000	0.011742	0.0325869	0.00841043	0.00841043	0.026255	1999	0.748746	0.940776	-0.0666899	-0.0666899	0.0267487	1999	0.0127399	0.0346566																			0.0230575	0.0230575	0.0302119	1438
seq.24426.191	P35221	CTNNA1	CTNNA1_2	0.012476	0.012476	0.0164498	1992	0.448282	0.873496	0.0592097	0.0592097	0.0167422	1992	0.000414649	0.00191427	0.016738	0.016738	0.0164433	1991	0.308838	0.761527	0.0604397	0.0604397	0.0167856	1991	0.000325147	0.00152524																			0.0260499	0.0260499	0.0180462	1432
seq.2443.10	P55075	FGF8	FGF8_4	-0.00344116	-0.00344116	0.0220691	1994	0.876107	0.979788	-0.119677	-0.119677	0.0223571	1994	9.64912e-08	1.17201e-06	-0.0117332	-0.0117332	0.0219705	1993	0.593371	0.898718	-0.120517	-0.120517	0.0224164	1993	8.4955e-08	1.02466e-06																			-0.0172044	-0.0172044	0.0247206	1434
seq.24432.3	Q4V328	GRIPAP1	GRIPAP1	-7.16705e-05	-7.16705e-05	0.0400071	2002	0.998571	0.999531	0.134529	0.134529	0.0406928	2002	0.000963223	0.0039444	0.00916116	0.00916116	0.0400049	2001	0.818892	0.957046	0.13518	0.13518	0.0408015	2001	0.000939103	0.00383055																			0.0352987	0.0352987	0.0427442	1439
seq.23623.48	Q96G61	NUDT11	NUDT11	-0.0436388	-0.0436388	0.0241437	2001	0.0708407	0.521803	0.0617019	0.0617019	0.0246094	2001	0.0122461	0.0337162	-0.0396072	-0.0396072	0.0241744	2000	0.101497	0.535801	0.0588801	0.0588801	0.0246592	2000	0.0170443	0.0442035																			-0.0470665	-0.0470665	0.0229292	1437
seq.23622.128	Q9NRY2	INIP	INIP	-0.0257638	-0.0257638	0.0249121	1990	0.301173	0.798996	0.0646233	0.0646233	0.0253864	1990	0.0109843	0.0309145	-0.0211753	-0.0211753	0.024949	1989	0.396127	0.817455	0.0630179	0.0630179	0.0254586	1989	0.0133949	0.0362219																			-0.0295497	-0.0295497	0.0260135	1432
seq.23620.16	Q6JBY9	RCSD1	RCSD1	0.10199	0.10199	0.0524708	2001	0.0520667	0.467449	-0.235046	-0.235046	0.0533612	2001	1.11472e-05	8.03235e-05	0.0864435	0.0864435	0.052371	2000	0.0989777	0.530331	-0.228927	-0.228927	0.0534669	2000	1.94279e-05	0.000128783																			0.0653585	0.0653585	0.0580549	1439
seq.23359.25	Q15007	WTAP	WTAP	-0.0231668	-0.0231668	0.0197137	2000	0.240069	0.752908	-0.0779156	-0.0779156	0.0200571	2000	0.000105792	0.000580778	-0.028591	-0.028591	0.0196884	1999	0.14661	0.602448	-0.0799376	-0.0799376	0.0200998	1999	7.22654e-05	0.00040842																			-0.0268482	-0.0268482	0.0220169	1439
seq.23327.1	Q969J3	BORCS5	BORCS5	0.00130418	0.00130418	0.0169595	1986	0.938711	0.989929	0.0418171	0.0418171	0.0173099	1986	0.0157911	0.0416274	0.00414913	0.00414913	0.0169792	1985	0.806974	0.955299	0.04211	0.04211	0.0173555	1985	0.0153413	0.0405668																			-0.0025179	-0.0025179	0.0173521	1428
seq.23329.52	P61018	RAB4B	RAB4B	0.0347123	0.0347123	0.0396425	2002	0.381334	0.842512	-0.191628	-0.191628	0.0402123	2002	2.02024e-06	1.75208e-05	0.0217295	0.0217295	0.03953	2001	0.582589	0.895582	-0.190084	-0.190084	0.0403172	2001	2.58746e-06	2.16744e-05																			0.0346632	0.0346632	0.0438693	1439
seq.23330.12	Q96NT3	GUCD1	GUCD1	0.0151437	0.0151437	0.0130044	1990	0.244359	0.758508	0.0365874	0.0365874	0.0133035	1990	0.00600979	0.0186692	0.0176836	0.0176836	0.0130123	1989	0.174302	0.641633	0.0378337	0.0378337	0.0133323	1989	0.00458939	0.0147285																			0.0126534	0.0126534	0.0142849	1433
seq.23335.31	H3BQW9	FAM229A	FAM229A	-0.015964	-0.015964	0.0167773	1986	0.341454	0.816886	0.0483666	0.0483666	0.0171143	1986	0.00475911	0.0153408	-0.0127108	-0.0127108	0.0167905	1985	0.449127	0.842583	0.0474567	0.0474567	0.0171583	1985	0.00573066	0.0177802																			-0.00558837	-0.00558837	0.0188853	1428
seq.23342.4	A6NEK1	ARRDC5	ARRDC5	0.0260281	0.0260281	0.0437283	1999	0.551762	0.909418	0.250285	0.250285	0.0442116	1999	1.7217e-08	2.5545e-07	0.0430666	0.0430666	0.0434883	1998	0.322146	0.770984	0.253293	0.253293	0.0443161	1998	1.25754e-08	1.8773e-07																			0.0645136	0.0645136	0.0417495	1430
seq.23345.2	Q8N987	NECAB1	NECAB1	-0.0180678	-0.0180678	0.0196078	1996	0.356921	0.826546	-0.064615	-0.064615	0.0199675	1996	0.001232	0.0048725	-0.0225606	-0.0225606	0.0196062	1995	0.25	0.719635	-0.0662102	-0.0662102	0.020014	1995	0.000955681	0.00389164																			-0.0228175	-0.0228175	0.021387	1434
seq.23351.59	Q99873	PRMT1	PRMT1	-0.0151812	-0.0151812	0.0278065	2002	0.585154	0.915346	-0.19596	-0.19596	0.0280221	2002	3.65187e-12	1.54674e-10	-0.0287047	-0.0287047	0.0275413	2001	0.297426	0.754701	-0.198	-0.198	0.0280898	2001	2.47396e-12	1.03579e-10																			-0.03198	-0.03198	0.0300709	1439
seq.23358.42	Q9NWS6	FAM118A	FAM118A	-0.0141901	-0.0141901	0.0185113	1994	0.44343	0.871915	0.0629197	0.0629197	0.0187861	1994	0.000825316	0.00346538	-0.00986281	-0.00986281	0.0185119	1993	0.594244	0.899079	0.0622093	0.0622093	0.0188367	1993	0.000974986	0.00395257																			-0.0136401	-0.0136401	0.0194515	1433
seq.23363.41	Q15366	PCBP2	PCBP2	0.124939	0.124939	0.0559117	2002	0.0255548	0.346035	-0.183995	-0.183995	0.0569479	2002	0.00125385	0.00494282	0.11292	0.11292	0.0559291	2001	0.0436212	0.401238	-0.175973	-0.175973	0.0570428	2001	0.0020639	0.00749901																			0.104844	0.104844	0.0553171	1439
seq.23384.19	Q8N5Z5	KCTD17	KCTD17	-0.0275356	-0.0275356	0.0287533	1985	0.338356	0.816654	0.114731	0.114731	0.0292579	1985	9.10433e-05	0.000510585	-0.0195664	-0.0195664	0.0287273	1984	0.495883	0.859098	0.113295	0.113295	0.0293377	1984	0.000116177	0.000618225																			0.0068404	0.0068404	0.0314313	1427
seq.23369.17	O14832	PHYH	PHYH	-0.00852285	-0.00852285	0.021873	1998	0.696836	0.93945	-0.17435	-0.17435	0.0219608	1998	3.36411e-15	3.71326e-13	-0.0209794	-0.0209794	0.0215935	1997	0.331387	0.777507	-0.175895	-0.175895	0.0220186	1997	2.28622e-15	2.73035e-13																			-0.0418473	-0.0418473	0.0216161	1435
seq.23370.39	O43448	KCNAB3	KCNAB3	-0.00975117	-0.00975117	0.0211061	1991	0.644127	0.926905	-0.0572872	-0.0572872	0.0214845	1991	0.00772776	0.0230819	-0.0137699	-0.0137699	0.021125	1990	0.514585	0.865276	-0.0582746	-0.0582746	0.0215409	1990	0.00688245	0.0208044																			-0.0279854	-0.0279854	0.0252857	1432
seq.23371.5	Q9GZT8	NIF3L1	NIF3L1	-0.00168242	-0.00168242	0.0794481	2002	0.983107	0.997401	-0.698698	-0.698698	0.0795113	2002	3.22351e-18	9.39331e-16	-0.0496446	-0.0496446	0.0781604	2001	0.525394	0.86941	-0.702225	-0.702225	0.0797168	2001	2.67949e-18	7.50774e-16																			-0.0424993	-0.0424993	0.0819592	1439
seq.23374.42	Q96P71	NECAB3	NECAB3	0.0237491	0.0237491	0.0237139	1990	0.316714	0.80515	0.0706115	0.0706115	0.0242685	1990	0.00365911	0.0122672	0.0287352	0.0287352	0.0237256	1989	0.225983	0.692793	0.0726837	0.0726837	0.0243259	1989	0.00284322	0.00991046																			0.0276633	0.0276633	0.0246215	1432
seq.23376.56	O15144	ARPC2	ARPC2	0.00289796	0.00289796	0.0400937	2002	0.942387	0.989929	-0.350627	-0.350627	0.0401343	2002	4.98622e-18	1.25257e-15	-0.0211526	-0.0211526	0.0394535	2001	0.591921	0.898363	-0.35213	-0.35213	0.0402392	2001	4.40495e-18	1.10633e-15																			0.00623577	0.00623577	0.0435946	1439
seq.23378.29	Q9UFW8	CGGBP1	CGGBP1	-0.00152442	-0.00152442	0.0381836	1995	0.968158	0.995488	0.309712	0.309712	0.0384143	1995	1.27624e-15	1.66025e-13	0.0195377	0.0195377	0.0376736	1994	0.604095	0.89939	0.311094	0.311094	0.0385137	1994	1.13261e-15	1.5002e-13																			0.0310264	0.0310264	0.0373999	1431
seq.23380.16	Q96EM0	L3HYPDH	L3HYPDH	0.00333719	0.00333719	0.0303919	1988	0.912575	0.984307	0.0751171	0.0751171	0.0309037	1988	0.0151584	0.0402732	0.00831843	0.00831843	0.0304224	1987	0.78455	0.950028	0.0756848	0.0756848	0.0309806	1987	0.0146532	0.0390878																			0.0178631	0.0178631	0.0340265	1429
seq.23381.8	Q8WYJ6	SEPTIN1	SEPTIN1	-0.0571878	-0.0571878	0.0195277	1997	0.00344403	0.104107	-0.0617873	-0.0617873	0.0199116	1997	0.00194198	0.0071887	-0.0618271	-0.0618271	0.0195284	1996	0.00156878	0.0586078	-0.0662886	-0.0662886	0.0199176	1996	0.000890139	0.00365333																			-0.0596129	-0.0596129	0.0214728	1436
seq.23324.6	Q12988	HSPB3	HSPB3	-0.028285	-0.028285	0.0212789	1992	0.183917	0.703868	-0.0651734	-0.0651734	0.0217039	1992	0.00270799	0.00955801	-0.0328639	-0.0328639	0.0212842	1991	0.122734	0.564468	-0.0675011	-0.0675011	0.0217487	1991	0.00193813	0.00708609																			-0.0366705	-0.0366705	0.023042	1433
seq.23320.11	Q9H7P6	MVB12B	MVB12B	-0.0112362	-0.0112362	0.0266291	2002	0.673106	0.934469	0.0743581	0.0743581	0.0271097	2002	0.00614496	0.0189686	-0.00618754	-0.00618754	0.0266514	2001	0.816433	0.956719	0.0739184	0.0739184	0.0271821	2001	0.00659704	0.0200834																			0.0114276	0.0114276	0.0283412	1439
seq.23311.19	Q9BUL9	RPP25	RPP25	0.020747	0.020747	0.0238334	1987	0.38413	0.842643	0.164754	0.164754	0.0239591	1987	8.18923e-12	3.10721e-10	0.0321279	0.0321279	0.0236109	1986	0.173757	0.641633	0.167018	0.167018	0.0240117	1986	4.74509e-12	1.89934e-10																			0.0187517	0.0187517	0.0223974	1431
seq.23303.131	O14530	TXNDC9	TXNDC9	-0.0919302	-0.0919302	0.0487855	1998	0.0596595	0.493022	0.197296	0.197296	0.0495519	1998	7.09035e-05	0.000409621	-0.0788301	-0.0788301	0.0487349	1997	0.105922	0.540744	0.191704	0.191704	0.0496524	1997	0.000116552	0.000618865																			-0.0460772	-0.0460772	0.053062	1435
seq.23256.21	A0PJX2	TLDC2	TLDC2	0.0014839	0.0014839	0.0107614	1994	0.89034	0.981705	0.0362491	0.0362491	0.0109383	1994	0.000936347	0.00384515	0.0040338	0.0040338	0.0107615	1993	0.707821	0.937005	0.0365415	0.0365415	0.0109685	1993	0.000879558	0.00361601																			0.00608014	0.00608014	0.0112614	1432
seq.23257.14	Q9Y6G5	COMMD10	COMMD10	0.00224094	0.00224094	0.0290762	2002	0.938574	0.989929	0.151823	0.151823	0.0294605	2002	2.80879e-07	3.04042e-06	0.012672	0.012672	0.0289614	2001	0.661762	0.9204	0.152723	0.152723	0.0295382	2001	2.56914e-07	2.75238e-06																			0.041083	0.041083	0.0310008	1439
seq.23263.9	Q96SI1	KCTD15	KCTD15	-0.0218229	-0.0218229	0.020784	1989	0.293853	0.79381	-0.0668272	-0.0668272	0.021204	1989	0.0016478	0.00621338	-0.026437	-0.026437	0.0207839	1988	0.203523	0.671821	-0.0686839	-0.0686839	0.0212509	1988	0.00124918	0.00488211																			-0.0197194	-0.0197194	0.0219859	1431
seq.23268.15	Q14331	FRG1	FRG1	-0.00695717	-0.00695717	0.0155555	1985	0.654745	0.928605	0.0579462	0.0579462	0.0158668	1985	0.000266894	0.00130142	-0.0028562	-0.0028562	0.0155492	1984	0.854277	0.966668	0.0577337	0.0577337	0.0159127	1984	0.000292677	0.00139448																			-0.0272559	-0.0272559	0.0167166	1429
seq.23272.8	Q9BVM2	DPCD	DPCD	0.0731703	0.0731703	0.0390665	2002	0.0612184	0.498406	-0.170499	-0.170499	0.0396968	2002	1.83032e-05	0.000124267	0.0618251	0.0618251	0.0390018	2001	0.113082	0.552671	-0.166106	-0.166106	0.0397785	2001	3.09707e-05	0.000194334																			0.0583991	0.0583991	0.0432073	1439
seq.23278.13	P52815	MRPL12	MRPL12	0.0176478	0.0176478	0.0317113	2002	0.577921	0.914652	0.0812407	0.0812407	0.0322943	2002	0.0119594	0.0330642	0.0233097	0.0233097	0.0317445	2001	0.462858	0.846851	0.0828968	0.0828968	0.0323766	2001	0.0105283	0.0294655																			0.0298253	0.0298253	0.0331889	1439
seq.23281.29	Q96BM9	ARL8A	ARL8A	0.0883097	0.0883097	0.0550361	2002	0.108745	0.609706	-0.424534	-0.424534	0.055361	2002	2.69694e-14	2.28456e-12	0.059603	0.059603	0.0544095	2001	0.27345	0.736396	-0.4203	-0.4203	0.055493	2001	5.49752e-14	4.26057e-12																			0.113484	0.113484	0.0597993	1439
seq.23283.9	Q86YS6	RAB43	RAB43	-0.0391683	-0.0391683	0.0134447	1994	0.00361624	0.106227	0.0459079	0.0459079	0.0137087	1994	0.000826696	0.00346917	-0.0361124	-0.0361124	0.0134497	1993	0.007313	0.16443	0.0432516	0.0432516	0.0137231	1993	0.00164716	0.00615363																			-0.0245089	-0.0245089	0.0137229	1431
seq.23287.109	O95139	NDUFB6	NDUFB6	-0.0319883	-0.0319883	0.0194354	2002	0.099946	0.586285	-0.0773916	-0.0773916	0.0197603	2002	9.28474e-05	0.000519902	-0.0374559	-0.0374559	0.0194085	2001	0.0537632	0.437605	-0.0800527	-0.0800527	0.0197949	2001	5.45166e-05	0.000319255																			-0.0326197	-0.0326197	0.0217452	1439
seq.23289.25	Q92886	NEUROG1	NEUROG1	-0.0285614	-0.0285614	0.0172751	1983	0.0984214	0.584828	0.0863895	0.0863895	0.0175308	1983	9.00359e-07	8.55165e-06	-0.0229768	-0.0229768	0.0172176	1982	0.182195	0.649677	0.0848145	0.0848145	0.0175671	1982	1.48438e-06	1.31818e-05																			-0.0294012	-0.0294012	0.0185717	1425
seq.23291.18	Q7Z2X4	PID1	PID1	-0.0150455	-0.0150455	0.0297678	1996	0.613313	0.919746	0.0960929	0.0960929	0.0302939	1996	0.00153682	0.00586166	-0.00836915	-0.00836915	0.0297777	1995	0.778698	0.948993	0.0954839	0.0954839	0.0303783	1995	0.0016959	0.00630659																			0.0106853	0.0106853	0.0348878	1437
seq.23293.15	Q9BUX1	CHAC1	CHAC1	-0.0133491	-0.0133491	0.0252719	1985	0.597407	0.918723	0.0614525	0.0614525	0.0256565	1985	0.0167032	0.0436766	-0.00922983	-0.00922983	0.0253028	1984	0.715318	0.939123	0.0608063	0.0608063	0.0257231	1984	0.0181808	0.0464238																			-0.0203638	-0.0203638	0.0291129	1425
seq.23294.19	Q9UH92	MLX	MLX	-0.0353454	-0.0353454	0.026079	2001	0.175468	0.696612	-0.131595	-0.131595	0.0264523	2001	7.08949e-07	6.87709e-06	-0.0445783	-0.0445783	0.025982	2000	0.0863652	0.515833	-0.134773	-0.134773	0.0265043	2000	4.02037e-07	4.10777e-06																			-0.0388559	-0.0388559	0.0288066	1438
seq.23296.29	Q5T4F7	SFRP5	SFRP5	-0.00543102	-0.00543102	0.0217106	1995	0.802493	0.961936	0.0774335	0.0774335	0.0220498	1995	0.000455045	0.00207058	-0.000214225	-0.000214225	0.0217007	1994	0.992125	0.998144	0.0774186	0.0774186	0.0221075	1994	0.000472083	0.00209033																			-0.0053544	-0.0053544	0.0235663	1434
seq.23300.3	Q6ZRY4	RBPMS2	RBPMS2	0.0145814	0.0145814	0.0409811	2002	0.722021	0.942683	0.144843	0.144843	0.0416729	2002	0.000520349	0.00232704	0.0245936	0.0245936	0.0409654	2001	0.54834	0.879328	0.146591	0.146591	0.0417811	2001	0.000460526	0.00204706																			0.0550281	0.0550281	0.0451974	1439
seq.23301.2	P35548	MSX2	MSX2	-0.00787217	-0.00787217	0.0153182	1987	0.607372	0.919574	0.0397294	0.0397294	0.0156692	1987	0.0113044	0.0316374	-0.00519816	-0.00519816	0.0153351	1986	0.734667	0.939995	0.0393588	0.0393588	0.0157108	1986	0.0123175	0.0337088																			-0.00883316	-0.00883316	0.017193	1428
seq.23302.19	Q96B36	AKT1S1	AKT1S1	-0.0450833	-0.0450833	0.0267399	2001	0.0919537	0.575457	0.146606	0.146606	0.027064	2001	6.79092e-08	8.58886e-07	-0.0353208	-0.0353208	0.0266233	2000	0.184763	0.650992	0.144122	0.144122	0.0271236	2000	1.19487e-07	1.38829e-06																			-0.00826827	-0.00826827	0.0284761	1438
seq.23382.30	Q9NNX9	VCX3A	VCX3A	-0.032015	-0.032015	0.0205056	1993	0.118617	0.624391	-0.118988	-0.118988	0.0207745	1993	1.1737e-08	1.81153e-07	-0.0403944	-0.0403944	0.0203867	1992	0.0476825	0.420033	-0.121882	-0.121882	0.0208106	1992	5.50981e-09	8.93964e-08																			-0.0349221	-0.0349221	0.0226833	1432
seq.23385.18	Q8WTX7	CASTOR1	CASTOR1	-0.0223176	-0.0223176	0.0176232	1997	0.205527	0.723664	-0.079778	-0.079778	0.0179123	1997	8.90232e-06	6.57076e-05	-0.0279005	-0.0279005	0.0175795	1996	0.112647	0.552671	-0.081764	-0.081764	0.0179492	1996	5.54686e-06	4.26274e-05																			-0.035433	-0.035433	0.0185192	1435
seq.23617.15	Q9NX55	HYPK	HYPK	-0.0486207	-0.0486207	0.0238894	1986	0.0419592	0.431741	0.15104	0.15104	0.0241739	1986	5.07107e-10	1.09298e-08	-0.0387378	-0.0387378	0.0237277	1985	0.102712	0.53846	0.148351	0.148351	0.0242199	1985	1.08912e-09	2.13732e-08																			-0.0579155	-0.0579155	0.0258308	1427
seq.2358.19	P35916	FLT4	FLT4_2	0.0231824	0.0231824	0.0213543	2001	0.277784	0.781939	-0.0811212	-0.0811212	0.0217122	2001	0.000192055	0.00097909	0.0175145	0.0175145	0.0213443	2000	0.411989	0.822635	-0.0798274	-0.0798274	0.0217712	2000	0.000252154	0.00122137																			0.0140719	0.0140719	0.0238569	1439
seq.23537.4	Q3SY56	SP6	SP6	-0.0312519	-0.0312519	0.0155057	1996	0.0439846	0.441969	-0.0654304	-0.0654304	0.0157244	1996	3.30219e-05	0.000207741	-0.0358483	-0.0358483	0.0154744	1995	0.0206251	0.292893	-0.0679411	-0.0679411	0.0157446	1995	1.67262e-05	0.000113139																			-0.0381327	-0.0381327	0.0167267	1433
seq.23542.8	Q9H4A5	GOLPH3L	GOLPH3L	-0.00826796	-0.00826796	0.0399206	2002	0.835945	0.970837	-0.2714	-0.2714	0.0402617	2002	2.05191e-11	6.64362e-10	-0.0269354	-0.0269354	0.039577	2001	0.496215	0.859284	-0.273314	-0.273314	0.0403651	2001	1.67478e-11	5.52071e-10																			0.0176776	0.0176776	0.0442498	1439
seq.23551.15	O75528	TADA3	TADA3	-0.0538379	-0.0538379	0.0279626	1996	0.0543266	0.47683	-0.108083	-0.108083	0.028535	1996	0.000156526	0.000816219	-0.0614403	-0.0614403	0.0279286	1995	0.0279278	0.336844	-0.112432	-0.112432	0.028576	1995	8.62269e-05	0.000476603																			-0.0509696	-0.0509696	0.0301595	1435
seq.23554.2	Q96IW2	SHD	SHD	-0.0105325	-0.0105325	0.0213291	1998	0.621498	0.920426	-0.0988098	-0.0988098	0.0216269	1998	5.2036e-06	4.07177e-05	-0.0173594	-0.0173594	0.0212732	1997	0.414585	0.822635	-0.10004	-0.10004	0.0216812	1997	4.19762e-06	3.31666e-05																			-0.0332662	-0.0332662	0.0220008	1435
seq.23559.10	Q96HY6	DDRGK1	DDRGK1	0.0194748	0.0194748	0.0247007	2002	0.43054	0.865475	-0.0621914	-0.0621914	0.0251582	2002	0.0135179	0.0366653	0.0153013	0.0153013	0.0247308	2001	0.536175	0.874701	-0.0611043	-0.0611043	0.0252233	2001	0.015501	0.0409593																			0.0237954	0.0237954	0.0262779	1439
seq.23561.4	Q96F63	CCDC97	CCDC97	0.00362477	0.00362477	0.0169428	1994	0.830614	0.969856	0.051257	0.051257	0.017254	1994	0.00300644	0.0104394	0.00711739	0.00711739	0.0169493	1993	0.674588	0.92514	0.0517573	0.0517573	0.0172986	1993	0.00280573	0.00979383																			0.0105428	0.0105428	0.0186138	1433
seq.23568.41	O14770	MEIS2	MEIS2	-0.0154967	-0.0154967	0.0290395	2002	0.593649	0.916691	0.122222	0.122222	0.0294937	2002	3.55501e-05	0.000221922	-0.00718376	-0.00718376	0.0289951	2001	0.804347	0.955299	0.121712	0.121712	0.0295725	2001	4.01647e-05	0.000244853																			0.0155188	0.0155188	0.0306653	1439
seq.23571.93	Q9BW85	YJU2	YJU2	0.000783644	0.000783644	0.0309536	1985	0.979805	0.997328	0.0952051	0.0952051	0.031556	1985	0.0025852	0.00920037	0.00740684	0.00740684	0.0309676	1984	0.810991	0.955689	0.0957401	0.0957401	0.0316427	1984	0.00251277	0.00892082																			0.0207343	0.0207343	0.035366	1426
seq.23581.131	Q9UBU3	GHRL	GHRL_1	0.0057647	0.0057647	0.0272779	1999	0.832649	0.970246	-0.169899	-0.169899	0.0275879	1999	8.85561e-10	1.79702e-08	-0.00583957	-0.00583957	0.0270951	1998	0.829383	0.961498	-0.170314	-0.170314	0.0276615	1998	8.93306e-10	1.83834e-08																			-0.00827597	-0.00827597	0.0304761	1437
seq.23386.38	B9ZVM9	TCP2L	TCP2L	-0.0341286	-0.0341286	0.0317479	1990	0.28251	0.787537	0.175183	0.175183	0.0321678	1990	5.79216e-08	7.48153e-07	-0.0222487	-0.0222487	0.0316042	1989	0.481528	0.854335	0.173597	0.173597	0.0322506	1989	8.20131e-08	9.99106e-07																			-0.0158895	-0.0158895	0.034893	1429
seq.23588.9	Q6YN16	HSDL2	HSDL2	-0.0202792	-0.0202792	0.0278723	2001	0.466958	0.88044	0.0939172	0.0939172	0.0283174	2001	0.000927548	0.00381762	-0.013897	-0.013897	0.0278732	2000	0.61813	0.901396	0.0929269	0.0929269	0.0283923	2000	0.00108241	0.0043255																			-0.0339955	-0.0339955	0.0312949	1438
seq.23589.21	Q86WC6	PPP1R27	PPP1R27	0.0234134	0.0234134	0.0185894	1987	0.207997	0.724079	-0.0641342	-0.0641342	0.0188401	1987	0.000676931	0.00291457	0.0192385	0.0192385	0.0185849	1986	0.300716	0.755898	-0.0628142	-0.0628142	0.0188829	1986	0.000895417	0.00367086																			0.0230252	0.0230252	0.0210614	1427
seq.23595.6	Q8IV20	LACC1	LACC1	-0.0211354	-0.0211354	0.0152316	1992	0.165412	0.685501	-0.0700337	-0.0700337	0.0154577	1992	6.22782e-06	4.79088e-05	-0.0260594	-0.0260594	0.0151907	1991	0.0864122	0.515833	-0.0718891	-0.0718891	0.0154879	1991	3.68225e-06	2.96084e-05																			-0.026486	-0.026486	0.0159769	1429
seq.23596.17	Q8N998	CCDC89	CCDC89	0.021142	0.021142	0.0181597	1982	0.244472	0.758508	-0.044365	-0.044365	0.0184137	1982	0.0160716	0.042283	0.0181862	0.0181862	0.0181835	1981	0.317362	0.76989	-0.0430791	-0.0430791	0.0184585	1981	0.0197038	0.049617																			0.0180266	0.0180266	0.0221821	1425
seq.23606.18	Q5PRF9	SAMD4B	SAMD4B	-0.0224703	-0.0224703	0.0262146	2001	0.391455	0.846015	0.0827144	0.0827144	0.0266825	2001	0.00196249	0.00725354	-0.016886	-0.016886	0.0262247	2000	0.519715	0.866463	0.0815105	0.0815105	0.0267518	2000	0.00234224	0.00836433																			-0.014571	-0.014571	0.0284143	1438
seq.23607.1	Q8IYS4	C16orf71	C16orf71	-0.0210375	-0.0210375	0.0167662	1989	0.209713	0.724079	0.0542124	0.0542124	0.017076	1989	0.00152247	0.00581911	-0.0174405	-0.0174405	0.0167704	1988	0.298487	0.754897	0.0529789	0.0529789	0.0171168	1988	0.00199461	0.00727629																			-0.0140035	-0.0140035	0.0180919	1429
seq.23611.16	Q8N4S9	MARVELD2	MARVELD2	0.00180685	0.00180685	0.0242337	1992	0.940573	0.989929	0.063044	0.063044	0.0247069	1992	0.0107947	0.0304331	0.00601243	0.00601243	0.0242556	1991	0.804254	0.955299	0.0634595	0.0634595	0.0247695	1991	0.01048	0.0293643																			0.0193604	0.0193604	0.0263906	1431
seq.23615.4	Q9UI30	TRMT112	TRMT112	0.0148947	0.0148947	0.0301735	1990	0.621619	0.920426	0.173988	0.173988	0.0305309	1990	1.38683e-08	2.09607e-07	0.0267589	0.0267589	0.0300048	1989	0.372597	0.804972	0.175867	0.175867	0.030605	1989	1.05291e-08	1.60807e-07																			0.0395322	0.0395322	0.0316116	1429
seq.23536.14	I3L1E1	C19orf84	C19orf84	-0.00477852	-0.00477852	0.0112393	1990	0.670765	0.933077	0.0302867	0.0302867	0.0114493	1990	0.00822622	0.0243214	-0.00276064	-0.00276064	0.0112491	1989	0.806164	0.955299	0.0300939	0.0300939	0.0114789	1989	0.00881646	0.0253536																			-0.00563298	-0.00563298	0.0117057	1431
seq.23529.11	Q9NQZ5	STARD7	STARD7	-0.00740151	-0.00740151	0.0223784	1989	0.740873	0.946716	0.0575154	0.0575154	0.0226855	1989	0.01131	0.0316412	-0.00341293	-0.00341293	0.0224045	1988	0.87894	0.974569	0.0572704	0.0572704	0.0227481	1988	0.011894	0.0327219																			-0.00996563	-0.00996563	0.0249495	1433
seq.23525.27	Q9Y314	NOSIP	NOSIP	0.00171786	0.00171786	0.0215219	1996	0.936389	0.989739	0.0792031	0.0792031	0.0219404	1996	0.000313841	0.00149825	0.00723211	0.00723211	0.0215106	1995	0.736747	0.939995	0.0797264	0.0797264	0.0220004	1995	0.000297502	0.00141192																			0.00927584	0.00927584	0.0240469	1437
seq.23524.2	Q96AB6	NTAN1	NTAN1	-0.00331325	-0.00331325	0.0157861	1994	0.83378	0.970328	0.0379066	0.0379066	0.0160304	1994	0.0181415	0.0465866	-0.000698696	-0.000698696	0.0158072	1993	0.964749	0.994495	0.0378567	0.0378567	0.0160741	1993	0.0186124	0.0473434																			-0.0127959	-0.0127959	0.0169211	1434
seq.23390.6	Q8WV48	CCDC107	CCDC107	-0.036728	-0.036728	0.0337343	2001	0.276398	0.781594	-0.165857	-0.165857	0.0341722	2001	1.30636e-06	1.18664e-05	-0.0482606	-0.0482606	0.0336196	2000	0.151303	0.610173	-0.169269	-0.169269	0.0342457	2000	8.34266e-07	7.87258e-06																			-0.0362687	-0.0362687	0.0357335	1438
seq.23391.20	O75695	RP2	RP2	-0.0355549	-0.0355549	0.0250457	2000	0.15588	0.674235	-0.0850913	-0.0850913	0.0254566	2000	0.000845267	0.00353015	-0.0415668	-0.0415668	0.0250383	1999	0.0970459	0.529759	-0.0880371	-0.0880371	0.0255072	1999	0.000569162	0.002471																			-0.0308957	-0.0308957	0.0278094	1437
seq.23392.41	Q9HB20	PLEKHA3	PLEKHA3	-0.0255195	-0.0255195	0.0268409	1997	0.341838	0.816886	0.0972604	0.0972604	0.0272692	1997	0.000370044	0.00173808	-0.0190014	-0.0190014	0.0268296	1996	0.478888	0.854193	0.0959198	0.0959198	0.0273382	1996	0.000460381	0.00204706																			-0.031668	-0.031668	0.0299929	1436
seq.23394.125	O43903	GAS2	GAS2	0.0108266	0.0108266	0.0240803	1996	0.653046	0.927829	0.077013	0.077013	0.0244776	1996	0.00167806	0.0063144	0.0161693	0.0161693	0.0240838	1995	0.502057	0.862628	0.0781606	0.0781606	0.0245405	1995	0.00147009	0.00561595																			-0.0133814	-0.0133814	0.0268101	1433
seq.23395.5	Q5VWX1	KHDRBS2	KHDRBS2	0.0117153	0.0117153	0.0197868	1997	0.553868	0.909418	0.0658942	0.0658942	0.0201049	1997	0.00106517	0.00428953	0.0163032	0.0163032	0.0197853	1996	0.410033	0.822635	0.0670519	0.0670519	0.0201555	1996	0.000894659	0.00366982																			-0.011246	-0.011246	0.0214603	1434
seq.23396.21	Q6IBS0	TWF2	TWF2	0.00958344	0.00958344	0.0333934	2002	0.774152	0.958726	0.0981357	0.0981357	0.0339883	2002	0.00392691	0.0130568	0.0163656	0.0163656	0.0334122	2001	0.624324	0.90519	0.0992984	0.0992984	0.0340776	2001	0.00360914	0.0120886																			0.0428652	0.0428652	0.0363528	1439
seq.23398.1	P0CAP2	POLR2M	POLR2M	-0.0271356	-0.0271356	0.0299738	1999	0.365409	0.831675	0.100327	0.100327	0.0305064	1999	0.00102393	0.00414637	-0.020336	-0.020336	0.0299771	1998	0.497605	0.860241	0.0988708	0.0988708	0.0305859	1998	0.00124683	0.00487557																			-0.0287801	-0.0287801	0.0329199	1436
seq.23399.35	Q8NFH5	NUP35	NUP35	-0.0799114	-0.0799114	0.0508563	1996	0.116268	0.619058	0.379539	0.379539	0.051241	1996	1.89711e-13	1.24508e-11	-0.0546656	-0.0546656	0.0503187	1995	0.277439	0.738723	0.375712	0.375712	0.0513597	1995	3.70167e-13	2.22865e-11																			0.00203089	0.00203089	0.0536599	1436
seq.23406.3	Q8WWW0	RASSF5	RASSF5	-0.0252524	-0.0252524	0.014157	1991	0.0746193	0.527324	-0.0414848	-0.0414848	0.0143942	1991	0.00399341	0.0132357	-0.028396	-0.028396	0.0141664	1990	0.0451558	0.410713	-0.0436065	-0.0436065	0.0144222	1990	0.00253012	0.00897803																			-0.0165961	-0.0165961	0.0166039	1433
seq.23408.1	P57768	SNX16	SNX16	0.0128669	0.0128669	0.0158468	1995	0.416915	0.856808	0.0425019	0.0425019	0.0161507	1995	0.00856433	0.025097	0.0158336	0.0158336	0.0158603	1994	0.318248	0.770208	0.0436239	0.0436239	0.0161898	1994	0.00710789	0.0213706																			0.012699	0.012699	0.0172213	1435
seq.23411.108	Q9UL42	PNMA2	PNMA2	-0.0273131	-0.0273131	0.0182559	1985	0.134779	0.645429	0.0997642	0.0997642	0.018546	1985	8.36098e-08	1.03588e-06	-0.0202913	-0.0202913	0.018182	1984	0.264551	0.73422	0.0982474	0.0982474	0.0185946	1984	1.40535e-07	1.60616e-06																			-0.0401307	-0.0401307	0.019443	1430
seq.23416.47	Q9NRS6	SNX15	SNX15	0.0687871	0.0687871	0.0260814	2002	0.0084191	0.187563	-0.0816026	-0.0816026	0.0265845	2002	0.00217254	0.00790162	0.0635219	0.0635219	0.0260968	2001	0.0150164	0.255722	-0.0770895	-0.0770895	0.0266165	2001	0.00381684	0.0126554																			0.0625101	0.0625101	0.0274817	1439
seq.23418.66	Q53HC0	CCDC92	CCDC92	-0.0494725	-0.0494725	0.0286457	1997	0.084313	0.555706	-0.0791861	-0.0791861	0.029122	1997	0.00660229	0.0201921	-0.0551826	-0.0551826	0.0286649	1996	0.0543598	0.439037	-0.083113	-0.083113	0.0291737	1996	0.00443196	0.0142989																			-0.0376321	-0.0376321	0.0314037	1435
seq.23422.47	P35249	RFC4	RFC4	-0.0430295	-0.0430295	0.0239549	1997	0.0726024	0.524275	-0.133123	-0.133123	0.0243239	1997	4.98309e-08	6.54087e-07	-0.0522442	-0.0522442	0.0238303	1996	0.02847	0.340324	-0.1368	-0.1368	0.0243585	1996	2.22648e-08	3.16178e-07																			-0.0521649	-0.0521649	0.0256354	1436
seq.23426.1	Q9H320	VCX	VCX	0.00910421	0.00910421	0.0205901	2001	0.658419	0.930718	-0.0843537	-0.0843537	0.0209459	2001	5.85458e-05	0.000345629	0.00340787	0.00340787	0.0205624	2000	0.868384	0.97099	-0.0841129	-0.0841129	0.0210013	2000	6.42471e-05	0.000369117																			-0.00614762	-0.00614762	0.0213056	1437
seq.23519.91	A6NGB7	TMEM221	TMEM221	-0.0657031	-0.0657031	0.0320544	1997	0.0405204	0.424125	-0.16468	-0.16468	0.0325645	1997	4.64748e-07	4.71544e-06	-0.0773788	-0.0773788	0.0319242	1996	0.0154461	0.259298	-0.170216	-0.170216	0.0326049	1996	1.96918e-07	2.16699e-06																			-0.0626496	-0.0626496	0.0346555	1434
seq.23523.14	Q9H0Q0	CYRIA	CYRIA	0.015787	0.015787	0.0255275	1998	0.536362	0.902889	-0.123336	-0.123336	0.025902	1998	2.05836e-06	1.7788e-05	0.00750042	0.00750042	0.0254525	1997	0.768267	0.946562	-0.122809	-0.122809	0.0259695	1997	2.41464e-06	2.03596e-05																			0.0281237	0.0281237	0.0278479	1436
seq.24670.1	Q9NWS0	PIH1D1	PIH1D1	0.0459251	0.0459251	0.0359002	2002	0.200959	0.72053	0.142185	0.142185	0.0364919	2002	0.000100869	0.000557534	0.0559077	0.0559077	0.0358538	2001	0.119078	0.558584	0.146157	0.146157	0.0365677	2001	6.6509e-05	0.000380313																			0.0649421	0.0649421	0.0386988	1439
seq.24671.15	Q9ULZ3	PYCARD	PYCARD	0.0227373	0.0227373	0.0179362	2001	0.205062	0.722941	0.0489443	0.0489443	0.0182466	2001	0.00737006	0.0222507	0.0261868	0.0261868	0.0179492	2000	0.144738	0.600464	0.0507901	0.0507901	0.0182852	2000	0.00552637	0.0172378																			0.0284537	0.0284537	0.0201069	1438
seq.24675.2	O15021	MAST4	MAST4	-0.0109084	-0.0109084	0.0129748	1988	0.400595	0.850272	0.0420905	0.0420905	0.0131588	1988	0.00140247	0.00541739	-0.0080519	-0.0080519	0.0129776	1987	0.535036	0.874128	0.0415179	0.0415179	0.0131932	1987	0.00167445	0.00624597																			-0.011395	-0.011395	0.013439	1427
seq.25454.38	P55345	PRMT2	PRMT2	-0.026898	-0.026898	0.0256778	2000	0.294985	0.794736	-0.150596	-0.150596	0.026004	2000	8.0937e-09	1.27902e-07	-0.037308	-0.037308	0.0255263	1999	0.144022	0.600056	-0.153238	-0.153238	0.0260594	1999	4.78709e-09	7.93935e-08																			-0.0289682	-0.0289682	0.0276484	1439
seq.25298.53	Q9H3R0	KDM4C	KDM4C	0.0004043	0.0004043	0.0467535	2001	0.993101	0.998374	0.196725	0.196725	0.04748	2001	3.56567e-05	0.000222397	0.0139263	0.0139263	0.0466786	2000	0.765471	0.946229	0.197716	0.197716	0.0476068	2000	3.41794e-05	0.000211802																			0.0493138	0.0493138	0.0520437	1439
seq.25308.8	P53667	LIMK1	LIMK1	-0.0155787	-0.0155787	0.0170523	1995	0.361048	0.829303	0.0449618	0.0449618	0.0173106	1995	0.00946353	0.027239	-0.0126431	-0.0126431	0.0170682	1994	0.458939	0.846288	0.0440917	0.0440917	0.0173523	1994	0.0111298	0.0309621																			-0.0134792	-0.0134792	0.0190032	1432
seq.25412.53	Q9H0Q3	FXYD6	FXYD6	0.0262467	0.0262467	0.0263629	1999	0.319568	0.806217	-0.141089	-0.141089	0.0266875	1999	1.38129e-07	1.59726e-06	0.0166437	0.0166437	0.0262552	1998	0.526206	0.869649	-0.139903	-0.139903	0.026757	1998	1.88609e-07	2.085e-06																			0.00655583	0.00655583	0.0290957	1437
seq.25413.80	Q13066	GAGE2B	GAGE2B	-0.00709497	-0.00709497	0.0287174	2002	0.804886	0.961936	0.0701426	0.0701426	0.0292477	2002	0.0165656	0.0433635	-0.00231544	-0.00231544	0.0287536	2001	0.935826	0.987845	0.0699781	0.0699781	0.0293262	2001	0.017116	0.0443579																			-0.00931572	-0.00931572	0.0304625	1439
seq.25444.29	Q14642	INPP5A	INPP5A	0.000426438	0.000426438	0.0442981	2002	0.99232	0.998212	0.144355	0.144355	0.0450648	2002	0.00138006	0.00534775	0.0103361	0.0103361	0.044303	2001	0.815548	0.956719	0.14509	0.14509	0.0451853	2001	0.00134374	0.00519868																			0.0438416	0.0438416	0.0486029	1439
seq.25446.34	Q5TDH0	DDI2	DDI2	0.126813	0.126813	0.0542586	2002	0.0195273	0.300803	-0.237116	-0.237116	0.0551606	2002	1.80089e-05	0.000122612	0.111157	0.111157	0.0541719	2001	0.0403059	0.385626	-0.229219	-0.229219	0.0552506	2001	3.48351e-05	0.000215428																			0.10286	0.10286	0.054927	1439
seq.25451.39	P46937	YAP1	YAP1	-0.00666291	-0.00666291	0.0284247	1992	0.814694	0.96599	0.0713473	0.0713473	0.0289208	1992	0.0137089	0.0370985	-0.00166653	-0.00166653	0.0284616	1991	0.953314	0.99208	0.0712259	0.0712259	0.0290022	1991	0.0141388	0.0378821																			-0.0135761	-0.0135761	0.0291964	1430
seq.25453.57	Q9BZX4	ROPN1B	ROPN1B	-0.0253465	-0.0253465	0.0208651	1989	0.224595	0.740351	-0.0921355	-0.0921355	0.0212965	1989	1.59133e-05	0.000109885	-0.0319149	-0.0319149	0.0208212	1988	0.125484	0.569208	-0.0944673	-0.0944673	0.0213436	1988	1.01183e-05	7.21248e-05																			-0.024286	-0.024286	0.0218214	1431
seq.25456.73	P62195	PSMC5	PSMC5	-0.00717072	-0.00717072	0.016536	1998	0.664594	0.93211	0.0469715	0.0469715	0.0168369	1998	0.00532418	0.0168345	-0.00396077	-0.00396077	0.0165493	1997	0.810873	0.955689	0.0466881	0.0466881	0.0168824	1997	0.00573614	0.0177896																			-0.0068386	-0.0068386	0.0175942	1436
seq.2571.12	P17936	IGFBP3	IGFBP3	0.000233649	0.000233649	0.02014	2000	0.990745	0.998146	0.0559242	0.0559242	0.020505	2000	0.00644044	0.0197955	0.00408251	0.00408251	0.0201567	1999	0.839517	0.963243	0.056215	0.056215	0.0205601	1999	0.00630881	0.0193352																			-0.0149605	-0.0149605	0.0224672	1437
seq.25459.3	A1Z1Q3	MACROD2	MACROD2	-0.0567002	-0.0567002	0.0241088	1997	0.018777	0.299323	0.0754194	0.0754194	0.0245728	1997	0.00217509	0.00790694	-0.0516734	-0.0516734	0.0241257	1996	0.032327	0.357906	0.0716456	0.0716456	0.0246139	1996	0.00364531	0.0121929																			-0.0170068	-0.0170068	0.0255849	1436
seq.25461.3	P10523	SAG	SAG	-0.00742821	-0.00742821	0.0173404	1990	0.668424	0.932417	0.0441216	0.0441216	0.0176519	1990	0.0125158	0.034303	-0.00436927	-0.00436927	0.0173622	1989	0.801334	0.954188	0.0438044	0.0438044	0.017701	1989	0.0134182	0.0362715																			-0.00128768	-0.00128768	0.0196543	1431
seq.25479.8	Q9Y608	LRRFIP2	LRRFIP2	0.0490749	0.0490749	0.0470981	2002	0.297551	0.795685	0.162192	0.162192	0.047912	2002	0.000725004	0.0030923	0.0604459	0.0604459	0.0470834	2001	0.199358	0.667558	0.166486	0.166486	0.0480209	2001	0.000537518	0.00234902																			0.088445	0.088445	0.0508614	1439
seq.25480.21	Q9BSL1	UBAC1	UBAC1	0.0469826	0.0469826	0.0333605	1996	0.159189	0.679772	-0.126898	-0.126898	0.0339581	1996	0.000191531	0.000977785	0.0384811	0.0384811	0.0333397	1995	0.248552	0.719325	-0.124152	-0.124152	0.0340386	1995	0.000271718	0.00130831																			0.0427551	0.0427551	0.0350771	1434
seq.25484.120	A6NKF2	ARID3C	ARID3C	0.0382983	0.0382983	0.0373027	2002	0.30469	0.801322	0.145318	0.145318	0.0379166	2002	0.000130731	0.000699763	0.0484587	0.0484587	0.0372604	2001	0.193565	0.660687	0.148761	0.148761	0.0380024	2001	9.36227e-05	0.000513973																			0.0611528	0.0611528	0.0417547	1439
seq.4562.1	P58417	NXPH1	NXPH1_2	-0.000705567	-0.000705567	0.0450796	2002	0.987514	0.998046	-0.433584	-0.433584	0.0449445	2002	1.47691e-21	1.19547e-18	-0.0304674	-0.0304674	0.0441801	2001	0.490515	0.855751	-0.435749	-0.435749	0.0450599	2001	1.18861e-21	1.08238e-18																			-0.0392598	-0.0392598	0.0467669	1439
seq.25492.7	O60784	TOM1	TOM1	-0.027859	-0.027859	0.0175996	1983	0.113596	0.617574	-0.0509451	-0.0509451	0.0179796	1983	0.00465077	0.0150716	-0.0314379	-0.0314379	0.0176073	1982	0.0743328	0.494534	-0.0531601	-0.0531601	0.0180125	1982	0.00320157	0.0109757																			-0.0334289	-0.0334289	0.0191533	1424
seq.25493.11	A6H8Z2	FAM221B	FAM221B	-0.0409119	-0.0409119	0.0169044	1993	0.0156014	0.268026	0.122927	0.122927	0.0170218	1993	7.26976e-13	4.10385e-11	-0.032465	-0.032465	0.0167431	1992	0.052642	0.435725	0.120567	0.120567	0.0170535	1992	2.13573e-12	9.42956e-11																			-0.0241801	-0.0241801	0.0172468	1433
seq.25297.11	A1X283	SH3PXD2B	SH3PXD2B	-0.000147515	-0.000147515	0.0384093	2000	0.996936	0.998799	0.136295	0.136295	0.0389586	2000	0.000478181	0.00216638	0.00913421	0.00913421	0.0383928	1999	0.811972	0.95587	0.136936	0.136936	0.0390608	1999	0.000465418	0.00206616																			0.0291541	0.0291541	0.0448018	1438
seq.25284.47	A0AVT1	UBA6	UBA6	0.0433613	0.0433613	0.0311972	2002	0.164711	0.685501	-0.120936	-0.120936	0.0317189	2002	0.00014158	0.000748482	0.0352725	0.0352725	0.0311731	2001	0.257979	0.729288	-0.11843	-0.11843	0.0317939	2001	0.000200769	0.000999727																			0.0484144	0.0484144	0.0332418	1439
seq.25282.6	O14977	AZIN1	AZIN1	-0.00475011	-0.00475011	0.0156759	1990	0.761905	0.955168	-0.0462997	-0.0462997	0.0159183	1990	0.00367099	0.0122957	-0.00795618	-0.00795618	0.015684	1989	0.612014	0.900464	-0.0468633	-0.0468633	0.01596	1989	0.00335969	0.0114005																			-0.00787606	-0.00787606	0.0178319	1429
seq.25281.50	Q6V1X1	DPP8	DPP8	-0.00826015	-0.00826015	0.0145037	1991	0.569068	0.914103	-0.0357097	-0.0357097	0.0148234	1991	0.0160861	0.0423058	-0.0107208	-0.0107208	0.0145201	1990	0.460394	0.846288	-0.0364675	-0.0364675	0.0148606	1990	0.0142139	0.0380551																			-0.0131998	-0.0131998	0.016167	1432
seq.2523.31	P13501	CCL5	CCL5_1	0.0570922	0.0570922	0.0564004	2002	0.311534	0.803371	-0.470844	-0.470844	0.0565678	2002	1.56012e-16	2.77207e-14	0.025055	0.025055	0.0556095	2001	0.652361	0.915711	-0.469064	-0.469064	0.0567169	2001	2.40674e-16	4.07746e-14																			0.0343004	0.0343004	0.0593519	1439
seq.25232.4	Q9NZN3	EHD3	EHD3	0.0386569	0.0386569	0.0411732	2002	0.347903	0.82075	0.124196	0.124196	0.0419106	2002	0.00307883	0.01063	0.0473694	0.0473694	0.041189	2001	0.250261	0.719635	0.127562	0.127562	0.0420092	2001	0.00242416	0.00861883																			0.0840537	0.0840537	0.0446481	1439
seq.25233.2	P34949	MPI	MPI	-0.0179793	-0.0179793	0.0260556	2000	0.490251	0.887985	0.106004	0.106004	0.0264719	2000	6.44456e-05	0.000376794	-0.0107727	-0.0107727	0.0260238	1999	0.67895	0.925166	0.105237	0.105237	0.0265423	1999	7.60153e-05	0.000426634																			-0.038074	-0.038074	0.0277571	1437
seq.25236.11	Q96S19	METTL26	METTL26	-0.0263834	-0.0263834	0.0328117	1992	0.421443	0.858801	0.0982407	0.0982407	0.0333914	1992	0.00329764	0.0112364	-0.0199021	-0.0199021	0.0328277	1991	0.544411	0.878583	0.0968559	0.0968559	0.0334747	1991	0.00385235	0.0127507																			-0.0244597	-0.0244597	0.0351872	1432
seq.2524.56	P09429	HMGB1	HMGB1	0.0315688	0.0315688	0.0414568	2002	0.446456	0.872426	-0.189154	-0.189154	0.0420766	2002	7.33885e-06	5.56641e-05	0.0187405	0.0187405	0.0413637	2001	0.650551	0.91515	-0.187822	-0.187822	0.0421874	2001	8.97222e-06	6.50374e-05																			0.0149403	0.0149403	0.0453154	1439
seq.25242.12	Q7Z7H3	CATIP	CATIP	0.00567473	0.00567473	0.0221984	1999	0.798257	0.961936	-0.0871962	-0.0871962	0.0225381	1999	0.00011286	0.000614946	-0.000199468	-0.000199468	0.0221739	1998	0.992824	0.998144	-0.0872102	-0.0872102	0.0225971	1998	0.000117293	0.000620988																			0.00298661	0.00298661	0.0244408	1437
seq.25247.12	Q8IUR7	ARMC8	ARMC8	-0.0243389	-0.0243389	0.0165151	1997	0.140712	0.65176	-0.106758	-0.106758	0.0166636	1997	1.85022e-10	4.61606e-09	-0.0317553	-0.0317553	0.016385	1996	0.0527557	0.435725	-0.109	-0.109	0.0166923	1996	8.32054e-11	2.17258e-09																			-0.0290866	-0.0290866	0.0182504	1434
seq.25251.6	O14638	ENPP3	ENPP3	-0.0338218	-0.0338218	0.0255535	1997	0.185798	0.704601	-0.150154	-0.150154	0.0258741	1997	7.54601e-09	1.20554e-07	-0.0446013	-0.0446013	0.025404	1996	0.079297	0.507223	-0.153418	-0.153418	0.0259273	1996	3.84334e-09	6.49623e-08																			-0.0193812	-0.0193812	0.0283076	1437
seq.25253.17	Q5JWF2	GNAS	GNAS_1	0.00387288	0.00387288	0.0178267	2002	0.828034	0.969029	-0.0869077	-0.0869077	0.0180778	2002	1.64275e-06	1.46122e-05	-0.00207301	-0.00207301	0.0177724	2001	0.907155	0.981912	-0.087055	-0.087055	0.0181263	2001	1.68169e-06	1.47072e-05																			-0.00704129	-0.00704129	0.0184194	1437
seq.25256.153	P68104	EEF1A1	EEF1A1_1	0.0655425	0.0655425	0.0354941	2002	0.0649562	0.505877	0.0916919	0.0916919	0.0361737	2002	0.0113279	0.0316667	0.0721552	0.0721552	0.0355261	2001	0.042382	0.396854	0.0968183	0.0968183	0.0362335	2001	0.00759977	0.0225701																			0.07349	0.07349	0.0386447	1439
seq.25259.7	Q9BQA9	CYBC1	CYBC1	-0.00348332	-0.00348332	0.0114485	1989	0.760963	0.954972	-0.0277722	-0.0277722	0.0116939	1989	0.0176465	0.0457165	-0.00546516	-0.00546516	0.0114645	1988	0.633628	0.907942	-0.0281744	-0.0281744	0.0117265	1988	0.0163695	0.0426966																			-0.0038018	-0.0038018	0.0122162	1430
seq.25261.42	Q6ZW76	ANKS3	ANKS3	-0.0179277	-0.0179277	0.0152955	1987	0.241302	0.755431	-0.0811361	-0.0811361	0.015553	1987	2.01031e-07	2.23932e-06	-0.0235191	-0.0235191	0.0152282	1986	0.12264	0.564391	-0.0827996	-0.0827996	0.0155848	1986	1.20033e-07	1.39242e-06																			-0.0122996	-0.0122996	0.0174971	1429
seq.25266.14	Q9BXW6	OSBPL1A	OSBPL1A	0.0208005	0.0208005	0.0300394	2002	0.488741	0.887812	0.10477	0.10477	0.0305516	2002	0.000617472	0.00269036	0.0280926	0.0280926	0.030029	2001	0.349635	0.79007	0.106766	0.106766	0.030627	2001	0.000500871	0.00220075																			0.0503965	0.0503965	0.032897	1439
seq.25267.10	O43301	HSPA12A	HSPA12A	-0.00980926	-0.00980926	0.0130098	2000	0.450945	0.87487	0.0326669	0.0326669	0.0132572	2000	0.01382	0.0373161	-0.00756434	-0.00756434	0.0130273	1999	0.56154	0.88412	0.0321163	0.0321163	0.0132933	1999	0.0157819	0.0415208																			-0.00236401	-0.00236401	0.0140351	1439
seq.25272.17	Q9H251	CDH23	CDH23	-0.00762253	-0.00762253	0.0123026	1999	0.5356	0.90237	-0.0296661	-0.0296661	0.0125207	1999	0.0179131	0.0461773	-0.00966282	-0.00966282	0.0123167	1998	0.432821	0.830372	-0.0303409	-0.0303409	0.0125514	1998	0.0157238	0.0414346																			-0.00660625	-0.00660625	0.0132064	1437
seq.25275.30	P56524	HDAC4	HDAC4	-0.00755569	-0.00755569	0.0161128	1986	0.639174	0.926734	0.0568643	0.0568643	0.0164175	1986	0.000544218	0.00241158	-0.00367415	-0.00367415	0.0161087	1985	0.819603	0.957449	0.0566011	0.0566011	0.0164619	1985	0.000597426	0.0025677																			-8.66247e-05	-8.66247e-05	0.017727	1429
seq.25280.2	Q9UGP4	LIMD1	LIMD1	-0.0116432	-0.0116432	0.0238581	2000	0.625592	0.921804	0.0574642	0.0574642	0.0242999	2000	0.0181354	0.0465866	-0.00776005	-0.00776005	0.0238895	1999	0.745343	0.939995	0.0569135	0.0569135	0.0243644	1999	0.0195935	0.0493736																			0.00189862	0.00189862	0.024398	1438
seq.25497.35	Q9UDX3	SEC14L4	SEC14L4	-0.045117	-0.045117	0.0256633	1997	0.0788951	0.539923	-0.128171	-0.128171	0.0260537	1997	9.38746e-07	8.87e-06	-0.0539742	-0.0539742	0.025567	1996	0.0348884	0.370722	-0.131945	-0.131945	0.0260925	1996	4.65329e-07	4.68222e-06																			-0.0388941	-0.0388941	0.0276422	1436
seq.2575.5	P41159	LEP	LEP_1	-0.0214595	-0.0214595	0.0593718	2002	0.717807	0.942314	-0.235796	-0.235796	0.0603263	2002	9.58908e-05	0.000534527	-0.0377476	-0.0377476	0.0593013	2001	0.524498	0.869171	-0.238478	-0.238478	0.0604822	2001	8.32579e-05	0.000462297																			0.0138366	0.0138366	0.0660946	1439
seq.25225.14	Q9BXU8	FTHL17	FTHL17	-0.0385841	-0.0385841	0.0276328	1991	0.162775	0.683863	0.0777981	0.0777981	0.0281502	1991	0.00576799	0.0180265	-0.0335124	-0.0335124	0.0276553	1990	0.225738	0.692793	0.0754537	0.0754537	0.0282133	1990	0.00754754	0.0224332																			-0.0394027	-0.0394027	0.0313348	1431
seq.2643.57	P22223	CDH3	CDH3	0.00201343	0.00201343	0.0152136	2002	0.894725	0.981821	-0.0410323	-0.0410323	0.0154895	2002	0.0081356	0.0240828	-0.000792937	-0.000792937	0.0152279	2001	0.958477	0.992532	-0.0410887	-0.0410887	0.0155311	2001	0.00821915	0.0240758																			0.00389926	0.00389926	0.0167945	1439
seq.2625.53	P07900	HSP90AA1	HSP90AA1	0.0310619	0.0310619	0.0207127	2002	0.133861	0.645429	0.0594215	0.0594215	0.0210952	2002	0.00489768	0.0157164	0.0352917	0.0352917	0.0207239	2001	0.0887332	0.518211	0.0619289	0.0619289	0.0211366	2001	0.00342864	0.0115959																			0.0363237	0.0363237	0.0217884	1439
seq.2631.50	Q08334	IL10RB	IL10RB	-0.0244274	-0.0244274	0.0172508	1994	0.156929	0.674235	-0.118498	-0.118498	0.0174246	1994	1.3724e-11	4.85337e-10	-0.0326879	-0.0326879	0.0170931	1993	0.0559755	0.44599	-0.120828	-0.120828	0.0174556	1993	5.98163e-12	2.29348e-10																			-0.0268503	-0.0268503	0.0187561	1434
seq.2632.5	P42701	IL12RB1	IL12RB1_2	0.0126536	0.0126536	0.0153278	1990	0.409169	0.852651	-0.0392452	-0.0392452	0.0156278	1990	0.0121093	0.0334027	0.00992504	0.00992504	0.0153487	1989	0.51794	0.866283	-0.0385122	-0.0385122	0.0156711	1989	0.0140747	0.037738																			-0.000493402	-0.000493402	0.0175472	1430
seq.2633.52	P78552	IL13RA1	IL13RA1	0.000204311	0.000204311	0.0184388	1999	0.99116	0.998146	0.0483313	0.0483313	0.0187547	1999	0.0100364	0.0286389	0.00349967	0.00349967	0.0184569	1998	0.849631	0.964927	0.0485777	0.0485777	0.0188041	1998	0.00985496	0.0278269																			0.00174617	0.00174617	0.0205561	1436
seq.2635.61	Q6UX15	LAYN	LAYN	-0.0106174	-0.0106174	0.0189007	1998	0.574351	0.914358	-0.1206	-0.1206	0.0190733	1998	3.15636e-10	7.24042e-09	-0.0187855	-0.0187855	0.0187596	1997	0.316765	0.769799	-0.121907	-0.121907	0.0191179	1997	2.24311e-10	5.28837e-09																			-0.0226546	-0.0226546	0.0204467	1436
seq.2636.10	P36941	LTBR	LTBR	-0.0267639	-0.0267639	0.0476015	2002	0.574009	0.914358	-0.365672	-0.365672	0.0478605	2002	3.33495e-14	2.72979e-12	-0.0519918	-0.0519918	0.0470377	2001	0.269153	0.734404	-0.369366	-0.369366	0.0479744	2001	2.13595e-14	1.87475e-12																			-0.0416835	-0.0416835	0.0497643	1439
seq.2640.3	Q04912	MST1R	MST1R	-0.00272875	-0.00272875	0.0222094	1999	0.902227	0.982029	-0.132991	-0.132991	0.0224717	1999	3.82155e-09	6.50466e-08	-0.0118494	-0.0118494	0.0220748	1998	0.591477	0.89832	-0.133832	-0.133832	0.0225303	1998	3.3514e-09	5.70442e-08																			-0.00982057	-0.00982057	0.0244516	1438
seq.2642.4	P68402	PAFAH1B2	PAFAH1B2	0.0393406	0.0393406	0.020758	1998	0.0582103	0.489115	0.135245	0.135245	0.0210381	1998	1.60633e-10	4.06322e-09	0.0486214	0.0486214	0.0205899	1997	0.0183007	0.279499	0.138651	0.138651	0.0210635	1997	5.89275e-11	1.63227e-09																			0.0450171	0.0450171	0.0216554	1438
seq.2649.77	P32942	ICAM3	ICAM3	-0.0142547	-0.0142547	0.0228594	1993	0.532973	0.900995	-0.116859	-0.116859	0.0231467	1993	4.85494e-07	4.91226e-06	-0.0221918	-0.0221918	0.0227702	1992	0.32988	0.77682	-0.118403	-0.118403	0.0232012	1992	3.65438e-07	3.79774e-06																			-0.023803	-0.023803	0.0259736	1432
seq.2578.67	P13500	CCL2	CCL2	0.0329118	0.0329118	0.026978	1993	0.22263	0.738875	0.194812	0.194812	0.027219	1993	1.15267e-12	5.75151e-11	0.0460935	0.0460935	0.0266964	1992	0.0843979	0.514793	0.198013	0.198013	0.0272686	1992	5.46201e-13	3.02092e-11																			0.0219277	0.0219277	0.0273863	1433
seq.2654.19	P19438	TNFRSF1A	TNFRSF1A	0.0210281	0.0210281	0.0252779	2001	0.405576	0.851277	-0.0805788	-0.0805788	0.0257066	2001	0.00174615	0.00654019	0.0154385	0.0154385	0.0252895	2000	0.54162	0.877918	-0.0794503	-0.0794503	0.025777	2000	0.0020827	0.00755602																			0.0221639	0.0221639	0.0270991	1439
seq.2658.27	Q16288	NTRK3	NTRK3	0.0115135	0.0115135	0.0251075	2001	0.646595	0.926905	-0.155863	-0.155863	0.0253547	2001	9.48751e-10	1.90774e-08	0.000550719	0.000550719	0.0249455	2000	0.982389	0.996236	-0.155822	-0.155822	0.0254264	2000	1.0666e-09	2.10574e-08																			-0.00680848	-0.00680848	0.0274442	1439
seq.2668.70	P07384	CAPN1	CAPN1	0.0438439	0.0438439	0.0221078	2002	0.0474834	0.453364	-0.0976155	-0.0976155	0.0224645	2002	1.46038e-05	0.000102003	0.037358	0.037358	0.0220693	2001	0.0906566	0.518394	-0.0949613	-0.0949613	0.0225088	2001	2.56506e-05	0.000164638																			0.0480473	0.0480473	0.023991	1439
seq.2682.68	P10809	HSPD1	HSPD1	0.0240501	0.0240501	0.0373222	2002	0.519395	0.895996	-0.0974948	-0.0974948	0.0380069	2002	0.0103843	0.0294815	0.017476	0.017476	0.0373629	2001	0.640024	0.910658	-0.0962532	-0.0962532	0.0381069	2001	0.0116177	0.0320709																			0.0377006	0.0377006	0.0401616	1439
seq.2683.1	P01024	C3	C3_1	-0.0449758	-0.0449758	0.0487258	2002	0.356099	0.826546	0.340496	0.340496	0.0491207	2002	5.58264e-12	2.24243e-10	-0.0218257	-0.0218257	0.0482885	2001	0.651329	0.915657	0.338946	0.338946	0.0492501	2001	7.8604e-12	2.90675e-10																			0.0078357	0.0078357	0.0519473	1439
seq.2687.2	Q16674	MIA	MIA	0.0139455	0.0139455	0.0187904	2001	0.458078	0.877914	0.0599866	0.0599866	0.0191195	2001	0.00172897	0.00648253	0.0181303	0.0181303	0.0187929	2000	0.334789	0.779721	0.0612746	0.0612746	0.0191663	2000	0.00141039	0.00540863																			0.0137884	0.0137884	0.0212681	1439
seq.2693.20	P13725	OSM	OSM_2	-0.0387194	-0.0387194	0.0381454	2002	0.310205	0.802216	-0.254933	-0.254933	0.0384956	2002	4.52688e-11	1.3405e-09	-0.0564051	-0.0564051	0.0378244	2001	0.136056	0.587535	-0.25894	-0.25894	0.0385776	2001	2.48864e-11	7.81455e-10																			-0.0482915	-0.0482915	0.0405252	1439
seq.2695.25	P16284	PECAM1	PECAM1	-0.0191812	-0.0191812	0.0218001	1999	0.379036	0.841894	-0.141064	-0.141064	0.0220587	1999	1.99403e-10	4.92425e-09	-0.028836	-0.028836	0.0216319	1998	0.182675	0.649798	-0.143096	-0.143096	0.022107	1998	1.20644e-10	3.04116e-09																			-0.0310223	-0.0310223	0.0237012	1438
seq.2618.10	Q15303	ERBB4	ERBB4	0.000744428	0.000744428	0.0131126	1983	0.954733	0.992895	0.0445219	0.0445219	0.0133735	1983	0.00088721	0.00367443	0.00382048	0.00382048	0.0131116	1982	0.770789	0.946968	0.0447964	0.0447964	0.0134097	1982	0.000851544	0.00351934																			0.00294841	0.00294841	0.0143201	1424
seq.2617.56	P21860	ERBB3	ERBB3	0.00399927	0.00399927	0.0158559	2000	0.800892	0.961936	-0.0499065	-0.0499065	0.0161228	2000	0.00199276	0.00733935	0.000492383	0.000492383	0.015863	1999	0.975241	0.996236	-0.0498705	-0.0498705	0.0161684	1999	0.00206729	0.00750758																			-0.00861086	-0.00861086	0.0180674	1439
seq.2612.5	P55010	EIF5	EIF5	-0.00875962	-0.00875962	0.0250144	1997	0.726238	0.942683	0.0868069	0.0868069	0.0254807	1997	0.000670401	0.00288816	-0.00287016	-0.00287016	0.0250094	1996	0.908644	0.981912	0.0866032	0.0866032	0.0255488	1996	0.000713247	0.00299827																			0.00161921	0.00161921	0.0250086	1435
seq.2611.72	Q06418	TYRO3	TYRO3_2	-0.00358434	-0.00358434	0.0188796	1996	0.849444	0.97262	-0.146924	-0.146924	0.0189756	1996	1.53485e-14	1.47124e-12	-0.0137596	-0.0137596	0.0186506	1995	0.460747	0.846288	-0.147909	-0.147909	0.0190247	1995	1.20357e-14	1.1241e-12																			-0.00695868	-0.00695868	0.0199441	1435
seq.2579.17	P14780	MMP9	MMP9	0.05734	0.05734	0.0481747	2002	0.23409	0.749032	-0.241797	-0.241797	0.0488535	2002	8.06498e-07	7.75111e-06	0.0410242	0.0410242	0.0480195	2001	0.393028	0.815686	-0.238883	-0.238883	0.0489757	2001	1.15875e-06	1.05651e-05																			0.0405365	0.0405365	0.054035	1439
seq.2580.83	P05164	MPO	MPO	0.0312397	0.0312397	0.03166	2000	0.323896	0.808479	0.108374	0.108374	0.0322223	2000	0.00078466	0.00331185	0.0388876	0.0388876	0.0316526	1999	0.219376	0.684214	0.111159	0.111159	0.0322979	1999	0.000589982	0.00254321																			0.078553	0.078553	0.035507	1437
seq.2585.2	P01236	PRL	PRL_2	-0.0678446	-0.0678446	0.0406063	2001	0.094919	0.577927	0.224372	0.224372	0.0411377	2001	5.52911e-08	7.15445e-07	-0.0527798	-0.0527798	0.0404269	2000	0.191852	0.658687	0.220624	0.220624	0.0412305	2000	9.75063e-08	1.15855e-06																			-0.0939465	-0.0939465	0.0454977	1439
seq.25879.6	Q92993	KAT5	KAT5	-0.0106885	-0.0106885	0.0351939	2002	0.761385	0.955009	-0.141378	-0.141378	0.0357562	2002	7.95435e-05	0.000454133	-0.0204439	-0.0204439	0.0351493	2001	0.560881	0.883845	-0.142831	-0.142831	0.0358492	2001	7.01295e-05	0.000397892																			0.0073116	0.0073116	0.0393978	1439
seq.25889.108	O14862	AIM2	AIM2	-0.00680604	-0.00680604	0.0150767	1990	0.651731	0.927638	0.0677357	0.0677357	0.0152739	1990	9.72133e-06	7.11043e-05	-0.00213531	-0.00213531	0.0150445	1989	0.887147	0.975077	0.0675828	0.0675828	0.0153156	1989	1.07567e-05	7.60067e-05																			-0.00533039	-0.00533039	0.0168899	1428
seq.2590.69	Q01973	ROR1	ROR1_1	-0.00192944	-0.00192944	0.0221	2002	0.930438	0.987794	0.116602	0.116602	0.022389	2002	2.10467e-07	2.33372e-06	0.00606393	0.00606393	0.0220104	2001	0.782958	0.950022	0.117033	0.117033	0.0224487	2001	2.04583e-07	2.23782e-06																			-0.00529928	-0.00529928	0.0249147	1439
seq.25910.1	Q9Y6R7	FCGBP	FCGBP	0.00753203	0.00753203	0.0128277	2001	0.557155	0.910955	-0.0312645	-0.0312645	0.0130574	2001	0.0167398	0.043741	0.00536	0.00536	0.0128462	2000	0.676543	0.925166	-0.0308727	-0.0308727	0.0130938	2000	0.0184791	0.0470372																			0.0159832	0.0159832	0.0141602	1439
seq.25912.131	P62942	FKBP1A	FKBP1A	0.0216684	0.0216684	0.026767	1994	0.418313	0.857459	0.163522	0.163522	0.0270599	1994	1.80091e-09	3.38134e-08	0.0326489	0.0326489	0.026587	1993	0.219591	0.684226	0.165772	0.165772	0.0271184	1993	1.17393e-09	2.26246e-08																			0.019897	0.019897	0.0287337	1433
seq.25921.3	P05111	INHA	INHA_2	-0.0124897	-0.0124897	0.0187749	1995	0.505979	0.890917	0.102854	0.102854	0.0190522	1995	7.52026e-08	9.42945e-07	-0.00564013	-0.00564013	0.0186892	1994	0.762848	0.944966	0.10246	0.10246	0.0191012	1994	9.0828e-08	1.09128e-06																			-0.0059879	-0.0059879	0.0201844	1435
seq.25922.7	O75197	LRP5	LRP5	0.00256436	0.00256436	0.0135472	1994	0.849884	0.97262	-0.03246	-0.03246	0.0137686	1994	0.0184929	0.0472705	0.000328759	0.000328759	0.0135653	1993	0.980667	0.996236	-0.0324365	-0.0324365	0.0138061	1993	0.018899	0.0479217																			0.00111809	0.00111809	0.0145284	1433
seq.25951.17	P78395	PRAME	PRAME	-0.0514812	-0.0514812	0.0171812	2000	0.0027657	0.0892617	-0.0517036	-0.0517036	0.0174986	2000	0.00316596	0.0108639	-0.0553318	-0.0553318	0.0171848	1999	0.00130335	0.0507749	-0.0556727	-0.0556727	0.0175012	1999	0.00148976	0.00567621																			-0.0549644	-0.0549644	0.0188215	1438
seq.25956.9	Q13905	RAPGEF1	RAPGEF1	-0.0159616	-0.0159616	0.0174032	1999	0.359167	0.827725	-0.119015	-0.119015	0.0175519	1999	1.56903e-11	5.34131e-10	-0.0242424	-0.0242424	0.0172481	1998	0.160026	0.621091	-0.120744	-0.120744	0.0175907	1998	8.89968e-12	3.14729e-10																			-0.0265747	-0.0265747	0.0190996	1437
seq.25960.15	P13797	PLS3	PLS3	-0.0264033	-0.0264033	0.0489623	2002	0.589768	0.916691	-0.236983	-0.236983	0.0496593	2002	1.95426e-06	1.70705e-05	-0.042797	-0.042797	0.0488111	2001	0.380706	0.809332	-0.240024	-0.240024	0.0497831	2001	1.53308e-06	1.35315e-05																			-0.0626285	-0.0626285	0.0529403	1439
seq.25963.2	Q9HAV4	XPO5	XPO5	-0.0874287	-0.0874287	0.0369035	2001	0.0179251	0.290197	-0.12904	-0.12904	0.0375796	2001	0.000607386	0.002648	-0.0967197	-0.0967197	0.0368826	2000	0.00879837	0.184715	-0.135917	-0.135917	0.0376161	2000	0.000309836	0.00146568																			-0.0941829	-0.0941829	0.0396623	1438
seq.2602.2	O15123	ANGPT2	ANGPT2_2	0.0774062	0.0774062	0.0361098	2001	0.0321822	0.381215	-0.198857	-0.198857	0.036579	2001	6.10191e-08	7.79867e-07	0.0637436	0.0637436	0.0359605	2000	0.0764476	0.499929	-0.194198	-0.194198	0.0366538	2000	1.29848e-07	1.49911e-06																			0.0615597	0.0615597	0.0388362	1439
seq.2603.61	P33681	CD80	CD80_2	-0.0153012	-0.0153012	0.0196966	1991	0.437344	0.869792	-0.130937	-0.130937	0.0198816	1991	5.77017e-11	1.63563e-09	-0.0243931	-0.0243931	0.0195335	1990	0.211891	0.677738	-0.132677	-0.132677	0.0199276	1990	3.58012e-11	1.08221e-09																			-0.0277328	-0.0277328	0.0220466	1429
seq.2605.49	P28908	TNFRSF8	TNFRSF8	0.00748524	0.00748524	0.0245138	2000	0.760133	0.954589	-0.136332	-0.136332	0.0248435	2000	4.59071e-08	6.12516e-07	-0.00175377	-0.00175377	0.0243963	1999	0.942699	0.989277	-0.136456	-0.136456	0.0249093	1999	4.84106e-08	6.2977e-07																			-0.0163816	-0.0163816	0.0273336	1439
seq.25227.20	Q9H3H9	TCEAL2	TCEAL2	0.0204712	0.0204712	0.0158895	1992	0.197775	0.718599	0.0661014	0.0661014	0.0161454	1992	4.40703e-05	0.000268438	0.0250928	0.0250928	0.015862	1991	0.113821	0.553719	0.0678787	0.0678787	0.0161784	1991	2.84066e-05	0.000180577																			0.0151515	0.0151515	0.0165689	1428
seq.25209.15	P54710	FXYD2	FXYD2	0.0110549	0.0110549	0.015084	2000	0.46371	0.878686	-0.0457326	-0.0457326	0.0153328	2000	0.00289198	0.0101094	0.00796173	0.00796173	0.015092	1999	0.597873	0.899389	-0.0451669	-0.0451669	0.015373	1999	0.00334044	0.0113609																			0.00368003	0.00368003	0.0162026	1438
seq.24677.106	O15258	RER1	RER1	-0.0190407	-0.0190407	0.0222086	2002	0.39135	0.846015	-0.130962	-0.130962	0.0224651	2002	6.46211e-09	1.04847e-07	-0.0281219	-0.0281219	0.0220767	2001	0.202873	0.67148	-0.13296	-0.13296	0.0225163	2001	4.13165e-09	6.93527e-08																			-0.00986529	-0.00986529	0.0251057	1439
seq.24921.73	Q9BW71	HIRIP3	HIRIP3	-0.0148542	-0.0148542	0.0146578	1988	0.310995	0.803191	-0.0510549	-0.0510549	0.0148949	1988	0.000621181	0.00270333	-0.0183841	-0.0183841	0.014651	1987	0.209698	0.674917	-0.052342	-0.052342	0.0149281	1987	0.000464487	0.00206328																			-0.0227443	-0.0227443	0.0159054	1427
seq.24902.84	Q9NQX3	GPHN	GPHN	-0.00442714	-0.00442714	0.0208563	1991	0.831919	0.969856	-0.0533943	-0.0533943	0.0212213	1991	0.0119452	0.0330375	-0.00803517	-0.00803517	0.0208765	1990	0.700359	0.933016	-0.0539524	-0.0539524	0.0212753	1990	0.0112913	0.0313242																			-0.00888328	-0.00888328	0.0232909	1431
seq.24905.22	Q8TE69	EOLA1	EOLA1	0.00240991	0.00240991	0.0157484	1990	0.878394	0.980353	0.0570761	0.0570761	0.0160172	1990	0.000374673	0.0017553	0.00642736	0.00642736	0.0157418	1989	0.683098	0.925421	0.0575432	0.0575432	0.0160614	1989	0.000348226	0.00161684																			0.0099117	0.0099117	0.0177777	1430
seq.24907.3	Q10713	PMPCA	PMPCA	-0.0318209	-0.0318209	0.015393	1997	0.0388409	0.419194	-0.0439856	-0.0439856	0.0156661	1997	0.00503828	0.0161194	-0.035059	-0.035059	0.0154019	1996	0.0229343	0.309741	-0.046518	-0.046518	0.0156892	1996	0.00306309	0.0105456																			-0.0331172	-0.0331172	0.01709	1435
seq.24908.19	P49418	AMPH	AMPH	0.00488765	0.00488765	0.0156312	1996	0.754553	0.952546	0.0392493	0.0392493	0.0159208	1996	0.013774	0.037247	0.00762362	0.00762362	0.0156494	1995	0.626204	0.906037	0.0397947	0.0397947	0.0159631	1995	0.0127506	0.0346597																			0.00222724	0.00222724	0.0177067	1434
seq.24909.40	P51178	PLCD1	PLCD1	0.014549	0.014549	0.0189731	1994	0.443277	0.871915	0.0714366	0.0714366	0.01923	1994	0.000208919	0.00105036	0.0196517	0.0196517	0.0189583	1993	0.30006	0.755595	0.0728598	0.0728598	0.0192786	1993	0.000161886	0.000826126																			0.00421805	0.00421805	0.0208927	1435
seq.24910.18	Q15233	NONO	NONO	-0.00219777	-0.00219777	0.0222179	1997	0.921212	0.985698	0.112141	0.112141	0.0225295	1997	6.99261e-07	6.81032e-06	0.00568672	0.00568672	0.0221432	1996	0.797347	0.953372	0.112556	0.112556	0.0225926	1996	6.83538e-07	6.5607e-06																			-0.00392691	-0.00392691	0.0246393	1437
seq.24911.57	Q14764	MVP	MVP	-0.0215573	-0.0215573	0.0321046	2001	0.501997	0.890917	0.11617	0.11617	0.0326562	2001	0.000383302	0.00178768	-0.0136549	-0.0136549	0.0320924	2000	0.670528	0.924158	0.115195	0.115195	0.0327431	2000	0.000444287	0.00198566																			-0.00330731	-0.00330731	0.035776	1438
seq.24917.95	Q96KC8	DNAJC1	DNAJC1	0.038284	0.038284	0.0345492	2002	0.267952	0.77945	0.200086	0.200086	0.0349632	2002	1.20617e-08	1.84988e-07	0.0522033	0.0522033	0.0343528	2001	0.128764	0.576196	0.203795	0.203795	0.0350369	2001	6.97618e-09	1.11922e-07																			0.051732	0.051732	0.0356372	1439
seq.24922.19	Q8NBF2	NHLRC2	NHLRC2	-0.0255775	-0.0255775	0.0180207	1985	0.155956	0.674235	-0.0431501	-0.0431501	0.0183439	1985	0.0187557	0.0477746	-0.0287339	-0.0287339	0.0180434	1984	0.111435	0.551497	-0.0452315	-0.0452315	0.0183833	1984	0.0139605	0.0374998																			-0.0265484	-0.0265484	0.0184424	1427
seq.24950.21	Q9BW04	SARG	SARG	0.0164332	0.0164332	0.0314769	2002	0.601678	0.918723	0.0840324	0.0840324	0.0320509	2002	0.00881178	0.0256981	0.0222807	0.0222807	0.0315055	2001	0.479524	0.854236	0.0856154	0.0856154	0.0321329	2001	0.00777421	0.0230228																			0.0270305	0.0270305	0.0345148	1439
seq.24926.9	Q92945	KHSRP	KHSRP	0.0290296	0.0290296	0.0211098	1998	0.169232	0.689913	0.104829	0.104829	0.021389	1998	1.03006e-06	9.64519e-06	0.0362884	0.0362884	0.0210335	1997	0.084634	0.514793	0.107375	0.107375	0.0214294	1997	5.90209e-07	5.75592e-06																			0.0046714	0.0046714	0.0221861	1435
seq.24928.20	Q6P582	MZT2A	MZT2A	-0.0218289	-0.0218289	0.0113154	1996	0.0538555	0.473837	-0.0664747	-0.0664747	0.011431	1996	7.03235e-09	1.13092e-07	-0.0268143	-0.0268143	0.0112489	1995	0.0172316	0.273491	-0.0684964	-0.0684964	0.0114491	1995	2.59494e-09	4.52252e-08																			-0.0227363	-0.0227363	0.0118085	1435
seq.24937.7	Q9UNA1	ARHGAP26	ARHGAP26	-0.00747077	-0.00747077	0.0135986	1992	0.582809	0.915346	0.0704436	0.0704436	0.0137866	1992	3.53706e-07	3.69708e-06	-0.00234379	-0.00234379	0.0135523	1991	0.862713	0.967554	0.0702655	0.0702655	0.0138283	1991	4.09921e-07	4.17661e-06																			0.0054947	0.0054947	0.0141093	1431
seq.24938.7	P63010	AP2B1	AP2B1	0.0301368	0.0301368	0.0221111	2002	0.173045	0.692776	0.0663958	0.0663958	0.022513	2002	0.00322268	0.0110067	0.0348407	0.0348407	0.022119	2001	0.115381	0.554817	0.0688712	0.0688712	0.0225595	2001	0.00229647	0.00822102																			0.0419704	0.0419704	0.0235533	1439
seq.24940.3	O14920	IKBKB	IKBKB	0.0268059	0.0268059	0.018503	1997	0.147568	0.65953	0.0619904	0.0619904	0.0188311	1997	0.0010124	0.00411568	0.0312199	0.0312199	0.0184996	1996	0.0916451	0.52037	0.0642227	0.0642227	0.0188688	1996	0.000678068	0.00286693																			0.0104254	0.0104254	0.0203815	1435
seq.24941.14	O75153	CLUH	CLUH	-0.0292825	-0.0292825	0.023174	1987	0.206526	0.723998	0.0638894	0.0638894	0.0234874	1987	0.00658192	0.0201383	-0.0250203	-0.0250203	0.0231957	1986	0.28087	0.739834	0.0621208	0.0621208	0.0235436	1986	0.00839127	0.0244522																			-0.0109301	-0.0109301	0.0266888	1428
seq.24942.22	Q70J99	UNC13D	UNC13D	0.000431286	0.000431286	0.0384026	2000	0.991041	0.998146	0.167861	0.167861	0.0389401	2000	1.70615e-05	0.000116926	0.012008	0.012008	0.0383278	1999	0.754088	0.942492	0.168716	0.168716	0.0390444	1999	1.62852e-05	0.000110567																			0.0356057	0.0356057	0.0429592	1438
seq.24944.12	Q8NFH8	REPS2	REPS2	-0.00737004	-0.00737004	0.0205994	1989	0.720547	0.942683	0.0908746	0.0908746	0.0208902	1989	1.42953e-05	0.000100232	-0.00109037	-0.00109037	0.020559	1988	0.957709	0.992532	0.0907964	0.0907964	0.0209475	1988	1.53404e-05	0.000104639																			-0.009124	-0.009124	0.0230593	1428
seq.24901.4	P09327	VIL1	VIL1	-0.0351797	-0.0351797	0.0450042	2002	0.434485	0.868477	0.141679	0.141679	0.0457981	2002	0.0020051	0.0073699	-0.0256273	-0.0256273	0.0450208	2001	0.569262	0.8891	0.139858	0.139858	0.0459173	2001	0.00235044	0.0083895																			-0.0255112	-0.0255112	0.0487296	1439
seq.24899.13	Q8TE68	EPS8L1	EPS8L1	-0.0175206	-0.0175206	0.0199015	1986	0.378769	0.841894	0.061475	0.061475	0.0202254	1986	0.00240064	0.00862585	-0.0132535	-0.0132535	0.0199135	1985	0.505772	0.863269	0.0605055	0.0605055	0.0202806	1985	0.00288521	0.010028																			-0.0152458	-0.0152458	0.0220217	1428
seq.24898.39	Q8WVM8	SCFD1	SCFD1	0.0463586	0.0463586	0.0342349	1996	0.175847	0.697182	0.134266	0.134266	0.0347874	1996	0.000117184	0.000636131	0.0555052	0.0555052	0.0341876	1995	0.10463	0.53846	0.138087	0.138087	0.0348527	1995	7.69381e-05	0.000431481																			0.0450377	0.0450377	0.0355948	1435
seq.24892.8	Q9BZQ2	SHCBP1L	SHCBP1L	0.00600596	0.00600596	0.0176379	1993	0.733505	0.945616	-0.0982159	-0.0982159	0.0178806	1993	4.46098e-08	5.96299e-07	-0.000636806	-0.000636806	0.0175527	1992	0.971063	0.995945	-0.0982608	-0.0982608	0.0179279	1992	4.76929e-08	6.22657e-07																			0.00195366	0.00195366	0.0189016	1432
seq.24678.10	Q9NQS1	AVEN	AVEN	0.00790392	0.00790392	0.0195061	1995	0.685372	0.936052	0.1131	0.1131	0.0197487	1995	1.17766e-08	1.8138e-07	0.0158357	0.0158357	0.0193989	1994	0.414414	0.822635	0.114246	0.114246	0.0198002	1994	9.1727e-09	1.41875e-07																			0.026169	0.026169	0.0202245	1433
seq.2468.62	P78556	CCL20	CCL20	0.0194471	0.0194471	0.0162381	1986	0.231209	0.746159	0.0625643	0.0625643	0.0164893	1986	0.000152524	0.000799223	0.0237109	0.0237109	0.016218	1985	0.143896	0.600056	0.0641988	0.0641988	0.0165224	1985	0.000105442	0.00056942																			-0.00232301	-0.00232301	0.0173779	1427
seq.24682.35	Q53TN4	CYBRD1	CYBRD1	-0.0130416	-0.0130416	0.0157332	2001	0.407249	0.852409	-0.065378	-0.065378	0.0159726	2001	4.4248e-05	0.000269296	-0.0177324	-0.0177324	0.0157098	2000	0.259141	0.730482	-0.0666741	-0.0666741	0.0160127	2000	3.26252e-05	0.000203663																			-0.0115847	-0.0115847	0.0171804	1439
seq.24684.7	Q9NUV9	GIMAP4	GIMAP4	0.0211714	0.0211714	0.0216331	1997	0.327867	0.809979	0.0612395	0.0612395	0.0221438	1997	0.00573519	0.0179364	0.0253907	0.0253907	0.0216459	1996	0.240935	0.707177	0.0630265	0.0630265	0.0221941	1996	0.00456006	0.0146537																			0.0335024	0.0335024	0.0240322	1437
seq.24685.12	Q9Y5W9	SNX11	SNX11	-0.0067621	-0.0067621	0.0231853	2002	0.770581	0.957874	0.0912117	0.0912117	0.0235595	2002	0.000111612	0.000609058	-0.000534908	-0.000534908	0.0231615	2001	0.981577	0.996236	0.0911737	0.0911737	0.0236227	2001	0.000117185	0.00062087																			0.00896556	0.00896556	0.0254114	1439
seq.24687.18	Q9BTX7	TTPAL	TTPAL	0.0508402	0.0508402	0.0317112	2002	0.109043	0.609706	-0.13777	-0.13777	0.0322166	2002	1.98909e-05	0.000133063	0.0416325	0.0416325	0.0316588	2001	0.188648	0.655087	-0.134812	-0.134812	0.0322892	2001	3.1057e-05	0.000194708																			0.0301807	0.0301807	0.0348706	1439
seq.24689.9	Q6NZI2	CAVIN1	CAVIN1	-0.0239466	-0.0239466	0.0296469	2002	0.419343	0.857711	0.104691	0.104691	0.0301515	2002	0.000527274	0.00234791	-0.0168781	-0.0168781	0.0296398	2001	0.569121	0.8891	0.103491	0.103491	0.03023	2001	0.000630747	0.00268399																			0.0170072	0.0170072	0.0320331	1439
seq.24693.5	O95833	CLIC3	CLIC3	0.0164037	0.0164037	0.0210328	2000	0.435535	0.868567	0.0541052	0.0541052	0.0214152	2000	0.0115976	0.0322846	0.020198	0.020198	0.0210541	1999	0.337505	0.780932	0.0555399	0.0555399	0.0214678	1999	0.00974814	0.0276216																			0.00636608	0.00636608	0.0225058	1438
seq.24704.38	Q9GZQ3	COMMD5	COMMD5	-0.0162552	-0.0162552	0.0133516	1988	0.223569	0.73929	-0.0321	-0.0321	0.0136448	1988	0.0187424	0.0477573	-0.0185205	-0.0185205	0.0133671	1987	0.166048	0.629555	-0.033414	-0.033414	0.0136746	1987	0.0146314	0.039044																			-0.0200211	-0.0200211	0.0150767	1430
seq.24707.6	Q8TB03	CXorf38	CXorf38	-0.0602817	-0.0602817	0.035911	2000	0.0933785	0.575457	0.0900908	0.0900908	0.0366038	2000	0.0139296	0.0375007	-0.054377	-0.054377	0.0359583	1999	0.130636	0.580293	0.0862153	0.0862153	0.0366817	1999	0.0188517	0.0478684																			-0.0616479	-0.0616479	0.0417944	1438
seq.24711.21	O15266	SHOX	SHOX	0.00710162	0.00710162	0.0170284	1987	0.67669	0.934489	0.0449927	0.0449927	0.0173285	1987	0.00948849	0.0273	0.0102106	0.0102106	0.0170441	1986	0.549193	0.879328	0.0457142	0.0457142	0.0173731	1986	0.00857112	0.0247902																			0.0219245	0.0219245	0.0191046	1427
seq.24713.4	Q9H6Y5	MAGIX	MAGIX_2	-0.0105566	-0.0105566	0.0138918	1990	0.447396	0.872632	-0.0661601	-0.0661601	0.0140818	1990	2.80313e-06	2.34452e-05	-0.0152944	-0.0152944	0.0138524	1989	0.269683	0.734404	-0.0672788	-0.0672788	0.0141174	1989	2.01868e-06	1.72606e-05																			-0.0179841	-0.0179841	0.0160771	1431
seq.24721.17	Q9H4A6	GOLPH3	GOLPH3	0.00803912	0.00803912	0.0255607	1995	0.753166	0.952471	0.0955726	0.0955726	0.0260099	1995	0.000244634	0.00120253	0.0146418	0.0146418	0.0255418	1994	0.566542	0.888358	0.0966156	0.0966156	0.0260779	1994	0.000217239	0.00107004																			0.0362477	0.0362477	0.0259175	1434
seq.24722.13	Q5JUX0	SPIN3	SPIN3	-0.000961491	-0.000961491	0.0163743	1989	0.953181	0.992828	0.0577477	0.0577477	0.016713	1989	0.000561318	0.00247161	0.0029069	0.0029069	0.0163676	1988	0.859055	0.966779	0.0579511	0.0579511	0.0167563	1988	0.000554697	0.00241396																			0.0024841	0.0024841	0.0168071	1431
seq.2474.54	P02743	APCS	APCS	0.0169509	0.0169509	0.0160053	2001	0.289689	0.79163	0.038986	0.038986	0.0163041	2001	0.016886	0.0440124	0.0197095	0.0197095	0.0160238	2000	0.218837	0.684214	0.0403862	0.0403862	0.0163417	2000	0.0135427	0.0365807																			0.0189686	0.0189686	0.018409	1438
seq.2475.1	P10721	KIT	KIT	-0.00631488	-0.00631488	0.0253389	2001	0.803219	0.961936	-0.166343	-0.166343	0.0255745	2001	9.8359e-11	2.62471e-09	-0.0177734	-0.0177734	0.0251399	2000	0.479663	0.854236	-0.167607	-0.167607	0.0256401	2000	7.94843e-11	2.09292e-09																			-0.0178685	-0.0178685	0.0272989	1438
seq.2480.58	P35625	TIMP3	TIMP3	0.0143703	0.0143703	0.0415317	2002	0.729373	0.944451	-0.128453	-0.128453	0.0422627	2002	0.00240127	0.00862585	0.00562427	0.00562427	0.0415486	2001	0.892336	0.976478	-0.128053	-0.128053	0.042376	2001	0.00254434	0.00901534																			0.00916982	0.00916982	0.04708	1439
seq.24948.79	Q8WXF1	PSPC1	PSPC1	0.0101549	0.0101549	0.0132649	1994	0.44404	0.871955	0.0365769	0.0365769	0.0135163	1994	0.00686531	0.0209	0.0127944	0.0127944	0.0132771	1993	0.335342	0.779752	0.0375147	0.0375147	0.0135515	1993	0.00568718	0.0176754																			0.00327993	0.00327993	0.0143156	1432
seq.24954.83	Q10567	AP1B1	AP1B1	0.0265872	0.0265872	0.0166452	1989	0.110361	0.612466	0.0544121	0.0544121	0.0169804	1989	0.00137486	0.0053335	0.0305338	0.0305338	0.0166455	1988	0.0667495	0.480416	0.056635	0.056635	0.0170135	1988	0.000888068	0.00364688																			0.0246087	0.0246087	0.0181064	1431
seq.25124.21	O95365	ZBTB7A	ZBTB7A	0.00529217	0.00529217	0.0128685	1989	0.680935	0.935922	0.0344157	0.0344157	0.013102	1989	0.00868653	0.025404	0.00774905	0.00774905	0.012882	1988	0.547548	0.879328	0.0349817	0.0349817	0.0131378	1988	0.00781476	0.0230955																			0.0170555	0.0170555	0.0136455	1429
seq.25092.32	Q92499	DDX1	DDX1	0.0136509	0.0136509	0.0384399	2001	0.722535	0.942683	-0.120353	-0.120353	0.0391481	2001	0.00213854	0.00779742	0.00550602	0.00550602	0.0384525	2000	0.886154	0.97499	-0.119963	-0.119963	0.0392521	2000	0.00227108	0.00813813																			0.00180547	0.00180547	0.0418632	1439
seq.25072.11	Q86WJ1	CHD1L	CHD1L	0.000405096	0.000405096	0.0225944	1995	0.985697	0.997401	0.0541733	0.0541733	0.0230687	1995	0.0189539	0.0481447	0.00418109	0.00418109	0.0226256	1994	0.853409	0.965988	0.0544763	0.0544763	0.0231324	1994	0.0186203	0.047347																			-0.00838482	-0.00838482	0.0256139	1435
seq.25073.13	Q14139	UBE4A	UBE4A	0.0141318	0.0141318	0.0378562	1999	0.708963	0.940903	0.147969	0.147969	0.0384697	1999	0.00012363	0.00066665	0.0243753	0.0243753	0.0378159	1998	0.519274	0.866283	0.149704	0.149704	0.0385694	1998	0.000107215	0.000576879																			0.0559743	0.0559743	0.0407082	1439
seq.25074.119	Q6ZS86	GK5	GK5	-0.00721649	-0.00721649	0.0171638	1993	0.674203	0.934469	-0.0768536	-0.0768536	0.0173675	1993	1.0158e-05	7.40749e-05	-0.0124887	-0.0124887	0.0171236	1992	0.465887	0.847438	-0.0777294	-0.0777294	0.017411	1992	8.47863e-06	6.18906e-05																			-0.0160435	-0.0160435	0.0194443	1432
seq.25076.2	Q13228	SELENBP1	SELENBP1	0.0120149	0.0120149	0.0279054	1997	0.666835	0.932233	0.200252	0.200252	0.0280989	1997	1.43025e-12	6.85486e-11	0.025704	0.025704	0.0276254	1996	0.35225	0.79047	0.202062	0.202062	0.0281671	1996	1.0244e-12	5.04238e-11																			0.0201877	0.0201877	0.0290089	1434
seq.25081.6	Q5W0V3	FAM160B1	FAM160B1	-0.017768	-0.017768	0.0456607	2002	0.69722	0.93945	0.139052	0.139052	0.0464679	2002	0.00280141	0.00982584	-0.00831104	-0.00831104	0.0456826	2001	0.855656	0.966779	0.138462	0.138462	0.0465923	2001	0.00299614	0.0103494																			0.0108172	0.0108172	0.0482333	1439
seq.25083.26	O60610	DIAPH1	DIAPH1	-0.0186476	-0.0186476	0.0170827	2002	0.275136	0.781027	-0.0744359	-0.0744359	0.0173484	2002	1.86648e-05	0.000126419	-0.0238473	-0.0238473	0.0170471	2001	0.161995	0.623975	-0.0761302	-0.0761302	0.0173865	2001	1.25556e-05	8.71953e-05																			-0.0202322	-0.0202322	0.019283	1439
seq.25085.37	Q9BZE9	ASPSCR1	ASPSCR1	0.0341079	0.0341079	0.0218712	2001	0.119039	0.624391	-0.0730575	-0.0730575	0.0222602	2001	0.00104854	0.00423663	0.0292657	0.0292657	0.0218746	2000	0.181085	0.648984	-0.0709808	-0.0709808	0.0223099	2000	0.00148717	0.00567263																			0.0437068	0.0437068	0.0234577	1439
seq.25086.83	Q96HH9	GRAMD2B	GRAMD2B	-0.034459	-0.034459	0.0322366	1987	0.285226	0.788866	0.0996403	0.0996403	0.0329194	1987	0.00250338	0.00892767	-0.0278559	-0.0278559	0.0322511	1986	0.387846	0.812526	0.0976685	0.0976685	0.0330006	1986	0.00311687	0.0107207																			-0.0157626	-0.0157626	0.0327965	1428
seq.25099.4	Q86UW7	CADPS2	CADPS2	0.00549912	0.00549912	0.0163739	1990	0.737022	0.945616	0.0443616	0.0443616	0.0166919	1990	0.00793138	0.0235762	0.00853388	0.00853388	0.0163874	1989	0.602592	0.899389	0.0449623	0.0449623	0.0167348	1989	0.0072751	0.0217834																			0.0122881	0.0122881	0.0177298	1431
seq.24955.116	Q9Y6X8	ZHX2	ZHX2	0.0206612	0.0206612	0.0154363	1990	0.180891	0.702069	0.0445248	0.0445248	0.0157114	1990	0.00464445	0.0150658	0.0239095	0.0239095	0.0154463	1989	0.121804	0.563259	0.0462691	0.0462691	0.0157462	1989	0.00333684	0.011354																			0.00415283	0.00415283	0.0167479	1430
seq.25103.45	Q5VIR6	VPS53	VPS53	-0.0240706	-0.0240706	0.0267973	2002	0.369161	0.836404	0.105525	0.105525	0.0272345	2002	0.000110199	0.00060361	-0.0169455	-0.0169455	0.0267718	2001	0.526833	0.870088	0.104321	0.104321	0.0273049	2001	0.00013719	0.000715923																			-0.00718076	-0.00718076	0.0284694	1439
seq.25104.10	Q9NZI6	TFCP2L1	TFCP2L1	0.0116293	0.0116293	0.0387235	2002	0.763968	0.956432	0.0966183	0.0966183	0.0394365	2002	0.0143718	0.0384779	0.0183172	0.0183172	0.0387682	2001	0.636635	0.90877	0.0979197	0.0979197	0.0395402	2001	0.0133513	0.036131																			0.0340543	0.0340543	0.0418659	1439
seq.25108.6	O95260	ATE1	ATE1	0.0773514	0.0773514	0.0284915	2002	0.00668671	0.160768	0.0761139	0.0761139	0.0290626	2002	0.00888629	0.0258885	0.0829525	0.0829525	0.0285114	2001	0.00366067	0.104992	0.0820075	0.0820075	0.0290792	2001	0.00484755	0.0154237																			0.0791437	0.0791437	0.0308971	1439
seq.25111.24	Q9NS91	RAD18	RAD18	-0.00419838	-0.00419838	0.016646	1993	0.8009	0.961936	-0.0520097	-0.0520097	0.0168629	1993	0.00206857	0.00757642	-0.0077384	-0.0077384	0.0166489	1992	0.642126	0.911893	-0.0525473	-0.0525473	0.0169059	1992	0.00190871	0.0070156																			-0.00481163	-0.00481163	0.0176644	1432
seq.25115.21	Q9Y613	FHOD1	FHOD1	0.0288375	0.0288375	0.0444194	2002	0.516278	0.894427	0.164791	0.164791	0.0451588	2002	0.000269844	0.00131493	0.0402883	0.0402883	0.0443869	2001	0.364166	0.799253	0.167654	0.167654	0.0452708	2001	0.00021853	0.00107422																			0.0659311	0.0659311	0.0477502	1439
seq.25116.11	Q9Y3X0	CCDC9	CCDC9	-0.0168181	-0.0168181	0.0203947	2001	0.409679	0.852717	-0.0581675	-0.0581675	0.0207649	2001	0.00513966	0.0163647	-0.020901	-0.020901	0.0204078	2000	0.305881	0.759499	-0.0596557	-0.0596557	0.0208154	2000	0.00420128	0.0136819																			-0.0170565	-0.0170565	0.0228714	1439
seq.25117.17	Q15124	PGM5	PGM5	0.0117759	0.0117759	0.0259854	1998	0.650472	0.927638	0.0810591	0.0810591	0.0264048	1998	0.00217042	0.00789785	0.0173957	0.0173957	0.0259922	1997	0.503403	0.862628	0.0822914	0.0822914	0.0264726	1997	0.00190658	0.00701133																			0.000404677	0.000404677	0.0274224	1439
seq.25118.45	Q96G01	BICD1	BICD1	-0.0647594	-0.0647594	0.0252139	1989	0.0102891	0.207595	0.0886252	0.0886252	0.0257946	1989	0.000602919	0.0026301	-0.059042	-0.059042	0.0252134	1988	0.019295	0.285699	0.0844298	0.0844298	0.0258277	1988	0.00109787	0.00437525																			-0.0480309	-0.0480309	0.0266093	1429
seq.25070.18	Q8TDZ2	MICAL1	MICAL1	-0.00589109	-0.00589109	0.0291735	2002	0.83999	0.97163	0.150484	0.150484	0.0295641	2002	3.9135e-07	4.03822e-06	0.00440843	0.00440843	0.0290645	2001	0.879457	0.974569	0.150797	0.150797	0.0296433	2001	3.97605e-07	4.07391e-06																			0.0178018	0.0178018	0.0319288	1439
seq.25068.131	P49448	GLUD2	GLUD2	-0.0343656	-0.0343656	0.016142	1998	0.0333799	0.388454	-0.0653031	-0.0653031	0.0163947	1998	7.04365e-05	0.000407246	-0.0390966	-0.0390966	0.0161172	1997	0.0153644	0.259298	-0.06812	-0.06812	0.0164159	1997	3.46967e-05	0.000214754																			-0.032273	-0.032273	0.0180171	1436
seq.25065.22	Q13203	MYBPH	MYBPH	-0.0199404	-0.0199404	0.014224	1992	0.161105	0.681558	-0.0671813	-0.0671813	0.0143986	1992	3.2785e-06	2.68358e-05	-0.0246632	-0.0246632	0.0141812	1991	0.0821629	0.511712	-0.0689301	-0.0689301	0.0144264	1991	1.89946e-06	1.63565e-05																			-0.0177655	-0.0177655	0.0160353	1432
seq.25064.34	Q96PE3	INPP4A	INPP4A	0.00885794	0.00885794	0.0265517	1999	0.738708	0.945908	-0.071889	-0.071889	0.0270049	1999	0.00782829	0.0233343	0.00391409	0.00391409	0.0265779	1998	0.882935	0.974664	-0.0716085	-0.0716085	0.0270786	1998	0.0082459	0.0241251																			0.0351591	0.0351591	0.0304311	1436
seq.24956.1	Q86U44	METTL3	METTL3	0.0249386	0.0249386	0.0192552	1996	0.195414	0.715217	0.071286	0.071286	0.0196405	1996	0.000291069	0.00140519	0.0299225	0.0299225	0.0192397	1995	0.120045	0.560237	0.0734117	0.0734117	0.019681	1995	0.00019677	0.000981827																			0.0247057	0.0247057	0.0216721	1436
seq.24958.3	P48382	RFX5	RFX5	-0.0035009	-0.0035009	0.0181798	1994	0.847314	0.97262	0.0656659	0.0656659	0.018456	1994	0.000382459	0.00178489	0.00112087	0.00112087	0.0181737	1993	0.950827	0.99208	0.0657476	0.0657476	0.0185081	1993	0.000390644	0.00178535																			-0.0194374	-0.0194374	0.0199713	1434
seq.24960.48	O75146	HIP1R	HIP1R	0.0156936	0.0156936	0.0124499	1990	0.207623	0.724079	0.0355206	0.0355206	0.0125982	1990	0.00485762	0.0156168	0.0182429	0.0182429	0.0124572	1989	0.143229	0.600056	0.0368182	0.0368182	0.0126257	1989	0.00358382	0.0120148																			0.0104099	0.0104099	0.0138335	1428
seq.24963.1	Q5W041	ARMC3	ARMC3	-0.00587271	-0.00587271	0.016645	1996	0.72426	0.942683	0.0838175	0.0838175	0.0169108	1996	7.7851e-07	7.50191e-06	-0.000111819	-0.000111819	0.0165892	1995	0.994623	0.999149	0.0838094	0.0838094	0.0169569	1995	8.35708e-07	7.87422e-06																			0.0039045	0.0039045	0.0172527	1435
seq.24971.2	Q9Y2H2	INPP5F	INPP5F	-0.013995	-0.013995	0.0171322	1995	0.414093	0.855584	0.109442	0.109442	0.0173156	1995	3.2093e-10	7.30618e-09	-0.00626723	-0.00626723	0.0170144	1994	0.712652	0.938532	0.108979	0.108979	0.0173649	1994	4.25537e-10	9.25385e-09																			0.00998181	0.00998181	0.0176596	1434
seq.24979.17	P55884	EIF3B	EIF3B	0.00747327	0.00747327	0.0272103	2002	0.783615	0.959618	0.108418	0.108418	0.0276467	2002	9.09461e-05	0.000510585	0.0149508	0.0149508	0.0271777	2001	0.582303	0.895409	0.10948	0.10948	0.0277189	2001	8.0973e-05	0.000450985																			0.025575	0.025575	0.0287478	1439
seq.24983.119	Q8IUD2	ERC1	ERC1	-0.0153455	-0.0153455	0.0364964	2002	0.67419	0.934469	0.121637	0.121637	0.0371254	2002	0.00106939	0.00430417	-0.00707193	-0.00707193	0.036498	2001	0.846382	0.963571	0.121135	0.121135	0.0372248	2001	0.00115628	0.00457304																			0.00921771	0.00921771	0.0385044	1439
seq.2500.2	Q9Y264	ANGPT4	ANGPT4	0.0182497	0.0182497	0.0160128	1994	0.25455	0.76879	0.0591364	0.0591364	0.0162529	1994	0.000281202	0.00136298	0.0226677	0.0226677	0.0160049	1993	0.156844	0.620647	0.0608422	0.0608422	0.0162934	1993	0.000193631	0.000968821																			0.0156232	0.0156232	0.0175493	1434
seq.25033.194	P55072	VCP	VCP	0.0533116	0.0533116	0.0367209	2002	0.146713	0.658779	-0.0935587	-0.0935587	0.0374135	2002	0.0124753	0.0342437	0.0471503	0.0471503	0.0367664	2001	0.199841	0.668007	-0.0902088	-0.0902088	0.0374986	2001	0.0162335	0.0424027																			0.0567802	0.0567802	0.0415371	1439
seq.25036.10	P46060	RANGAP1	RANGAP1	0.0790437	0.0790437	0.0315398	2002	0.012284	0.229037	-0.120699	-0.120699	0.0321052	2002	0.000175153	0.000904318	0.0711451	0.0711451	0.0315228	2001	0.0241191	0.316021	-0.115644	-0.115644	0.0321505	2001	0.000329777	0.00154398																			0.0557846	0.0557846	0.0344714	1439
seq.25039.10	Q9UH77	KLHL3	KLHL3	0.0296484	0.0296484	0.0127247	1988	0.0199063	0.302737	0.0414778	0.0414778	0.0129872	1988	0.00142638	0.00549506	0.0327459	0.0327459	0.0127247	1987	0.0101419	0.200227	0.0438909	0.0438909	0.0130027	1987	0.000750956	0.0031459																			0.0272233	0.0272233	0.0133391	1429
seq.25041.11	Q16877	PFKFB4	PFKFB4	-0.0152259	-0.0152259	0.0224346	1993	0.49742	0.890127	-0.123285	-0.123285	0.0227154	1993	6.41518e-08	8.15612e-07	-0.0237934	-0.0237934	0.0223271	1992	0.286701	0.744697	-0.124982	-0.124982	0.0227703	1992	4.56339e-08	5.98997e-07																			-0.0163903	-0.0163903	0.0242541	1434
seq.25048.30	Q9UNF0	PACSIN2	PACSIN2	0.0166236	0.0166236	0.0504987	2002	0.742047	0.94718	0.189082	0.189082	0.0513321	2002	0.000236141	0.0011663	0.0296821	0.0296821	0.0504606	2001	0.556449	0.881897	0.191191	0.191191	0.0514655	2001	0.00020882	0.00103346																			0.0749673	0.0749673	0.0545092	1439
seq.25050.82	P29144	TPP2	TPP2	0.0154945	0.0154945	0.0297769	2002	0.602875	0.918723	-0.123949	-0.123949	0.0302453	2002	4.33104e-05	0.000264251	0.00706296	0.00706296	0.029734	2001	0.812264	0.95587	-0.123448	-0.123448	0.0303261	2001	4.87011e-05	0.000288211																			0.0161477	0.0161477	0.0333456	1439
seq.25051.104	Q9C0B1	FTO	FTO	0.0244865	0.0244865	0.031672	2000	0.439538	0.871277	-0.186542	-0.186542	0.0320107	2000	6.54385e-09	1.05938e-07	0.0114724	0.0114724	0.0314985	1999	0.715731	0.939139	-0.185707	-0.185707	0.0320997	1999	8.38171e-09	1.30751e-07																			-0.00247149	-0.00247149	0.0326707	1438
seq.25058.23	Q9BZ71	PITPNM3	PITPNM3	-0.00208564	-0.00208564	0.014027	1989	0.881815	0.980511	0.0369933	0.0369933	0.0142915	1989	0.00971006	0.0278715	0.00040454	0.00040454	0.0140401	1988	0.977017	0.996236	0.0370216	0.0370216	0.0143289	1988	0.00984514	0.0278269																			-0.0139605	-0.0139605	0.0155254	1430
seq.25061.8	Q96JJ3	ELMO2	ELMO2	0.0403848	0.0403848	0.0259138	2002	0.119289	0.625035	0.128453	0.128453	0.0262895	2002	1.11026e-06	1.03166e-05	0.0493979	0.0493979	0.0258219	2001	0.0558874	0.445936	0.131963	0.131963	0.0263361	2001	5.89911e-07	5.75592e-06																			0.0654426	0.0654426	0.0289757	1439
seq.4560.34	P06239	LCK	LCK_2	0.00425959	0.00425959	0.0230285	1996	0.853271	0.973332	0.0915839	0.0915839	0.0233908	1996	9.32888e-05	0.000521572	0.0107488	0.0107488	0.0230044	1995	0.640371	0.910975	0.092369	0.092369	0.0234556	1995	8.49723e-05	0.000470383																			0.0212155	0.0212155	0.0252386	1436
seq.10006.25	P19419	ELK1	ELK1	0.0125629	0.0125629	0.0152275	1986	0.409462	0.852651	0.0489429	0.0489429	0.015528	1986	0.00164623	0.00621068	0.0160754	0.0160754	0.0152308	1985	0.291345	0.747868	0.0501199	0.0501199	0.0155675	1985	0.00130482	0.00507236																			-0.00922215	-0.00922215	0.0164047	1428
seq.4563.61	P19174	PLCG1	PLCG1	-0.0211483	-0.0211483	0.0145716	1997	0.146842	0.658779	-0.0672743	-0.0672743	0.0147792	1997	5.6349e-06	4.36705e-05	-0.0258231	-0.0258231	0.0145309	1996	0.0757022	0.49752	-0.0690885	-0.0690885	0.0148065	1996	3.27347e-06	2.67047e-05																			-0.0283824	-0.0283824	0.016016	1434
seq.8352.26	Q96PQ1	SIGLEC12	SIGLEC12_2	0.00856441	0.00856441	0.0204551	1999	0.675486	0.934469	0.10065	0.10065	0.0207069	1999	1.26072e-06	1.15381e-05	0.0156449	0.0156449	0.0203895	1998	0.442993	0.8378	0.101779	0.101779	0.0207612	1998	1.02327e-06	9.46001e-06																			0.0172122	0.0172122	0.0214453	1437
seq.8358.30	P30048	PRDX3	PRDX3	0.0222682	0.0222682	0.0274753	2002	0.41776	0.856808	-0.166345	-0.166345	0.0277793	2002	2.51024e-09	4.52652e-08	0.01096	0.01096	0.027309	2001	0.688219	0.928389	-0.165566	-0.165566	0.0278528	2001	3.26675e-09	5.57336e-08																			0.0202245	0.0202245	0.0290977	1439
seq.8364.74	Q9Y2C2	UST	UST	0.000458752	0.000458752	0.0173209	1997	0.978873	0.997076	-0.110701	-0.110701	0.0175007	1997	3.10627e-10	7.16114e-09	-0.00699396	-0.00699396	0.0171938	1996	0.68422	0.925978	-0.111189	-0.111189	0.0175454	1996	2.88419e-10	6.56603e-09																			-0.0129464	-0.0129464	0.0190208	1436
seq.8369.102	Q14118	DAG1	DAG1_2	0.0122943	0.0122943	0.0132812	1989	0.35472	0.826546	0.0875301	0.0875301	0.0134345	1989	9.16445e-11	2.46358e-09	0.0183068	0.0183068	0.013173	1988	0.16477	0.627799	0.0888245	0.0888245	0.0134636	1988	5.35014e-11	1.50486e-09																			0.0187452	0.0187452	0.0136341	1432
seq.8380.244	P80370	DLK1	DLK1_3	0.00211827	0.00211827	0.0100815	1987	0.833601	0.970328	-0.0479843	-0.0479843	0.0102571	1987	3.08981e-06	2.56078e-05	-0.00111	-0.00111	0.0100528	1986	0.91209	0.982438	-0.0480623	-0.0480623	0.010284	1986	3.15965e-06	2.59553e-05																			-0.00317843	-0.00317843	0.0111501	1429
seq.8385.248	Q04756	HGFAC	HGFAC_2	-0.0230972	-0.0230972	0.0334931	1984	0.490519	0.888153	0.0964269	0.0964269	0.0340596	1984	0.00468525	0.0151496	-0.0163946	-0.0163946	0.0335224	1983	0.62485	0.90519	0.095229	0.095229	0.034154	1983	0.00535041	0.016752																			0.00668169	0.00668169	0.0375749	1424
seq.8389.8	Q0VAA2	LRRC74A	LRRC74A	-0.0283893	-0.0283893	0.0182989	1997	0.12096	0.627972	-0.096143	-0.096143	0.0185284	1997	2.32908e-07	2.55918e-06	-0.0351823	-0.0351823	0.0182202	1996	0.0536305	0.437512	-0.0986571	-0.0986571	0.0185615	1996	1.18476e-07	1.38237e-06																			-0.0314727	-0.0314727	0.0192791	1435
seq.8399.6	O94768	STK17B	STK17B_3	0.0244927	0.0244927	0.0109933	1992	0.0259936	0.348077	0.0275256	0.0275256	0.0111701	1992	0.013815	0.0373161	0.026471	0.026471	0.0110028	1991	0.0162262	0.262166	0.0293676	0.0293676	0.0111829	1991	0.00870279	0.0250691																			0.0270257	0.0270257	0.0125273	1430
seq.8404.102	Q9H3K6	BOLA2	BOLA2	-0.00561429	-0.00561429	0.0187604	1991	0.764771	0.956949	0.0520021	0.0520021	0.0191049	1991	0.00654684	0.0200816	-0.00215874	-0.00215874	0.0187741	1990	0.908468	0.981912	0.0518524	0.0518524	0.019154	1990	0.00684468	0.0207074																			0.0100099	0.0100099	0.0206173	1430
seq.8424.269	P35222	CTNNB1	CTNNB1_2	-0.056279	-0.056279	0.0357996	1996	0.116096	0.619058	-0.254432	-0.254432	0.0360055	1996	2.18757e-12	1.00229e-10	-0.0736414	-0.0736414	0.0354347	1995	0.0378159	0.378939	-0.259533	-0.259533	0.0360593	1995	8.65042e-13	4.37627e-11																			-0.0732609	-0.0732609	0.0381109	1434
seq.8428.102	Q9P121	NTM	NTM_3	0.0118844	0.0118844	0.016376	2001	0.468096	0.88044	-0.0613128	-0.0613128	0.016649	2001	0.000236928	0.00116939	0.0077226	0.0077226	0.0163661	2000	0.637075	0.90877	-0.0607625	-0.0607625	0.016693	2000	0.000279571	0.00134428																			0.00252246	0.00252246	0.0182264	1438
seq.8429.16	Q9Y2T1	AXIN2	AXIN2_2	0.0106572	0.0106572	0.031141	1995	0.732218	0.945605	-0.0920333	-0.0920333	0.0316899	1995	0.0037226	0.01244	0.00439865	0.00439865	0.0311595	1994	0.887753	0.97509	-0.0917212	-0.0917212	0.0317747	1994	0.00393605	0.0129522																			0.0131683	0.0131683	0.0350423	1433
seq.8447.11	Q9UBU3	GHRL	GHRL_3	-0.00936486	-0.00936486	0.0153421	1994	0.541663	0.906312	-0.0844753	-0.0844753	0.0155284	1994	5.98178e-08	7.68558e-07	-0.015099	-0.015099	0.0152667	1993	0.322774	0.771459	-0.0855275	-0.0855275	0.0155649	1993	4.4106e-08	5.84204e-07																			-0.0179553	-0.0179553	0.0171862	1435
seq.8450.36	P18509	ADCYAP1	ADCYAP1_4	0.0064393	0.0064393	0.0128022	1985	0.61503	0.919746	0.0345266	0.0345266	0.0131036	1985	0.00848176	0.0249152	0.0088335	0.0088335	0.0128136	1984	0.490662	0.855751	0.0351589	0.0351589	0.0131374	1984	0.00750637	0.0223291																			0.00554331	0.00554331	0.014502	1428
seq.8458.16	P37840	SNCA	SNCA_2	0.0811197	0.0811197	0.0398723	2002	0.0420339	0.4319	-0.208635	-0.208635	0.0404403	2002	2.72686e-07	2.96939e-06	0.0671959	0.0671959	0.0397289	2001	0.0909232	0.518696	-0.203861	-0.203861	0.04052	2001	5.31208e-07	5.2651e-06																			0.0820318	0.0820318	0.0429377	1439
seq.8459.10	P22004	BMP6	BMP6_2	-0.00265219	-0.00265219	0.0233376	2002	0.909531	0.984119	0.141506	0.141506	0.0235914	2002	2.36107e-09	4.26809e-08	0.00704694	0.00704694	0.0231924	2001	0.761276	0.943891	0.142007	0.142007	0.0236542	2001	2.2876e-09	4.06812e-08																			-0.0125903	-0.0125903	0.0221061	1437
seq.8463.2	P08294	SOD3	SOD3_2	0.0240117	0.0240117	0.0205225	1992	0.242132	0.75686	0.0821462	0.0821462	0.020882	1992	8.6468e-05	0.000487931	0.0296245	0.0296245	0.0204922	1991	0.148433	0.604364	0.0842051	0.0842051	0.0209248	1991	5.9314e-05	0.000344854																			0.0122347	0.0122347	0.0228045	1432
seq.8470.213	O60930	RNASEH1	RNASEH1	-0.0214201	-0.0214201	0.0258502	1990	0.407415	0.852409	0.0715833	0.0715833	0.0263052	1990	0.00655995	0.0201048	-0.0165872	-0.0165872	0.0258739	1989	0.521544	0.867653	0.0704001	0.0704001	0.0263737	1989	0.00766205	0.0227365																			-0.0365879	-0.0365879	0.0279819	1429
seq.8476.11	P10645	CHGA	CHGA_2	-0.00661871	-0.00661871	0.0533717	1989	0.901319	0.981998	-0.238832	-0.238832	0.0541761	1989	1.09666e-05	7.93112e-05	-0.0227533	-0.0227533	0.0532489	1988	0.669207	0.924023	-0.240421	-0.240421	0.0543146	1988	1.00988e-05	7.20567e-05																			0.014736	0.014736	0.0437952	1421
seq.8479.4	P09238	MMP10	MMP10_2	-0.0147222	-0.0147222	0.0260446	2000	0.571954	0.914138	-0.096523	-0.096523	0.0264743	2000	0.000273253	0.00132976	-0.0213026	-0.0213026	0.0260238	1999	0.413123	0.822635	-0.0980104	-0.0980104	0.0265388	1999	0.00022748	0.00111221																			-0.0268281	-0.0268281	0.0290251	1438
seq.8356.88	P01178	OXT	OXT_2	-0.00443944	-0.00443944	0.0366701	1996	0.903652	0.982331	0.144169	0.144169	0.0371526	1996	0.00010764	0.000590478	0.00541724	0.00541724	0.0366298	1995	0.882443	0.974664	0.144551	0.144551	0.0372513	1995	0.000107656	0.000578376																			0.0145703	0.0145703	0.0376246	1433
seq.8347.222	Q9H1M3	DEFB129	DEFB129	0.00909926	0.00909926	0.0135408	1993	0.501668	0.890917	0.0378775	0.0378775	0.013788	1993	0.00606596	0.0188041	0.0117051	0.0117051	0.0135496	1992	0.387765	0.812526	0.0386976	0.0386976	0.0138215	1992	0.00516259	0.0162601																			0.0139684	0.0139684	0.0137401	1431
seq.8931.124	P27469	G0S2	G0S2	-0.00188745	-0.00188745	0.0229398	1986	0.934434	0.989505	0.0684252	0.0684252	0.0233323	1986	0.00339939	0.0115184	0.00279139	0.00279139	0.0229515	1985	0.903211	0.980209	0.068623	0.068623	0.0233946	1985	0.00339249	0.0114889																			-5.10218e-05	-5.10218e-05	0.024808	1430
seq.8334.65	Q8WWU5	TCP11	TCP11	0.000354411	0.000354411	0.0152989	1995	0.98152	0.997401	-0.0417047	-0.0417047	0.0155851	1995	0.00751315	0.0225625	-0.00248287	-0.00248287	0.0153118	1994	0.871202	0.971963	-0.0418799	-0.0418799	0.0156263	1994	0.00742086	0.0221108																			-0.0122072	-0.0122072	0.0168896	1434
seq.8262.20	P05090	APOD	APOD_2	0.0279609	0.0279609	0.022158	1987	0.207137	0.724079	0.193559	0.193559	0.0221474	1987	4.87606e-18	1.25257e-15	0.0419404	0.0419404	0.0217951	1986	0.054459	0.439351	0.19665	0.19665	0.0221905	1986	1.70895e-18	4.97987e-16																			0.0313585	0.0313585	0.0234775	1437
seq.8263.64	Q8TAI1	TYMSOS	TYMSOS	-0.0590545	-0.0590545	0.0195963	1996	0.00261462	0.085415	0.0955341	0.0955341	0.0199234	1996	1.74643e-06	1.54029e-05	-0.0527205	-0.0527205	0.0195466	1995	0.00705208	0.161501	0.0917457	0.0917457	0.0199417	1995	4.47522e-06	3.52454e-05																			-0.0632032	-0.0632032	0.0211833	1434
seq.8268.98	Q9Y663	HS3ST3A1	HS3ST3A1	0.0507257	0.0507257	0.0178792	2001	0.00459779	0.130045	-0.0588495	-0.0588495	0.0182249	2001	0.00126204	0.00496704	0.046927	0.046927	0.017886	2000	0.00876485	0.184715	-0.0555088	-0.0555088	0.0182427	2000	0.00237439	0.00846253																			0.0421629	0.0421629	0.0190774	1438
seq.8272.22	P56937	HSD17B7	HSD17B7_1	0.000108701	0.000108701	0.0159681	1983	0.994569	0.998535	-0.0467808	-0.0467808	0.0162464	1983	0.00402633	0.0133194	-0.00299302	-0.00299302	0.0159749	1982	0.851399	0.96553	-0.0469861	-0.0469861	0.0162873	1982	0.00395845	0.0129904																			-0.00509	-0.00509	0.0181253	1426
seq.8274.64	O15400	STX7	STX7	-0.00883569	-0.00883569	0.0253193	1998	0.727148	0.943135	-0.0918383	-0.0918383	0.0257709	1998	0.000374319	0.00175477	-0.0151633	-0.0151633	0.0253053	1997	0.549097	0.879328	-0.0929149	-0.0929149	0.0258376	1997	0.000330849	0.001548																			-0.0193656	-0.0193656	0.0288985	1436
seq.8285.64	P18509	ADCYAP1	ADCYAP1_2	0.0162017	0.0162017	0.0208213	1992	0.436583	0.869229	0.0522987	0.0522987	0.021196	1992	0.0136938	0.0370716	0.0198797	0.0198797	0.020844	1991	0.340332	0.781381	0.0537133	0.0537133	0.0212483	1991	0.0115519	0.0319134																			0.00812575	0.00812575	0.0224581	1433
seq.8287.17	Q496F6	CD300E	CD300E_2	-0.0493125	-0.0493125	0.0360955	1989	0.172041	0.691524	0.0961852	0.0961852	0.0367957	1989	0.00901552	0.0262188	-0.0426754	-0.0426754	0.036143	1988	0.237848	0.705387	0.0930129	0.0930129	0.03689	1988	0.011768	0.0324366																			-0.0405137	-0.0405137	0.0388184	1430
seq.8288.27	P02749	APOH	APOH	0.00274404	0.00274404	0.011844	1999	0.81681	0.966473	0.0310438	0.0310438	0.0120385	1999	0.0099878	0.0285562	0.0048541	0.0048541	0.0118548	1998	0.682245	0.925362	0.0313821	0.0313821	0.0120693	1998	0.00938673	0.0267641																			0.0065497	0.0065497	0.01288	1437
seq.8289.8	Q14956	GPNMB	GPNMB_3	0.0258388	0.0258388	0.0185477	2000	0.163744	0.684774	0.0514727	0.0514727	0.0188419	2000	0.00635384	0.0195472	0.0295003	0.0295003	0.01856	1999	0.112117	0.552671	0.0535596	0.0535596	0.0188804	1999	0.00460296	0.0147656																			0.0168419	0.0168419	0.0209584	1438
seq.8297.8	Q8IXB1	DNAJC10	DNAJC10	-0.0292139	-0.0292139	0.0168223	2001	0.082608	0.550091	0.0606103	0.0606103	0.0171345	2001	0.000413414	0.00190978	-0.0252205	-0.0252205	0.0168178	2000	0.133867	0.585178	0.0588256	0.0588256	0.0171705	2000	0.000624969	0.00266251																			-0.0168623	-0.0168623	0.0177881	1439
seq.8298.8	Q8WWF3	SSMEM1	SSMEM1	-0.00108921	-0.00108921	0.0270687	2001	0.967907	0.995488	0.137611	0.137611	0.0274348	2001	5.74312e-07	5.73918e-06	0.00834383	0.00834383	0.0269717	2000	0.757083	0.943158	0.138204	0.138204	0.0275077	2000	5.50526e-07	5.43439e-06																			0.0066117	0.0066117	0.0290723	1439
seq.8300.82	O75381	PEX14	PEX14_1	-0.0176341	-0.0176341	0.0249766	1996	0.480255	0.883366	0.0717825	0.0717825	0.0253829	1996	0.0047309	0.0152701	-0.0128931	-0.0128931	0.0249925	1995	0.605995	0.89939	0.0708886	0.0708886	0.0254466	1995	0.00539046	0.0168539																			-0.0286894	-0.0286894	0.0274684	1436
seq.8303.102	Q9HB07	MYG1	MYG1	0.0267691	0.0267691	0.0406993	1997	0.510789	0.891922	0.248196	0.248196	0.0410949	1997	1.83795e-09	3.44201e-08	0.0439667	0.0439667	0.0404335	1996	0.276999	0.738723	0.251318	0.251318	0.0411932	1996	1.26289e-09	2.40213e-08																			0.0592336	0.0592336	0.0426548	1434
seq.8304.50	O00300	TNFRSF11B	TNFRSF11B	0.0179587	0.0179587	0.0247889	2002	0.468864	0.880693	0.123739	0.123739	0.0251342	2002	9.21428e-07	8.71767e-06	0.0265389	0.0265389	0.0247025	2001	0.282799	0.739834	0.125624	0.125624	0.0251944	2001	6.68852e-07	6.44522e-06																			0.0306999	0.0306999	0.0274268	1439
seq.8307.47	Q9H3H3	C11orf68	C11orf68	0.0141829	0.0141829	0.0224933	2002	0.528415	0.900258	0.0554444	0.0554444	0.02291	2002	0.015605	0.0412565	0.0180574	0.0180574	0.0225194	2001	0.42273	0.826899	0.0567273	0.0567273	0.0229679	2001	0.0135996	0.0366937																			0.0325201	0.0325201	0.0251875	1439
seq.8312.139	P30085	CMPK1	CMPK1_2	0.0395768	0.0395768	0.0152298	1996	0.00942811	0.197279	0.043467	0.043467	0.0155505	1996	0.00523607	0.0166353	0.0426671	0.0426671	0.0152349	1995	0.00514984	0.128481	0.0464294	0.0464294	0.0155599	1995	0.00288044	0.0100162																			0.0337648	0.0337648	0.0170673	1435
seq.8314.71	P15586	GNS	GNS_2	0.0415547	0.0415547	0.0249194	1998	0.0955586	0.577927	0.170118	0.170118	0.0252087	1998	1.95192e-11	6.37656e-10	0.0532295	0.0532295	0.0246931	1997	0.0312303	0.353831	0.173854	0.173854	0.0252453	1997	7.6268e-12	2.83476e-10																			0.0483819	0.0483819	0.0271113	1439
seq.8323.163	Q07654	TFF3	TFF3_2	0.0332574	0.0332574	0.0257232	1989	0.196198	0.715723	0.0970718	0.0970718	0.0261357	1989	0.000209516	0.00105264	0.0403207	0.0403207	0.0257025	1988	0.116866	0.556085	0.100029	0.100029	0.0261941	1988	0.000138234	0.00072034																			0.0564765	0.0564765	0.0265626	1429
seq.8328.9	Q9HBU6	ETNK1	ETNK1	0.00904678	0.00904678	0.0107103	1987	0.398392	0.849932	0.029707	0.029707	0.0109092	1987	0.0065237	0.0200275	0.0112599	0.0112599	0.0107213	1986	0.293737	0.75044	0.030556	0.030556	0.0109389	1986	0.0052667	0.0165165																			0.017738	0.017738	0.0115435	1431
seq.8488.33	P08514	ITGA2B	ITGA2B_3	0.0249964	0.0249964	0.041693	1999	0.548884	0.907765	0.223963	0.223963	0.0422521	1999	1.28144e-07	1.49604e-06	0.0411762	0.0411762	0.0415169	1998	0.321418	0.770984	0.227018	0.227018	0.0423645	1998	9.35001e-08	1.11688e-06																			0.0410385	0.0410385	0.0451139	1437
seq.8528.74	Q6UXK2	ISLR2	ISLR2_2	0.0269795	0.0269795	0.0209903	2000	0.198824	0.71954	0.0620873	0.0620873	0.0213535	2000	0.00368231	0.0123279	0.0313245	0.0313245	0.0209981	1999	0.135916	0.587535	0.0642859	0.0642859	0.0213978	1999	0.00269476	0.00948375																			0.0262308	0.0262308	0.0236534	1437
seq.8535.102	Q6E0U4	DMKN	DMKN_2	-0.00907119	-0.00907119	0.0100141	1992	0.36513	0.831675	-0.031504	-0.031504	0.0102226	1992	0.00208569	0.00762762	-0.011385	-0.011385	0.0100185	1991	0.255928	0.727727	-0.032356	-0.032356	0.0102493	1991	0.00161841	0.00606487																			-0.0108869	-0.0108869	0.01063	1434
seq.8587.21	Q6IE38	SPINK14	SPINK14	0.0116586	0.0116586	0.0168279	1993	0.488506	0.887812	-0.0408916	-0.0408916	0.0171536	1993	0.0172254	0.0447725	0.00885823	0.00885823	0.0168516	1992	0.599181	0.899389	-0.0402496	-0.0402496	0.0172001	1992	0.019378	0.0488982																			0.00762065	0.00762065	0.0182257	1433
seq.8790.6	P15289	ARSA	ARSA_2	-0.00424627	-0.00424627	0.0177612	1984	0.811072	0.965008	0.0653155	0.0653155	0.0180811	1984	0.000310969	0.00148551	0.000255124	0.000255124	0.0177518	1983	0.988535	0.996972	0.0653338	0.0653338	0.0181306	1983	0.00032169	0.0015139																			0.00480772	0.00480772	0.0176609	1425
seq.8794.13	P16444	DPEP1	DPEP1_2	0.0273439	0.0273439	0.0201705	1996	0.175366	0.696612	-0.113267	-0.113267	0.0204201	1996	3.29623e-08	4.52223e-07	0.0199395	0.0199395	0.0200718	1995	0.320632	0.770984	-0.111895	-0.111895	0.0204668	1995	5.14772e-08	6.60231e-07																			0.0214465	0.0214465	0.021711	1435
seq.8810.26	Q14CZ8	HEPACAM	HEPACAM	-0.0190027	-0.0190027	0.0195047	1986	0.330043	0.809979	0.0667029	0.0667029	0.0198139	1986	0.000775875	0.00327666	-0.0147369	-0.0147369	0.0194987	1985	0.449865	0.842583	0.0657105	0.0657105	0.0198595	1985	0.000953821	0.00388623																			-0.00645021	-0.00645021	0.0190571	1425
seq.8814.33	Q6NUJ1	PSAPL1	PSAPL1	0.0136092	0.0136092	0.0279255	2002	0.626071	0.921822	0.104108	0.104108	0.0283881	2002	0.000251495	0.00123377	0.0208208	0.0208208	0.0279047	2001	0.455669	0.846288	0.105588	0.105588	0.0284603	2001	0.000212922	0.00105162																			-0.00262275	-0.00262275	0.0316619	1439
seq.8838.10	Q6P4E1	GOLM2	GOLM2_2	-0.027932	-0.027932	0.0153052	2000	0.068151	0.516629	-0.0612047	-0.0612047	0.0155621	2000	8.67804e-05	0.000489315	-0.0322622	-0.0322622	0.0152829	1999	0.0348966	0.370722	-0.0634933	-0.0634933	0.0155865	1999	4.80962e-05	0.000285327																			-0.0429182	-0.0429182	0.0160939	1438
seq.8843.34	Q9Y2G1	MYRF	MYRF	-0.0158695	-0.0158695	0.018427	1996	0.389228	0.846015	-0.121915	-0.121915	0.0185986	1996	7.0584e-11	1.95515e-09	-0.0241905	-0.0241905	0.0182749	1995	0.185754	0.650992	-0.123609	-0.123609	0.018639	1995	4.25823e-11	1.23952e-09																			-0.0192256	-0.0192256	0.0202147	1435
seq.8845.2	O15072	ADAMTS3	ADAMTS3	-0.00374087	-0.00374087	0.0137072	1993	0.784948	0.959618	0.0531639	0.0531639	0.0139675	1993	0.000145343	0.000765044	-0.000141611	-0.000141611	0.0136942	1992	0.99175	0.998069	0.0531539	0.0531539	0.0140046	1992	0.000151776	0.000781959																			-0.018168	-0.018168	0.0150774	1433
seq.8851.42	Q6P995	FAM171B	FAM171B_3	0.0157034	0.0157034	0.0125764	1996	0.211943	0.724138	0.0786038	0.0786038	0.0127009	1996	7.33497e-10	1.51588e-08	0.0212133	0.0212133	0.0124871	1995	0.0895101	0.518211	0.080119	0.080119	0.0127262	1995	3.75498e-10	8.28939e-09																			0.00840139	0.00840139	0.01338	1433
seq.8854.59	Q7LG56	RRM2B	RRM2B_1	0.00389659	0.00389659	0.014294	1995	0.785186	0.959618	-0.0345387	-0.0345387	0.0145419	1995	0.0176376	0.0457165	0.00156997	0.00156997	0.0143116	1994	0.912659	0.982438	-0.0344286	-0.0344286	0.0145801	1994	0.0183048	0.0466935																			0.00652017	0.00652017	0.0162702	1434
seq.8866.53	Q9NXS2	QPCTL	QPCTL	-0.0381356	-0.0381356	0.0201509	2001	0.0585688	0.489305	0.0534882	0.0534882	0.0205258	2001	0.00923124	0.0267075	-0.0345507	-0.0345507	0.020177	2000	0.0869824	0.515833	0.0509624	0.0509624	0.0205688	2000	0.013307	0.0360378																			-0.0403119	-0.0403119	0.0233816	1439
seq.8870.38	P06748	NPM1	NPM1_2	-0.0149948	-0.0149948	0.00982433	1993	0.127096	0.639176	-0.0470566	-0.0470566	0.0099572	1993	2.45137e-06	2.08624e-05	-0.0183083	-0.0183083	0.00979322	1992	0.0617013	0.464744	-0.0483582	-0.0483582	0.0099753	1992	1.34507e-06	1.20973e-05																			-0.012164	-0.012164	0.0103836	1431
seq.8878.48	Q96MU7	YTHDC1	YTHDC1	0.0107578	0.0107578	0.0150325	1990	0.4743	0.883286	0.0472788	0.0472788	0.0153528	1990	0.00210185	0.00767517	0.0139355	0.0139355	0.0150335	1989	0.354057	0.790648	0.0482406	0.0482406	0.0153883	1989	0.00174434	0.00646034																			0.000809038	0.000809038	0.0169181	1433
seq.8888.33	A6NGZ8	SMIM9	SMIM9	0.00341656	0.00341656	0.0185838	1998	0.854153	0.973332	-0.0963866	-0.0963866	0.0188644	1998	3.53882e-07	3.69708e-06	-0.00308927	-0.00308927	0.0185121	1997	0.867482	0.970307	-0.0966038	-0.0966038	0.0189138	1997	3.57366e-07	3.72448e-06																			0.00542137	0.00542137	0.0202231	1437
seq.8889.5	Q9ULG6	CCPG1	CCPG1	-0.0211817	-0.0211817	0.0118726	1994	0.0745612	0.527324	-0.0576568	-0.0576568	0.0119963	1994	1.65311e-06	1.46686e-05	-0.025174	-0.025174	0.011831	1993	0.0334756	0.363856	-0.0594014	-0.0594014	0.0120137	1993	8.27458e-07	7.81846e-06																			-0.0255138	-0.0255138	0.0132993	1434
seq.8906.60	Q8N967	LRTM2	LRTM2	-0.0196693	-0.0196693	0.0119717	1991	0.100545	0.586443	-0.0462596	-0.0462596	0.0122021	1991	0.000154427	0.000807612	-0.0231456	-0.0231456	0.0119614	1990	0.0531293	0.436847	-0.0480107	-0.0480107	0.0122272	1990	8.91052e-05	0.000490651																			-0.020429	-0.020429	0.0123133	1431
seq.8907.11	Q9Y4X1	UGT2A1	UGT2A1	-0.0241059	-0.0241059	0.0264103	2001	0.361486	0.829948	-0.15116	-0.15116	0.0267352	2001	1.793e-08	2.62817e-07	-0.0346385	-0.0346385	0.0262668	2000	0.187414	0.652847	-0.153631	-0.153631	0.0267958	2000	1.13425e-08	1.71431e-07																			-0.0406501	-0.0406501	0.0290015	1438
seq.8916.32	Q13586	STIM1	STIM1_1	-0.0242538	-0.0242538	0.0357686	2002	0.497802	0.890373	0.134726	0.134726	0.0363606	2002	0.000216895	0.00108522	-0.0151254	-0.0151254	0.0357448	2001	0.672232	0.925081	0.133651	0.133651	0.0364566	2001	0.000252763	0.00122351																			0.00254427	0.00254427	0.0383086	1439
seq.8923.94	Q8N428	GALNT16	GALNT16	-0.0222267	-0.0222267	0.0236608	1999	0.347644	0.820404	-0.108037	-0.108037	0.0240217	1999	7.2704e-06	5.52869e-05	-0.0299308	-0.0299308	0.0236037	1998	0.204925	0.673071	-0.110215	-0.110215	0.0240794	1998	5.00337e-06	3.88174e-05																			-0.0440814	-0.0440814	0.0255303	1438
seq.8927.6	E0CX11	STMP1	STMP1	0.00159668	0.00159668	0.0122486	1988	0.896298	0.981821	0.0359229	0.0359229	0.012465	1988	0.00399534	0.013236	0.00405786	0.00405786	0.0122554	1987	0.740598	0.939995	0.0362097	0.0362097	0.0124979	1987	0.00380547	0.01263																			-3.58673e-05	-3.58673e-05	0.01368	1428
seq.8785.1	Q96C12	ARMC5	ARMC5_1	-0.0272561	-0.0272561	0.0113264	1991	0.0162001	0.273823	-0.0654454	-0.0654454	0.0114237	1991	1.16483e-08	1.80298e-07	-0.031746	-0.031746	0.0112565	1990	0.00484642	0.123541	-0.0676188	-0.0676188	0.0114298	1990	3.87387e-09	6.53268e-08																			-0.028848	-0.028848	0.0130906	1430
seq.8776.10	O75477	ERLIN1	ERLIN1	-0.00887419	-0.00887419	0.0112116	1992	0.428735	0.864033	-0.0497261	-0.0497261	0.0113875	1992	1.3258e-05	9.35898e-05	-0.0123202	-0.0123202	0.0111865	1991	0.270881	0.735984	-0.0505997	-0.0505997	0.0114144	1991	9.8009e-06	7.01371e-05																			-0.0129738	-0.0129738	0.012186	1431
seq.8767.44	P42892	ECE1	ECE1_2	-0.0242399	-0.0242399	0.0175043	1994	0.16627	0.686466	-0.114156	-0.114156	0.0176709	1994	1.31076e-10	3.37553e-09	-0.0321926	-0.0321926	0.0173638	1993	0.0638863	0.469756	-0.116442	-0.116442	0.017703	1993	6.0945e-11	1.66286e-09																			-0.030909	-0.030909	0.0189763	1433
seq.8654.13	O14672	ADAM10	ADAM10_2	-0.00889123	-0.00889123	0.0104937	1987	0.396936	0.849932	-0.0326572	-0.0326572	0.0107056	1987	0.00231501	0.0083572	-0.0113552	-0.0113552	0.0105004	1986	0.279645	0.739729	-0.0335295	-0.0335295	0.0107355	1986	0.00181457	0.00669664																			-0.0125788	-0.0125788	0.0117183	1430
seq.8597.1	Q9P0T7	TMEM9	TMEM9_1	0.0215364	0.0215364	0.0214843	1990	0.31626	0.80515	-0.054327	-0.054327	0.0218893	1990	0.0131507	0.035841	0.0178691	0.0178691	0.0215118	1989	0.406262	0.82063	-0.0530411	-0.0530411	0.0219457	1989	0.0157417	0.04146																			0.0109793	0.0109793	0.0200188	1432
seq.8620.56	Q9P0G3	KLK14	KLK14_3	0.00780608	0.00780608	0.0295917	2001	0.791967	0.961535	0.153957	0.153957	0.0299855	2001	3.10542e-07	3.29781e-06	0.01839	0.01839	0.029475	2000	0.532753	0.873463	0.155261	0.155261	0.0300629	2000	2.6497e-07	2.83451e-06																			-0.0144609	-0.0144609	0.0328781	1438
seq.8624.16	Q6UXZ4	UNC5D	UNC5D_3	-0.0210338	-0.0210338	0.0138118	1989	0.127946	0.639176	0.0396492	0.0396492	0.0140345	1989	0.00477325	0.0153727	-0.0184339	-0.0184339	0.0138224	1988	0.182479	0.649798	0.0383554	0.0383554	0.0140652	1988	0.00644801	0.0196625																			-0.0306316	-0.0306316	0.0154326	1430
seq.8633.18	Q8TEB7	RNF128	RNF128_2	-0.0220154	-0.0220154	0.0144077	1994	0.126665	0.639176	-0.0699116	-0.0699116	0.0145651	1994	1.70517e-06	1.50938e-05	-0.0267012	-0.0267012	0.0143564	1993	0.0630501	0.468034	-0.0717131	-0.0717131	0.0145883	1993	9.56595e-07	8.90012e-06																			-0.0228531	-0.0228531	0.0156433	1433
seq.8635.283	Q9BS86	ZPBP	ZPBP	-0.0271388	-0.0271388	0.0118153	2000	0.0217262	0.319951	-0.0557054	-0.0557054	0.0120096	2000	3.73801e-06	3.01566e-05	-0.0312222	-0.0312222	0.0117805	1999	0.00810486	0.177309	-0.057995	-0.057995	0.0120226	1999	1.51471e-06	1.34242e-05																			-0.031917	-0.031917	0.0122159	1436
seq.8645.257	O75381	PEX14	PEX14_2	-0.00926054	-0.00926054	0.0150291	1997	0.537849	0.904088	-0.0744043	-0.0744043	0.0152733	1997	1.19466e-06	1.10165e-05	-0.0143933	-0.0143933	0.0149785	1996	0.336703	0.780932	-0.0754277	-0.0754277	0.0153107	1996	9.06289e-07	8.46451e-06																			-0.0171034	-0.0171034	0.0163352	1436
seq.8646.61	Q86VH4	LRRTM4	LRRTM4_2	-0.022125	-0.022125	0.01286	1986	0.0855066	0.55766	-0.0337572	-0.0337572	0.0130843	1986	0.00995161	0.028475	-0.0246933	-0.0246933	0.0128742	1985	0.055249	0.444248	-0.0356045	-0.0356045	0.0131109	1985	0.0066719	0.0202604																			-0.014469	-0.014469	0.0141732	1429
seq.8653.132	Q9NNZ3	DNAJC4	DNAJC4_2	-0.023314	-0.023314	0.0236998	2001	0.325371	0.809679	-0.108633	-0.108633	0.0240566	2001	6.67723e-06	5.10962e-05	-0.0309022	-0.0309022	0.0236392	2000	0.191279	0.658687	-0.110834	-0.110834	0.0241112	2000	4.55845e-06	3.58234e-05																			-0.0512664	-0.0512664	0.0259395	1438
seq.8660.33	Q9NRN5	OLFML3	OLFML3_1	0.022936	0.022936	0.0258255	2001	0.374585	0.840164	0.0891826	0.0891826	0.0262697	2001	0.000699961	0.00300307	0.0291779	0.0291779	0.0258176	2000	0.258546	0.72976	0.0912587	0.0912587	0.026332	2000	0.000540022	0.00235855																			0.0249311	0.0249311	0.0268545	1438
seq.8766.29	A6NI73	LILRA5	LILRA5_2	-0.00855369	-0.00855369	0.0304724	2000	0.778967	0.958726	-0.156472	-0.156472	0.0308647	2000	4.35381e-07	4.44222e-06	-0.0196835	-0.0196835	0.0303619	1999	0.516869	0.866132	-0.157913	-0.157913	0.0309491	1999	3.67208e-07	3.8107e-06																			-0.0090846	-0.0090846	0.0322991	1438
seq.8664.36	Q504Y2	PKDCC	PKDCC	-0.00207752	-0.00207752	0.0154371	1999	0.892957	0.981821	-0.0794456	-0.0794456	0.0156465	1999	4.1784e-07	4.28727e-06	-0.0075722	-0.0075722	0.0153793	1998	0.622516	0.904834	-0.0799869	-0.0799869	0.015688	1998	3.74481e-07	3.87513e-06																			-0.00640654	-0.00640654	0.0165093	1436
seq.8671.378	Q8IUR0	TRAPPC5	TRAPPC5	-0.000225619	-0.000225619	0.0125595	1987	0.985669	0.997401	-0.0367791	-0.0367791	0.0128036	1987	0.00411488	0.0135765	-0.0026736	-0.0026736	0.0125653	1986	0.831523	0.961992	-0.0369638	-0.0369638	0.0128361	1986	0.00402343	0.0131852																			-0.0142302	-0.0142302	0.012906	1426
seq.8681.93	O15173	PGRMC2	PGRMC2_3	-0.0065708	-0.0065708	0.0186065	1991	0.724016	0.942683	-0.0685277	-0.0685277	0.0189884	1991	0.000315054	0.00150207	-0.011225	-0.011225	0.0185934	1990	0.546109	0.879328	-0.0693177	-0.0693177	0.0190364	1990	0.000278176	0.00133852																			-0.0149023	-0.0149023	0.0199689	1433
seq.8690.25	P56539	CAV3	CAV3	0.00728484	0.00728484	0.0115875	1990	0.529631	0.900642	0.0297813	0.0297813	0.0118431	1990	0.0119936	0.0331458	0.00941056	0.00941056	0.0116009	1989	0.417353	0.824463	0.0304692	0.0304692	0.0118745	1989	0.0103625	0.0290683																			0.00193993	0.00193993	0.0128833	1433
seq.8696.15	Q99999	GAL3ST1	GAL3ST1	-0.0215812	-0.0215812	0.0444873	2002	0.627652	0.921973	-0.336711	-0.336711	0.0447475	2002	7.93757e-14	5.88109e-12	-0.044796	-0.044796	0.0439803	2001	0.30854	0.761421	-0.339894	-0.339894	0.044856	2001	5.35487e-14	4.2031e-12																			-0.0442761	-0.0442761	0.0468106	1439
seq.8697.38	P35052	GPC1	GPC1	0.022317	0.022317	0.0200637	1995	0.26614	0.77929	-0.0708118	-0.0708118	0.0204136	1995	0.000533785	0.00237401	0.017676	0.017676	0.0200573	1994	0.378274	0.808367	-0.0695848	-0.0695848	0.0204622	1994	0.000685501	0.002895																			0.0176287	0.0176287	0.0212355	1431
seq.8700.325	Q8NCW6	GALNT11	GALNT11	-0.0183803	-0.0183803	0.0113645	1994	0.105963	0.60214	-0.0529913	-0.0529913	0.0115275	1994	4.55628e-06	3.61968e-05	-0.0222296	-0.0222296	0.0113334	1993	0.0499679	0.428387	-0.0546182	-0.0546182	0.0115491	1993	2.41211e-06	2.03596e-05																			-0.0199458	-0.0199458	0.0121449	1434
seq.8750.46	P18206	VCL	VCL	-0.0225288	-0.0225288	0.0237875	1991	0.343711	0.817446	0.0694487	0.0694487	0.0242402	1991	0.00421352	0.0138643	-0.01803	-0.01803	0.0238005	1990	0.448812	0.842583	0.0682093	0.0682093	0.0242979	1990	0.00504601	0.0159549																			-0.0335387	-0.0335387	0.0267545	1432
seq.8258.22	Q8NBZ7	UXS1	UXS1	0.0102431	0.0102431	0.0181442	2000	0.57245	0.914138	-0.10803	-0.10803	0.0183534	2000	4.62523e-09	7.71697e-08	0.00283144	0.00283144	0.0180393	1999	0.875292	0.97277	-0.107828	-0.107828	0.0184032	1999	5.42671e-09	8.82446e-08																			0.00873153	0.00873153	0.0192239	1437
seq.8255.34	Q9Y6F6	IRAG1	IRAG1	0.0486821	0.0486821	0.0419383	2002	0.245861	0.760408	0.270337	0.270337	0.0423591	2002	2.16535e-10	5.3113e-09	0.0674736	0.0674736	0.0416163	2001	0.105105	0.53846	0.275131	0.275131	0.042445	2001	1.13629e-10	2.89437e-09																			0.076707	0.076707	0.0440841	1439
seq.8245.27	Q9UMF0	ICAM5	ICAM5_3	-0.0107811	-0.0107811	0.0232343	2002	0.642686	0.926905	0.0749239	0.0749239	0.023639	2002	0.00155007	0.005906	-0.00569141	-0.00569141	0.0232394	2001	0.806556	0.955299	0.0745195	0.0745195	0.0237021	2001	0.001691	0.0062916																			-0.0293115	-0.0293115	0.0257776	1438
seq.7888.58	Q9Y2R0	COA3	COA3	-0.0119829	-0.0119829	0.0147731	2000	0.417387	0.856808	-0.0832085	-0.0832085	0.0149696	2000	3.08539e-08	4.28952e-07	-0.0177302	-0.0177302	0.0146965	1999	0.227797	0.695224	-0.084466	-0.084466	0.0150041	1999	2.06233e-08	2.9575e-07																			-0.0158985	-0.0158985	0.0163688	1438
seq.7812.11	P06702	S100A9	S100A9_2	-0.00198362	-0.00198362	0.0163801	1998	0.903625	0.982331	-0.0447246	-0.0447246	0.0166573	1998	0.00731322	0.0220974	-0.00506838	-0.00506838	0.0163943	1997	0.757236	0.943158	-0.0450845	-0.0450845	0.0167017	1997	0.00700504	0.0211089																			0.00732115	0.00732115	0.017374	1436
seq.7818.101	Q6ZN66	GBP6	GBP6	-0.0298078	-0.0298078	0.0270062	1997	0.269838	0.77945	-0.209437	-0.209437	0.027153	1997	1.92198e-14	1.7502e-12	-0.0443589	-0.0443589	0.0266741	1996	0.0964704	0.529759	-0.212596	-0.212596	0.0272074	1996	8.89287e-15	8.86853e-13																			-0.0292809	-0.0292809	0.028736	1435
seq.7823.22	Q9UJ37	ST6GALNAC2	ST6GALNAC2	-0.0279953	-0.0279953	0.0308358	2002	0.36405	0.830859	-0.221594	-0.221594	0.031064	2002	1.36187e-12	6.61414e-11	-0.0433405	-0.0433405	0.0305239	2001	0.155796	0.617997	-0.224673	-0.224673	0.0311317	2001	7.51861e-13	3.85726e-11																			-0.036059	-0.036059	0.0329923	1439
seq.7827.20	Q8TC27	ADAM32	ADAM32	-0.0043628	-0.0043628	0.0191834	1987	0.820116	0.967367	0.0671097	0.0671097	0.019492	1987	0.000587372	0.00256997	0.000173427	0.000173427	0.019177	1986	0.992785	0.998144	0.0671219	0.0671219	0.0195433	1986	0.000605813	0.00259609																			-0.015864	-0.015864	0.0206449	1427
seq.7840.64	Q99538	LGMN	LGMN_2	-0.0230967	-0.0230967	0.0255118	2002	0.365398	0.831675	0.0772932	0.0772932	0.0259678	2002	0.00295053	0.0102888	-0.0179045	-0.0179045	0.025526	2001	0.483123	0.854335	0.0760211	0.0760211	0.0260343	2001	0.00353909	0.0119049																			-0.00447547	-0.00447547	0.0277649	1439
seq.7841.84	Q96AP7	ESAM	ESAM_3	0.000968685	0.000968685	0.0183925	2002	0.958002	0.99332	0.07084	0.07084	0.0186919	2002	0.000155172	0.000810921	0.0058354	0.0058354	0.0183757	2001	0.750851	0.941633	0.0712546	0.0712546	0.0187416	2001	0.000147858	0.000763392																			0.000652171	0.000652171	0.0207497	1439
seq.7842.52	O75920	SERF1A	SERF1A	-0.00481188	-0.00481188	0.0128499	1992	0.708095	0.940903	-0.0510196	-0.0510196	0.0130664	1992	9.75069e-05	0.000542657	-0.00845545	-0.00845545	0.0128366	1991	0.510164	0.864212	-0.0516411	-0.0516411	0.0131023	1991	8.3809e-05	0.000465003																			-0.00127868	-0.00127868	0.0137188	1432
seq.7849.3	Q16769	QPCT	QPCT	0.0339942	0.0339942	0.0315076	1997	0.280754	0.785563	-0.162068	-0.162068	0.0319624	1997	4.33213e-07	4.43253e-06	0.0230414	0.0230414	0.0313958	1996	0.463095	0.846851	-0.16043	-0.16043	0.032044	1996	6.02832e-07	5.86333e-06																			0.0405086	0.0405086	0.0341585	1433
seq.7850.1	Q96KJ9	COX4I2	COX4I2	-0.0190436	-0.0190436	0.0230861	2002	0.40953	0.852651	-0.153476	-0.153476	0.0232987	2002	5.70702e-11	1.62405e-09	-0.02967	-0.02967	0.0228955	2001	0.195164	0.662521	-0.155584	-0.155584	0.0233515	2001	3.46407e-11	1.05589e-09																			-0.0310501	-0.0310501	0.0243009	1439
seq.7857.22	P30990	NTS	NTS	-0.0488205	-0.0488205	0.0658839	2002	0.458775	0.877914	0.196017	0.196017	0.0670621	2002	0.00350662	0.0118103	-0.0356053	-0.0356053	0.0659246	2001	0.589194	0.897795	0.193487	0.193487	0.0672373	2001	0.00404866	0.0132559																			-0.0386532	-0.0386532	0.0741103	1439
seq.7860.9	Q5GLZ8	HERC4	HERC4	-0.0164769	-0.0164769	0.0115249	1989	0.152964	0.670078	-0.0415883	-0.0415883	0.0116834	1989	0.000380143	0.00177522	-0.0193363	-0.0193363	0.0115154	1988	0.0932762	0.523475	-0.0429192	-0.0429192	0.011705	1988	0.000252096	0.00122137																			-0.0228707	-0.0228707	0.0125744	1431
seq.7861.9	Q01974	ROR2	ROR2	0.00703305	0.00703305	0.0206999	1999	0.734072	0.945616	0.0675748	0.0675748	0.0210699	1999	0.00136163	0.00529321	0.0117508	0.0117508	0.0207023	1998	0.570365	0.889173	0.0684185	0.0684185	0.0211258	1998	0.00122077	0.00479187																			0.0100109	0.0100109	0.0224152	1435
seq.7864.3	Q9NYZ4	SIGLEC8	SIGLEC8	-0.0225918	-0.0225918	0.0150003	1992	0.132201	0.643345	-0.0618828	-0.0618828	0.0152527	1992	5.15864e-05	0.000308291	-0.0269447	-0.0269447	0.0149751	1991	0.0721229	0.489848	-0.0637971	-0.0637971	0.0152812	1991	3.10999e-05	0.000194809																			-0.0301269	-0.0301269	0.0161089	1431
seq.7867.154	Q9NSC7	ST6GALNAC1	ST6GALNAC1	-0.0458021	-0.0458021	0.0182492	1994	0.0121582	0.228869	-0.067609	-0.067609	0.0185378	1994	0.00027203	0.00132469	-0.0506819	-0.0506819	0.0182311	1993	0.00548738	0.134685	-0.0712056	-0.0712056	0.0185518	1993	0.000127796	0.000671228																			-0.0325923	-0.0325923	0.020411	1433
seq.7870.8	Q96KN2	CNDP1	CNDP1_2	0.0198807	0.0198807	0.0526871	2002	0.705964	0.94078	-0.155089	-0.155089	0.0536262	2002	0.0038688	0.0128872	0.00933336	0.00933336	0.05272	2001	0.859498	0.966779	-0.154426	-0.154426	0.0537698	2001	0.00412198	0.0134657																			0.0216736	0.0216736	0.0434114	1428
seq.7875.86	P08567	PLEK	PLEK	0.0298802	0.0298802	0.050203	2002	0.551786	0.909418	0.138278	0.138278	0.0511139	2002	0.00688222	0.020934	0.0395164	0.0395164	0.0502428	2001	0.431662	0.830006	0.141086	0.141086	0.0512433	2001	0.0059539	0.0183711																			0.077976	0.077976	0.0555158	1439
seq.7879.12	P08684	CYP3A4	CYP3A4_2	0.00349013	0.00349013	0.0137204	1991	0.799232	0.961936	-0.0745994	-0.0745994	0.0139106	1991	9.14661e-08	1.11988e-06	-0.00181997	-0.00181997	0.0136619	1990	0.894037	0.976635	-0.0747343	-0.0747343	0.0139508	1990	9.44061e-08	1.12561e-06																			0.0156299	0.0156299	0.0150668	1430
seq.7880.9	P25786	PSMA1	PSMA1_2	-0.0183245	-0.0183245	0.0225514	1997	0.416564	0.856524	-0.154193	-0.154193	0.0228405	1997	1.92034e-11	6.34875e-10	-0.0287323	-0.0287323	0.0223506	1996	0.198757	0.667535	-0.156201	-0.156201	0.0228901	1996	1.17076e-11	4.02311e-10																			-0.0177396	-0.0177396	0.0245708	1437
seq.7882.31	Q9NQ25	SLAMF7	SLAMF7_2	-0.026532	-0.026532	0.0216429	1995	0.220382	0.734507	-0.0808349	-0.0808349	0.021989	1995	0.000243034	0.00119548	-0.0322047	-0.0322047	0.0216239	1994	0.136563	0.587981	-0.0831174	-0.0831174	0.0220357	1994	0.000166698	0.000848041																			-0.0166806	-0.0166806	0.0240126	1434
seq.7806.33	Q9UBV7	B4GALT7	B4GALT7	-0.00459	-0.00459	0.0357893	2000	0.897964	0.981821	-0.248902	-0.248902	0.0360368	2000	6.63147e-12	2.59733e-10	-0.0216375	-0.0216375	0.0354611	1999	0.541815	0.877918	-0.250431	-0.250431	0.0361294	1999	5.59773e-12	2.18072e-10																			-0.0101472	-0.0101472	0.0397056	1437
seq.7805.52	O95249	GOSR1	GOSR1	-0.0151224	-0.0151224	0.0135125	1991	0.263215	0.775799	-0.0538729	-0.0538729	0.0137558	1991	9.29193e-05	0.000519906	-0.0189306	-0.0189306	0.0134952	1990	0.160845	0.622123	-0.055235	-0.055235	0.0137867	1990	6.39193e-05	0.00036783																			-0.0160103	-0.0160103	0.0150153	1429
seq.7797.11	Q9P0B6	CCDC167	CCDC167	-0.0119733	-0.0119733	0.0168466	1991	0.477337	0.883366	-0.0653101	-0.0653101	0.017121	1991	0.000140548	0.000744108	-0.016422	-0.016422	0.016827	1990	0.329215	0.776504	-0.0664536	-0.0664536	0.0171612	1990	0.000111291	0.000594395																			-0.0184821	-0.0184821	0.0183403	1430
seq.7761.125	Q9Y259	CHKB	CHKB_2	-0.118248	-0.118248	0.037591	1993	0.00168159	0.0612518	0.105279	0.105279	0.0385275	1993	0.0063398	0.0195205	-0.111452	-0.111452	0.0376376	1992	0.00310068	0.0949095	0.0970942	0.0970942	0.0385519	1992	0.0118622	0.0326469																			-0.113691	-0.113691	0.0414283	1434
seq.7713.50	Q06787	FMR1	FMR1_2	0.00900074	0.00900074	0.0146338	1996	0.538582	0.904465	0.102616	0.102616	0.0147765	1996	5.11752e-12	2.07117e-10	0.015929	0.015929	0.0144946	1995	0.271917	0.735984	0.103727	0.103727	0.0148103	1995	3.394e-12	1.38906e-10																			0.00679542	0.00679542	0.0153224	1436
seq.7738.299	P32856	STX2	STX2	0.00469066	0.00469066	0.0163242	1996	0.773879	0.958651	-0.0733516	-0.0733516	0.0165753	1996	1.01481e-05	7.40749e-05	-0.000481989	-0.000481989	0.0162913	1995	0.9764	0.996236	-0.0733869	-0.0733869	0.0166225	1995	1.06455e-05	7.54404e-05																			-0.0060133	-0.0060133	0.018181	1436
seq.7747.47	Q9NX14	NDUFB11	NDUFB11	-0.00956967	-0.00956967	0.0165931	1991	0.56419	0.911871	-0.0730115	-0.0730115	0.0168266	1991	1.5026e-05	0.00010455	-0.0144662	-0.0144662	0.0165552	1990	0.382324	0.809536	-0.0740049	-0.0740049	0.0168659	1990	1.20476e-05	8.40679e-05																			-0.0112453	-0.0112453	0.0179449	1431
seq.7751.121	Q96HF1	SFRP2	SFRP2	-0.0034192	-0.0034192	0.0182146	1999	0.851117	0.97262	-0.131913	-0.131913	0.0183281	1999	8.6518e-13	4.63444e-11	-0.0124914	-0.0124914	0.0180293	1998	0.48849	0.855658	-0.132799	-0.132799	0.0183751	1998	6.98876e-13	3.63665e-11																			-0.00305826	-0.00305826	0.0201753	1436
seq.7752.31	Q8WXI8	CLEC4D	CLEC4D	-0.0199477	-0.0199477	0.014219	1995	0.160804	0.681558	-0.0867265	-0.0867265	0.0144111	1995	2.09542e-09	3.8646e-08	-0.0260178	-0.0260178	0.0141248	1994	0.0656251	0.477602	-0.0885891	-0.0885891	0.0144379	1994	1.01888e-09	2.05611e-08																			-0.0182656	-0.0182656	0.0149062	1433
seq.7753.21	Q9BUP3	HTATIP2	HTATIP2_2	-0.0168453	-0.0168453	0.0159156	1995	0.289996	0.79163	-0.108897	-0.108897	0.0160895	1995	1.70846e-11	5.7621e-10	-0.0246315	-0.0246315	0.0157755	1994	0.118595	0.558584	-0.110707	-0.110707	0.0161254	1994	8.82549e-12	3.13628e-10																			-0.0256177	-0.0256177	0.0174793	1436
seq.7755.37	P18084	ITGB5	ITGB5	-0.00641653	-0.00641653	0.0161972	1985	0.692036	0.937891	-0.0564333	-0.0564333	0.0164993	1985	0.000638091	0.00276039	-0.0101311	-0.0101311	0.0161885	1984	0.531505	0.873029	-0.0571209	-0.0571209	0.0165384	1984	0.000564282	0.00245128																			-0.00682124	-0.00682124	0.0180814	1431
seq.7758.217	Q9Y6U7	RNF215	RNF215_1	-0.0545901	-0.0545901	0.0232311	1979	0.0188774	0.300266	0.0805556	0.0805556	0.0237917	1979	0.00072341	0.00308731	-0.0493811	-0.0493811	0.0232317	1978	0.0336609	0.364545	0.0770432	0.0770432	0.023828	1978	0.00124379	0.0048689																			-0.0642041	-0.0642041	0.0242018	1424
seq.7763.25	P55287	CDH11	CDH11_2	-0.0388496	-0.0388496	0.0215849	1997	0.0720353	0.524275	-0.130899	-0.130899	0.0217762	1997	2.1852e-09	4.01999e-08	-0.0477978	-0.0477978	0.0214377	1996	0.0258837	0.326798	-0.134196	-0.134196	0.0218048	1996	9.08252e-10	1.85809e-08																			-0.0439725	-0.0439725	0.024035	1436
seq.7796.10	P11912	CD79A	CD79A_2	-0.00821746	-0.00821746	0.0125796	1990	0.513678	0.894181	-0.0435591	-0.0435591	0.0128333	1990	0.000701758	0.00300901	-0.0111881	-0.0111881	0.0125749	1989	0.373727	0.80575	-0.0443435	-0.0443435	0.0128643	1989	0.000578569	0.00250587																			-0.0118983	-0.0118983	0.0129286	1431
seq.7765.15	O43736	ITM2A	ITM2A	-0.00523707	-0.00523707	0.0147911	1998	0.723325	0.942683	-0.0679501	-0.0679501	0.0150538	1998	6.7377e-06	5.15049e-05	-0.00988852	-0.00988852	0.0147543	1997	0.502799	0.862628	-0.0686511	-0.0686511	0.0150922	1997	5.71931e-06	4.372e-05																			-0.0210988	-0.0210988	0.0163197	1437
seq.7767.1	Q6UWE3	CLPSL2	CLPSL2	-0.0198957	-0.0198957	0.0174577	1997	0.254568	0.76879	-0.0592611	-0.0592611	0.0177799	1997	0.000874698	0.00363501	-0.024061	-0.024061	0.0174536	1996	0.168182	0.633532	-0.0609744	-0.0609744	0.0178193	1996	0.000634565	0.00269708																			-0.0231799	-0.0231799	0.0195157	1436
seq.7769.29	P78314	SH3BP2	SH3BP2	0.0140934	0.0140934	0.02381	1994	0.553978	0.909418	0.0861072	0.0861072	0.0241881	1994	0.000379678	0.00177511	0.0201382	0.0201382	0.0237975	1993	0.397525	0.817793	0.0875509	0.0875509	0.0242499	1993	0.000313319	0.00147928																			0.032905	0.032905	0.026859	1432
seq.7773.20	P43627	KIR2DL2	KIR2DL2	-0.0288355	-0.0288355	0.0232149	1989	0.214341	0.726444	-0.125195	-0.125195	0.0235733	1989	1.21306e-07	1.42908e-06	-0.0376012	-0.0376012	0.0231082	1988	0.103857	0.53846	-0.127888	-0.127888	0.0236216	1988	6.90828e-08	8.55444e-07																			-0.0348741	-0.0348741	0.0249772	1429
seq.7776.20	Q8IZJ1	UNC5B	UNC5B_3	0.00527518	0.00527518	0.0228079	2001	0.817115	0.966473	-0.0764717	-0.0764717	0.023185	2001	0.000989675	0.00403309	-0.000105477	-0.000105477	0.0228109	2000	0.996311	0.999349	-0.0764794	-0.0764794	0.0232506	2000	0.00102164	0.00411424																			-0.00236156	-0.00236156	0.025223	1439
seq.7779.86	Q9NPF2	CHST11	CHST11	0.0099914	0.0099914	0.0206059	1996	0.627814	0.921973	-0.0972678	-0.0972678	0.0209513	1996	3.66485e-06	2.9632e-05	0.00339344	0.00339344	0.0205515	1995	0.868867	0.97111	-0.0970267	-0.0970267	0.0210072	1995	4.10708e-06	3.25927e-05																			7.66185e-05	7.66185e-05	0.021942	1435
seq.7784.1	P01042	KNG1	KNG1_4	0.0149999	0.0149999	0.0176251	2001	0.394842	0.848707	-0.0844398	-0.0844398	0.0178802	2001	2.49097e-06	2.11502e-05	0.00926889	0.00926889	0.0175768	2000	0.598019	0.899389	-0.0837802	-0.0837802	0.0179271	2000	3.16024e-06	2.59553e-05																			0.0213505	0.0213505	0.0192347	1438
seq.7795.14	Q07444	KLRC3	KLRC3_2	0.00518978	0.00518978	0.0210907	2000	0.805654	0.96212	-0.103565	-0.103565	0.021386	2000	1.37943e-06	1.24679e-05	-0.00191999	-0.00191999	0.0210251	1999	0.927248	0.985269	-0.103702	-0.103702	0.0214438	1999	1.42597e-06	1.27306e-05																			0.0012724	0.0012724	0.022854	1436
seq.7887.57	P10606	COX5B	COX5B	0.0143056	0.0143056	0.0191926	1988	0.456137	0.877723	0.0487359	0.0487359	0.0195672	1988	0.0128305	0.0350469	0.0176571	0.0176571	0.0192113	1987	0.358154	0.795473	0.0499703	0.0499703	0.019614	1987	0.0109187	0.0304763																			0.0227583	0.0227583	0.0201407	1428
seq.7891.45	P19224	UGT1A6	UGT1A6	0.0553326	0.0553326	0.0200468	1997	0.00582995	0.146091	0.0548562	0.0548562	0.0204647	1997	0.00741099	0.0223178	0.0593611	0.0593611	0.0200588	1996	0.00311919	0.0950766	0.0590738	0.0590738	0.0204747	1996	0.00395351	0.0129904																			0.0336623	0.0336623	0.0222325	1434
seq.8244.16	Q9BYC5	FUT8	FUT8	-0.0221932	-0.0221932	0.028952	2000	0.443438	0.871915	-0.128745	-0.128745	0.0293973	2000	1.25106e-05	8.93023e-05	-0.0314038	-0.0314038	0.0288914	1999	0.277186	0.738723	-0.131042	-0.131042	0.0294718	1999	9.21331e-06	6.66509e-05																			-0.0275693	-0.0275693	0.0335703	1439
seq.7895.108	Q8TCY5	MRAP	MRAP	-0.0069685	-0.0069685	0.0108451	1994	0.52059	0.896784	-0.0287842	-0.0287842	0.0110249	1994	0.0090999	0.0263904	-0.00903883	-0.00903883	0.0108564	1993	0.405181	0.820351	-0.0294431	-0.0294431	0.0110541	1993	0.00779455	0.0230639																			-0.0164926	-0.0164926	0.0122302	1433
seq.8028.22	Q9NQ38	SPINK5	SPINK5	0.00238214	0.00238214	0.0179744	1995	0.894579	0.981821	0.0550774	0.0550774	0.0183575	1995	0.00273081	0.00962457	0.00609859	0.00609859	0.0179803	1994	0.734509	0.939995	0.0555052	0.0555052	0.0184048	1994	0.00259541	0.00917843																			-0.00862362	-0.00862362	0.0199472	1436
seq.8037.53	Q8TBM8	DNAJB14	DNAJB14_1	0.00637401	0.00637401	0.0182048	1999	0.726279	0.942683	-0.117192	-0.117192	0.0183795	1999	2.2483e-10	5.47788e-09	-0.0016368	-0.0016368	0.0180713	1998	0.92784	0.985391	-0.117308	-0.117308	0.0184288	1998	2.40846e-10	5.64168e-09																			0.000968832	0.000968832	0.0194647	1436
seq.8040.9	Q68G75	LEMD1	LEMD1	-0.00621454	-0.00621454	0.0155407	2000	0.689282	0.937356	0.0641785	0.0641785	0.0157987	2000	5.04775e-05	0.000302907	-0.00185035	-0.00185035	0.015519	1999	0.905104	0.980911	0.0640471	0.0640471	0.015841	1999	5.47443e-05	0.000320331																			-0.00385263	-0.00385263	0.0172271	1438
seq.8042.88	Q5DT21	SPINK9	SPINK9	0.0240883	0.0240883	0.0227014	1999	0.288775	0.790442	-0.0616871	-0.0616871	0.0231521	1999	0.00777399	0.0232105	0.0199842	0.0199842	0.0227239	1998	0.379271	0.808838	-0.0602674	-0.0602674	0.0232096	1998	0.00948273	0.0270061																			0.0221845	0.0221845	0.0250536	1437
seq.8046.9	P09382	LGALS1	LGALS1	-0.032465	-0.032465	0.0235879	1987	0.168871	0.689913	0.0925959	0.0925959	0.0240188	1987	0.000119337	0.000645891	-0.0261298	-0.0261298	0.0235701	1986	0.267737	0.734404	0.090691	0.090691	0.0240788	1986	0.00017042	0.000863957																			-0.0415375	-0.0415375	0.0259748	1428
seq.8048.9	Q8N4E7	FTMT	FTMT	-0.0461951	-0.0461951	0.0334136	2002	0.166965	0.688752	0.138716	0.138716	0.0339539	2002	4.57316e-05	0.000277167	-0.0368998	-0.0368998	0.0333702	2001	0.268959	0.734404	0.136094	0.136094	0.0340347	2001	6.60061e-05	0.00037803																			-0.00560989	-0.00560989	0.0373214	1439
seq.8052.115	Q8N2Q7	NLGN1	NLGN1_3	0.0120088	0.0120088	0.0221552	1999	0.587858	0.916691	-0.0831023	-0.0831023	0.0225226	1999	0.000230499	0.00114308	0.00622929	0.00622929	0.0221432	1998	0.778495	0.948993	-0.0826491	-0.0826491	0.0225853	1998	0.000259346	0.00125204																			-0.0104732	-0.0104732	0.0242755	1437
seq.8062.15	Q9NVM1	EVA1B	EVA1B	-0.0096025	-0.0096025	0.0184781	1989	0.603352	0.918723	-0.0710495	-0.0710495	0.018796	1989	0.000161428	0.000838206	-0.0143212	-0.0143212	0.0184565	1988	0.437874	0.833895	-0.0720271	-0.0720271	0.0188401	1988	0.000135849	0.000709943																			-0.000759258	-0.000759258	0.0203216	1430
seq.8070.88	P78352	DLG4	DLG4	-0.0255445	-0.0255445	0.0267989	1995	0.340607	0.816886	0.0866073	0.0866073	0.0272869	1995	0.00152672	0.00583227	-0.0198157	-0.0198157	0.0268037	1994	0.459819	0.846288	0.0852199	0.0852199	0.0273545	1994	0.00186316	0.00686897																			-0.0201157	-0.0201157	0.0303843	1435
seq.8087.250	O43567	RNF13	RNF13	0.00130207	0.00130207	0.0137207	1988	0.924405	0.986324	0.0392213	0.0392213	0.013986	1988	0.00509112	0.0162456	0.00403072	0.00403072	0.013731	1987	0.769134	0.946796	0.0395117	0.0395117	0.0140241	1987	0.00488917	0.015533																			0.00678127	0.00678127	0.0152273	1429
seq.8095.213	P30405	PPIF	PPIF_2	-0.0141107	-0.0141107	0.0546031	2002	0.796107	0.961535	0.162386	0.162386	0.0555729	2002	0.00351656	0.0118383	-0.00303444	-0.00303444	0.0546342	2001	0.955713	0.992356	0.16217	0.16217	0.0557221	2001	0.0036503	0.012204																			0.0361572	0.0361572	0.0575631	1439
seq.8099.42	Q9BUD6	SPON2	SPON2	-0.00512388	-0.00512388	0.0296172	2002	0.862666	0.976662	0.191068	0.191068	0.0299039	2002	2.06525e-10	5.08289e-09	0.00796482	0.00796482	0.0293982	2001	0.786474	0.950028	0.191634	0.191634	0.0299836	2001	2.04078e-10	4.87446e-09																			0.0215607	0.0215607	0.0320853	1439
seq.8104.21	Q13651	IL10RA	IL10RA_2	-0.0181978	-0.0181978	0.0160344	1990	0.256545	0.76879	-0.0381007	-0.0381007	0.0163241	1990	0.0196944	0.0495764	-0.0209374	-0.0209374	0.0160548	1989	0.192344	0.658802	-0.0396049	-0.0396049	0.016362	1989	0.0155863	0.04114																			-0.00537309	-0.00537309	0.0170906	1427
seq.8106.15	P43307	SSR1	SSR1	-0.0112918	-0.0112918	0.0206696	1995	0.584921	0.915346	0.076863	0.076863	0.0209746	1995	0.000254212	0.00124626	-0.00587528	-0.00587528	0.0206606	1994	0.776155	0.948837	0.0764314	0.0764314	0.0210342	1994	0.000286486	0.00137216																			-0.0196576	-0.0196576	0.022904	1436
seq.8221.19	P14174	MIF	MIF_2	-0.0546403	-0.0546403	0.0427485	2001	0.201334	0.72053	0.127515	0.127515	0.0435216	2001	0.00342884	0.0116025	-0.0461497	-0.0461497	0.0427768	2000	0.280785	0.739834	0.124235	0.124235	0.0436259	2000	0.00444831	0.0143389																			-0.0501215	-0.0501215	0.0496846	1438
seq.8229.1	Q4G148	GXYLT1	GXYLT1	-0.0289661	-0.0289661	0.020028	2000	0.148254	0.660933	0.0567747	0.0567747	0.0203977	2000	0.00542997	0.0171318	-0.0251994	-0.0251994	0.0200458	1999	0.208868	0.67431	0.0549789	0.0549789	0.0204447	1999	0.00722295	0.0216808																			-0.0303437	-0.0303437	0.022406	1437
seq.8233.2	Q86UX2	ITIH5	ITIH5	-0.00226043	-0.00226043	0.0208499	2000	0.913678	0.984307	-0.0536001	-0.0536001	0.0212177	2000	0.0116072	0.032299	-0.0060678	-0.0060678	0.0208754	1999	0.771336	0.947266	-0.0540442	-0.0540442	0.0212775	1999	0.0111614	0.0310348																			-0.00438227	-0.00438227	0.0235006	1438
seq.8240.207	Q14956	GPNMB	GPNMB_2	0.0275395	0.0275395	0.0175241	2001	0.11622	0.619058	0.091193	0.091193	0.0177437	2001	3.02358e-07	3.23543e-06	0.0339441	0.0339441	0.0174507	2000	0.0518973	0.435502	0.0936025	0.0936025	0.0177746	2000	1.54337e-07	1.74317e-06																			0.0210343	0.0210343	0.0192484	1439
seq.8242.9	P0C7M8	CLEC2L	CLEC2L	0.0139301	0.0139301	0.0107377	1986	0.194676	0.715217	0.0307598	0.0307598	0.0109584	1986	0.0050498	0.0161492	0.0161171	0.0161171	0.010744	1985	0.133748	0.585178	0.0319137	0.0319137	0.0109819	1985	0.00370099	0.0123225																			0.00955398	0.00955398	0.0112447	1428
seq.8016.19	Q9NNZ3	DNAJC4	DNAJC4_1	-0.030809	-0.030809	0.0217286	1986	0.156377	0.674235	-0.0763326	-0.0763326	0.0220923	1986	0.000561497	0.00247161	-0.0359784	-0.0359784	0.0217136	1985	0.0976877	0.530294	-0.0787852	-0.0787852	0.0221321	1985	0.000379915	0.00174178																			-0.0267334	-0.0267334	0.024874	1428
seq.8014.359	Q5SRI9	MANEA	MANEA	-0.0236765	-0.0236765	0.028877	1994	0.412366	0.855134	0.142366	0.142366	0.0292478	1994	1.21852e-06	1.12082e-05	-0.014159	-0.014159	0.028785	1993	0.622852	0.904962	0.141377	0.141377	0.0293224	1993	1.53297e-06	1.35315e-05																			-0.0184432	-0.0184432	0.0321897	1433
seq.8006.12	Q9NXW2	DNAJB12	DNAJB12	0.0113048	0.0113048	0.0229892	1995	0.622955	0.920928	-0.0559935	-0.0559935	0.0234555	1995	0.0170689	0.0444096	0.00752108	0.00752108	0.0230189	1994	0.743903	0.939995	-0.0554578	-0.0554578	0.023518	1994	0.0184645	0.0470328																			0.0189244	0.0189244	0.0237488	1433
seq.7935.26	O95461	LARGE1	LARGE1	-0.0289317	-0.0289317	0.0266395	1999	0.277589	0.781939	-0.16786	-0.16786	0.0269143	1999	5.43425e-10	1.15756e-08	-0.0405873	-0.0405873	0.026447	1998	0.125025	0.568734	-0.170741	-0.170741	0.0269706	1998	3.00649e-10	6.78089e-09																			-0.0359293	-0.0359293	0.0289003	1437
seq.7898.29	Q8TC05	MDM1	MDM1	0.000131992	0.000131992	0.0128658	1996	0.991816	0.998186	-0.0306353	-0.0306353	0.0131243	1996	0.019682	0.0495627	-0.0019317	-0.0019317	0.0128817	1995	0.880814	0.974579	-0.0307705	-0.0307705	0.0131585	1995	0.0194619	0.0490757																			-0.000208384	-0.000208384	0.013797	1433
seq.7910.41	Q9P244	LRFN1	LRFN1	-0.030351	-0.030351	0.017298	1995	0.0794822	0.541507	-0.0921361	-0.0921361	0.0175553	1995	1.69789e-07	1.92966e-06	-0.0368354	-0.0368354	0.0172198	1994	0.032546	0.358769	-0.094764	-0.094764	0.0175826	1994	7.89526e-08	9.63595e-07																			-0.0284314	-0.0284314	0.0185007	1434
seq.7911.29	Q8IWT1	SCN4B	SCN4B	-0.0309983	-0.0309983	0.0227516	1998	0.173205	0.692776	-0.0656069	-0.0656069	0.0231516	1998	0.0046461	0.0150658	-0.0356443	-0.0356443	0.0227634	1997	0.11754	0.557004	-0.0681315	-0.0681315	0.0231993	1997	0.00335422	0.0113971																			-0.0313746	-0.0313746	0.024343	1436
seq.7917.17	O75976	CPD	CPD	0.00276677	0.00276677	0.0116225	1989	0.811864	0.965347	-0.0552874	-0.0552874	0.0117884	1989	2.91777e-06	2.43203e-05	-0.00100092	-0.00100092	0.0115898	1988	0.931187	0.986561	-0.0553583	-0.0553583	0.0118198	1988	3.01071e-06	2.49239e-05																			-0.0109894	-0.0109894	0.0131278	1431
seq.7918.114	P04745	AMY1A	AMY1A	-0.00186634	-0.00186634	0.0414656	2000	0.964104	0.994267	-0.0993918	-0.0993918	0.0422704	2000	0.0188028	0.047861	-0.00865959	-0.00865959	0.0415183	1999	0.834803	0.962422	-0.100005	-0.100005	0.0423825	1999	0.0183915	0.0468632																			-0.0238291	-0.0238291	0.0470667	1438
seq.7922.5	P35318	ADM	ADM_2	-0.0254583	-0.0254583	0.0208966	1989	0.223255	0.73929	-0.100534	-0.100534	0.0213072	1989	2.54342e-06	2.14952e-05	-0.0323264	-0.0323264	0.0208299	1988	0.12084	0.562287	-0.102803	-0.102803	0.0213498	1988	1.58162e-06	1.39e-05																			-0.0302365	-0.0302365	0.0218401	1430
seq.7923.41	Q9C0C4	SEMA4C	SEMA4C	-0.00724765	-0.00724765	0.0222513	1990	0.744673	0.94825	-0.101201	-0.101201	0.0225291	1990	7.4598e-06	5.63109e-05	-0.0140739	-0.0140739	0.0221946	1989	0.526081	0.869649	-0.102175	-0.102175	0.0225847	1989	6.42438e-06	4.85494e-05																			-0.0152804	-0.0152804	0.0241493	1428
seq.7934.11	Q9ULP0	NDRG4	NDRG4	-0.0223287	-0.0223287	0.015954	1998	0.161797	0.681718	-0.0581868	-0.0581868	0.0162095	1998	0.000339085	0.00160927	-0.0264469	-0.0264469	0.0159425	1997	0.097295	0.529759	-0.0600688	-0.0600688	0.0162421	1997	0.000222878	0.00109193																			-0.0339134	-0.0339134	0.0171753	1436
seq.7945.10	Q9H2E6	SEMA6A	SEMA6A_2	0.00781869	0.00781869	0.0205012	2001	0.702963	0.940665	0.108365	0.108365	0.0207707	2001	2.00416e-07	2.23932e-06	0.015313	0.015313	0.0204159	2000	0.453313	0.8446	0.109456	0.109456	0.0208238	2000	1.62666e-07	1.82031e-06																			0.0151408	0.0151408	0.0221485	1437
seq.8005.1	P84157	MXRA7	MXRA7	-0.0118768	-0.0118768	0.021786	1999	0.585707	0.915442	-0.108721	-0.108721	0.0221087	1999	9.47728e-07	8.94326e-06	-0.0193567	-0.0193567	0.0217104	1998	0.372723	0.805006	-0.110092	-0.110092	0.0221632	1998	7.36538e-07	6.98656e-06																			-0.0165608	-0.0165608	0.0236544	1437
seq.7948.129	A6NH11	GLTPD2	GLTPD2	0.0182419	0.0182419	0.019037	2002	0.33806	0.816654	-0.108617	-0.108617	0.0192682	2002	1.97412e-08	2.84218e-07	0.0108761	0.0108761	0.0189412	2001	0.565895	0.888355	-0.107845	-0.107845	0.0193184	2001	2.69388e-08	3.72389e-07																			0.0145786	0.0145786	0.0212744	1439
seq.7950.142	Q6UXG8	BTNL9	BTNL9	0.00345492	0.00345492	0.0110829	1983	0.755276	0.952546	-0.046128	-0.046128	0.0112715	1983	4.43958e-05	0.000269969	0.000309076	0.000309076	0.0110664	1982	0.977721	0.996236	-0.046106	-0.046106	0.0113018	1982	4.69162e-05	0.000280842																			0.00396955	0.00396955	0.0125347	1427
seq.7957.2	Q8WXD2	SCG3	SCG3	-0.00211794	-0.00211794	0.020716	2002	0.918579	0.984728	-0.0619532	-0.0619532	0.0210832	2002	0.00333567	0.0113341	-0.00638033	-0.00638033	0.0207266	2001	0.758241	0.943158	-0.0624065	-0.0624065	0.0211393	2001	0.0031924	0.0109495																			-0.0236433	-0.0236433	0.0234061	1439
seq.7962.11	P0C7L1	SPINK8	SPINK8	-0.0313703	-0.0313703	0.0266097	1988	0.238577	0.751928	0.0818803	0.0818803	0.0272034	1988	0.0026459	0.00937973	-0.0259774	-0.0259774	0.0266223	1987	0.329295	0.776504	0.0800441	0.0800441	0.0272687	1987	0.00336958	0.0114227																			-0.0126446	-0.0126446	0.0279389	1428
seq.7968.15	O95727	CRTAM	CRTAM	0.0110502	0.0110502	0.0285834	1998	0.699097	0.940654	-0.0840315	-0.0840315	0.0291229	1998	0.003951	0.013119	0.00531623	0.00531623	0.0286021	1997	0.852567	0.965646	-0.0836516	-0.0836516	0.0292016	1997	0.0042186	0.0137321																			-0.00413151	-0.00413151	0.0309797	1435
seq.7982.10	Q9BYC8	MRPL32	MRPL32	-0.00214182	-0.00214182	0.0153947	1989	0.889364	0.981499	0.0371714	0.0371714	0.0156635	1989	0.0177329	0.0458915	0.000359169	0.000359169	0.0154131	1988	0.981411	0.996236	0.0371965	0.0371965	0.0157043	1988	0.0179531	0.0459876																			-0.0110013	-0.0110013	0.0168969	1431
seq.7983.1	Q9Y5F6	PCDHGC5	PCDHGC5	-0.00975082	-0.00975082	0.00926164	1986	0.292553	0.793505	0.0318302	0.0318302	0.00944159	1986	0.000762555	0.0032279	-0.00767085	-0.00767085	0.00925995	1985	0.407549	0.82063	0.0312976	0.0312976	0.00946419	1985	0.000959992	0.00390311																			-0.00444316	-0.00444316	0.00985879	1430
seq.7999.23	P49961	ENTPD1	ENTPD1_2	0.0163326	0.0163326	0.0194302	1996	0.400684	0.850272	0.110966	0.110966	0.019666	1996	1.91482e-08	2.77325e-07	0.0239868	0.0239868	0.0193243	1995	0.214649	0.679486	0.112662	0.112662	0.0197108	1995	1.25673e-08	1.8773e-07																			0.0061445	0.0061445	0.021952	1434
seq.8929.7	A6H8Y1	BDP1	BDP1	0.000745174	0.000745174	0.0137958	1996	0.956929	0.993194	-0.0420673	-0.0420673	0.0140552	1996	0.00279634	0.00981279	-0.0021272	-0.0021272	0.0138017	1995	0.877526	0.974063	-0.0422182	-0.0422182	0.0140927	1995	0.00277142	0.00970598																			-0.00619933	-0.00619933	0.0155705	1437
seq.8932.1	O75354	ENTPD6	ENTPD6	-0.0149847	-0.0149847	0.0119277	1992	0.209159	0.724079	-0.0398441	-0.0398441	0.012118	1992	0.00102655	0.00415466	-0.0180104	-0.0180104	0.0119298	1991	0.131278	0.581521	-0.0412152	-0.0412152	0.0121481	1991	0.000705567	0.00297113																			-0.0202959	-0.0202959	0.0123334	1433
seq.4568.17	O94991	SLITRK5	SLITRK5	-0.00658019	-0.00658019	0.0223967	2001	0.76894	0.957839	-0.0655961	-0.0655961	0.0227819	2001	0.00402782	0.0133194	-0.011253	-0.011253	0.0224128	2000	0.615667	0.901225	-0.0664186	-0.0664186	0.022845	2000	0.00368503	0.012291																			-0.0253871	-0.0253871	0.0253527	1439
seq.9607.39	Q6MZM9	PRR27	PRR27	-0.0135557	-0.0135557	0.0164762	1993	0.410751	0.852871	-0.0671838	-0.0671838	0.0167216	1993	6.09308e-05	0.000358837	-0.0181913	-0.0181913	0.016451	1992	0.268952	0.734404	-0.0684623	-0.0684623	0.0167606	1992	4.58786e-05	0.000275309																			-0.0185318	-0.0185318	0.0180362	1431
seq.9723.105	Q9H8L6	MMRN2	MMRN2	-0.023669	-0.023669	0.01907	1990	0.214692	0.726444	-0.0903019	-0.0903019	0.0193328	1990	3.19906e-06	2.62741e-05	-0.0298902	-0.0298902	0.0190115	1989	0.116059	0.55575	-0.0923915	-0.0923915	0.0193713	1989	1.98099e-06	1.69982e-05																			-0.0175006	-0.0175006	0.0209962	1428
seq.9738.7	Q96CS3	FAF2	FAF2	0.0239376	0.0239376	0.0346772	2002	0.490088	0.887985	0.0855514	0.0855514	0.0353203	2002	0.0155167	0.0410455	0.029926	0.029926	0.0347172	2001	0.388795	0.812526	0.0876776	0.0876776	0.0354085	2001	0.0133622	0.0361468																			0.0563948	0.0563948	0.0376445	1439
seq.9745.20	O60573	EIF4E2	EIF4E2	-0.0367722	-0.0367722	0.0220141	1995	0.0949991	0.577927	0.057463	0.057463	0.0224412	1995	0.0105222	0.0298149	-0.0330392	-0.0330392	0.0220392	1994	0.134003	0.585178	0.055134	0.055134	0.0224879	1994	0.014303	0.0382453																			-0.0333574	-0.0333574	0.0235451	1434
seq.9753.17	P15311	EZR	EZR	0.00429622	0.00429622	0.0233114	2002	0.853799	0.973332	0.0973134	0.0973134	0.0236761	2002	4.11291e-05	0.000252423	0.0109961	0.0109961	0.0232749	2001	0.636661	0.90877	0.0980946	0.0980946	0.0237384	2001	3.73926e-05	0.000229878																			0.0194762	0.0194762	0.024536	1439
seq.9754.33	P16083	NQO2	NQO2	0.0495705	0.0495705	0.0362153	1995	0.171225	0.690267	-0.147211	-0.147211	0.0368455	1995	6.69449e-05	0.000389221	0.0396797	0.0396797	0.036175	1994	0.272825	0.736226	-0.144377	-0.144377	0.0369341	1994	9.57574e-05	0.000523325																			0.0299212	0.0299212	0.0387123	1434
seq.9755.19	Q9UJU6	DBNL	DBNL_2	-0.0196915	-0.0196915	0.0382988	2002	0.607201	0.919574	0.16628	0.16628	0.0388869	2002	1.99234e-05	0.000133158	-0.00837513	-0.00837513	0.0382296	2001	0.826614	0.96094	0.165685	0.165685	0.0389909	2001	2.24254e-05	0.000146783																			0.0176329	0.0176329	0.0421737	1439
seq.9758.17	P62701	RPS4X	RPS4X	0.081246	0.081246	0.0416099	2002	0.0510107	0.464516	0.147396	0.147396	0.042351	2002	0.000511497	0.00229732	0.0917584	0.0917584	0.0415851	2001	0.0274606	0.335614	0.153915	0.153915	0.0424132	2001	0.000291717	0.00139172																			0.100926	0.100926	0.0455894	1439
seq.9761.89	P00338	LDHA	LDHA_2	0.0505251	0.0505251	0.0439367	2002	0.250301	0.764868	-0.127074	-0.127074	0.0447364	2002	0.00454981	0.0148103	0.0420499	0.0420499	0.0439707	2001	0.339027	0.781013	-0.124086	-0.124086	0.0448463	2001	0.00571087	0.0177414																			0.0570402	0.0570402	0.0485502	1439
seq.9762.14	P50552	VASP	VASP	0.0495704	0.0495704	0.0445673	2002	0.26616	0.77929	0.170037	0.170037	0.0453097	2002	0.000179868	0.00092538	0.0614823	0.0614823	0.0445231	2001	0.167462	0.632575	0.174405	0.174405	0.0454097	2001	0.000126501	0.00066635																			0.0932533	0.0932533	0.0476373	1439
seq.9768.5	Q13651	IL10RA	IL10RA_3	0.0158449	0.0158449	0.0150753	1990	0.293366	0.79381	-0.0457472	-0.0457472	0.0153363	1990	0.00288962	0.010106	0.0128041	0.0128041	0.0150831	1989	0.396034	0.817455	-0.0448452	-0.0448452	0.0153741	1989	0.00357456	0.0119964																			0.00102337	0.00102337	0.0168479	1429
seq.9769.48	Q8NFT8	DNER	DNER_2	0.00237139	0.00237139	0.0213936	1996	0.91175	0.984307	-0.0587056	-0.0587056	0.021826	1996	0.00721099	0.0218338	-0.0015499	-0.0015499	0.0214101	1995	0.942298	0.98924	-0.0588135	-0.0588135	0.0218823	1995	0.00725393	0.0217379																			-0.00203211	-0.00203211	0.0228975	1435
seq.9778.45	Q4KMG9	TMEM52B	TMEM52B	-0.00110972	-0.00110972	0.0191856	1992	0.953881	0.992895	0.0543895	0.0543895	0.0194703	1992	0.00526469	0.0167006	0.00256104	0.00256104	0.0191978	1991	0.893888	0.976635	0.0545676	0.0545676	0.0195208	1991	0.00523407	0.0164496																			0.0172835	0.0172835	0.0190917	1429
seq.9786.310	P46695	IER3	IER3	-0.0100077	-0.0100077	0.0161181	1995	0.534739	0.902088	-0.0847914	-0.0847914	0.01634	1995	2.32648e-07	2.55918e-06	-0.0157983	-0.0157983	0.0160501	1994	0.325082	0.773556	-0.0859005	-0.0859005	0.0163789	1994	1.73253e-07	1.93581e-06																			-0.00521788	-0.00521788	0.017514	1434
seq.9789.52	Q8WXH0	SYNE2	SYNE2	-0.0198058	-0.0198058	0.0342925	2000	0.563629	0.911871	0.300826	0.300826	0.034306	2000	3.7787e-18	1.05876e-15	0.00139401	0.00139401	0.03375	1999	0.967058	0.995256	0.300928	0.300928	0.0344034	1999	4.55593e-18	1.10633e-15																			-0.00655832	-0.00655832	0.0360277	1438
seq.9796.4	P19835	CEL	CEL	0.00485974	0.00485974	0.0364772	2000	0.894027	0.981821	-0.14446	-0.14446	0.037034	2000	9.90642e-05	0.000550063	-0.00487717	-0.00487717	0.036434	1999	0.893524	0.976635	-0.144801	-0.144801	0.0371304	1999	9.94532e-05	0.000540684																			0.0110946	0.0110946	0.0399937	1437
seq.9800.20	O95169	NDUFB8	NDUFB8	-0.00809823	-0.00809823	0.0139162	1988	0.56068	0.910955	-0.0467479	-0.0467479	0.0141817	1988	0.000996775	0.00405897	-0.0113488	-0.0113488	0.0139146	1987	0.414826	0.822635	-0.0475577	-0.0475577	0.0142177	1987	0.000838207	0.00347939																			-0.00793792	-0.00793792	0.0144124	1428
seq.9802.27	Q96AD5	PNPLA2	PNPLA2	0.0141867	0.0141867	0.0169633	1992	0.403077	0.85086	0.0443795	0.0443795	0.0173063	1992	0.0104094	0.0295298	0.0174017	0.0174017	0.0169821	1991	0.305626	0.759499	0.0456587	0.0456587	0.017351	1991	0.00856734	0.0247902																			0.0096805	0.0096805	0.0187783	1431
seq.9805.51	Q9NPR2	SEMA4B	SEMA4B	0.0186389	0.0186389	0.0189231	1994	0.324753	0.809105	-0.082595	-0.082595	0.0192529	1994	1.8722e-05	0.000126521	0.0130732	0.0130732	0.0188893	1993	0.488958	0.855658	-0.0816646	-0.0816646	0.0193023	1993	2.43394e-05	0.000157471																			0.0183933	0.0183933	0.0198164	1432
seq.9808.41	Q9UPQ9	TNRC6B	TNRC6B	0.00133143	0.00133143	0.0117984	1993	0.910162	0.984119	0.0379809	0.0379809	0.0120027	1993	0.00157767	0.00597999	0.0039445	0.0039445	0.0118002	1992	0.738208	0.939995	0.0382611	0.0382611	0.0120346	1992	0.00149921	0.00570623																			-0.00315795	-0.00315795	0.013393	1433
seq.9627.15	Q6UXI7	VIT	VIT_2	0.00896131	0.00896131	0.0233982	2000	0.701767	0.940665	0.0858316	0.0858316	0.0238248	2000	0.000322722	0.00153662	0.0148332	0.0148332	0.0233828	1999	0.525917	0.869649	0.0868777	0.0868777	0.0238854	1999	0.000282512	0.0013549																			0.0178986	0.0178986	0.0263022	1439
seq.9604.14	P55287	CDH11	CDH11_3	-0.0111792	-0.0111792	0.0290464	2001	0.700371	0.940665	-0.135919	-0.135919	0.0294722	2001	4.24499e-06	3.39087e-05	-0.0205844	-0.0205844	0.0289686	2000	0.477429	0.853158	-0.137385	-0.137385	0.029548	2000	3.54372e-06	2.85891e-05																			-0.00717541	-0.00717541	0.0310147	1438
seq.8942.2	Q7Z2W9	MRPL21	MRPL21	-0.0120376	-0.0120376	0.0208203	1999	0.563216	0.911871	0.0884002	0.0884002	0.0211263	1999	2.98341e-05	0.000189157	-0.0061197	-0.0061197	0.0207851	1998	0.768462	0.946562	0.0879727	0.0879727	0.0211809	1998	3.41377e-05	0.000211802																			-0.00499761	-0.00499761	0.0226491	1436
seq.9599.6	Q8IYJ0	PIANP	PIANP_2	-0.000587707	-0.000587707	0.0264508	2001	0.982276	0.997401	-0.151532	-0.151532	0.0267731	2001	1.73342e-08	2.56145e-07	-0.0110366	-0.0110366	0.0263115	2000	0.674926	0.92514	-0.15232	-0.15232	0.0268445	2000	1.59675e-08	2.3358e-07																			-0.0244294	-0.0244294	0.028395	1438
seq.9374.24	Q16517	NNAT	NNAT	-0.0509566	-0.0509566	0.0472674	2002	0.281141	0.785923	-0.178356	-0.178356	0.0480576	2002	0.000211825	0.00106277	-0.0634462	-0.0634462	0.0472245	2001	0.179262	0.646788	-0.182864	-0.182864	0.0481649	2001	0.00015105	0.000778994																			-0.0594471	-0.0594471	0.0518388	1438
seq.9383.24	Q15782	CHI3L2	CHI3L2	-0.0328763	-0.0328763	0.0120483	1993	0.00641407	0.155238	-0.0386732	-0.0386732	0.0122891	1993	0.00167426	0.00630662	-0.0356002	-0.0356002	0.0120452	1992	0.00315764	0.0954787	-0.0411291	-0.0411291	0.0122935	1992	0.000836269	0.00347531																			-0.034163	-0.034163	0.0129989	1433
seq.9385.4	P10253	GAA	GAA	0.0157604	0.0157604	0.0439922	1999	0.720191	0.942683	-0.408292	-0.408292	0.0440222	1999	4.47277e-20	1.81023e-17	-0.01176	-0.01176	0.0431887	1998	0.785425	0.950028	-0.409118	-0.409118	0.0441368	1998	4.69592e-20	2.13811e-17																			0.0066276	0.0066276	0.0401768	1436
seq.9386.42	Q8N6N2	TTC9B	TTC9B	0.0546745	0.0546745	0.0186816	1991	0.00346523	0.104315	0.0469099	0.0469099	0.0190396	1991	0.0138311	0.0373322	0.0581084	0.0581084	0.0186969	1990	0.00191072	0.0656584	0.0509709	0.0509709	0.0190432	1990	0.00749858	0.0223241																			0.0405182	0.0405182	0.0205686	1430
seq.9391.60	Q9UHG2	PCSK1N	PCSK1N	-0.00091592	-0.00091592	0.0215392	1983	0.966086	0.995311	-0.0518308	-0.0518308	0.0219847	1983	0.018491	0.0472705	-0.00452015	-0.00452015	0.0215681	1982	0.834021	0.962422	-0.0521571	-0.0521571	0.0220451	1982	0.0180806	0.0462164																			0.00286529	0.00286529	0.0244217	1426
seq.9392.43	Q9UM21	MGAT4A	MGAT4A	-0.0223332	-0.0223332	0.0223883	1989	0.318625	0.805844	-0.0796659	-0.0796659	0.0226799	1989	0.000453616	0.00206537	-0.0277437	-0.0277437	0.0223726	1988	0.215095	0.679811	-0.0815652	-0.0815652	0.0227285	1988	0.000340409	0.0015856																			-0.0196251	-0.0196251	0.0246238	1428
seq.9394.19	Q9Y646	CPQ	CPQ	-0.0151161	-0.0151161	0.0449958	2002	0.736949	0.945616	-0.357135	-0.357135	0.0451937	2002	4.47919e-15	4.79866e-13	-0.0397012	-0.0397012	0.0444215	2001	0.37157	0.804574	-0.359956	-0.359956	0.045306	2001	3.21183e-15	3.65597e-13																			-0.0559412	-0.0559412	0.0464375	1438
seq.9398.30	Q9UBC7	GALP	GALP	0.00164038	0.00164038	0.0175592	1986	0.925579	0.986923	0.0449909	0.0449909	0.0178746	1986	0.0119129	0.0329806	0.00468898	0.00468898	0.0175768	1985	0.789673	0.951343	0.0453188	0.0453188	0.017921	1985	0.0115217	0.031842																			-0.00839424	-0.00839424	0.0182068	1425
seq.9402.18	Q8N8Z6	DCBLD1	DCBLD1	-0.00760452	-0.00760452	0.014776	1987	0.606852	0.919574	0.0400241	0.0400241	0.0150592	1987	0.00792852	0.0235762	-0.00496679	-0.00496679	0.0147882	1986	0.73701	0.939995	0.03968	0.03968	0.0150973	1986	0.00864796	0.0249602																			-0.0308485	-0.0308485	0.0162678	1429
seq.9450.18	O14519	CDK2AP1	CDK2AP1	0.00143663	0.00143663	0.0140276	1986	0.918438	0.984728	0.0341946	0.0341946	0.0142318	1986	0.0163659	0.0429177	0.003809	0.003809	0.014045	1985	0.786265	0.950028	0.0344653	0.0344653	0.01427	1985	0.0158154	0.041579																			-0.0147881	-0.0147881	0.0159815	1428
seq.9451.20	P07911	UMOD	UMOD	0.02306	0.02306	0.0239177	1979	0.335094	0.814029	0.0677497	0.0677497	0.0242562	1979	0.00527106	0.0167067	0.0275685	0.0275685	0.0239262	1978	0.249367	0.719325	0.0695929	0.0695929	0.0243069	1978	0.00423949	0.0137817																			0.0399418	0.0399418	0.0268719	1424
seq.9457.3	P51636	CAV2	CAV2	-0.0157238	-0.0157238	0.0169855	1987	0.354704	0.826546	-0.050247	-0.050247	0.017289	1987	0.00369792	0.0123632	-0.019229	-0.019229	0.0169928	1986	0.25794	0.729288	-0.0516053	-0.0516053	0.0173294	1986	0.00293747	0.0101853																			-0.0127241	-0.0127241	0.0182836	1427
seq.9487.60	P01286	GHRH	GHRH_2	-0.0308482	-0.0308482	0.015956	1986	0.0533384	0.47197	-0.0402915	-0.0402915	0.0162215	1986	0.0130799	0.0356699	-0.0336064	-0.0336064	0.0159673	1985	0.0354431	0.37205	-0.042546	-0.042546	0.0162429	1985	0.00887669	0.0254894																			-0.0389205	-0.0389205	0.0183344	1428
seq.9490.3	Q8N8J7	FAM241A	FAM241A	-0.00692578	-0.00692578	0.0185042	1999	0.708235	0.940903	-0.0836467	-0.0836467	0.0187846	1999	8.93797e-06	6.5904e-05	-0.0127369	-0.0127369	0.0184616	1998	0.490329	0.855751	-0.0845576	-0.0845576	0.0188334	1998	7.53685e-06	5.60265e-05																			-0.00726754	-0.00726754	0.0202732	1436
seq.9506.10	O14791	APOL1	APOL1_3	0.0261362	0.0261362	0.0250954	1999	0.297782	0.795685	0.174745	0.174745	0.025323	1999	6.92436e-12	2.66899e-10	0.0382371	0.0382371	0.0248603	1998	0.124188	0.56864	0.177461	0.177461	0.0253759	1998	3.6476e-12	1.47626e-10																			0.0382736	0.0382736	0.0269117	1437
seq.9545.156	P49863	GZMK	GZMK	0.0437704	0.0437704	0.040283	1998	0.277358	0.781939	0.146981	0.146981	0.0411416	1998	0.000361877	0.00170412	0.0538494	0.0538494	0.0402534	1997	0.181127	0.648984	0.150758	0.150758	0.0412303	1997	0.000262309	0.00126551																			0.0220114	0.0220114	0.0442396	1438
seq.9580.5	Q13753	LAMC2	LAMC2	0.016963	0.016963	0.023482	1995	0.470142	0.880693	0.0692635	0.0692635	0.023909	1995	0.00380902	0.0127113	0.0218652	0.0218652	0.0234952	1994	0.352161	0.79047	0.0708383	0.0708383	0.0239696	1994	0.0031599	0.0108533																			0.0121018	0.0121018	0.0276252	1434
seq.9581.4	O94906	PRPF6	PRPF6_2	-0.0320773	-0.0320773	0.0217874	1994	0.141102	0.652278	-0.099837	-0.099837	0.0221078	1994	6.6728e-06	5.10962e-05	-0.0389864	-0.0389864	0.0217279	1993	0.0729164	0.489848	-0.102566	-0.102566	0.0221478	1993	3.87452e-06	3.09494e-05																			-0.0296527	-0.0296527	0.0237495	1434
seq.9598.23	Q96PZ7	CSMD1	CSMD1	0.00535946	0.00535946	0.0139925	1994	0.701743	0.940665	0.0603518	0.0603518	0.0142065	1994	2.25428e-05	0.000148485	0.0095907	0.0095907	0.0139669	1993	0.492368	0.856518	0.0610432	0.0610432	0.014244	1993	1.90983e-05	0.000126895																			-0.0011469	-0.0011469	0.015565	1435
seq.9815.5	Q07960	ARHGAP1	ARHGAP1_2	0.0109034	0.0109034	0.0252177	1996	0.665518	0.93211	0.127376	0.127376	0.0255607	1996	6.79123e-07	6.64082e-06	0.0200699	0.0200699	0.025132	1995	0.42463	0.827369	0.128861	0.128861	0.0256306	1995	5.41012e-07	5.34772e-06																			0.0404663	0.0404663	0.0264551	1434
seq.9816.37	Q96CN7	ISOC1	ISOC1	-0.00396009	-0.00396009	0.0228971	2000	0.862707	0.976662	0.101042	0.101042	0.0232604	2000	1.46938e-05	0.000102533	0.00293649	0.00293649	0.0228509	1999	0.897761	0.977253	0.101251	0.101251	0.0233225	1999	1.48703e-05	0.000101719																			0.0103917	0.0103917	0.0242486	1438
seq.9819.110	Q07820	MCL1	MCL1_2	-0.02153	-0.02153	0.0175498	1997	0.220046	0.734495	-0.0620606	-0.0620606	0.0178509	1997	0.000518663	0.00232378	-0.0258416	-0.0258416	0.01754	1996	0.14083	0.59544	-0.0638749	-0.0638749	0.0178881	1996	0.000364318	0.00167978																			-0.0181826	-0.0181826	0.0199639	1435
seq.9826.135	P49789	FHIT	FHIT	0.0308491	0.0308491	0.0284104	2000	0.277682	0.781939	0.0740339	0.0740339	0.0289451	2000	0.0106089	0.0300371	0.0361127	0.0361127	0.028438	1999	0.204277	0.673069	0.0766161	0.0766161	0.029012	1999	0.00833455	0.0243258																			0.0373791	0.0373791	0.0290509	1437
seq.9913.4	Q9P2E9	RRBP1	RRBP1	-0.0283463	-0.0283463	0.0209599	2000	0.176399	0.697182	0.103753	0.103753	0.0212636	2000	1.14845e-06	1.06308e-05	-0.0213363	-0.0213363	0.0208968	1999	0.307362	0.760575	0.102231	0.102231	0.0213156	1999	1.73782e-06	1.51255e-05																			-0.0214934	-0.0214934	0.0233499	1437
seq.9925.56	Q96GP6	SCARF2	SCARF2_2	0.0402617	0.0402617	0.0189092	2001	0.0333589	0.388454	0.0754792	0.0754792	0.0192484	2001	9.10291e-05	0.000510585	0.0456042	0.0456042	0.0188809	2000	0.015809	0.260158	0.0787042	0.0787042	0.0192715	2000	4.60162e-05	0.000275908																			0.0371191	0.0371191	0.0209472	1438
seq.9927.96	Q8IZW8	TNS4	TNS4	9.07095e-06	9.07095e-06	0.0144426	1986	0.999499	0.999636	0.0390661	0.0390661	0.0147393	1986	0.00810187	0.0240025	0.00264594	0.00264594	0.0144547	1985	0.854777	0.966779	0.0392519	0.0392519	0.0147778	1985	0.00796741	0.0234895																			0.00459092	0.00459092	0.0158498	1428
seq.9928.125	O75829	CNMD	CNMD	-0.0147893	-0.0147893	0.017006	1986	0.384597	0.842643	0.0574532	0.0574532	0.0173332	1986	0.000934142	0.00383825	-0.0108874	-0.0108874	0.0170071	1985	0.522136	0.868196	0.0566705	0.0566705	0.0173788	1985	0.00112945	0.00448395																			-0.0160226	-0.0160226	0.0193696	1429
seq.9929.16	P56937	HSD17B7	HSD17B7_2	-0.000518154	-0.000518154	0.0429993	2000	0.990387	0.998146	0.226998	0.226998	0.0435671	2000	2.07927e-07	2.30907e-06	0.0151304	0.0151304	0.0428248	1999	0.723894	0.939615	0.228078	0.228078	0.0436838	1999	1.96307e-07	2.16353e-06																			0.0224861	0.0224861	0.0461708	1437
seq.9934.29	Q00169	PITPNA	PITPNA	-0.0163493	-0.0163493	0.0110602	1997	0.139507	0.65176	-0.0666555	-0.0666555	0.0111846	1997	2.98216e-09	5.23495e-08	-0.0210324	-0.0210324	0.0109888	1996	0.0557649	0.445936	-0.068158	-0.068158	0.0112047	1996	1.41025e-09	2.64785e-08																			-0.0181692	-0.0181692	0.0119704	1436
seq.9936.27	Q8TBB1	LNX1	LNX1	-0.0076433	-0.0076433	0.0153297	1999	0.61812	0.919746	-0.0663732	-0.0663732	0.015545	1999	2.04851e-05	0.000136286	-0.0122166	-0.0122166	0.0152993	1998	0.424672	0.827369	-0.0672354	-0.0672354	0.0155838	1998	1.67819e-05	0.00011341																			-0.00981491	-0.00981491	0.0168848	1437
seq.9941.70	Q9Y5F3	PCDHB1	PCDHB1	-0.0117889	-0.0117889	0.0115084	1989	0.305787	0.801342	-0.0521795	-0.0521795	0.0116675	1989	8.1778e-06	6.08532e-05	-0.0154102	-0.0154102	0.0114793	1988	0.179609	0.646788	-0.0532666	-0.0532666	0.0116932	1988	5.54713e-06	4.26274e-05																			-0.0241051	-0.0241051	0.0126766	1430
seq.9945.8	Q96C12	ARMC5	ARMC5_2	-0.0108613	-0.0108613	0.0129924	1994	0.403267	0.85086	-0.0602503	-0.0602503	0.0131795	1994	5.13911e-06	4.02997e-05	-0.0149416	-0.0149416	0.0129559	1993	0.248939	0.719325	-0.0612843	-0.0612843	0.0132089	1993	3.71734e-06	2.98576e-05																			-0.0189936	-0.0189936	0.0141118	1433
seq.9954.2	Q92617	NPIPB3	NPIPB3	-0.0342573	-0.0342573	0.018489	1998	0.0640513	0.505877	-0.0712508	-0.0712508	0.0188118	1998	0.000156633	0.000816219	-0.0393645	-0.0393645	0.0184682	1997	0.0331717	0.363013	-0.0740758	-0.0740758	0.0188418	1997	8.73133e-05	0.000482072																			-0.0405526	-0.0405526	0.0198095	1435
seq.9957.9	Q9Y508	RNF114	RNF114	-0.0121931	-0.0121931	0.0235474	1996	0.604648	0.918723	0.122885	0.122885	0.0239102	1996	3.02448e-07	3.23543e-06	-0.00387817	-0.00387817	0.0234568	1995	0.868699	0.971072	0.12261	0.12261	0.0239737	1995	3.44921e-07	3.61546e-06																			0.0173227	0.0173227	0.0251957	1435
seq.9959.60	Q9UK28	TMEM59L	TMEM59L	-0.022261	-0.022261	0.0165146	1998	0.177824	0.699487	-0.087824	-0.087824	0.0167445	1998	1.72855e-07	1.95535e-06	-0.0285761	-0.0285761	0.0164435	1997	0.0823937	0.511712	-0.0899139	-0.0899139	0.0167791	1997	9.35207e-08	1.11688e-06																			-0.0260688	-0.0260688	0.0167952	1436
seq.9969.8	Q86VW1	SLC22A16	SLC22A16	0.0281686	0.0281686	0.0358904	1995	0.432635	0.867096	-0.165741	-0.165741	0.0363765	1995	5.52164e-06	4.28383e-05	0.0168705	0.0168705	0.0358053	1994	0.637568	0.90894	-0.164539	-0.164539	0.0364729	1994	6.8188e-06	5.12642e-05																			0.00772215	0.00772215	0.0352999	1434
seq.9974.8	Q9NYJ7	DLL3	DLL3	-0.01975	-0.01975	0.0236486	1998	0.403737	0.85086	-0.0620695	-0.0620695	0.0240815	1998	0.0100235	0.0286245	-0.0240891	-0.0240891	0.0236704	1997	0.308949	0.761527	-0.0637741	-0.0637741	0.0241395	1997	0.00830849	0.0242595																			-0.0171171	-0.0171171	0.0263306	1436
seq.9981.18	A2RU67	FAM234B	FAM234B_2	-0.0278333	-0.0278333	0.0194122	1984	0.151787	0.66733	-0.0750575	-0.0750575	0.0197588	1984	0.000149839	0.000787005	-0.0329355	-0.0329355	0.0193869	1983	0.0895034	0.518211	-0.0773231	-0.0773231	0.0197944	1983	9.68521e-05	0.000528515																			-0.0268354	-0.0268354	0.0214472	1427
seq.9984.12	Q96EC8	YIPF6	YIPF6	-0.00355799	-0.00355799	0.0114113	1989	0.755227	0.952546	-0.037464	-0.037464	0.0116172	1989	0.00128076	0.0050271	-0.00617483	-0.00617483	0.0114122	1988	0.588518	0.8975	-0.037908	-0.037908	0.0116482	1988	0.00115538	0.00457196																			-0.0112244	-0.0112244	0.0127431	1429
seq.9986.14	Q8N729	NPW	NPW	0.0412586	0.0412586	0.0647018	2002	0.52376	0.89886	-0.195103	-0.195103	0.0658527	2002	0.00308533	0.0106403	0.0280692	0.0280692	0.0647374	2001	0.664636	0.921911	-0.193109	-0.193109	0.0660265	2001	0.00348651	0.0117589																			-0.00724863	-0.00724863	0.0701074	1439
seq.9989.12	Q50LG9	LRRC24	LRRC24	0.00563153	0.00563153	0.0123336	1987	0.648008	0.926905	0.0641273	0.0641273	0.0124815	1987	3.05182e-07	3.2599e-06	0.00999784	0.00999784	0.0122831	1986	0.41577	0.822635	0.064826	0.064826	0.012512	1986	2.42923e-07	2.61017e-06																			-0.000109032	-0.000109032	0.0132227	1427
seq.9997.12	Q92575	UBXN4	UBXN4_2	0.0086476	0.0086476	0.0285085	2002	0.761667	0.955033	0.0724687	0.0724687	0.0290317	2002	0.0126335	0.0345735	0.0136635	0.0136635	0.0285397	2001	0.632165	0.907534	0.0734394	0.0734394	0.029108	2001	0.0117129	0.0323086																			0.020858	0.020858	0.0305648	1439
seq.9910.9	Q13126	MTAP	MTAP	0.000519057	0.000519057	0.0157049	1994	0.973638	0.995691	-0.0857556	-0.0857556	0.0159019	1994	7.76127e-08	9.68165e-07	-0.00563218	-0.00563218	0.0156365	1993	0.718741	0.939615	-0.0861737	-0.0861737	0.0159477	1993	7.31718e-08	8.97401e-07																			-0.00207361	-0.00207361	0.0162677	1434
seq.9894.13	Q9UM54	MYO6	MYO6	-0.0326513	-0.0326513	0.0237489	1992	0.169331	0.689913	0.0670589	0.0670589	0.0242154	1992	0.00567029	0.0177593	-0.0282522	-0.0282522	0.0237688	1991	0.234729	0.701109	0.0650673	0.0650673	0.0242708	1991	0.00740325	0.0220764																			-0.030211	-0.030211	0.026374	1432
seq.9887.40	Q7Z6E9	RBBP6	RBBP6	-0.015616	-0.015616	0.014975	1988	0.297163	0.795685	-0.0909545	-0.0909545	0.0151124	1988	2.09031e-09	3.8646e-08	-0.0220017	-0.0220017	0.0148768	1987	0.139317	0.592831	-0.0925282	-0.0925282	0.0151453	1987	1.20039e-09	2.30128e-08																			-0.0288102	-0.0288102	0.0153218	1428
seq.9849.13	P27695	APEX1	APEX1	0.0730067	0.0730067	0.045843	2002	0.111421	0.612466	0.118654	0.118654	0.0467103	2002	0.0111534	0.0313437	0.0815064	0.0815064	0.0458851	2001	0.0758329	0.49752	0.124445	0.124445	0.0467988	2001	0.00789629	0.0232987																			0.0857109	0.0857109	0.0516582	1439
seq.9828.86	P07864	LDHC	LDHC	0.0176795	0.0176795	0.022704	1987	0.436252	0.869229	0.0655516	0.0655516	0.0231408	1987	0.00466184	0.0151007	0.0221205	0.0221205	0.022714	1986	0.330238	0.777261	0.0670787	0.0670787	0.0231942	1986	0.00386904	0.0127844																			0.00598795	0.00598795	0.0234043	1430
seq.9831.12	Q9UN86	G3BP2	G3BP2	-0.00490009	-0.00490009	0.0263737	2001	0.852625	0.973332	0.17501	0.17501	0.0266204	2001	6.22027e-11	1.7496e-09	0.00713635	0.00713635	0.0261638	2000	0.785068	0.950028	0.175519	0.175519	0.026692	2000	6.16168e-11	1.66869e-09																			0.000606248	0.000606248	0.0292447	1439
seq.9834.62	P00325	ADH1B	ADH1B	-0.00420551	-0.00420551	0.0197711	1992	0.831575	0.969856	0.0965685	0.0965685	0.020128	1992	1.72399e-06	1.52419e-05	0.00217266	0.00217266	0.019708	1991	0.912228	0.982438	0.0967187	0.0967187	0.020179	1991	1.76442e-06	1.53204e-05																			-0.00393103	-0.00393103	0.0214731	1435
seq.9835.16	P47895	ALDH1A3	ALDH1A3	0.0143792	0.0143792	0.0431923	2002	0.739236	0.945923	-0.338376	-0.338376	0.0433997	2002	1.01346e-14	1.01138e-12	-0.0087746	-0.0087746	0.0426661	2001	0.83708	0.963031	-0.339	-0.339	0.0435158	2001	1.06541e-14	1.02125e-12																			0.00354276	0.00354276	0.0477942	1439
seq.9838.4	Q15797	SMAD1	SMAD1	-0.0249368	-0.0249368	0.0148022	2000	0.0922088	0.575457	-0.0611067	-0.0611067	0.0150558	2000	5.12518e-05	0.000306795	-0.0292276	-0.0292276	0.0147769	1999	0.0480739	0.42195	-0.0631744	-0.0631744	0.0150812	1999	2.9242e-05	0.00018492																			-0.0262592	-0.0262592	0.016328	1439
seq.9840.2	P60953	CDC42	CDC42	0.083131	0.083131	0.0404086	2002	0.0397902	0.420104	-0.218409	-0.218409	0.040967	2002	1.08489e-07	1.29991e-06	0.0685462	0.0685462	0.0402458	2001	0.0886881	0.518211	-0.213539	-0.213539	0.0410473	2001	2.16992e-07	2.36473e-06																			0.079031	0.079031	0.0434741	1439
seq.9841.197	P22234	PAICS	PAICS	0.00711048	0.00711048	0.0251057	1993	0.777037	0.958726	-0.0993519	-0.0993519	0.0255698	1993	0.000105445	0.000579319	0.00040134	0.00040134	0.0250778	1992	0.987233	0.996972	-0.0993236	-0.0993236	0.0256374	1992	0.000110446	0.000590315																			0.0179481	0.0179481	0.0283373	1434
seq.9843.5	P12814	ACTN1	ACTN1	0.0316629	0.0316629	0.0501898	2002	0.528201	0.900112	0.156967	0.156967	0.051074	2002	0.00214541	0.00781856	0.0425905	0.0425905	0.0502022	2001	0.396328	0.817455	0.159993	0.159993	0.0512019	2001	0.00180511	0.00666511																			0.0930212	0.0930212	0.05419	1439
seq.9854.36	P15121	AKR1B1	AKR1B1_2	0.0108806	0.0108806	0.0215971	2000	0.614459	0.919746	-0.0615225	-0.0615225	0.0219859	2000	0.00518706	0.016494	0.00670662	0.00670662	0.0216139	1999	0.756371	0.943158	-0.0610454	-0.0610454	0.0220446	1999	0.00567163	0.0176421																			0.0147681	0.0147681	0.0215595	1439
seq.9886.28	Q13426	XRCC4	XRCC4	-0.00374316	-0.00374316	0.0166196	1996	0.821827	0.96752	0.042643	0.042643	0.0169591	1996	0.0119996	0.0331458	-0.000840152	-0.000840152	0.0166382	1995	0.959733	0.992801	0.0425832	0.0425832	0.0170047	1995	0.012352	0.033778																			0.00465616	0.00465616	0.0188657	1435
seq.9855.10	P61586	RHOA	RHOA	0.0367835	0.0367835	0.0293781	2002	0.210689	0.724079	0.0949894	0.0949894	0.0298995	2002	0.001511	0.00578738	0.0434823	0.0434823	0.0293784	2001	0.13901	0.592652	0.0980787	0.0980787	0.0299634	2001	0.00108118	0.00432294																			0.0597608	0.0597608	0.0315754	1439
seq.9864.38	Q99614	TTC1	TTC1	0.0810977	0.0810977	0.0476151	2002	0.088687	0.567238	-0.164813	-0.164813	0.0484586	2002	0.000684309	0.00294285	0.0701815	0.0701815	0.0476143	2001	0.14065	0.59526	-0.159827	-0.159827	0.0485624	2001	0.00101508	0.00409913																			0.0954257	0.0954257	0.0490931	1439
seq.9867.23	O00757	FBP2	FBP2	-0.0223956	-0.0223956	0.0194558	1988	0.24983	0.764408	-0.0655034	-0.0655034	0.0198233	1988	0.000968805	0.00396057	-0.0270216	-0.0270216	0.0194523	1987	0.164953	0.628067	-0.0674369	-0.0674369	0.0198674	1987	0.000701445	0.00295719																			-0.0251	-0.0251	0.0208966	1427
seq.9874.28	P42772	CDKN2B	CDKN2B	-0.00957331	-0.00957331	0.018712	1988	0.608978	0.919675	-0.0773508	-0.0773508	0.0190295	1988	4.9948e-05	0.000300224	-0.0147839	-0.0147839	0.0186808	1987	0.428808	0.82839	-0.0783756	-0.0783756	0.0190753	1987	4.13952e-05	0.000251303																			-0.0104302	-0.0104302	0.0205764	1430
seq.9877.28	P46109	CRKL	CRKL	-0.0173855	-0.0173855	0.0255187	2002	0.495771	0.890046	0.0685359	0.0685359	0.0259848	2002	0.00841568	0.0247476	-0.0127664	-0.0127664	0.0255443	2001	0.617289	0.901304	0.0676289	0.0676289	0.026053	2001	0.00950551	0.0270562																			0.000239077	0.000239077	0.0272478	1439
seq.9878.3	P49888	SULT1E1	SULT1E1_2	-0.00509075	-0.00509075	0.0131704	1986	0.699147	0.940654	0.035012	0.035012	0.0134082	1986	0.00908956	0.0263709	-0.00263428	-0.00263428	0.0131857	1985	0.841671	0.963243	0.0348187	0.0348187	0.0134463	1985	0.00968283	0.0274686																			-0.00594013	-0.00594013	0.0137274	1429
seq.9880.33	P48775	TDO2	TDO2	0.00835917	0.00835917	0.0260416	2001	0.748249	0.949931	0.139398	0.139398	0.026376	2001	1.39377e-07	1.60913e-06	0.0179681	0.0179681	0.0259287	2000	0.488401	0.855658	0.140674	0.140674	0.0264437	2000	1.15522e-07	1.35302e-06																			0.00937939	0.00937939	0.0281989	1437
seq.9884.8	Q9Y3C6	PPIL1	PPIL1	0.000681921	0.000681921	0.0188869	1995	0.971202	0.995691	-0.0630332	-0.0630332	0.0191924	1995	0.00104009	0.00420716	-0.0037034	-0.0037034	0.0188877	1994	0.844572	0.96345	-0.0632996	-0.0632996	0.019245	1994	0.00102241	0.00411506																			0.00265368	0.00265368	0.0219295	1434
seq.9372.157	O60487	MPZL2	MPZL2	-0.00914325	-0.00914325	0.0279743	1995	0.74382	0.948159	-0.184622	-0.184622	0.0282948	1995	8.59922e-11	2.32882e-09	-0.021532	-0.021532	0.0277483	1994	0.437857	0.833895	-0.18612	-0.18612	0.0283634	1994	6.74834e-11	1.80741e-09																			-0.0185097	-0.0185097	0.0294023	1432
seq.9369.174	Q9HCJ2	LRRC4C	LRRC4C	-0.00862372	-0.00862372	0.0141747	1994	0.542999	0.906312	-0.0628863	-0.0628863	0.0143948	1994	1.31423e-05	9.28632e-05	-0.0130187	-0.0130187	0.0141442	1993	0.357461	0.794661	-0.0638196	-0.0638196	0.0144311	1993	1.0288e-05	7.32632e-05																			-0.00787741	-0.00787741	0.0159823	1434
seq.9361.7	Q9Y5I4	PCDHAC2	PCDHAC2	0.0190782	0.0190782	0.0167999	1992	0.256255	0.76879	0.0823715	0.0823715	0.0170364	1992	1.43317e-06	1.29376e-05	0.0249957	0.0249957	0.0167455	1991	0.135678	0.587535	0.0841981	0.0841981	0.017075	1991	8.85607e-07	8.32471e-06																			0.00767227	0.00767227	0.0187669	1432
seq.9089.77	Q8WXH2	JPH3	JPH3	-0.0071715	-0.0071715	0.0120641	1988	0.552278	0.909418	0.0383679	0.0383679	0.0122664	1988	0.0017862	0.00667305	-0.00451592	-0.00451592	0.0120688	1987	0.708308	0.937005	0.0380404	0.0380404	0.0123002	1987	0.00201128	0.00732903																			-0.00570929	-0.00570929	0.0123284	1429
seq.9028.5	Q9NVV4	MTPAP	MTPAP	-0.00616564	-0.00616564	0.0154411	1991	0.689714	0.937594	-0.0550238	-0.0550238	0.0156645	1991	0.00045356	0.00206537	-0.00995558	-0.00995558	0.0154333	1990	0.518955	0.866283	-0.0557249	-0.0557249	0.0157044	1990	0.000396631	0.00180704																			-0.00169528	-0.00169528	0.0175459	1432
seq.9032.30	P08922	ROS1	ROS1	0.00662577	0.00662577	0.0209624	1992	0.751976	0.951814	-0.070072	-0.070072	0.0212993	1992	0.00101979	0.00413421	0.00189738	0.00189738	0.0209612	1991	0.927884	0.985391	-0.0699389	-0.0699389	0.0213553	1991	0.0010747	0.00430649																			0.0160195	0.0160195	0.0234209	1432
seq.9038.12	O76095	JTB	JTB	-0.00158743	-0.00158743	0.0186841	1996	0.9323	0.988474	-0.104846	-0.104846	0.0189359	1996	3.48525e-08	4.7458e-07	-0.00874507	-0.00874507	0.0185906	1995	0.638118	0.909184	-0.105465	-0.105465	0.0189852	1995	3.14587e-08	4.29974e-07																			0.000471435	0.000471435	0.0193673	1435
seq.9039.47	Q5JTV8	TOR1AIP1	TOR1AIP1_2	-0.00373529	-0.00373529	0.0217209	1999	0.863481	0.977004	-0.0529093	-0.0529093	0.0221258	1999	0.016881	0.0440124	-0.00740418	-0.00740418	0.0217483	1998	0.733554	0.939995	-0.0534383	-0.0534383	0.0221852	1998	0.0160977	0.0421084																			-0.00807403	-0.00807403	0.0228515	1437
seq.9040.144	Q9UM22	EPDR1	EPDR1	0.000158405	0.000158405	0.0146189	1994	0.991356	0.998146	-0.0398823	-0.0398823	0.0148876	1994	0.00744705	0.0224088	-0.00257181	-0.00257181	0.0146316	1993	0.860492	0.966942	-0.0400647	-0.0400647	0.0149273	1993	0.00733509	0.021918																			0.00435799	0.00435799	0.0166566	1433
seq.9043.7	Q9UBB9	TFIP11	TFIP11	-0.0270875	-0.0270875	0.0262427	1993	0.302109	0.799733	-0.112238	-0.112238	0.0265831	1993	2.52834e-05	0.00016387	-0.0346485	-0.0346485	0.0261873	1992	0.185952	0.650992	-0.114604	-0.114604	0.0266381	1992	1.77257e-05	0.000119015																			-0.0199159	-0.0199159	0.0282493	1430
seq.9045.3	O14975	SLC27A2	SLC27A2	-0.0183073	-0.0183073	0.0176977	1983	0.301055	0.798996	0.044397	0.044397	0.0180119	1983	0.0137901	0.0372769	-0.0152205	-0.0152205	0.0177235	1982	0.390569	0.813329	0.0432695	0.0432695	0.0180608	1982	0.016678	0.0433925																			-0.0054431	-0.0054431	0.0179164	1426
seq.9049.2	O15427	SLC16A3	SLC16A3	0.00587714	0.00587714	0.0146072	1985	0.687473	0.93647	0.0491579	0.0491579	0.0149376	1985	0.00101625	0.00412524	0.00913295	0.00913295	0.0146032	1984	0.531775	0.873085	0.0497858	0.0497858	0.0149736	1984	0.000900597	0.0036838																			0.00298587	0.00298587	0.0150486	1428
seq.9053.16	P52943	CRIP2	CRIP2	0.01985	0.01985	0.0171523	1989	0.247296	0.760534	-0.0857208	-0.0857208	0.0173989	1989	9.05048e-07	8.585e-06	0.0139199	0.0139199	0.0170994	1988	0.41571	0.822635	-0.0847065	-0.0847065	0.017445	1988	1.29363e-06	1.1678e-05																			0.018354	0.018354	0.0184824	1430
seq.9057.19	Q16186	ADRM1	ADRM1	-0.019294	-0.019294	0.0151877	1988	0.204101	0.722941	0.0655672	0.0655672	0.0154024	1988	2.16896e-05	0.000143254	-0.0146427	-0.0146427	0.0151663	1987	0.334423	0.779608	0.0644717	0.0644717	0.0154444	1987	3.11634e-05	0.000195039																			-0.0149161	-0.0149161	0.0156557	1429
seq.9059.14	Q92565	RAPGEF5	RAPGEF5	-0.0286167	-0.0286167	0.0207733	1994	0.168489	0.689913	-0.11072	-0.11072	0.0210718	1994	1.64351e-07	1.87078e-06	-0.0361581	-0.0361581	0.020678	1993	0.0805089	0.509039	-0.11323	-0.11323	0.0211098	1993	9.09271e-08	1.09128e-06																			-0.0308487	-0.0308487	0.0218464	1434
seq.9064.12	Q9Y6U7	RNF215	RNF215_2	-0.0247564	-0.0247564	0.0138959	1997	0.0749725	0.52865	0.0412558	0.0412558	0.0141525	1997	0.0035956	0.012071	-0.0220608	-0.0220608	0.0139055	1996	0.11279	0.552671	0.0396978	0.0396978	0.0141812	1996	0.00517024	0.0162771																			-0.0284613	-0.0284613	0.0158441	1437
seq.9068.17	Q5VZ66	JAKMIP3	JAKMIP3	-0.00291794	-0.00291794	0.018487	1989	0.874601	0.979543	0.0526989	0.0526989	0.0187786	1989	0.00505985	0.0161671	0.000803464	0.000803464	0.018503	1988	0.965368	0.994495	0.0527576	0.0527576	0.0188319	1988	0.00513588	0.0161899																			0.0160877	0.0160877	0.0202092	1431
seq.9070.1	Q0P5P2	C17orf67	C17orf67	-0.0250095	-0.0250095	0.0168009	1981	0.136758	0.646098	0.0572175	0.0572175	0.0171637	1981	0.000872973	0.00362991	-0.0211682	-0.0211682	0.0168028	1980	0.20789	0.674151	0.0556868	0.0556868	0.0172041	1980	0.00122862	0.00481726																			-0.025912	-0.025912	0.0197299	1425
seq.9074.6	Q96IV6	FAXDC2	FAXDC2	-0.0189383	-0.0189383	0.00967533	1992	0.0504423	0.464516	-0.0341707	-0.0341707	0.00981585	1992	0.000509983	0.00229335	-0.0214158	-0.0214158	0.00966994	1991	0.0268951	0.330965	-0.0357064	-0.0357064	0.00983074	1991	0.000288211	0.00137861																			-0.0244382	-0.0244382	0.0110161	1430
seq.9078.207	Q13884	SNTB1	SNTB1	-0.0164292	-0.0164292	0.0262456	2002	0.5314	0.900642	-0.117219	-0.117219	0.0266423	2002	1.14082e-05	8.21236e-05	-0.0245545	-0.0245545	0.0261866	2001	0.348525	0.789485	-0.118964	-0.118964	0.026708	2001	8.88412e-06	6.45847e-05																			0.00197192	0.00197192	0.0289108	1439
seq.9081.39	Q99726	SLC30A3	SLC30A3	-0.0488203	-0.0488203	0.0269917	1996	0.0706454	0.521803	-0.193932	-0.193932	0.0272032	1996	1.40682e-12	6.78721e-11	-0.0626885	-0.0626885	0.0267141	1995	0.0190408	0.282973	-0.198487	-0.198487	0.0272418	1995	4.57231e-13	2.64359e-11																			-0.0470956	-0.0470956	0.0286906	1435
seq.9082.25	Q5TEA6	SEL1L2	SEL1L2	-0.0375939	-0.0375939	0.0194073	1996	0.0528745	0.470318	-0.10937	-0.10937	0.019643	1996	2.92728e-08	4.09314e-07	-0.0453103	-0.0453103	0.0193018	1995	0.0189992	0.282973	-0.112594	-0.112594	0.0196689	1995	1.1948e-08	1.8021e-07																			-0.0448177	-0.0448177	0.0214565	1434
seq.9086.95	O75556	SCGB2A1	SCGB2A1_2	0.012345	0.012345	0.0169532	1989	0.466588	0.88044	0.0636399	0.0636399	0.017266	1989	0.000234039	0.00115827	0.0169002	0.0169002	0.0169415	1988	0.318614	0.770208	0.0648788	0.0648788	0.0173106	1988	0.000183397	0.000925241																			0.00946072	0.00946072	0.0179743	1431
seq.9027.10	Q8NFZ4	NLGN2	NLGN2_1	0.000824523	0.000824523	0.0118031	1988	0.944315	0.990297	0.0417568	0.0417568	0.0120514	1988	0.000541716	0.00240341	0.00370511	0.00370511	0.0117994	1987	0.753548	0.942337	0.0420232	0.0420232	0.012084	1987	0.000516822	0.0022681																			-0.00376548	-0.00376548	0.0129072	1433
seq.9022.49	Q7Z7B7	DEFB132	DEFB132	-0.0369525	-0.0369525	0.0362073	2001	0.307576	0.801699	-0.288998	-0.288998	0.0363809	2001	3.24425e-15	3.63606e-13	-0.0570562	-0.0570562	0.0357327	2000	0.110479	0.548631	-0.293072	-0.293072	0.0364562	2000	1.53358e-15	1.96003e-13																			-0.0456435	-0.0456435	0.0390714	1438
seq.9021.1	Q96D42	HAVCR1	HAVCR1	0.0165219	0.0165219	0.0343754	1993	0.63083	0.923552	0.109407	0.109407	0.0349927	1993	0.00179418	0.00669945	0.0239958	0.0239958	0.0343789	1992	0.48527	0.854573	0.111088	0.111088	0.03508	1992	0.00156514	0.00589864																			0.0152742	0.0152742	0.0387915	1433
seq.8976.13	Q00973	B4GALNT1	B4GALNT1	-0.00999125	-0.00999125	0.0173804	1985	0.565454	0.91277	-0.0488641	-0.0488641	0.0177368	1985	0.00592358	0.0184512	-0.0134686	-0.0134686	0.0173948	1984	0.438851	0.834224	-0.0498462	-0.0498462	0.0177839	1984	0.00511397	0.0161418																			-0.0127264	-0.0127264	0.0209144	1429
seq.8945.7	Q15018	ABRAXAS2	ABRAXAS2_2	-0.00151774	-0.00151774	0.0172325	1986	0.929827	0.987575	0.0418894	0.0418894	0.0175757	1986	0.017248	0.0447957	0.00137935	0.00137935	0.0172552	1985	0.936294	0.987845	0.0419887	0.0419887	0.0176239	1985	0.0172896	0.04476																			0.00130881	0.00130881	0.0195477	1428
seq.8946.38	Q96RI1	NR1H4	NR1H4	-0.0193303	-0.0193303	0.0102623	1996	0.0597628	0.493022	-0.0390368	-0.0390368	0.0104368	1996	0.000188977	0.000966782	-0.0220756	-0.0220756	0.0102507	1995	0.0313941	0.353889	-0.0405892	-0.0405892	0.0104522	1995	0.000106392	0.000573703																			-0.0248391	-0.0248391	0.0108658	1434
seq.8957.72	Q96DZ1	ERLEC1	ERLEC1	-0.0077794	-0.0077794	0.0295592	1997	0.792439	0.961535	0.266087	0.266087	0.0295881	1997	5.44443e-19	1.80285e-16	0.0105094	0.0105094	0.0290563	1996	0.717622	0.939615	0.266838	0.266838	0.0296673	1996	5.38448e-19	1.8679e-16																			0.0133329	0.0133329	0.0310294	1435
seq.8958.51	O00533	CHL1	CHL1_2	0.00087418	0.00087418	0.0115656	2002	0.939757	0.989929	0.0503734	0.0503734	0.0117421	2002	1.8719e-05	0.000126521	0.00433574	0.00433574	0.0115433	2001	0.70725	0.936955	0.0506815	0.0506815	0.0117732	2001	1.75195e-05	0.000117957																			-0.00656644	-0.00656644	0.013096	1439
seq.8959.61	P78536	ADAM17	ADAM17_2	0.000617999	0.000617999	0.0120701	1994	0.959171	0.99332	-0.0288251	-0.0288251	0.0122816	1994	0.0190214	0.0482489	-0.00134007	-0.00134007	0.0120853	1993	0.911719	0.982438	-0.0289193	-0.0289193	0.0123139	1993	0.0189463	0.048025																			-0.0096266	-0.0096266	0.0129979	1432
seq.8960.3	Q6P179	ERAP2	ERAP2	0.002683	0.002683	0.0287624	1998	0.925689	0.986923	0.0710717	0.0710717	0.0293105	1998	0.0154055	0.0407957	0.00763321	0.00763321	0.0287987	1997	0.790995	0.952009	0.0716212	0.0716212	0.0293905	1997	0.0149013	0.0395901																			0.0223894	0.0223894	0.0325481	1435
seq.8962.48	P23443	RPS6KB1	RPS6KB1_3	-0.0368645	-0.0368645	0.0233466	1994	0.114493	0.618297	-0.100992	-0.100992	0.0237084	1994	2.14183e-05	0.000141719	-0.0438459	-0.0438459	0.0232954	1993	0.0599585	0.457859	-0.104049	-0.104049	0.0237489	1993	1.24144e-05	8.64619e-05																			-0.0454831	-0.0454831	0.0248357	1434
seq.8963.8	Q9UEU0	VTI1B	VTI1B	-0.0262933	-0.0262933	0.0389084	2002	0.499263	0.89058	0.186382	0.186382	0.0394685	2002	2.49366e-06	2.11502e-05	-0.0136294	-0.0136294	0.0388006	2001	0.725424	0.939995	0.185414	0.185414	0.0395733	2001	2.98315e-06	2.47238e-05																			0.00769022	0.00769022	0.0428181	1439
seq.8983.7	Q8NBJ4	GOLM1	GOLM1_2	0.00168868	0.00168868	0.034911	1997	0.961425	0.99332	0.10974	0.10974	0.0354686	1997	0.00200215	0.00736278	0.00924341	0.00924341	0.0349207	1996	0.79127	0.95206	0.110396	0.110396	0.0355633	1996	0.00193469	0.00707897																			0.00619494	0.00619494	0.0389354	1435
seq.9018.38	Q9P2E7	PCDH10	PCDH10_2	-0.000502483	-0.000502483	0.0313864	2000	0.987228	0.998046	-0.180285	-0.180285	0.0317999	2000	1.64154e-08	2.44553e-07	-0.0127326	-0.0127326	0.031218	1999	0.683419	0.925421	-0.181181	-0.181181	0.0318823	1999	1.51948e-08	2.23173e-07																			-0.00490056	-0.00490056	0.0326718	1439
seq.8984.28	O75427	LRCH4	LRCH4_2	0.0100988	0.0100988	0.0180099	1986	0.57504	0.914358	0.0836379	0.0836379	0.0182514	1986	4.87916e-06	3.84682e-05	0.0157779	0.0157779	0.0179597	1985	0.379771	0.809332	0.0847352	0.0847352	0.0182952	1985	3.8645e-06	3.09033e-05																			0.0265307	0.0265307	0.0194326	1427
seq.8986.2	O43175	PHGDH	PHGDH_2	0.0186694	0.0186694	0.0281155	1994	0.506751	0.890917	-0.0843737	-0.0843737	0.0286168	1994	0.00323134	0.0110311	0.0129999	0.0129999	0.0281307	1993	0.644041	0.912809	-0.083455	-0.083455	0.0286914	1993	0.00366934	0.0122564																			-0.00406244	-0.00406244	0.0334513	1432
seq.8989.40	Q8IWY4	SCUBE1	SCUBE1	-0.0743287	-0.0743287	0.0402201	2002	0.0647429	0.505877	0.135051	0.135051	0.0409449	2002	0.000989581	0.00403309	-0.0654222	-0.0654222	0.0402267	2001	0.104036	0.53846	0.130403	0.130403	0.0410278	2001	0.00150353	0.00571969																			-0.0798245	-0.0798245	0.0428647	1439
seq.8997.4	O95502	NPTXR	NPTXR_2	-0.00767258	-0.00767258	0.0296393	2002	0.795766	0.961535	-0.2802	-0.2802	0.0295743	2002	7.28222e-21	4.82281e-18	-0.026941	-0.026941	0.0290685	2001	0.354135	0.790648	-0.282114	-0.282114	0.0296473	2001	4.98984e-21	3.6351e-18																			-0.0159397	-0.0159397	0.0321085	1438
seq.9000.177	Q07837	SLC3A1	SLC3A1	0.00934593	0.00934593	0.0178817	1985	0.601273	0.918723	-0.0449328	-0.0449328	0.0181969	1985	0.0136232	0.0368939	0.00619859	0.00619859	0.0179061	1984	0.72925	0.939995	-0.0444772	-0.0444772	0.0182485	1984	0.0148842	0.0395652																			0.0175794	0.0175794	0.0188004	1428
seq.9013.60	O95631	NTN1	NTN1_2	-0.0144104	-0.0144104	0.0164733	1990	0.381803	0.842512	0.0647875	0.0647875	0.0167271	1990	0.000110888	0.000606016	-0.0100951	-0.0100951	0.0164561	1989	0.539644	0.876741	0.0640816	0.0640816	0.0167693	1989	0.000136791	0.000714354																			-0.0066174	-0.0066174	0.0166068	1429
seq.9015.1	Q9Y2Y8	PRG3	PRG3	0.0109534	0.0109534	0.0285019	1997	0.700793	0.940665	-0.0805956	-0.0805956	0.0290244	1997	0.00554057	0.0174204	0.00551234	0.00551234	0.0285234	1996	0.846777	0.963732	-0.0802063	-0.0802063	0.0291012	1996	0.00590235	0.0182352																			0.0165251	0.0165251	0.0320146	1436
seq.9016.12	P55055	NR1H2	NR1H2	-0.0199964	-0.0199964	0.0121635	1996	0.10034	0.586285	-0.0320698	-0.0320698	0.0123611	1996	0.00954494	0.0274408	-0.0223276	-0.0223276	0.0121743	1995	0.0668032	0.480416	-0.0336696	-0.0336696	0.0123846	1995	0.00661132	0.02011																			-0.0233865	-0.0233865	0.0131616	1434
seq.9087.8	Q5JS37	NHLRC3	NHLRC3	-0.0380383	-0.0380383	0.0233694	1984	0.103749	0.594335	0.0647098	0.0647098	0.0238731	1984	0.00677443	0.0206406	-0.0337318	-0.0337318	0.0233941	1983	0.14949	0.607351	0.0622696	0.0622696	0.0239265	1983	0.00932258	0.026602																			-0.035965	-0.035965	0.0215734	1424
seq.9090.9	Q96C24	SYTL4	SYTL4_2	0.0361996	0.0361996	0.0634488	2002	0.568381	0.913851	0.201105	0.201105	0.0645613	2002	0.00186582	0.00694203	0.0501786	0.0501786	0.0634609	2001	0.429212	0.828608	0.20467	0.20467	0.0647246	2001	0.00158943	0.00598087																			0.0818879	0.0818879	0.0692938	1439
seq.9348.1	Q9NZP8	C1RL	C1RL	0.0226862	0.0226862	0.0142424	1998	0.111348	0.612466	-0.0411759	-0.0411759	0.0144595	1998	0.00444901	0.0145211	0.019925	0.019925	0.0142548	1997	0.162335	0.623975	-0.0397451	-0.0397451	0.0144922	1997	0.00615149	0.0189007																			0.023404	0.023404	0.0161863	1436
seq.9094.5	Q8WTT0	CLEC4C	CLEC4C	-0.0493634	-0.0493634	0.0313756	1999	0.115805	0.619058	-0.0975499	-0.0975499	0.0319545	1999	0.00229726	0.00830959	-0.0565112	-0.0565112	0.0313853	1998	0.0719227	0.489848	-0.101684	-0.101684	0.0320191	1998	0.00151733	0.00576316																			-0.0667635	-0.0667635	0.0340173	1438
seq.9255.5	Q9P0M4	IL17C	IL17C	0.011445	0.011445	0.0177977	1987	0.520261	0.896784	-0.045099	-0.045099	0.018113	1987	0.0128603	0.0351153	0.00849737	0.00849737	0.017816	1986	0.633448	0.907942	-0.0445145	-0.0445145	0.018158	1986	0.0143111	0.0382453																			-0.00707513	-0.00707513	0.0199053	1429
seq.9259.35	O75509	TNFRSF21	TNFRSF21_2	-0.00154932	-0.00154932	0.0298381	2000	0.958594	0.99332	-0.163838	-0.163838	0.0301938	2000	6.45495e-08	8.19238e-07	-0.0131646	-0.0131646	0.0297036	1999	0.65767	0.919265	-0.164802	-0.164802	0.0302781	1999	5.88521e-08	7.42689e-07																			-0.0164853	-0.0164853	0.0318921	1438
seq.9261.14	O15197	EPHB6	EPHB6_2	-0.0169168	-0.0169168	0.0291008	1997	0.561092	0.911383	-0.140927	-0.140927	0.0295329	1997	1.95765e-06	1.70796e-05	-0.0264337	-0.0264337	0.0290072	1996	0.362258	0.798744	-0.142762	-0.142762	0.0296027	1996	1.52419e-06	1.34917e-05																			-0.0210714	-0.0210714	0.0305147	1437
seq.9263.57	Q9HAT2	SIAE	SIAE	0.000941586	0.000941586	0.0301449	1999	0.975085	0.995756	0.228526	0.228526	0.0303174	1999	7.20433e-14	5.41067e-12	0.0166616	0.0166616	0.0298032	1998	0.576188	0.893471	0.229712	0.229712	0.0303967	1998	6.23715e-14	4.78291e-12																			0.0107513	0.0107513	0.0320097	1436
seq.9264.11	P43234	CTSO	CTSO	-0.0212493	-0.0212493	0.0233957	2000	0.363853	0.830859	-0.0940844	-0.0940844	0.0237771	2000	7.85689e-05	0.000448921	-0.0278401	-0.0278401	0.0233643	1999	0.233573	0.700402	-0.0960717	-0.0960717	0.0238331	1999	5.76156e-05	0.000335515																			-0.0270996	-0.0270996	0.0252906	1436
seq.9271.101	Q13586	STIM1	STIM1_2	-0.0192111	-0.0192111	0.0186573	1991	0.303284	0.80074	-0.0884913	-0.0884913	0.0189082	1991	3.06127e-06	2.54292e-05	-0.0252821	-0.0252821	0.0186002	1990	0.174224	0.641633	-0.0902562	-0.0902562	0.0189487	1990	2.04332e-06	1.74509e-05																			-0.0224264	-0.0224264	0.02028	1429
seq.9279.7	Q5DX21	IGSF11	IGSF11_2	-0.0231035	-0.0231035	0.0208078	2000	0.266991	0.779417	-0.133015	-0.133015	0.0209964	2000	2.92115e-10	6.79891e-09	-0.0322832	-0.0322832	0.0206505	1999	0.118137	0.557041	-0.135289	-0.135289	0.0210391	1999	1.58827e-10	3.85684e-09																			-0.0264935	-0.0264935	0.0229064	1437
seq.9284.25	Q6FHJ7	SFRP4	SFRP4_2	0.0128845	0.0128845	0.020454	2001	0.528815	0.900352	-0.0590842	-0.0590842	0.0208503	2001	0.00464692	0.0150658	0.00892041	0.00892041	0.0204684	2000	0.66302	0.921247	-0.0584531	-0.0584531	0.0209047	2000	0.00522066	0.0164146																			0.00855256	0.00855256	0.0227165	1439
seq.9288.7	Q9Y680	FKBP7	FKBP7	0.00860504	0.00860504	0.0201836	1996	0.669908	0.932637	0.110337	0.110337	0.0204244	1996	7.36797e-08	9.25442e-07	0.0159748	0.0159748	0.0200861	1995	0.426524	0.827392	0.111435	0.111435	0.0204729	1995	5.88286e-08	7.42689e-07																			0.0319269	0.0319269	0.0233441	1437
seq.9290.8	Q96TC7	RMDN3	RMDN3	-0.00622993	-0.00622993	0.0130755	1990	0.6338	0.924049	0.0390666	0.0390666	0.0132727	1990	0.00328422	0.0111958	-0.00353427	-0.00353427	0.0130836	1989	0.787089	0.950028	0.0388126	0.0388126	0.0133091	1989	0.00358241	0.0120148																			-0.0138892	-0.0138892	0.0133226	1427
seq.9297.12	Q7Z7M8	B3GNT8	B3GNT8	0.0476185	0.0476185	0.0226774	1995	0.0358696	0.402825	-0.0943866	-0.0943866	0.023122	1995	4.63878e-05	0.000280211	0.0414603	0.0414603	0.0226486	1994	0.0673114	0.481203	-0.0914669	-0.0914669	0.0231633	1994	8.12798e-05	0.000452348																			0.0415945	0.0415945	0.0253435	1435
seq.9303.9	O75144	ICOSLG	ICOSLG_2	0.00855507	0.00855507	0.0173985	1997	0.622976	0.920928	-0.120237	-0.120237	0.0175503	1997	9.7325e-12	3.6547e-10	0.000483426	0.000483426	0.0172434	1996	0.977637	0.996236	-0.120203	-0.120203	0.017596	1996	1.11365e-11	3.86331e-10																			-0.00643988	-0.00643988	0.0187981	1436
seq.9310.2	P10966	CD8B	CD8B	-0.0326274	-0.0326274	0.0230936	1997	0.157862	0.675945	-0.0983201	-0.0983201	0.0234056	1997	2.77788e-05	0.000178298	-0.0395475	-0.0395475	0.0230485	1996	0.086347	0.515833	-0.101122	-0.101122	0.0234511	1996	1.69649e-05	0.00011454																			-0.0395001	-0.0395001	0.0254234	1435
seq.9317.4	Q8N386	LRRC25	LRRC25_1	-0.0248842	-0.0248842	0.02421	2000	0.304145	0.800757	-0.151323	-0.151323	0.0245011	2000	7.9338e-10	1.62353e-08	-0.0352787	-0.0352787	0.0240391	1999	0.142383	0.598639	-0.15381	-0.15381	0.0245526	1999	4.56702e-10	9.87261e-09																			-0.0392399	-0.0392399	0.0262192	1438
seq.9319.59	Q7Z7H5	TMED4	TMED4	0.00767982	0.00767982	0.0130747	1983	0.557014	0.910955	0.0378796	0.0378796	0.0133413	1983	0.00456765	0.0148551	0.0102039	0.0102039	0.0130799	1982	0.435414	0.832301	0.0385775	0.0385775	0.0133726	1982	0.00395865	0.0129904																			-0.00501996	-0.00501996	0.0135558	1426
seq.9339.204	P26885	FKBP2	FKBP2	-0.00744032	-0.00744032	0.0215828	2000	0.73033	0.945019	0.102002	0.102002	0.0218673	2000	3.29679e-06	2.6925e-05	-0.000492876	-0.000492876	0.0215242	1999	0.981733	0.996236	0.101967	0.101967	0.0219256	1999	3.52625e-06	2.8543e-05																			0.00652214	0.00652214	0.0231882	1438
seq.9340.17	Q9NWM8	FKBP14	FKBP14	-0.024016	-0.024016	0.0220119	1996	0.275384	0.781027	0.100596	0.100596	0.0223863	1996	7.40142e-06	5.5991e-05	-0.0172437	-0.0172437	0.0219634	1995	0.432482	0.830372	0.0993694	0.0993694	0.0224429	1995	1.00414e-05	7.17172e-05																			-0.0154958	-0.0154958	0.0247394	1436
seq.9341.1	Q9GZP0	PDGFD	PDGFD_2	0.0166922	0.0166922	0.0240612	2002	0.487926	0.887812	-0.0986024	-0.0986024	0.0244441	2002	5.69439e-05	0.00033754	0.0100062	0.0100062	0.0240302	2001	0.677162	0.925166	-0.0978915	-0.0978915	0.0245087	2001	6.72726e-05	0.000384377																			-0.0018168	-0.0018168	0.0272323	1439
seq.9345.436	Q8IUB5	WFDC13	WFDC13	-0.0137178	-0.0137178	0.0189795	1991	0.469909	0.880693	-0.0529061	-0.0529061	0.0192877	1991	0.00614276	0.0189686	-0.0174394	-0.0174394	0.0189936	1990	0.35864	0.796067	-0.0541483	-0.0541483	0.0193359	1990	0.00515315	0.0162373																			-0.0324451	-0.0324451	0.020967	1434
seq.9254.18	P12319	FCER1A	FCER1A	-0.00619232	-0.00619232	0.0377381	2002	0.86968	0.978701	-0.260176	-0.260176	0.0380481	2002	1.06221e-11	3.88855e-10	-0.0240793	-0.0240793	0.0374016	2001	0.519776	0.866463	-0.261887	-0.261887	0.0381464	2001	8.81974e-12	3.13628e-10																			-0.0129233	-0.0129233	0.0412473	1439
seq.9250.87	P59665	DEFA1	DEFA1_2	0.0924217	0.0924217	0.0566677	2002	0.10306	0.593042	-0.240733	-0.240733	0.0575837	2002	3.03296e-05	0.000191964	0.07635	0.07635	0.0565853	2001	0.177396	0.645084	-0.235309	-0.235309	0.0577121	2001	4.73478e-05	0.000282497																			0.130409	0.130409	0.0614988	1439
seq.9241.40	Q9P1W8	SIRPG	SIRPG	-0.00322175	-0.00322175	0.0130394	1988	0.804874	0.961936	-0.0489441	-0.0489441	0.0132815	1988	0.000234704	0.00116077	-0.00671936	-0.00671936	0.0130318	1987	0.606183	0.89939	-0.0494406	-0.0494406	0.0133188	1987	0.000211217	0.00104461																			-0.0109336	-0.0109336	0.0141462	1429
seq.9177.6	P58499	FAM3B	FAM3B_2	-0.00253837	-0.00253837	0.0267642	2002	0.92445	0.986324	0.0803687	0.0803687	0.0272381	2002	0.00320842	0.0109631	0.00296523	0.00296523	0.0267779	2001	0.911838	0.982438	0.0805794	0.0805794	0.0273112	2001	0.0032103	0.0109922																			0.00835738	0.00835738	0.030376	1439
seq.9099.19	O00445	SYT5	SYT5	0.00837412	0.00837412	0.0165849	1985	0.613668	0.919746	-0.0442522	-0.0442522	0.0168101	1985	0.00854232	0.025043	0.00562165	0.00562165	0.0165945	1984	0.734821	0.939995	-0.0438887	-0.0438887	0.0168481	1984	0.00925677	0.026435																			0.0100183	0.0100183	0.0179287	1425
seq.9100.32	Q6UWT4	C5orf46	C5orf46	-0.0223767	-0.0223767	0.0248907	2002	0.368762	0.836374	-0.175342	-0.175342	0.0250872	2002	3.74885e-12	1.56956e-10	-0.0345201	-0.0345201	0.0246514	2001	0.16157	0.6231	-0.177795	-0.177795	0.0251423	2001	2.1093e-12	9.36968e-11																			-0.0187492	-0.0187492	0.027181	1439
seq.9127.4	P58743	SLC26A5	SLC26A5	-0.0124544	-0.0124544	0.0176372	1985	0.48018	0.883366	0.0481464	0.0481464	0.018024	1985	0.00761899	0.0228131	-0.0094297	-0.0094297	0.0176485	1984	0.593189	0.898718	0.0475175	0.0475175	0.0180657	1984	0.00859785	0.0248472																			-0.00394418	-0.00394418	0.018523	1426
seq.9128.34	Q9NZU0	FLRT3	FLRT3_2	0.00349285	0.00349285	0.0102112	1988	0.732341	0.945605	-0.0514189	-0.0514189	0.0103158	1988	6.75151e-07	6.61086e-06	-1.15322e-05	-1.15322e-05	0.0101753	1987	0.999096	0.999936	-0.0514197	-0.0514197	0.0103433	1987	7.22018e-07	6.88469e-06																			-0.00139334	-0.00139334	0.0114107	1430
seq.9171.11	P50461	CSRP3	CSRP3	0.01509	0.01509	0.0231454	2000	0.514498	0.894427	-0.112476	-0.112476	0.0234825	2000	1.79231e-06	1.57693e-05	0.00739894	0.00739894	0.0230781	1999	0.748544	0.940684	-0.111947	-0.111947	0.0235457	1999	2.13187e-06	1.81222e-05																			0.0162503	0.0162503	0.0256207	1437
seq.9172.69	P22894	MMP8	MMP8_2	0.0769805	0.0769805	0.0760113	2002	0.311301	0.803191	0.763919	0.763919	0.0756419	2002	2.00656e-23	7.3089e-20	0.129786	0.129786	0.0743076	2001	0.0808587	0.509123	0.77314	0.77314	0.0757873	2001	7.40943e-24	2.69888e-20																			0.152907	0.152907	0.0761132	1438
seq.9173.21	P36871	PGM1	PGM1	-0.0358557	-0.0358557	0.0158426	1989	0.0237273	0.335638	0.113917	0.113917	0.0159487	1989	1.27807e-12	6.24882e-11	-0.0283812	-0.0283812	0.0156907	1988	0.0706342	0.48733	0.111953	0.111953	0.0159765	1988	3.31367e-12	1.36385e-10																			-0.0356523	-0.0356523	0.015889	1427
seq.9176.3	P15941	MUC1	MUC1_3	-0.00343417	-0.00343417	0.0173573	1991	0.843181	0.972234	-0.0979583	-0.0979583	0.0176063	1991	2.99605e-08	4.18127e-07	-0.0105402	-0.0105402	0.0172736	1990	0.541806	0.877918	-0.0987508	-0.0987508	0.017657	1990	2.54367e-08	3.55675e-07																			-0.0180677	-0.0180677	0.018747	1430
seq.9182.3	Q07954	LRP1	LRP1_3	-0.00910243	-0.00910243	0.0211493	1988	0.666959	0.932233	-0.088979	-0.088979	0.0214426	1988	3.47039e-05	0.000217572	-0.015614	-0.015614	0.0211189	1987	0.459789	0.846288	-0.0901482	-0.0901482	0.0215033	1987	2.88253e-05	0.00018292																			-0.015985	-0.015985	0.0222859	1430
seq.9235.3	Q8IUK5	PLXDC1	PLXDC1	-0.0108721	-0.0108721	0.0657245	2002	0.86863	0.978701	-0.369162	-0.369162	0.0665241	2002	3.24928e-08	4.47467e-07	-0.036262	-0.036262	0.0653954	2001	0.579296	0.894013	-0.371738	-0.371738	0.0666976	2001	2.83483e-08	3.89655e-07																			0.0125822	0.0125822	0.0535873	1423
seq.9183.7	P17181	IFNAR1	IFNAR1_2	0.00806669	0.00806669	0.0259706	1994	0.75613	0.952847	-0.144428	-0.144428	0.026328	1994	4.64256e-08	6.16613e-07	-0.00175959	-0.00175959	0.0258462	1993	0.945729	0.99103	-0.144552	-0.144552	0.0263983	1993	4.90535e-08	6.36997e-07																			-0.00165662	-0.00165662	0.0276836	1435
seq.9191.8	Q03403	TFF2	TFF2_2	-0.0454602	-0.0454602	0.0294456	2002	0.122778	0.63226	-0.0714615	-0.0714615	0.0300074	2002	0.0173369	0.0449986	-0.0505865	-0.0505865	0.0294788	2001	0.0863116	0.515833	-0.0750556	-0.0750556	0.0300659	2001	0.012627	0.0343878																			-0.0626428	-0.0626428	0.0327633	1439
seq.9197.4	O00182	LGALS9	LGALS9	-0.0243159	-0.0243159	0.0162265	1993	0.134153	0.645429	-0.0451656	-0.0451656	0.0164917	1993	0.00622357	0.0191951	-0.0274855	-0.0274855	0.0162357	1992	0.0906302	0.518394	-0.0470819	-0.0470819	0.0165229	1992	0.00442375	0.0142787																			-0.0209965	-0.0209965	0.0172876	1433
seq.9202.309	P48047	ATP5PO	ATP5PO	0.00610138	0.00610138	0.0527437	2002	0.907918	0.983522	0.20684	0.20684	0.0535952	2002	0.000117312	0.000636351	0.0203273	0.0203273	0.052688	2001	0.699682	0.932867	0.208285	0.208285	0.0537372	2001	0.000109615	0.000587167																			0.0294668	0.0294668	0.0581745	1439
seq.9212.22	Q9UBX1	CTSF	CTSF_2	-0.0087484	-0.0087484	0.0197253	1999	0.657444	0.930598	0.0911197	0.0911197	0.0200314	1999	5.71788e-06	4.41726e-05	-0.00253306	-0.00253306	0.0196777	1998	0.897587	0.977253	0.0909393	0.0909393	0.0200853	1998	6.31552e-06	4.78757e-05																			-0.0119954	-0.0119954	0.0217634	1437
seq.9229.9	P40313	CTRL	CTRL	0.00169002	0.00169002	0.0226746	2000	0.940593	0.989929	-0.0966605	-0.0966605	0.0230383	2000	2.83999e-05	0.000181485	-0.00512546	-0.00512546	0.0226391	1999	0.820914	0.957843	-0.0970354	-0.0970354	0.0231032	1999	2.78536e-05	0.000177527																			-0.0113763	-0.0113763	0.0248098	1438
seq.9233.71	P48307	TFPI2	TFPI2	0.00210279	0.00210279	0.0202959	1993	0.917492	0.984457	-0.0763122	-0.0763122	0.0205363	1993	0.000208013	0.00104775	-0.00302398	-0.00302398	0.0202779	1992	0.881469	0.974579	-0.076521	-0.076521	0.0205891	1992	0.000207504	0.00102835																			0.00650447	0.00650447	0.0227833	1431
seq.9234.8	Q9GZX9	TWSG1	TWSG1	0.0230479	0.0230479	0.0123734	1999	0.0626517	0.505446	0.0345654	0.0345654	0.0126018	1999	0.0061443	0.0189686	0.0255026	0.0255026	0.0123802	1998	0.0395329	0.383678	0.0363551	0.0363551	0.0126215	1998	0.00401388	0.0131598																			0.0241615	0.0241615	0.0138141	1437
seq.7695.106	Q13501	SQSTM1	SQSTM1_2	-0.0535114	-0.0535114	0.0189259	1993	0.0047393	0.131665	0.134299	0.134299	0.0190536	1993	2.48342e-12	1.10574e-10	-0.0445222	-0.0445222	0.0187556	1992	0.0177002	0.27631	0.131141	0.131141	0.0190779	1992	8.32408e-12	3.00202e-10																			-0.0549579	-0.0549579	0.0203895	1430
seq.7660.21	P67936	TPM4	TPM4_1	0.0388546	0.0388546	0.0648175	2002	0.548943	0.907765	0.172608	0.172608	0.0660015	2002	0.00898419	0.0261485	0.0508907	0.0508907	0.0648767	2001	0.432885	0.830372	0.176224	0.176224	0.0661686	2001	0.00780102	0.0230737																			0.10131	0.10131	0.0711199	1439
seq.7648.9	Q00872	MYBPC1	MYBPC1	0.0186466	0.0186466	0.0411827	2000	0.650759	0.927638	-0.0994046	-0.0994046	0.0418989	2000	0.0177629	0.0459526	0.0118475	0.0118475	0.0412384	1999	0.773918	0.948359	-0.0985563	-0.0985563	0.0420124	1999	0.0190792	0.0483058																			0.00754771	0.00754771	0.0461659	1438
seq.5465.32	O60243	HS6ST1	HS6ST1	0.00779888	0.00779888	0.0114632	2001	0.496367	0.890046	0.0341039	0.0341039	0.0116671	2001	0.00350464	0.0118091	0.0101805	0.0101805	0.0114686	2000	0.374817	0.806849	0.034828	0.034828	0.0116962	2000	0.00293883	0.0101853																			0.000195129	0.000195129	0.0127875	1438
seq.5468.67	Q8NAC3	IL17RC	IL17RC	-0.025606	-0.025606	0.0217947	1984	0.240186	0.752908	0.0567904	0.0567904	0.0223719	1984	0.0112096	0.0314326	-0.021846	-0.021846	0.0218205	1983	0.316866	0.769799	0.055219	0.055219	0.0224269	1983	0.0138939	0.0373633																			-0.0345798	-0.0345798	0.0234523	1429
seq.5480.49	P13501	CCL5	CCL5_2	0.0572168	0.0572168	0.0675978	2001	0.397414	0.849932	-0.506148	-0.506148	0.0680824	2001	1.54938e-13	1.04511e-11	0.0229715	0.0229715	0.0668705	2000	0.731242	0.939995	-0.504524	-0.504524	0.0682614	2000	2.12963e-13	1.42334e-11																			0.0382145	0.0382145	0.0723277	1439
seq.5486.73	P13598	ICAM2	ICAM2_2	-0.0200038	-0.0200038	0.0133583	1999	0.134425	0.645429	0.0370589	0.0370589	0.0136331	1999	0.00661839	0.0202244	-0.017584	-0.017584	0.0133706	1998	0.18862	0.655087	0.0358183	0.0358183	0.0136632	1998	0.00882023	0.0253536																			-0.0320803	-0.0320803	0.0145682	1438
seq.5490.53	Q08629	SPOCK1	SPOCK1_2	0.0180995	0.0180995	0.0125627	1994	0.149816	0.664684	0.0326444	0.0326444	0.0127929	1994	0.010792	0.0304331	0.0204705	0.0204705	0.0125751	1993	0.103714	0.53846	0.0341226	0.0341226	0.0128198	1993	0.00783678	0.0231419																			0.0228037	0.0228037	0.012406	1434
seq.5493.17	Q9BYP7	WNK3	WNK3	0.0744364	0.0744364	0.0288824	2001	0.0100307	0.204688	-0.0881048	-0.0881048	0.0294222	2001	0.00278263	0.00977882	0.0685906	0.0685906	0.0289067	2000	0.0177468	0.27631	-0.0830913	-0.0830913	0.029464	2000	0.00484834	0.0154237																			0.0609053	0.0609053	0.0316288	1439
seq.5496.49	Q9HCB6	SPON1	SPON1_2	0.000816386	0.000816386	0.0160326	1999	0.959394	0.99332	0.0865654	0.0865654	0.01624	1999	1.09074e-07	1.30403e-06	0.00679759	0.00679759	0.0159624	1998	0.670263	0.924085	0.0870515	0.0870515	0.0162834	1998	1.00183e-07	1.18673e-06																			-0.005546	-0.005546	0.0180103	1436
seq.5508.62	P07339	CTSD	CTSD	-0.0490086	-0.0490086	0.0269851	1995	0.0694992	0.518488	0.0806819	0.0806819	0.0274761	1995	0.00335808	0.0113954	-0.0437008	-0.0437008	0.0270041	1994	0.105755	0.540647	0.0775737	0.0775737	0.0275321	1994	0.00488643	0.0155313																			-0.046381	-0.046381	0.0301631	1434
seq.5509.7	P01133	EGF	EGF_2	-0.0116729	-0.0116729	0.0255231	2002	0.647473	0.926905	0.0684505	0.0684505	0.0259877	2002	0.00850469	0.0249725	-0.00703179	-0.00703179	0.0255483	2001	0.783164	0.950022	0.0679509	0.0679509	0.026057	2001	0.00918102	0.0262495																			-0.0194373	-0.0194373	0.0266385	1439
seq.5594.87	Q14696	MESD	MESD_2	-0.0146063	-0.0146063	0.0140077	1987	0.297199	0.795685	0.0434216	0.0434216	0.0142664	1987	0.00236811	0.00852357	-0.0117755	-0.0117755	0.0140123	1986	0.400801	0.818568	0.0426067	0.0426067	0.0143004	1986	0.00292304	0.010145																			-0.0152118	-0.0152118	0.0154857	1429
seq.5599.88	Q8NBM8	PCYOX1L	PCYOX1L	-0.0203275	-0.0203275	0.0132202	1993	0.124304	0.636084	0.0873762	0.0873762	0.0133349	1993	7.18412e-11	1.98244e-09	-0.0143934	-0.0143934	0.0131194	1992	0.272725	0.736226	0.0863493	0.0863493	0.013367	1992	1.31318e-10	3.26502e-09																			-0.013282	-0.013282	0.0139367	1429
seq.5605.77	O00587	MFNG	MFNG	-0.0350248	-0.0350248	0.0307848	1989	0.25537	0.76879	0.0992048	0.0992048	0.0313332	1989	0.00156823	0.0059534	-0.0281672	-0.0281672	0.0307987	1988	0.360536	0.798035	0.0971357	0.0971357	0.031416	1988	0.0020163	0.00734069																			-0.0605581	-0.0605581	0.0349836	1432
seq.5614.44	P06850	CRH	CRH_2	-0.0246315	-0.0246315	0.0175687	1991	0.161069	0.681558	0.0530977	0.0530977	0.0178381	1991	0.00294935	0.0102888	-0.02105	-0.02105	0.0175804	1990	0.23131	0.698091	0.0515858	0.0515858	0.0178808	1990	0.00395641	0.0129904																			-0.0132244	-0.0132244	0.0189468	1431
seq.5620.13	P19021	PAM	PAM	0.0153971	0.0153971	0.02161	1990	0.476239	0.883366	-0.0937261	-0.0937261	0.0219075	1990	1.9728e-05	0.000132216	0.00901304	0.00901304	0.0215712	1989	0.676118	0.925154	-0.0930851	-0.0930851	0.0219656	1989	2.36081e-05	0.000153442																			-0.00843896	-0.00843896	0.0231203	1434
seq.5626.20	Q99895	CTRC	CTRC	0.00590667	0.00590667	0.0165401	1992	0.721046	0.942683	-0.0495951	-0.0495951	0.0168595	1992	0.0033022	0.0112414	0.00265614	0.00265614	0.0165463	1991	0.872482	0.972243	-0.0494127	-0.0494127	0.0169018	1991	0.00350015	0.011794																			0.0107736	0.0107736	0.0181358	1433
seq.5627.53	P01148	GNRH1	GNRH1	-0.0136394	-0.0136394	0.0273438	1996	0.617968	0.919746	-0.126377	-0.126377	0.0277689	1996	5.66027e-06	4.3774e-05	-0.0227382	-0.0227382	0.0272786	1995	0.404632	0.820094	-0.12806	-0.12806	0.0278444	1995	4.50884e-06	3.54719e-05																			-0.0315649	-0.0315649	0.0285805	1435
seq.5628.21	Q9NS98	SEMA3G	SEMA3G	0.0252459	0.0252459	0.0156887	1999	0.107735	0.607938	-0.0550481	-0.0550481	0.015979	1999	0.000582772	0.00255599	0.0215906	0.0215906	0.0156871	1998	0.168875	0.633532	-0.0535111	-0.0535111	0.0160144	1998	0.000848806	0.00351538																			0.0176346	0.0176346	0.0168779	1437
seq.5634.39	Q9H488	POFUT1	POFUT1	0.0142772	0.0142772	0.0219497	1998	0.515476	0.894427	0.0880321	0.0880321	0.0222934	1998	8.1267e-05	0.000462524	0.0206089	0.0206089	0.0219245	1997	0.347334	0.788361	0.0895467	0.0895467	0.0223522	1997	6.39726e-05	0.00036783																			0.0223532	0.0223532	0.0241626	1436
seq.5635.66	Q9NZC2	TREM2	TREM2_3	0.0647875	0.0647875	0.028889	2002	0.0250293	0.343387	0.0809712	0.0809712	0.0294457	2002	0.00601584	0.0186692	0.0706607	0.0706607	0.0289052	2001	0.0145882	0.253036	0.0859915	0.0859915	0.0294808	2001	0.00357505	0.0119964																			0.0619224	0.0619224	0.0324787	1439
seq.5639.49	Q8TDF5	NETO1	NETO1_2	0.0148513	0.0148513	0.01642	1993	0.365858	0.831859	-0.0694323	-0.0694323	0.0167068	1993	3.37675e-05	0.000212066	0.0101674	0.0101674	0.016395	1992	0.535227	0.874244	-0.0687089	-0.0687089	0.0167501	1992	4.2607e-05	0.00025804																			0.0117278	0.0117278	0.0184335	1434
seq.5467.15	P08238	HSP90AB1	HSP90AB1	0.0306701	0.0306701	0.0193053	2002	0.112289	0.6141	0.0758979	0.0758979	0.019629	2002	0.000113876	0.000619555	0.0360288	0.0360288	0.0192806	2001	0.061817	0.464744	0.0784577	0.0784577	0.0196646	2001	6.85104e-05	0.000390225																			0.036476	0.036476	0.0203958	1439
seq.5463.22	P54826	GAS1	GAS1	-0.00632344	-0.00632344	0.0203039	2002	0.755499	0.952546	0.124161	0.124161	0.020522	2002	1.72288e-09	3.2516e-08	0.00216729	0.00216729	0.0201753	2001	0.914464	0.982474	0.124315	0.124315	0.0205771	2001	1.81686e-09	3.33395e-08																			-0.00120208	-0.00120208	0.0222688	1439
[truncated: 6,086 more rows]
[truncated: 33 more columns]

## Sheet: Fig_2f
source_layer	target_layer	source_node	target_node	class_idx	importance	normalized_importance
0	1	A1L188	R-HSA-6799198	0	0.0208031	0.00895941
0	1	A1L188	R-HSA-6799198	1	3.27e-05	1.41e-05
[truncated: 2,300 more rows]

## Sheet: Fig_2i
Protein	Group	LD1	LD2
[truncated: 7,285 more rows]

## Sheet: Fig_2j_GO
Protein_category	Description	EnrichmentRatio	P-value	geneID	Count	EnrichmentRatio partners	pFDR-value partners	Count partners
[truncated: 98 more rows]

[truncated: 2 more sheets: Fig_2j_cellType_BBB, Fig_2j_cellType_ROSMAP]
