# Supplementary material for: Proteomic signatures of the APOE ε4 and APOE ε2 genetic variants and Alzheimer’s disease
Source: Nat Aging. 2026 May 15;6(5):1138–57. doi: 10.1038/s43587-026-01123-0 (PMC13190297; doi:10.1038/s43587-026-01123-0)
Supplement: Supplementary file 6 — Statistical source data. [file 43587_2026_1123_MOESM6_ESM.xlsx]

## Sheet: Fig_3abcdfgh
Somamers, corresponding genes and labels used for plots and annotation				APOE4 associated proteins (Without AD adjustment)						AD associated proteins (Without APOE4 adjustment)						APOE4 associated proteins (With AD adjustment)						AD associated proteins (With APOE4 adjustment)						APOE4 => protein => AD									APOE4 => AD => protein									AD associated proteins in e3e3 carriers
apt_name	UniProt	EntrezGeneSymbol	label	coef	std.beta	se	resid	p	p_adjusted	coef	std.beta	se	resid	p	p_adjusted	coef	std.beta	se	resid	p	p_adjusted	coef	std.beta	se	resid	p	p_adjusted	acme	acme_p	p_adjusted	ade	ade_p	ade_p_adjusted	prop_m	prop_m_p	prop_m_p_adjusted	acme	acme_p	p_adjusted	ade	ade_p	ade_p_adjusted	prop_m	prop_m_p	prop_m_p_adjusted	coef	std.beta	se	resid
seq.9296.15	P23468	PTPRD	PTPRD	0.0542677	0.0542677	0.0129642	2850	2.92557e-05	0.00123195	0.0418861	0.0418861	0.0151148	2850	0.00562129	0.0129715	0.048158	0.048158	0.013424	2849	0.000339525	0.0123672	0.0272707	0.0272707	0.0156239	2849	0.0810153	0.133093	0.00163482	0.174	0.244559	0.217405	0	0	0.00746356	0.174	0.244559	0.00588322	0.076	0.11305	0.048158	0	0	0.108865	0.076	0.11305	0.0181258	0.0181258	0.0221415	1666
seq.3607.71	Q9UBP4	DKK3	DKK3_2	0.0356418	0.0356418	0.0110298	2854	0.00124587	0.0305595	0.0303493	0.0303493	0.0128523	2854	0.0182732	0.0368856	0.0309494	0.0309494	0.0114219	2853	0.00677591	0.130244	0.0209557	0.0209557	0.0132978	2853	0.115167	0.179617	0.00123249	0.196	0.268092	0.217973	0	0	0.00562255	0.196	0.268092	0.00466088	0.14	0.192231	0.0309494	0.002	0.00307759	0.130886	0.14	0.192231	0.0176116	0.0176116	0.0186497	1669
seq.15387.44	O60462	NRP2	NRP2_1	0.0235001	0.0235001	0.00739051	2854	0.0014897	0.0348954	0.0224543	0.0224543	0.00860927	2854	0.00915079	0.0199591	0.0198191	0.0198191	0.007652	2853	0.00964492	0.165039	0.0164389	0.0164389	0.00890873	2853	0.0651044	0.110719	0.00151724	0.11	0.167106	0.217379	0	0	0.00693131	0.11	0.167106	0.00349555	0.068	0.103302	0.0198191	0.02	0.0251408	0.14993	0.068	0.103302	0.00789359	0.00789359	0.0124788	1669
seq.20461.58	Q14320	FAM50A	FAM50A	0.0437112	0.0437112	0.00887261	2834	8.85109e-07	5.20001e-05	0.0319967	0.0319967	0.0103563	2834	0.0020238	0.00523186	0.0392161	0.0392161	0.00918465	2833	2.02131e-05	0.000950015	0.0201236	0.0201236	0.0106929	2833	0.0599426	0.103725	0.0031115	0.028	0.051	0.214989	0	0	0.0142664	0.028	0.051	0.00392001	0.06	0.0923276	0.0392161	0	0	0.0908753	0.06	0.0927273	0.0143495	0.0143495	0.015055	1657
seq.15434.5	Q13519	PNOC	PNOC	-0.0364418	-0.0364418	0.0109464	2832	0.000882393	0.0242575	-0.0348195	-0.0348195	0.012763	2832	0.00640808	0.0145566	-0.0307291	-0.0307291	0.0113355	2831	0.00675131	0.130244	-0.0254571	-0.0254571	0.0132082	2831	0.0540332	0.0951031	0.00228122	0.028	0.051	0.216908	0	0	0.0104075	0.028	0.051	-0.0055805	0.054	0.0853009	-0.0307291	0.006	0.00843307	0.153692	0.054	0.0853009	-0.0407613	-0.0407613	0.0202487	1657
seq.18890.227	P02675	FGB	FGB	-0.0592935	-0.0592935	0.0092313	2849	1.55931e-10	1.53507e-08	-0.0379586	-0.0379586	0.0108063	2849	0.000450589	0.00136715	-0.0544999	-0.0544999	0.00955841	2848	1.30731e-08	1.02406e-06	-0.0213868	-0.0213868	0.0111331	2848	0.0548304	0.0962736	0.00240198	0.18	0.252	0.216638	0	0	0.0109659	0.18	0.252	-0.00495211	0.072	0.107548	-0.0544999	0	0	0.0832959	0.072	0.107548	-0.0363233	-0.0363233	0.0160778	1667
seq.23226.42	P24539	ATP5PB	ATP5PB_2	-0.049192	-0.049192	0.0153644	2849	0.00138132	0.0329932	-0.0395682	-0.0395682	0.0179095	2849	0.02723	0.0519703	-0.0432802	-0.0432802	0.0159101	2848	0.00656195	0.12816	-0.0264484	-0.0264484	0.0185281	2848	0.153552	0.229321	0.00107112	0.3	0.383871	0.217288	0	0	0.00490532	0.3	0.383871	-0.00566157	0.182	0.239756	-0.0432802	0.014	0.0181087	0.11568	0.182	0.239756	-0.00333415	-0.00333415	0.0249971	1668
seq.13408.23	Q8TEU8	WFIKKN2	WFIKKN2_1	0.0498057	0.0498057	0.0122468	2850	4.8945e-05	0.00191701	0.0322866	0.0322866	0.0142912	2850	0.0239466	0.0466197	0.0456818	0.0456818	0.0126853	2849	0.000322216	0.0117957	0.0184003	0.0184003	0.0147734	2849	0.213051	0.300266	0.001141	0.334	0.418379	0.217948	0	0	0.00520794	0.334	0.418379	0.00362215	0.178	0.23623	0.0456818	0	0	0.0734659	0.178	0.23623	0.00597761	0.00597761	0.0207817	1666
seq.2706.69	P05543	SERPINA7	SERPINA7	0.0270531	0.0270531	0.00659238	2851	4.18016e-05	0.00165503	0.0175233	0.0175233	0.00769325	2851	0.0228153	0.0447641	0.024817	0.024817	0.00682796	2850	0.00028332	0.0104242	0.00998625	0.00998625	0.00795197	2850	0.209284	0.295873	0.00113029	0.364	0.446557	0.217678	0	0	0.00516567	0.364	0.446557	0.0021257	0.178	0.23623	0.024817	0	0	0.0788971	0.178	0.23623	-0.00351849	-0.00351849	0.0114196	1667
seq.7223.60	Q99584	S100A13	S100A13	-0.96092	-0.96092	0.0213521	2854	0	0	-0.322442	-0.322442	0.0319385	2854	1.42857e-23	1.48674e-21	-0.953524	-0.953524	0.0221144	2853	0	0	-0.0330331	-0.0330331	0.0257464	2853	0.199589	0.284318	0.0244075	0.048	0.0823846	0.194469	0	0	0.111513	0.048	0.0823846	-0.00718563	0.212	0.275215	-0.953524	0	0	0.00747951	0.212	0.275215	0.0271537	0.0271537	0.0357371	1669
seq.15562.24	P08236	GUSB	GUSB	-0.0991733	-0.0991733	0.0271374	2853	0.000262333	0.00888882	-0.0812079	-0.0812079	0.0316376	2853	0.0103144	0.0221521	-0.0868839	-0.0868839	0.0281049	2852	0.0020113	0.0557122	-0.054776	-0.054776	0.0327269	2852	0.0942936	0.151975	0.00166647	0.128	0.188826	0.217328	0	0	0.00760965	0.128	0.188826	-0.0135457	0.098	0.141644	-0.0868839	0	0	0.134878	0.098	0.141644	-0.0127596	-0.0127596	0.0471875	1668
seq.13022.20	O14683	TP53I11	TP53I11	-0.694172	-0.694172	0.0359509	2854	3.54892e-78	1.61587e-75	-0.174437	-0.174437	0.0443853	2854	8.69401e-05	0.000305675	-0.702883	-0.702883	0.0372398	2853	5.68093e-75	2.5866e-72	0.0388982	0.0388982	0.0433559	2853	0.369697	0.470437	-0.00728234	0.2	0.272519	0.226366	0	0	-0.0332399	0.2	0.272519	0.00836638	0.376	0.44744	-0.702883	0	0	-0.0120463	0.376	0.44744	0.00283996	0.00283996	0.0582999	1669
seq.12960.9	P35557	GCK	GCK	-0.0421062	-0.0421062	0.0102975	2833	4.4532e-05	0.0017536	-0.0332749	-0.0332749	0.0120054	2833	0.00561348	0.0129617	-0.0372062	-0.0372062	0.0106546	2832	0.000486724	0.0168047	-0.0220952	-0.0220952	0.0124021	2832	0.0749258	0.124791	0.00174542	0.13	0.190988	0.21465	0	0	0.00806591	0.13	0.190988	-0.00476412	0.106	0.151976	-0.0372062	0	0	0.113512	0.106	0.151976	-0.00798352	-0.00798352	0.0177759	1661
seq.22537.5	Q8NI37	PPTC7	PPTC7	-0.0496626	-0.0496626	0.00968317	2843	3.11248e-07	2.00659e-05	-0.0303891	-0.0303891	0.0113116	2843	0.0072614	0.0163018	-0.0459861	-0.0459861	0.0100249	2842	4.68663e-06	0.000253842	-0.016496	-0.016496	0.0116717	2842	0.157667	0.234405	0.00159035	0.324	0.408721	0.216703	0	0	0.00728537	0.324	0.408721	-0.00373516	0.186	0.244125	-0.0459861	0	0	0.075122	0.186	0.244125	-0.019585	-0.019585	0.0165124	1662
seq.12895.28	Q9Y6T7	DGKB	DGKB	-0.0413889	-0.0413889	0.00859668	2843	1.5527e-06	8.56923e-05	-0.025671	-0.025671	0.010041	2843	0.0106208	0.0227166	-0.0382429	-0.0382429	0.00890172	2842	1.79638e-05	0.000860965	-0.014088	-0.014088	0.010367	2842	0.174279	0.254434	0.00183711	0.224	0.299506	0.216286	0	0	0.00842237	0.224	0.299506	-0.00306647	0.204	0.266769	-0.0382429	0	0	0.0742317	0.204	0.266769	-0.014318	-0.014318	0.0144769	1661
seq.18840.205	O14796	SH2D1B	SH2D1B	-0.0422129	-0.0422129	0.012207	2834	0.000552024	0.0168264	-0.0334859	-0.0334859	0.0142213	2834	0.0186091	0.0374807	-0.0372451	-0.0372451	0.0126404	2833	0.00323991	0.0803507	-0.0221987	-0.0221987	0.0147096	2833	0.131378	0.200776	0.0013975	0.168	0.237059	0.216923	0	0	0.00640113	0.168	0.237059	-0.00477693	0.12	0.170677	-0.0372451	0	0	0.113677	0.12	0.170677	-0.0214609	-0.0214609	0.020485	1659
seq.15548.35	O43175	PHGDH	PHGDH_1	-0.280662	-0.280662	0.00969962	2850	1.25161e-161	1.01311e-158	-0.0963847	-0.0963847	0.0127199	2850	4.73288e-14	8.40951e-13	-0.277979	-0.277979	0.0100471	2849	1.90876e-149	1.54503e-146	-0.0119842	-0.0119842	0.0116995	2849	0.305765	0.40324	0.00649713	0.446	0.534302	0.212148	0	0	0.0297153	0.446	0.534302	-0.00251417	0.32	0.389898	-0.277979	0	0	0.00896341	0.32	0.389898	0.00983813	0.00983813	0.0163221	1665
seq.15556.49	P19961	AMY2B	AMY2B_2	0.0665677	0.0665677	0.02012	2851	0.000949528	0.0257219	0.0610482	0.0610482	0.0234516	2851	0.00928477	0.020203	0.056747	0.056747	0.0208358	2850	0.00649826	0.127301	0.0437789	0.0437789	0.0242682	2850	0.0713429	0.119699	0.00169727	0.08	0.1275	0.217557	0	0	0.0077411	0.08	0.1275	0.009273	0.072	0.107548	0.056747	0	0	0.140457	0.072	0.107548	0.0110397	0.0110397	0.0333223	1666
seq.9380.2	Q9BX93	PLA2G12B	PLA2G12B	0.0387759	0.0387759	0.0127781	2852	0.0024306	0.0497385	0.0122538	0.0122538	0.0148896	2852	0.410591	0.508527	0.0386588	0.0386588	0.0132385	2851	0.00352581	0.0859781	0.000522386	0.000522386	0.0154031	2851	0.972948	0.980214	0.000112253	0.892	0.90413	0.219009	0	0	0.000512285	0.892	0.90413	0.000120101	0.992	0.992	0.0386588	0.002	0.00307759	0.00309707	0.99	0.99	-0.000675974	-0.000675974	0.0215368	1668
seq.13468.5	Q96JN8	NEURL4	NEURL4	-0.0607859	-0.0607859	0.00739333	2839	3.01586e-16	4.1083e-14	-0.0280533	-0.0280533	0.00869331	2839	0.0012652	0.00344819	-0.0584574	-0.0584574	0.00765089	2838	2.93677e-14	3.82042e-12	-0.0105262	-0.0105262	0.00890722	2838	0.237398	0.327051	0.00164329	0.504	0.584182	0.214402	0	0	0.00760621	0.504	0.584182	-0.00223161	0.262	0.329345	-0.0584574	0	0	0.0367712	0.262	0.329345	-0.0123143	-0.0123143	0.0129828	1660
seq.2858.29	O14929	HAT1	HAT1_2	0.0436989	0.0436989	0.0124985	2836	0.000478962	0.0148478	0.043106	0.043106	0.0145488	2836	0.00307341	0.00762927	0.0365408	0.0365408	0.0129345	2835	0.00476003	0.105431	0.032067	0.032067	0.0150472	2835	0.0331665	0.0624047	0.00173056	0.062	0.10343	0.216533	0	0	0.00792875	0.062	0.10343	0.00681678	0.048	0.076843	0.0365408	0.004	0.00582857	0.157222	0.048	0.076843	0.0156078	0.0156078	0.0190302	1658
seq.13561.5	P50406	HTR6	HTR6	-0.040082	-0.040082	0.010586	2832	0.000156059	0.00562817	-0.0290837	-0.0290837	0.0123415	2832	0.0185122	0.037306	-0.036018	-0.036018	0.0109623	2831	0.00102996	0.032909	-0.0181651	-0.0181651	0.0127606	2831	0.154691	0.230502	0.00158036	0.166	0.236104	0.216327	0	0	0.00725244	0.166	0.236104	-0.0043719	0.144	0.196214	-0.036018	0.002	0.00307759	0.108242	0.144	0.196214	-0.0383955	-0.0383955	0.0189766	1654
seq.14034.22	P09758	TACSTD2	TACSTD2_1	-0.0191892	-0.0191892	0.00562565	2837	0.00065627	0.0192005	-0.0128857	-0.0128857	0.00655886	2837	0.0495559	0.0869497	-0.0174922	-0.0174922	0.00582738	2836	0.0027079	0.0709606	-0.00757038	-0.00757038	0.00678477	2836	0.264606	0.356907	0.00118436	0.29	0.373755	0.218098	0	0	0.00540105	0.29	0.373755	-0.00161938	0.298	0.365588	-0.0174922	0	0	0.0847326	0.298	0.365588	-0.00335027	-0.00335027	0.0101951	1659
seq.19491.11	Q92506	HSD17B8	HSD17B8	-0.149115	-0.149115	0.0152007	2850	2.29959e-22	4.65348e-20	-0.056825	-0.056825	0.0179677	2850	0.00157997	0.00418701	-0.146367	-0.146367	0.0157506	2849	2.89702e-20	4.68995e-18	-0.0122347	-0.0122347	0.0183432	2849	0.504835	0.598101	0.000365228	0.844	0.870832	0.219433	0	0	0.00166166	0.844	0.870832	-0.00284478	0.494	0.56165	-0.146367	0	0	0.0190654	0.494	0.56165	-0.0133934	-0.0133934	0.0250716	1667
seq.14116.129	P26447	S100A4	S100A4_1	0.0380417	0.0380417	0.012277	2840	0.00196323	0.0429025	0.0248372	0.0248372	0.0142927	2840	0.0823634	0.134292	0.0348384	0.0348384	0.0127201	2839	0.006204	0.124433	0.0142393	0.0142393	0.0147915	2839	0.335794	0.435355	0.000375101	0.68	0.731153	0.220021	0	0	0.00170194	0.68	0.731153	0.00321759	0.332	0.400419	0.0348384	0.006	0.00843307	0.084549	0.33	0.398007	0.0355776	0.0355776	0.0209865	1659
seq.14012.17	Q96C10	DHX58	DHX58	-0.0347121	-0.0347121	0.0101522	2832	0.000636975	0.0187869	-0.0197346	-0.0197346	0.0118369	2832	0.0955836	0.152402	-0.0325017	-0.0325017	0.0105115	2831	0.00200739	0.0557122	-0.00993458	-0.00993458	0.0122366	2831	0.416933	0.516686	0.000561064	0.62	0.685263	0.21675	0	0	0.00258185	0.62	0.685263	-0.00229313	0.414	0.484584	-0.0325017	0.002	0.00307759	0.0659045	0.414	0.484584	0.0175803	0.0175803	0.0187056	1654
seq.3316.58	P05546	SERPIND1	SERPIND1	-0.0363274	-0.0363274	0.0110592	2854	0.00103279	0.0272592	-0.0157493	-0.0157493	0.0128964	2854	0.222105	0.308139	-0.0351926	-0.0351926	0.011457	2853	0.00214843	0.0590617	-0.00506783	-0.00506783	0.0133387	2853	0.704022	0.771944	0.000228537	0.802	0.8421	0.218676	0	0	0.00104401	0.802	0.8421	-0.00110593	0.702	0.752595	-0.0351926	0.002	0.00307759	0.0304677	0.702	0.752595	-0.00486733	-0.00486733	0.018779	1669
seq.3066.12	P17931	LGALS3	LGALS3	0.031944	0.031944	0.0104637	2853	0.00228776	0.047618	0.0343382	0.0343382	0.0121913	2853	0.00488675	0.0114654	0.0260191	0.0260191	0.0108336	2852	0.0163824	0.229511	0.0264217	0.0264217	0.0126192	2852	0.0363695	0.0676933	0.0015784	0.066	0.108581	0.217182	0	0	0.00721521	0.066	0.108581	0.00599863	0.052	0.0825067	0.0260191	0.014	0.0181087	0.187353	0.052	0.0825067	0.027921	0.027921	0.0176844	1668
seq.22958.6	P60981	DSTN	DSTN_2	0.0494857	0.0494857	0.0161973	2854	0.0022701	0.0474077	0.0151622	0.0151622	0.0188862	2854	0.422145	0.520008	0.0494514	0.0494514	0.0167804	2853	0.00323507	0.0803507	0.000152985	0.000152985	0.0195364	2853	0.993753	0.994708	-0.000667617	0.528	0.604154	0.218977	0	0	-0.00305813	0.528	0.604154	3.17829e-05	0.97	0.972725	0.0494514	0.004	0.00582857	0.000642297	0.972	0.97473	0.00117282	0.00117282	0.0277186	1669
seq.22950.6	O00478	BTN3A3	BTN3A3_2	-0.0351678	-0.0351678	0.0104561	2835	0.000780182	0.0218601	-0.0313301	-0.0313301	0.0121762	2835	0.0101306	0.0217897	-0.0302071	-0.0302071	0.010825	2834	0.00529774	0.111544	-0.0221862	-0.0221862	0.0125953	2834	0.078267	0.129468	0.00167598	0.102	0.156283	0.217177	0	0	0.00765799	0.102	0.156283	-0.0051157	0.122	0.17215	-0.0302071	0.006	0.00843307	0.144827	0.122	0.17215	-0.00926895	-0.00926895	0.0185144	1659
seq.19616.100	Q9BUP0	EFHD1	EFHD1	0.0195703	0.0195703	0.00597611	2847	0.00107021	0.0279445	0.00739557	0.00739557	0.00696761	2847	0.288588	0.382109	0.0192182	0.0192182	0.00619036	2846	0.00192452	0.0545529	0.00157481	0.00157481	0.00720528	2846	0.827005	0.869998	0.000177698	0.83	0.861366	0.218256	0	0	0.000813509	0.83	0.861366	0.000302064	0.836	0.860092	0.0192182	0.002	0.00307759	0.0154744	0.836	0.860092	0.00188011	0.00188011	0.0101033	1665
seq.14341.8	Q0P6D2	DIPK1C	DIPK1C	-0.144657	-0.144657	0.0077337	2845	1.00275e-73	4.05834e-71	-0.0391119	-0.0391119	0.00952588	2845	4.14167e-05	0.000155928	-0.14575	-0.14575	0.00800821	2844	4.21979e-70	1.70784e-67	0.00491668	0.00491668	0.00933578	2844	0.598478	0.680386	-0.00300375	0.544	0.618497	0.220209	0	0	-0.0138291	0.544	0.618497	0.00108322	0.618	0.676767	-0.14575	0	0	-0.00748768	0.618	0.676767	-0.000571721	-0.000571721	0.0124795	1662
seq.19788.6	P31153	MAT2A	MAT2A	-0.0781479	-0.0781479	0.0125001	2849	4.66569e-10	4.30247e-08	-0.0527274	-0.0527274	0.0146186	2849	0.000315246	0.000981858	-0.0711807	-0.0711807	0.0129393	2848	4.10921e-08	2.87842e-06	-0.0311478	-0.0311478	0.0150638	2848	0.0387565	0.071514	0.00273622	0.118	0.175525	0.216163	0	0	0.0124999	0.118	0.175525	-0.00683095	0.072	0.107548	-0.0711807	0	0	0.0875632	0.072	0.107548	-0.0578239	-0.0578239	0.0215692	1666
seq.14593.152	Q96ND0	FAM210A	FAM210A	-0.0771042	-0.0771042	0.0119443	2842	1.26547e-10	1.26287e-08	-0.035735	-0.035735	0.0139892	2842	0.0106869	0.0228445	-0.0741332	-0.0741332	0.0123697	2841	2.31827e-09	2.05959e-07	-0.0133063	-0.0133063	0.0143989	2841	0.355502	0.456069	0.000891961	0.68	0.731153	0.216969	0	0	0.00409418	0.68	0.731153	-0.00278071	0.356	0.425057	-0.0741332	0	0	0.0361535	0.356	0.425057	-0.0183096	-0.0183096	0.0200752	1666
seq.14663.44	O76064	RNF8	RNF8	-0.051853	-0.051853	0.00865419	2841	2.33875e-09	2.02831e-07	-0.0389239	-0.0389239	0.0101054	2841	0.000119854	0.000409348	-0.0462827	-0.0462827	0.00895504	2840	2.52548e-07	1.59984e-05	-0.0249227	-0.0249227	0.0104184	2840	0.0168131	0.0349365	0.0032456	0.064	0.10627	0.21485	0	0	0.0148815	0.064	0.10627	-0.00538491	0.038	0.0625161	-0.0462827	0	0	0.104222	0.038	0.0625161	-0.0137596	-0.0137596	0.0138891	1665
seq.14685.17	P31751	AKT2	AKT2_1	-0.117304	-0.117304	0.0108394	2838	8.95527e-27	1.9188e-24	-0.0390409	-0.0390409	0.0128576	2838	0.00241588	0.0061559	-0.116501	-0.116501	0.0112318	2837	9.12243e-25	1.84602e-22	-0.00357956	-0.00357956	0.0130775	2837	0.784321	0.836906	-0.000741579	0.83	0.861366	0.219947	0	0	-0.00338303	0.83	0.861366	-0.000786799	0.83	0.856387	-0.116501	0	0	0.0067083	0.83	0.856387	0.0333996	0.0333996	0.018037	1661
seq.2859.69	Q9BY41	HDAC8	HDAC8	-0.0931383	-0.0931383	0.0106818	2849	4.66583e-18	7.08137e-16	-0.0341233	-0.0341233	0.0125762	2849	0.00670143	0.0151568	-0.0917534	-0.0917534	0.0110701	2848	1.74619e-16	2.51871e-14	-0.00614875	-0.00614875	0.0128795	2848	0.633111	0.711981	0.000120166	0.864	0.886345	0.219944	0	0	0.00054605	0.864	0.886345	-0.00134847	0.628	0.685615	-0.0917534	0	0	0.0144838	0.628	0.685615	-0.0240143	-0.0240143	0.0177425	1667
seq.19332.1	Q9Y3A3	MOB4	MOB4	-0.136201	-0.136201	0.00815622	2845	8.53619e-60	3.10931e-57	-0.0539979	-0.0539979	0.00990033	2845	5.34314e-08	3.39362e-07	-0.133145	-0.133145	0.00844531	2844	9.49507e-54	3.14416e-51	-0.0136888	-0.0136888	0.009834	2844	0.164036	0.242296	0.00819902	0.11	0.167106	0.209149	0	0	0.037723	0.11	0.167106	-0.00320763	0.138	0.190216	-0.133145	0	0	0.0235245	0.138	0.190216	0.00448299	0.00448299	0.013734	1664
seq.22985.160	P18065	IGFBP2	IGFBP2_1	0.0738687	0.0738687	0.0229807	2854	0.00132184	0.031992	0.0690107	0.0690107	0.0267722	2854	0.00999575	0.0215505	0.0626753	0.0626753	0.0237944	2853	0.00848331	0.15489	0.0499878	0.0499878	0.0277023	2853	0.0712643	0.119595	0.00115587	0.21	0.283977	0.217704	0	0	0.00528131	0.21	0.283977	0.0112577	0.082	0.120967	0.0626753	0.012	0.0158081	0.152269	0.084	0.123407	0.00905015	0.00905015	0.0391195	1669
seq.15587.20	P14207	FOLR2	FOLR2	0.0318211	0.0318211	0.0104019	2852	0.0022403	0.0473061	0.0032597	0.0032597	0.0121292	2852	0.788142	0.836245	0.0333475	0.0333475	0.0107738	2851	0.0019856	0.0555292	-0.00683411	-0.00683411	0.0125423	2851	0.585876	0.668878	-0.000756113	0.388	0.472751	0.219128	0	0	-0.0034625	0.388	0.472751	-0.00137542	0.596	0.656704	0.0333475	0	0	-0.0430194	0.596	0.656704	-0.0206508	-0.0206508	0.0175952	1669
seq.21802.53	Q96FI4	NEIL1	NEIL1	-0.0778149	-0.0778149	0.010394	2854	9.36861e-14	1.17673e-11	-0.0448475	-0.0448475	0.0121904	2854	0.000238555	0.000762894	-0.0727145	-0.0727145	0.0107619	2853	1.70539e-11	2.03669e-09	-0.0227776	-0.0227776	0.0125294	2853	0.0691799	0.116715	0.00158483	0.474	0.554813	0.217248	0	0	0.00724217	0.474	0.554813	-0.00508201	0.09	0.131143	-0.0727145	0	0	0.0653245	0.09	0.131143	-0.0312802	-0.0312802	0.0179521	1669
seq.5107.7	P46531	NOTCH1	NOTCH1	0.0286746	0.0286746	0.00533833	2853	8.43894e-08	6.14777e-06	0.015067	0.015067	0.00623919	2853	0.0158021	0.0324459	0.0271455	0.0271455	0.00552977	2852	9.67092e-07	5.82253e-05	0.00682188	0.00682188	0.00643708	2852	0.289335	0.384566	0.000541457	0.782	0.825959	0.218597	0	0	0.00247085	0.782	0.825959	0.00157263	0.278	0.347014	0.0271455	0	0	0.054761	0.278	0.347014	0.00110091	0.00110091	0.00906628	1669
seq.4394.71	P55075	FGF8	FGF8_5	0.0504985	0.0504985	0.0135496	2836	0.000197596	0.0069206	0.0361482	0.0361482	0.0158057	2836	0.022267	0.0438392	0.0455086	0.0455086	0.0140284	2835	0.00119222	0.0368099	0.0223877	0.0223877	0.0163394	2835	0.170744	0.250427	0.000981002	0.394	0.475196	0.217218	0	0	0.00449592	0.394	0.475196	0.00522327	0.16	0.213933	0.0455086	0.002	0.00307759	0.102958	0.16	0.213933	0.00466001	0.00466001	0.0215209	1657
seq.22055.31	Q12778	FOXO1	FOXO1	-0.401483	-0.401483	0.0130601	2850	1.77749e-179	1.84986e-176	-0.124118	-0.124118	0.0173864	2850	1.18985e-12	1.66694e-11	-0.401015	-0.401015	0.0135331	2849	1.92718e-168	2.00564e-165	-0.00208228	-0.00208228	0.0157516	2849	0.894839	0.920619	-0.002962	0.728	0.778132	0.222614	0	0	-0.013485	0.728	0.778132	-0.000444122	0.902	0.922676	-0.401015	0	0	0.00110627	0.902	0.922676	0.00752113	0.00752113	0.0228971	1665
seq.21681.10	Q9UKQ2	ADAM28	ADAM28	-0.031273	-0.031273	0.00968925	2832	0.00126258	0.0308655	-0.0181939	-0.0181939	0.0112872	2832	0.107095	0.16771	-0.0291789	-0.0291789	0.0100366	2831	0.00367466	0.0880588	-0.00934831	-0.00934831	0.0116758	2831	0.423399	0.522878	0.000653125	0.452	0.53788	0.218066	0	0	0.00298613	0.452	0.53788	-0.00203281	0.438	0.504406	-0.0291789	0.012	0.0158081	0.0651297	0.44	0.50671	-0.0110425	-0.0110425	0.0165458	1655
seq.21713.11	P78509	RELN	RELN	0.0640977	0.0640977	0.0118458	2852	6.78694e-08	5.04519e-06	0.0399627	0.0399627	0.0138405	2852	0.00391408	0.00943238	0.0591703	0.0591703	0.0122667	2851	1.48362e-06	8.57793e-05	0.0220139	0.0220139	0.0142801	2851	0.123289	0.189885	0.00120504	0.462	0.544337	0.217717	0	0	0.00550442	0.462	0.544337	0.00494581	0.128	0.1785	0.0591703	0	0	0.0771384	0.128	0.1785	0.013781	0.013781	0.0201423	1667
seq.10046.55	Q13490	BIRC2	BIRC2_1	-0.0690507	-0.0690507	0.00755502	2835	1.16176e-19	2.06425e-17	-0.0232539	-0.0232539	0.00892566	2835	0.00922785	0.0201031	-0.0684798	-0.0684798	0.00782344	2834	3.49637e-18	5.41938e-16	-0.00256849	-0.00256849	0.00912043	2834	0.778256	0.832295	0.00332821	0.192	0.264649	0.213405	0	0	0.0153562	0.192	0.264649	-0.000520921	0.784	0.8232	-0.0684798	0	0	0.0075495	0.784	0.8232	-0.00385919	-0.00385919	0.0133855	1658
seq.8760.10	Q9BTE7	DCUN1D5	DCUN1D5	-0.379118	-0.379118	0.0153665	2854	5.48936e-122	3.07615e-119	-0.135116	-0.135116	0.0195429	2854	5.79737e-12	7.1973e-11	-0.374302	-0.374302	0.0159159	2853	6.25886e-112	3.50737e-109	-0.0215102	-0.0215102	0.0185299	2853	0.245805	0.336343	0.00402695	0.608	0.680426	0.214878	0	0	0.0183958	0.608	0.680426	-0.00488185	0.242	0.30855	-0.374302	0	0	0.0128746	0.242	0.30855	-0.0262214	-0.0262214	0.0260795	1669
seq.24895.25	Q86WN1	FCHSD1	FCHSD1	-0.0492125	-0.0492125	0.0105815	2840	3.45773e-06	0.000177391	-0.0402728	-0.0402728	0.0123291	2840	0.00110186	0.00305328	-0.0431075	-0.0431075	0.0109553	2839	8.52462e-05	0.0035897	-0.0271769	-0.0271769	0.0127402	2839	0.0329965	0.0621617	0.00194935	0.116	0.174	0.216991	0	0	0.00890354	0.116	0.174	-0.00594078	0.032	0.0536338	-0.0431075	0	0	0.121121	0.032	0.0536338	-0.0165543	-0.0165543	0.017576	1663
seq.4337.49	P02741	CRP	CRP	-0.398646	-0.398646	0.043906	2854	1.98318e-19	3.28351e-17	-0.186268	-0.186268	0.0517326	2854	0.000322905	0.00100383	-0.382965	-0.382965	0.0454727	2853	5.7872e-17	8.60403e-15	-0.0700323	-0.0700323	0.0529409	2853	0.185995	0.268205	0.00319548	0.21	0.283977	0.215695	0	0	0.0145986	0.21	0.283977	-0.0161632	0.182	0.239756	-0.382965	0	0	0.0404962	0.182	0.239756	0.0540213	0.0540213	0.0715142	1669
seq.9005.16	Q9UIW2	PLXNA1	PLXNA1	0.0375981	0.0375981	0.0120551	2848	0.00183371	0.0408519	0.0258587	0.0258587	0.0140593	2848	0.0659806	0.111214	0.0341202	0.0341202	0.0124948	2847	0.00635787	0.125862	0.015404	0.015404	0.0145559	2847	0.290024	0.38506	0.00071203	0.466	0.547243	0.219945	0	0	0.00322687	0.466	0.547243	0.00323386	0.344	0.413495	0.0341202	0.004	0.00582857	0.0865732	0.346	0.415899	0.00985616	0.00985616	0.0204115	1665
seq.11563.51	Q96C24	SYTL4	SYTL4_1	-0.0741074	-0.0741074	0.0101195	2844	3.13642e-13	3.7457e-11	-0.0423862	-0.0423862	0.0118636	2844	0.000359072	0.00110747	-0.0693267	-0.0693267	0.0104762	2843	4.34935e-11	5.11049e-09	-0.0214003	-0.0214003	0.0121949	2843	0.0793924	0.130972	0.00266768	0.232	0.306756	0.215854	0	0	0.0122079	0.232	0.306756	-0.00470147	0.09	0.131143	-0.0693267	0	0	0.0635093	0.09	0.131143	-0.037993	-0.037993	0.0173624	1662
seq.21887.2	Q8IUK8	CBLN2	CBLN2	0.0537623	0.0537623	0.0144135	2854	0.000195205	0.0069206	0.0473415	0.0473415	0.0167982	2854	0.00486184	0.0114143	0.0463088	0.0463088	0.0149228	2853	0.00193295	0.0545795	0.0332861	0.0332861	0.0173736	2853	0.0554778	0.0970801	0.00170337	0.086	0.13585	0.216986	0	0	0.00778898	0.086	0.13585	0.00678739	0.046	0.0743077	0.0463088	0.004	0.00582857	0.127832	0.048	0.076843	-0.00610309	-0.00610309	0.0245377	1669
seq.21940.12	O00744	WNT10B	WNT10B	-0.242981	-0.242981	0.0138459	2841	1.53874e-65	5.89984e-63	-0.0783413	-0.0783413	0.0169126	2841	3.78187e-06	1.7295e-05	-0.241811	-0.241811	0.0143395	2840	6.97816e-61	2.67557e-58	-0.00525089	-0.00525089	0.0166997	2840	0.753217	0.811114	0.00238102	0.648	0.70745	0.215393	0	0	0.0109335	0.648	0.70745	-0.00123399	0.698	0.75056	-0.241811	0	0	0.0050772	0.698	0.75056	0.0235893	0.0235893	0.0249577	1661
seq.21891.31	Q53RD9	FBLN7	FBLN7	0.0364512	0.0364512	0.0112043	2852	0.00115389	0.0288854	0.0307092	0.0307092	0.0130542	2852	0.0187179	0.0376686	0.0317305	0.0317305	0.0116026	2851	0.00628097	0.125183	0.0210804	0.0210804	0.0135064	2851	0.118687	0.184207	0.000742082	0.39	0.473571	0.21811	0	0	0.0033908	0.39	0.473571	0.00531799	0.126	0.1764	0.0317305	0.006	0.00843307	0.143541	0.124	0.174283	0.00985654	0.00985654	0.0187711	1668
seq.11539.4	P56134	ATP5MF	ATP5MF	-0.0387996	-0.0387996	0.0118942	2837	0.00111917	0.0285215	-0.0326019	-0.0326019	0.0138491	2837	0.0186361	0.0375246	-0.0337929	-0.0337929	0.0123162	2836	0.00611195	0.124077	-0.0223638	-0.0223638	0.0143276	2836	0.118662	0.184207	0.0010612	0.264	0.343971	0.217389	0	0	0.00485786	0.264	0.343971	-0.00468955	0.108	0.154224	-0.0337929	0.008	0.0110698	0.121862	0.108	0.154224	-0.0260988	-0.0260988	0.0211776	1662
seq.8956.96	Q96GP6	SCARF2	SCARF2_1	0.0264214	0.0264214	0.00871348	2850	0.00244929	0.0499805	0.014025	0.014025	0.0101576	2850	0.167467	0.243854	0.0249779	0.0249779	0.00902488	2849	0.00568238	0.117603	0.00646326	0.00646326	0.0105072	2849	0.538519	0.627196	0.000126963	0.814	0.849702	0.218259	0	0	0.000581368	0.814	0.849702	0.00132881	0.554	0.621943	0.0249779	0.004	0.00582857	0.0505123	0.556	0.624189	0.0100038	0.0100038	0.0149572	1665
seq.21115.48	Q7Z5W3	BCDIN3D	BCDIN3D	-0.85278	-0.85278	0.0262254	2854	1.36629e-197	1.65891e-194	-0.248243	-0.248243	0.0354405	2854	3.07886e-12	4.02685e-11	-0.855324	-0.855324	0.0271689	2853	5.57194e-187	6.76526e-184	0.0113606	0.0113606	0.031631	2853	0.719501	0.782946	-0.0046493	0.562	0.634918	0.22358	0	0	-0.0212363	0.562	0.634918	0.00245142	0.796	0.830912	-0.855324	0	0	-0.00287431	0.796	0.830912	-0.0457973	-0.0457973	0.0414791	1669
seq.5108.72	Q9UM47	NOTCH3	NOTCH3	0.0415559	0.0415559	0.00854839	2854	1.22955e-06	6.94363e-05	0.0273563	0.0273563	0.00998033	2854	0.00616307	0.0140751	0.0380138	0.0380138	0.00885248	2853	1.81222e-05	0.000862877	0.0158185	0.0158185	0.0103064	2853	0.124937	0.192099	0.00114801	0.388	0.472751	0.217789	0	0	0.00524357	0.388	0.472751	0.00369504	0.144	0.196214	0.0380138	0	0	0.0885912	0.144	0.196214	0.00777389	0.00777389	0.0146477	1669
seq.25121.7	Q5JPE7	NOMO2	NOMO2	-0.0382175	-0.0382175	0.0105766	2853	0.000307449	0.0102272	-0.0351008	-0.0351008	0.0123247	2853	0.00443082	0.0105279	-0.0325751	-0.0325751	0.0109491	2852	0.00295323	0.0754888	-0.0252231	-0.0252231	0.0127477	2852	0.0479526	0.0858526	0.00196769	0.05	0.0854067	0.216373	0	0	0.00901203	0.05	0.0854067	-0.00519791	0.05	0.0796875	-0.0325751	0.002	0.00307759	0.137609	0.052	0.0825067	-0.00919043	-0.00919043	0.0185788	1668
seq.12754.14	Q9Y534	CSDC2	CSDC2	-0.0374563	-0.0374563	0.0121926	2831	0.00214618	0.0458502	-0.0142064	-0.0142064	0.0142315	2831	0.318247	0.414079	-0.0367586	-0.0367586	0.0126222	2830	0.00361669	0.0873443	-0.0031515	-0.0031515	0.0147109	2830	0.830384	0.873048	-0.000329852	0.754	0.798748	0.216871	0	0	-0.00152327	0.754	0.798748	-0.000713275	0.79	0.827067	-0.0367586	0.004	0.00582857	0.0190349	0.788	0.824974	-0.0141257	-0.0141257	0.0224532	1656
seq.7943.16	Q86UP6	CUZD1	CUZD1	0.0828284	0.0828284	0.015752	2839	1.56222e-07	1.07365e-05	0.0539125	0.0539125	0.0183742	2839	0.00337152	0.00826369	0.0758964	0.0758964	0.0163121	2838	3.42509e-06	0.000190472	0.0308982	0.0308982	0.0189642	2838	0.103362	0.163765	0.00256039	0.098	0.150802	0.216406	0	0	0.0116931	0.098	0.150802	0.00676746	0.084	0.123407	0.0758964	0	0	0.0818672	0.084	0.123407	0.00328938	0.00328938	0.026085	1659
seq.12501.10	O75347	TBCA	TBCA	-0.77686	-0.77686	0.0160594	2854	0	0	-0.269137	-0.269137	0.0247148	2854	4.36642e-27	7.75839e-25	-0.768847	-0.768847	0.0166276	2853	0	0	-0.0357804	-0.0357804	0.0193585	2853	0.0646616	0.110138	0.0241606	0.086	0.13585	0.194099	0	0	0.110697	0.086	0.13585	-0.00879517	0.08	0.118506	-0.768847	0	0	0.01131	0.08	0.118506	0.0391187	0.0391187	0.026044	1668
seq.12707.26	Q14195	DPYSL3	DPYSL3	0.035039	0.035039	0.0103663	2848	0.000734427	0.0208996	0.0294716	0.0294716	0.0120775	2848	0.0147398	0.0304623	0.0305102	0.0305102	0.0107351	2847	0.00451369	0.101176	0.0202079	0.0202079	0.0124952	2847	0.105935	0.16744	0.000653686	0.51	0.587323	0.218859	0	0	0.0029779	0.51	0.587323	0.00448985	0.096	0.139317	0.0305102	0.006	0.00843307	0.128281	0.098	0.141644	0.0323664	0.0323664	0.0177742	1665
seq.8235.48	P05060	CHGB	CHGB	0.0476001	0.0476001	0.0135002	2851	0.000428737	0.0135798	0.0318853	0.0318853	0.0157433	2851	0.0429264	0.0769296	0.0434134	0.0434134	0.0139819	2850	0.0019217	0.0545529	0.01872	0.01872	0.0162813	2850	0.250327	0.341586	0.000437298	0.682	0.731153	0.218223	0	0	0.0019999	0.682	0.731153	0.00397825	0.28	0.348293	0.0434134	0.004	0.00582857	0.0839442	0.28	0.348293	0.016548	0.016548	0.0223335	1668
seq.21373.8	Q9H974	QTRT2	QTRT2	-0.0392822	-0.0392822	0.00949217	2848	3.59913e-05	0.00146478	-0.032128	-0.032128	0.0110635	2848	0.00371302	0.00901151	-0.0344222	-0.0344222	0.00982837	2847	0.000468305	0.0162457	-0.0216747	-0.0216747	0.011438	2847	0.0581959	0.101111	0.00154475	0.188	0.26014	0.217834	0	0	0.00704147	0.188	0.26014	-0.00443657	0.048	0.076843	-0.0344222	0	0	0.114172	0.048	0.076843	-0.0317905	-0.0317905	0.0153701	1666
seq.5245.40	P54646	PRKAA2	PRKAA2	0.0738882	0.0738882	0.0224909	2854	0.00103124	0.0272592	0.0679592	0.0679592	0.0262033	2854	0.00954801	0.0206966	0.0629488	0.0629488	0.0232873	2853	0.00690956	0.131871	0.0488533	0.0488533	0.0271119	2853	0.0716648	0.120073	0.00145649	0.132	0.193131	0.218255	0	0	0.0066291	0.132	0.193131	0.0109681	0.07	0.10589	0.0629488	0.014	0.0181087	0.148384	0.072	0.107548	0.0627273	0.0627273	0.0371567	1669
seq.18336.31	P32320	CDA	CDA	-0.325377	-0.325377	0.0169394	2852	1.99503e-77	8.5493e-75	-0.0784926	-0.0784926	0.0209043	2852	0.000176913	0.000582644	-0.33021	-0.33021	0.0175443	2851	1.39333e-74	5.97085e-72	0.0216085	0.0216085	0.0204234	2851	0.290133	0.385135	-0.00645869	0.228	0.303716	0.225384	0	0	-0.0295018	0.228	0.303716	0.00438664	0.29	0.357	-0.33021	0	0	-0.0134632	0.29	0.357	0.0107684	0.0107684	0.027681	1667
seq.12616.45	Q9UHY1	NRBP1	NRBP1	0.0853767	0.0853767	0.0126876	2845	2.05568e-11	2.23517e-09	0.0600402	0.0600402	0.014846	2845	5.38957e-05	0.000198398	0.0771926	0.0771926	0.0131266	2844	4.56348e-09	3.77783e-07	0.0367198	0.0367198	0.0152826	2844	0.0163374	0.034083	0.00356157	0.088	0.137789	0.214678	0	0	0.0163196	0.088	0.137789	0.00781984	0.034	0.0567196	0.0771926	0	0	0.0919846	0.034	0.0567196	-0.00312806	-0.00312806	0.0203005	1663
seq.21238.40	Q96JB5	CDK5RAP3	CDK5RAP3	-0.146865	-0.146865	0.014057	2850	4.23364e-25	8.81202e-23	-0.0142322	-0.0142322	0.0166868	2850	0.393785	0.492231	-0.15425	-0.15425	0.0145586	2849	9.40212e-26	1.95698e-23	0.0328487	0.0328487	0.0169627	2849	0.0529026	0.0933613	-0.00631903	0.022	0.042	0.226593	0	0	-0.0286871	0.022	0.042	0.00728185	0.056	0.0873013	-0.15425	0	0	-0.049547	0.056	0.0873013	0.0272194	0.0272194	0.0243761	1667
seq.22472.4	Q99081	TCF12	TCF12	-0.448741	-0.448741	0.0350516	2854	1.57909e-36	4.10845e-34	-0.0477652	-0.0477652	0.0419542	2854	0.255004	0.346135	-0.469988	-0.469988	0.0362814	2853	2.46809e-37	6.91539e-35	0.094883	0.094883	0.0422401	2853	0.0247625	0.0487948	-0.00933241	0.016	0.0319106	0.228768	0	0	-0.0425291	0.016	0.0319106	0.0215673	0.044	0.0714	-0.469988	0	0	-0.0480963	0.044	0.0714	0.0719636	0.0719636	0.0595057	1669
seq.7965.25	P09105	HBQ1	HBQ1_2	-0.430474	-0.430474	0.0202051	2854	1.3617e-93	7.08572e-91	-0.0718102	-0.0718102	0.0252895	2854	0.00455005	0.0107704	-0.444612	-0.444612	0.0209079	2853	2.85403e-93	1.48511e-90	0.0631362	0.0631362	0.0243417	2853	0.00954226	0.021278	-0.0163817	0.004	0.00952	0.235792	0	0	-0.0746623	0.004	0.00952	0.0132048	0.008	0.0156066	-0.444612	0	0	-0.0306087	0.008	0.0156066	0.0507432	0.0507432	0.0324617	1669
seq.13732.79	Q16619	CTF1	CTF1_1	0.247477	0.247477	0.00899023	2845	4.28723e-148	3.12324e-145	0.103341	0.103341	0.0116181	2845	1.01761e-18	4.46585e-17	0.240715	0.240715	0.00930249	2844	9.22312e-133	6.10822e-130	0.0301437	0.0301437	0.0108304	2844	0.00541711	0.0129347	0.0196639	0.01	0.0207558	0.199441	0	0	0.0897465	0.01	0.0207558	0.00636661	0.004	0.00830233	0.240715	0	0	0.0257673	0.004	0.00865455	0.0141597	0.0141597	0.0122713	1665
seq.25262.6	O43264	ZW10	ZW10	-0.378097	-0.378097	0.0142214	2854	2.46514e-139	1.6326e-136	-0.0536457	-0.0536457	0.0184668	2854	0.00370099	0.00898725	-0.39278	-0.39278	0.0146956	2853	1.21932e-140	8.88271e-138	0.0655688	0.0655688	0.0171091	2853	0.000129646	0.000458481	-0.0275912	0	0	0.247364	0	0	-0.125544	0	0	0.015362	0	0	-0.39278	0	0	-0.0407028	0	0	0.0586881	0.0586881	0.0241135	1669
seq.12587.65	P36404	ARL2	ARL2	-0.542658	-0.542658	0.0205882	2852	3.28003e-137	1.99125e-134	-0.327615	-0.327615	0.0260112	2852	1.93655e-35	1.28252e-32	-0.503489	-0.503489	0.0211483	2851	2.02797e-114	1.23115e-111	-0.174402	-0.174402	0.024617	2851	1.74944e-12	2.55404e-11	0.045182	0	0	0.175723	0	0	0.204531	0	0	-0.0400966	0	0	-0.503489	0	0	0.0737632	0	0	-0.174554	-0.174554	0.0364903	1668
seq.19819.7	Q2M5E4	RGS21	RGS21_2	-0.0437143	-0.0437143	0.0100716	2849	1.47205e-05	0.00066608	0.00935599	0.00935599	0.0117598	2849	0.426336	0.524308	-0.0491397	-0.0491397	0.010426	2848	2.5558e-06	0.000144333	0.0242496	0.0242496	0.0121349	2848	0.0457752	0.082563	-0.00286268	0.014	0.02856	0.221974	0	0	-0.013065	0.014	0.02856	0.00524179	0.066	0.100692	-0.0491397	0	0	-0.119409	0.066	0.100692	0.0211383	0.0211383	0.0167251	1667
seq.11293.14	Q6UXK5	LRRN1	LRRN1_1	0.453461	0.453461	0.0107731	2842	2.32051e-301	4.22622e-298	0.193293	0.193293	0.0155692	2842	1.67027e-34	8.69139e-32	0.44023	0.44023	0.0111267	2841	4.28599e-273	7.80586e-270	0.0586877	0.0586877	0.0129582	2841	6.17064e-06	2.86691e-05	0.045824	0	0	0.174797	0	0	0.207704	0	0	0.0139517	0	0	0.44023	0	0	0.0307183	0	0	0.0190752	0.0190752	0.0137113	1658
seq.21508.7	Q92185	ST8SIA1	ST8SIA1_1	-0.30537	-0.30537	0.0103148	2853	3.33276e-168	3.03489e-165	-0.0508529	-0.0508529	0.013704	2853	0.000210545	0.000680488	-0.315492	-0.315492	0.010663	2852	5.03306e-168	4.58323e-165	0.045138	0.045138	0.0124205	2852	0.000283821	0.000931367	-0.0271201	0	0	0.24602	0	0	-0.123893	0	0	0.0104055	0	0	-0.315492	0	0	-0.0341068	0	0	0.0350632	0.0350632	0.0156254	1668
seq.20512.2	P43121	MCAM	MCAM	0.0342116	0.0342116	0.010389	2852	0.00100314	0.0268767	-0.0141502	-0.0141502	0.0121135	2852	0.242851	0.332239	0.0401527	0.0401527	0.0107586	2851	0.000193549	0.00750002	-0.0263963	-0.0263963	0.0125237	2851	0.0351429	0.0657387	-0.00202469	0.026	0.0483437	0.222438	0	0	-0.00918588	0.026	0.0483437	-0.0059673	0.042	0.0684658	0.0401527	0	0	-0.174557	0.042	0.0684658	-0.0333591	-0.0333591	0.0179201	1669
seq.22782.80	Q9HBM1	SPC25	SPC25	1.42575	1.42575	0.017053	2853	0	0	0.536331	0.536331	0.0354799	2853	1.01014e-49	3.67945e-46	1.40095	1.40095	0.0175788	2852	0	0	0.110614	0.110614	0.0204637	2852	7.0012e-08	4.59493e-07	0.104944	0	0	0.109421	0	0	0.489558	0	0	0.0260405	0	0	1.40095	0	0	0.0182486	0	0	-0.0121552	-0.0121552	0.0186584	1663
seq.21916.82	Q96BN8	OTULIN	OTULIN	0.121035	0.121035	0.00745859	2850	1.03801e-56	3.43722e-54	0.00531047	0.00531047	0.00906843	2850	0.558191	0.646079	0.128669	0.128669	0.00771053	2849	1.01128e-59	3.50817e-57	-0.0339015	-0.0339015	0.00897005	2849	0.000160423	0.000554928	-0.015848	0	0	0.236191	0	0	-0.071924	0	0	-0.0075745	0.002	0.00440741	0.128669	0	0	-0.0625503	0.002	0.00495833	-0.0522089	-0.0522089	0.0119691	1668
seq.10025.1	P09622	DLD	DLD_1	0.0456086	0.0456086	0.0115055	2850	7.54941e-05	0.00284961	-0.0158782	-0.0158782	0.0134205	2850	0.236855	0.325809	0.0527986	0.0527986	0.0119122	2849	9.67451e-06	0.000482731	-0.0319588	-0.0319588	0.01386	2849	0.0211918	0.042789	-0.00295238	0.01	0.0207558	0.222427	0	0	-0.013452	0.01	0.0207558	-0.00719633	0.032	0.0536338	0.0527986	0	0	-0.157807	0.032	0.0536338	-0.060524	-0.060524	0.01896	1668
seq.10082.251	P07196	NEFL	NEFL	-0.543259	-0.543259	0.0132384	2851	1.0901e-289	1.58828e-286	-0.210854	-0.210854	0.0190317	2851	5.84847e-28	1.21732e-25	-0.53216	-0.53216	0.0136898	2850	1.36553e-265	1.98957e-262	-0.0496607	-0.0496607	0.0159368	2850	0.00185086	0.00500007	0.0341145	0.004	0.00952	0.184082	0	0	0.156347	0.004	0.00952	-0.0110569	0.004	0.00830233	-0.53216	0	0	0.0203546	0.004	0.00865455	0.0047786	0.0047786	0.0226838	1666
seq.5494.52	P62306	SNRPF	SNRPF	-0.155441	-0.155441	0.00938246	2843	6.37255e-59	2.21067e-56	-0.0154015	-0.0154015	0.0114317	2843	0.178005	0.256887	-0.163038	-0.163038	0.0097035	2842	1.77941e-60	6.48151e-58	0.0339792	0.0339792	0.0112941	2842	0.00264763	0.0068714	-0.0119094	0.006	0.013061	0.231646	0	0	-0.0541985	0.006	0.013061	0.00793206	0.008	0.0156066	-0.163038	0	0	-0.0511395	0.008	0.0156066	0.0504235	0.0504235	0.0156116	1660
seq.14318.1	Q9UBQ0	VPS29	VPS29	-0.192789	-0.192789	0.00960667	2843	6.9089e-84	3.35542e-81	-0.0187139	-0.0187139	0.0119377	2843	0.117079	0.180779	-0.202332	-0.202332	0.00992828	2842	2.79969e-86	1.35972e-83	0.0426169	0.0426169	0.0115516	2842	0.000229111	0.000769513	-0.0195548	0	0	0.238324	0	0	-0.0893855	0	0	0.00960485	0	0	-0.202332	0	0	-0.0498367	0	0	0.0478414	0.0478414	0.0158389	1666
seq.12750.9	P05107	ITGB2	ITGB2	-0.0276697	-0.0276697	0.00867057	2841	0.00143219	0.0337653	-0.0564588	-0.0564588	0.0100727	2841	2.28104e-08	1.55302e-07	-0.0162177	-0.0162177	0.00894	2840	0.0697734	0.46	-0.0515614	-0.0515614	0.0104243	2840	8.00638e-07	4.34624e-06	0.00445611	0	0	0.212225	0	0	0.0205653	0	0	-0.0103267	0	0	-0.0162177	0.058	0.0661534	0.389036	0.002	0.00495833	-0.0597964	-0.0597964	0.0143432	1660
seq.25454.38	P55345	PRMT2	PRMT2	-0.0596859	-0.0596859	0.0176099	2854	0.000710136	0.0205291	-0.128026	-0.128026	0.0204031	2854	4.03185e-10	3.66235e-09	-0.0332799	-0.0332799	0.0181451	2853	0.0667425	0.451755	-0.117925	-0.117925	0.0211251	2853	2.59825e-08	1.86302e-07	0.00455566	0	0	0.215245	0	0	0.0207264	0	0	-0.0267636	0	0	-0.0332799	0.062	0.0704904	0.445737	0	0	-0.159802	-0.159802	0.0286396	1668
seq.18327.6	Q9Y5X3	SNX5	SNX5	0.0468536	0.0468536	0.0152343	2852	0.00212112	0.0455822	0.102481	0.102481	0.0176557	2852	7.17045e-09	5.28177e-08	0.0256291	0.0256291	0.0157096	2851	0.10291	0.540519	0.0947008	0.0947008	0.0182835	2851	2.37894e-07	1.42874e-06	0.0041416	0	0	0.216853	0	0	0.0187407	0	0	0.0208461	0	0	0.0256291	0.088	0.0978692	0.448542	0.004	0.00865455	0.0980306	0.0980306	0.0253596	1668
seq.5452.71	P07306	ASGR1	ASGR1	-0.0737426	-0.0737426	0.0217668	2852	0.000714004	0.0205594	-0.283635	-0.283635	0.0248294	2852	1.3918e-29	3.49629e-27	-0.0110242	-0.0110242	0.0220937	2851	0.617836	0.908914	-0.280291	-0.280291	0.0257207	2851	4.02674e-27	9.77826e-25	0.008032	0.002	0.00562205	0.21552	0	0	0.035929	0.002	0.00562205	-0.06072	0	0	-0.0110242	0.612	0.615448	0.84634	0.004	0.00865455	-0.212565	-0.212565	0.0362486	1667
seq.12668.7	O75351	VPS4B	VPS4B	-0.0480956	-0.0480956	0.013012	2854	0.000222929	0.00758896	-0.107841	-0.107841	0.0150505	2854	9.83713e-13	1.40242e-11	-0.0256937	-0.0256937	0.0133841	2853	0.0549936	0.416887	-0.100043	-0.100043	0.0155823	2853	1.58723e-10	1.63089e-09	0.00539869	0	0	0.214235	0	0	0.0245804	0	0	-0.0221813	0	0	-0.0256937	0.05	0.0579545	0.463318	0	0	-0.118051	-0.118051	0.0218534	1669
seq.12676.1	Q9BY11	PACSIN1	PACSIN1	0.0571693	0.0571693	0.0187059	2851	0.00226224	0.0474077	0.175999	0.175999	0.0215712	2851	5.00989e-16	1.2499e-14	0.0189959	0.0189959	0.0191876	2850	0.322253	0.77428	0.170221	0.170221	0.0223469	2850	3.50425e-14	6.86248e-13	0.00494475	0.006	0.013061	0.217312	0	0	0.022248	0.006	0.013061	0.0368286	0	0	0.0189959	0.298	0.309262	0.659721	0	0	0.150476	0.150476	0.0306026	1666
seq.7948.129	A6NH11	GLTPD2	GLTPD2	-0.0393087	-0.0393087	0.012083	2854	0.00115434	0.0288854	-0.109733	-0.109733	0.013943	2854	4.98928e-15	1.04445e-13	-0.0158117	-0.0158117	0.0124037	2853	0.202501	0.673949	-0.104934	-0.104934	0.0144409	2853	4.74146e-13	7.69299e-12	0.00589023	0.002	0.00562205	0.21319	0	0	0.0268862	0.002	0.00562205	-0.0248411	0	0	-0.0158117	0.208	0.219692	0.611056	0.002	0.00495833	-0.11238	-0.11238	0.02062	1669
seq.25453.57	Q9BZX4	ROPN1B	ROPN1B	-0.04467	-0.04467	0.0136589	2836	0.00108679	0.0281705	-0.0992509	-0.0992509	0.0158351	2836	4.21903e-10	3.81809e-09	-0.0239346	-0.0239346	0.0140813	2835	0.0892891	0.510574	-0.0919215	-0.0919215	0.0164066	2835	2.31285e-08	1.66989e-07	0.00517613	0.002	0.00562205	0.215938	0	0	0.0234093	0.002	0.00562205	-0.0198313	0	0	-0.0239346	0.092	0.101684	0.453122	0	0	-0.0973567	-0.0973567	0.0235762	1658
seq.11171.25	P21333	FLNA	FLNA_1	0.0635742	0.0635742	0.0209076	2849	0.00238154	0.048872	0.175866	0.175866	0.0241633	2849	4.35368e-13	6.60762e-12	0.0260151	0.0260151	0.021489	2848	0.226139	0.69541	0.167977	0.167977	0.0250246	2848	2.29995e-11	2.72441e-10	0.00450991	0.004	0.00952	0.216169	0	0	0.0204365	0.004	0.00952	0.0371325	0	0	0.0260151	0.214	0.225363	0.588027	0	0	0.213158	0.213158	0.0342734	1668
seq.8086.49	Q9Y287	ITM2B	ITM2B	0.0380911	0.0380911	0.0116045	2846	0.00104154	0.0272937	0.0741363	0.0741363	0.0134585	2846	3.94227e-08	2.56209e-07	0.0230444	0.0230444	0.0119738	2845	0.0543832	0.415359	0.0671424	0.0671424	0.0139343	2845	1.52239e-06	7.87127e-06	0.00415375	0.004	0.00952	0.215679	0	0	0.018895	0.004	0.00952	0.0155631	0	0	0.0230444	0.052	0.0600777	0.403111	0.004	0.00865455	0.0583876	0.0583876	0.0190511	1668
seq.2575.5	P41159	LEP	LEP_1	-0.116129	-0.116129	0.0380755	2854	0.00230959	0.047664	-0.344758	-0.344758	0.0439295	2854	5.92892e-15	1.21504e-13	-0.041769	-0.041769	0.0390831	2853	0.285285	0.74759	-0.332081	-0.332081	0.0455019	2853	3.76309e-13	6.24467e-12	0.00546873	0	0	0.213739	0	0	0.0249477	0	0	-0.0738602	0	0	-0.041769	0.302	0.312504	0.638768	0.004	0.00865455	-0.237472	-0.237472	0.0652265	1669
seq.2578.67	P13500	CCL2	CCL2	0.059665	0.059665	0.0183176	2842	0.00113822	0.0287915	0.194382	0.194382	0.0210572	2842	5.08453e-20	2.78502e-18	0.0172925	0.0172925	0.0187319	2841	0.356004	0.794133	0.189128	0.189128	0.0218132	2841	7.11586e-18	2.8483e-16	0.00587981	0	0	0.214391	0	0	0.0266935	0	0	0.0415127	0	0	0.0172925	0.35	0.355983	0.705936	0	0	0.180952	0.180952	0.0292328	1661
seq.12813.18	Q8NDI1	EHBP1	EHBP1	0.0364007	0.0364007	0.010411	2836	0.000478902	0.0148478	0.0738912	0.0738912	0.0120792	2836	1.08326e-09	9.15496e-09	0.0214403	0.0214403	0.0107245	2835	0.0456824	0.384845	0.0674313	0.0674313	0.0124978	2835	7.39913e-08	4.843e-07	0.0043009	0	0	0.214113	0	0	0.0196915	0	0	0.0144766	0	0	0.0214403	0.056	0.0640769	0.403059	0	0	0.0590687	0.0590687	0.0162045	1662
seq.22528.1	Q9UIL8	PHF11	PHF11	0.0289161	0.0289161	0.00901168	2835	0.00134804	0.0325181	0.0774038	0.0774038	0.0104162	2835	1.41792e-13	2.32503e-12	0.0123875	0.0123875	0.00926244	2834	0.181202	0.651492	0.07363	0.07363	0.0107902	2834	1.08026e-11	1.33839e-10	0.00472432	0.006	0.013061	0.215574	0	0	0.0214451	0.006	0.013061	0.0166929	0	0	0.0123875	0.19	0.202478	0.574026	0	0	0.0678259	0.0678259	0.0141878	1654
seq.7763.25	P55287	CDH11	CDH11_2	-0.0442627	-0.0442627	0.0141626	2848	0.00179404	0.0403382	-0.103705	-0.103705	0.0164025	2848	2.97771e-10	2.76339e-09	-0.0226079	-0.0226079	0.0145878	2847	0.121305	0.575705	-0.0968531	-0.0968531	0.016984	2847	1.30097e-08	9.81116e-08	0.00427782	0.002	0.00562205	0.216098	0	0	0.0194115	0.002	0.00562205	-0.0217225	0	0	-0.0226079	0.128	0.138473	0.490013	0.004	0.00865455	-0.137223	-0.137223	0.0240007	1667
seq.18877.15	Q99439	CNN2	CNN2	0.0344354	0.0344354	0.0103795	2853	0.000919257	0.0250816	0.0895181	0.0895181	0.0119936	2853	1.10992e-13	1.85879e-12	0.0154663	0.0154663	0.0106654	2852	0.147132	0.609355	0.0848283	0.0848283	0.0124198	2852	1.03305e-11	1.28646e-10	0.00517168	0.002	0.00562205	0.215471	0	0	0.0234392	0.002	0.00562205	0.0194367	0	0	0.0154663	0.13	0.140211	0.556879	0	0	0.0990625	0.0990625	0.0175243	1668
seq.10980.11	P22303	ACHE	ACHE_1	0.141579	0.141579	0.0240914	2853	4.66947e-09	3.91497e-07	0.506671	0.506671	0.0265847	2853	2.52929e-76	1.84259e-72	0.0304024	0.0304024	0.0236393	2852	0.198514	0.671701	0.497455	0.497455	0.0275306	2852	3.48516e-69	2.53894e-65	0.0252461	0	0	0.191988	0	0	0.116216	0	0	0.105121	0	0	0.0304024	0.182	0.194533	0.775666	0	0	0.422405	0.422405	0.0367503	1668
seq.24111.10	P26641	EEF1G	EEF1G	0.0343951	0.0343951	0.0110448	2847	0.00186315	0.0411942	0.112129	0.112129	0.0127056	2847	1.8687e-18	7.79429e-17	0.0099584	0.0099584	0.0113067	2846	0.378528	0.809885	0.109107	0.109107	0.0131612	2846	1.72314e-16	5.1447e-15	0.00538742	0.002	0.00562205	0.215385	0	0	0.0244026	0.002	0.00562205	0.0236393	0	0	0.0099584	0.394	0.399597	0.703598	0.002	0.00495833	0.124087	0.124087	0.0181321	1666
seq.11245.43	P21333	FLNA	FLNA_2	0.0964743	0.0964743	0.0296628	2854	0.0011578	0.0288854	0.21569	0.21569	0.034362	2854	3.977e-10	3.61704e-09	0.0516895	0.0516895	0.0305619	2853	0.0908873	0.514134	0.200001	0.200001	0.0355812	2853	2.08238e-08	1.52158e-07	0.00407308	0.002	0.00562205	0.21595	0	0	0.0185121	0.002	0.00562205	0.0427377	0	0	0.0516895	0.112	0.121902	0.452599	0	0	0.194123	0.194123	0.0503033	1669
seq.8255.34	Q9Y6F6	IRAG1	IRAG1	0.0829226	0.0829226	0.0263013	2853	0.00163395	0.0376688	0.253977	0.253977	0.0303092	2853	8.22692e-17	2.49721e-15	0.0278201	0.0278201	0.0269656	2852	0.302307	0.759678	0.245511	0.245511	0.0314002	2852	7.44641e-15	1.62416e-13	0.00607571	0.002	0.00562205	0.218027	0	0	0.0271113	0.002	0.00562205	0.0571115	0	0	0.0278201	0.308	0.317792	0.672441	0	0	0.285858	0.285858	0.0454203	1669
seq.9172.69	P22894	MMP8	MMP8_2	0.267951	0.267951	0.0509186	2854	1.52784e-07	1.06003e-05	0.820954	0.820954	0.0575519	2854	1.20151e-44	2.91767e-41	0.0902543	0.0902543	0.0511849	2853	0.077957	0.478447	0.793561	0.793561	0.0595913	2853	2.69011e-39	6.53249e-36	0.0146371	0	0	0.211875	0	0	0.0646195	0	0	0.183705	0	0	0.0902543	0.082	0.0914813	0.670556	0	0	0.843815	0.843815	0.0810232	1669
seq.15468.14	Q03591	CFHR1	CFHR1_1	-0.0369394	-0.0369394	0.0119367	2854	0.00198979	0.0431418	-0.0776135	-0.0776135	0.0138444	2854	2.26683e-08	1.5448e-07	-0.0209863	-0.0209863	0.0123132	2853	0.0884202	0.506799	-0.0712438	-0.0712438	0.0143355	2853	7.10007e-07	3.9037e-06	0.00391968	0.004	0.00952	0.215656	0	0	0.0178511	0.004	0.00952	-0.015995	0	0	-0.0209863	0.096	0.105452	0.432516	0	0	-0.0896241	-0.0896241	0.0200223	1668
seq.21901.14	P26006	ITGA3	ITGA3	-0.0405094	-0.0405094	0.0121744	2838	0.000887693	0.0243115	-0.0899812	-0.0899812	0.0140995	2838	2.03621e-10	1.94414e-09	-0.0218752	-0.0218752	0.0125392	2837	0.0811732	0.48714	-0.0833537	-0.0833537	0.0145974	2837	1.24572e-08	9.44335e-08	0.00481089	0	0	0.21563	0	0	0.021824	0	0	-0.0187897	0	0	-0.0218752	0.08	0.0895298	0.462062	0.002	0.00495833	-0.0986434	-0.0986434	0.0208142	1659
seq.8997.4	O95502	NPTXR	NPTXR_2	-0.059583	-0.059583	0.0193875	2850	0.00213734	0.0457956	-0.292805	-0.292805	0.021926	2850	1.68023e-39	2.44809e-36	0.0066325	0.0066325	0.0195208	2849	0.734058	0.947524	-0.294823	-0.294823	0.0227193	2849	1.87034e-37	3.40636e-34	0.00984223	0.002	0.00562205	0.212006	0	0	0.0443648	0.002	0.00562205	-0.0624694	0	0	0.0066325	0.742	0.744084	1.11878	0.006	0.0121705	-0.276449	-0.276449	0.0316177	1669
seq.17755.5	O60701	UGDH	UGDH	-0.0928519	-0.0928519	0.026727	2854	0.00052024	0.0159873	-0.254924	-0.254924	0.030815	2854	1.98433e-16	5.43452e-15	-0.038377	-0.038377	0.0274115	2853	0.161612	0.628587	-0.243276	-0.243276	0.0319134	2853	3.35231e-14	6.60043e-13	0.0072215	0.002	0.00562205	0.212752	0	0	0.0328289	0.002	0.00562205	-0.0558073	0	0	-0.038377	0.152	0.162955	0.592533	0.002	0.00495833	-0.233435	-0.233435	0.0464401	1669
seq.11666.72	P57771	RGS8	RGS8	-0.0490312	-0.0490312	0.0150315	2851	0.00111972	0.0285215	-0.120971	-0.120971	0.01739	2851	4.31446e-12	5.48531e-11	-0.0236315	-0.0236315	0.015461	2850	0.126509	0.583304	-0.113819	-0.113819	0.0180045	2850	2.99253e-10	2.93019e-09	0.00467428	0.002	0.00562205	0.214957	0	0	0.0212824	0.002	0.00562205	-0.0250236	0	0	-0.0236315	0.132	0.14194	0.514305	0.002	0.00495833	-0.133483	-0.133483	0.0252429	1667
seq.21804.15	Q5JSQ8	KHDC1L	KHDC1L_2	-0.0574098	-0.0574098	0.0187918	2851	0.00227114	0.0474077	-0.206316	-0.206316	0.0215654	2851	2.29534e-21	1.62345e-19	-0.011886	-0.011886	0.0191971	2850	0.535862	0.878186	-0.202699	-0.202699	0.0223447	2850	2.13331e-19	1.19548e-17	0.00619752	0.004	0.00952	0.215755	0	0	0.0279227	0.004	0.00952	-0.0460519	0	0	-0.011886	0.552	0.558255	0.794849	0	0	-0.218453	-0.218453	0.0309911	1668
seq.11681.8	P52594	AGFG1	AGFG1	0.0619009	0.0619009	0.0198803	2854	0.00186604	0.0411942	0.186023	0.186023	0.0229217	2854	7.10798e-16	1.73183e-14	0.0217224	0.0217224	0.0203929	2853	0.286878	0.748302	0.17943	0.17943	0.0237422	2853	5.50375e-14	1.04142e-12	0.00617519	0	0	0.215105	0	0	0.0279067	0	0	0.0387805	0	0	0.0217224	0.258	0.270106	0.640969	0.004	0.00865455	0.180723	0.180723	0.0335241	1669
seq.4990.87	P07359	GP1BA	GP1BA	0.0312872	0.0312872	0.0100219	2849	0.00181506	0.0406852	0.0580436	0.0580436	0.0116382	2849	6.48956e-07	3.40608e-06	0.0196887	0.0196887	0.0103445	2848	0.0571016	0.422318	0.0521016	0.0521016	0.0120445	2848	1.57241e-05	6.69493e-05	0.00324084	0.002	0.00562205	0.215163	0	0	0.0148388	0.002	0.00562205	0.0112805	0	0	0.0196887	0.07	0.0790823	0.364249	0	0	0.0435396	0.0435396	0.01702	1666
seq.21765.10	Q9NQC7	CYLD	CYLD	0.0627417	0.0627417	0.0191897	2850	0.00109002	0.0281705	0.133077	0.133077	0.0222459	2850	2.47775e-09	1.98793e-08	0.0352275	0.0352275	0.0197894	2849	0.0751635	0.473079	0.122336	0.122336	0.0230414	2849	1.18461e-07	7.38857e-07	0.0035523	0	0	0.218896	0	0	0.0159691	0	0	0.027162	0	0	0.0352275	0.064	0.0725333	0.435362	0.006	0.0121705	0.113905	0.113905	0.0319249	1667
seq.24937.7	Q9UNA1	ARHGAP26	ARHGAP26	0.0317679	0.0317679	0.00939776	2840	0.000733673	0.0208996	0.0631195	0.0631195	0.010909	2840	7.99458e-09	5.83144e-08	0.0189483	0.0189483	0.00969129	2839	0.050659	0.403776	0.0573701	0.0573701	0.0112931	2839	4.0167e-07	2.30226e-06	0.00406282	0	0	0.214786	0	0	0.0185645	0	0	0.0131045	0	0	0.0189483	0.048	0.0558176	0.408842	0.002	0.00495833	0.0791884	0.0791884	0.0145225	1660
seq.12016.60	P22681	CBL	CBL	0.0687762	0.0687762	0.0221999	2854	0.00196698	0.0429025	0.157844	0.157844	0.0257202	2854	9.57472e-10	8.14858e-09	0.0358691	0.0358691	0.0228773	2853	0.117018	0.569077	0.146957	0.146957	0.0266346	2853	3.74622e-08	2.58195e-07	0.00449213	0	0	0.216415	0	0	0.020335	0	0	0.0345329	0	0	0.0358691	0.126	0.136723	0.49051	0.002	0.00495833	0.144888	0.144888	0.0376863	1669
seq.17393.13	P16219	ACADS	ACADS	-0.0398203	-0.0398203	0.0118477	2838	0.000786861	0.0219628	-0.0875817	-0.0875817	0.0137059	2838	1.93138e-10	1.84647e-09	-0.0216272	-0.0216272	0.0122058	2837	0.0765225	0.47523	-0.0810147	-0.0810147	0.0141932	2837	1.26144e-08	9.55258e-08	0.00472713	0.002	0.00562205	0.215174	0	0	0.0214966	0.002	0.00562205	-0.0168401	0	0	-0.0216272	0.096	0.105452	0.437777	0.002	0.00495833	-0.0885322	-0.0885322	0.0195816	1661
seq.25068.131	P49448	GLUD2	GLUD2	-0.0336945	-0.0336945	0.0104536	2850	0.0012818	0.0311576	-0.0570373	-0.0570373	0.0121461	2850	2.77965e-06	1.30019e-05	-0.022501	-0.022501	0.0107958	2849	0.0372264	0.347495	-0.050242	-0.050242	0.0125692	2849	6.57163e-05	0.00024754	0.00292072	0.002	0.00562205	0.215845	0	0	0.0133509	0.002	0.00562205	-0.0105051	0	0	-0.022501	0.048	0.0558176	0.318278	0.002	0.00495833	-0.0660728	-0.0660728	0.0178255	1667
seq.25070.18	Q8TDZ2	MICAL1	MICAL1	0.0585441	0.0585441	0.0189123	2854	0.00198345	0.0431327	0.18062	0.18062	0.0217946	2854	1.75952e-16	4.89665e-15	0.019419	0.019419	0.0193906	2853	0.316686	0.772154	0.174726	0.174726	0.0225752	2853	1.37276e-14	2.83991e-13	0.00591853	0	0	0.214037	0	0	0.0269078	0	0	0.0408141	0	0	0.019419	0.278	0.289347	0.677602	0.004	0.00865455	0.163649	0.163649	0.0314759	1669
seq.21590.9	Q9H9E1	ANKRA2	ANKRA2	0.048996	0.048996	0.0151585	2839	0.0012423	0.0305595	0.133093	0.133093	0.017518	2839	4.07432e-14	7.36511e-13	0.0206866	0.0206866	0.0155681	2838	0.184027	0.65653	0.126823	0.126823	0.01814	2838	3.38057e-12	4.62922e-11	0.00534985	0	0	0.214967	0	0	0.0242826	0	0	0.0275993	0	0	0.0206866	0.2	0.2125	0.571581	0.004	0.00865455	0.130255	0.130255	0.0249961	1657
seq.11333.82	P42331	ARHGAP25	ARHGAP25	0.0702004	0.0702004	0.0230317	2854	0.00232486	0.0478434	0.128728	0.128728	0.0267496	2854	1.56925e-06	7.67761e-06	0.0443923	0.0443923	0.0237887	2853	0.0621291	0.43988	0.115255	0.115255	0.0276957	2853	3.25559e-05	0.000128967	0.00354734	0.006	0.013061	0.216355	0	0	0.0161315	0.006	0.013061	0.0251919	0	0	0.0443923	0.098	0.107319	0.362034	0	0	0.141914	0.141914	0.0389756	1669
seq.8262.20	P05090	APOD	APOD_2	0.0515694	0.0515694	0.0148485	2832	0.000522302	0.0159873	0.189728	0.189728	0.016913	2832	1.32372e-28	3.01353e-26	0.00949411	0.00949411	0.0150869	2831	0.529208	0.875668	0.186844	0.186844	0.017525	2831	4.77365e-26	8.91693e-24	0.00957669	0	0	0.215037	0	0	0.0426362	0	0	0.0409583	0	0	0.00949411	0.566	0.570797	0.811821	0	0	0.201355	0.201355	0.0241057	1656
seq.8258.22	Q8NBZ7	UXS1	UXS1	-0.0407715	-0.0407715	0.0118145	2851	0.000566709	0.0171306	-0.132165	-0.132165	0.0135626	2851	4.27893e-22	3.50247e-20	-0.0119694	-0.0119694	0.0120649	2850	0.321241	0.77428	-0.128527	-0.128527	0.0140495	2850	1.07284e-19	6.36575e-18	0.00792731	0	0	0.213819	0	0	0.0357495	0	0	-0.0305483	0	0	-0.0119694	0.338	0.345748	0.718485	0	0	-0.109973	-0.109973	0.0198512	1667
seq.7215.18	P00387	CYB5R3	CYB5R3	-0.0755533	-0.0755533	0.0241497	2848	0.00177453	0.040023	-0.137379	-0.137379	0.028052	2848	1.02591e-06	5.165e-06	-0.0481458	-0.0481458	0.0249351	2847	0.0536021	0.412781	-0.122809	-0.122809	0.0290362	2847	2.41582e-05	9.89279e-05	0.00386279	0	0	0.214165	0	0	0.0177169	0	0	-0.0278017	0	0	-0.0481458	0.048	0.0558176	0.366065	0.002	0.00495833	-0.0995208	-0.0995208	0.0425753	1667
seq.4880.21	Q9UK05	GDF2	GDF2	0.0730421	0.0730421	0.0238928	2854	0.0022558	0.0474077	0.343842	0.343842	0.0271088	2854	6.64761e-36	5.38087e-33	-0.00424019	-0.00424019	0.0241227	2853	0.860483	0.977273	0.345129	0.345129	0.0280845	2853	7.34666e-34	4.46003e-31	0.00781159	0.002	0.00562205	0.215031	0	0	0.0350543	0.002	0.00562205	0.079293	0	0	-0.00424019	0.804	0.804	1.0565	0	0	0.306363	0.306363	0.0381739	1669
seq.6283.60	Q8IX19	MCEMP1	MCEMP1	-0.0515349	-0.0515349	0.0166238	2852	0.00195367	0.0428689	-0.154759	-0.154759	0.019169	2852	9.97538e-16	2.35944e-14	-0.0180628	-0.0180628	0.0170559	2851	0.289672	0.749648	-0.149269	-0.149269	0.0198572	2851	7.45397e-14	1.38174e-12	0.00525315	0	0	0.215924	0	0	0.0237508	0	0	-0.0340054	0	0	-0.0180628	0.326	0.335395	0.653093	0.008	0.0156066	-0.16935	-0.16935	0.0278149	1667
seq.3049.61	P07477	PRSS1	PRSS1	0.0679603	0.0679603	0.021656	2846	0.00171742	0.0389763	0.129375	0.129375	0.0251602	2846	2.90192e-07	1.61378e-06	0.0419332	0.0419332	0.022352	2845	0.0607527	0.435614	0.116675	0.116675	0.0260442	2845	7.76289e-06	3.53675e-05	0.00390033	0	0	0.21324	0	0	0.0179623	0	0	0.0264317	0	0	0.0419332	0.072	0.0810852	0.386627	0.002	0.00495833	0.0784546	0.0784546	0.0370017	1665
seq.19272.9	Q9UBV8	PEF1	PEF1	0.0417981	0.0417981	0.012716	2849	0.00102476	0.0272592	0.0826487	0.0826487	0.0147513	2849	2.31049e-08	1.57014e-07	0.0249697	0.0249697	0.0131195	2848	0.057108	0.422318	0.0750609	0.0750609	0.015274	2848	9.41416e-07	5.05023e-06	0.0032812	0.004	0.00952	0.216765	0	0	0.0149114	0.004	0.00952	0.0152275	0	0	0.0249697	0.056	0.0640769	0.378819	0	0	0.06969	0.06969	0.0215692	1666
seq.6221.1	Q9BRR6	ADPGK	ADPGK	-0.0303099	-0.0303099	0.0099334	2850	0.00229942	0.0476531	-0.0907413	-0.0907413	0.0114571	2850	3.37048e-15	7.20057e-14	-0.0107248	-0.0107248	0.0101939	2849	0.292855	0.754134	-0.0874877	-0.0874877	0.0118669	2849	2.18462e-13	3.73591e-12	0.00565916	0.004	0.00952	0.216057	0	0	0.0255244	0.004	0.00952	-0.0194247	0	0	-0.0107248	0.33	0.338534	0.64428	0.002	0.00495833	-0.069825	-0.069825	0.0165248	1666
seq.19743.12	Q6UX27	VSTM1	VSTM1_1	-0.0456364	-0.0456364	0.0123167	2850	0.000215205	0.00739514	-0.115279	-0.115279	0.0142056	2850	7.1464e-16	1.73538e-14	-0.0212704	-0.0212704	0.0126388	2849	0.0924958	0.51482	-0.108828	-0.108828	0.0147092	2849	1.8004e-13	3.12283e-12	0.00631926	0	0	0.214597	0	0	0.0286047	0	0	-0.0217656	0	0	-0.0212704	0.076	0.0853208	0.505754	0	0	-0.125969	-0.125969	0.0213142	1667
seq.19483.16	Q06136	KDSR	KDSR	-0.0485377	-0.0485377	0.0152389	2845	0.00146262	0.0343715	-0.146016	-0.146016	0.0175599	2845	1.40044e-16	3.95433e-15	-0.01676	-0.01676	0.0156319	2844	0.283737	0.746487	-0.140893	-0.140893	0.0181979	2844	1.34771e-14	2.80516e-13	0.00568517	0.002	0.00562205	0.217725	0	0	0.0254472	0.002	0.00562205	-0.0331135	0	0	-0.01676	0.268	0.279754	0.663949	0.002	0.00495833	-0.130603	-0.130603	0.0252356	1664
seq.10565.19	O94933	SLITRK3	SLITRK3	0.117904	0.117904	0.0317075	2854	0.000204278	0.00705292	0.359222	0.359222	0.0363882	2854	1.26386e-22	1.1093e-20	0.0401978	0.0401978	0.0323715	2853	0.214425	0.683477	0.347021	0.347021	0.037688	2853	6.26829e-20	3.93659e-18	0.00827741	0	0	0.212138	0	0	0.0375537	0	0	0.0697919	0	0	0.0401978	0.216	0.2268	0.634531	0	0	0.287785	0.287785	0.0535142	1669
seq.2752.62	P43026	GDF5	GDF5	0.0520023	0.0520023	0.0157919	2843	0.0010035	0.0268767	0.140674	0.140674	0.0182319	2843	1.65171e-14	3.12538e-13	0.0220125	0.0220125	0.0162169	2842	0.174767	0.640431	0.133995	0.133995	0.0188816	2842	1.60789e-12	2.35684e-11	0.00563593	0.002	0.00562205	0.21525	0	0	0.0255151	0.002	0.00562205	0.0309509	0	0	0.0220125	0.206	0.218226	0.584383	0	0	0.124552	0.124552	0.0256344	1661
seq.7140.1	P08217	CELA2A	CELA2A	0.0759601	0.0759601	0.0226933	2849	0.000826783	0.0228148	0.176666	0.176666	0.0262649	2849	2.09485e-11	2.34064e-10	0.0392449	0.0392449	0.0233513	2848	0.0929439	0.515294	0.164816	0.164816	0.0271868	2848	1.51831e-09	1.33424e-08	0.00528257	0	0	0.212508	0	0	0.0242552	0	0	0.0372984	0	0	0.0392449	0.108	0.117908	0.487285	0.004	0.00865455	0.0834723	0.0834723	0.037027	1665
seq.2925.9	P05121	SERPINE1	SERPINE1	-0.0960447	-0.0960447	0.0310633	2852	0.00200803	0.0434081	-0.310848	-0.310848	0.0357718	2852	6.01367e-18	2.31797e-16	-0.0285985	-0.0285985	0.031806	2851	0.368648	0.803269	-0.302189	-0.302189	0.0370468	2851	5.09407e-16	1.42732e-14	0.00591689	0	0	0.213336	0	0	0.0269866	0	0	-0.0650413	0	0	-0.0285985	0.35	0.355983	0.694591	0.002	0.00495833	-0.28582	-0.28582	0.0522027	1668
seq.19193.18	P61758	VBP1	VBP1	0.0312788	0.0312788	0.00999551	2849	0.00177003	0.040023	0.066876	0.066876	0.0115959	2849	8.92617e-09	6.43833e-08	0.0174379	0.0174379	0.0103115	2848	0.0909249	0.514134	0.0615556	0.0615556	0.0120115	2848	3.17882e-07	1.86006e-06	0.00348698	0	0	0.216711	0	0	0.0158356	0	0	0.0144039	0	0	0.0174379	0.092	0.101684	0.452359	0.004	0.00865455	0.0497536	0.0497536	0.0165353	1663
seq.2797.56	P04114	APOB	APOB	0.127041	0.127041	0.0260126	2850	1.09793e-06	6.34795e-05	0.345522	0.345522	0.0297129	2850	1.4277e-30	4.00032e-28	0.0533271	0.0533271	0.0264217	2849	0.0436529	0.3788	0.329346	0.329346	0.0307595	2849	2.95493e-26	5.81801e-24	0.0123628	0	0	0.211337	0	0	0.0552652	0	0	0.0735846	0	0	0.0533271	0.056	0.0640769	0.57981	0	0	0.336741	0.336741	0.0421128	1668
seq.6586.19	O75078	ADAM11	ADAM11	-0.108429	-0.108429	0.0140809	2840	1.85913e-14	2.41853e-12	0.0102541	0.0102541	0.0165611	2840	0.535856	0.626297	-0.118751	-0.118751	0.0145662	2839	5.28808e-16	7.26861e-14	0.0462055	0.0462055	0.0169569	2839	0.00647195	0.0150922	-0.00543872	0.006	0.013061	0.224213	0	0	-0.02486	0.006	0.013061	0.00904656	0.006	0.0119665	-0.118751	0	0	-0.0824629	0.006	0.0121705	0.0331369	0.0331369	0.0242037	1660
seq.25114.256	Q9ULP9	TBC1D24	TBC1D24	-0.0324631	-0.0324631	0.00941966	2848	0.000576514	0.0172435	-0.0604138	-0.0604138	0.010925	2848	3.4955e-08	2.3045e-07	-0.0203247	-0.0203247	0.00971852	2847	0.0365859	0.343907	-0.0542573	-0.0542573	0.0113084	2847	1.68561e-06	8.6721e-06	0.00367837	0	0	0.215329	0	0	0.0167956	0	0	-0.0122449	0	0	-0.0203247	0.038	0.0449205	0.375961	0.004	0.00865455	-0.0639943	-0.0639943	0.0158142	1666
seq.21476.43	Q969S2	NEIL2	NEIL2	0.0303316	0.0303316	0.0090087	2835	0.000770245	0.0218336	0.0332943	0.0332943	0.0104989	2835	0.00153426	0.00408071	0.0245343	0.0245343	0.00932629	2834	0.00856806	0.155269	0.0258141	0.0258141	0.0108666	2834	0.0175895	0.0362845	0.00147118	0.14	0.201532	0.218316	0	0	0.00669369	0.14	0.201532	0.00588869	0.012	0.0221969	0.0245343	0.008	0.0110698	0.193561	0.012	0.0225474	0.0298977	0.0298977	0.0144789	1656
seq.18178.13	P49591	SARS1	SARS1	-0.0366734	-0.0366734	0.00935174	2846	9.00534e-05	0.00338164	0.0656985	0.0656985	0.0108448	2846	1.55895e-09	1.29646e-08	-0.0553013	-0.0553013	0.0096016	2845	9.33405e-09	7.55539e-07	0.082596	0.082596	0.011176	2845	1.91275e-13	3.30983e-12	-0.00847878	0.002	0.00562205	0.230387	0	0	-0.0382085	0.002	0.00562205	0.0190295	0	0	-0.0553013	0	0	-0.524634	0	0	0.0926671	0.0926671	0.015826	1665
seq.25108.6	O95260	ATE1	ATE1	-0.0826791	-0.0826791	0.0190632	2854	1.49378e-05	0.00067174	0.0744788	0.0744788	0.0222234	2854	0.00081461	0.00232906	-0.106602	-0.106602	0.0196746	2853	6.5208e-08	4.39852e-06	0.106834	0.106834	0.0229059	2853	3.24334e-06	1.57099e-05	-0.00585324	0	0	0.226257	0	0	-0.0265569	0	0	0.0214116	0	0	-0.106602	0	0	-0.251338	0	0	0.0854981	0.0854981	0.0315623	1669
seq.12428.2	Q5VWZ2	LYPLAL1	LYPLAL1	-0.0272036	-0.0272036	0.00863637	2833	0.00165033	0.0377244	-0.0421887	-0.0421887	0.0100449	2833	2.75149e-05	0.000106779	-0.0191341	-0.0191341	0.00892099	2832	0.0320508	0.324292	-0.0364413	-0.0364413	0.01039	2832	0.000459671	0.00143783	0.00326513	0	0	0.212452	0	0	0.0151362	0	0	-0.00743438	0	0	-0.0191341	0.028	0.0342329	0.27982	0	0	-0.0393626	-0.0393626	0.0153204	1658
seq.21497.32	Q9Y4L1	HYOU1	HYOU1	0.0627271	0.0627271	0.00660565	2851	4.45407e-21	8.31997e-19	0.0469875	0.0469875	0.00776049	2851	1.59114e-09	1.31871e-08	0.0560077	0.0560077	0.00682695	2850	3.48092e-16	4.87663e-14	0.0299729	0.0299729	0.00794718	2850	0.000165558	0.000570527	0.00552244	0.04	0.07	0.214457	0	0	0.0251044	0.04	0.07	0.00617058	0	0	0.0560077	0	0	0.0992402	0	0	0.0266237	0.0266237	0.0110643	1666
seq.21492.19	Q15846	CLUL1	CLUL1	-0.0476323	-0.0476323	0.01386	2841	0.000597362	0.0177624	-0.0512131	-0.0512131	0.0161428	2841	0.00152749	0.00407164	-0.0387818	-0.0387818	0.0143483	2840	0.00691486	0.131871	-0.0394036	-0.0394036	0.0167064	2840	0.0184118	0.0377512	0.0023311	0.008	0.017	0.216976	0	0	0.0106294	0.008	0.017	-0.00776739	0.012	0.0221969	-0.0387818	0.008	0.0110698	0.166864	0.012	0.0225474	-0.0190715	-0.0190715	0.0240023	1661
seq.16916.19	Q9H5Y7	SLITRK6	SLITRK6	0.0501637	0.0501637	0.0103108	2850	1.20568e-06	6.86203e-05	-0.0121247	-0.0121247	0.0120521	2850	0.314488	0.409774	0.056752	0.056752	0.0106727	2849	1.13351e-07	7.30764e-06	-0.0293772	-0.0293772	0.0124259	2849	0.0181363	0.0372703	-0.00367811	0.006	0.013061	0.223307	0	0	-0.0167469	0.006	0.013061	-0.00678962	0.008	0.0156066	0.056752	0	0	-0.135895	0.008	0.0156066	-0.03139	-0.03139	0.0174174	1666
seq.21569.49	O94804	STK10	STK10	-0.0836347	-0.0836347	0.0170045	2847	9.22228e-07	5.37474e-05	-0.130119	-0.130119	0.0197099	2847	4.83098e-11	5.0294e-10	-0.0583306	-0.0583306	0.0175296	2846	0.000887258	0.0287274	-0.112349	-0.112349	0.0203869	2846	3.89121e-08	2.67177e-07	0.00725338	0	0	0.211284	0	0	0.0331906	0	0	-0.0249314	0	0	-0.0583306	0.002	0.00307759	0.299433	0	0	-0.110765	-0.110765	0.0287263	1669
seq.8967.6	Q9BV47	DUSP26	DUSP26	-0.110232	-0.110232	0.0145561	2847	4.9016e-14	6.26458e-12	-0.0928471	-0.0928471	0.0170372	2847	5.47765e-08	3.46997e-07	-0.0959652	-0.0959652	0.0150467	2846	2.08882e-10	2.2378e-08	-0.0636683	-0.0636683	0.0175273	2846	0.000285627	0.000936031	0.00606789	0.004	0.00952	0.212272	0	0	0.027791	0.004	0.00952	-0.0134824	0.002	0.00440741	-0.0959652	0	0	0.123186	0.002	0.00495833	-0.0733233	-0.0733233	0.0243747	1666
seq.2974.61	Q12860	CNTN1	CNTN1	0.035375	0.035375	0.00885944	2854	6.69104e-05	0.00254884	0.0338014	0.0338014	0.0103239	2854	0.00107265	0.00298596	0.0298338	0.0298338	0.00916975	2853	0.00115323	0.0359028	0.0247464	0.0247464	0.0106757	2853	0.0205197	0.0416047	0.00206884	0.08	0.1275	0.216746	0	0	0.00945475	0.08	0.1275	0.00565089	0.022	0.037942	0.0298338	0	0	0.159249	0.022	0.0381262	-0.00483949	-0.00483949	0.0153121	1669
seq.8275.31	Q5VY43	PEAR1	PEAR1_1	0.0283853	0.0283853	0.0076119	2851	0.000195928	0.0069206	0.0451068	0.0451068	0.00884458	2851	3.62016e-07	1.99191e-06	0.0195987	0.0195987	0.00786227	2850	0.0127322	0.197438	0.0391418	0.0391418	0.00915477	2850	1.96915e-05	8.18791e-05	0.00356965	0	0	0.216277	0	0	0.016237	0	0	0.00883804	0	0	0.0195987	0.004	0.00582857	0.310797	0	0	0.0208114	0.0208114	0.0133779	1667
seq.8263.64	Q8TAI1	TYMSOS	TYMSOS	-0.0422107	-0.0422107	0.0128447	2843	0.0010277	0.0272592	0.0599943	0.0599943	0.014955	2843	6.1849e-05	0.000224499	-0.0595081	-0.0595081	0.0132403	2842	7.25292e-06	0.000377411	0.0779322	0.0779322	0.0154299	2842	4.67931e-07	2.64751e-06	-0.00421237	0.002	0.00562205	0.22336	0	0	-0.0192216	0.002	0.00562205	0.0178373	0	0	-0.0595081	0	0	-0.428052	0	0	0.0932807	0.0932807	0.0214929	1663
seq.19774.8	P69892	HBG2	HBG2	-0.0482264	-0.0482264	0.0156708	2824	0.00210771	0.0454281	-0.0602834	-0.0602834	0.0182419	2824	0.000962772	0.00271327	-0.0372993	-0.0372993	0.0162107	2823	0.0214693	0.269662	-0.0490085	-0.0490085	0.0188752	2823	0.00946816	0.0211445	0.00175047	0.058	0.0981327	0.215727	0	0	0.00804898	0.058	0.0981327	-0.0109119	0.012	0.0221969	-0.0372993	0.008	0.0110698	0.226335	0.014	0.0257629	-0.0713258	-0.0713258	0.0284071	1654
seq.4141.79	P02778	CXCL10	CXCL10	-0.0609195	-0.0609195	0.018633	2843	0.00109047	0.0281705	-0.0687597	-0.0687597	0.0217005	2843	0.0015481	0.00411152	-0.0488368	-0.0488368	0.0192856	2842	0.0113855	0.183545	-0.0539196	-0.0539196	0.0224579	2842	0.0164179	0.0342276	0.00201927	0.044	0.0766244	0.217318	0	0	0.00920625	0.044	0.0766244	-0.0112262	0.02	0.0346602	-0.0488368	0.02	0.0251408	0.186907	0.026	0.0439905	-0.0401319	-0.0401319	0.0325353	1663
seq.13665.35	Q06190	PPP2R3A	PPP2R3A	-0.0305299	-0.0305299	0.00872233	2843	0.000472063	0.0147596	-0.0372233	-0.0372233	0.0101573	2843	0.000252172	0.000801864	-0.0238092	-0.0238092	0.00902439	2842	0.00837726	0.154843	-0.0299831	-0.0299831	0.0105112	2842	0.00436927	0.0107244	0.00283896	0.006	0.013061	0.216451	0	0	0.0129461	0.006	0.013061	-0.00657884	0.006	0.0119665	-0.0238092	0.016	0.0205468	0.216494	0.008	0.0156066	-0.0389158	-0.0389158	0.0152649	1663
seq.18299.13	P04632	CAPNS1	CAPNS1	0.043577	0.043577	0.0133502	2840	0.00111096	0.0284978	0.0526936	0.0526936	0.0155127	2840	0.000691164	0.00201244	0.0340873	0.0340873	0.0138119	2839	0.0136471	0.205287	0.0423859	0.0423859	0.0160517	2839	0.00832154	0.0188093	0.00144394	0.168	0.237059	0.218975	0	0	0.0065509	0.168	0.237059	0.00887874	0.012	0.0221969	0.0340873	0.028	0.0342329	0.206646	0.016	0.0289949	0.0431496	0.0431496	0.0230722	1661
seq.12540.25	P84095	RHOG	RHOG	-0.0349581	-0.0349581	0.00595258	2842	4.78287e-09	3.91497e-07	-0.0360581	-0.0360581	0.00693448	2842	2.13631e-07	1.21872e-06	-0.0288168	-0.0288168	0.00615336	2841	2.95847e-06	0.000165788	-0.0272754	-0.0272754	0.0071591	2841	0.000141976	0.000497018	0.00741774	0	0	0.211648	0	0	0.0338608	0	0	-0.00564252	0	0	-0.0288168	0	0	0.163745	0	0	-0.0166585	-0.0166585	0.0102257	1665
seq.5963.9	Q6E0U4	DMKN	DMKN_1	-0.0706275	-0.0706275	0.00776528	2842	1.72729e-19	2.92634e-17	0.0168859	0.0168859	0.00916264	2842	0.0654472	0.110469	-0.0797968	-0.0797968	0.00801613	2841	5.7031e-23	1.09334e-20	0.0410369	0.0410369	0.00932947	2841	1.12944e-05	4.98361e-05	-0.00905499	0	0	0.228224	0	0	-0.041315	0	0	0.00903618	0	0	-0.0797968	0	0	-0.127701	0	0	0.0520853	0.0520853	0.0130674	1662
seq.21392.15	Q9Y5V3	MAGED1	MAGED1	-0.0641669	-0.0641669	0.0178552	2826	0.000331539	0.0109288	0.0507187	0.0507187	0.0208129	2826	0.0148755	0.0307252	-0.0811142	-0.0811142	0.0184625	2825	1.1567e-05	0.000569361	0.0754225	0.0754225	0.0214943	2825	0.000456903	0.0014309	-0.00264655	0.004	0.00952	0.222911	0	0	-0.0120153	0.004	0.00952	0.0167546	0	0	-0.0811142	0	0	-0.260329	0.002	0.00495833	0.0709488	0.0709488	0.0318818	1653
seq.19821.10	Q96LB8	PGLYRP4	PGLYRP4	-0.0607585	-0.0607585	0.0111396	2848	5.33856e-08	4.05119e-06	-0.0801972	-0.0801972	0.0129462	2848	6.6844e-10	5.88825e-09	-0.045881	-0.045881	0.0114936	2847	6.72089e-05	0.00286326	-0.0662362	-0.0662362	0.0133777	2847	7.80363e-07	4.25202e-06	0.00618897	0	0	0.212908	0	0	0.0282476	0	0	-0.0155046	0	0	-0.045881	0	0	0.252577	0	0	-0.0690661	-0.0690661	0.0183999	1665
seq.12563.2	O95379	TNFAIP8	TNFAIP8	0.0532744	0.0532744	0.0122672	2853	1.45558e-05	0.00066608	0.0773205	0.0773205	0.0142542	2853	6.30119e-08	3.95385e-07	0.0385833	0.0385833	0.0126647	2852	0.00233627	0.0637443	0.0656135	0.0656135	0.0147431	2852	8.89787e-06	4.00624e-05	0.00519558	0	0	0.21527	0	0	0.0235664	0	0	0.0149194	0	0	0.0385833	0.002	0.00307759	0.278854	0	0	0.075105	0.075105	0.019984	1669
seq.21379.30	Q9NVF9	ETNK2	ETNK2	0.0380788	0.0380788	0.0116988	2848	0.00114751	0.0288854	0.0528062	0.0528062	0.0136129	2848	0.000107207	0.000369269	0.0281703	0.0281703	0.0120992	2847	0.0199673	0.25791	0.0442524	0.0442524	0.0140898	2847	0.00170245	0.0046416	0.0029383	0	0	0.216175	0	0	0.0134099	0	0	0.00942958	0.002	0.00440741	0.0281703	0.028	0.0342329	0.250788	0.004	0.00865455	0.0611839	0.0611839	0.0189619	1665
seq.13723.6	P22301	IL10	IL10_1	-0.102936	-0.102936	0.0175235	2842	4.74317e-09	3.91497e-07	0.026265	0.026265	0.0205315	2842	0.200912	0.283543	-0.116736	-0.116736	0.0181265	2841	1.3969e-10	1.54188e-08	0.0616996	0.0616996	0.0211163	2841	0.0035065	0.00879927	-0.00492673	0.006	0.013061	0.222907	0	0	-0.0226018	0.006	0.013061	0.0140836	0.004	0.00830233	-0.116736	0	0	-0.137196	0.004	0.00865455	0.0361395	0.0361395	0.0287047	1661
seq.6079.59	Q8TE99	PXYLP1	PXYLP1	-0.0305189	-0.0305189	0.00946922	2842	0.00128309	0.0311576	-0.0393782	-0.0393782	0.0110224	2842	0.000359378	0.00110794	-0.0233092	-0.0233092	0.00979353	2841	0.0173752	0.24012	-0.0323291	-0.0323291	0.0114047	2841	0.00461888	0.011265	0.00241946	0.008	0.017	0.215918	0	0	0.0110813	0.008	0.017	-0.00699406	0.004	0.00830233	-0.0233092	0.022	0.0273659	0.230802	0.006	0.0121705	-0.0338907	-0.0338907	0.0165024	1660
seq.4498.62	P13591	NCAM1	NCAM1_2	0.0433377	0.0433377	0.0105257	2854	3.94173e-05	0.0015953	0.0563217	0.0563217	0.0122454	2854	4.4216e-06	1.99822e-05	0.0329665	0.0329665	0.0108792	2853	0.00246547	0.0659143	0.0463159	0.0463159	0.0126659	2853	0.000260063	0.000859209	0.00393273	0	0	0.214718	0	0	0.0179864	0	0	0.00845782	0	0	0.0329665	0.006	0.00843307	0.204175	0	0	0.032274	0.032274	0.0179168	1669
seq.21828.6	P04844	RPN2	RPN2	-0.0996097	-0.0996097	0.014144	2848	2.35706e-12	2.72558e-10	-0.0816266	-0.0816266	0.0165395	2848	8.46622e-07	4.34341e-06	-0.0872449	-0.0872449	0.0146291	2847	2.76876e-09	2.40124e-07	-0.055077	-0.055077	0.0170322	2847	0.00123592	0.00351773	0.0044151	0.022	0.042	0.214673	0	0	0.0201522	0.022	0.042	-0.0128153	0.002	0.00440741	-0.0872449	0	0	0.128076	0.002	0.00495833	-0.0741036	-0.0741036	0.0234148	1666
seq.8958.51	O00533	CHL1	CHL1_2	0.0318348	0.0318348	0.00759706	2852	2.86911e-05	0.0012152	0.0507128	0.0507128	0.00881968	2852	9.87267e-09	7.07201e-08	0.0219257	0.0219257	0.00784151	2851	0.00520692	0.111239	0.0440258	0.0440258	0.00912802	2851	1.48734e-06	7.69552e-06	0.00486374	0	0	0.214874	0	0	0.0221343	0	0	0.0100912	0	0	0.0219257	0.006	0.00843307	0.315183	0	0	0.046208	0.046208	0.0126807	1669
seq.6334.9	P36268	GGT2	GGT2	-0.09701	-0.09701	0.0202113	2843	1.67051e-06	9.15012e-05	0.0397971	0.0397971	0.0236192	2843	0.0921083	0.147832	-0.11373	-0.11373	0.0209097	2842	5.81007e-08	3.99306e-06	0.0744377	0.0744377	0.024349	2842	0.00225561	0.00594936	-0.00434578	0	0	0.224156	0	0	-0.0197706	0	0	0.0155242	0.002	0.00440741	-0.11373	0	0	-0.158078	0.002	0.00495833	0.0616139	0.0616139	0.0355348	1662
seq.4905.63	Q14019	COTL1	COTL1	-0.042833	-0.042833	0.00775143	2827	3.57818e-08	2.76724e-06	0.0138869	0.0138869	0.0090618	2827	0.125518	0.191778	-0.0492074	-0.0492074	0.00801218	2826	9.31721e-10	8.81505e-08	0.0286844	0.0286844	0.00932032	2826	0.00210664	0.00560515	-0.00400748	0.028	0.051	0.221363	0	0	-0.0184374	0.028	0.051	0.00656192	0.006	0.0119665	-0.0492074	0	0	-0.153871	0.006	0.0121705	0.0459174	0.0459174	0.0123453	1653
seq.4862.63	Q13873	BMPR2	BMPR2	-0.0285907	-0.0285907	0.00788539	2836	0.000293158	0.00979659	-0.0403588	-0.0403588	0.00917318	2836	1.12423e-05	4.7042e-05	-0.021026	-0.021026	0.00814691	2835	0.00990528	0.167037	-0.0340174	-0.0340174	0.00948773	2835	0.000342228	0.00110316	0.00313446	0.002	0.00562205	0.214119	0	0	0.0144277	0.002	0.00562205	-0.00758997	0	0	-0.021026	0.01	0.0135227	0.265235	0	0	-0.0418174	-0.0418174	0.0132871	1659
seq.4775.34	P06396	GSN	GSN_2	0.0333211	0.0333211	0.0102498	2849	0.00116377	0.0289354	0.0511656	0.0511656	0.0119209	2849	1.82911e-05	7.3376e-05	0.0233781	0.0233781	0.0106026	2848	0.027538	0.304471	0.0439999	0.0439999	0.0123482	2848	0.000372276	0.00119053	0.0026105	0.012	0.0246207	0.21916	0	0	0.0117712	0.012	0.0246207	0.0104498	0	0	0.0233781	0.036	0.0429833	0.308911	0.002	0.00495833	0.0613171	0.0613171	0.0175934	1665
seq.17505.125	Q9UQQ1	NAALADL1	NAALADL1	-0.0366415	-0.0366415	0.0116289	2845	0.00164459	0.0377244	-0.0556216	-0.0556216	0.0135285	2845	4.04336e-05	0.000152621	-0.0260007	-0.0260007	0.0120189	2844	0.0306001	0.318459	-0.0477629	-0.0477629	0.0139993	2844	0.000654365	0.00198132	0.00203921	0.024	0.0450947	0.216218	0	0	0.00934315	0.024	0.0450947	-0.0107571	0.004	0.00830233	-0.0260007	0.03	0.0364286	0.292648	0.006	0.0121705	-0.0538066	-0.0538066	0.0184166	1663
seq.17468.1	Q9UMX1	SUFU	SUFU	-0.0348026	-0.0348026	0.00806673	2841	1.65542e-05	0.000730895	-0.0625541	-0.0625541	0.00934243	2841	2.57699e-11	2.82306e-10	-0.0222381	-0.0222381	0.0083119	2840	0.00750557	0.141653	-0.0557728	-0.0557728	0.00967039	2840	8.91951e-09	6.91262e-08	0.00577359	0	0	0.215364	0	0	0.0261086	0	0	-0.0116201	0	0	-0.0222381	0.012	0.0158081	0.3432	0	0	-0.0534409	-0.0534409	0.0135598	1664
seq.14029.42	P61201	COPS2	COPS2	-0.0762393	-0.0762393	0.0135503	2850	2.01881e-08	1.59859e-06	0.0189506	0.0189506	0.0158495	2850	0.231927	0.319756	-0.0863624	-0.0863624	0.0140197	2849	8.29598e-10	7.95214e-08	0.0451591	0.0451591	0.0163123	2849	0.0056696	0.0134581	-0.00382507	0.012	0.0246207	0.223887	0	0	-0.0173818	0.012	0.0246207	0.00942658	0.01	0.0191935	-0.0863624	0	0	-0.122525	0.01	0.0192973	0.036586	0.036586	0.0225213	1667
seq.21864.20	Q9BXY0	MAK16	MAK16	-0.0546974	-0.0546974	0.0152643	2849	0.000344883	0.0113174	-0.104015	-0.104015	0.0176939	2849	4.61969e-09	3.50203e-08	-0.0336749	-0.0336749	0.0157419	2848	0.0325051	0.32662	-0.0937961	-0.0937961	0.0183167	2848	3.24507e-07	1.89426e-06	0.00411951	0	0	0.215667	0	0	0.0187432	0	0	-0.0206686	0	0	-0.0336749	0.032	0.0385946	0.380333	0	0	-0.140537	-0.140537	0.0258567	1669
seq.8922.4	Q9ULS5	TMCC3	TMCC3_2	-0.224496	-0.224496	0.016587	2851	1.69797e-40	4.75758e-38	0.0141534	0.0141534	0.0199178	2851	0.477397	0.572806	-0.244277	-0.244277	0.0171256	2850	1.21915e-44	3.55259e-42	0.0883056	0.0883056	0.0199359	2850	9.8023e-06	4.38365e-05	-0.0168411	0	0	0.236088	0	0	-0.0768131	0	0	0.0181488	0	0	-0.244277	0	0	-0.0802589	0	0	0.0876802	0.0876802	0.0275254	1667
seq.21861.8	P40306	PSMB10	PSMB10	-0.136299	-0.136299	0.0107175	2852	4.43073e-36	1.11303e-33	-0.107458	-0.107458	0.0126629	2852	3.38404e-17	1.09568e-15	-0.120406	-0.120406	0.0110451	2851	3.87078e-27	8.29371e-25	-0.0709014	-0.0709014	0.0128543	2851	3.78345e-08	2.60514e-07	0.0161809	0	0	0.204033	0	0	0.0734783	0	0	-0.0149136	0	0	-0.120406	0	0	0.11021	0	0	-0.0903718	-0.0903718	0.0183398	1668
seq.17467.1	Q9BPW9	DHRS9	DHRS9	-0.0830548	-0.0830548	0.00733442	2845	4.15057e-29	9.44902e-27	-0.00583597	-0.00583597	0.00872871	2845	0.503809	0.596478	-0.0876804	-0.0876804	0.00758974	2844	3.34918e-30	7.87056e-28	0.0207096	0.0207096	0.00883634	2844	0.019163	0.0391591	-0.00494891	0.14	0.201532	0.224502	0	0	-0.0225408	0.14	0.201532	0.00456263	0.02	0.0346602	-0.0876804	0	0	-0.0548936	0.02	0.0348293	0.0420787	0.0420787	0.0122183	1662
seq.12392.30	P40616	ARL1	ARL1	-0.0236836	-0.0236836	0.0069822	2832	0.000703381	0.0204806	-0.027895	-0.027895	0.00811848	2832	0.000598891	0.0017721	-0.0187157	-0.0187157	0.00722263	2831	0.00961178	0.165039	-0.0222431	-0.0222431	0.00839847	2831	0.00813055	0.0184291	0.003062	0.004	0.00952	0.213678	0	0	0.0141275	0.004	0.00952	-0.00452376	0.014	0.0253706	-0.0187157	0.012	0.0158081	0.194659	0.018	0.0322915	-0.0113387	-0.0113387	0.0117358	1656
seq.21823.5	O15355	PPM1G	PPM1G	-0.0838917	-0.0838917	0.00963869	2852	5.33766e-18	7.93569e-16	-0.0865045	-0.0865045	0.0112586	2852	2.11559e-14	3.95181e-13	-0.0692445	-0.0692445	0.00992934	2851	3.8209e-12	4.63921e-10	-0.0654974	-0.0654974	0.011565	2851	1.63172e-08	1.21545e-07	0.0114279	0	0	0.206911	0	0	0.05234	0	0	-0.0139829	0	0	-0.0692445	0	0	0.168008	0	0	-0.0713304	-0.0713304	0.0163226	1668
seq.6439.59	Q9H972	C14orf93	C14orf93	-0.0645184	-0.0645184	0.0121426	2851	1.159e-07	8.27779e-06	-0.0722474	-0.0722474	0.0141417	2851	3.4556e-07	1.90712e-06	-0.0518287	-0.0518287	0.0125503	2850	3.73722e-05	0.00167028	-0.0564585	-0.0564585	0.0146111	2850	0.000113997	0.000406693	0.00434416	0.004	0.00952	0.215578	0	0	0.0197532	0.004	0.00952	-0.0123139	0	0	-0.0518287	0	0	0.191977	0	0	-0.068765	-0.068765	0.020237	1667
seq.4588.1	P01298	PPY	PPY	0.085138	0.085138	0.0266721	2854	0.00142813	0.0337653	0.123777	0.123777	0.0310216	2854	6.77236e-05	0.000243277	0.0616086	0.0616086	0.0275806	2853	0.0255754	0.293413	0.105078	0.105078	0.0321103	2853	0.00107903	0.00310825	0.00274402	0	0	0.216084	0	0	0.0125396	0	0	0.0233344	0.002	0.00440741	0.0616086	0.02	0.0251408	0.274707	0.004	0.00865455	-0.00501971	-0.00501971	0.0439356	1668
seq.21793.4	O95684	CEP43	CEP43	-0.0562759	-0.0562759	0.0130035	2852	1.55812e-05	0.000692128	-0.125208	-0.125208	0.0150072	2852	1.11124e-16	3.22524e-15	-0.0302143	-0.0302143	0.013345	2851	0.0236431	0.283756	-0.116007	-0.116007	0.0155372	2851	1.08899e-13	1.95402e-12	0.0069039	0	0	0.214191	0	0	0.031226	0	0	-0.0252119	0	0	-0.0302143	0.016	0.0205468	0.454873	0	0	-0.131269	-0.131269	0.0210782	1668
seq.14283.12	P61106	RAB14	RAB14	-0.0530523	-0.0530523	0.0170184	2834	0.00184317	0.0409374	0.144737	0.144737	0.0196622	2834	2.37632e-13	3.76336e-12	-0.0917041	-0.0917041	0.0174101	2833	1.48842e-07	9.51152e-06	0.172581	0.172581	0.0202714	2833	2.69579e-17	9.80449e-16	-0.00626201	0.002	0.00562205	0.227921	0	0	-0.0282506	0.002	0.00562205	0.0377445	0	0	-0.0917041	0	0	-0.699495	0.002	0.00495833	0.184048	0.184048	0.0263067	1657
seq.24915.123	Q6MZZ7	CAPN13	CAPN13	-0.0830308	-0.0830308	0.0122835	2852	1.67226e-11	1.84582e-09	-0.0671218	-0.0671218	0.0143581	2852	3.07839e-06	1.43389e-05	-0.0729682	-0.0729682	0.0127032	2851	1.02186e-08	8.18047e-07	-0.0450228	-0.0450228	0.0147875	2851	0.00235069	0.00617332	0.00425201	0.028	0.051	0.214686	0	0	0.0194211	0.028	0.051	-0.0100208	0	0	-0.0729682	0	0	0.120749	0	0	-0.0649505	-0.0649505	0.020355	1668
seq.19553.14	Q16623	STX1A	STX1A_1	0.0552821	0.0552821	0.0116533	2846	2.19993e-06	0.000116134	0.063194	0.063194	0.013573	2846	3.37386e-06	1.56054e-05	0.0440894	0.0440894	0.0120509	2845	0.000258197	0.00969571	0.0497386	0.0497386	0.014034	2845	0.000400221	0.00126821	0.00446835	0.004	0.00952	0.215657	0	0	0.0202991	0.004	0.00952	0.0111633	0	0	0.0440894	0.002	0.00307759	0.202041	0	0	0.0337085	0.0337085	0.0195715	1664
seq.13961.18	Q9Y496	KIF3A	KIF3A	-0.041864	-0.041864	0.0089666	2849	3.16861e-06	0.000164881	-0.0429371	-0.0429371	0.0104426	2849	4.0381e-05	0.000152502	-0.0345858	-0.0345858	0.00927596	2848	0.000196344	0.00753535	-0.0324261	-0.0324261	0.0107937	2848	0.00268623	0.00696164	0.00326883	0.004	0.00952	0.215588	0	0	0.0149359	0.004	0.00952	-0.00703188	0.002	0.00440741	-0.0345858	0	0	0.168964	0.002	0.00495833	-0.0359139	-0.0359139	0.0148577	1667
seq.12041.33	P34931	HSPA1L	HSPA1L	-0.0774708	-0.0774708	0.0160362	2842	1.4306e-06	8.01685e-05	-0.102183	-0.102183	0.0186613	2842	4.73942e-08	3.04468e-07	-0.0587376	-0.0587376	0.0165463	2841	0.00039165	0.0139179	-0.0845101	-0.0845101	0.0192772	2841	1.2079e-05	5.285e-05	0.00500276	0	0	0.211957	0	0	0.0230585	0	0	-0.0180162	0	0	-0.0587376	0	0	0.234727	0	0	-0.0911682	-0.0911682	0.0267425	1663
seq.5345.51	Q8WWK9	CKAP2	CKAP2	-0.0361118	-0.0361118	0.00795409	2849	5.85804e-06	0.000282621	0.0324223	0.0324223	0.00926939	2849	0.000476335	0.00143808	-0.0465686	-0.0465686	0.00820749	2848	1.53605e-08	1.17791e-06	0.0465788	0.0465788	0.00955072	2848	1.13631e-06	6.01166e-06	-0.00577373	0	0	0.227764	0	0	-0.0260089	0	0	0.00998699	0	0	-0.0465686	0	0	-0.273005	0	0	0.040124	0.040124	0.0128291	1666
seq.5015.15	Q13093	PLA2G7	PLA2G7	0.116539	0.116539	0.015829	2853	2.3515e-13	2.85511e-11	0.173777	0.173777	0.0183175	2853	4.84033e-21	3.20562e-19	0.0832411	0.0832411	0.016226	2852	3.08987e-07	1.92391e-05	0.14847	0.14847	0.0188922	2852	5.45045e-15	1.23312e-13	0.0163064	0	0	0.203822	0	0	0.0740768	0	0	0.0326706	0	0	0.0832411	0	0	0.281858	0	0	0.112744	0.112744	0.0267728	1668
seq.8071.114	Q9Y5E2	PCDHB7	PCDHB7	-0.0738782	-0.0738782	0.017263	2843	1.93453e-05	0.000833907	-0.0807633	-0.0807633	0.0200867	2843	5.95255e-05	0.000217256	-0.0597808	-0.0597808	0.0178637	2842	0.000829056	0.0269628	-0.0625299	-0.0625299	0.0207779	2842	0.00264023	0.00685463	0.00305075	0.016	0.0319106	0.217336	0	0	0.0138427	0.016	0.0319106	-0.0136544	0	0	-0.0597808	0.002	0.00307759	0.185938	0	0	-0.0395691	-0.0395691	0.0302499	1664
seq.2950.57	P22692	IGFBP4	IGFBP4	-0.0377135	-0.0377135	0.0114026	2849	0.00095323	0.0257219	-0.0632824	-0.0632824	0.0132447	2849	1.86056e-06	9.0121e-06	-0.0252142	-0.0252142	0.0117823	2848	0.0324395	0.32662	-0.0556035	-0.0556035	0.0137141	2848	5.15948e-05	0.00019793	0.00381657	0.002	0.00562205	0.216775	0	0	0.0173015	0.002	0.00562205	-0.0119998	0	0	-0.0252142	0.04	0.0469737	0.322453	0.002	0.00495833	-0.0157897	-0.0157897	0.0192123	1667
seq.8067.21	Q9Y6H6	KCNE3	KCNE3	-0.0518088	-0.0518088	0.0161645	2838	0.00136513	0.0327138	-0.0625981	-0.0625981	0.0188318	2838	0.000898434	0.0025497	-0.0406353	-0.0406353	0.0167167	2837	0.0151261	0.216955	-0.0503573	-0.0503573	0.0194778	2837	0.00977675	0.0217278	0.00178806	0.066	0.108581	0.215835	0	0	0.00821633	0.066	0.108581	-0.0109449	0.014	0.0253706	-0.0406353	0.014	0.0181087	0.212192	0.014	0.0257629	-0.034849	-0.034849	0.0282322	1658
seq.7860.9	Q5GLZ8	HERC4	HERC4	-0.0259064	-0.0259064	0.00755385	2840	0.000613189	0.0181589	-0.0432717	-0.0432717	0.00877115	2840	8.54648e-07	4.37842e-06	-0.0174536	-0.0174536	0.00779747	2839	0.0252743	0.291796	-0.0380163	-0.0380163	0.00907397	2839	2.87965e-05	0.000115774	0.00376318	0.002	0.00562205	0.214381	0	0	0.0172509	0.002	0.00562205	-0.00821687	0	0	-0.0174536	0.032	0.0385946	0.32009	0	0	-0.052675	-0.052675	0.0126365	1660
seq.25902.27	P00367	GLUD1	GLUD1	-0.0484816	-0.0484816	0.0113253	2839	1.92383e-05	0.000833907	-0.0421885	-0.0421885	0.0132067	2839	0.00141619	0.00380278	-0.0418931	-0.0418931	0.0117213	2838	0.000357275	0.0128849	-0.0295027	-0.0295027	0.013649	2838	0.0307377	0.058527	0.00287692	0.026	0.0483437	0.21548	0	0	0.0131753	0.026	0.0483437	-0.00601652	0.024	0.0408	-0.0418931	0	0	0.125581	0.024	0.0411923	-0.00725615	-0.00725615	0.0200443	1660
seq.12881.17	O75452	RDH16	RDH16	-0.0785974	-0.0785974	0.0123298	2838	2.13396e-10	2.07279e-08	0.0276082	0.0276082	0.0144756	2838	0.0565923	0.0973955	-0.0909872	-0.0909872	0.0127444	2837	1.18598e-12	1.51576e-10	0.0553302	0.0553302	0.0148659	2837	0.000201522	0.000682831	-0.00591536	0	0	0.224978	0	0	-0.027003	0	0	0.0121423	0	0	-0.0909872	0	0	-0.154003	0	0	0.070688	0.070688	0.0201446	1660
seq.15559.5	P58335	ANTXR2	ANTXR2	0.0540177	0.0540177	0.0161129	2853	0.000811434	0.0224764	-0.0470599	-0.0470599	0.0187767	2853	0.012256	0.0258871	0.0692946	0.0692946	0.0166588	2852	3.28172e-05	0.00147576	-0.0681251	-0.0681251	0.0193961	2852	0.000451129	0.00141415	-0.00373002	0	0	0.223024	0	0	-0.0170092	0	0	-0.0151336	0	0	0.0692946	0	0	-0.27942	0	0	-0.111196	-0.111196	0.0269617	1668
seq.13507.51	Q15628	TRADD	TRADD	-0.113326	-0.113326	0.0179727	2854	3.31835e-10	3.15053e-08	-0.0821786	-0.0821786	0.0210135	2854	9.41537e-05	0.000328029	-0.101847	-0.101847	0.0186015	2853	4.75023e-08	3.29575e-06	-0.0512666	-0.0512666	0.0216565	2853	0.0179868	0.0370165	0.00298257	0.114	0.171722	0.216244	0	0	0.013605	0.114	0.171722	-0.0104896	0.014	0.0253706	-0.101847	0	0	0.0933767	0.014	0.0257629	-0.0804128	-0.0804128	0.030289	1669
seq.25951.17	P78395	PRAME	PRAME	-0.0837089	-0.0837089	0.0112107	2849	1.08545e-13	1.34026e-11	-0.0754268	-0.0754268	0.0130942	2849	9.29338e-09	6.67675e-08	-0.0716465	-0.0716465	0.0115858	2848	7.1464e-10	6.94154e-08	-0.0536018	-0.0536018	0.0134797	2848	7.16815e-05	0.00026711	0.00605939	0.006	0.013061	0.214085	0	0	0.0275247	0.006	0.013061	-0.011699	0	0	-0.0716465	0	0	0.140368	0	0	-0.0550624	-0.0550624	0.0190309	1669
seq.18859.7	O60516	EIF4EBP3	EIF4EBP3	-0.0540812	-0.0540812	0.0163514	2826	0.000953318	0.0257219	-0.0734142	-0.0734142	0.0190225	2826	0.000116236	0.000397367	-0.0402514	-0.0402514	0.0169256	2825	0.0174665	0.240463	-0.061058	-0.061058	0.0197042	2825	0.00196262	0.00526812	0.00283281	0.01	0.0207558	0.218457	0	0	0.0128014	0.01	0.0207558	-0.0132838	0.006	0.0119665	-0.0402514	0.02	0.0251408	0.248132	0.006	0.0121705	-0.0524486	-0.0524486	0.0286409	1651
seq.5660.51	P08294	SOD3	SOD3_1	0.05248	0.05248	0.0155933	2811	0.000774194	0.0218601	0.0581872	0.0581872	0.0181363	2811	0.00135005	0.00363994	0.0422574	0.0422574	0.0161461	2810	0.00891325	0.158373	0.0452891	0.0452891	0.0187757	2810	0.0159244	0.033336	0.00222477	0.016	0.0319106	0.218818	0	0	0.0100649	0.016	0.0319106	0.0102426	0.012	0.0221969	0.0422574	0.012	0.0158081	0.195097	0.012	0.0225474	0.0655913	0.0655913	0.0257977	1641
seq.20965.18	A6NCE7	MAP1LC3B2	MAP1LC3B2	-0.0495673	-0.0495673	0.0107469	2850	4.15963e-06	0.000211908	0.0517507	0.0517507	0.012522	2850	3.68736e-05	0.000139981	-0.0656769	-0.0656769	0.0110762	2849	3.40293e-09	2.88259e-07	0.0717429	0.0717429	0.0128962	2849	2.89603e-08	2.0583e-07	-0.00631888	0	0	0.227939	0	0	-0.0285122	0	0	0.0142482	0	0	-0.0656769	0	0	-0.277049	0	0	0.0679766	0.0679766	0.0170376	1668
seq.15513.108	Q16651	PRSS8	PRSS8_1	-0.0384523	-0.0384523	0.0111591	2848	0.000577544	0.0172435	-0.0402657	-0.0402657	0.0129956	2848	0.00196454	0.00509132	-0.0315749	-0.0315749	0.0115513	2847	0.00630639	0.125183	-0.0306711	-0.0306711	0.013447	2847	0.0226288	0.0452514	0.00202053	0.094	0.145904	0.21785	0	0	0.00918964	0.094	0.145904	-0.00640681	0.024	0.0408	-0.0315749	0.01	0.0135227	0.168682	0.026	0.0439905	-0.0108326	-0.0108326	0.01919	1665
seq.20941.7	O95164	UBL3	UBL3	0.0440046	0.0440046	0.0100202	2851	1.1663e-05	0.000548334	-0.0541036	-0.0541036	0.0116615	2851	3.64976e-06	1.67434e-05	0.0602033	0.0602033	0.0103152	2850	5.93562e-09	4.85854e-07	-0.0723693	-0.0723693	0.0120094	2850	1.89599e-09	1.61737e-08	-0.00629005	0	0	0.225976	0	0	-0.0286319	0	0	-0.0171754	0	0	0.0602033	0	0	-0.399168	0	0	-0.06691	-0.06691	0.0167311	1668
seq.20398.60	O75817	POP7	POP7	-0.261759	-0.261759	0.0274704	2854	3.27838e-21	6.28499e-19	0.0210019	0.0210019	0.0324844	2854	0.517994	0.610316	-0.285893	-0.285893	0.0284065	2853	1.94497e-23	3.82948e-21	0.107775	0.107775	0.0330719	2853	0.00113198	0.00325176	-0.00917332	0.002	0.00562205	0.22816	0	0	-0.0418898	0.002	0.00562205	0.0231806	0.002	0.00440741	-0.285893	0	0	-0.0882356	0.002	0.00495833	0.0704321	0.0704321	0.0460487	1669
seq.20931.156	Q13825	AUH	AUH	-0.0489306	-0.0489306	0.0107621	2846	5.68006e-06	0.000279056	0.0696756	0.0696756	0.0124976	2846	2.70569e-08	1.81001e-07	-0.0692317	-0.0692317	0.0110528	2845	4.32697e-10	4.50314e-08	0.0906581	0.0906581	0.0128585	2845	2.22975e-12	3.1726e-11	-0.00729194	0	0	0.22994	0	0	-0.032751	0	0	0.0196172	0	0	-0.0692317	0	0	-0.395392	0	0	0.0891239	0.0891239	0.0175924	1666
seq.13055.53	A5PKW4	PSD	PSD	0.0819725	0.0819725	0.0195918	2847	2.95057e-05	0.00123534	-0.098366	-0.098366	0.022804	2847	1.66121e-05	6.72703e-05	0.111625	0.111625	0.0201866	2846	3.49923e-08	2.4992e-06	-0.13228	-0.13228	0.0235008	2846	1.99234e-08	1.45871e-07	-0.00532134	0	0	0.225315	0	0	-0.0241886	0	0	-0.029308	0	0	0.111625	0	0	-0.356037	0.002	0.00495833	-0.146967	-0.146967	0.0314021	1663
seq.7625.27	P27348	YWHAQ	YWHAQ	-0.0635097	-0.0635097	0.00957152	2851	3.86163e-11	4.0771e-09	0.00995252	0.00995252	0.011227	2851	0.375435	0.473472	-0.0705505	-0.0705505	0.00990428	2850	1.32939e-12	1.66977e-10	0.0313957	0.0313957	0.0115303	2850	0.00651066	0.0151728	-0.00436102	0.038	0.0671584	0.224995	0	0	-0.0197658	0.038	0.0671584	0.00685855	0.002	0.00440741	-0.0705505	0	0	-0.107683	0.002	0.00495833	0.0436782	0.0436782	0.0163419	1667
seq.2687.2	Q16674	MIA	MIA	0.0394868	0.0394868	0.0121945	2852	0.00121711	0.0300565	0.0619593	0.0619593	0.0141761	2852	1.28283e-05	5.29186e-05	0.0274954	0.0274954	0.0126027	2851	0.029213	0.310912	0.0536253	0.0536253	0.0146727	2851	0.00026207	0.000865057	0.00280341	0.002	0.00562205	0.215585	0	0	0.0128368	0.002	0.00562205	0.0121978	0	0	0.0274954	0.018	0.02295	0.307302	0	0	0.0629533	0.0629533	0.0207546	1668
seq.7239.9	P09488	GSTM1	GSTM1_2	0.0601942	0.0601942	0.0123683	2843	1.19591e-06	6.86003e-05	-0.0344918	-0.0344918	0.0144461	2843	0.0170225	0.0346877	0.0729293	0.0729293	0.0127839	2842	1.28495e-08	1.01749e-06	-0.0566983	-0.0566983	0.0148846	2842	0.00014237	0.000498158	-0.00394118	0.002	0.00562205	0.223919	0	0	-0.0179163	0.002	0.00562205	-0.0136927	0	0	0.0729293	0	0	-0.231152	0	0	-0.0655361	-0.0655361	0.019105	1662
seq.7104.71	Q86V35	CABP7	CABP7	-0.0711305	-0.0711305	0.0189403	2836	0.000176459	0.00633254	-0.0946047	-0.0946047	0.0220239	2836	1.80127e-05	7.2299e-05	-0.0535367	-0.0535367	0.0195853	2835	0.0063052	0.125183	-0.0783182	-0.0783182	0.0227914	2835	0.000598198	0.00182797	0.00334958	0.008	0.017	0.216507	0	0	0.0152353	0.008	0.017	-0.0170065	0	0	-0.0535367	0.014	0.0181087	0.24108	0	0	-0.090114	-0.090114	0.0329447	1658
seq.3461.58	Q96GW7	BCAN	BCAN	0.0522554	0.0522554	0.0119588	2844	1.28927e-05	0.000598238	0.0740968	0.0740968	0.0139136	2844	1.08527e-07	6.50713e-07	0.0382271	0.0382271	0.0123525	2843	0.00198945	0.0555292	0.0624322	0.0624322	0.0143949	2843	1.49393e-05	6.40192e-05	0.00448413	0	0	0.214924	0	0	0.0204374	0	0	0.0129502	0	0	0.0382271	0	0	0.253046	0	0	0.0288837	0.0288837	0.0201563	1664
seq.15487.164	P23141	CES1	CES1_1	-0.0578082	-0.0578082	0.0144811	2848	6.71761e-05	0.00254884	-0.0805647	-0.0805647	0.0168466	2848	1.82152e-06	8.83475e-06	-0.0427167	-0.0427167	0.0149595	2847	0.00432817	0.0997807	-0.0676334	-0.0676334	0.0174242	2847	0.000106141	0.000382413	0.00382702	0	0	0.214806	0	0	0.0175043	0	0	-0.0159263	0	0	-0.0427167	0.006	0.00843307	0.27158	0	0	-0.069669	-0.069669	0.0247923	1666
seq.7203.125	Q9Y644	RFNG	RFNG	-0.0354959	-0.0354959	0.00710753	2838	6.268e-07	3.86969e-05	0.0103114	0.0103114	0.00831554	2838	0.21507	0.300554	-0.0405738	-0.0405738	0.00735526	2837	3.77417e-08	2.6694e-06	0.0226568	0.0226568	0.00857012	2837	0.00824568	0.0186552	-0.00373785	0.016	0.0319106	0.223116	0	0	-0.0170383	0.016	0.0319106	0.00517893	0.006	0.0119665	-0.0405738	0	0	-0.146319	0.006	0.0121705	0.0201545	0.0201545	0.0118625	1657
seq.7202.107	Q9H3T2	SEMA6C	SEMA6C_2	-0.0850977	-0.0850977	0.0176598	2849	1.52042e-06	8.45518e-05	0.0909889	0.0909889	0.0205779	2849	1.01603e-05	4.2884e-05	-0.113168	-0.113168	0.0181844	2848	5.58055e-10	5.70795e-08	0.125354	0.125354	0.0211756	2848	3.61045e-09	2.95862e-08	-0.00717057	0	0	0.226396	0	0	-0.0327086	0	0	0.028368	0	0	-0.113168	0	0	-0.334526	0	0	0.0731305	0.0731305	0.0285157	1665
seq.20546.71	Q86UN2	RTN4RL1	RTN4RL1	-0.0422015	-0.0422015	0.0119267	2852	0.00040896	0.0131246	-0.053304	-0.053304	0.0138818	2852	0.000125795	0.000427435	-0.0324896	-0.0324896	0.0123345	2851	0.00848315	0.15489	-0.0434605	-0.0434605	0.0143621	2851	0.00249985	0.00653675	0.00292847	0.006	0.013061	0.215726	0	0	0.0133931	0.006	0.013061	-0.00980974	0.002	0.00440741	-0.0324896	0.01	0.0135227	0.231913	0.002	0.00495833	-0.0559069	-0.0559069	0.0204521	1668
seq.2714.78	Q12904	AIMP1	AIMP1	-0.0550436	-0.0550436	0.0125341	2850	1.16667e-05	0.000548334	0.0752347	0.0752347	0.0145728	2850	2.60163e-07	1.46016e-06	-0.0771893	-0.0771893	0.0128896	2849	2.38336e-09	2.0919e-07	0.098705	0.098705	0.0150053	2849	5.65221e-11	6.28647e-10	-0.00768097	0	0	0.230969	0	0	-0.0343994	0	0	0.0208799	0	0	-0.0771893	0	0	-0.370807	0	0	0.0850546	0.0850546	0.0210118	1666
seq.3601.54	O00533	CHL1	CHL1_1	0.0551073	0.0551073	0.0104651	2854	1.49937e-07	1.05028e-05	0.076904	0.076904	0.012158	2854	2.9222e-10	2.71881e-09	0.0406494	0.0406494	0.010792	2853	0.000168813	0.00664757	0.0645663	0.0645663	0.0125644	2853	2.95131e-07	1.7367e-06	0.00699592	0	0	0.211566	0	0	0.0320089	0	0	0.0135039	0	0	0.0406494	0	0	0.249364	0	0	0.0471932	0.0471932	0.017466	1669
seq.20517.1	Q14126	DSG2	DSG2_1	0.0464912	0.0464912	0.00997675	2854	3.30779e-06	0.000170902	0.0413059	0.0413059	0.0116337	2854	0.000390666	0.00119681	0.0399575	0.0399575	0.0103253	2853	0.000111326	0.00448072	0.0291782	0.0291782	0.012021	2853	0.0152747	0.0321515	0.00243386	0.076	0.122216	0.216542	0	0	0.0111147	0.076	0.122216	0.00641839	0.02	0.0346602	0.0399575	0	0	0.138399	0.02	0.0348293	0.0109478	0.0109478	0.0167902	1669
seq.18917.53	P04746	AMY2A	AMY2A	0.0741618	0.0741618	0.0204447	2854	0.000291268	0.00977828	0.103583	0.103583	0.0237783	2854	1.37011e-05	5.62959e-05	0.0546837	0.0546837	0.0211345	2853	0.00971885	0.165039	0.0869857	0.0869857	0.0246055	2853	0.000413926	0.00130879	0.00349828	0	0	0.215003	0	0	0.0160103	0	0	0.0178892	0	0	0.0546837	0.01	0.0135227	0.246499	0	0	0.0591038	0.0591038	0.0343157	1669
seq.5744.12	Q9BUN1	MENT	MENT	0.27659	0.27659	0.0213506	2852	2.44777e-37	6.60443e-35	0.159647	0.159647	0.0253942	2852	3.73843e-10	3.41284e-09	0.258389	0.258389	0.0220852	2851	6.43621e-31	1.61682e-28	0.0810337	0.0810337	0.0257039	2851	0.0016351	0.00448989	0.00947763	0.006	0.013061	0.209942	0	0	0.0431942	0.006	0.013061	0.0173846	0.006	0.0119665	0.258389	0	0	0.0630393	0.006	0.0121705	-0.0132673	-0.0132673	0.0331931	1667
seq.15606.19	P08727	KRT19	KRT19	-0.218968	-0.218968	0.0156649	2846	5.4063e-43	1.5754e-40	0.0285177	0.0285177	0.0188584	2846	0.130594	0.198286	-0.241715	-0.241715	0.016144	2845	7.67666e-49	2.4315e-46	0.101815	0.101815	0.0188081	2845	6.70061e-08	4.42958e-07	-0.0189736	0	0	0.239301	0	0	-0.0861155	0	0	0.0236	0	0	-0.241715	0	0	-0.1082	0	0	0.111422	0.111422	0.0259483	1663
seq.13524.25	Q96MM7	HS6ST2	HS6ST2	0.0513783	0.0513783	0.0134766	2848	0.000140528	0.00509328	0.0791482	0.0791482	0.0156656	2848	4.63993e-07	2.50942e-06	0.0360875	0.0360875	0.0139207	2847	0.00958066	0.165039	0.068168	0.068168	0.016213	2847	2.69686e-05	0.000109148	0.00416784	0	0	0.214525	0	0	0.0190579	0	0	0.0158852	0	0	0.0360875	0.01	0.0135227	0.305645	0	0	0.0369346	0.0369346	0.0230935	1666
seq.18308.30	Q8NFX7	STXBP6	STXBP6	-0.148286	-0.148286	0.0180388	2849	3.04527e-16	4.1083e-14	0.0685641	0.0685641	0.0212106	2849	0.00124097	0.00338721	-0.175704	-0.175704	0.018589	2848	6.70242e-21	1.19332e-18	0.122063	0.122063	0.0216425	2848	1.86768e-08	1.37158e-07	-0.0109324	0	0	0.232113	0	0	-0.0494276	0	0	0.0257874	0	0	-0.175704	0	0	-0.172011	0	0	0.0922219	0.0922219	0.029808	1666
seq.20241.9	O00161	SNAP23	SNAP23	0.0955749	0.0955749	0.0151805	2846	3.52784e-10	3.29491e-08	0.200755	0.200755	0.0173846	2846	3.52234e-30	9.5038e-28	0.0542452	0.0542452	0.0154454	2845	0.000451563	0.0158156	0.184281	0.184281	0.0179729	2845	3.00525e-24	4.13081e-22	0.0166135	0	0	0.207788	0	0	0.0740347	0	0	0.0399405	0	0	0.0542452	0	0	0.424061	0	0	0.186968	0.186968	0.0244221	1663
seq.5749.53	P04118	CLPS	CLPS	0.0544616	0.0544616	0.0175332	2833	0.00191382	0.0421213	0.0669368	0.0669368	0.0203897	2833	0.00104004	0.00290964	0.0423636	0.0423636	0.0181397	2832	0.0195916	0.255322	0.0541261	0.0541261	0.0210993	2832	0.0103595	0.0228667	0.00214918	0.024	0.0450947	0.216186	0	0	0.00984349	0.024	0.0450947	0.0113278	0.02	0.0346602	0.0423636	0.012	0.0158081	0.21098	0.02	0.0348293	0.0581025	0.0581025	0.0278638	1658
seq.25267.10	O43301	HSPA12A	HSPA12A	-0.0352808	-0.0352808	0.00883401	2853	6.66789e-05	0.00254884	0.031456	0.031456	0.0102995	2853	0.0022781	0.00583066	-0.045444	-0.045444	0.00912469	2852	6.72547e-07	4.11723e-05	0.045287	0.045287	0.0106262	2852	2.09327e-05	8.65957e-05	-0.00434436	0	0	0.225093	0	0	-0.0196801	0	0	0.00990207	0	0	-0.045444	0	0	-0.278602	0.002	0.00495833	0.0402792	0.0402792	0.01417	1668
seq.13622.16	Q15172	PPP2R5A	PPP2R5A	0.0591539	0.0591539	0.0152649	2854	0.000108956	0.00400881	0.124646	0.124646	0.0176653	2854	2.1418e-12	2.86293e-11	0.0335209	0.0335209	0.015707	2853	0.0329159	0.328226	0.114472	0.114472	0.0182866	2853	4.43148e-10	4.20904e-09	0.00693946	0	0	0.21256	0	0	0.0316149	0	0	0.0253006	0	0	0.0335209	0.034	0.0407315	0.430125	0	0	0.0944999	0.0944999	0.0265507	1669
seq.20133.1	P43357	MAGEA3	MAGEA3_2	-0.147755	-0.147755	0.0104117	2839	3.25746e-44	1.02199e-41	-0.084146	-0.084146	0.0124476	2839	1.66835e-11	1.89314e-10	-0.138318	-0.138318	0.0107607	2838	8.50786e-37	2.29555e-34	-0.0423784	-0.0423784	0.0125311	2838	0.000729737	0.00217607	0.0113791	0.004	0.00952	0.206447	0	0	0.0522396	0.004	0.00952	-0.00917778	0	0	-0.138318	0	0	0.0622238	0	0	-0.0303949	-0.0303949	0.0179127	1661
seq.18332.17	O14810	CPLX1	CPLX1	0.0462467	0.0462467	0.0130664	2843	0.000407511	0.0131246	0.0921856	0.0921856	0.0151377	2843	1.28274e-09	1.07534e-08	0.0273569	0.0273569	0.0134746	2842	0.0424231	0.373703	0.0838418	0.0838418	0.0156777	2842	9.60698e-08	6.14459e-07	0.00471954	0	0	0.215384	0	0	0.0214424	0	0	0.0178674	0	0	0.0273569	0.038	0.0449205	0.395084	0	0	0.0918463	0.0918463	0.0212725	1664
seq.20135.85	O60942	RNGTT	RNGTT_2	-0.108154	-0.108154	0.0111519	2833	6.68927e-22	1.31706e-19	0.0461121	0.0461121	0.013162	2833	0.000466428	0.00141051	-0.127167	-0.127167	0.0114732	2832	5.60941e-28	1.27702e-25	0.0847434	0.0847434	0.0133507	2832	2.54041e-10	2.52138e-09	-0.0144354	0	0	0.236465	0	0	-0.0650154	0	0	0.0185702	0	0	-0.127167	0	0	-0.171002	0	0	0.09928	0.09928	0.0183088	1658
seq.21234.7	Q8WXK3	ASB13	ASB13	-0.0354892	-0.0354892	0.0108073	2849	0.00103649	0.0272592	0.0694611	0.0694611	0.0125398	2849	3.31491e-08	2.19139e-07	-0.0547414	-0.0547414	0.0111096	2848	8.81041e-07	5.34865e-05	0.0860624	0.0860624	0.0129354	2848	3.42479e-11	3.94773e-10	-0.00541418	0	0	0.223596	0	0	-0.024815	0	0	0.0174593	0	0	-0.0547414	0	0	-0.468303	0.002	0.00495833	0.0676891	0.0676891	0.0181501	1667
seq.25412.53	Q9H0Q3	FXYD6	FXYD6	-0.0706491	-0.0706491	0.0170379	2851	3.47338e-05	0.00142155	-0.164878	-0.164878	0.019666	2851	7.9362e-17	2.41905e-15	-0.0361048	-0.0361048	0.017481	2850	0.038978	0.354291	-0.15388	-0.15388	0.0203633	2850	5.53643e-14	1.04489e-12	0.00785215	0	0	0.214003	0	0	0.0353931	0	0	-0.0363588	0	0	-0.0361048	0.038	0.0449205	0.501753	0	0	-0.142237	-0.142237	0.0288189	1667
seq.21207.1	Q13057	COASY	COASY	-0.0819785	-0.0819785	0.01187	2848	6.10755e-12	6.95211e-10	0.032337	0.032337	0.0139265	2848	0.020305	0.0404932	-0.0957158	-0.0957158	0.0122573	2847	8.04432e-15	1.06551e-12	0.0613895	0.0613895	0.0142755	2847	1.76274e-05	7.42285e-05	-0.00699565	0	0	0.227659	0	0	-0.0317028	0	0	0.013339	0.002	0.00440741	-0.0957158	0	0	-0.161927	0.002	0.00495833	0.0606817	0.0606817	0.0191131	1665
seq.18347.15	P24043	LAMA2	LAMA2	0.0348891	0.0348891	0.00987811	2853	0.000419029	0.0133887	0.0373195	0.0373195	0.0115068	2853	0.00119541	0.00327389	0.0284769	0.0284769	0.0102221	2852	0.00537457	0.112344	0.0286885	0.0286885	0.0119035	2852	0.0160114	0.0334901	0.00190314	0.074	0.120082	0.216901	0	0	0.00869794	0.074	0.120082	0.00634294	0.012	0.0221969	0.0284769	0.002	0.00307759	0.182164	0.012	0.0225474	0.0317222	0.0317222	0.0170154	1669
seq.21206.218	O00165	HAX1	HAX1	-0.0357035	-0.0357035	0.00957689	2850	0.000196689	0.0069206	0.0239582	0.0239582	0.0111643	2850	0.0319606	0.0598081	-0.044022	-0.044022	0.00990096	2849	9.07292e-06	0.000455836	0.0372683	0.0372683	0.0115234	2849	0.00123402	0.00351773	-0.00179554	0.124	0.183685	0.220867	0	0	-0.00819615	0.124	0.183685	0.00833976	0.004	0.00830233	-0.044022	0	0	-0.233723	0.004	0.00865455	0.0247508	0.0247508	0.0161357	1667
seq.12704.26	Q8N5H7	SH2D3C	SH2D3C	-0.0323423	-0.0323423	0.00799346	2842	5.34669e-05	0.00208292	-0.0399158	-0.0399158	0.00930586	2842	1.85202e-05	7.41868e-05	-0.0250481	-0.0250481	0.00827172	2841	0.00248255	0.0659143	-0.0322264	-0.0322264	0.00963321	2841	0.000832485	0.00245532	0.00366107	0.004	0.00952	0.217094	0	0	0.0165843	0.004	0.00952	-0.00755942	0.002	0.00440741	-0.0250481	0.004	0.00582857	0.23183	0.002	0.00495833	-0.0229233	-0.0229233	0.0127549	1662
seq.20161.41	P13591	NCAM1	NCAM1_1	0.0424049	0.0424049	0.00966076	2854	1.17794e-05	0.000550085	0.066044	0.066044	0.0112174	2854	4.37454e-09	3.34052e-08	0.0296299	0.0296299	0.00996641	2853	0.00297395	0.0757525	0.0570508	0.0570508	0.0116032	2853	9.29517e-07	4.99744e-06	0.00555673	0	0	0.212828	0	0	0.0254447	0	0	0.0135854	0	0	0.0296299	0.002	0.00307759	0.314366	0	0	0.0408453	0.0408453	0.0163179	1669
seq.20165.4	Q14117	DPYS	DPYS	-0.0997044	-0.0997044	0.0179433	2852	3.00401e-08	2.35314e-06	-0.0986823	-0.0986823	0.0209188	2852	2.50368e-06	1.18229e-05	-0.0832582	-0.0832582	0.0185523	2851	7.48277e-06	0.00038661	-0.0734047	-0.0734047	0.0215964	2851	0.000685778	0.00206357	0.00416209	0.004	0.00952	0.215009	0	0	0.0189902	0.004	0.00952	-0.0156453	0.002	0.00440741	-0.0832582	0	0	0.158187	0.002	0.00495833	-0.0873085	-0.0873085	0.029861	1668
seq.3825.18	P45983	MAPK8	MAPK8	0.0423455	0.0423455	0.0134026	2842	0.00159705	0.0371709	0.0728457	0.0728457	0.0156017	2842	3.16594e-06	1.46997e-05	0.0280345	0.0280345	0.0138413	2841	0.0429173	0.375333	0.064364	0.064364	0.0161457	2841	6.87608e-05	0.000257942	0.0027831	0.004	0.00952	0.215571	0	0	0.0127458	0.004	0.00952	0.0130443	0	0	0.0280345	0.04	0.0469737	0.317544	0	0	0.0770847	0.0770847	0.0220162	1663
seq.15626.223	P98160	HSPG2	HSPG2	0.0289694	0.0289694	0.00903132	2851	0.001353	0.0325301	0.0429881	0.0429881	0.0104997	2851	4.35362e-05	0.00016273	0.0207513	0.0207513	0.00933776	2850	0.0263412	0.297149	0.0366919	0.0366919	0.0108682	2850	0.000745162	0.00221682	0.00243228	0.01	0.0207558	0.216841	0	0	0.0110925	0.01	0.0207558	0.00811813	0.004	0.00830233	0.0207513	0.022	0.0273659	0.281201	0.006	0.0121705	0.051541	0.051541	0.0155963	1668
seq.19152.4	P41236	PPP1R2	PPP1R2	-0.0864539	-0.0864539	0.00976481	2851	1.45775e-18	2.25951e-16	0.011159	0.011159	0.0115251	2851	0.333007	0.429906	-0.0953999	-0.0953999	0.0100941	2850	6.76093e-21	1.19332e-18	0.0400553	0.0400553	0.0117552	2850	0.000664805	0.00200709	-0.00739398	0.004	0.00952	0.227035	0	0	-0.0336638	0.004	0.00952	0.00848427	0	0	-0.0953999	0	0	-0.097615	0	0	0.0369564	0.0369564	0.0165549	1667
seq.6962.5	P79483	HLA-DRB3	HLA-DRB3	-0.0489297	-0.0489297	0.0145808	2849	0.000801815	0.0222947	-0.059144	-0.059144	0.0169668	2849	0.000497964	0.00149595	-0.0382814	-0.0382814	0.0150865	2848	0.0112189	0.181621	-0.0475267	-0.0475267	0.017558	2848	0.00683338	0.0158337	0.00189178	0.02	0.0388043	0.21737	0	0	0.00862793	0.02	0.0388043	-0.0100572	0.016	0.02856	-0.0382814	0.018	0.02295	0.208058	0.018	0.0322915	-0.0516743	-0.0516743	0.0232626	1668
seq.15321.8	Q6PUV4	CPLX2	CPLX2	0.0684745	0.0684745	0.0163233	2850	2.81335e-05	0.00119855	0.12725	0.12725	0.0189132	2850	2.06953e-11	2.3159e-10	0.042894	0.042894	0.0168108	2849	0.0107758	0.176408	0.11423	0.11423	0.0195718	2849	5.93395e-09	4.72446e-08	0.00670515	0	0	0.211642	0	0	0.0307086	0	0	0.0262809	0	0	0.042894	0.026	0.0322292	0.37992	0	0	0.113859	0.113859	0.0272709	1667
seq.21167.33	Q8WUK0	PTPMT1	PTPMT1	-0.032598	-0.032598	0.0106176	2834	0.00215949	0.0459997	-0.0456396	-0.0456396	0.0123452	2834	0.000222341	0.000715125	-0.0240545	-0.0240545	0.0109769	2833	0.028506	0.30811	-0.0383922	-0.0383922	0.0127725	2833	0.00267171	0.0069314	0.00245263	0.018	0.0353077	0.215643	0	0	0.0112456	0.018	0.0353077	-0.00834262	0.002	0.00440741	-0.0240545	0.022	0.0273659	0.257511	0.006	0.0121705	-0.0127807	-0.0127807	0.0183743	1657
seq.12732.13	Q5T2T1	MPP7	MPP7	-0.024528	-0.024528	0.00799222	2837	0.00216814	0.0460493	-0.0309834	-0.0309834	0.00929638	2837	0.000870664	0.00247668	-0.0188668	-0.0188668	0.00827009	2836	0.0226029	0.278543	-0.0252587	-0.0252587	0.00962246	2836	0.00871204	0.0195464	0.00296128	0.004	0.00952	0.21589	0	0	0.013531	0.004	0.00952	-0.00578457	0.014	0.0253706	-0.0188668	0.028	0.0342329	0.234655	0.02	0.0348293	-0.0290759	-0.0290759	0.0137706	1662
seq.14074.2	P98077	SHC2	SHC2	-0.0423029	-0.0423029	0.0117444	2832	0.000321265	0.0106383	-0.0449037	-0.0449037	0.0136661	2832	0.00102941	0.00288544	-0.0345775	-0.0345775	0.0121564	2831	0.00448172	0.101081	-0.0343964	-0.0343964	0.0141401	2831	0.0150547	0.0317709	0.00268951	0.024	0.0450947	0.216449	0	0	0.0122731	0.024	0.0450947	-0.00710439	0.008	0.0156066	-0.0345775	0.004	0.00582857	0.170443	0.008	0.0156066	-0.0404623	-0.0404623	0.0222368	1659
seq.15617.8	Q9UBD3	XCL2	XCL2	-0.0357421	-0.0357421	0.00914545	2834	9.5171e-05	0.00353735	0.0185475	0.0185475	0.0106807	2834	0.0825772	0.134611	-0.0427619	-0.0427619	0.00945861	2833	6.40892e-06	0.000338326	0.0314923	0.0314923	0.0110227	2833	0.00430706	0.0105824	-0.00269925	0.018	0.0353077	0.220198	0	0	-0.0124104	0.018	0.0353077	0.00684327	0.004	0.00830233	-0.0427619	0	0	-0.190521	0.004	0.00865455	0.0353567	0.0353567	0.0156229	1660
seq.21157.6	A2RU49	HYKK	HYKK	-0.0821185	-0.0821185	0.0156392	2829	1.62656e-07	1.10743e-05	-0.0671004	-0.0671004	0.0182323	2829	0.000237305	0.000759229	-0.0719694	-0.0719694	0.0161853	2828	9.06062e-06	0.000455836	-0.0452877	-0.0452877	0.0188226	2828	0.0161908	0.0338257	0.00369464	0.02	0.0388043	0.214809	0	0	0.0169088	0.02	0.0388043	-0.01064	0.016	0.02856	-0.0719694	0	0	0.128799	0.016	0.0289949	-0.035035	-0.035035	0.0265447	1655
seq.21152.25	O00167	EYA2	EYA2	-0.0343254	-0.0343254	0.0105685	2844	0.00117618	0.0291445	0.0229404	0.0229404	0.012315	2844	0.0625934	0.106366	-0.042312	-0.042312	0.0109318	2843	0.000111036	0.00448072	0.0357451	0.0357451	0.0127225	2843	0.00499425	0.0120634	-0.00250965	0.004	0.00952	0.221399	0	0	-0.0114654	0.004	0.00952	0.00760242	0.01	0.0191935	-0.042312	0	0	-0.219029	0.014	0.0257629	0.0351322	0.0351322	0.0178041	1664
seq.7909.37	P04278	SHBG	SHBG_2	0.0656205	0.0656205	0.019011	2854	0.000565159	0.0171306	0.0989479	0.0989479	0.022102	2854	7.87139e-06	3.40922e-05	0.0466331	0.0466331	0.0196482	2853	0.0176907	0.241342	0.0847941	0.0847941	0.0228751	2853	0.000213864	0.000721296	0.00342414	0	0	0.216325	0	0	0.0155821	0	0	0.01883	0	0	0.0466331	0.012	0.0158081	0.287642	0	0	0.0317697	0.0317697	0.0323848	1669
seq.5843.60	Q96KQ7	EHMT2	EHMT2	0.0857702	0.0857702	0.0208445	2854	3.98561e-05	0.00159922	0.116022	0.116022	0.0242428	2854	1.78938e-06	8.69622e-06	0.0641501	0.0641501	0.0215391	2853	0.00292279	0.0749736	0.0965515	0.0965515	0.0250765	2853	0.000120579	0.000428496	0.00321837	0.006	0.013061	0.216147	0	0	0.0146712	0.006	0.013061	0.0205307	0	0	0.0641501	0.004	0.00582857	0.242448	0	0	0.066628	0.066628	0.0347968	1669
seq.6369.82	O75398	DEAF1	DEAF1	-0.0353153	-0.0353153	0.00777164	2851	5.74583e-06	0.000279056	-0.0431442	-0.0431442	0.00904373	2851	1.92908e-06	9.31302e-06	-0.0275356	-0.0275356	0.00803084	2850	0.000615014	0.0205522	-0.0348029	-0.0348029	0.0093488	2850	0.000200905	0.000681059	0.00437747	0	0	0.213503	0	0	0.0200911	0	0	-0.00710412	0	0	-0.0275356	0	0	0.205086	0	0	-0.0307281	-0.0307281	0.0132082	1667
seq.9999.1	O14896	IRF6	IRF6	-0.0711809	-0.0711809	0.0195734	2849	0.000281144	0.0094821	0.129497	0.129497	0.0227106	2849	1.30521e-08	9.16033e-08	-0.107486	-0.107486	0.0201095	2848	9.75461e-08	6.34485e-06	0.16212	0.16212	0.0234111	2848	5.3703e-12	7.10029e-11	-0.00671332	0.002	0.00562205	0.229499	0	0	-0.0301335	0.002	0.00562205	0.0328323	0	0	-0.107486	0	0	-0.439794	0	0	0.172192	0.172192	0.0322501	1667
seq.22482.87	P02533	KRT14	KRT14	-0.113405	-0.113405	0.0205288	2849	3.60862e-08	2.76724e-06	-0.153426	-0.153426	0.0238616	2849	1.49279e-10	1.45194e-09	-0.084836	-0.084836	0.0211675	2848	6.28496e-05	0.00269329	-0.127684	-0.127684	0.0246503	2848	2.37608e-07	1.4282e-06	0.00671591	0	0	0.212687	0	0	0.0306099	0	0	-0.0268408	0	0	-0.084836	0	0	0.240344	0	0	-0.155785	-0.155785	0.0351942	1665
seq.22816.4	Q9BYV2	TRIM54	TRIM54	0.064642	0.064642	0.0121467	2845	1.10739e-07	7.98746e-06	0.0747984	0.0747984	0.0141397	2845	1.31634e-07	7.78371e-07	0.0514421	0.0514421	0.0125424	2844	4.22061e-05	0.00186346	0.0592776	0.0592776	0.0145995	2844	5.03433e-05	0.000193434	0.00526567	0	0	0.213115	0	0	0.0241124	0	0	0.0128106	0	0	0.0514421	0	0	0.199378	0	0	0.0324186	0.0324186	0.0170903	1665
seq.9963.19	Q9UN67	PCDHB10	PCDHB10	-0.0442083	-0.0442083	0.0110554	2833	6.52901e-05	0.00251661	0.0177182	0.0177182	0.012903	2833	0.169804	0.246763	-0.0516382	-0.0516382	0.0114372	2832	6.59191e-06	0.000345482	0.0333238	0.0333238	0.0133155	2832	0.0123835	0.0267697	-0.00306333	0.006	0.013061	0.221248	0	0	-0.0140401	0.006	0.013061	0.00710313	0.016	0.02856	-0.0516382	0	0	-0.159495	0.016	0.0289949	0.027881	0.027881	0.0179333	1657
seq.23621.326	Q9Y5L4	TIMM13	TIMM13	-0.105135	-0.105135	0.0200922	2849	1.79241e-07	1.19796e-05	-0.0955356	-0.0955356	0.023429	2849	4.67369e-05	0.000173891	-0.0897731	-0.0897731	0.0207974	2848	1.63884e-05	0.000790661	-0.0681043	-0.0681043	0.0242059	2848	0.0049336	0.0119367	0.00301568	0.034	0.060995	0.217527	0	0	0.0136739	0.034	0.060995	-0.0141497	0.01	0.0191935	-0.0897731	0	0	0.136156	0.01	0.0192973	-0.0506013	-0.0506013	0.0333874	1668
seq.24271.9	Q96IJ6	GMPPA	GMPPA	-0.0400955	-0.0400955	0.0112394	2843	0.000366466	0.0119183	0.089744	0.089744	0.0130096	2843	6.46093e-12	7.87625e-11	-0.0644522	-0.0644522	0.0115069	2842	2.33267e-08	1.71652e-06	0.109234	0.109234	0.0134003	2842	5.32479e-16	1.48058e-14	-0.00687856	0	0	0.228218	0	0	-0.0310769	0	0	0.0232404	0	0	-0.0644522	0	0	-0.563928	0	0	0.101428	0.101428	0.0188697	1663
seq.23520.60	Q68D91	MBLAC2	MBLAC2	-0.0627907	-0.0627907	0.0136904	2834	4.70321e-06	0.000234677	0.0353714	0.0353714	0.0159901	2834	0.0270404	0.0517168	-0.075895	-0.075895	0.0141535	2833	8.87935e-08	5.88055e-06	0.0584516	0.0584516	0.0164842	2833	0.000397586	0.00126165	-0.00443485	0	0	0.223379	0	0	-0.0202556	0	0	0.0133386	0	0	-0.075895	0	0	-0.213226	0	0	0.0589877	0.0589877	0.024838	1657
seq.11180.17	Q92922	SMARCC1	SMARCC1	-0.0819059	-0.0819059	0.0178994	2822	4.94634e-06	0.00024513	-0.0796658	-0.0796658	0.0208417	2822	0.000135003	0.00045469	-0.0687823	-0.0687823	0.01851	2821	0.000206371	0.00787128	-0.0589523	-0.0589523	0.0215287	2821	0.00621437	0.0145615	0.00327033	0.018	0.0353077	0.21414	0	0	0.0150422	0.018	0.0353077	-0.013156	0.002	0.00440741	-0.0687823	0	0	0.16056	0.002	0.00495833	-0.0780783	-0.0780783	0.0327031	1650
seq.9314.9	Q15238	PSG5	PSG5	-0.153999	-0.153999	0.0183432	2848	7.21583e-17	1.03073e-14	0.0560798	0.0560798	0.0216116	2848	0.00951043	0.0206385	-0.178827	-0.178827	0.018925	2847	6.87983e-21	1.19332e-18	0.11059	0.11059	0.0220521	2847	5.63033e-07	3.13825e-06	-0.00999047	0	0	0.228181	0	0	-0.0457877	0	0	0.0225591	0	0	-0.178827	0	0	-0.144362	0	0	0.0888843	0.0888843	0.0299755	1665
seq.23307.7	Q96AJ1	CLUAP1	CLUAP1	0.0676041	0.0676041	0.0181342	2830	0.000196794	0.0069206	0.147087	0.147087	0.0209736	2830	2.90689e-12	3.81562e-11	0.0371177	0.0371177	0.0186614	2829	0.0467961	0.38921	0.135802	0.135802	0.0217168	2829	4.62513e-10	4.37585e-09	0.00566114	0	0	0.214638	0	0	0.0256975	0	0	0.0314641	0	0	0.0371177	0.03	0.0364286	0.458782	0	0	0.169257	0.169257	0.0302846	1655
seq.11192.168	Q9GZM7	TINAGL1	TINAGL1	0.0565872	0.0565872	0.0124512	2852	5.7299e-06	0.000279056	0.121969	0.121969	0.01437	2852	3.337e-17	1.08527e-15	0.0314719	0.0314719	0.0127698	2851	0.0137771	0.206515	0.112438	0.112438	0.014869	2851	5.3228e-14	1.01509e-12	0.00943332	0	0	0.209533	0	0	0.0430812	0	0	0.0240434	0	0	0.0314719	0.01	0.0135227	0.433095	0	0	0.101317	0.101317	0.0212036	1668
seq.22466.27	Q5TA89	HES5	HES5	-0.0442509	-0.0442509	0.0113822	2839	0.000103509	0.00382772	0.0977755	0.0977755	0.0131597	2839	1.42977e-13	2.33539e-12	-0.0710463	-0.0710463	0.0116359	2838	1.16229e-09	1.0718e-07	0.119389	0.119389	0.0135471	2838	2.08237e-18	9.25003e-17	-0.00781179	0	0	0.229488	0	0	-0.0352397	0	0	0.0264425	0	0	-0.0710463	0	0	-0.592829	0	0	0.121267	0.121267	0.0186635	1660
seq.22013.6	P50749	RASSF2	RASSF2	-0.0546063	-0.0546063	0.011421	2842	1.83124e-06	9.80923e-05	0.0512413	0.0512413	0.0133098	2842	0.000120781	0.000412128	-0.0709131	-0.0709131	0.0117742	2841	1.93581e-09	1.74104e-07	0.0727638	0.0727638	0.0137022	2841	1.17851e-07	7.35684e-07	-0.00627639	0	0	0.227317	0	0	-0.0283948	0	0	0.0159203	0	0	-0.0709131	0	0	-0.289498	0	0	0.074215	0.074215	0.0191085	1660
seq.9484.75	Q14126	DSG2	DSG2_2	0.0480431	0.0480431	0.0112133	2851	1.89249e-05	0.000825554	0.0571385	0.0571385	0.0130513	2851	1.24083e-05	5.13315e-05	0.0378291	0.0378291	0.0115925	2850	0.00111447	0.0348451	0.0456755	0.0456755	0.0134945	2850	0.000722052	0.00215757	0.00342105	0.004	0.00952	0.215755	0	0	0.0156086	0.004	0.00952	0.00906805	0	0	0.0378291	0.002	0.00307759	0.19336	0	0	0.0281891	0.0281891	0.0190954	1668
seq.10731.10	Q8IZT8	HS3ST5	HS3ST5	-0.0416584	-0.0416584	0.00835918	2843	6.61691e-07	4.05077e-05	0.0171668	0.0171668	0.00977453	2843	0.0791486	0.129893	-0.0488734	-0.0488734	0.0086478	2842	1.74794e-08	1.32643e-06	0.0320814	0.0320814	0.0100736	2842	0.00146472	0.00406419	-0.00307995	0.048	0.0823846	0.222743	0	0	-0.0140212	0.048	0.0823846	0.00715169	0.004	0.00830233	-0.0488734	0	0	-0.171414	0.004	0.00865455	0.0147881	0.0147881	0.0136825	1662
seq.9876.20	P09972	ALDOC	ALDOC	0.0448162	0.0448162	0.0131162	2853	0.00064238	0.0188699	-0.0504567	-0.0504567	0.0152742	2853	0.00096705	0.00272427	0.0602493	0.0602493	0.0135454	2852	9.00151e-06	0.000455836	-0.0687841	-0.0687841	0.015772	2852	1.33956e-05	5.79841e-05	-0.00394148	0	0	0.222873	0	0	-0.0180032	0	0	-0.0151599	0	0	0.0602493	0	0	-0.336219	0	0	-0.0586282	-0.0586282	0.0222738	1668
seq.24493.10	Q9Y216	MTMR7	MTMR7	-0.0693943	-0.0693943	0.0118002	2834	4.56179e-09	3.90972e-07	0.0111891	0.0111891	0.0138298	2834	0.418548	0.516362	-0.0772645	-0.0772645	0.01222	2833	2.97496e-10	3.14095e-08	0.0348635	0.0348635	0.0142368	2833	0.0143926	0.0305506	-0.00281405	0.098	0.150802	0.223832	0	0	-0.0127322	0.098	0.150802	0.00768615	0.024	0.0408	-0.0772645	0	0	-0.110468	0.024	0.0411923	0.0413249	0.0413249	0.0195002	1657
seq.9878.3	P49888	SULT1E1	SULT1E1_2	-0.0279581	-0.0279581	0.00824451	2825	0.000705646	0.0204806	0.02943	0.02943	0.00960664	2825	0.00220827	0.00567251	-0.0370437	-0.0370437	0.008515	2824	1.40709e-05	0.000683378	0.0406601	0.0406601	0.00991813	2824	4.25581e-05	0.000165388	-0.00293344	0.002	0.00562205	0.221192	0	0	-0.0134402	0.002	0.00562205	0.00920769	0	0	-0.0370437	0	0	-0.330784	0	0	0.0404325	0.0404325	0.0134077	1655
seq.22549.73	Q13546	RIPK1	RIPK1	-0.108512	-0.108512	0.0212955	2854	3.70444e-07	2.34668e-05	-0.195282	-0.195282	0.0246358	2854	3.19805e-15	6.8523e-14	-0.069508	-0.069508	0.0218836	2853	0.00150782	0.0446522	-0.174185	-0.174185	0.0254777	2853	9.86889e-12	1.23957e-10	0.00759996	0	0	0.213233	0	0	0.034415	0	0	-0.0385591	0	0	-0.069508	0.002	0.00307759	0.356807	0	0	-0.212142	-0.212142	0.0352119	1669
seq.10561.5	Q96LB9	PGLYRP3	PGLYRP3	-0.0399769	-0.0399769	0.0125175	2837	0.00142005	0.0336972	-0.0573623	-0.0573623	0.014564	2837	8.39225e-05	0.000296209	-0.0290658	-0.0290658	0.0129494	2836	0.0248722	0.288986	-0.0484925	-0.0484925	0.0150806	2836	0.00131659	0.00370751	0.00281344	0.004	0.00952	0.21782	0	0	0.0127517	0.004	0.00952	-0.0111565	0.002	0.00440741	-0.0290658	0.034	0.0407315	0.277371	0.004	0.00865455	-0.0350356	-0.0350356	0.0217146	1660
seq.9199.6	P60604	UBE2G2	UBE2G2	-0.0580235	-0.0580235	0.0107118	2849	6.57368e-08	4.93704e-06	-0.0481009	-0.0481009	0.0125025	2849	0.00012205	0.000415678	-0.0507068	-0.0507068	0.0110832	2848	4.96347e-06	0.000265874	-0.0327426	-0.0327426	0.0129033	2848	0.0112166	0.0244869	0.00326046	0.034	0.060995	0.215675	0	0	0.0148923	0.034	0.060995	-0.00695165	0.02	0.0346602	-0.0507068	0	0	0.120566	0.02	0.0348293	-0.0161986	-0.0161986	0.0184216	1665
seq.23407.9	Q9NV23	OLAH	OLAH	-0.0617101	-0.0617101	0.0128977	2838	1.8009e-06	9.71821e-05	-0.0597612	-0.0597612	0.0150408	2838	7.26554e-05	0.000259586	-0.0518732	-0.0518732	0.013341	2837	0.000103279	0.00427494	-0.0440451	-0.0440451	0.0155384	2837	0.00462086	0.011266	0.00280731	0.04	0.07	0.215982	0	0	0.0128311	0.04	0.07	-0.00946476	0.004	0.00830233	-0.0518732	0	0	0.154305	0.004	0.00865455	-0.0687989	-0.0687989	0.0220996	1661
seq.22080.22	Q8WZ19	KCTD13	KCTD13	-0.0488575	-0.0488575	0.0118842	2852	4.04828e-05	0.00161157	-0.0484236	-0.0484236	0.0138446	2852	0.00047653	0.00143808	-0.0407773	-0.0407773	0.0122994	2851	0.000926626	0.0298693	-0.0360348	-0.0360348	0.0143167	2851	0.0118909	0.0257889	0.00267255	0.022	0.042	0.216964	0	0	0.0121681	0.022	0.042	-0.00711379	0.012	0.0221969	-0.0407773	0.002	0.00307759	0.148541	0.012	0.0225474	-0.0505644	-0.0505644	0.0203256	1668
seq.23285.51	Q14681	KCTD2	KCTD2	-0.342028	-0.342028	0.0241069	2847	3.36689e-44	1.02199e-41	-0.0226209	-0.0226209	0.029048	2847	0.436197	0.535056	-0.361362	-0.361362	0.024929	2846	5.39585e-46	1.63787e-43	0.0866911	0.0866911	0.029033	2846	0.0028511	0.0073445	-0.0114304	0.002	0.00562205	0.230315	0	0	-0.052221	0.002	0.00562205	0.0180543	0.002	0.00440741	-0.361362	0	0	-0.0525893	0.002	0.00495833	0.102645	0.102645	0.0399114	1664
seq.22119.18	Q99627	COPS8	COPS8	-0.0437146	-0.0437146	0.00823589	2845	1.19483e-07	8.45079e-06	0.0139928	0.0139928	0.00963122	2845	0.146373	0.217795	-0.0502356	-0.0502356	0.00851773	2844	4.1192e-09	3.44924e-07	0.0291971	0.0291971	0.00991553	2844	0.00326008	0.00824356	-0.00286289	0.068	0.111358	0.222466	0	0	-0.0130366	0.068	0.111358	0.00568603	0.002	0.00440741	-0.0502356	0	0	-0.127634	0.002	0.00495833	0.048094	0.048094	0.0136242	1667
seq.9853.3	P09913	IFIT2	IFIT2	-0.158838	-0.158838	0.0175235	2841	2.27889e-19	3.68926e-17	-0.00703262	-0.00703262	0.0206922	2841	0.733981	0.794318	-0.168627	-0.168627	0.0181346	2840	2.7521e-20	4.5566e-18	0.0439124	0.0439124	0.0211111	2840	0.0376094	0.0696807	-0.00468634	0.052	0.0884	0.222892	0	0	-0.0214767	0.052	0.0884	0.00968814	0.026	0.0439905	-0.168627	0	0	-0.0609552	0.026	0.0439905	0.0137182	0.0137182	0.028766	1661
seq.23601.43	Q8WYK0	ACOT12	ACOT12	-0.0477205	-0.0477205	0.0124444	2842	0.00012844	0.00467843	0.0452542	0.0452542	0.0145091	2842	0.00183275	0.00478464	-0.0620015	-0.0620015	0.012848	2841	1.4683e-06	8.55723e-05	0.0640219	0.0640219	0.0149667	2841	1.95134e-05	8.13712e-05	-0.00406514	0	0	0.223421	0	0	-0.0185322	0	0	0.0134239	0	0	-0.0620015	0	0	-0.276341	0	0	0.0793628	0.0793628	0.0202474	1661
seq.11457.53	Q14376	GALE	GALE	-0.0747302	-0.0747302	0.0146067	2849	3.3253e-07	2.12498e-05	0.0162615	0.0162615	0.0170829	2849	0.341218	0.438424	-0.084116	-0.084116	0.0151196	2848	2.89205e-08	2.10686e-06	0.0418424	0.0418424	0.0176048	2848	0.0175314	0.0361904	-0.00361161	0.008	0.017	0.223028	0	0	-0.0164601	0.008	0.017	0.00964468	0.02	0.0346602	-0.084116	0	0	-0.129509	0.02	0.0348293	0.018472	0.018472	0.0235652	1666
seq.21958.4	Q12979	ABR	ABR	0.0546316	0.0546316	0.0156541	2854	0.000490476	0.0151403	0.0614673	0.0614673	0.0182276	2854	0.000755632	0.00217925	0.0438478	0.0438478	0.0161991	2853	0.00683407	0.131016	0.0481588	0.0481588	0.0188596	2853	0.010715	0.0235258	0.00225973	0.036	0.06426	0.217033	0	0	0.0103047	0.036	0.06426	0.0104423	0.006	0.0119665	0.0438478	0.006	0.00843307	0.192342	0.008	0.0156066	0.0643125	0.0643125	0.0263871	1669
seq.10734.339	Q9H3Q3	GAL3ST2	GAL3ST2	-0.17756	-0.17756	0.034297	2854	2.40977e-07	1.56742e-05	-0.21127	-0.21127	0.0399214	2854	1.30057e-07	7.70294e-07	-0.13975	-0.13975	0.0354277	2853	8.18464e-05	0.00346658	-0.168854	-0.168854	0.0412463	2853	4.36151e-05	0.000169009	0.00477643	0	0	0.214308	0	0	0.0218018	0	0	-0.0377916	0	0	-0.13975	0	0	0.212861	0	0	-0.14533	-0.14533	0.0579003	1669
seq.22858.3	Q16659	MAPK6	MAPK6	-0.0737382	-0.0737382	0.00832117	2854	1.3598e-18	2.1535e-16	0.0219411	0.0219411	0.00981159	2854	0.025413	0.0490811	-0.0843866	-0.0843866	0.00858675	2853	1.93773e-22	3.61959e-20	0.0475537	0.0475537	0.009997	2853	2.06471e-06	1.04021e-05	-0.0111468	0	0	0.230746	0	0	-0.0507598	0	0	0.0103276	0	0	-0.0843866	0	0	-0.139452	0	0	0.0297758	0.0297758	0.0139928	1669
seq.23362.26	Q9BXI3	NT5C1A	NT5C1A	-0.121006	-0.121006	0.0238558	2851	4.18064e-07	2.62551e-05	-0.124893	-0.124893	0.0278117	2851	7.38176e-06	3.21628e-05	-0.0998492	-0.0998492	0.0246661	2850	5.30247e-05	0.0023116	-0.0946027	-0.0946027	0.0287285	2850	0.0010034	0.00290993	0.00387161	0.006	0.013061	0.214957	0	0	0.0176924	0.006	0.013061	-0.0232125	0	0	-0.0998492	0	0	0.188625	0	0	-0.104123	-0.104123	0.0401922	1668
seq.24708.7	O75911	DHRS3	DHRS3	-0.0593415	-0.0593415	0.0119994	2824	8.04439e-07	4.80355e-05	0.00113491	0.00113491	0.0140322	2824	0.935544	0.952675	-0.0637953	-0.0637953	0.0124133	2823	2.94615e-07	1.85023e-05	0.0202027	0.0202027	0.0144538	2823	0.162301	0.240025	-0.00164558	0.188	0.26014	0.217146	0	0	-0.00763608	0.188	0.26014	0.00427722	0.13	0.180584	-0.0637953	0	0	-0.0718642	0.13	0.180584	-0.00791623	-0.00791623	0.0238162	1653
seq.24488.8	Q8IV36	HID1	HID1	-0.0751383	-0.0751383	0.0114894	2831	7.28338e-11	7.47316e-09	-0.0176589	-0.0176589	0.0134714	2831	0.190018	0.271162	-0.0763648	-0.0763648	0.0119015	2830	1.63023e-10	1.77257e-08	0.00548396	0.00548396	0.0138546	2830	0.692266	0.762151	-0.000772609	0.68	0.731153	0.219782	0	0	-0.00352774	0.68	0.731153	0.00123153	0.684	0.739964	-0.0763648	0	0	-0.0163912	0.684	0.739964	0.0183419	0.0183419	0.0212742	1656
seq.14125.5	O95445	APOM	APOM_2	0.0387153	0.0387153	0.0118818	2849	0.00113365	0.0287758	0.00974733	0.00974733	0.013851	2849	0.481661	0.576363	0.0391895	0.0391895	0.0123079	2848	0.00146769	0.0436602	-0.00212045	-0.00212045	0.0143223	2848	0.882312	0.910302	-5.97849e-06	0.992	0.992	0.218716	0	0	-2.73353e-05	0.992	0.992	-0.000458355	0.91	0.925556	0.0391895	0.004	0.00582857	-0.0118343	0.91	0.925556	-0.0224486	-0.0224486	0.0197495	1666
seq.20593.10	Q9Y2C3	B3GALT5	B3GALT5	0.0343771	0.0343771	0.00766098	2838	7.50029e-06	0.000357122	0.0146431	0.0146431	0.00893632	2838	0.101407	0.159971	0.0333706	0.0333706	0.00794022	2837	2.71855e-05	0.00123779	0.00446074	0.00446074	0.00923372	2837	0.629067	0.708528	-0.000364958	0.74	0.78625	0.220552	0	0	-0.00165749	0.74	0.78625	0.000985184	0.666	0.724884	0.0333706	0	0	0.0286759	0.666	0.724884	0.0088948	0.0088948	0.0124859	1657
seq.8039.41	Q8N128	FAM177A1	FAM177A1	0.0468351	0.0468351	0.0125801	2847	0.000200713	0.00696281	0.00692232	0.00692232	0.0146855	2847	0.637412	0.714831	0.04859	0.04859	0.0130327	2846	0.000196529	0.00753535	-0.00783611	-0.00783611	0.0151776	2846	0.60569	0.687083	-0.000954022	0.352	0.434824	0.219539	0	0	-0.00436453	0.352	0.434824	-0.00162921	0.588	0.653944	0.04859	0	0	-0.0346929	0.588	0.653944	-0.0130151	-0.0130151	0.0204449	1666
seq.5918.5	Q06323	PSME1	PSME1	-0.068438	-0.068438	0.0111155	2850	8.45474e-10	7.6991e-08	-0.00832493	-0.00832493	0.0130239	2850	0.522741	0.614221	-0.0714147	-0.0714147	0.0115123	2849	6.3291e-10	6.3161e-08	0.0133125	0.0133125	0.013401	2849	0.3206	0.419841	-0.00216394	0.264	0.343971	0.221063	0	0	-0.00988556	0.264	0.343971	0.00291851	0.328	0.396936	-0.0714147	0	0	-0.0426084	0.328	0.396936	0.0336959	0.0336959	0.0186186	1668
seq.14110.200	P09486	SPARC	SPARC_1	-0.0454598	-0.0454598	0.00953177	2835	1.94215e-06	0.000103274	-0.0078865	-0.0078865	0.0111232	2835	0.478375	0.573279	-0.0468911	-0.0468911	0.00987643	2834	2.15885e-06	0.000122869	0.00636353	0.00636353	0.0114805	2834	0.579423	0.663799	0.000247456	0.894	0.90413	0.219687	0	0	0.00112514	0.894	0.90413	0.00147178	0.554	0.621943	-0.0468911	0	0	-0.0324042	0.554	0.623905	0.010877	0.010877	0.015681	1659
seq.8407.84	Q04721	NOTCH2	NOTCH2_3	0.0460486	0.0460486	0.00932742	2852	8.39412e-07	4.97164e-05	0.00956226	0.00956226	0.010906	2852	0.380675	0.479298	0.0470979	0.0470979	0.00966113	2851	1.14775e-06	6.8536e-05	-0.00469876	-0.00469876	0.0112497	2851	0.676214	0.748097	-0.00134096	0.308	0.3927	0.219686	0	0	-0.00614148	0.308	0.3927	-0.00109671	0.71	0.758892	0.0470979	0	0	-0.0238408	0.71	0.758892	-0.00121545	-0.00121545	0.0156625	1668
seq.7050.5	Q7Z3B1	NEGR1	NEGR1_2	0.0309807	0.0309807	0.00713558	2847	1.46307e-05	0.00066608	0.0068962	0.0068962	0.00833511	2847	0.408098	0.506128	0.0315964	0.0315964	0.00739474	2846	1.99352e-05	0.000943038	-0.00273778	-0.00273778	0.00861041	2846	0.750537	0.809065	-0.000955028	0.426	0.512061	0.220699	0	0	-0.0043461	0.426	0.512061	-0.000586463	0.768	0.808779	0.0315964	0	0	-0.0189121	0.768	0.808779	0.00379786	0.00379786	0.0123566	1667
seq.25288.16	P31513	FMO3	FMO3	-0.0682233	-0.0682233	0.00831055	2834	3.34073e-16	4.42495e-14	-0.0151846	-0.0151846	0.00979102	2834	0.121044	0.1858	-0.0695019	-0.0695019	0.00860438	2833	9.67917e-16	1.30579e-13	0.00575774	0.00575774	0.010023	2833	0.565708	0.651364	0.000415016	0.862	0.886345	0.216604	0	0	0.00191235	0.862	0.886345	0.0012714	0.574	0.642376	-0.0695019	0	0	-0.0186339	0.574	0.642376	0.00532482	0.00532482	0.0133456	1658
seq.3446.7	Q13478	IL18R1	IL18R1_2	-0.0395202	-0.0395202	0.0125777	2852	0.00169466	0.0385801	-0.000597401	-0.000597401	0.014662	2852	0.967502	0.976483	-0.0422725	-0.0422725	0.0130312	2851	0.00119247	0.0368099	0.0122571	0.0122571	0.0151644	2851	0.418996	0.518408	-0.000861071	0.35	0.433854	0.220099	0	0	-0.00392756	0.35	0.433854	0.00257391	0.412	0.484584	-0.0422725	0.002	0.00307759	-0.0648363	0.414	0.484584	0.0219972	0.0219972	0.0217834	1669
seq.8009.121	Q15526	SURF1	SURF1	-0.090634	-0.090634	0.0192401	2850	2.58704e-06	0.000135587	-0.0242512	-0.0242512	0.0224794	2850	0.28076	0.373587	-0.091445	-0.091445	0.0199383	2849	4.70401e-06	0.000253842	0.00360722	0.00360722	0.0232097	2849	0.876502	0.906368	-0.000632728	0.632	0.694228	0.220196	0	0	-0.00288176	0.632	0.694228	0.000900544	0.938	0.948629	-0.091445	0	0	-0.00994588	0.938	0.948629	-0.0170672	-0.0170672	0.0321902	1668
seq.12384.92	Q9H9Q2	COPS7B	COPS7B	0.0919902	0.0919902	0.0262478	2853	0.000464196	0.0145762	0.0454146	0.0454146	0.0306094	2853	0.138004	0.207531	0.0877849	0.0877849	0.0271899	2852	0.00125814	0.0383495	0.0187892	0.0187892	0.0316522	2852	0.552816	0.639959	0.000957392	0.332	0.417338	0.217925	0	0	0.00437399	0.332	0.417338	0.00422643	0.594	0.656526	0.0877849	0	0	0.0459338	0.594	0.656526	0.0100422	0.0100422	0.0437213	1668
seq.22526.81	P11177	PDHB	PDHB	-0.0553676	-0.0553676	0.00844133	2839	6.4088e-11	6.66973e-09	-0.00703316	-0.00703316	0.00989664	2839	0.477352	0.572806	-0.0577233	-0.0577233	0.00874443	2838	4.85073e-11	5.60914e-09	0.010502	0.010502	0.0101761	2838	0.302145	0.399334	-0.00178902	0.314	0.397511	0.221083	0	0	-0.0081581	0.314	0.397511	0.00212695	0.282	0.349562	-0.0577233	0	0	-0.0382569	0.282	0.349562	0.0147469	0.0147469	0.0146617	1663
seq.9207.60	O95825	CRYZL1	CRYZL1	-0.289743	-0.289743	0.0247365	2853	5.5228e-31	1.29786e-28	-0.0480155	-0.0480155	0.029469	2853	0.103348	0.162506	-0.299397	-0.299397	0.0256213	2852	7.54421e-31	1.83198e-28	0.04303	0.04303	0.0298285	2852	0.149249	0.223996	-0.00597716	0.062	0.10343	0.225491	0	0	-0.027229	0.062	0.10343	0.00925828	0.158	0.212853	-0.299397	0	0	-0.0319098	0.158	0.212853	0.00600671	0.00600671	0.0409671	1669
seq.6470.19	P23142	FBLN1	FBLN1_2	0.0275252	0.0275252	0.00784869	2853	0.00046022	0.0145139	0.0151138	0.0151138	0.00915297	2853	0.0987982	0.156432	0.0259011	0.0259011	0.00812992	2852	0.00145864	0.0436602	0.00725901	0.00725901	0.00946508	2852	0.443189	0.541354	0.000172489	0.834	0.863009	0.218607	0	0	0.000788417	0.834	0.863009	0.00156184	0.416	0.485333	0.0259011	0.004	0.00582857	0.0568709	0.418	0.487667	0.0124335	0.0124335	0.013132	1668
seq.2620.4	P40189	IL6ST	IL6ST	0.0250376	0.0250376	0.00782883	2850	0.00139835	0.0332908	0.00559505	0.00559505	0.0091261	2850	0.539871	0.629777	0.0255184	0.0255184	0.00811056	2849	0.00167045	0.048677	-0.00214619	-0.00214619	0.00943823	2849	0.820134	0.864392	-0.000391836	0.614	0.68286	0.219486	0	0	-0.00178843	0.614	0.68286	-0.000444996	0.822	0.850591	0.0255184	0	0	-0.0177477	0.822	0.850591	0.00334816	0.00334816	0.0136183	1666
seq.25910.1	Q9Y6R7	FCGBP	FCGBP	-0.0393102	-0.0393102	0.00819376	2854	1.68854e-06	9.17984e-05	-0.0201871	-0.0201871	0.00957041	2854	0.0350036	0.0646882	-0.0373267	-0.0373267	0.00848754	2853	1.13346e-05	0.000561717	-0.00885787	-0.00885787	0.0098815	2853	0.37011	0.470632	0.000742447	0.598	0.67134	0.218243	0	0	0.0033904	0.598	0.67134	-0.00178147	0.35	0.419295	-0.0373267	0	0	0.0455524	0.35	0.419295	-0.0251783	-0.0251783	0.0140111	1669
seq.25037.4	Q9ULA0	DNPEP	DNPEP	-0.0411089	-0.0411089	0.0115357	2836	0.000371785	0.0120376	0.00810482	0.00810482	0.0134525	2836	0.546904	0.636453	-0.0460912	-0.0460912	0.0119493	2835	0.00011723	0.00469244	0.0221455	0.0221455	0.0139046	2835	0.111344	0.174664	-0.00144926	0.188	0.26014	0.221141	0	0	-0.00659677	0.188	0.26014	0.00500337	0.122	0.17215	-0.0460912	0	0	-0.121773	0.122	0.17215	0.0240579	0.0240579	0.0206004	1657
seq.8950.4	Q9UQC9	CLCA2	CLCA2	-0.0478704	-0.0478704	0.00733545	2838	7.97634e-11	8.07051e-09	-0.0169719	-0.0169719	0.00860238	2838	0.0485999	0.085685	-0.0473036	-0.0473036	0.00760293	2837	5.64135e-10	5.70795e-08	-0.00251696	-0.00251696	0.00885597	2837	0.77627	0.830781	0.000367007	0.806	0.843818	0.219914	0	0	0.00166609	0.806	0.843818	-0.000574447	0.752	0.796629	-0.0473036	0	0	0.0119981	0.752	0.796629	0.00192732	0.00192732	0.012294	1661
seq.5632.6	Q9NQ79	CRTAC1	CRTAC1	0.0489519	0.0489519	0.0159699	2851	0.00219514	0.0464872	-0.00641728	-0.00641728	0.0186188	2851	0.730371	0.792368	0.0541074	0.0541074	0.0165463	2850	0.00108803	0.0341651	-0.0229123	-0.0229123	0.0192595	2850	0.23428	0.323673	-0.00130704	0.136	0.197366	0.221659	0	0	-0.0059316	0.136	0.197366	-0.00506937	0.244	0.309993	0.0541074	0.002	0.00307759	-0.103376	0.248	0.315075	-0.0275527	-0.0275527	0.0279964	1668
seq.23356.32	Q8N4L8	CCDC24	CCDC24	-0.10883	-0.10883	0.0201813	2829	7.51741e-08	5.53175e-06	0.00363818	0.00363818	0.0236171	2829	0.877582	0.907994	-0.117637	-0.117637	0.020898	2828	1.98919e-08	1.49394e-06	0.0393391	0.0393391	0.0243311	2828	0.106028	0.167526	-0.00174598	0.214	0.288294	0.220618	0	0	-0.00797715	0.214	0.288294	0.00888214	0.106	0.151976	-0.117637	0	0	-0.0816712	0.106	0.151976	0.0353758	0.0353758	0.0342728	1658
seq.13104.32	P98172	EFNB1	EFNB1_1	-0.0310893	-0.0310893	0.00834465	2840	0.000198601	0.00692252	0.000538976	0.000538976	0.00973988	2840	0.955874	0.967956	-0.033493	-0.033493	0.00864424	2839	0.000109213	0.0044448	0.0107203	0.0107203	0.010065	2839	0.28692	0.381914	3.59809e-06	0.98	0.982753	0.219549	0	0	1.63883e-05	0.98	0.982753	0.00215534	0.264	0.330695	-0.033493	0.002	0.00307759	-0.0687779	0.264	0.330695	0.0227079	0.0227079	0.0142719	1662
seq.11494.4	O00472	ELL2	ELL2	-0.0435025	-0.0435025	0.0107968	2836	5.74384e-05	0.00222574	-0.0135703	-0.0135703	0.0126167	2836	0.282207	0.374955	-0.0434017	-0.0434017	0.0111812	2835	0.000106109	0.00434274	-0.000453071	-0.000453071	0.0130313	2835	0.972267	0.980032	0.000205236	0.894	0.90413	0.217315	0	0	0.000943526	0.894	0.90413	-9.44031e-05	0.91	0.925556	-0.0434017	0	0	0.00217038	0.91	0.925556	-0.00101599	-0.00101599	0.0186437	1657
seq.10003.15	P51814	ZNF41	ZNF41	0.0711608	0.0711608	0.0115747	2839	8.95009e-10	8.04956e-08	0.0126295	0.0126295	0.013565	2839	0.351911	0.448822	0.073388	0.073388	0.0119986	2838	1.08864e-09	1.01676e-07	-0.00985583	-0.00985583	0.0139711	2838	0.480593	0.575559	-0.00141782	0.448	0.534903	0.222376	0	0	-0.00641668	0.448	0.534903	-0.00224169	0.478	0.545195	0.073388	0	0	-0.0315082	0.478	0.545195	-0.000168979	-0.000168979	0.0184618	1657
seq.16299.13	Q495A1	TIGIT	TIGIT_1	-0.0894044	-0.0894044	0.0171148	2844	1.87937e-07	1.23344e-05	-0.0423212	-0.0423212	0.02001	2844	0.034517	0.0639769	-0.0857547	-0.0857547	0.0177269	2843	1.38454e-06	8.13419e-05	-0.0163292	-0.0163292	0.0206432	2843	0.428998	0.527647	9.1471e-05	0.886	0.90372	0.218461	0	0	0.000418532	0.886	0.90372	-0.00355878	0.422	0.49073	-0.0857547	0	0	0.0398459	0.422	0.49073	-0.030538	-0.030538	0.0287673	1660
seq.23284.5	P61968	LMO4	LMO4	-0.0706838	-0.0706838	0.0153487	2822	4.30294e-06	0.000216186	0.00327325	0.00327325	0.0179155	2822	0.855043	0.891383	-0.0766453	-0.0766453	0.0158974	2821	1.5022e-06	8.61693e-05	0.0265478	0.0265478	0.0184867	2821	0.151101	0.226357	-0.0014944	0.268	0.347913	0.220381	0	0	-0.00682727	0.268	0.347913	0.00522143	0.16	0.213933	-0.0766453	0	0	-0.0731049	0.16	0.213933	0.0508093	0.0508093	0.0242544	1653
seq.11286.78	Q9BQE4	SELENOS	SELENOS	-0.0934673	-0.0934673	0.0140018	2845	2.95302e-11	3.16363e-09	-0.0271448	-0.0271448	0.0164169	2845	0.0983452	0.155817	-0.0937692	-0.0937692	0.0145072	2844	1.19853e-10	1.34328e-08	0.00134619	0.00134619	0.0168859	2844	0.936464	0.954012	-0.0012777	0.53	0.604505	0.220473	0	0	-0.00582907	0.53	0.604505	0.000299886	0.952	0.960068	-0.0937692	0	0	-0.00320839	0.952	0.960068	0.02321	0.02321	0.0232353	1664
seq.11289.31	P48730	CSNK1D	CSNK1D	-0.024684	-0.024684	0.00780918	2829	0.00158948	0.0371134	0.0063082	0.0063082	0.00910585	2829	0.488515	0.58246	-0.0279188	-0.0279188	0.00807834	2828	0.000556327	0.0190185	0.0146576	0.0146576	0.00940391	2828	0.119187	0.184701	-0.000836102	0.34	0.424406	0.216984	0	0	-0.00386819	0.34	0.424406	0.00323716	0.126	0.1764	-0.0279188	0	0	-0.131157	0.126	0.1764	0.0132986	0.0132986	0.0126148	1656
seq.8971.9	Q9ULB1	NRXN1	NRXN1_3	0.0991002	0.0991002	0.0253406	2854	9.41627e-05	0.00351782	0.0594078	0.0594078	0.0295605	2854	0.0445566	0.0793436	0.0920538	0.0920538	0.026248	2853	0.000460048	0.0160356	0.0314681	0.0314681	0.0305588	2853	0.303213	0.400527	0.000943762	0.394	0.475196	0.218018	0	0	0.00431016	0.394	0.475196	0.00676827	0.312	0.381452	0.0920538	0	0	0.0684895	0.312	0.381452	0.0162831	0.0162831	0.0421457	1669
seq.12514.16	Q9UBP6	METTL1	METTL1	-0.0637217	-0.0637217	0.00899676	2836	1.77518e-12	2.08583e-10	-0.0108219	-0.0108219	0.01058	2836	0.306459	0.401106	-0.0657582	-0.0657582	0.00931815	2835	2.13014e-12	2.63019e-10	0.00912619	0.00912619	0.0108643	2835	0.400971	0.501471	-0.00228349	0.224	0.299506	0.220347	0	0	-0.0104717	0.224	0.299506	0.00194645	0.436	0.504406	-0.0657582	0	0	-0.030503	0.436	0.505364	-0.0136334	-0.0136334	0.0150765	1658
seq.25255.4	Q9BVT8	TMUB1	TMUB1	-0.0607325	-0.0607325	0.0147616	2841	3.9953e-05	0.00159922	-0.0332504	-0.0332504	0.0172353	2841	0.053805	0.093326	-0.0571769	-0.0571769	0.0152903	2840	0.000188081	0.00732712	-0.0158966	-0.0158966	0.0178112	2840	0.372199	0.472793	0.00153902	0.194	0.266377	0.217087	0	0	0.00703951	0.194	0.266377	-0.00361869	0.382	0.45307	-0.0571769	0	0	0.0595223	0.382	0.45307	-0.0266653	-0.0266653	0.0251421	1661
seq.16561.9	P04217	A1BG	A1BG	0.0292366	0.0292366	0.00894797	2850	0.00109829	0.0282722	-0.00225631	-0.00225631	0.0104356	2850	0.828837	0.870291	0.0319279	0.0319279	0.00927033	2849	0.000581261	0.0195138	-0.0119776	-0.0119776	0.0107914	2849	0.267127	0.359509	-0.000898554	0.314	0.397511	0.220734	0	0	-0.0040874	0.314	0.397511	-0.00255048	0.254	0.320417	0.0319279	0	0	-0.0868178	0.258	0.325463	-0.0127172	-0.0127172	0.0150352	1667
seq.7180.114	P01570	IFNA14	IFNA14	0.0198751	0.0198751	0.00629477	2834	0.00160855	0.0373195	-4.72622e-05	-4.72622e-05	0.00735664	2834	0.994875	0.996515	0.0213559	0.0213559	0.0065236	2833	0.00107447	0.0340328	-0.00658436	-0.00658436	0.0076107	2833	0.387032	0.488061	-0.000933477	0.342	0.425415	0.220545	0	0	-0.00425058	0.342	0.425415	-0.00140531	0.414	0.484584	0.0213559	0	0	-0.0704395	0.414	0.484584	0.00278695	0.00278695	0.010328	1655
seq.2515.14	O00451	GFRA2	GFRA2	0.0375763	0.0375763	0.0101569	2852	0.000220021	0.00752512	0.00714392	0.00714392	0.0118485	2852	0.546596	0.636196	0.0386093	0.0386093	0.0105242	2851	0.00024832	0.00942192	-0.00460019	-0.00460019	0.0122484	2851	0.707261	0.773795	-0.000322672	0.798	0.840372	0.219636	0	0	-0.00147128	0.798	0.840372	-0.00102226	0.736	0.782	0.0386093	0	0	-0.0271972	0.736	0.782	-0.0149628	-0.0149628	0.0173233	1669
seq.9357.4	O75629	CREG1	CREG1	-0.0366409	-0.0366409	0.011744	2850	0.00182685	0.0408238	-0.00407318	-0.00407318	0.0136912	2850	0.766103	0.81978	-0.0383469	-0.0383469	0.0121687	2849	0.00164251	0.0483704	0.00759443	0.00759443	0.0141623	2849	0.591833	0.674304	-0.000422987	0.632	0.694228	0.220058	0	0	-0.00192586	0.632	0.694228	0.00158261	0.586	0.653756	-0.0383469	0	0	-0.0430476	0.586	0.653756	0.0146159	0.0146159	0.0208477	1667
seq.9377.25	P21583	KITLG	KITLG	0.0687871	0.0687871	0.013125	2847	1.71466e-07	1.1566e-05	0.0318666	0.0318666	0.0153445	2847	0.0379141	0.0693458	0.0661549	0.0661549	0.0135996	2846	1.21009e-06	7.16705e-05	0.0117169	0.0117169	0.0158351	2846	0.459401	0.556121	0.00097662	0.502	0.583759	0.218836	0	0	0.00444297	0.502	0.583759	0.00270675	0.46	0.526346	0.0661549	0	0	0.0393071	0.46	0.526346	0.0121234	0.0121234	0.022018	1663
seq.12482.5	Q12830	BPTF	BPTF	-0.0352427	-0.0352427	0.00709154	2837	7.10486e-07	4.31324e-05	-0.0158352	-0.0158352	0.00828377	2837	0.0560287	0.0965395	-0.0340091	-0.0340091	0.00734741	2836	3.8446e-06	0.000212181	-0.00549544	-0.00549544	0.00855104	2836	0.520495	0.610788	0.000857171	0.482	0.562333	0.21864	0	0	0.00390515	0.482	0.562333	-0.00122764	0.516	0.582949	-0.0340091	0	0	0.0348398	0.516	0.582949	-0.00431643	-0.00431643	0.0108614	1654
seq.5343.74	P16870	CPE	CPE_1	0.045189	0.045189	0.00910873	2847	7.42296e-07	4.46911e-05	-0.00814687	-0.00814687	0.0106505	2847	0.444377	0.54235	0.0504152	0.0504152	0.00942719	2846	9.60651e-08	6.30481e-06	-0.0234073	-0.0234073	0.0109766	2846	0.033054	0.0622379	-0.00264545	0.062	0.10343	0.221611	0	0	-0.0120816	0.062	0.10343	-0.00540735	0.036	0.0597767	0.0504152	0	0	-0.120143	0.036	0.0597767	-0.0390334	-0.0390334	0.0144851	1664
seq.22088.3	P62324	BTG1	BTG1	-0.111006	-0.111006	0.00994964	2839	2.5508e-28	5.63108e-26	-0.0205611	-0.0205611	0.0118186	2839	0.0820164	0.133786	-0.114147	-0.114147	0.0103047	2838	6.0035e-28	1.32532e-25	0.0140244	0.0140244	0.011987	2838	0.242109	0.332534	-0.00230494	0.454	0.538465	0.220741	0	0	-0.010552	0.454	0.538465	0.00279603	0.216	0.279391	-0.114147	0	0	-0.0251101	0.216	0.279391	0.0131747	0.0131747	0.01646	1663
seq.5483.1	Q96B86	RGMA	RGMA	-0.0709099	-0.0709099	0.00846628	2851	8.50488e-17	1.1915e-14	-0.0141495	-0.0141495	0.00997134	2851	0.156005	0.22978	-0.072678	-0.072678	0.00876994	2850	1.76327e-16	2.51871e-14	0.00789686	0.00789686	0.0102078	2850	0.439226	0.537775	-0.00157725	0.522	0.599209	0.220601	0	0	-0.00720124	0.522	0.599209	0.00178583	0.438	0.504406	-0.072678	0	0	-0.0251908	0.438	0.506039	0.0115882	0.0115882	0.0143806	1666
seq.24423.9	B7ZBB8	PPP1R3G	PPP1R3G	-0.0981547	-0.0981547	0.0173797	2832	1.78796e-08	1.43135e-06	-0.0221266	-0.0221266	0.0203442	2832	0.276858	0.369466	-0.0999548	-0.0999548	0.017999	2831	3.06261e-08	2.20902e-06	0.00807581	0.00807581	0.0209558	2831	0.69999	0.768797	-0.000302237	0.906	0.913678	0.218008	0	0	-0.00138828	0.906	0.913678	0.00173337	0.696	0.75056	-0.0999548	0	0	-0.0176476	0.696	0.75056	0.0699206	0.0699206	0.0300968	1658
seq.6521.35	P47972	NPTX2	NPTX2	-0.0750281	-0.0750281	0.0143506	2852	1.8351e-07	1.21533e-05	0.000289233	0.000289233	0.0167873	2852	0.986255	0.99047	-0.0805403	-0.0805403	0.0148593	2851	6.45071e-08	4.39191e-06	0.0246756	0.0246756	0.0172997	2851	0.153873	0.22966	-0.00275682	0.048	0.0823846	0.221338	0	0	-0.0126124	0.048	0.0823846	0.00588008	0.158	0.212853	-0.0805403	0	0	-0.0787579	0.158	0.212853	-0.00746541	-0.00746541	0.0242518	1668
seq.22786.57	Q5T0L3	SPATA46	SPATA46	-0.124502	-0.124502	0.0275122	2854	6.27636e-06	0.000300811	-0.0096271	-0.0096271	0.0321449	2854	0.764588	0.818519	-0.131268	-0.131268	0.0284985	2853	4.28206e-06	0.000234547	0.0302147	0.0302147	0.033179	2853	0.362553	0.463254	-0.000731749	0.51	0.587323	0.21972	0	0	-0.0033415	0.51	0.587323	0.0066253	0.414	0.484584	-0.131268	0	0	-0.0531543	0.414	0.484584	0.0130167	0.0130167	0.0454418	1669
seq.10990.21	Q5S007	LRRK2	LRRK2	-0.0486362	-0.0486362	0.00965565	2832	5.02387e-07	3.12811e-05	0.00714176	0.00714176	0.0112865	2832	0.526934	0.617617	-0.0539472	-0.0539472	0.00999967	2831	7.42243e-08	4.96077e-06	0.0235909	0.0235909	0.0116374	2831	0.04274	0.0777818	-0.00306531	0.038	0.0671584	0.222984	0	0	-0.0139383	0.038	0.0671584	0.00506348	0.042	0.0684658	-0.0539472	0	0	-0.103582	0.042	0.0684658	0.0280894	0.0280894	0.0157619	1658
seq.24413.96	P0C024	NUDT7	NUDT7	-0.0596285	-0.0596285	0.0172944	2830	0.000573297	0.0172435	0.00571735	0.00571735	0.0201985	2830	0.777153	0.828197	-0.0651941	-0.0651941	0.0178938	2829	0.000273912	0.0101808	0.0252427	0.0252427	0.0208551	2829	0.226232	0.314366	-0.00145683	0.156	0.223663	0.217491	0	0	-0.00674353	0.156	0.223663	0.00520853	0.24	0.307097	-0.0651941	0.002	0.00307759	-0.0868298	0.24	0.307097	0.0467534	0.0467534	0.0303683	1656
seq.8589.13	Q9H5V8	CDCP1	CDCP1_3	-0.0405468	-0.0405468	0.0113379	2825	0.000354432	0.0115786	0.00376601	0.00376601	0.0132342	2825	0.775997	0.82745	-0.0444105	-0.0444105	0.011743	2824	0.000158888	0.00629077	0.0172546	0.0172546	0.0136764	2824	0.207186	0.293248	-0.00120363	0.232	0.306756	0.219662	0	0	-0.00550969	0.232	0.306756	0.00368219	0.232	0.297928	-0.0444105	0	0	-0.0904086	0.232	0.297928	7.38084e-05	7.38084e-05	0.0194373	1656
seq.16302.11	Q96DR5	BPIFA2	BPIFA2_1	-0.109871	-0.109871	0.0130204	2849	5.04656e-17	7.35284e-15	-0.00625259	-0.00625259	0.0153505	2849	0.683802	0.754201	-0.116331	-0.116331	0.0134779	2848	9.92668e-18	1.50658e-15	0.0289484	0.0289484	0.0156953	2848	0.065229	0.110871	-0.00518447	0.032	0.0579898	0.22364	0	0	-0.0237324	0.032	0.0579898	0.0062676	0.066	0.100692	-0.116331	0	0	-0.0569456	0.066	0.100692	0.0119508	0.0119508	0.0219941	1667
seq.20175.17	Q14050	COL9A3	COL9A3	0.052139	0.052139	0.012215	2853	2.03275e-05	0.000871092	0.0212568	0.0212568	0.0142605	2853	0.136175	0.205475	0.0508309	0.0508309	0.0126533	2852	6.04103e-05	0.00260408	0.00584914	0.00584914	0.0147309	2852	0.691348	0.761371	-0.000124673	0.876	0.89608	0.218849	0	0	-0.00057	0.876	0.89608	0.00125237	0.726	0.773678	0.0508309	0	0	0.0240455	0.726	0.773678	0.000356834	0.000356834	0.0201606	1668
seq.19360.22	Q86UE6	LRRTM1	LRRTM1_1	0.0194509	0.0194509	0.00637542	2838	0.00230252	0.0476531	-0.00221454	-0.00221454	0.00743696	2838	0.765897	0.819679	0.021416	0.021416	0.0066054	2837	0.00119987	0.0368822	-0.00874309	-0.00874309	0.00769274	2837	0.255828	0.347651	-0.000976079	0.29	0.373755	0.220784	0	0	-0.0044406	0.29	0.373755	-0.0016731	0.254	0.320417	0.021416	0	0	-0.0847444	0.256	0.324085	-0.00846534	-0.00846534	0.0101164	1656
seq.21130.82	Q13572	ITPK1	ITPK1	-0.187887	-0.187887	0.0148416	2851	8.92904e-36	2.16827e-33	-0.0227648	-0.0227648	0.0177521	2851	0.199816	0.282269	-0.196218	-0.196218	0.0153691	2850	2.43234e-36	6.32843e-34	0.0370441	0.0370441	0.0178924	2850	0.0385068	0.0710902	-0.00605958	0.088	0.137789	0.226375	0	0	-0.0275041	0.088	0.137789	0.00845502	0.056	0.0873013	-0.196218	0	0	-0.0450302	0.056	0.0873013	0.078212	0.078212	0.0234641	1668
seq.11556.19	Q8N6T3	ARFGAP1	ARFGAP1	-0.105258	-0.105258	0.0155221	2853	1.44298e-11	1.61725e-09	-0.037133	-0.037133	0.018205	2853	0.0414705	0.0747396	-0.104004	-0.104004	0.0160788	2852	1.16153e-10	1.32214e-08	-0.0056128	-0.0056128	0.0187214	2852	0.764346	0.821036	-0.00074513	0.67	0.729238	0.219335	0	0	-0.00340881	0.67	0.729238	-0.00121353	0.756	0.798497	-0.104004	0	0	0.0115335	0.756	0.798497	-0.014116	-0.014116	0.0252292	1667
seq.23253.5	Q86VU5	COMTD1	COMTD1	-0.0943681	-0.0943681	0.0103643	2836	1.58405e-19	2.74757e-17	-0.00580183	-0.00580183	0.0122377	2836	0.635469	0.713317	-0.0998807	-0.0998807	0.0107316	2835	2.55009e-20	4.32033e-18	0.0245637	0.0245637	0.0124907	2835	0.0493307	0.0878236	-0.00412853	0.134	0.195257	0.224249	0	0	-0.0187558	0.134	0.195257	0.00554108	0.038	0.0625161	-0.0998807	0	0	-0.0587355	0.038	0.0625161	0.031439	0.031439	0.0171209	1657
seq.21796.43	P22352	GPX3	GPX3	0.0372473	0.0372473	0.0105573	2850	0.000425134	0.0135244	-0.011982	-0.011982	0.0123119	2850	0.330535	0.427564	0.0428717	0.0428717	0.0109324	2849	9.00672e-05	0.00377092	-0.0250308	-0.0250308	0.0127238	2849	0.0492518	0.0877046	-0.00181936	0.076	0.122216	0.221806	0	0	-0.00827031	0.076	0.122216	-0.00563631	0.06	0.0923276	0.0428717	0	0	-0.15137	0.062	0.0954052	-0.0408465	-0.0408465	0.017975	1669
seq.24667.27	Q5HYN5	CT45A1	CT45A1	-0.0274768	-0.0274768	0.00812875	2833	0.000734128	0.0208996	-0.00332442	-0.00332442	0.0094922	2833	0.726195	0.78913	-0.0286508	-0.0286508	0.00841519	2832	0.000671701	0.0221418	0.00529816	0.00529816	0.00980715	2832	0.589078	0.671901	-0.000413169	0.674	0.731153	0.216897	0	0	-0.00190854	0.674	0.731153	0.00116846	0.592	0.656348	-0.0286508	0	0	-0.0425169	0.592	0.656348	-0.0195331	-0.0195331	0.0143898	1658
seq.13652.2	O75674	TOM1L1	TOM1L1	-0.0383918	-0.0383918	0.00833028	2841	4.23055e-06	0.000214025	-0.0114813	-0.0114813	0.00973968	2841	0.238569	0.327549	-0.0384121	-0.0384121	0.00862508	2840	8.77305e-06	0.000450082	9.13036e-05	9.13036e-05	0.0100493	2840	0.992752	0.99398	-2.64624e-05	0.962	0.96742	0.216969	0	0	-0.000121978	0.962	0.96742	2.07202e-05	0.96	0.965408	-0.0384121	0	0	-0.000539711	0.96	0.965408	0.00458565	0.00458565	0.0138837	1667
seq.7799.3	Q8N109	KIR2DL5A	KIR2DL5A_1	0.0466482	0.0466482	0.0112164	2837	3.29217e-05	0.00135506	0.0126108	0.0126108	0.0131142	2837	0.336324	0.43365	0.0470272	0.0470272	0.0116208	2836	5.33079e-05	0.0023116	-0.00169347	-0.00169347	0.013548	2836	0.900534	0.925433	-0.00054008	0.612	0.682763	0.219516	0	0	-0.00246639	0.612	0.682763	-0.00039318	0.898	0.921224	0.0470272	0	0	-0.00843119	0.898	0.921224	-0.0112054	-0.0112054	0.01863	1657
seq.5001.6	O75556	SCGB2A1	SCGB2A1_1	-0.0341528	-0.0341528	0.00788224	2840	1.52282e-05	0.000680597	-0.0125586	-0.0125586	0.0091918	2840	0.171959	0.249596	-0.0336287	-0.0336287	0.00816804	2839	3.94601e-05	0.00175285	-0.00232924	-0.00232924	0.00949687	2839	0.80627	0.853236	0.000569057	0.642	0.703049	0.218785	0	0	0.00259424	0.642	0.703049	-0.000516519	0.802	0.832308	-0.0336287	0	0	0.0151271	0.802	0.832308	-0.00422961	-0.00422961	0.0135326	1664
seq.21975.22	Q05084	ICA1	ICA1	-0.100576	-0.100576	0.0166962	2848	1.92179e-09	1.68678e-07	-0.00315032	-0.00315032	0.0195573	2848	0.872041	0.904444	-0.107141	-0.107141	0.0172898	2847	6.59652e-10	6.49401e-08	0.0293356	0.0293356	0.0201249	2847	0.14504	0.21858	-0.00280452	0.118	0.175525	0.222303	0	0	-0.0127769	0.118	0.175525	0.00607652	0.156	0.211757	-0.107141	0	0	-0.0601252	0.156	0.211757	0.024951	0.024951	0.0282981	1665
seq.11160.56	Q9H9V4	RNF122	RNF122	-0.0488402	-0.0488402	0.00774629	2846	3.33e-10	3.15053e-08	-0.0192424	-0.0192424	0.00906808	2846	0.0339246	0.0630369	-0.0477778	-0.0477778	0.00802535	2845	2.94886e-09	2.52734e-07	-0.00473703	-0.00473703	0.0093372	2845	0.611964	0.692798	0.000980363	0.558	0.6324	0.218396	0	0	0.00446887	0.558	0.6324	-0.00101508	0.612	0.672258	-0.0477778	0	0	0.0208038	0.612	0.672258	-0.00166378	-0.00166378	0.0124773	1664
seq.19824.3	Q712K3	UBE2R2	UBE2R2_1	-0.0434144	-0.0434144	0.0100966	2846	1.76602e-05	0.000775029	-0.0245626	-0.0245626	0.0117856	2846	0.037239	0.0682481	-0.0406799	-0.0406799	0.0104588	2845	0.000102733	0.00427494	-0.0122042	-0.0122042	0.0121783	2845	0.316369	0.415046	0.00139193	0.298	0.382683	0.217537	0	0	0.00635791	0.298	0.382683	-0.00284593	0.328	0.396936	-0.0406799	0	0	0.0653848	0.328	0.396936	-0.0319864	-0.0319864	0.0173331	1665
seq.13698.28	Q8IZA0	KIAA0319L	KIAA0319L	0.0409284	0.0409284	0.00709064	2836	8.67388e-09	7.02102e-07	0.00891072	0.00891072	0.00829869	2836	0.283026	0.375769	0.0417611	0.0417611	0.0073443	2835	1.43144e-08	1.10937e-06	-0.00372722	-0.00372722	0.00854725	2835	0.662817	0.736407	-0.00131432	0.458	0.541411	0.219417	0	0	-0.00602617	0.458	0.541411	-0.000779233	0.672	0.729191	0.0417611	0	0	-0.0190141	0.672	0.729191	-0.00906945	-0.00906945	0.0114762	1660
seq.23631.1	Q01415	GALK2	GALK2	-0.0727586	-0.0727586	0.00785269	2843	3.72191e-20	6.77853e-18	-0.0127698	-0.0127698	0.00928461	2843	0.169124	0.24602	-0.0750112	-0.0750112	0.00813471	2842	5.56548e-20	8.81403e-18	0.0100531	0.0100531	0.00947919	2842	0.28899	0.384247	-0.0030157	0.264	0.343971	0.222432	0	0	-0.0137442	0.264	0.343971	0.00210716	0.288	0.355765	-0.0750112	0	0	-0.0289032	0.288	0.355765	0.0172453	0.0172453	0.0133239	1663
seq.10521.10	Q9BRK3	MXRA8	MXRA8_1	0.0350656	0.0350656	0.0111334	2854	0.0016519	0.0377244	-0.00562656	-0.00562656	0.0129839	2854	0.664795	0.738943	0.0389743	0.0389743	0.0115308	2853	0.000734518	0.0241034	-0.0174558	-0.0174558	0.0134245	2853	0.193605	0.276985	-0.00150748	0.094	0.145904	0.220601	0	0	-0.00688055	0.094	0.145904	-0.00387027	0.208	0.271007	0.0389743	0.002	0.00307759	-0.110251	0.212	0.275215	-0.033799	-0.033799	0.0190236	1669
seq.25499.37	O94830	DDHD2	DDHD2	-0.0654157	-0.0654157	0.0111316	2828	4.6782e-09	3.91497e-07	-0.0227384	-0.0227384	0.0130342	2828	0.081178	0.132627	-0.0647363	-0.0647363	0.0115349	2827	2.19109e-08	1.62879e-06	-0.0030252	-0.0030252	0.0134319	2827	0.821821	0.865669	0.000604885	0.736	0.784334	0.218563	0	0	0.00275991	0.736	0.784334	-0.000685413	0.8	0.832308	-0.0647363	0	0	0.0104768	0.8	0.832308	0.0194904	0.0194904	0.0191561	1655
seq.3057.55	O95388	CCN4	CCN4_2	-0.0569396	-0.0569396	0.0130639	2854	1.3555e-05	0.00062499	-0.0157472	-0.0157472	0.0152571	2854	0.302102	0.396126	-0.0573083	-0.0573083	0.0135341	2853	2.36457e-05	0.00110422	0.00164671	0.00164671	0.0157569	2853	0.916774	0.939075	-0.000651905	0.616	0.682957	0.219793	0	0	-0.00297482	0.616	0.682957	0.000366255	0.938	0.948629	-0.0573083	0	0	-0.00643206	0.938	0.948629	0.00237393	0.00237393	0.0224823	1669
seq.15467.10	Q96CG8	CTHRC1	CTHRC1_1	0.0422425	0.0422425	0.0133834	2854	0.00161431	0.0373342	-0.0170511	-0.0170511	0.0156054	2854	0.274642	0.367046	0.0494194	0.0494194	0.0138556	2853	0.0003674	0.0131848	-0.0320506	-0.0320506	0.0161312	2853	0.0470324	0.0845168	-0.00164573	0.072	0.11737	0.220646	0	0	-0.00751471	0.072	0.11737	-0.00760979	0.058	0.0900261	0.0494194	0	0	-0.182011	0.058	0.0900261	-0.0341854	-0.0341854	0.0228221	1669
seq.6919.3	P02008	HBZ	HBZ	-0.0394224	-0.0394224	0.00947901	2843	3.29232e-05	0.00135506	-0.00443811	-0.00443811	0.0110592	2843	0.688226	0.758162	-0.0412298	-0.0412298	0.00981939	2842	2.76562e-05	0.0012514	0.00806448	0.00806448	0.0114219	2842	0.480214	0.575199	-0.00102422	0.36	0.443172	0.220216	0	0	-0.00467273	0.36	0.443172	0.00181472	0.496	0.562133	-0.0412298	0	0	-0.0460413	0.496	0.562133	0.0109931	0.0109931	0.0162195	1664
seq.22544.10	O43502	RAD51C	RAD51C	-0.0470929	-0.0470929	0.011264	2840	2.99218e-05	0.0012456	0.00180274	0.00180274	0.0131423	2840	0.890906	0.917609	-0.0509948	-0.0509948	0.0116699	2839	1.28832e-05	0.000629891	0.0173339	0.0173339	0.0135742	2839	0.201717	0.286957	-0.00141364	0.234	0.308258	0.221153	0	0	-0.00643327	0.234	0.308258	0.00380737	0.218	0.28096	-0.0509948	0	0	-0.0806859	0.218	0.28096	0.0501662	0.0501662	0.0188757	1665
seq.25918.60	P13747	HLA-E	HLA-E	-0.0469572	-0.0469572	0.00774373	2835	1.50491e-09	1.33698e-07	-0.00766759	-0.00766759	0.00906441	2835	0.39768	0.495993	-0.0485105	-0.0485105	0.0080187	2834	1.64228e-09	1.4955e-07	0.0069665	0.0069665	0.00932718	2834	0.455184	0.552761	-0.000739918	0.582	0.655438	0.218254	0	0	-0.00340171	0.582	0.655438	0.00152308	0.45	0.516559	-0.0485105	0	0	-0.0324147	0.45	0.516559	0.00766769	0.00766769	0.0129784	1659
seq.13574.50	Q92730	RND1	RND1	0.0504504	0.0504504	0.0131042	2831	0.000120765	0.00442097	-0.0131427	-0.0131427	0.0152926	2831	0.390185	0.488738	0.0572119	0.0572119	0.0135607	2830	2.53143e-05	0.00116718	-0.0303915	-0.0303915	0.015786	2830	0.0543021	0.0954841	-0.00178563	0.114	0.171722	0.21993	0	0	-0.00818555	0.114	0.171722	-0.00666453	0.056	0.0873013	0.0572119	0	0	-0.131847	0.056	0.0873013	-0.025956	-0.025956	0.0228464	1654
seq.18174.79	Q8WUM4	PDCD6IP	PDCD6IP	0.0466544	0.0466544	0.0138671	2853	0.000777267	0.0218601	-0.00965851	-0.00965851	0.0161777	2853	0.550537	0.63915	0.0523954	0.0523954	0.0143624	2852	0.000268927	0.0100469	-0.0255934	-0.0255934	0.0167234	2852	0.12603	0.193658	-0.00137153	0.16	0.22848	0.220155	0	0	-0.00626888	0.16	0.22848	-0.00561393	0.136	0.188186	0.0523954	0	0	-0.120003	0.136	0.188186	-0.0411669	-0.0411669	0.0233369	1668
seq.23546.9	Q6PII5	HAGHL	HAGHL	-0.00759396	-0.00759396	0.0101384	2836	0.4539	0.744232	-0.0344974	-0.0344974	0.0118054	2836	0.00350354	0.00854764	0.000124873	0.000124873	0.0104884	2835	0.990502	0.998455	-0.0345353	-0.0345353	0.0122302	2835	0.00477916	0.0116173																			-0.0311685	-0.0311685	0.0177689	1660
seq.23536.14	I3L1E1	C19orf84	C19orf84	0.00601204	0.00601204	0.00763717	2836	0.431226	0.726501	0.0299516	0.0299516	0.00887587	2836	0.000749432	0.00216222	-0.000758314	-0.000758314	0.00789822	2835	0.923519	0.988993	0.0301823	0.0301823	0.00919666	2835	0.00104371	0.00301843																			0.0262479	0.0262479	0.0125593	1659
seq.3450.4	Q92876	KLK6	KLK6	-0.0554873	-0.0554873	0.0213962	2850	0.00955402	0.116538	-0.193744	-0.193744	0.0246619	2850	5.5722e-15	1.15651e-13	-0.0129605	-0.0129605	0.0219549	2849	0.555022	0.886863	-0.189812	-0.189812	0.0255483	2849	1.43269e-13	2.52104e-12																			-0.224522	-0.224522	0.0359291	1666
seq.3400.49	Q9UHD2	TBK1	TBK1	0.00565085	0.00565085	0.0121125	2838	0.640871	0.851961	0.0323635	0.0323635	0.0140906	2838	0.0217019	0.0428021	-0.0017768	-0.0017768	0.0125448	2837	0.887377	0.983858	0.0329072	0.0329072	0.0146065	2837	0.0243406	0.0481197																			0.0419887	0.0419887	0.0204998	1660
seq.3506.49	P01374	LTA	LTA_2	-0.0146081	-0.0146081	0.016534	2851	0.377031	0.688906	-0.120253	-0.120253	0.019108	2851	3.58498e-10	3.28511e-09	0.0132585	0.0132585	0.0170129	2850	0.435855	0.840263	-0.124278	-0.124278	0.0197948	2850	3.94473e-10	3.79097e-09																			-0.146706	-0.146706	0.0275083	1667
seq.3457.57	Q15063	POSTN	POSTN_1	0.0227027	0.0227027	0.0144022	2853	0.115059	0.411288	0.0901589	0.0901589	0.0166901	2853	7.13484e-08	4.43114e-07	0.00271551	0.00271551	0.0148504	2852	0.854923	0.976751	0.0893354	0.0893354	0.0172898	2852	2.54348e-07	1.51383e-06																			0.0944608	0.0944608	0.0247197	1668
seq.3399.31	Q8WWQ8	STAB2	STAB2	-0.0183198	-0.0183198	0.0173041	2850	0.289828	0.611505	-0.156536	-0.156536	0.0199464	2850	5.93759e-15	1.21504e-13	0.0180352	0.0180352	0.0177401	2849	0.309411	0.766166	-0.162027	-0.162027	0.0206645	2849	6.27312e-15	1.38905e-13																			-0.181533	-0.181533	0.0280132	1665
seq.3486.58	P05230	FGF1	FGF1	0.00523381	0.00523381	0.00855214	2834	0.540594	0.796084	0.0294497	0.0294497	0.00995393	2834	0.00311597	0.00772104	-0.00151246	-0.00151246	0.00885234	2833	0.864351	0.978097	0.0299132	0.0299132	0.0103186	2833	0.00377274	0.00937715																			0.0318799	0.0318799	0.0138044	1657
seq.3487.32	O43927	CXCL13	CXCL13_2	-0.0257437	-0.0257437	0.0179885	2841	0.152504	0.460786	0.102812	0.102812	0.0208858	2841	9.0297e-07	4.59688e-06	-0.0522899	-0.0522899	0.0185377	2840	0.00482465	0.106186	0.118699	0.118699	0.0216073	2840	4.28966e-08	2.92879e-07																			0.102765	0.102765	0.0319466	1663
seq.3504.58	P81172	HAMP	HAMP	0.040155	0.040155	0.0493966	2854	0.416337	0.716517	0.220886	0.220886	0.0573672	2854	0.000120515	0.000411411	-0.00998508	-0.00998508	0.0510481	2853	0.844936	0.973331	0.223917	0.223917	0.059432	2853	0.000168145	0.000577527																			0.175928	0.175928	0.0844997	1669
seq.3397.7	Q06124	PTPN11	PTPN11_2	0.0125482	0.0125482	0.0251193	2854	0.617436	0.83887	0.255038	0.255038	0.0288538	2854	1.65539e-18	6.9708e-17	-0.04781	-0.04781	0.0256601	2853	0.0625362	0.441281	0.269549	0.269549	0.0298744	2853	3.28907e-19	1.77488e-17																			0.289138	0.289138	0.0417246	1669
seq.3508.78	O00626	CCL22	CCL22_2	0.0110125	0.0110125	0.0191395	2852	0.565078	0.809169	0.064392	0.064392	0.0222487	2852	0.00383021	0.00925169	-0.00364197	-0.00364197	0.0197991	2851	0.854069	0.976155	0.0654963	0.0654963	0.023048	2851	0.00451875	0.0110393																			0.0481674	0.0481674	0.0328612	1667
seq.3488.64	P04040	CAT	CAT	-0.0366984	-0.0366984	0.0268126	2854	0.171201	0.48341	-0.173872	-0.173872	0.0310563	2854	2.36613e-08	1.60049e-07	0.00239866	0.00239866	0.0276356	2853	0.93084	0.990459	-0.174601	-0.174601	0.0321743	2853	6.22185e-08	4.1324e-07																			-0.189764	-0.189764	0.0438411	1669
seq.3495.15	P80162	CXCL6	CXCL6	-0.0356778	-0.0356778	0.0245238	2841	0.145828	0.45153	-0.123703	-0.123703	0.0284682	2841	1.43974e-05	5.88911e-05	-0.00841551	-0.00841551	0.025341	2840	0.739845	0.949377	-0.121135	-0.121135	0.0295035	2840	4.14292e-05	0.000161569																			-0.141744	-0.141744	0.0426677	1660
seq.23559.10	Q96HY6	DDRGK1	DDRGK1	-0.00749841	-0.00749841	0.0158073	2854	0.635277	0.848727	-0.077057	-0.077057	0.0183476	2854	2.75267e-05	0.000106779	0.0104679	0.0104679	0.0163255	2853	0.521446	0.873071	-0.0802342	-0.0802342	0.0190067	2853	2.50414e-05	0.000102143																			-0.0535654	-0.0535654	0.026872	1669
seq.3391.10	P48736	PIK3CG	PIK3CG	-0.0330619	-0.0330619	0.0193268	2854	0.0872486	0.364411	-0.168344	-0.168344	0.0222908	2854	5.72579e-14	1.00755e-12	0.00497213	0.00497213	0.0198354	2853	0.802087	0.962778	-0.169854	-0.169854	0.023093	2853	2.47906e-13	4.18837e-12																			-0.186392	-0.186392	0.0322667	1669
seq.23542.8	Q9H4A5	GOLPH3L	GOLPH3L	0.00102365	0.00102365	0.0263278	2854	0.968988	0.990038	-0.218519	-0.218519	0.0303776	2854	8.03709e-13	1.15484e-11	0.0535978	0.0535978	0.027013	2853	0.0473349	0.391413	-0.234787	-0.234787	0.0314495	2853	1.09589e-13	1.95676e-12																			-0.259015	-0.259015	0.0433916	1669
seq.23560.154	Q9BYV8	CEP41	CEP41	0.0365636	0.0365636	0.0313192	2854	0.243127	0.566052	0.118207	0.118207	0.0364044	2854	0.00117964	0.00324289	0.0108305	0.0108305	0.032394	2853	0.73815	0.948798	0.114919	0.114919	0.0377143	2853	0.00233173	0.00613238																			0.0991241	0.0991241	0.0535052	1669
seq.3390.72	P42336	PIK3CA	PIK3CA	-0.00320474	-0.00320474	0.0118735	2848	0.787251	0.917081	-0.055855	-0.055855	0.0137847	2848	5.21456e-05	0.000192247	0.00992732	0.00992732	0.0122612	2847	0.418208	0.830386	-0.0588575	-0.0588575	0.0142756	2847	3.84734e-05	0.00015085																			-0.0741316	-0.0741316	0.020046	1665
seq.23535.3	Q8TCE6	DENND10	DENND10	0.0192153	0.0192153	0.0197163	2852	0.329846	0.647516	0.0904978	0.0904978	0.0228984	2852	7.93348e-05	0.00028138	-0.00108298	-0.00108298	0.020371	2851	0.957606	0.994746	0.0908259	0.0908259	0.0237196	2851	0.000131353	0.000464067																			0.0743848	0.0743848	0.036697	1668
seq.3389.7	P05154	SERPINA5	SERPINA5	-0.0324392	-0.0324392	0.0637637	2854	0.610973	0.834134	-0.475164	-0.475164	0.0737046	2854	1.33595e-10	1.30987e-09	0.0793541	0.0793541	0.0655695	2853	0.226292	0.695584	-0.499249	-0.499249	0.0763384	2853	7.26567e-11	7.92371e-10																			-0.596337	-0.596337	0.105151	1669
seq.3453.87	P07948	LYN	LYN_2	0.080474	0.080474	0.033256	2854	0.0155897	0.155019	0.386257	0.386257	0.0380772	2854	8.86863e-24	9.36348e-22	-0.00645638	-0.00645638	0.0338829	2853	0.848892	0.974472	0.388216	0.388216	0.0394477	2853	1.69789e-22	1.79262e-20																			0.350694	0.350694	0.0546822	1669
seq.23544.10	Q12799	TCP10L3	TCP10L3	-0.0190711	-0.0190711	0.0171878	2835	0.267275	0.5885	0.0598185	0.0598185	0.0199722	2835	0.00276742	0.00694478	-0.0348073	-0.0348073	0.017768	2834	0.0502124	0.402043	0.0703587	0.0703587	0.0206746	2834	0.000675403	0.00203384																			0.0744825	0.0744825	0.031619	1659
seq.3505.6	P01374	LTA	LTA_1	-0.028825	-0.028825	0.0130424	2851	0.0271775	0.207109	-0.125422	-0.125422	0.01501	2851	1.00102e-16	2.92869e-15	-0.000751487	-0.000751487	0.013362	2850	0.955154	0.994469	-0.125193	-0.125193	0.0155516	2850	1.2016e-15	3.08227e-14																			-0.114078	-0.114078	0.0213516	1667
seq.3416.2	Q06187	BTK	BTK_2	0.0642794	0.0642794	0.0318128	2854	0.0434195	0.263531	0.187307	0.187307	0.0368979	2854	4.09453e-07	2.22105e-06	0.023966	0.023966	0.0328307	2853	0.465458	0.8527	0.180033	0.180033	0.0382227	2853	2.59425e-06	1.28043e-05																			0.160594	0.160594	0.0543683	1669
seq.3418.12	Q8IU85	CAMK1D	CAMK1D	-0.0289856	-0.0289856	0.0164924	2845	0.0789378	0.35129	-0.142737	-0.142737	0.0190275	2845	8.37754e-14	1.42928e-12	0.00339177	0.00339177	0.016936	2844	0.841284	0.97251	-0.143773	-0.143773	0.0197208	2844	3.98613e-13	6.55507e-12																			-0.181265	-0.181265	0.0277256	1665
seq.3471.49	O75716	STK16	STK16	-0.00922157	-0.00922157	0.017783	2846	0.604106	0.830518	-0.161257	-0.161257	0.0205123	2846	5.34101e-15	1.11488e-13	0.0286804	0.0286804	0.0182157	2845	0.115487	0.565026	-0.169951	-0.169951	0.0212374	2845	1.75899e-15	4.4187e-14																			-0.192873	-0.192873	0.0294038	1664
seq.3459.49	P09619	PDGFRB	PDGFRB	0.0181433	0.0181433	0.0215129	2853	0.399092	0.705572	-0.0560867	-0.0560867	0.0250228	2853	0.0250756	0.0485324	0.0329519	0.0329519	0.0222627	2852	0.138947	0.599585	-0.0660908	-0.0660908	0.0259146	2852	0.0108138	0.0237285																			-0.0851345	-0.0851345	0.036337	1669
seq.3472.40	O15392	BIRC5	BIRC5	-0.0116767	-0.0116767	0.00976181	2845	0.231732	0.553497	-0.077913	-0.077913	0.0112761	2845	5.97584e-12	7.36615e-11	0.00613202	0.00613202	0.0100293	2844	0.540976	0.882038	-0.0797694	-0.0797694	0.0116789	2844	1.03299e-11	1.28646e-10																			-0.0825007	-0.0825007	0.0160307	1665
seq.3441.64	P49840	GSK3A	GSK3A	0.0105936	0.0105936	0.0161216	2854	0.511166	0.781992	0.054089	0.054089	0.0187434	2854	0.00393403	0.00947105	-0.00162887	-0.00162887	0.0166789	2853	0.922209	0.988936	0.0545834	0.0545834	0.0194182	2853	0.00497333	0.0120248																			0.0280606	0.0280606	0.0274091	1669
seq.3440.7	P12544	GZMA	GZMA_2	0.0125052	0.0125052	0.0139951	2850	0.371641	0.682943	0.0636505	0.0636505	0.0162599	2850	9.26906e-05	0.000323551	-0.00185299	-0.00185299	0.0144611	2849	0.89805	0.984533	0.0642126	0.0642126	0.0168441	2849	0.000140666	0.000492906																			0.0964385	0.0964385	0.0244572	1667
seq.3499.77	Q9UHF5	IL17B	IL17B_2	-0.00967135	-0.00967135	0.00563764	2840	0.0863633	0.363255	0.0158278	0.0158278	0.00655411	2840	0.0158006	0.0324459	-0.0141685	-0.0141685	0.00583054	2839	0.0151586	0.216955	0.0201136	0.0201136	0.0067818	2839	0.0030439	0.00775885																			0.0113505	0.0113505	0.00963095	1658
seq.3469.74	P51812	RPS6KA3	RPS6KA3	0.0176447	0.0176447	0.018179	2854	0.331827	0.649558	-0.0921282	-0.0921282	0.0210978	2854	1.30615e-05	5.37893e-05	0.0410652	0.0410652	0.0187582	2853	0.0286641	0.308446	-0.104592	-0.104592	0.021839	2853	1.75963e-06	9.01468e-06																			-0.0993613	-0.0993613	0.0310028	1669
seq.3437.80	P36888	FLT3	FLT3	-0.043851	-0.043851	0.0201612	2853	0.0297105	0.216519	-0.190146	-0.190146	0.0232137	2853	3.86116e-16	9.80089e-15	-0.00130918	-0.00130918	0.0206642	2852	0.949488	0.993198	-0.189748	-0.189748	0.024051	2852	4.28957e-15	1.00481e-13																			-0.213652	-0.213652	0.0336503	1669
seq.3497.13	P01563	IFNA2	IFNA2	-0.0154095	-0.0154095	0.00779262	2844	0.048088	0.277592	-0.0576197	-0.0576197	0.00901639	2844	1.92478e-10	1.845e-09	-0.00281575	-0.00281575	0.00801584	2843	0.725409	0.946969	-0.0567726	-0.0567726	0.0093346	2843	1.34626e-09	1.19604e-08																			-0.0651521	-0.0651521	0.0132896	1662
seq.3473.78	P40238	MPL	MPL	0.00495596	0.00495596	0.00821172	2840	0.546209	0.799932	0.0468679	0.0468679	0.00953523	2840	9.37169e-07	4.75437e-06	-0.0059495	-0.0059495	0.00847243	2839	0.4826	0.859595	0.04868	0.04868	0.00987908	2839	8.80329e-07	4.747e-06																			0.039675	0.039675	0.0147613	1663
seq.3431.54	P21709	EPHA1	EPHA1	-0.0616827	-0.0616827	0.027392	2854	0.0244071	0.198321	-0.290678	-0.290678	0.0314518	2854	4.594e-20	2.5354e-18	0.00365507	0.00365507	0.0279875	2853	0.896104	0.984162	-0.291787	-0.291787	0.032584	2853	5.99318e-19	3.03197e-17																			-0.277062	-0.277062	0.0449416	1669
seq.23551.15	O75528	TADA3	TADA3	-0.0372594	-0.0372594	0.0184103	2843	0.0430799	0.262606	-0.103338	-0.103338	0.0213614	2843	1.38421e-06	6.85984e-06	-0.0150782	-0.0150782	0.0190109	2842	0.427768	0.834436	-0.0987474	-0.0987474	0.0221331	2842	8.45403e-06	3.82294e-05																			-0.108154	-0.108154	0.0308926	1663
seq.3427.63	P68400	CSNK2A1	CSNK2A1_1	0.0055142	0.0055142	0.00842432	2837	0.512806	0.782148	0.0323859	0.0323859	0.00979044	2837	0.000951664	0.00268508	-0.00186694	-0.00186694	0.00871165	2836	0.830326	0.970156	0.0329528	0.0329528	0.0101431	2836	0.00117249	0.00336018																			0.0213666	0.0213666	0.0152159	1659
seq.3423.59	P23946	CMA1	CMA1	0.00214244	0.00214244	0.0128023	2850	0.867108	0.952628	-0.0830139	-0.0830139	0.0148378	2850	2.419e-08	1.63322e-07	0.0222506	0.0222506	0.0131855	2849	0.091616	0.514134	-0.0897814	-0.0897814	0.0153656	2849	5.70687e-09	4.55362e-08																			-0.0963805	-0.0963805	0.0214037	1666
seq.3445.53	Q13261	IL15RA	IL15RA_2	-0.00936754	-0.00936754	0.0126842	2843	0.460258	0.747925	-0.0375737	-0.0375737	0.0147555	2843	0.0109357	0.023308	-0.00107658	-0.00107658	0.0131216	2842	0.934615	0.990903	-0.0372487	-0.0372487	0.0152803	2842	0.0148422	0.0313679																			-0.0379146	-0.0379146	0.0213738	1663
seq.3474.19	P07996	THBS1	THBS1	-0.0593211	-0.0593211	0.0404269	2854	0.142387	0.446722	-0.401689	-0.401689	0.04648	2854	9.02983e-18	3.35624e-16	0.0328594	0.0328594	0.0413558	2853	0.426939	0.834436	-0.411662	-0.411662	0.0481479	2853	1.97631e-17	7.42135e-16																			-0.392066	-0.392066	0.0679319	1669
seq.3480.7	P51452	DUSP3	DUSP3	0.0221759	0.0221759	0.0209764	2852	0.290518	0.61239	0.215442	0.215442	0.0240917	2852	6.68435e-19	3.04347e-17	-0.0281923	-0.0281923	0.0214373	2851	0.18858	0.661623	0.224033	0.224033	0.0249589	2851	4.97323e-19	2.55141e-17																			0.228135	0.228135	0.0345781	1669
seq.23561.4	Q96F63	CCDC97	CCDC97	0.0250926	0.0250926	0.0112322	2842	0.0255611	0.201966	0.0514973	0.0514973	0.0130616	2842	8.25368e-05	0.000291742	0.0145894	0.0145894	0.0116092	2841	0.208964	0.67817	0.0470795	0.0470795	0.0135251	2841	0.000507283	0.00156924																			0.0540333	0.0540333	0.0188037	1663
seq.3422.4	P06493	CDK1	CDK1	0.000499661	0.000499661	0.0068601	2838	0.941942	0.979786	-0.0328553	-0.0328553	0.00797259	2838	3.87977e-05	0.000146935	0.00851534	0.00851534	0.00708953	2837	0.229807	0.698792	-0.0354699	-0.0354699	0.00826383	2837	1.82846e-05	7.6686e-05																			-0.0477753	-0.0477753	0.0117049	1660
seq.23554.2	Q96IW2	SHD	SHD	-0.0240295	-0.0240295	0.0136667	2847	0.0788135	0.350991	-0.0919742	-0.0919742	0.0158312	2847	6.95228e-09	5.13665e-08	-0.00379872	-0.00379872	0.0140779	2846	0.787306	0.959778	-0.0908266	-0.0908266	0.0163949	2846	3.3027e-08	2.31126e-07																			-0.118258	-0.118258	0.0228914	1665
seq.3481.87	Q9NQW7	XPNPEP1	XPNPEP1	-0.0519429	-0.0519429	0.034473	2854	0.13198	0.434662	-0.415378	-0.415378	0.0393906	2854	1.56736e-25	2.28365e-23	0.0440646	0.0440646	0.0350421	2853	0.208685	0.67817	-0.428753	-0.428753	0.0407973	2853	2.26066e-25	3.65976e-23																			-0.411884	-0.411884	0.0560617	1669
seq.3421.54	P32971	TNFSF8	TNFSF8	-0.0188587	-0.0188587	0.0104994	2847	0.0725739	0.339458	-0.0741468	-0.0741468	0.0121582	2847	1.21547e-09	1.02367e-08	-0.00246755	-0.00246755	0.0108114	2846	0.819479	0.967105	-0.0733991	-0.0733991	0.0125938	2846	6.23222e-09	4.92426e-08																			-0.0927549	-0.0927549	0.0179909	1666
seq.3466.8	P17612	PRKACA	PRKACA	-0.00438275	-0.00438275	0.0306978	2854	0.886481	0.96114	-0.179475	-0.179475	0.0355813	2854	4.84281e-07	2.60176e-06	0.0384167	0.0384167	0.031654	2853	0.224985	0.69391	-0.191135	-0.191135	0.0368528	2853	2.29349e-07	1.37969e-06																			-0.181421	-0.181421	0.0517667	1669
seq.23537.4	Q3SY56	SP6	SP6	-0.0149477	-0.0149477	0.010216	2844	0.143534	0.448467	-0.0631206	-0.0631206	0.0118321	2844	1.0322e-07	6.23267e-07	-0.000885711	-0.000885711	0.0105341	2843	0.932998	0.990688	-0.0628523	-0.0628523	0.0122567	2843	3.12505e-07	1.83006e-06																			-0.0738083	-0.0738083	0.0170765	1665
seq.3420.21	Q8N1Q1	CA13	CA13	0.00750195	0.00750195	0.023347	2854	0.747988	0.900324	-0.0777374	-0.0777374	0.0271429	2854	0.0042138	0.0100681	0.0267255	0.0267255	0.0241481	2853	0.268502	0.736614	-0.085849	-0.085849	0.028114	2853	0.00228202	0.00601091																			-0.0710388	-0.0710388	0.039868	1669
seq.3448.13	P06213	INSR	INSR	-0.00211206	-0.00211206	0.0146931	2854	0.885712	0.96114	-0.0497533	-0.0497533	0.017081	2854	0.00360999	0.00878382	0.00968721	0.00968721	0.0151985	2853	0.523929	0.874132	-0.0526935	-0.0526935	0.0176946	2853	0.0029264	0.0074965																			-0.0484804	-0.0484804	0.0249108	1669
seq.3344.60	P01008	SERPINC1	SERPINC1	0.00983946	0.00983946	0.00559001	2850	0.0784835	0.350743	0.0265649	0.0265649	0.00649172	2850	4.39313e-05	0.000164039	0.00415165	0.00415165	0.00577855	2849	0.472534	0.856388	0.0253001	0.0253001	0.0067267	2849	0.00017254	0.000592065																			0.0150404	0.0150404	0.00942865	1668
seq.3388.58	Q9P286	PAK5	PAK5	0.00154478	0.00154478	0.00959198	2844	0.872066	0.955195	-0.0589322	-0.0589322	0.0111207	2844	1.25131e-07	7.41727e-07	0.0158279	0.0158279	0.00988516	2843	0.109448	0.553437	-0.0637462	-0.0637462	0.011517	2843	3.39682e-08	2.37029e-07																			-0.0562379	-0.0562379	0.0155559	1658
seq.3177.49	P22748	CA4	CA4_2	-0.0595214	-0.0595214	0.0341176	2853	0.0811629	0.355545	-0.383996	-0.383996	0.0390854	2853	1.99437e-22	1.7042e-20	0.028533	0.028533	0.0347807	2852	0.412075	0.828616	-0.392668	-0.392668	0.0404919	2852	6.70806e-22	6.10853e-20																			-0.421839	-0.421839	0.0556977	1668
seq.3148.49	P19875	CXCL2	CXCL2_2	-0.0471583	-0.0471583	0.0317211	2854	0.137216	0.440771	-0.335162	-0.335162	0.0364086	2854	6.39028e-20	3.44839e-18	0.0299258	0.0299258	0.0323935	2853	0.355656	0.794133	-0.344245	-0.344245	0.0377136	2853	1.2872e-19	7.38366e-18																			-0.328571	-0.328571	0.0535489	1669
seq.3166.92	P20138	CD33	CD33	0.0222895	0.0222895	0.0245554	2853	0.364103	0.676483	0.0897383	0.0897383	0.0285462	2853	0.00168587	0.00443057	0.00237981	0.00237981	0.0253972	2852	0.925351	0.989251	0.0890167	0.0890167	0.0295715	2852	0.00263349	0.00684478																			0.0603965	0.0603965	0.042449	1668
seq.3168.8	Q9UNA0	ADAMTS5	ADAMTS5	0.013516	0.013516	0.00880121	2841	0.124724	0.427759	0.0357547	0.0357547	0.0102429	2841	0.00048913	0.0014718	0.00593329	0.00593329	0.00910079	2840	0.514484	0.869408	0.0339538	0.0339538	0.0106098	2840	0.00138838	0.00388415																			0.0303841	0.0303841	0.0155304	1659
seq.23620.16	Q6JBY9	RCSD1	RCSD1	0.0355406	0.0355406	0.0343024	2852	0.300245	0.623133	-0.198921	-0.198921	0.0397582	2852	5.97862e-07	3.16298e-06	0.0860301	0.0860301	0.0353563	2851	0.0150256	0.216866	-0.225065	-0.225065	0.0411514	2851	4.91221e-08	3.31962e-07																			-0.232877	-0.232877	0.0570664	1668
seq.3169.70	P35475	IDUA	IDUA	-0.00816931	-0.00816931	0.0182076	2851	0.6537	0.859138	0.078201	0.078201	0.0211494	2851	0.000221784	0.000713648	-0.0275763	-0.0275763	0.0188131	2850	0.142812	0.604873	0.0865804	0.0865804	0.0219042	2850	7.91574e-05	0.000292573																			0.110241	0.110241	0.0308109	1666
seq.3171.57	P05067	APP	APP	-0.0298591	-0.0298591	0.0279408	2854	0.285315	0.606455	-0.268726	-0.268726	0.032145	2854	9.68642e-17	2.85691e-15	0.0325252	0.0325252	0.0285978	2853	0.255496	0.725597	-0.278597	-0.278597	0.0332946	2853	9.07952e-17	2.86339e-15																			-0.284621	-0.284621	0.0467826	1669
seq.3173.49	Q02083	NAAA	NAAA	-0.00049893	-0.00049893	0.0272043	2853	0.985369	0.996418	0.1441	0.1441	0.0315605	2853	5.18555e-06	2.31333e-05	-0.0352222	-0.0352222	0.0280771	2852	0.20977	0.679046	0.154811	0.154811	0.0326918	2852	2.29246e-06	1.14309e-05																			0.192386	0.192386	0.0469828	1668
seq.23617.15	Q9NX55	HYPK	HYPK	0.0290918	0.0290918	0.016197	2833	0.0725807	0.339458	0.146222	0.146222	0.0186738	2833	6.82189e-15	1.37666e-13	-0.00399068	-0.00399068	0.0166136	2832	0.810189	0.963893	0.147436	0.147436	0.0193494	2832	3.44464e-14	6.76394e-13																			0.132613	0.132613	0.0266847	1655
seq.3174.2	Q9UHI8	ADAMTS1	ADAMTS1	0.00665338	0.00665338	0.0129952	2835	0.6087	0.83228	0.0358611	0.0358611	0.015129	2835	0.0178374	0.036106	-0.0014364	-0.0014364	0.0134467	2834	0.914938	0.986804	0.0362959	0.0362959	0.0156694	2834	0.0206097	0.0417641																			0.0350904	0.0350904	0.022061	1656
seq.3178.5	P53634	CTSC	CTSC_2	-0.00957809	-0.00957809	0.00869413	2842	0.270697	0.592379	-0.0620962	-0.0620962	0.0100692	2842	7.94932e-10	6.88521e-09	0.00452144	0.00452144	0.00894467	2841	0.613254	0.906529	-0.0634611	-0.0634611	0.0104262	2841	1.30761e-09	1.16454e-08																			-0.0801963	-0.0801963	0.0148595	1663
seq.3115.64	P28482	MAPK1	MAPK1	0.0327967	0.0327967	0.018392	2851	0.0746593	0.342684	0.177659	0.177659	0.0211668	2851	7.34126e-17	2.2471e-15	-0.00739799	-0.00739799	0.0188301	2850	0.694436	0.937258	0.1799	0.1799	0.0219248	2850	3.44157e-16	9.94914e-15																			0.158323	0.158323	0.0315493	1667
seq.3181.50	P25774	CTSS	CTSS	-0.00547186	-0.00547186	0.011929	2853	0.646482	0.854698	-0.0472489	-0.0472489	0.0138604	2853	0.000661289	0.00193629	0.00550156	0.00550156	0.0123349	2852	0.65562	0.926336	-0.0489215	-0.0489215	0.0143607	2852	0.000666812	0.00201148																			-0.0428681	-0.0428681	0.0202302	1668
seq.3182.38	P49961	ENTPD1	ENTPD1_1	-0.0139811	-0.0139811	0.0128424	2844	0.276396	0.598089	-0.118221	-0.118221	0.0147987	2844	1.96331e-15	4.46959e-14	0.0135064	0.0135064	0.0131621	2843	0.304904	0.762487	-0.12234	-0.12234	0.0153331	2843	2.12284e-15	5.20703e-14																			-0.129883	-0.129883	0.0210222	1662
seq.23615.4	Q9UI30	TRMT112	TRMT112	0.0165187	0.0165187	0.0194762	2841	0.396426	0.702839	0.166958	0.166958	0.0224684	2841	1.42023e-13	2.32503e-12	-0.022164	-0.022164	0.0199752	2840	0.267276	0.73487	0.173655	0.173655	0.023264	2840	1.10541e-13	1.96893e-12																			0.198773	0.198773	0.0320716	1659
seq.23606.18	Q5PRF9	SAMD4B	SAMD4B	0.0362615	0.0362615	0.0174945	2850	0.0382865	0.246611	0.0939233	0.0939233	0.020304	2850	3.89689e-06	1.77875e-05	0.0162747	0.0162747	0.0180718	2849	0.367899	0.803159	0.0889692	0.0889692	0.0210367	2849	2.4187e-05	9.89902e-05																			0.0814481	0.0814481	0.0291637	1668
seq.3192.3	Q96KP4	CNDP2	CNDP2	-0.0244279	-0.0244279	0.0161768	2850	0.131141	0.433864	-0.14217	-0.14217	0.0186616	2850	3.47532e-14	6.32943e-13	0.00782098	0.00782098	0.0165934	2849	0.63744	0.917946	-0.144537	-0.144537	0.0193284	2849	9.99008e-14	1.81491e-12																			-0.164354	-0.164354	0.0265334	1668
seq.3194.36	Q9HCN6	GP6	GP6	0.0198032	0.0198032	0.0181071	2854	0.274191	0.595916	0.0708273	0.0708273	0.0210436	2854	0.000773491	0.00222108	0.00423091	0.00423091	0.0187256	2853	0.821262	0.967499	0.0695432	0.0695432	0.021801	2853	0.00143861	0.00400622																			0.0728681	0.0728681	0.0303067	1669
seq.3195.50	P22749	GNLY	GNLY_2	0.0468711	0.0468711	0.0190539	2850	0.0139558	0.144006	0.09726	0.09726	0.0221403	2850	1.15928e-05	4.83419e-05	0.0268178	0.0268178	0.0196962	2849	0.173442	0.639698	0.08907	0.08907	0.0229396	2849	0.000105604	0.000380856																			0.0843609	0.0843609	0.0326935	1666
seq.3198.4	P22304	IDS	IDS	0.0276553	0.0276553	0.0158772	2850	0.0816475	0.356382	-0.047819	-0.047819	0.0184736	2850	0.00968854	0.0209501	0.0411137	0.0411137	0.016417	2849	0.0123238	0.194326	-0.0602649	-0.0602649	0.019114	2849	0.00163325	0.00448652																			-0.042513	-0.042513	0.0266962	1665
seq.3199.54	Q9UKR0	KLK12	KLK12	-0.0381517	-0.0381517	0.032601	2853	0.241994	0.564678	-0.298522	-0.298522	0.0375476	2853	2.6516e-15	5.83592e-14	0.0307754	0.0307754	0.0334091	2852	0.357041	0.79494	-0.30786	-0.30786	0.0388929	2852	3.49188e-15	8.31317e-14																			-0.321248	-0.321248	0.0544499	1668
seq.3122.6	Q9NR28	DIABLO	DIABLO	-0.00949463	-0.00949463	0.0128695	2837	0.46072	0.748015	0.0337907	0.0337907	0.0149849	2837	0.0242101	0.0470196	-0.0182453	-0.0182453	0.013313	2836	0.170643	0.63892	0.0393065	0.0393065	0.0155137	2836	0.0113412	0.0247219																			0.0421677	0.0421677	0.0221484	1659
seq.23622.128	Q9NRY2	INIP	INIP	0.0423864	0.0423864	0.0161328	2839	0.00865186	0.110771	0.0919973	0.0919973	0.0187204	2839	9.41629e-07	4.77367e-06	0.0232496	0.0232496	0.0166653	2838	0.163096	0.629988	0.084898	0.084898	0.0193967	2838	1.24707e-05	5.43679e-05																			0.0609761	0.0609761	0.0271866	1660
seq.3387.1	O75914	PAK3	PAK3	-0.0184706	-0.0184706	0.0171674	2849	0.282059	0.603643	-0.141962	-0.141962	0.019817	2849	9.9592e-13	1.41705e-11	0.0144328	0.0144328	0.0176343	2848	0.413168	0.828723	-0.146361	-0.146361	0.0205342	2848	1.28812e-12	1.91119e-11																			-0.164156	-0.164156	0.0288293	1666
seq.3052.8	P48023	FASLG	FASLG	-0.0236543	-0.0236543	0.0191357	2835	0.21651	0.537124	-0.102799	-0.102799	0.0221757	2835	3.71894e-06	1.70393e-05	-0.000444461	-0.000444461	0.0197675	2834	0.982063	0.998455	-0.102663	-0.102663	0.0229883	2834	8.28626e-06	3.75173e-05																			-0.106535	-0.106535	0.0323572	1658
seq.3024.18	P08697	SERPINF2	SERPINF2	-0.0172438	-0.0172438	0.00722446	2844	0.017058	0.162867	-0.0685173	-0.0685173	0.00831906	2844	2.67851e-16	7.1076e-15	-0.00203661	-0.00203661	0.00740415	2843	0.783288	0.959111	-0.0678993	-0.0678993	0.00861843	2843	4.68087e-15	1.08599e-13																			-0.0835874	-0.0835874	0.0118388	1667
seq.3028.36	P55773	CCL23	CCL23_2	-0.000574165	-0.000574165	0.0161048	2853	0.971562	0.990322	0.0801781	0.0801781	0.0186928	2853	1.85238e-05	7.41868e-05	-0.0198523	-0.0198523	0.0166256	2852	0.232545	0.70411	0.0861983	0.0861983	0.0193594	2852	8.81287e-06	3.9778e-05																			0.0851689	0.0851689	0.0268659	1668
seq.3029.52	Q9NNX6	CD209	CD209_3	0.0135741	0.0135741	0.0190112	2852	0.475282	0.757943	-0.114994	-0.114994	0.0220279	2852	1.91391e-07	1.10133e-06	0.0421924	0.0421924	0.0195879	2851	0.031324	0.32095	-0.127798	-0.127798	0.0228023	2851	2.28692e-08	1.65444e-07																			-0.163714	-0.163714	0.0319823	1667
seq.3041.55	Q9UBG0	MRC2	MRC2	0.00664219	0.00664219	0.0107743	2854	0.537625	0.793476	-0.0334265	-0.0334265	0.0125291	2854	0.00767565	0.0170844	0.0151573	0.0151573	0.0111454	2853	0.173952	0.639698	-0.0380269	-0.0380269	0.0129759	2853	0.00341023	0.00858449																			-0.0166658	-0.0166658	0.0185792	1669
seq.3043.49	P09486	SPARC	SPARC_2	-0.0406118	-0.0406118	0.0283709	2854	0.152408	0.460786	-0.291637	-0.291637	0.0325882	2854	6.30365e-19	2.90646e-17	0.0264929	0.0264929	0.0289945	2853	0.360939	0.797267	-0.299678	-0.299678	0.0337564	2853	1.18108e-18	5.65027e-17																			-0.292901	-0.292901	0.0474313	1669
seq.3044.3	P55774	CCL18	CCL18	0.0186572	0.0186572	0.0156696	2854	0.233885	0.555943	0.0594803	0.0594803	0.0182136	2854	0.00110482	0.00306031	0.00572746	0.00572746	0.0162071	2853	0.723821	0.946175	0.0577419	0.0577419	0.0188689	2853	0.00223271	0.00590179																			0.0661354	0.0661354	0.0267996	1669
seq.3045.72	P21246	PTN	PTN	-0.00710889	-0.00710889	0.0161419	2853	0.659681	0.86125	0.0522253	0.0522253	0.0187761	2853	0.00544677	0.0126088	-0.0201997	-0.0201997	0.0166991	2852	0.226521	0.695997	0.0583709	0.0583709	0.0194499	2852	0.00271341	0.0070196																			0.0891986	0.0891986	0.0281301	1669
seq.23637.55	Q96BH1	RNF25	RNF25	0.0245006	0.0245006	0.0093594	2836	0.00889823	0.111572	0.03815	0.03815	0.010882	2836	0.000462327	0.00139927	0.0170416	0.0170416	0.00968996	2835	0.0787381	0.481182	0.0329203	0.0329203	0.0112771	2835	0.00353685	0.00886342																			0.03955	0.03955	0.0157347	1659
seq.3050.7	P04275	VWF	VWF	0.0360164	0.0360164	0.0277407	2853	0.194281	0.512616	0.123418	0.123418	0.0322127	2853	0.000130193	0.000441141	0.00897495	0.00897495	0.0286742	2852	0.754305	0.953351	0.120694	0.120694	0.0333724	2852	0.000303682	0.000991184																			0.172123	0.172123	0.0464622	1669
seq.3053.49	P49771	FLT3LG	FLT3LG_2	-0.0135744	-0.0135744	0.00668455	2836	0.042377	0.261403	-0.0370149	-0.0370149	0.00775699	2836	1.91823e-06	9.26679e-06	-0.00565219	-0.00565219	0.00690296	2835	0.412965	0.828723	-0.0352953	-0.0352953	0.0080367	2835	1.16556e-05	5.1182e-05																			-0.0420677	-0.0420677	0.011817	1659
seq.23624.34	Q9NZ42	PSENEN	PSENEN	0.0140452	0.0140452	0.00845774	2835	0.0968985	0.380953	0.0687179	0.0687179	0.00976854	2835	2.49494e-12	3.30466e-11	-0.0013886	-0.0013886	0.00868909	2834	0.873043	0.981712	0.0691382	0.0691382	0.010118	2834	1.01281e-11	1.26557e-10																			0.0589603	0.0589603	0.0140213	1659
seq.3056.11	P26718	KLRK1	KLRK1_2	0.0111633	0.0111633	0.012238	2830	0.361751	0.674522	0.0387276	0.0387276	0.0142556	2830	0.00663463	0.0150412	0.00256413	0.00256413	0.0126769	2829	0.839722	0.97251	0.0379371	0.0379371	0.0147839	2829	0.0103357	0.0228307																			0.0275369	0.0275369	0.0206745	1653
seq.3059.50	Q9Y275	TNFSF13B	TNFSF13B	-0.0346191	-0.0346191	0.0122378	2850	0.00470399	0.0761523	-0.0858699	-0.0858699	0.0141772	2850	1.56973e-09	1.30245e-08	-0.0165788	-0.0165788	0.0126081	2849	0.188639	0.661623	-0.0808558	-0.0808558	0.0146793	2849	3.94942e-08	2.70663e-07																			-0.0746142	-0.0746142	0.0207935	1666
seq.3060.43	P02748	C9	C9_2	0.00473639	0.00473639	0.00984965	2853	0.630646	0.846151	0.0419158	0.0419158	0.0114372	2853	0.000251985	0.000801621	-0.00500848	-0.00500848	0.0101814	2852	0.622811	0.912333	0.0434378	0.0434378	0.0118498	2852	0.000251162	0.000835107																			0.0328088	0.0328088	0.0164546	1668
seq.3070.1	P60568	IL2	IL2	0.00340645	0.00340645	0.0249439	2847	0.891385	0.962966	0.141858	0.141858	0.0289016	2847	9.70428e-07	4.90261e-06	-0.0305197	-0.0305197	0.0257306	2846	0.235671	0.707251	0.151133	0.151133	0.0299388	2846	4.7441e-07	2.68121e-06																			0.205861	0.205861	0.0403301	1665
seq.3072.4	P35225	IL13	IL13_2	0.00180649	0.00180649	0.00730614	2839	0.804728	0.923128	-0.0329499	-0.0329499	0.00849104	2839	0.00010659	0.000367316	0.00980382	0.00980382	0.00754443	2838	0.193886	0.665899	-0.0359141	-0.0359141	0.00879111	2838	4.52429e-05	0.000174944																			-0.0273525	-0.0273525	0.0119407	1660
seq.23629.4	Q2NL98	VMAC	VMAC	-0.0194908	-0.0194908	0.0115681	2837	0.0921224	0.373047	-0.0451506	-0.0451506	0.0134583	2837	0.000804546	0.00230299	-0.00997615	-0.00997615	0.0119744	2836	0.404846	0.824289	-0.0420891	-0.0420891	0.0139517	2836	0.00257749	0.00672289																			-0.0492739	-0.0492739	0.0214388	1657
seq.3073.51	O95998	IL18BP	IL18BP	0.00831009	0.00831009	0.0181458	2853	0.647014	0.854824	0.157438	0.157438	0.0209175	2853	6.93854e-14	1.19779e-12	-0.0289755	-0.0289755	0.0186099	2852	0.119583	0.573074	0.166245	0.166245	0.0216636	2852	2.27454e-14	4.61562e-13																			0.172508	0.172508	0.0296685	1669
seq.3078.1	P49763	PGF	PGF	-0.0106622	-0.0106622	0.00849792	2838	0.209697	0.530063	-0.0513279	-0.0513279	0.00986075	2838	2.07534e-07	1.18859e-06	0.000955948	0.000955948	0.00876856	2837	0.913194	0.986743	-0.0516202	-0.0516202	0.0102204	2837	4.68084e-07	2.64751e-06																			-0.039211	-0.039211	0.0142606	1660
seq.3079.62	Q99969	RARRES2	RARRES2	-0.033484	-0.033484	0.0120835	2849	0.00562384	0.086011	-0.0503609	-0.0503609	0.0140596	2849	0.000346743	0.00107262	-0.023814	-0.023814	0.012501	2848	0.056885	0.422003	-0.0431174	-0.0431174	0.0145585	2848	0.00308511	0.00785291																			-0.0131935	-0.0131935	0.021123	1666
seq.3200.49	Q9UKR3	KLK13	KLK13_2	-0.0028451	-0.0028451	0.00914917	2844	0.755848	0.904222	-0.0670073	-0.0670073	0.0105745	2844	2.72023e-10	2.54715e-09	0.0129049	0.0129049	0.00940384	2843	0.170079	0.63892	-0.0708912	-0.0708912	0.0109451	2843	1.09871e-10	1.16849e-09																			-0.0799127	-0.0799127	0.0150674	1665
seq.3201.49	Q9Y337	KLK5	KLK5_2	-0.00119025	-0.00119025	0.0157416	2833	0.939733	0.978976	0.0594895	0.0594895	0.0182935	2833	0.0011596	0.00319626	-0.015715	-0.015715	0.0162858	2832	0.334652	0.780305	0.0643014	0.0643014	0.0189612	2832	0.000705387	0.00211384																			0.0474071	0.0474071	0.0255177	1652
seq.23597.11	O95081	AGFG2	AGFG2	0.0383152	0.0383152	0.0217662	2854	0.0784623	0.350743	0.084995	0.084995	0.0253047	2854	0.000792932	0.00227332	0.020689	0.020689	0.0225142	2853	0.358209	0.796323	0.0787155	0.0787155	0.0262118	2853	0.00269605	0.00697964																			0.0578716	0.0578716	0.0362788	1669
seq.3352.80	P23280	CA6	CA6_2	0.0673164	0.0673164	0.0300415	2854	0.0251173	0.201233	0.126232	0.126232	0.0349264	2854	0.000306434	0.000956458	0.0418976	0.0418976	0.0310695	2853	0.1776	0.646563	0.113516	0.113516	0.0361722	2853	0.00171721	0.00467659																			0.0987122	0.0987122	0.0526525	1669
seq.3325.2	O00339	MATN2	MATN2	0.013857	0.013857	0.00916702	2851	0.130743	0.433864	0.0368434	0.0368434	0.0106532	2851	0.000551278	0.00164256	0.0060265	0.0060265	0.00947927	2850	0.524987	0.874132	0.0350172	0.0350172	0.0110347	2850	0.00152288	0.00420552																			0.0394202	0.0394202	0.015467	1666
seq.3326.58	Q9BY67	CADM1	CADM1	0.00151233	0.00151233	0.0124907	2851	0.903639	0.966384	-0.0871711	-0.0871711	0.0144548	2851	1.84399e-09	1.51448e-08	0.0226881	0.0226881	0.0128566	2850	0.0777203	0.4778	-0.0940961	-0.0940961	0.0149728	2850	3.7931e-10	3.66482e-09																			-0.0885812	-0.0885812	0.0207537	1667
seq.3327.27	Q9HB63	NTN4	NTN4	-0.0275282	-0.0275282	0.0119169	2849	0.020959	0.182423	-0.0546344	-0.0546344	0.0138508	2849	8.18949e-05	0.000289754	-0.0163479	-0.0163479	0.0123254	2848	0.184825	0.657448	-0.0496429	-0.0496429	0.0143511	2848	0.000549813	0.00169218																			-0.0660732	-0.0660732	0.020216	1666
seq.23575.58	Q49B96	COX19	COX19	0.0130966	0.0130966	0.0163019	2854	0.421821	0.719286	0.0776286	0.0776286	0.0189257	2854	4.21469e-05	0.000158024	-0.00459874	-0.00459874	0.0168408	2853	0.784819	0.959111	0.0790244	0.0790244	0.0196067	2853	5.71196e-05	0.000217748																			0.0783333	0.0783333	0.0281282	1669
seq.3341.33	P00519	ABL1	ABL1	0.0075987	0.0075987	0.00952959	2835	0.425297	0.722848	0.0350932	0.0350932	0.0110787	2835	0.00155315	0.00412212	-0.000209512	-0.000209512	0.00985067	2834	0.983033	0.998455	0.0351563	0.0351563	0.0114709	2834	0.00219846	0.00582181																			0.0338005	0.0338005	0.0164635	1656
seq.3519.3	Q92583	CCL17	CCL17	0.0260161	0.0260161	0.0167491	2850	0.120465	0.421315	-0.0638441	-0.0638441	0.0194636	2850	0.00104988	0.00293154	0.0432733	0.0432733	0.0173086	2849	0.0124716	0.195388	-0.0769822	-0.0769822	0.0201432	2849	0.000135346	0.000475636																			-0.0750494	-0.0750494	0.0284663	1666
seq.3346.72	Q96GD4	AURKB	AURKB	-0.0156192	-0.0156192	0.0133874	2843	0.243425	0.566233	-0.109462	-0.109462	0.0154493	2843	1.74245e-12	2.36824e-11	0.00944251	0.00944251	0.0137468	2842	0.492211	0.863206	-0.112317	-0.112317	0.0159997	2842	2.76526e-12	3.85918e-11																			-0.111964	-0.111964	0.0222269	1662
seq.3347.9	P25098	GRK2	GRK2	0.0382428	0.0382428	0.0205695	2854	0.0631014	0.315724	0.0892309	0.0892309	0.023904	2854	0.000192988	0.000628766	0.0195937	0.0195937	0.0212679	2853	0.356982	0.79494	0.0832839	0.0832839	0.0247608	2853	0.000779661	0.00231263																			0.0876757	0.0876757	0.0353042	1669
seq.3351.1	Q13554	CAMK2B	CAMK2B	0.057008	0.057008	0.0208616	2852	0.0063209	0.0915463	0.0772204	0.0772204	0.0242842	2852	0.00148923	0.00398421	0.0426442	0.0426442	0.0215846	2851	0.0482873	0.39614	0.0643002	0.0643002	0.0251374	2851	0.0105804	0.0232653																			0.0733614	0.0733614	0.0358718	1668
seq.3358.51	Q00535	CDK5	CDK5	-0.0326842	-0.0326842	0.0237972	2852	0.169721	0.481771	-0.235217	-0.235217	0.0273658	2852	1.34631e-17	4.7381e-16	0.0213652	0.0213652	0.0243433	2851	0.3802	0.810322	-0.241695	-0.241695	0.0283447	2851	2.3993e-17	8.78336e-16																			-0.266289	-0.266289	0.0390856	1667
seq.3202.28	Q8NCW0	KREMEN2	KREMEN2	-0.000156248	-0.000156248	0.0153276	2849	0.991867	0.998364	-0.0986895	-0.0986895	0.017743	2849	2.91174e-08	1.93188e-07	0.0235377	0.0235377	0.0157872	2848	0.13609	0.596519	-0.105828	-0.105828	0.018374	2848	9.32947e-09	7.20734e-08																			-0.126675	-0.126675	0.0253633	1667
seq.3359.11	P49336	CDK8	CDK8	-0.00647243	-0.00647243	0.0124059	2849	0.601905	0.829776	-0.0860354	-0.0860354	0.0143581	2849	2.33182e-09	1.88329e-08	0.0137105	0.0137105	0.01277	2848	0.283068	0.746062	-0.0901963	-0.0901963	0.0148716	2848	1.49384e-09	1.31911e-08																			-0.108032	-0.108032	0.0210458	1667
seq.3362.61	Q9BU40	CHRDL1	CHRDL1	0.0254391	0.0254391	0.0153307	2853	0.0971536	0.381295	0.0928497	0.0928497	0.0177736	2853	1.87671e-07	1.08078e-06	0.00502046	0.00502046	0.0158128	2852	0.750892	0.952046	0.0913281	0.0913281	0.0184111	2852	7.44381e-07	4.08037e-06																			0.110098	0.110098	0.0266835	1669
seq.3364.76	O60911	CTSV	CTSV	-0.00206847	-0.00206847	0.0153609	2846	0.892892	0.963557	-0.0726214	-0.0726214	0.017838	2846	4.80511e-05	0.000178325	0.015217	0.015217	0.015865	2845	0.33756	0.782164	-0.0772404	-0.0772404	0.0184768	2845	2.99777e-05	0.000119796																			-0.07374	-0.07374	0.0249504	1663
seq.23571.93	Q9BW85	YJU2	YJU2	0.000739893	0.000739893	0.019832	2830	0.970242	0.990038	0.0865031	0.0865031	0.0230435	2830	0.000177598	0.000584372	-0.0200168	-0.0200168	0.020494	2829	0.328792	0.777678	0.0925915	0.0925915	0.0238719	2829	0.000107415	0.000386428																			0.102291	0.102291	0.0341783	1653
seq.3365.7	Q9UBT3	DKK4	DKK4_2	-0.00599126	-0.00599126	0.0200592	2854	0.765206	0.907986	-0.102016	-0.102016	0.0232758	2854	1.21322e-05	5.03606e-05	0.0180813	0.0180813	0.0207093	2853	0.38268	0.812223	-0.107504	-0.107504	0.0241105	2853	8.55979e-06	3.86597e-05																			-0.104701	-0.104701	0.0336277	1669
seq.3366.51	Q16610	ECM1	ECM1	0.027087	0.027087	0.010923	2845	0.013203	0.1396	0.0426783	0.0426783	0.0127114	2845	0.00079692	0.00228386	0.0188349	0.0188349	0.0112982	2844	0.0956119	0.522424	0.0369754	0.0369754	0.0131599	2844	0.0049925	0.0120631																			0.0338329	0.0338329	0.0189348	1663
seq.23568.41	O14770	MEIS2	MEIS2	0.00677397	0.00677397	0.018535	2854	0.714788	0.887642	0.131757	0.131757	0.0214382	2854	9.05861e-10	7.7274e-09	-0.0243869	-0.0243869	0.0190714	2853	0.201102	0.673537	0.139159	0.139159	0.0222036	2853	4.22628e-10	4.02464e-09																			0.142549	0.142549	0.0316378	1669
seq.3381.24	P07948	LYN	LYN_1	0.0882489	0.0882489	0.0356173	2854	0.0132808	0.139839	0.383788	0.383788	0.0408851	2854	1.22069e-20	7.73278e-19	0.00247845	0.00247845	0.0363818	2853	0.945692	0.993198	0.383036	0.383036	0.042357	2853	2.7463e-19	1.50427e-17																			0.341281	0.341281	0.0592302	1669
seq.23564.83	Q5VZV1	METTL21C	METTL21C	0.00151707	0.00151707	0.0106244	2833	0.886465	0.96114	-0.0307922	-0.0307922	0.0123629	2833	0.0128065	0.0269407	0.00905129	0.00905129	0.0109963	2832	0.410508	0.827311	-0.0335505	-0.0335505	0.0128097	2832	0.00886213	0.0198587																			-0.032928	-0.032928	0.0173375	1659
seq.3324.51	Q9HBG7	LY9	LY9	-0.0468655	-0.0468655	0.0235631	2850	0.046804	0.274089	-0.229895	-0.229895	0.0271251	2850	3.70326e-17	1.17297e-15	0.00498367	0.00498367	0.0241279	2849	0.836374	0.97251	-0.23141	-0.23141	0.0281036	2849	2.72105e-16	7.96097e-15																			-0.179039	-0.179039	0.038725	1666
seq.3322.52	Q6UXM1	LRIG3	LRIG3	-0.007102	-0.007102	0.0100174	2852	0.478401	0.760299	-0.0627122	-0.0627122	0.0116119	2852	7.18589e-08	4.45905e-07	0.00737895	0.00737895	0.0103226	2851	0.47477	0.857174	-0.0649452	-0.0649452	0.0120257	2851	7.19202e-08	4.71592e-07																			-0.0677256	-0.0677256	0.0167543	1668
seq.23578.6	Q9BZL3	SMIM3	SMIM3	-0.0011157	-0.0011157	0.0205353	2844	0.956675	0.985507	-0.0895977	-0.0895977	0.0238692	2844	0.000177733	0.000584554	0.0203891	0.0203891	0.0212236	2843	0.336796	0.782136	-0.0958112	-0.0958112	0.0247303	2843	0.000109369	0.000391526																			-0.0529178	-0.0529178	0.0338021	1662
seq.3305.6	Q9NR61	DLL4	DLL4	-0.0217141	-0.0217141	0.0153858	2847	0.158263	0.468906	-0.164406	-0.164406	0.0176554	2847	2.43426e-20	1.44175e-18	0.0162575	0.0162575	0.0157067	2846	0.300723	0.759365	-0.169349	-0.169349	0.0182896	2846	3.93392e-20	2.60533e-18																			-0.133734	-0.133734	0.0257012	1665
seq.3204.2	P09960	LTA4H	LTA4H	-0.0487256	-0.0487256	0.0313933	2853	0.120748	0.421365	-0.11728	-0.11728	0.0364981	2853	0.00132672	0.00358766	-0.0240505	-0.0240505	0.0324802	2852	0.459078	0.851371	-0.109965	-0.109965	0.0378141	2852	0.003665	0.0091374																			-0.0680141	-0.0680141	0.0536563	1669
seq.3208.2	O15232	MATN3	MATN3_2	-0.0215459	-0.0215459	0.0159267	2852	0.176222	0.49187	-0.118481	-0.118481	0.0184154	2852	1.45442e-10	1.4184e-09	0.00531268	0.00531268	0.0163851	2851	0.745782	0.950708	-0.120092	-0.120092	0.0190764	2851	3.54019e-10	3.43871e-09																			-0.133839	-0.133839	0.0263222	1668
seq.3209.69	Q9NQ76	MEPE	MEPE	-0.00537599	-0.00537599	0.0121677	2831	0.658651	0.860831	0.0797915	0.0797915	0.0140892	2831	1.63385e-08	1.13142e-07	-0.0246599	-0.0246599	0.0125159	2830	0.0489022	0.397418	0.0871867	0.0871867	0.0145736	2830	2.47363e-09	2.0737e-08																			0.0947545	0.0947545	0.0215809	1656
seq.3210.1	P53582	METAP1	METAP1	0.0919659	0.0919659	0.031819	2854	0.00387802	0.0679119	0.356311	0.356311	0.0364945	2854	3.57939e-22	2.96317e-20	0.0130679	0.0130679	0.0324739	2853	0.68741	0.935523	0.352345	0.352345	0.0378073	2853	2.26804e-20	1.55874e-18																			0.354658	0.354658	0.0520567	1669
seq.3216.2	P01833	PIGR	PIGR	-0.0553364	-0.0553364	0.0223599	2851	0.0133885	0.140137	-0.077869	-0.077869	0.026022	2851	0.00279139	0.00699768	-0.0406298	-0.0406298	0.0231455	2850	0.0792976	0.481804	-0.0655017	-0.0655017	0.0269497	2850	0.0151386	0.0319204																			-0.0480107	-0.0480107	0.0395112	1669
seq.3217.74	P07093	SERPINE2	SERPINE2_2	-0.0180786	-0.0180786	0.019879	2851	0.363199	0.675652	-0.137718	-0.137718	0.0230068	2851	2.41984e-09	1.94575e-08	0.0135676	0.0135676	0.0204629	2850	0.507361	0.867678	-0.141823	-0.141823	0.0238274	2850	2.97074e-09	2.45651e-08																			-0.146507	-0.146507	0.0339419	1667
seq.3218.8	Q04609	FOLH1	FOLH1_1	-0.0459297	-0.0459297	0.0265972	2853	0.0843009	0.35938	-0.249986	-0.249986	0.0306433	2853	5.05209e-16	1.25613e-14	0.0109747	0.0109747	0.0272596	2852	0.687274	0.935523	-0.253331	-0.253331	0.0317541	2852	2.13531e-15	5.22005e-14																			-0.282915	-0.282915	0.0436214	1668
seq.3220.40	P07949	RET	RET	-0.0600934	-0.0600934	0.0198286	2851	0.00246222	0.0500244	-0.0900518	-0.0900518	0.0230589	2851	9.62956e-05	0.000334691	-0.0428542	-0.0428542	0.0205034	2850	0.0366974	0.344511	-0.077059	-0.077059	0.023869	2850	0.00125892	0.00357554																			-0.0394158	-0.0394158	0.0342816	1667
seq.23595.6	Q8IV20	LACC1	LACC1	-0.00623325	-0.00623325	0.0100934	2839	0.536916	0.793349	-0.0649069	-0.0649069	0.0116901	2839	3.08028e-08	2.03998e-07	0.00892817	0.00892817	0.0104009	2838	0.390741	0.817346	-0.0676209	-0.0676209	0.0121107	2838	2.579e-08	1.85104e-07																			-0.0741537	-0.0741537	0.0169891	1660
seq.3221.54	Q8N474	SFRP1	SFRP1_2	-0.0476623	-0.0476623	0.016799	2840	0.00458326	0.0751684	-0.11995	-0.11995	0.0194603	2840	8.10776e-10	6.99823e-09	-0.0223288	-0.0223288	0.0173078	2839	0.197121	0.67007	-0.113172	-0.113172	0.0201548	2839	2.15437e-08	1.57103e-07																			-0.093152	-0.093152	0.0275607	1661
seq.3222.11	Q14563	SEMA3A	SEMA3A	0.014882	0.014882	0.0102291	2834	0.145819	0.45153	0.0569821	0.0569821	0.0118758	2834	1.6842e-06	8.21244e-06	0.00224192	0.00224192	0.0105612	2833	0.831905	0.970747	0.0562987	0.0562987	0.0123064	2833	4.97323e-06	2.34802e-05																			0.0411244	0.0411244	0.0169811	1657
seq.23581.131	Q9UBU3	GHRL	GHRL_1	-0.0010015	-0.0010015	0.0179358	2850	0.955475	0.985507	-0.159744	-0.159744	0.0206815	2850	1.5496e-14	2.94748e-13	0.0370157	0.0370157	0.018369	2849	0.0439858	0.3788	-0.17092	-0.17092	0.0214015	2849	1.99752e-15	4.94964e-14																			-0.175205	-0.175205	0.0297936	1666
seq.3236.12	P49841	GSK3B	GSK3B_2	0.0621148	0.0621148	0.0326156	2854	0.0569515	0.300207	0.131605	0.131605	0.0379164	2854	0.000526353	0.00157344	0.0350259	0.0350259	0.0337337	2853	0.299215	0.757657	0.120974	0.120974	0.0392739	2853	0.00208785	0.00556532																			0.138574	0.138574	0.0534728	1669
seq.2358.19	P35916	FLT4	FLT4_2	0.00795965	0.00795965	0.0141721	2853	0.574405	0.813637	-0.0533295	-0.0533295	0.0164656	2853	0.00121394	0.00332089	0.0213715	0.0213715	0.0146518	2852	0.144778	0.606568	-0.0598204	-0.0598204	0.0170532	2852	0.000458696	0.0014354																			-0.0819238	-0.0819238	0.0236276	1669
seq.3280.49	P16112	ACAN	ACAN	-0.0135657	-0.0135657	0.0118148	2841	0.250982	0.573669	-0.0621492	-0.0621492	0.0137103	2841	6.05448e-06	2.67964e-05	0.000300629	0.000300629	0.0121945	2840	0.980334	0.998455	-0.06224	-0.06224	0.0141987	2840	1.21032e-05	5.29027e-05																			-0.0486493	-0.0486493	0.0207254	1661
seq.3284.75	P21810	BGN	BGN_2	-0.0267479	-0.0267479	0.030382	2854	0.378723	0.690637	-0.348246	-0.348246	0.0347708	2854	3.13759e-23	3.09403e-21	0.0549682	0.0549682	0.0309239	2853	0.0755871	0.473694	-0.36493	-0.36493	0.0360027	2853	9.58682e-24	1.20414e-21																			-0.34294	-0.34294	0.0492961	1669
seq.3285.23	P00736	C1R	C1R	-0.0379944	-0.0379944	0.0241773	2853	0.11618	0.413266	-0.264894	-0.264894	0.0277181	2853	2.52574e-21	1.73585e-19	0.0228361	0.0228361	0.0246619	2852	0.354542	0.793499	-0.27182	-0.27182	0.0287103	2852	5.79127e-21	4.44099e-19																			-0.285221	-0.285221	0.038926	1668
seq.3289.19	Q9NS85	CA10	CA10_2	0.000335718	0.000335718	0.0123075	2847	0.97824	0.993515	-0.083142	-0.083142	0.0142493	2847	5.99225e-09	4.45899e-08	0.0202675	0.0202675	0.0126669	2846	0.109703	0.553437	-0.0892796	-0.0892796	0.0147528	2846	1.62107e-09	1.41262e-08																			-0.104443	-0.104443	0.020553	1666
seq.3292.75	P09326	CD48	CD48	-0.0148374	-0.0148374	0.0165951	2850	0.371354	0.682815	-0.0910725	-0.0910725	0.0192458	2850	2.3307e-06	1.10685e-05	0.00599557	0.00599557	0.0171292	2849	0.726349	0.947001	-0.0928947	-0.0928947	0.0199403	2849	3.32899e-06	1.60713e-05																			-0.0722039	-0.0722039	0.0278032	1666
seq.3516.60	P48061	CXCL12	CXCL12_2	0.013215	0.013215	0.0129458	2854	0.307436	0.628238	0.0434925	0.0434925	0.0150527	2854	0.0038894	0.00937599	0.00372953	0.00372953	0.0133945	2853	0.780697	0.958862	0.0423606	0.0423606	0.0155944	2853	0.00663932	0.0154282																			0.0355146	0.0355146	0.021727	1669
seq.24678.10	Q9NQS1	AVEN	AVEN	0.0244329	0.0244329	0.0123882	2843	0.0486749	0.278552	0.112165	0.112165	0.0142798	2843	5.62819e-15	1.16481e-13	-0.000509304	-0.000509304	0.0126983	2842	0.96801	0.997015	0.112319	0.112319	0.0147851	2842	4.0949e-14	7.93388e-13																			0.117423	0.117423	0.0211398	1662
seq.23534.27	Q9BY42	RTF2	RTF2	0.0204498	0.0204498	0.0282245	2846	0.468792	0.753142	-0.0809214	-0.0809214	0.0328243	2846	0.0137487	0.0286196	0.0413905	0.0413905	0.0292023	2845	0.156483	0.623186	-0.0934855	-0.0934855	0.0339945	2845	0.00599689	0.0141154																			-0.0648122	-0.0648122	0.0476522	1661
seq.4414.69	P35247	SFTPD	SFTPD_2	0.0900834	0.0900834	0.053207	2854	0.0905506	0.370003	0.173272	0.173272	0.0618917	2854	0.00515096	0.0120002	0.0550234	0.0550234	0.0550649	2853	0.31776	0.773502	0.156572	0.156572	0.0641086	2853	0.0146547	0.0310438																			0.21583	0.21583	0.0890752	1669
seq.4328.2	Q9BWV1	BOC	BOC	0.00285434	0.00285434	0.0168092	2851	0.865173	0.951736	-0.141321	-0.141321	0.0194016	2851	4.17393e-13	6.36131e-12	0.0372189	0.0372189	0.0172477	2850	0.0310187	0.319506	-0.152688	-0.152688	0.020092	2850	4.00893e-14	7.78801e-13																			-0.176365	-0.176365	0.0278116	1667
seq.23386.38	B9ZVM9	TCP2L	TCP2L	0.0319015	0.0319015	0.0211701	2837	0.131944	0.434662	0.138318	0.138318	0.0245158	2837	1.84698e-08	1.27176e-07	0.00114133	0.00114133	0.0218118	2836	0.958272	0.994746	0.137973	0.137973	0.0253901	2836	5.97339e-08	3.99231e-07																			0.186885	0.186885	0.0350223	1658
seq.23385.18	Q8WTX7	CASTOR1	CASTOR1	0.00311055	0.00311055	0.0120517	2846	0.796349	0.920775	-0.0821292	-0.0821292	0.0139512	2846	4.39545e-09	3.35297e-08	0.0230425	0.0230425	0.0124021	2845	0.0632795	0.443321	-0.0891192	-0.0891192	0.0144438	2845	7.79484e-10	7.17894e-09																			-0.0910374	-0.0910374	0.0195762	1664
seq.23384.19	Q8N5Z5	KCTD17	KCTD17	0.016095	0.016095	0.0205196	2832	0.432887	0.728309	0.108725	0.108725	0.0238065	2832	5.15782e-06	2.30379e-05	-0.00869051	-0.00869051	0.0211732	2831	0.681507	0.93448	0.111348	0.111348	0.0246523	2831	6.53749e-06	3.01619e-05																			0.118772	0.118772	0.0321595	1655
seq.23382.30	Q9NNX9	VCX3A	VCX3A	-0.0223744	-0.0223744	0.0140352	2845	0.111009	0.40358	-0.10266	-0.10266	0.0162338	2845	2.95288e-10	2.74385e-09	0.000568884	0.000568884	0.014442	2844	0.968581	0.997015	-0.102832	-0.102832	0.0168138	2844	1.09147e-09	9.79228e-09																			-0.126018	-0.126018	0.0231695	1661
seq.4359.87	O43781	DYRK3	DYRK3_2	-0.0132919	-0.0132919	0.00904822	2842	0.141943	0.446618	-0.03921	-0.03921	0.0105164	2842	0.000196407	0.000639047	-0.00482174	-0.00482174	0.009356	2841	0.606339	0.904684	-0.0377422	-0.0377422	0.0108965	2841	0.000540698	0.00166835																			-0.0406911	-0.0406911	0.0150442	1663
seq.23381.8	Q8WYJ6	SEPTIN1	SEPTIN1	-0.0216945	-0.0216945	0.0131068	2849	0.097994	0.381962	-0.056669	-0.056669	0.015229	2849	0.000202172	0.000655755	-0.00964047	-0.00964047	0.0135528	2848	0.476939	0.858241	-0.0537383	-0.0537383	0.0157778	2848	0.000668495	0.00201572																			-0.0675528	-0.0675528	0.0220505	1666
seq.4396.54	Q8IU54	IFNL1	IFNL1_2	0.00323262	0.00323262	0.0101453	2841	0.750028	0.901642	0.0322632	0.0322632	0.0118076	2841	0.00632597	0.0143925	-0.00427491	-0.00427491	0.0104965	2840	0.683842	0.93448	0.0335619	0.0335619	0.0122322	2840	0.00611275	0.0143557																			0.0276024	0.0276024	0.0177715	1661
seq.4413.3	P03973	SLPI	SLPI	0.000332284	0.000332284	0.0103619	2848	0.97442	0.991313	0.0836329	0.0836329	0.0119627	2848	3.38342e-12	4.3858e-11	-0.0197715	-0.0197715	0.0106388	2847	0.063211	0.443321	0.0896442	0.0896442	0.0123873	2847	5.88248e-13	9.33439e-12																			0.0961522	0.0961522	0.0179211	1663
seq.4423.77	Q07817	BCL2L1	BCL2L1	-0.020858	-0.020858	0.0225031	2853	0.35406	0.667769	-0.224022	-0.224022	0.0258785	2853	7.97942e-18	2.9964e-16	0.0315286	0.0315286	0.0230121	2852	0.170768	0.63892	-0.233615	-0.233615	0.0268051	2852	4.82841e-18	1.99858e-16																			-0.259245	-0.259245	0.0364845	1668
seq.4318.12	P29350	PTPN6	PTPN6	0.0266119	0.0266119	0.0324347	2854	0.412013	0.714882	0.346315	0.346315	0.0372055	2854	2.51503e-20	1.46576e-18	-0.0546502	-0.0546502	0.0330917	2853	0.0987511	0.529105	0.362902	0.362902	0.0385265	2853	9.04255e-21	6.52227e-19																			0.375949	0.375949	0.0542229	1669
seq.23378.29	Q9UFW8	CGGBP1	CGGBP1	0.0434289	0.0434289	0.0262884	2845	0.0986415	0.383664	0.320556	0.320556	0.0300493	2845	4.4546e-26	6.62281e-24	-0.0304756	-0.0304756	0.0267154	2844	0.25407	0.724991	0.329827	0.329827	0.0311272	2844	9.32648e-26	1.6177e-23																			0.330923	0.330923	0.0406627	1662
seq.4436.1	O75355	ENTPD3	ENTPD3	-0.0295448	-0.0295448	0.0191798	2849	0.123571	0.426344	-0.198896	-0.198896	0.0220424	2849	3.27508e-19	1.56967e-17	0.0160667	0.0160667	0.0195986	2848	0.412406	0.828626	-0.203777	-0.203777	0.0228338	2848	7.84941e-19	3.91664e-17																			-0.230073	-0.230073	0.0317067	1664
seq.4437.56	O75356	ENTPD5	ENTPD5	-0.015763	-0.015763	0.0118622	2851	0.184006	0.501867	-0.0681866	-0.0681866	0.013754	2851	7.55543e-07	3.90364e-06	-0.000512003	-0.000512003	0.0122413	2850	0.96664	0.997015	-0.068031	-0.068031	0.0142502	2850	1.89682e-06	9.64966e-06																			-0.0998875	-0.0998875	0.0203046	1668
seq.4440.15	Q96P31	FCRL3	FCRL3	-0.0225305	-0.0225305	0.0125421	2838	0.0725388	0.339458	-0.0673701	-0.0673701	0.014549	2838	3.81082e-06	1.74165e-05	-0.00811872	-0.00811872	0.0129426	2837	0.530522	0.876384	-0.0649297	-0.0649297	0.0150617	2837	1.68121e-05	7.129e-05																			-0.0730832	-0.0730832	0.0213752	1660
seq.4450.26	Q99729	HNRNPAB	HNRNPAB_1	0.0107726	0.0107726	0.0198739	2853	0.587827	0.823207	-0.115565	-0.115565	0.0230311	2853	5.54749e-07	2.94989e-06	0.0393629	0.0393629	0.0204884	2852	0.0548022	0.416302	-0.12752	-0.12752	0.0238464	2852	9.61947e-08	6.14718e-07																			-0.143299	-0.143299	0.0327584	1669
seq.4459.68	Q16549	PCSK7	PCSK7	-0.0499732	-0.0499732	0.0171473	2852	0.00359202	0.064772	-0.221786	-0.221786	0.0195723	2852	3.80492e-29	9.23962e-27	-0.000359193	-0.000359193	0.0174039	2851	0.983535	0.998455	-0.221677	-0.221677	0.0202773	2851	2.78903e-27	7.00622e-25																			-0.237191	-0.237191	0.0281558	1668
seq.4460.8	O15530	PDPK1	PDPK1	0.049243	0.049243	0.0185135	2854	0.00786135	0.105276	0.128387	0.128387	0.0214465	2854	2.41392e-09	1.94314e-08	0.0219888	0.0219888	0.0190798	2853	0.249229	0.719062	0.121713	0.121713	0.0222134	2853	4.64386e-08	3.14995e-07																			0.107928	0.107928	0.0316798	1669
seq.4464.10	Q9BZZ2	SIGLEC1	SIGLEC1	-0.0204649	-0.0204649	0.0120952	2838	0.0907586	0.370407	-0.0476131	-0.0476131	0.0140763	2838	0.00072801	0.00210793	-0.0105392	-0.0105392	0.0125095	2837	0.399578	0.821183	-0.0444134	-0.0444134	0.0145803	2837	0.00233951	0.0061506																			-0.0266816	-0.0266816	0.0221029	1658
seq.4468.21	Q9NRA0	SPHK2	SPHK2	-0.00510305	-0.00510305	0.00889991	2832	0.566431	0.809902	-0.0480693	-0.0480693	0.0103376	2832	3.47264e-06	1.60217e-05	0.0060653	0.0060653	0.00918559	2831	0.509111	0.868146	-0.049914	-0.049914	0.0107095	2831	3.29671e-06	1.59261e-05																			-0.0659487	-0.0659487	0.0148588	1656
seq.4322.28	Q9BXJ7	AMN	AMN	0.0093491	0.0093491	0.010073	2838	0.353418	0.667436	0.0348223	0.0348223	0.011712	2838	0.00297168	0.00740887	0.00166409	0.00166409	0.0104211	2837	0.873141	0.981712	0.0343171	0.0343171	0.0121337	2837	0.00471323	0.0114682																			0.0150044	0.0150044	0.0169823	1658
seq.4314.12	Q9H773	DCTPP1	DCTPP1	0.0158806	0.0158806	0.0142685	2848	0.265809	0.587373	-0.0709293	-0.0709293	0.0165528	2848	1.88761e-05	7.55146e-05	0.0340866	0.0340866	0.014724	2847	0.0206818	0.262944	-0.0812679	-0.0812679	0.0171324	2847	2.20381e-06	1.10342e-05																			-0.0681945	-0.0681945	0.0239976	1667
seq.3522.57	P01282	VIP	VIP	0.00738658	0.00738658	0.00905824	2838	0.414881	0.715871	0.0375411	0.0375411	0.0105187	2838	0.000364315	0.00112221	-0.00110178	-0.00110178	0.00936469	2837	0.906351	0.98507	0.0378755	0.0378755	0.0108977	2837	0.000517454	0.00159934																			0.0272086	0.0272086	0.0149788	1661
seq.4224.7	O60506	SYNCRIP	SYNCRIP	-0.0576504	-0.0576504	0.027498	2853	0.0361232	0.240826	-0.278292	-0.278292	0.0316148	2853	2.27177e-18	9.29768e-17	0.00492685	0.00492685	0.028128	2852	0.860968	0.977273	-0.279786	-0.279786	0.0327501	2852	2.09532e-17	7.78796e-16																			-0.3062	-0.3062	0.0449682	1668
seq.4157.2	P00734	F2	F2_1	0.0329828	0.0329828	0.0387358	2854	0.394573	0.70202	0.373307	0.373307	0.0445587	2854	8.34016e-17	2.51066e-15	-0.0542996	-0.0542996	0.0396377	2853	0.170827	0.63892	0.389788	0.389788	0.0461477	2853	4.71064e-17	1.61113e-15																			0.448396	0.448396	0.062285	1669
seq.23390.6	Q8WV48	CCDC107	CCDC107	-0.0361298	-0.0361298	0.0222888	2854	0.105131	0.394377	-0.188606	-0.188606	0.0257202	2854	2.91699e-13	4.54065e-12	0.00654845	0.00654845	0.0228869	2853	0.774805	0.957336	-0.190594	-0.190594	0.0266457	2853	1.07536e-12	1.61193e-11																			-0.164069	-0.164069	0.0369758	1669
seq.4162.54	P02787	TF	TF	0.00737915	0.00737915	0.00740739	2854	0.319243	0.640436	0.0371907	0.0371907	0.00859731	2854	1.57154e-05	6.38521e-05	-0.00101788	-0.00101788	0.00765033	2853	0.894163	0.983858	0.0374997	0.0374997	0.00890678	2853	2.62991e-05	0.000106794																			0.0325269	0.0325269	0.012413	1669
seq.4184.43	Q13542	EIF4EBP2	EIF4EBP2_2	-0.00786846	-0.00786846	0.0127315	2829	0.536606	0.793349	0.0385359	0.0385359	0.0148013	2829	0.00927451	0.0201933	-0.0176006	-0.0176006	0.0131625	2828	0.181273	0.651492	0.0438299	0.0438299	0.0153196	2828	0.00425369	0.0104654																			0.0614796	0.0614796	0.0234739	1652
seq.4188.1	O43488	AKR7A2	AKR7A2	-0.00889144	-0.00889144	0.0220928	2854	0.687376	0.874984	-0.201763	-0.201763	0.0254432	2854	3.11806e-15	6.72043e-14	0.038934	0.038934	0.022629	2853	0.0854434	0.50198	-0.21358	-0.21358	0.0263454	2853	7.62439e-16	2.03457e-14																			-0.247694	-0.247694	0.0373363	1669
seq.4194.26	Q92688	ANP32B	ANP32B	-0.0124939	-0.0124939	0.0126425	2836	0.323117	0.642618	-0.116068	-0.116068	0.0145665	2836	2.31145e-15	5.19719e-14	0.0144361	0.0144361	0.0129519	2835	0.265119	0.734007	-0.120447	-0.120447	0.0150865	2835	2.04239e-15	5.04366e-14																			-0.128412	-0.128412	0.0209498	1658
seq.4209.60	Q9NP79	VTA1	VTA1	0.0338227	0.0338227	0.0206134	2854	0.100947	0.386686	0.084897	0.084897	0.0239576	2854	0.000400973	0.00122529	0.0158924	0.0158924	0.0213167	2853	0.456006	0.848532	0.0800734	0.0800734	0.0248176	2853	0.00126743	0.00359129																			0.0432179	0.0432179	0.0355834	1669
seq.4212.5	Q9UBC2	EPS15L1	EPS15L1	0.0214967	0.0214967	0.0129511	2849	0.0970568	0.381164	0.040875	0.040875	0.0150603	2849	0.00668577	0.015126	0.0132016	0.0132016	0.013409	2848	0.324936	0.774724	0.03685	0.03685	0.0156054	2848	0.0182748	0.0375337																			0.0406323	0.0406323	0.0220399	1667
seq.4220.39	P16591	FER	FER	0.0530914	0.0530914	0.0289019	2854	0.0663209	0.322314	0.194829	0.194829	0.0334704	2854	6.50418e-09	4.81534e-08	0.010155	0.010155	0.0297832	2853	0.733156	0.947524	0.191746	0.191746	0.0346746	2853	3.49448e-08	2.42682e-07																			0.158544	0.158544	0.0490737	1669
seq.4232.19	P08069	IGF1R	IGF1R	0.0198498	0.0198498	0.0107493	2854	0.0649083	0.318962	0.0378895	0.0378895	0.0125021	2854	0.00246226	0.00625001	0.0121942	0.0121942	0.0111227	2853	0.273027	0.737763	0.0341884	0.0341884	0.0129495	2853	0.00833249	0.0188282																			0.0241938	0.0241938	0.0183983	1669
seq.4301.58	P04183	TK1	TK1	-0.0247198	-0.0247198	0.0125197	2842	0.0484252	0.278509	-0.0974333	-0.0974333	0.0144606	2842	1.93875e-11	2.1796e-10	-0.00324652	-0.00324652	0.0128707	2841	0.800873	0.962778	-0.096455	-0.096455	0.014974	2841	1.38437e-10	1.44487e-09																			-0.110161	-0.110161	0.0223481	1662
seq.4246.40	P32004	L1CAM	L1CAM	0.000890577	0.000890577	0.0145517	2854	0.951204	0.9838	-0.0678284	-0.0678284	0.016894	2854	6.09933e-05	0.000221835	0.0172514	0.0172514	0.0150297	2853	0.251141	0.721546	-0.0730645	-0.0730645	0.0174982	2853	3.0617e-05	0.000122016																			-0.0849786	-0.0849786	0.0247541	1669
seq.4249.64	P22392	NME2	NME2	0.034771	0.034771	0.0248781	2854	0.162325	0.47378	0.0941631	0.0941631	0.0289202	2854	0.00114329	0.00315967	0.0146837	0.0146837	0.0257333	2853	0.568309	0.892251	0.0897064	0.0897064	0.0299596	2853	0.00277488	0.00715829																			0.0600359	0.0600359	0.0427891	1669
seq.4250.23	Q9UNZ2	NSFL1C	NSFL1C	-0.0208646	-0.0208646	0.0222696	2854	0.348885	0.664732	-0.198283	-0.198283	0.025664	2854	1.52399e-14	2.91398e-13	0.0252518	0.0252518	0.0228324	2853	0.268834	0.736614	-0.205948	-0.205948	0.0265822	2853	1.29212e-14	2.72054e-13																			-0.184371	-0.184371	0.0365317	1669
seq.4258.15	Q9UQ80	PA2G4	PA2G4	-0.0541078	-0.0541078	0.0331267	2854	0.102503	0.388785	-0.441079	-0.441079	0.0376916	2854	6.23737e-31	1.97562e-28	0.0479164	0.0479164	0.033528	2853	0.153072	0.618724	-0.455623	-0.455623	0.0390345	2853	8.74425e-31	3.35273e-28																			-0.456577	-0.456577	0.0539602	1669
seq.4271.75	Q99471	PFDN5	PFDN5	-0.00375859	-0.00375859	0.00919933	2835	0.682885	0.872599	-0.0488565	-0.0488565	0.0106694	2835	4.87103e-06	2.18776e-05	0.00754458	0.00754458	0.00948599	2834	0.426483	0.834436	-0.051117	-0.051117	0.0110422	2834	3.83517e-06	1.83569e-05																			-0.0456707	-0.0456707	0.0159171	1659
seq.4272.46	P06744	GPI	GPI	0.0080381	0.0080381	0.0154499	2854	0.602917	0.829776	0.0658437	0.0658437	0.0179459	2854	0.000247955	0.000789488	-0.00719477	-0.00719477	0.0159687	2853	0.652345	0.924502	0.0680274	0.0680274	0.0185913	2853	0.000257695	0.000854363																			0.0813111	0.0813111	0.0264051	1669
seq.4276.10	P30086	PEBP1	PEBP1	-0.00634961	-0.00634961	0.017377	2851	0.714837	0.887642	-0.146441	-0.146441	0.0200422	2851	3.53846e-13	5.44982e-12	0.0284048	0.0284048	0.0178298	2850	0.111247	0.555852	-0.155068	-0.155068	0.0207556	2850	1.05146e-13	1.90071e-12																			-0.182986	-0.182986	0.0293772	1668
seq.4282.3	P62826	RAN	RAN	0.0325689	0.0325689	0.0386391	2854	0.399355	0.705572	-0.168329	-0.168329	0.0448801	2854	0.00017989	0.000590847	0.0753851	0.0753851	0.0399118	2853	0.0590213	0.42997	-0.19121	-0.19121	0.0464668	2853	3.98184e-05	0.000155955																			-0.245126	-0.245126	0.0642456	1669
seq.4297.62	Q9HCB6	SPON1	SPON1_1	0.0276541	0.0276541	0.010092	2850	0.00617826	0.0903892	0.0598776	0.0598776	0.011713	2850	3.39747e-07	1.87789e-06	0.0153276	0.0153276	0.0104149	2849	0.141212	0.60265	0.0552403	0.0552403	0.0121271	2849	5.4561e-06	2.55612e-05																			0.0685014	0.0685014	0.0175296	1665
seq.4472.5	P07951	TPM2	TPM2	-0.0389269	-0.0389269	0.0286206	2852	0.173906	0.487459	-0.26567	-0.26567	0.032948	2852	1.08153e-15	2.53343e-14	0.0221403	0.0221403	0.0293271	2851	0.450344	0.845904	-0.272394	-0.272394	0.0341328	2851	2.09349e-15	5.15238e-14																			-0.296066	-0.296066	0.047662	1668
seq.4476.22	P43403	ZAP70	ZAP70_2	-0.0589636	-0.0589636	0.0378915	2854	0.119792	0.420367	-0.371824	-0.371824	0.0435811	2854	2.30362e-17	7.842e-16	0.0260679	0.0260679	0.0387778	2853	0.501487	0.865754	-0.379736	-0.379736	0.0451465	2853	6.32472e-17	2.10391e-15																			-0.415507	-0.415507	0.0622811	1669
seq.4480.59	P01024	C3	C3_4	0.00582951	0.00582951	0.056167	2854	0.917344	0.971417	0.387761	0.387761	0.0649876	2854	2.71961e-09	2.15118e-08	-0.0869054	-0.0869054	0.0578066	2853	0.132851	0.59181	0.414138	0.414138	0.0673005	2853	8.63709e-10	7.90468e-09																			0.521124	0.521124	0.0927464	1669
seq.4721.54	Q07654	TFF3	TFF3_1	-0.0101593	-0.0101593	0.0201304	2848	0.613824	0.836501	0.0767648	0.0767648	0.0233885	2848	0.00104257	0.00291448	-0.0293396	-0.0293396	0.0208089	2847	0.158663	0.624184	0.0856651	0.0856651	0.0242214	2847	0.000411555	0.0013023																			0.117486	0.117486	0.0343157	1666
seq.23374.42	Q96P71	NECAB3	NECAB3	-0.00207909	-0.00207909	0.0157148	2837	0.894755	0.963823	0.0683455	0.0683455	0.0182731	2837	0.000187486	0.000611934	-0.0186511	-0.0186511	0.0162381	2836	0.250815	0.721546	0.0740194	0.0740194	0.018928	2836	9.42335e-05	0.000342389																			0.082873	0.082873	0.0263035	1659
seq.23373.77	Q9H2P9	DPH5	DPH5	0.00124363	0.00124363	0.0113884	2841	0.91305	0.9699	0.0325516	0.0325516	0.0132357	2841	0.0139768	0.0290254	-0.00649764	-0.00649764	0.0117858	2840	0.581465	0.896627	0.0345237	0.0345237	0.0137121	2840	0.0118653	0.025741																			0.00908791	0.00908791	0.0186048	1661
seq.23371.5	Q9GZT8	NIF3L1	NIF3L1	-0.100826	-0.100826	0.0533924	2854	0.0590729	0.306089	-0.714497	-0.714497	0.0607452	2854	3.17636e-31	1.05181e-28	0.06348	0.06348	0.0540413	2853	0.24023	0.711413	-0.733764	-0.733764	0.0629168	2853	9.76668e-31	3.55751e-28																			-0.704899	-0.704899	0.0852845	1669
seq.23369.17	O14832	PHYH	PHYH	-0.0122427	-0.0122427	0.0145603	2848	0.400515	0.706296	-0.186125	-0.186125	0.0165792	2848	1.19765e-28	2.81449e-26	0.0316789	0.0316789	0.0147528	2847	0.0318518	0.322726	-0.195747	-0.195747	0.0171639	2847	1.7151e-29	5.4324e-27																			-0.196004	-0.196004	0.0238831	1666
seq.4673.13	P05231	IL6	IL6_3	0.0151601	0.0151601	0.0152279	2841	0.319555	0.640436	0.047987	0.047987	0.0177114	2841	0.00678122	0.0153325	0.0048379	0.0048379	0.0157477	2840	0.758703	0.955682	0.046532	0.046532	0.0183364	2840	0.0112121	0.0244869																			0.0781138	0.0781138	0.0249669	1659
seq.4696.2	P05413	FABP3	FABP3_1	-0.0234282	-0.0234282	0.0113614	2843	0.0392892	0.250632	-0.107736	-0.107736	0.0130984	2843	2.93114e-16	7.62621e-15	0.000471109	0.000471109	0.0116335	2842	0.967701	0.997015	-0.107878	-0.107878	0.0135607	2842	2.55794e-15	6.15003e-14																			-0.130856	-0.130856	0.0186587	1664
seq.4707.50	Q04917	YWHAH	YWHAH_2	0.0496915	0.0496915	0.0251065	2854	0.0478862	0.277071	0.27943	0.27943	0.0287785	2854	5.96784e-22	4.77755e-20	-0.0138185	-0.0138185	0.0256073	2853	0.589493	0.900998	0.283625	0.283625	0.029813	2853	3.7828e-21	3.02832e-19																			0.297118	0.297118	0.04175	1669
seq.4712.28	P05090	APOD	APOD_1	-0.0330436	-0.0330436	0.0140488	2845	0.018738	0.171314	-0.108825	-0.108825	0.0162501	2845	2.5555e-11	2.81101e-10	-0.00939432	-0.00939432	0.0144509	2844	0.515689	0.870196	-0.105982	-0.105982	0.01683	2844	3.49953e-10	3.4083e-09																			-0.120478	-0.120478	0.0227062	1663
seq.4717.55	P08700	IL3	IL3	0.028254	0.028254	0.0109536	2840	0.00994668	0.118789	0.0448715	0.0448715	0.012745	2840	0.000437174	0.00132867	0.0195045	0.0195045	0.0113342	2839	0.0853861	0.50198	0.0389239	0.0389239	0.0132011	2839	0.00321889	0.00815071																			0.0429797	0.0429797	0.0185793	1659
seq.4763.31	P43652	AFM	AFM_2	-0.0221325	-0.0221325	0.00890547	2853	0.0130022	0.138684	-0.0476513	-0.0476513	0.0103414	2853	4.24796e-06	1.92572e-05	-0.0123131	-0.0123131	0.00919798	2852	0.180782	0.65101	-0.0439194	-0.0439194	0.0107092	2852	4.22687e-05	0.000164491																			-0.0557869	-0.0557869	0.015246	1669
seq.4496.60	P39900	MMP12	MMP12	0.0230552	0.0230552	0.0238928	2854	0.334656	0.65215	0.134382	0.134382	0.0277075	2854	1.30068e-06	6.4635e-06	-0.00754905	-0.00754905	0.0246552	2853	0.759486	0.955682	0.136673	0.136673	0.0287045	2853	2.0186e-06	1.0198e-05																			0.171712	0.171712	0.0408173	1669
seq.23359.25	Q15007	WTAP	WTAP	-0.0149548	-0.0149548	0.0127964	2852	0.242633	0.565264	-0.0958615	-0.0958615	0.0147975	2852	1.08921e-10	1.084e-09	0.00699537	0.00699537	0.0131638	2851	0.595176	0.901203	-0.0979868	-0.0979868	0.0153302	2851	1.90928e-10	1.93182e-09																			-0.0788591	-0.0788591	0.0214918	1667
seq.4785.30	P08185	SERPINA6	SERPINA6	-0.0217346	-0.0217346	0.0147993	2849	0.142047	0.446618	0.0454421	0.0454421	0.0172053	2849	0.00830727	0.0183112	-0.0342467	-0.0342467	0.015306	2848	0.0253324	0.291868	0.0558326	0.0558326	0.0178093	2848	0.00173594	0.00471879																			0.0321663	0.0321663	0.0269013	1665
seq.4811.33	Q14624	ITIH4	ITIH4	-0.0214625	-0.0214625	0.0180618	2826	0.234822	0.556591	-0.127179	-0.127179	0.0208673	2826	1.24581e-09	1.0468e-08	0.00762576	0.00762576	0.0185967	2825	0.681793	0.93448	-0.129494	-0.129494	0.0216207	2825	2.37308e-09	1.99629e-08																			-0.143165	-0.143165	0.0273191	1651
seq.4829.43	P31947	SFN	SFN	-0.0149743	-0.0149743	0.0182573	2852	0.41218	0.714882	-0.101144	-0.101144	0.0211716	2852	1.86588e-06	9.02585e-06	0.00828704	0.00828704	0.0188437	2851	0.66013	0.928081	-0.103664	-0.103664	0.0219362	2851	2.40415e-06	1.19307e-05																			-0.0798544	-0.0798544	0.0295555	1666
seq.4831.4	P14151	SELL	SELL	0.00744332	0.00744332	0.0107017	2849	0.48678	0.765822	-0.0349942	-0.0349942	0.0124414	2849	0.00494596	0.0115856	0.0164484	0.0164484	0.0110722	2848	0.137507	0.599485	-0.0400108	-0.0400108	0.012889	2848	0.00192628	0.00518586																			-0.0478643	-0.0478643	0.017852	1666
seq.4859.6	P36894	BMPR1A	BMPR1A	0.00637277	0.00637277	0.0112417	2831	0.570838	0.811742	0.0367226	0.0367226	0.0130725	2831	0.00500139	0.0117004	-0.00198264	-0.00198264	0.0116308	2830	0.864656	0.978097	0.0373243	0.0373243	0.0135429	2830	0.00588874	0.0139099																			0.0357095	0.0357095	0.0189525	1656
seq.23358.42	Q9NWS6	FAM118A	FAM118A	0.0193325	0.0193325	0.0119286	2845	0.105195	0.394406	0.0737901	0.0737901	0.0138202	2845	1.00666e-07	6.10111e-07	0.00304807	0.00304807	0.0123	2844	0.804299	0.963228	0.0728675	0.0728675	0.0143152	2844	3.80948e-07	2.19211e-06																			0.0617323	0.0617323	0.0198474	1663
seq.4866.59	Q16620	NTRK2	NTRK2	-0.000142007	-0.000142007	0.0148823	2851	0.992387	0.998364	-0.129852	-0.129852	0.0171563	2851	5.05554e-14	8.93922e-13	0.0310016	0.0310016	0.0152531	2850	0.0421977	0.372736	-0.139251	-0.139251	0.0177596	2850	6.2687e-15	1.38905e-13																			-0.12716	-0.12716	0.0245158	1666
seq.4867.15	P15692	VEGFA	VEGFA_4	-0.0238312	-0.0238312	0.0169941	2837	0.160928	0.472918	-0.0874261	-0.0874261	0.0197263	2837	9.6923e-06	4.11471e-05	-0.00450788	-0.00450788	0.0175549	2836	0.797361	0.962778	-0.0860537	-0.0860537	0.0204406	2836	2.63379e-05	0.000106892																			-0.0695095	-0.0695095	0.0295137	1660
seq.4569.52	Q96PQ0	SORCS2	SORCS2	-0.029555	-0.029555	0.0352768	2839	0.402212	0.708091	0.0923355	0.0923355	0.0410058	2839	0.0244133	0.0473512	-0.0538972	-0.0538972	0.0365034	2838	0.139921	0.599897	0.108673	0.108673	0.0424643	2838	0.0105439	0.0232104																			0.076416	0.076416	0.0620651	1659
seq.4568.17	O94991	SLITRK5	SLITRK5	0.0154371	0.0154371	0.0144277	2852	0.284726	0.606455	-0.0596377	-0.0596377	0.0167604	2852	0.000379406	0.00116525	0.0309466	0.0309466	0.0149088	2851	0.0380085	0.350496	-0.0690553	-0.0690553	0.0173542	2851	7.08801e-05	0.000264394																			-0.0735394	-0.0735394	0.0242097	1669
seq.4566.24	Q6UXX9	RSPO2	RSPO2_1	0.0109852	0.0109852	0.00835819	2834	0.188851	0.50632	0.0368522	0.0368522	0.00973127	2834	0.000155652	0.000518483	0.00301817	0.00301817	0.0086348	2833	0.726713	0.947001	0.0359412	0.0359412	0.0100757	2833	0.000366883	0.0011738																			0.030185	0.030185	0.0141282	1657
seq.4563.61	P19174	PLCG1	PLCG1	-0.0199836	-0.0199836	0.00953222	2848	0.0361322	0.240826	-0.0620498	-0.0620498	0.0110396	2848	2.08655e-08	1.42996e-07	-0.00651359	-0.00651359	0.0098285	2847	0.507561	0.867678	-0.0600721	-0.0600721	0.0114369	2847	1.61122e-07	9.83059e-07																			-0.0736662	-0.0736662	0.0160241	1665
seq.4499.21	P04085	PDGFA	PDGFA	-0.0392155	-0.0392155	0.033606	2854	0.24334	0.566233	-0.313224	-0.313224	0.038693	2854	8.38125e-16	2.0151e-14	0.0331772	0.0331772	0.0344255	2853	0.335258	0.780305	-0.323293	-0.323293	0.0400794	2853	1.05578e-15	2.73713e-14																			-0.336468	-0.336468	0.0568646	1669
seq.4533.76	Q8TE58	ADAMTS15	ADAMTS15	0.00862238	0.00862238	0.00697389	2846	0.216419	0.537124	0.021862	0.021862	0.00811405	2846	0.00709415	0.0159755	0.00403149	0.00403149	0.00721383	2845	0.576304	0.895199	0.0206461	0.0206461	0.00840166	2845	0.0140547	0.029912																			0.0219789	0.0219789	0.0114782	1666
seq.4535.50	Q10588	BST1	BST1	-0.040645	-0.040645	0.0232814	2841	0.0809511	0.355545	-0.0886356	-0.0886356	0.0270834	2841	0.00107804	0.00299724	-0.0223792	-0.0223792	0.0240782	2840	0.352742	0.792169	-0.0818597	-0.0818597	0.0280481	2840	0.00354429	0.00886997																			-0.0667462	-0.0667462	0.0384888	1659
seq.4540.11	P45973	CBX5	CBX5	-0.0188789	-0.0188789	0.0146008	2850	0.196113	0.514499	-0.126428	-0.126428	0.0168423	2850	8.06755e-14	1.38287e-12	0.0100233	0.0100233	0.0149793	2849	0.503456	0.866191	-0.129462	-0.129462	0.0174437	2849	1.51796e-13	2.66466e-12																			-0.167527	-0.167527	0.0241732	1665
seq.4541.49	Q4KMG0	CDON	CDON	-0.00380008	-0.00380008	0.0102891	2854	0.71191	0.886626	-0.0485242	-0.0485242	0.0119448	2854	4.98854e-05	0.000184662	0.00758081	0.00758081	0.0106282	2853	0.475734	0.857374	-0.0508251	-0.0508251	0.0123737	2853	4.11197e-05	0.00016062																			-0.0424438	-0.0424438	0.0176923	1669
seq.23376.56	O15144	ARPC2	ARPC2	-0.0446058	-0.0446058	0.026766	2854	0.0957218	0.378166	-0.303266	-0.303266	0.0306559	2854	1.03539e-22	9.42851e-21	0.0250016	0.0250016	0.0272753	2853	0.359409	0.796983	-0.310855	-0.310855	0.0317549	2853	2.79829e-22	2.79254e-20																			-0.337969	-0.337969	0.0438532	1669
seq.4542.24	P10909	CLU	CLU	-0.00302433	-0.00302433	0.00974863	2853	0.756408	0.904387	-0.063271	-0.063271	0.0112892	2853	2.28706e-08	1.55567e-07	0.0119446	0.0119446	0.0100417	2852	0.23434	0.707251	-0.0668947	-0.0668947	0.0116922	2852	1.16684e-08	8.86383e-08																			-0.0656452	-0.0656452	0.015995	1668
seq.4543.65	Q86Y22	COL23A1	COL23A1	0.0162697	0.0162697	0.0105789	2843	0.124175	0.427109	0.0318513	0.0318513	0.0123006	2843	0.00966276	0.0209006	0.009781	0.009781	0.0109523	2842	0.371903	0.804428	0.0288752	0.0288752	0.0127444	2842	0.0235434	0.0467468																			0.00423902	0.00423902	0.017552	1663
seq.4544.4	P02775	PPBP	PPBP_4	-0.0670342	-0.0670342	0.0415686	2854	0.106938	0.397233	-0.457489	-0.457489	0.0476543	2854	1.68018e-21	1.22401e-19	0.0379899	0.0379899	0.0423994	2853	0.370328	0.803269	-0.469019	-0.469019	0.0493629	2853	4.23111e-21	3.31437e-19																			-0.453262	-0.453262	0.0699226	1669
seq.4546.27	Q9UHX3	ADGRE2	ADGRE2	-0.00534243	-0.00534243	0.0211011	2850	0.800146	0.921877	-0.192379	-0.192379	0.0242983	2850	3.44368e-15	7.33544e-14	0.0407254	0.0407254	0.0216181	2849	0.0596857	0.430978	-0.204793	-0.204793	0.0251656	2849	5.94543e-16	1.62829e-14																			-0.208238	-0.208238	0.0347921	1666
seq.4547.59	Q9NZU1	FLRT1	FLRT1_2	-0.00199253	-0.00199253	0.00737969	2843	0.787178	0.917081	-0.0239905	-0.0239905	0.00858044	2843	0.00520948	0.0121172	0.00358266	0.00358266	0.00763088	2842	0.638752	0.917946	-0.0250705	-0.0250705	0.00888459	2842	0.0048087	0.0116693																			-0.0303518	-0.0303518	0.0121855	1663
seq.23375.4	O75679	RFPL3	RFPL3	-0.0189756	-0.0189756	0.0100793	2836	0.0598521	0.308143	-0.0487222	-0.0487222	0.0117081	2836	3.25717e-05	0.000125084	-0.008593	-0.008593	0.0104203	2835	0.409643	0.827068	-0.0460981	-0.0460981	0.0121335	2835	0.000148193	0.0005163																			-0.0409196	-0.0409196	0.0179933	1660
seq.4551.72	Q8IZF4	ADGRG5	ADGRG5	0.00435902	0.00435902	0.0102207	2844	0.669784	0.866983	-0.040905	-0.040905	0.0118873	2844	0.000587766	0.00174202	0.0145743	0.0145743	0.0105687	2843	0.168001	0.63797	-0.0453627	-0.0453627	0.0123171	2843	0.000234896	0.000786043																			-0.0522738	-0.0522738	0.017301	1662
seq.4553.65	Q7Z4V5	HDGFL2	HDGFL2	-0.00222354	-0.00222354	0.00753841	2843	0.768045	0.910162	0.0245838	0.0245838	0.00878251	2843	0.00515791	0.0120088	-0.00824807	-0.00824807	0.0077951	2842	0.290096	0.749946	0.0270811	0.0270811	0.00909392	2842	0.00292657	0.0074965																			0.0371554	0.0371554	0.0130357	1662
seq.4556.10	Q6ZMJ4	IL34	IL34	-0.0606672	-0.0606672	0.0285401	2854	0.0336151	0.23234	-0.310942	-0.310942	0.0327403	2854	4.4002e-21	2.94087e-19	0.00961308	0.00961308	0.0291336	2853	0.74145	0.949624	-0.31386	-0.31386	0.0339183	2853	4.14355e-20	2.69515e-18																			-0.346704	-0.346704	0.0467255	1669
seq.4557.61	Q8IZU9	KIRREL3	KIRREL3	0.0028107	0.0028107	0.00534796	2839	0.599232	0.828357	-0.0166611	-0.0166611	0.0062209	2839	0.00744337	0.016636	0.00701454	0.00701454	0.005532	2838	0.204904	0.674872	-0.0187898	-0.0187898	0.00644279	2838	0.00356864	0.00892159																			-0.0241224	-0.0241224	0.00957794	1659
seq.4559.64	Q16719	KYNU	KYNU	-0.0108911	-0.0108911	0.0107393	2850	0.310603	0.63029	-0.0989988	-0.0989988	0.0123637	2850	1.6928e-15	3.89023e-14	0.0120682	0.0120682	0.0110013	2849	0.272742	0.737763	-0.102655	-0.102655	0.0128048	2849	1.56637e-15	3.97595e-14																			-0.114607	-0.114607	0.0177344	1667
seq.4560.34	P06239	LCK	LCK_2	0.0205105	0.0205105	0.0146707	2847	0.162204	0.47378	0.0891814	0.0891814	0.0169917	2847	1.64591e-07	9.55415e-07	0.000516187	0.000516187	0.0151335	2846	0.972793	0.99752	0.0890245	0.0890245	0.0176063	2846	4.54349e-07	2.58185e-06																			0.108618	0.108618	0.0249675	1665
seq.4562.1	P58417	NXPH1	NXPH1_2	-0.0559959	-0.0559959	0.0308012	2854	0.0691727	0.330225	-0.393355	-0.393355	0.035117	2854	1.56799e-28	3.46146e-26	0.034425	0.034425	0.0312424	2853	0.270612	0.737345	-0.403804	-0.403804	0.0363735	2853	4.58961e-28	1.28597e-25																			-0.455999	-0.455999	0.0490229	1669
seq.4153.11	P01011	SERPINA3	SERPINA3_2	0.0387176	0.0387176	0.0168704	2849	0.0218054	0.186312	0.11385	0.11385	0.0195424	2849	6.32103e-09	4.69885e-08	0.0141874	0.0141874	0.0173886	2848	0.414624	0.829362	0.109544	0.109544	0.0202435	2848	6.77672e-08	4.47583e-07																			0.159945	0.159945	0.0278301	1668
seq.4150.75	P00747	PLG	PLG_2	-0.0114583	-0.0114583	0.0109543	2845	0.295646	0.617835	-0.0713235	-0.0713235	0.0126957	2845	2.11967e-08	1.4513e-07	0.0047744	0.0047744	0.0112855	2844	0.672287	0.933411	-0.0727694	-0.0727694	0.0131495	2844	3.41477e-08	2.37853e-07																			-0.0822005	-0.0822005	0.0183692	1663
seq.4149.8	P01127	PDGFB	PDGFB	-0.0213114	-0.0213114	0.0477773	2854	0.65559	0.860268	-0.425283	-0.425283	0.0550534	2854	1.53811e-14	2.93328e-13	0.0793094	0.0793094	0.048967	2853	0.105418	0.546209	-0.449355	-0.449355	0.0570091	2853	4.53937e-15	1.05653e-13																			-0.480826	-0.480826	0.0805532	1669
seq.23422.47	P35249	RFC4	RFC4	-0.00606783	-0.00606783	0.0159907	2848	0.704375	0.882053	-0.101076	-0.101076	0.0185288	2848	5.31548e-08	3.38786e-07	0.0178254	0.0178254	0.0164804	2847	0.279516	0.743985	-0.106501	-0.106501	0.0191951	2847	3.14925e-08	2.22309e-07																			-0.136668	-0.136668	0.0266121	1664
seq.3634.5	Q14982	OPCML	OPCML_2	-0.0307658	-0.0307658	0.0146701	2850	0.0360659	0.240826	-0.134512	-0.134512	0.0169017	2850	2.4895e-15	5.51247e-14	-0.00059283	-0.00059283	0.0150468	2849	0.968575	0.997015	-0.134332	-0.134332	0.0175138	2849	2.34279e-14	4.72777e-13																			-0.154613	-0.154613	0.0244384	1667
seq.23426.1	Q9H320	VCX	VCX	-0.0049522	-0.0049522	0.0135218	2850	0.714214	0.887571	-0.0696879	-0.0696879	0.0156952	2850	9.33465e-06	3.97678e-05	0.011487	0.011487	0.0139626	2849	0.410747	0.827311	-0.073188	-0.073188	0.0162625	2849	7.05359e-06	3.23994e-05																			-0.100477	-0.100477	0.0225714	1668
seq.3642.4	Q9UIB8	CD84	CD84_1	-0.00673241	-0.00673241	0.0109009	2851	0.536887	0.793349	-0.0569008	-0.0569008	0.0126499	2851	7.12994e-06	3.11587e-05	0.00642589	0.00642589	0.0112525	2850	0.568003	0.892251	-0.0588491	-0.0588491	0.0131034	2850	7.36578e-06	3.3727e-05																			-0.0493753	-0.0493753	0.0185263	1668
seq.3644.5	Q9UK85	DKKL1	DKKL1_2	-0.0339031	-0.0339031	0.0123263	2850	0.00598846	0.0886738	-0.0844305	-0.0844305	0.0142779	2850	3.7509e-09	2.88546e-08	-0.0161132	-0.0161132	0.0127042	2849	0.20478	0.674872	-0.0795492	-0.0795492	0.014786	2849	8.05195e-08	5.24204e-07																			-0.0917143	-0.0917143	0.0204096	1668
seq.3654.27	Q8N8U9	BMPER	BMPER_2	0.00747771	0.00747771	0.0129982	2838	0.565141	0.809169	0.0396824	0.0396824	0.0151398	2838	0.00881213	0.0193072	-0.0015317	-0.0015317	0.0134542	2837	0.909368	0.985496	0.0401498	0.0401498	0.015689	2837	0.0105458	0.0232104																			0.0643629	0.0643629	0.0229374	1661
seq.3681.87	Q9P0G3	KLK14	KLK14_2	-0.0764628	-0.0764628	0.0259805	2854	0.0032758	0.0613476	-0.305062	-0.305062	0.0297502	2854	2.9718e-24	3.54911e-22	-0.00874692	-0.00874692	0.0264729	2853	0.741114	0.949528	-0.302407	-0.302407	0.0308206	2853	2.25254e-22	2.31123e-20																			-0.327809	-0.327809	0.042123	1669
seq.3708.62	P01023	A2M	A2M	0.0234181	0.0234181	0.0156538	2853	0.134766	0.437508	0.108661	0.108661	0.018117	2853	2.25302e-09	1.82572e-08	-0.00102303	-0.00102303	0.0161243	2852	0.949415	0.993198	0.108972	0.108972	0.0187713	2852	7.13687e-09	5.58148e-08																			0.125931	0.125931	0.0258555	1669
seq.3710.49	P00747	PLG	PLG_1	0.00932293	0.00932293	0.00782038	2853	0.233308	0.555623	0.0288341	0.0288341	0.00909201	2853	0.00153331	0.00407968	0.00308618	0.00308618	0.00808856	2852	0.702824	0.940192	0.0278988	0.0278988	0.00941801	2852	0.00307892	0.00783989																			0.0215773	0.0215773	0.0130751	1669
seq.23424.4	C9JTQ0	ANKRD63	ANKRD63	-0.00504463	-0.00504463	0.019116	2830	0.791879	0.919041	0.0759239	0.0759239	0.0222259	2830	0.000644429	0.00189301	-0.0237828	-0.0237828	0.0197682	2829	0.229043	0.697601	0.083195	0.083195	0.0230313	2829	0.00030882	0.0010066																			0.0637995	0.0637995	0.0328196	1654
seq.3736.60	P22004	BMP6	BMP6_1	0.0300971	0.0300971	0.012712	2847	0.0179694	0.167644	0.0948481	0.0948481	0.01471	2847	1.32765e-10	1.30514e-09	0.00946399	0.00946399	0.0130881	2846	0.46968	0.855406	0.0919692	0.0919692	0.0152404	2846	1.80051e-09	1.5467e-08																			0.0770311	0.0770311	0.0213362	1664
seq.3813.3	P06241	FYN	FYN	0.0471119	0.0471119	0.024106	2851	0.050756	0.283219	0.166768	0.166768	0.0279033	2851	2.56085e-09	2.04335e-08	0.0105481	0.0105481	0.0248311	2850	0.671019	0.932833	0.163574	0.163574	0.0289028	2850	1.6697e-08	1.2412e-07																			0.15719	0.15719	0.0406301	1666
seq.3739.72	P08514	ITGA2B	ITGA2B_2	0.00927642	0.00927642	0.0266664	2854	0.727964	0.892471	0.173404	0.173404	0.0308765	2854	2.142e-08	1.46384e-07	-0.0317075	-0.0317075	0.0274692	2853	0.248476	0.718207	0.183027	0.183027	0.0319806	2853	1.15492e-08	8.79165e-08																			0.171698	0.171698	0.0448234	1669
seq.3773.15	Q02763	TEK	TEK	0.0125482	0.0125482	0.0109093	2849	0.250147	0.572876	0.0869664	0.0869664	0.0126008	2849	6.30938e-12	7.71205e-11	-0.00741366	-0.00741366	0.0112099	2848	0.508443	0.867678	0.0892154	0.0892154	0.0130528	2848	9.99378e-12	1.25094e-10																			0.07035	0.07035	0.018419	1665
seq.3795.6	Q13443	ADAM9	ADAM9	0.0390837	0.0390837	0.0286961	2843	0.17331	0.486492	0.242842	0.242842	0.0331214	2843	2.94388e-13	4.57274e-12	-0.0167176	-0.0167176	0.0294718	2842	0.570594	0.893217	0.247946	0.247946	0.0343255	2842	6.48325e-13	1.01353e-11																			0.257838	0.257838	0.0484863	1661
seq.23418.66	Q53HC0	CCDC92	CCDC92	-0.0270643	-0.0270643	0.0177527	2849	0.127491	0.429629	-0.0790353	-0.0790353	0.0206244	2849	0.000129785	0.000440169	-0.0100725	-0.0100725	0.0183494	2848	0.583099	0.896796	-0.0759819	-0.0759819	0.0213638	2848	0.000381838	0.00121577																			-0.076212	-0.076212	0.0314893	1666
seq.3796.79	Q9BY76	ANGPTL4	ANGPTL4	0.00858191	0.00858191	0.0106749	2838	0.421502	0.718951	0.0296791	0.0296791	0.012427	2838	0.0169929	0.0346373	0.0020412	0.0020412	0.0110542	2837	0.853514	0.976115	0.0290553	0.0290553	0.0128801	2837	0.0241575	0.0477967																			0.032518	0.032518	0.0181378	1660
seq.3799.11	P07451	CA3	CA3	-0.0223055	-0.0223055	0.023572	2853	0.34409	0.660525	-0.0792535	-0.0792535	0.0274018	2853	0.00385359	0.00929891	-0.00489038	-0.00489038	0.0243882	2852	0.841086	0.97251	-0.0777697	-0.0777697	0.0283877	2852	0.00619049	0.0145102																			-0.107628	-0.107628	0.0401648	1669
seq.23416.47	Q9NRS6	SNX15	SNX15	-0.0051615	-0.0051615	0.0173052	2853	0.765525	0.907986	-0.0593964	-0.0593964	0.0201205	2853	0.00318268	0.00786761	0.00870552	0.00870552	0.0178984	2852	0.626732	0.914245	-0.062035	-0.062035	0.0208416	2852	0.00294018	0.00752872																			-0.078613	-0.078613	0.0285346	1669
seq.3806.55	P54756	EPHA5	EPHA5	-0.00232023	-0.00232023	0.0112588	2845	0.836742	0.937457	-0.0806039	-0.0806039	0.0130356	2845	7.17371e-10	6.25125e-09	0.0168448	0.0168448	0.011582	2844	0.145947	0.607955	-0.0857202	-0.0857202	0.0134994	2844	2.49948e-10	2.48753e-09																			-0.0756867	-0.0756867	0.0193445	1665
seq.3807.1	Q9GZV9	FGF23	FGF23	-0.016668	-0.016668	0.0125607	2837	0.184615	0.502174	-0.0436738	-0.0436738	0.0146169	2837	0.00283306	0.00709483	-0.00732235	-0.00732235	0.0130035	2836	0.573407	0.894306	-0.0414314	-0.0414314	0.0151513	2836	0.00628613	0.0147202																			-0.0425993	-0.0425993	0.0214978	1658
seq.23519.91	A6NGB7	TMEM221	TMEM221	-0.0419546	-0.0419546	0.0210262	2848	0.0460996	0.271515	-0.163351	-0.163351	0.0243059	2848	2.17686e-11	2.42113e-10	-0.00579354	-0.00579354	0.0216263	2847	0.788801	0.959778	-0.161594	-0.161594	0.0251795	2847	1.61515e-10	1.65257e-09																			-0.172145	-0.172145	0.035576	1664
seq.3633.70	Q14112	NID2	NID2_2	0.0205289	0.0205289	0.0115607	2849	0.0758802	0.346089	-0.0324674	-0.0324674	0.0134584	2849	0.0159096	0.0326208	0.0298218	0.0298218	0.0119581	2848	0.012693	0.197438	-0.0415213	-0.0415213	0.0139276	2848	0.00289531	0.00743472																			-0.0382461	-0.0382461	0.0191687	1667
seq.23640.10	Q9NZN4	EHD2	EHD2	-0.00196197	-0.00196197	0.0176487	2850	0.911491	0.969232	0.0664777	0.0664777	0.0204947	2850	0.00119369	0.00327163	-0.0181507	-0.0181507	0.0182517	2849	0.320082	0.77428	0.0720013	0.0720013	0.021234	2849	0.000706272	0.00211562																			0.103923	0.103923	0.029795	1668
seq.3630.27	Q8N126	CADM3	CADM3	-0.0180027	-0.0180027	0.0126915	2839	0.156161	0.466698	-0.0930498	-0.0930498	0.0146809	2839	2.6955e-10	2.53051e-09	0.00285427	0.00285427	0.0130534	2838	0.82693	0.969774	-0.0939094	-0.0939094	0.0152005	2838	7.41949e-10	6.85056e-09																			-0.0540548	-0.0540548	0.0222828	1661
seq.23529.11	Q9NQZ5	STARD7	STARD7	-0.0193354	-0.0193354	0.014003	2835	0.167449	0.479318	0.0489117	0.0489117	0.0162584	2835	0.00264941	0.0066739	-0.0326915	-0.0326915	0.0144873	2834	0.0241116	0.284119	0.0589257	0.0589257	0.0168418	2834	0.000474609	0.00147931																			0.0484332	0.0484332	0.0246764	1660
seq.3535.84	O94907	DKK1	DKK1	-0.0117435	-0.0117435	0.0216641	2854	0.58781	0.823207	-0.13465	-0.13465	0.0250971	2854	8.73556e-08	5.34778e-07	0.01975	0.01975	0.0223297	2853	0.376517	0.809399	-0.140644	-0.140644	0.0259971	2853	6.82401e-08	4.4989e-07																			-0.129601	-0.129601	0.0367356	1669
seq.3581.53	P02765	AHSG	AHSG_2	-0.00507913	-0.00507913	0.00782723	2848	0.516452	0.783692	-0.0636409	-0.0636409	0.009036	2848	2.34869e-12	3.1223e-11	0.00989353	0.00989353	0.00803969	2847	0.218579	0.686949	-0.0666538	-0.0666538	0.00936105	2847	1.3575e-12	2.00596e-11																			-0.0669428	-0.0669428	0.0128982	1666
seq.3585.54	P35613	BSG	BSG	-0.0230215	-0.0230215	0.0101741	2845	0.0237265	0.195045	-0.0560502	-0.0560502	0.0118002	2845	2.13567e-06	1.02022e-05	-0.0112066	-0.0112066	0.0105073	2844	0.286263	0.748302	-0.0526464	-0.0526464	0.0122239	2844	1.71206e-05	7.23748e-05																			-0.0459022	-0.0459022	0.0167756	1663
seq.3592.4	Q14012	CAMK1	CAMK1	-0.0234226	-0.0234226	0.0146807	2851	0.110718	0.403289	-0.047944	-0.047944	0.017078	2851	0.00502908	0.0117577	-0.01362	-0.01362	0.0151921	2850	0.370053	0.803269	-0.0438124	-0.0438124	0.0176895	2850	0.0133161	0.0285066																			-0.0799498	-0.0799498	0.0251165	1667
seq.3593.72	P42574	CASP3	CASP3	-0.00433629	-0.00433629	0.0254911	2854	0.864936	0.951736	-0.089852	-0.089852	0.0296302	2854	0.00244758	0.00622577	0.0169346	0.0169346	0.0263646	2853	0.520716	0.872272	-0.0949919	-0.0949919	0.0306946	2853	0.00198895	0.00533486																			-0.0530809	-0.0530809	0.0443765	1669
seq.3600.2	Q13231	CHIT1	CHIT1_2	0.00573605	0.00573605	0.030458	2854	0.850634	0.944681	0.171647	0.171647	0.0353147	2854	1.23417e-06	6.14554e-06	-0.0350841	-0.0350841	0.031418	2853	0.264222	0.733558	0.182296	0.182296	0.036578	2853	6.60865e-07	3.65281e-06																			0.157232	0.157232	0.050852	1669
seq.23528.199	Q96FC7	PHYHIPL	PHYHIPL	0.00625471	0.00625471	0.015667	2843	0.689754	0.876174	-0.0584088	-0.0584088	0.0182051	2843	0.0013497	0.00363994	0.0207104	0.0207104	0.016195	2842	0.201067	0.673537	-0.0646809	-0.0646809	0.0188522	2842	0.000610076	0.00185803																			-0.0560065	-0.0560065	0.026048	1661
seq.23525.27	Q9Y314	NOSIP	NOSIP	0.0256386	0.0256386	0.014001	2845	0.067176	0.324305	0.0747336	0.0747336	0.0162625	2845	4.50635e-06	2.03526e-05	0.00941772	0.00941772	0.0144685	2844	0.515157	0.869737	0.0718471	0.0718471	0.0168579	2844	2.09264e-05	8.65957e-05																			0.0891196	0.0891196	0.0234936	1665
seq.23524.2	Q96AB6	NTAN1	NTAN1	-0.00564418	-0.00564418	0.0100822	2840	0.575649	0.813975	0.0293648	0.0293648	0.0117137	2840	0.0122357	0.0258593	-0.013109	-0.013109	0.0104305	2839	0.208934	0.67817	0.0333355	0.0333355	0.0121311	2839	0.00603518	0.0141964																			0.044002	0.044002	0.017	1664
seq.3605.77	P48740	MASP1	MASP1_1	-0.000417118	-0.000417118	0.00760134	2842	0.956242	0.985507	-0.0342508	-0.0342508	0.00883205	2842	0.000107699	0.000370637	0.0078221	0.0078221	0.0078557	2841	0.319469	0.773898	-0.0366381	-0.0366381	0.0091517	2841	6.4031e-05	0.000241567																			-0.0477056	-0.0477056	0.0131507	1665
seq.23523.14	Q9H0Q0	CYRIA	CYRIA	0.00499652	0.00499652	0.0168192	2847	0.766433	0.908915	-0.0851159	-0.0851159	0.0195463	2847	1.38031e-05	5.6683e-05	0.0257226	0.0257226	0.0173576	2846	0.138472	0.599585	-0.0929164	-0.0929164	0.0202387	2846	4.60203e-06	2.18409e-05																			-0.103821	-0.103821	0.0279942	1666
seq.3613.62	O00602	FCN1	FCN1_3	-0.0451909	-0.0451909	0.0275549	2854	0.101109	0.386686	-0.272204	-0.272204	0.0316885	2854	1.40773e-17	4.93045e-16	0.0169111	0.0169111	0.0281963	2853	0.548713	0.8843	-0.277337	-0.277337	0.0328272	2853	4.6387e-17	1.59401e-15																			-0.274236	-0.274236	0.0458735	1669
seq.3616.3	P15586	GNS	GNS_1	0.00528237	0.00528237	0.0144729	2838	0.715151	0.887694	-0.112145	-0.112145	0.0167415	2838	2.52672e-11	2.78475e-10	0.0326318	0.0326318	0.0148665	2837	0.0282453	0.306597	-0.122081	-0.122081	0.0173318	2837	2.33851e-12	3.30797e-11																			-0.11387	-0.11387	0.0240108	1660
seq.23521.29	Q9Y5B8	NME7	NME7	0.0350495	0.0350495	0.0206775	2853	0.0901739	0.36947	0.109871	0.109871	0.024002	2853	4.90521e-06	2.20175e-05	0.0112554	0.0112554	0.0213507	2852	0.598117	0.90168	0.10646	0.10646	0.0248618	2852	1.91279e-05	8.00383e-05																			0.0858418	0.0858418	0.0354444	1669
seq.3622.33	Q99538	LGMN	LGMN_1	-0.00202511	-0.00202511	0.00972076	2845	0.834987	0.936549	-0.0681917	-0.0681917	0.01125	2845	1.52643e-09	1.27086e-08	0.01419	0.01419	0.0100023	2844	0.156105	0.623186	-0.0724975	-0.0724975	0.0116502	2844	5.60121e-10	5.2047e-09																			-0.0624795	-0.0624795	0.0158314	1664
seq.3624.3	Q9BQR3	PRSS27	PRSS27_2	-0.0223402	-0.0223402	0.0109327	2845	0.0411032	0.256846	-0.0506399	-0.0506399	0.0126874	2845	6.73591e-05	0.000242207	-0.0117589	-0.0117589	0.0113032	2844	0.298282	0.757466	-0.0470648	-0.0470648	0.0131444	2844	0.00034855	0.00112105																			-0.0578037	-0.0578037	0.0178334	1664
seq.3628.3	P36507	MAP2K2	MAP2K2	-0.0226139	-0.0226139	0.0206462	2850	0.273476	0.595432	-0.0978135	-0.0978135	0.0239643	2850	4.59489e-05	0.000171134	-0.00081195	-0.00081195	0.021328	2849	0.969635	0.997015	-0.0975678	-0.0975678	0.0248226	2849	8.6752e-05	0.000317582																			-0.0818507	-0.0818507	0.0350398	1669
seq.3629.60	Q9Y5S2	CDC42BPB	CDC42BPB	0.00322679	0.00322679	0.0110615	2850	0.770528	0.911672	-0.0558227	-0.0558227	0.0128395	2850	1.42385e-05	5.83393e-05	0.0168951	0.0168951	0.011419	2849	0.139103	0.599585	-0.0609602	-0.0609602	0.0132982	2849	4.75603e-06	2.24985e-05																			-0.0705857	-0.0705857	0.0185224	1666
seq.3809.1	P22607	FGFR3	FGFR3_2	0.00124988	0.00124988	0.00795294	2840	0.87513	0.957107	-0.0370931	-0.0370931	0.00924723	2840	6.19521e-05	0.000224762	0.0102487	0.0102487	0.00821435	2839	0.212261	0.681104	-0.0402114	-0.0402114	0.00957816	2839	2.77269e-05	0.00011203																			-0.0403466	-0.0403466	0.0133072	1661
seq.3817.18	Q04759	PRKCQ	PRKCQ	0.0384475	0.0384475	0.0169509	2853	0.0233933	0.193914	0.0716236	0.0716236	0.0197147	2853	0.000285076	0.000897486	0.0240816	0.0240816	0.0175277	2852	0.169575	0.63892	0.0643285	0.0643285	0.0204142	2852	0.00164311	0.00450849																			0.021297	0.021297	0.0290132	1669
seq.4145.58	P20783	NTF3	NTF3	0.00906669	0.00906669	0.0105355	2842	0.38954	0.698792	0.0386766	0.0386766	0.0122388	2842	0.00159339	0.00421668	0.000463829	0.000463829	0.0108942	2841	0.966043	0.997015	0.0385364	0.0385364	0.0126761	2841	0.00238661	0.00626087																			0.0334753	0.0334753	0.0189913	1661
seq.23395.5	Q5VWX1	KHDRBS2	KHDRBS2	0.0258841	0.0258841	0.0120634	2846	0.0319833	0.226889	0.0504015	0.0504015	0.0140172	2846	0.000329031	0.00102087	0.0156827	0.0156827	0.0124736	2845	0.208758	0.67817	0.0456566	0.0456566	0.014515	2845	0.00167526	0.00458272																			0.0479484	0.0479484	0.0205587	1664
seq.3873.51	P07202	TPO	TPO	-0.0197512	-0.0197512	0.0134552	2848	0.142237	0.446637	-0.0904141	-0.0904141	0.0155738	2848	7.12421e-09	5.25302e-08	0.00049198	0.00049198	0.013861	2847	0.971688	0.997217	-0.0905631	-0.0905631	0.0161319	2847	2.16877e-08	1.57726e-07																			-0.117456	-0.117456	0.0227748	1664
seq.3874.8	P68036	UBE2L3	UBE2L3_3	0.0161387	0.0161387	0.0119887	2849	0.178357	0.494564	0.040072	0.040072	0.01394	2849	0.00407543	0.00975985	0.00771675	0.00771675	0.0124023	2848	0.533857	0.877934	0.0377384	0.0377384	0.0144372	2848	0.00899699	0.0201423																			0.0158794	0.0158794	0.0205019	1667
seq.3887.90	Q14974	KPNB1	KPNB1	0.00326696	0.00326696	0.0261668	2854	0.90065	0.964585	-0.186661	-0.186661	0.0302634	2854	7.89963e-10	6.85105e-09	0.0483507	0.0483507	0.0269148	2853	0.0725311	0.468189	-0.201336	-0.201336	0.0313352	2853	1.53737e-10	1.59087e-09																			-0.216202	-0.216202	0.0432663	1669
seq.3888.8	Q9UK53	ING1	ING1	0.022682	0.022682	0.0103466	2851	0.0284441	0.212746	0.0813074	0.0813074	0.0119577	2851	1.27297e-11	1.47434e-10	0.00476086	0.00476086	0.0106433	2850	0.654685	0.925734	0.0798597	0.0798597	0.0123895	2850	1.34617e-10	1.40903e-09																			0.0618995	0.0618995	0.017438	1667
seq.3898.5	P51665	PSMD7	PSMD7	0.0195586	0.0195586	0.00855077	2839	0.0222486	0.188906	0.0387	0.0387	0.00992875	2839	9.9326e-05	0.000344731	0.0116929	0.0116929	0.00883921	2838	0.185995	0.658024	0.0351609	0.0351609	0.0102816	2838	0.000635572	0.00193083																			0.0316444	0.0316444	0.0142261	1661
seq.3903.49	O95219	SNX4	SNX4	0.0300363	0.0300363	0.0224454	2853	0.18094	0.49801	0.160686	0.160686	0.0259648	2853	6.9402e-10	6.09149e-09	-0.00639003	-0.00639003	0.0231063	2852	0.782146	0.959111	0.162626	0.162626	0.0268997	2852	1.68189e-09	1.45864e-08																			0.149838	0.149838	0.0389277	1669
seq.3905.62	P61088	UBE2N	UBE2N_4	0.0259766	0.0259766	0.0157539	2854	0.0992787	0.385065	0.0481128	0.0481128	0.0183279	2854	0.00870827	0.0191026	0.0163117	0.0163117	0.0163063	2853	0.317236	0.772932	0.043162	0.043162	0.0189844	2853	0.023067	0.0459888																			0.0175654	0.0175654	0.0269346	1669
seq.4122.12	Q08345	DDR1	DDR1_2	-0.00687769	-0.00687769	0.0110408	2833	0.533377	0.792084	0.0340681	0.0340681	0.0128422	2833	0.00802656	0.0177461	-0.0155026	-0.0155026	0.0114164	2832	0.174597	0.640431	0.0387477	0.0387477	0.0132947	2832	0.0035902	0.00896934																			0.0301959	0.0301959	0.0189097	1660
seq.4123.60	P08620	FGF4	FGF4	-0.000937339	-0.000937339	0.00990605	2836	0.924621	0.974034	0.0270665	0.0270665	0.0115236	2836	0.0189034	0.0380102	-0.00750049	-0.00750049	0.0102511	2835	0.464425	0.852182	0.0293413	0.0293413	0.0119366	2835	0.0140269	0.0298616																			0.0152457	0.0152457	0.017456	1658
seq.4124.24	P0DMV8	HSPA1A	HSPA1A_7	0.044501	0.044501	0.0206669	2853	0.0313826	0.22435	0.303664	0.303664	0.0233979	2853	1.82896e-37	2.22066e-34	-0.0253265	-0.0253265	0.0208193	2852	0.223897	0.69349	0.311362	0.311362	0.0242365	2852	9.18663e-37	1.33849e-33																			0.314463	0.314463	0.0327153	1668
seq.23411.108	Q9UL42	PNMA2	PNMA2	0.0043283	0.0043283	0.0116964	2830	0.711369	0.88617	0.0756857	0.0756857	0.0135541	2830	2.57373e-08	1.72967e-07	-0.0135673	-0.0135673	0.0120507	2829	0.260324	0.731407	0.0798155	0.0798155	0.014041	2829	1.44628e-08	1.08508e-07																			0.0900969	0.0900969	0.0198513	1655
seq.23392.41	Q9HB20	PLEKHA3	PLEKHA3	0.0341771	0.0341771	0.0174748	2848	0.0505869	0.283219	0.103582	0.103582	0.0202611	2848	3.39196e-07	1.87626e-06	0.0118156	0.0118156	0.01803	2847	0.512308	0.868147	0.100003	0.100003	0.0209865	2847	1.98215e-06	1.00208e-05																			0.0930305	0.0930305	0.0288894	1665
seq.4126.22	P17213	BPI	BPI	0.0607334	0.0607334	0.0490614	2854	0.215852	0.536868	0.20022	0.20022	0.0570113	2854	0.000451763	0.00136973	0.0170591	0.0170591	0.0507307	2853	0.736694	0.948201	0.195042	0.195042	0.0590626	2853	0.000970784	0.00282773																			0.229678	0.229678	0.082594	1669
seq.4127.75	P13671	C6	C6	0.00537565	0.00537565	0.00807485	2850	0.505639	0.778934	-0.0262603	-0.0262603	0.0093935	2850	0.00521528	0.0121268	0.0120919	0.0120919	0.00835306	2849	0.147838	0.610167	-0.0299405	-0.0299405	0.0097297	2849	0.00210921	0.00560992																			-0.0335758	-0.0335758	0.0134546	1665
seq.4128.27	O00175	CCL24	CCL24	-0.0110783	-0.0110783	0.00999623	2829	0.267847	0.589007	-0.0342982	-0.0342982	0.0116333	2829	0.00322166	0.00795317	-0.00371292	-0.00371292	0.0103364	2828	0.719467	0.944684	-0.0331789	-0.0331789	0.0120451	2828	0.00591469	0.0139535																			-0.0362751	-0.0362751	0.0185681	1654
seq.4129.72	P00751	CFB	CFB	-0.0139967	-0.0139967	0.00709139	2853	0.048505	0.278509	-0.0332504	-0.0332504	0.00823491	2853	5.539e-05	0.000203283	-0.00702113	-0.00702113	0.00732996	2852	0.338211	0.782428	-0.0311188	-0.0311188	0.00853041	2852	0.000269033	0.000886035																			-0.0458316	-0.0458316	0.0120398	1669
seq.4130.71	P10767	FGF6	FGF6	-0.00267729	-0.00267729	0.0150046	2834	0.858397	0.948552	0.0566097	0.0566097	0.0174479	2834	0.00119027	0.0032672	-0.0164983	-0.0164983	0.0155154	2833	0.287714	0.748302	0.0616311	0.0616311	0.0180753	2833	0.000659468	0.0019918																			0.0835629	0.0835629	0.0271861	1658
seq.4138.25	Q9NYY1	IL20	IL20	0.00430699	0.00430699	0.00791491	2839	0.586373	0.821961	0.0274906	0.0274906	0.00921236	2839	0.00286843	0.00716861	-0.00203194	-0.00203194	0.00819229	2838	0.804128	0.963228	0.0281131	0.0281131	0.00954965	2838	0.00326745	0.00825646																			0.0344939	0.0344939	0.0139084	1661
seq.23391.20	O75695	RP2	RP2	-0.00374738	-0.00374738	0.0167257	2852	0.822735	0.931265	-0.0858678	-0.0858678	0.0194047	2852	1.00009e-05	4.22848e-05	0.0166061	0.0166061	0.0172657	2851	0.336233	0.781751	-0.0909066	-0.0909066	0.0200997	2851	6.3524e-06	2.94572e-05																			-0.0876425	-0.0876425	0.0278607	1668
seq.4143.74	P47992	XCL1	XCL1_2	0.00962701	0.00962701	0.00815233	2832	0.237745	0.559604	-0.025259	-0.025259	0.00947962	2832	0.00775262	0.0172346	0.0163536	0.0163536	0.00842844	2831	0.0524445	0.4092	-0.0301949	-0.0301949	0.00981056	2831	0.00210533	0.00560371																			-0.0320169	-0.0320169	0.0139895	1655
seq.3872.2	P13693	TPT1	TPT1_2	0.0277684	0.0277684	0.0182856	2854	0.128976	0.431539	0.0824721	0.0824721	0.0212413	2854	0.000105677	0.000364862	0.00997923	0.00997923	0.0189008	2853	0.597554	0.901565	0.0794433	0.0794433	0.0220049	2853	0.000311171	0.00101381																			0.0790163	0.0790163	0.0310287	1669
seq.3868.8	O43765	SGTA	SGTA	0.00139099	0.00139099	0.0225291	2854	0.950773	0.9838	-0.157559	-0.157559	0.0260628	2854	1.6848e-09	1.39158e-08	0.0393461	0.0393461	0.0231804	2853	0.0897325	0.511448	-0.169501	-0.169501	0.0269874	2853	3.88358e-10	3.73737e-09																			-0.197151	-0.197151	0.0382291	1669
seq.3866.7	Q9Y3A5	SBDS	SBDS	0.0202325	0.0202325	0.0119701	2854	0.0910883	0.370921	0.0535279	0.0535279	0.0139069	2854	0.000121199	0.000413359	0.00884774	0.00884774	0.012374	2853	0.474653	0.857174	0.0508425	0.0508425	0.0144063	2853	0.000423431	0.00133537																			0.031651	0.031651	0.0206582	1669
seq.23396.21	Q6IBS0	TWF2	TWF2	0.0310795	0.0310795	0.0215534	2854	0.149418	0.454684	0.123604	0.123604	0.0249955	2854	8.05373e-07	4.14932e-06	0.00364987	0.00364987	0.0222422	2853	0.869667	0.979563	0.122496	0.122496	0.0258952	2853	2.34926e-06	1.16901e-05																			0.122301	0.122301	0.0365273	1669
seq.3822.54	Q16644	MAPKAPK3	MAPKAPK3	0.023755	0.023755	0.0196869	2854	0.227671	0.548473	0.0580728	0.0580728	0.0229002	2854	0.0112686	0.0239824	0.0115351	0.0115351	0.0203767	2853	0.571375	0.893328	0.0545718	0.0545718	0.0237233	2853	0.0215006	0.0433393																			0.0221598	0.0221598	0.0333042	1669
seq.3823.9	P42679	MATK	MATK	0.0178187	0.0178187	0.011173	2838	0.110869	0.40358	0.0470929	0.0470929	0.0129975	2838	0.000296047	0.000927614	0.00792697	0.00792697	0.0115436	2837	0.492329	0.863206	0.0447108	0.0447108	0.0134536	2837	0.000900779	0.00263647																			0.0491137	0.0491137	0.0192858	1658
seq.23408.1	P57768	SNX16	SNX16	0.0212755	0.0212755	0.00979789	2842	0.029981	0.217325	0.0389152	0.0389152	0.0113813	2842	0.000636875	0.00187384	0.0134122	0.0134122	0.0101407	2841	0.186071	0.658024	0.034818	0.034818	0.0117939	2841	0.00318105	0.00806049																			0.0445415	0.0445415	0.0170816	1662
seq.3827.22	Q9NQU5	PAK6	PAK6	-0.0205989	-0.0205989	0.0357197	2854	0.5642	0.809131	-0.222522	-0.222522	0.0413795	2854	8.15929e-08	5.02031e-07	0.0313601	0.0313601	0.036817	2853	0.394406	0.820225	-0.23204	-0.23204	0.0428637	2853	6.69597e-08	4.42958e-07																			-0.266417	-0.266417	0.0600593	1669
seq.3832.51	Q13882	PTK6	PTK6	0.00797577	0.00797577	0.0114089	2833	0.484558	0.764402	0.0376977	0.0376977	0.0132628	2833	0.00450993	0.0107019	-0.000484147	-0.000484147	0.0118023	2832	0.967282	0.997015	0.0378444	0.0378444	0.0137384	2832	0.00591311	0.0139535																			0.0358473	0.0358473	0.0185006	1659
seq.3835.11	O60603	TLR2	TLR2	-0.0170969	-0.0170969	0.00982519	2829	0.081949	0.356868	-0.050973	-0.050973	0.011383	2829	7.83366e-06	3.39898e-05	-0.00603997	-0.00603997	0.01015	2828	0.551845	0.885115	-0.0491378	-0.0491378	0.0117947	2828	3.19145e-05	0.000126632																			-0.0406777	-0.0406777	0.0163785	1654
seq.3836.51	P61960	UFM1	UFM1	0.0176866	0.0176866	0.0148678	2852	0.234304	0.555996	-0.111499	-0.111499	0.0171864	2852	1.02462e-10	1.02523e-09	0.0457109	0.0457109	0.0152686	2851	0.00277904	0.0717919	-0.125349	-0.125349	0.0177751	2851	2.2052e-12	3.15722e-11																			-0.126867	-0.126867	0.0255822	1669
seq.23406.3	Q8WWW0	RASSF5	RASSF5	0.0108035	0.0108035	0.00976339	2841	0.268591	0.589364	-0.043572	-0.043572	0.0113405	2841	0.00012462	0.000423639	0.0220211	0.0220211	0.0100804	2840	0.0290034	0.310264	-0.0502376	-0.0502376	0.0117365	2840	1.92693e-05	8.05836e-05																			-0.0439051	-0.0439051	0.0161919	1663
seq.3837.6	P43403	ZAP70	ZAP70_1	-0.0173326	-0.0173326	0.0149244	2842	0.245594	0.567084	-0.0969734	-0.0969734	0.0173143	2842	2.3383e-08	1.58756e-07	0.00470115	0.00470115	0.0153824	2841	0.759917	0.955682	-0.0984051	-0.0984051	0.0179395	2841	4.48892e-08	3.05624e-07																			-0.100532	-0.100532	0.0251397	1661
seq.3844.2	P62937	PPIA	PPIA	0.0282715	0.0282715	0.013653	2854	0.0384755	0.247173	0.0514018	0.0514018	0.0158781	2854	0.00122062	0.00333667	0.0179837	0.0179837	0.0141252	2853	0.203065	0.674191	0.0459435	0.0459435	0.0164451	2853	0.00524484	0.0125893																			0.0369624	0.0369624	0.0231087	1669
seq.3845.51	Q9NP97	DYNLRB1	DYNLRB1	-0.0010218	-0.0010218	0.0190759	2853	0.957285	0.9857	-0.0956538	-0.0956538	0.022134	2853	1.60212e-05	6.5022e-05	0.0219067	0.0219067	0.0196951	2852	0.266106	0.73487	-0.102307	-0.102307	0.0229271	2852	8.42337e-06	3.81144e-05																			-0.132477	-0.132477	0.0327633	1669
seq.23402.147	Q96MZ0	GDAP1L1	GDAP1L1	0.00217979	0.00217979	0.00891771	2845	0.806913	0.923534	-0.0313461	-0.0313461	0.0103668	2845	0.00251941	0.00638396	0.00984388	0.00984388	0.00922032	2844	0.285779	0.748261	-0.0343258	-0.0343258	0.0107357	2844	0.00140218	0.00391375																			-0.0363749	-0.0363749	0.0152764	1663
seq.3848.14	P04406	GAPDH	GAPDH	0.0103584	0.0103584	0.0311806	2854	0.739759	0.897498	-0.217333	-0.217333	0.0360736	2854	1.91152e-09	1.56115e-08	0.0633281	0.0633281	0.0320783	2853	0.0484586	0.396848	-0.236554	-0.236554	0.0373468	2853	2.76642e-10	2.72343e-09																			-0.26965	-0.26965	0.0520832	1669
seq.3852.19	P25685	DNAJB1	DNAJB1	0.0172537	0.0172537	0.0140314	2854	0.218929	0.538661	-0.0430033	-0.0430033	0.0163203	2854	0.00846045	0.0186094	0.0288435	0.0288435	0.0145127	2853	0.0469662	0.389691	-0.0517577	-0.0517577	0.0168962	2853	0.0022097	0.00584944																			-0.0568082	-0.0568082	0.0237272	1669
seq.3854.24	Q13765	NACA	NACA	-0.00711396	-0.00711396	0.0199002	2854	0.720758	0.889707	-0.150133	-0.150133	0.022998	2854	7.85655e-11	7.92728e-10	0.0284368	0.0284368	0.020458	2853	0.164634	0.632626	-0.158764	-0.158764	0.0238179	2853	3.14937e-11	3.64756e-10																			-0.16163	-0.16163	0.0336908	1669
seq.3855.56	Q06830	PRDX1	PRDX1	-0.00822951	-0.00822951	0.0236611	2854	0.72801	0.892471	-0.196436	-0.196436	0.0273011	2854	7.93794e-13	1.14511e-11	0.0383644	0.0383644	0.0242834	2853	0.11425	0.562786	-0.20808	-0.20808	0.0282716	2853	2.3922e-13	4.05284e-12																			-0.225398	-0.225398	0.0393918	1669
seq.23399.35	Q8NFH5	NUP35	NUP35	-0.0120238	-0.0120238	0.0324296	2849	0.710839	0.885813	0.298724	0.298724	0.0373446	2849	1.80524e-15	4.13558e-14	-0.0849306	-0.0849306	0.0331965	2848	0.0105662	0.174943	0.324588	0.324588	0.0386537	2848	7.10334e-17	2.31263e-15																			0.418409	0.418409	0.0543641	1664
seq.23398.1	P0CAP2	POLR2M	POLR2M	0.0246381	0.0246381	0.0191422	2846	0.198161	0.516718	0.0949164	0.0949164	0.0222145	2846	1.99438e-05	7.94806e-05	0.00370914	0.00370914	0.0197682	2845	0.851179	0.975505	0.0937953	0.0937953	0.0230077	2845	4.69323e-05	0.000181188																			0.0950276	0.0950276	0.0331241	1666
seq.3859.50	P25786	PSMA1	PSMA1_1	-0.011442	-0.011442	0.00867233	2838	0.187154	0.504499	-0.0347837	-0.0347837	0.0100773	2838	0.000565268	0.00168012	-0.00386058	-0.00386058	0.00897308	2837	0.667053	0.930761	-0.0336034	-0.0336034	0.0104455	2837	0.00130983	0.00368991																			-0.0377764	-0.0377764	0.0148822	1659
seq.2998.53	Q9BX67	JAM3	JAM3	0.00438585	0.00438585	0.0102068	2853	0.667448	0.865343	0.0306402	0.0306402	0.0118672	2853	0.00987466	0.021302	-0.00265592	-0.00265592	0.010562	2852	0.801477	0.962778	0.031446	0.031446	0.0122941	2852	0.0105848	0.0232681																			0.0209415	0.0209415	0.0176654	1669
seq.23665.35	P17980	PSMC3	PSMC3	0.012626	0.012626	0.0158896	2853	0.426909	0.723897	-0.0658487	-0.0658487	0.0184619	2853	0.000367403	0.00113077	0.0293546	0.0293546	0.016417	2852	0.0738732	0.470837	-0.0747543	-0.0747543	0.0191151	2852	9.41553e-05	0.000342276																			-0.115306	-0.115306	0.0262289	1668
seq.2997.8	P57087	JAM2	JAM2	-0.0117435	-0.0117435	0.0096557	2851	0.224001	0.544493	-0.0653514	-0.0653514	0.011177	2851	5.57478e-09	4.17392e-08	0.00309213	0.00309213	0.00994584	2850	0.755902	0.953734	-0.0662893	-0.0662893	0.0115786	2850	1.14129e-08	8.70608e-08																			-0.061344	-0.061344	0.0160424	1668
seq.25233.2	P34949	MPI	MPI	0.00536314	0.00536314	0.0167034	2852	0.748173	0.900324	0.0762525	0.0762525	0.0193905	2852	8.60819e-05	0.000303213	-0.0125496	-0.0125496	0.0172555	2851	0.467112	0.853073	0.080057	0.080057	0.0200853	2851	6.89244e-05	0.000258322																			0.0916211	0.0916211	0.0284993	1667
seq.25209.15	P54710	FXYD2	FXYD2	-0.00621497	-0.00621497	0.00971174	2852	0.52226	0.787552	-0.0599158	-0.0599158	0.01125	2852	1.08304e-07	6.4991e-07	0.00774487	0.00774487	0.0100121	2851	0.439262	0.841417	-0.0622685	-0.0622685	0.0116547	2851	9.87363e-08	6.29855e-07																			-0.0535993	-0.0535993	0.0165319	1668
seq.24444.10	Q6P3X3	TTC27	TTC27	0.0274012	0.0274012	0.0169001	2851	0.10505	0.394377	0.109278	0.109278	0.0195896	2851	2.65583e-08	1.78156e-07	0.00314224	0.00314224	0.0174225	2850	0.856887	0.977038	0.108323	0.108323	0.0202958	2850	1.01801e-07	6.47141e-07																			0.115543	0.115543	0.0297923	1668
seq.25218.10	Q9Y6A9	SPCS1	SPCS1	0.00322955	0.00322955	0.00882552	2836	0.714443	0.887571	0.0310716	0.0310716	0.0102548	2836	0.00246802	0.00626247	-0.00394485	-0.00394485	0.00912363	2835	0.6655	0.930761	0.0322598	0.0322598	0.0106181	2835	0.00240172	0.00629372																			0.0125404	0.0125404	0.0153603	1659
seq.25225.14	Q9BXU8	FTHL17	FTHL17	0.0135589	0.0135589	0.0176415	2840	0.442207	0.735531	0.0761269	0.0761269	0.020511	2840	0.000209973	0.000679545	-0.0036837	-0.0036837	0.0182314	2839	0.83989	0.97251	0.0772436	0.0772436	0.0212459	2839	0.000282154	0.000926314																			0.0759512	0.0759512	0.0301396	1660
seq.25227.20	Q9H3H9	TCEAL2	TCEAL2	0.012921	0.012921	0.010041	2835	0.19826	0.516718	0.0414485	0.0414485	0.0116541	2835	0.000381904	0.00117144	0.00391596	0.00391596	0.0103804	2834	0.706018	0.941142	0.0402641	0.0402641	0.0120713	2834	0.000862354	0.00253419																			0.0572964	0.0572964	0.0174684	1660
seq.2523.31	P13501	CCL5	CCL5_1	-0.0521166	-0.0521166	0.0371506	2854	0.160771	0.472767	-0.43345	-0.43345	0.0424994	2854	5.14681e-24	5.76839e-22	0.0482198	0.0482198	0.0378075	2853	0.20227	0.673949	-0.448085	-0.448085	0.0440168	2853	6.22309e-24	8.24276e-22																			-0.470989	-0.470989	0.0619563	1669
seq.24443.8	Q15014	MORF4L2	MORF4L2	-0.00966141	-0.00966141	0.0093147	2833	0.299721	0.622425	0.0344229	0.0344229	0.0108162	2833	0.00147566	0.00395228	-0.0185142	-0.0185142	0.00962009	2832	0.0543877	0.415359	0.0399698	0.0399698	0.0111886	2832	0.000359664	0.00115273																			0.0705413	0.0705413	0.0142205	1655
seq.24440.11	Q9Y597	KCTD3	KCTD3	0.00969142	0.00969142	0.0098722	2834	0.326337	0.644273	-0.0346196	-0.0346196	0.01148	2834	0.00258699	0.00654157	0.0186659	0.0186659	0.0102037	2833	0.0674566	0.452302	-0.040262	-0.040262	0.0118825	2833	0.000712776	0.00213335																			-0.0475161	-0.0475161	0.0165121	1656
seq.25232.4	Q9NZN3	EHD3	EHD3	0.0473017	0.0473017	0.0267662	2854	0.0772983	0.34868	0.174483	0.174483	0.0310076	2854	2.0106e-08	1.38051e-07	0.00883122	0.00883122	0.0275918	2853	0.748941	0.951655	0.171802	0.171802	0.0321233	2853	9.58541e-08	6.13618e-07																			0.163216	0.163216	0.0455354	1669
seq.25238.6	Q9BZR8	BCL2L14	BCL2L14	-0.0178723	-0.0178723	0.0173403	2838	0.302778	0.624854	-0.0496238	-0.0496238	0.020161	2838	0.0138996	0.028898	-0.00725623	-0.00725623	0.0179472	2837	0.686016	0.935009	-0.0474241	-0.0474241	0.020885	2837	0.0232383	0.0462417																			-0.0346587	-0.0346587	0.0290936	1656
seq.24468.36	P35612	ADD2	ADD2	0.0275155	0.0275155	0.0125041	2851	0.0278503	0.209597	0.0486197	0.0486197	0.0145382	2851	0.000835635	0.00238355	0.0178203	0.0178203	0.0129375	2850	0.168491	0.63797	0.0432016	0.0432016	0.0150587	2850	0.00414961	0.0102336																			0.0308716	0.0308716	0.0216108	1667
seq.2524.56	P09429	HMGB1	HMGB1	0.0130194	0.0130194	0.0276285	2854	0.637511	0.849976	-0.181311	-0.181311	0.0319878	2854	1.58793e-08	1.10067e-07	0.057529	0.057529	0.0284441	2853	0.0432148	0.37703	-0.198772	-0.198772	0.0331156	2853	2.19043e-09	1.85119e-08																			-0.195488	-0.195488	0.0451456	1669
seq.25242.12	Q7Z7H3	CATIP	CATIP	-0.00300486	-0.00300486	0.0141757	2846	0.832143	0.93451	-0.0805149	-0.0805149	0.0164406	2846	1.0258e-06	5.165e-06	0.0161527	0.0161527	0.0146234	2845	0.269438	0.737197	-0.0854281	-0.0854281	0.0170311	2845	5.59961e-07	3.12591e-06																			-0.0813256	-0.0813256	0.0244318	1667
seq.24436.23	Q9Y2H0	DLGAP4	DLGAP4	0.0492265	0.0492265	0.023778	2854	0.0385185	0.247231	0.158206	0.158206	0.0275453	2854	1.02533e-08	7.30547e-08	0.014807	0.014807	0.0245097	2853	0.545807	0.8843	0.153712	0.153712	0.0285351	2853	7.7581e-08	5.05526e-07																			0.101207	0.101207	0.0400003	1669
seq.25247.12	Q8IUR7	ARMC8	ARMC8	-0.0084162	-0.0084162	0.0111963	2848	0.452296	0.743166	-0.0987979	-0.0987979	0.0129049	2848	2.61167e-14	4.82895e-13	0.0145803	0.0145803	0.0114757	2847	0.203996	0.674585	-0.103202	-0.103202	0.013361	2847	1.54844e-14	3.17757e-13																			-0.113856	-0.113856	0.0181149	1665
seq.25249.33	P29803	PDHA2	PDHA2	-0.0161775	-0.0161775	0.0335862	2850	0.630077	0.845948	0.0913052	0.0913052	0.0390697	2850	0.0195091	0.0390988	-0.0391699	-0.0391699	0.0347446	2849	0.259682	0.730699	0.103143	0.103143	0.0404543	2849	0.0108364	0.0237637																			0.111501	0.111501	0.0585781	1666
seq.24435.1	Q05193	DNM1	DNM1	0.0791569	0.0791569	0.0296307	2854	0.00759539	0.102467	0.163751	0.163751	0.034404	2854	2.03575e-06	9.76972e-06	0.0455876	0.0455876	0.0306026	2853	0.136424	0.596546	0.149915	0.149915	0.0356287	2853	2.6594e-05	0.000107871																			0.115939	0.115939	0.0502441	1669
seq.25251.6	O14638	ENPP3	ENPP3	-0.0262815	-0.0262815	0.016613	2849	0.113763	0.409266	-0.133419	-0.133419	0.0192113	2849	4.67629e-12	5.88372e-11	0.00373019	0.00373019	0.0170712	2848	0.827049	0.969774	-0.134549	-0.134549	0.0198989	2848	1.64882e-11	1.9854e-10																			-0.147258	-0.147258	0.0278899	1665
seq.25252.29	Q765P7	MTSS2	MTSS2	0.0458455	0.0458455	0.0219942	2854	0.0372091	0.244346	0.109434	0.109434	0.0255439	2854	1.89504e-05	7.57288e-05	0.0228969	0.0228969	0.0227263	2853	0.313776	0.771468	0.102484	0.102484	0.0264588	2853	0.000109757	0.000392722																			0.087286	0.087286	0.0376257	1669
seq.25253.17	Q5JWF2	GNAS	GNAS_1	-0.00819796	-0.00819796	0.0119357	2853	0.492236	0.770206	-0.0948263	-0.0948263	0.0137819	2853	7.30282e-12	8.80811e-11	0.0140346	0.0140346	0.0122639	2852	0.252561	0.723564	-0.0990935	-0.0990935	0.0142767	2852	4.8035e-12	6.42082e-11																			-0.0939121	-0.0939121	0.0194272	1669
seq.24446.65	Q5VZF2	MBNL2	MBNL2	0.0808158	0.0808158	0.0319608	2854	0.0115057	0.130153	0.183108	0.183108	0.0370936	2854	8.41659e-07	4.32709e-06	0.0427171	0.0427171	0.0329982	2853	0.195588	0.66832	0.170142	0.170142	0.0384177	2853	9.83436e-06	4.39296e-05																			0.170981	0.170981	0.0529182	1669
seq.24447.26	A4D161	FAM221A	FAM221A	0.0555139	0.0555139	0.0211877	2842	0.00883729	0.111516	0.108957	0.108957	0.0246212	2842	9.99222e-06	4.22726e-05	0.0334234	0.0334234	0.0218905	2841	0.126911	0.583691	0.0988228	0.0988228	0.0254946	2841	0.000108488	0.000389713																			0.112164	0.112164	0.0353154	1662
seq.25124.21	O95365	ZBTB7A	ZBTB7A	0.0145629	0.0145629	0.00866748	2837	0.0930333	0.374142	0.0349435	0.0349435	0.0100939	2837	0.000544439	0.00162285	0.00729702	0.00729702	0.00895944	2836	0.415456	0.829464	0.0327402	0.0327402	0.0104508	2836	0.00174913	0.00475109																			0.0437516	0.0437516	0.0140844	1659
seq.25123.198	Q9UBZ4	APEX2	APEX2	0.00461914	0.00461914	0.00863069	2838	0.592554	0.826173	0.032279	0.032279	0.0100449	2838	0.00132602	0.00358756	-0.00271413	-0.00271413	0.00891961	2837	0.760931	0.955828	0.0330965	0.0330965	0.0103995	2837	0.00147577	0.00409095																			0.0230161	0.0230161	0.014561	1659
seq.25080.16	P54855	UGT2B15	UGT2B15	-0.0308349	-0.0308349	0.0202825	2844	0.128555	0.430585	-0.0679345	-0.0679345	0.0235699	2844	0.00397799	0.00956108	-0.0167276	-0.0167276	0.0209906	2843	0.42557	0.834436	-0.0628537	-0.0628537	0.0244184	2843	0.0101024	0.0223833																			-0.0652612	-0.0652612	0.0339834	1665
seq.25081.6	Q5W0V3	FAM160B1	FAM160B1	0.0445167	0.0445167	0.0295392	2854	0.131911	0.434662	0.158193	0.158193	0.0342766	2854	4.10063e-06	1.86357e-05	0.00975678	0.00975678	0.0305006	2853	0.749077	0.951655	0.155232	0.155232	0.0355099	2853	1.27804e-05	5.5552e-05																			0.161043	0.161043	0.0511867	1669
seq.25082.3	O00401	WASL	WASL	0.0156745	0.0156745	0.00888689	2834	0.0778779	0.349563	-0.0232489	-0.0232489	0.0103509	2834	0.0247763	0.0480041	0.0224241	0.0224241	0.00919597	2833	0.0148107	0.215336	-0.0300798	-0.0300798	0.0107146	2833	0.00502899	0.0121272																			-0.0275892	-0.0275892	0.0141975	1656
seq.25083.26	O60610	DIAPH1	DIAPH1	-0.0107945	-0.0107945	0.0110289	2854	0.327786	0.645558	-0.0705949	-0.0705949	0.0127742	2854	3.56406e-08	2.34334e-07	0.00537886	0.00537886	0.0113667	2853	0.636098	0.917946	-0.0722275	-0.0722275	0.0132335	2853	5.23105e-08	3.51552e-07																			-0.0753696	-0.0753696	0.0190066	1669
seq.25085.37	Q9BZE9	ASPSCR1	ASPSCR1	0.0148662	0.0148662	0.0146374	2852	0.309892	0.629374	-0.0494454	-0.0494454	0.0170177	2852	0.00369459	0.00897468	0.0278354	0.0278354	0.015136	2851	0.0660172	0.450986	-0.0578955	-0.0578955	0.0176203	2851	0.00102948	0.00298083																			-0.0649417	-0.0649417	0.0242413	1668
seq.25092.32	Q92499	DDX1	DDX1	-0.036018	-0.036018	0.0248581	2852	0.147463	0.453157	-0.129961	-0.129961	0.0288529	2852	6.92761e-06	3.03109e-05	-0.00730631	-0.00730631	0.0256783	2851	0.776023	0.957713	-0.127735	-0.127735	0.0298998	2851	1.99988e-05	8.31096e-05																			-0.103515	-0.103515	0.0423179	1668
seq.25099.4	Q86UW7	CADPS2	CADPS2	-0.00761532	-0.00761532	0.00991703	2836	0.442609	0.735661	0.0401756	0.0401756	0.0115288	2836	0.000499958	0.0015007	-0.017831	-0.017831	0.0102485	2835	0.0819933	0.489981	0.0455966	0.0455966	0.0119384	2835	0.000136693	0.000479907																			0.043236	0.043236	0.0177557	1659
seq.25100.11	Q8IY22	CMIP	CMIP	0.0128451	0.0128451	0.0171854	2854	0.454858	0.74514	0.0653675	0.0653675	0.0199723	2854	0.00107719	0.00299631	-0.00192286	-0.00192286	0.0177724	2853	0.91385	0.986804	0.0659511	0.0659511	0.0206913	2853	0.00145119	0.00403663																			0.06694	0.06694	0.0296399	1669
seq.25103.45	Q5VIR6	VPS53	VPS53	0.0489648	0.0489648	0.0171953	2852	0.00443695	0.0743062	0.117436	0.117436	0.0199272	2852	4.23152e-09	3.23469e-08	0.0243693	0.0243693	0.0177236	2851	0.169252	0.63892	0.110053	0.110053	0.0206349	2851	1.03963e-07	6.57437e-07																			0.113976	0.113976	0.0298493	1669
seq.25104.10	Q9NZI6	TFCP2L1	TFCP2L1	0.0524472	0.0524472	0.0254609	2854	0.0394976	0.251204	0.146749	0.146749	0.0295371	2854	7.15238e-07	3.70327e-06	0.021015	0.021015	0.0262808	2853	0.42399	0.833642	0.140371	0.140371	0.030597	2853	4.67409e-06	2.2154e-05																			0.11513	0.11513	0.042819	1669
seq.24465.28	O60224	SSX4	SSX4	-0.00254165	-0.00254165	0.0090838	2833	0.779651	0.91487	0.0308484	0.0308484	0.010548	2833	0.00347664	0.00848771	-0.0102204	-0.0102204	0.00940052	2832	0.277032	0.742629	0.0339725	0.0339725	0.0109321	2832	0.0019048	0.00513753																			0.0214491	0.0214491	0.0159392	1660
seq.25111.24	Q9NS91	RAD18	RAD18	-0.0195025	-0.0195025	0.0107275	2844	0.0691692	0.330225	-0.0628014	-0.0628014	0.012436	2844	4.69787e-07	2.52949e-06	-0.00583518	-0.00583518	0.0110698	2843	0.598146	0.90168	-0.0610316	-0.0610316	0.0128828	2843	2.27041e-06	1.13287e-05																			-0.0545827	-0.0545827	0.0181862	1664
seq.25115.21	Q9Y613	FHOD1	FHOD1	0.0741025	0.0741025	0.0291347	2854	0.0110289	0.126928	0.235318	0.235318	0.0336712	2854	3.44018e-12	4.45146e-11	0.0229707	0.0229707	0.0299594	2853	0.443307	0.843744	0.228346	0.228346	0.0348798	2853	6.95181e-11	7.61563e-10																			0.202809	0.202809	0.0488023	1669
seq.24459.15	P35606	COPB2	COPB2	0.0582174	0.0582174	0.026579	2854	0.0285791	0.213246	0.201551	0.201551	0.0307395	2854	6.5039e-11	6.68278e-10	0.0140397	0.0140397	0.0273524	2853	0.607788	0.905143	0.19729	0.19729	0.0318447	2853	6.65213e-10	6.15766e-09																			0.171313	0.171313	0.0452785	1669
seq.25116.11	Q9Y3X0	CCDC9	CCDC9	0.00461313	0.00461313	0.0133515	2850	0.729733	0.893163	-0.0423301	-0.0423301	0.0155271	2850	0.00644595	0.014638	0.0150904	0.0150904	0.0138093	2849	0.274587	0.740296	-0.0469011	-0.0469011	0.0160802	2849	0.0035652	0.00891607																			-0.0608017	-0.0608017	0.0239746	1669
seq.25117.17	Q15124	PGM5	PGM5	0.0228214	0.0228214	0.0165441	2847	0.16787	0.479537	0.0732497	0.0732497	0.0192039	2847	0.000139464	0.000469065	0.00689068	0.00689068	0.0171	2846	0.687005	0.935523	0.071162	0.071162	0.0198932	2846	0.000353085	0.00113214																			0.0811871	0.0811871	0.0281769	1665
seq.25118.45	Q96G01	BICD1	BICD1	-0.0243183	-0.0243183	0.0172018	2832	0.157558	0.46846	0.0793164	0.0793164	0.0200131	2832	7.57724e-05	0.000269532	-0.0449386	-0.0449386	0.0177492	2831	0.0113992	0.183545	0.0928853	0.0928853	0.0206998	2831	7.50258e-06	3.43103e-05																			0.0924085	0.0924085	0.0284825	1657
seq.24455.2	Q8TDY4	ASAP3	ASAP3	0.0109557	0.0109557	0.00877438	2837	0.211913	0.532424	0.0395746	0.0395746	0.0101978	2837	0.000106534	0.000367316	0.00224146	0.00224146	0.00906946	2836	0.804815	0.963371	0.038893	0.038893	0.0105658	2836	0.000236633	0.000790042																			0.0684144	0.0684144	0.0154125	1656
seq.24454.27	Q9H903	MTHFD2L	MTHFD2L	0.0126035	0.0126035	0.0156001	2849	0.419206	0.717894	0.0691174	0.0691174	0.0181175	2849	0.000139102	0.000468064	-0.00303741	-0.00303741	0.0161191	2848	0.850549	0.975428	0.0700368	0.0700368	0.0187659	2848	0.000193584	0.000658383																			0.0693015	0.0693015	0.026611	1666
seq.24432.3	Q4V328	GRIPAP1	GRIPAP1	0.0440698	0.0440698	0.0259606	2854	0.0896985	0.36847	0.157945	0.157945	0.0300946	2854	1.64777e-07	9.55733e-07	0.00933687	0.00933687	0.0267792	2853	0.72737	0.947245	0.155111	0.155111	0.0311773	2853	6.90727e-07	3.80056e-06																			0.161952	0.161952	0.044211	1669
seq.2443.10	P55075	FGF8	FGF8_4	-0.0135611	-0.0135611	0.0144434	2845	0.347854	0.664063	-0.10486	-0.10486	0.0167037	2845	3.96165e-10	3.60758e-09	0.0106362	0.0106362	0.0148615	2844	0.474243	0.857174	-0.108088	-0.108088	0.0173032	2844	4.81951e-10	4.54206e-09																			-0.134095	-0.134095	0.0238255	1661
seq.24426.191	P35221	CTNNA1	CTNNA1_2	0.0178701	0.0178701	0.0105667	2838	0.0909122	0.370791	0.0612417	0.0612417	0.0122585	2838	6.21304e-07	3.26801e-06	0.00456816	0.00456816	0.0108986	2837	0.675137	0.933721	0.059865	0.059865	0.0126927	2837	2.51534e-06	1.24485e-05																			0.0682427	0.0682427	0.0177179	1660
seq.25297.11	A1X283	SH3PXD2B	SH3PXD2B	0.0461774	0.0461774	0.02466	2852	0.0612308	0.311398	0.150106	0.150106	0.028575	2852	1.60603e-07	9.34497e-07	0.0133965	0.0133965	0.025443	2851	0.598562	0.90168	0.146034	0.146034	0.0296064	2851	8.58315e-07	4.6386e-06																			0.150629	0.150629	0.0416558	1669
seq.25298.53	Q9H3R0	KDM4C	KDM4C	0.0618581	0.0618581	0.0310229	2852	0.0462526	0.271515	0.236193	0.236193	0.0358671	2852	5.38674e-11	5.59009e-10	0.00969291	0.00969291	0.0319166	2851	0.761383	0.955828	0.233256	0.233256	0.037154	2851	3.94969e-10	3.79097e-09																			0.234778	0.234778	0.0512126	1668
seq.2441.2	O15520	FGF10	FGF10	-0.00493518	-0.00493518	0.00757708	2834	0.514886	0.783241	0.0196664	0.0196664	0.00881059	2834	0.0256839	0.0495386	-0.00999742	-0.00999742	0.00783904	2833	0.202294	0.673949	0.0226874	0.0226874	0.00912253	2833	0.0129409	0.0278259																			0.0132845	0.0132845	0.0130029	1657
seq.25307.8	Q9BV38	WDR18	WDR18	-0.00798806	-0.00798806	0.0121312	2849	0.510289	0.781618	-0.0373665	-0.0373665	0.0141046	2849	0.00811153	0.0179177	0.000383631	0.000383631	0.0125509	2848	0.975618	0.99752	-0.0374826	-0.0374826	0.0146094	2848	0.0103489	0.0228528																			-0.0409614	-0.0409614	0.0200162	1666
seq.25308.8	P53667	LIMK1	LIMK1	-0.0224986	-0.0224986	0.0108507	2847	0.0382188	0.246611	0.0325557	0.0325557	0.0126239	2847	0.00996127	0.0214825	-0.0319349	-0.0319349	0.0112189	2846	0.00445155	0.101027	0.0422238	0.0422238	0.0130576	2846	0.00123615	0.00351773																			0.0446789	0.0446789	0.0183179	1664
seq.24408.30	Q9NR56	MBNL1	MBNL1	0.0654729	0.0654729	0.0299417	2854	0.0288471	0.213569	0.167234	0.167234	0.0347477	2854	1.56556e-06	7.66629e-06	0.0300689	0.0300689	0.0309152	2853	0.330823	0.779195	0.158108	0.158108	0.0359926	2853	1.15983e-05	5.09617e-05																			0.166336	0.166336	0.0501406	1669
seq.24407.31	O14782	KIF3C	KIF3C	0.0127348	0.0127348	0.0119895	2844	0.288252	0.609027	-0.0693056	-0.0693056	0.0139113	2844	6.67053e-07	3.4835e-06	0.0301026	0.0301026	0.0123484	2843	0.0148385	0.215336	-0.0783624	-0.0783624	0.0143872	2843	5.57002e-08	3.73299e-07																			-0.0912682	-0.0912682	0.01949	1663
seq.25413.80	Q13066	GAGE2B	GAGE2B	-0.0194937	-0.0194937	0.0186802	2854	0.296784	0.619162	0.0559433	0.0559433	0.0217271	2854	0.0100794	0.0217115	-0.0343556	-0.0343556	0.0193233	2853	0.0755203	0.473694	0.0663707	0.0663707	0.0224968	2853	0.00320128	0.00810894																			0.069579	0.069579	0.0314178	1669
seq.25419.59	Q5MJ08	SPANXN4	SPANXN4	-0.00987232	-0.00987232	0.00638059	2834	0.121916	0.423392	-0.0431751	-0.0431751	0.00739616	2834	5.90028e-09	4.39954e-08	-0.000265038	-0.000265038	0.00657214	2833	0.967835	0.997015	-0.0430949	-0.0430949	0.00766062	2833	2.0304e-08	1.48509e-07																			-0.0274386	-0.0274386	0.0124048	1658
seq.24323.43	Q5VW32	BROX	BROX	-0.000360178	-0.000360178	0.00850499	2836	0.966223	0.989032	0.023489	0.023489	0.00989569	2836	0.0176789	0.0358518	-0.00595503	-0.00595503	0.00879462	2835	0.498384	0.865377	0.025277	0.025277	0.0102428	2835	0.0136544	0.0291793																			0.0107797	0.0107797	0.0147902	1658
seq.24309.14	Q9HCH5	SYTL2	SYTL2	-0.0158592	-0.0158592	0.0121658	2836	0.192479	0.510211	0.0406116	0.0406116	0.0141594	2836	0.00415907	0.0099569	-0.0266916	-0.0266916	0.0125744	2835	0.0338665	0.332504	0.0486763	0.0486763	0.0146519	2835	0.000904447	0.00264614																			0.0560976	0.0560976	0.0210059	1659
seq.24307.22	Q8N371	KDM8	KDM8	0.00559948	0.00559948	0.0193488	2841	0.772299	0.911849	0.0718131	0.0718131	0.0224794	2841	0.00141549	0.0038023	-0.0112181	-0.0112181	0.0200061	2840	0.575021	0.895129	0.075211	0.075211	0.0232845	2840	0.00125161	0.00355615																			0.114775	0.114775	0.0331813	1659
seq.25424.234	Q8IV01	SYT12	SYT12	-0.0177269	-0.0177269	0.01319	2835	0.179069	0.49526	0.0426167	0.0426167	0.015354	2835	0.00554588	0.0128214	-0.0291053	-0.0291053	0.0136299	2834	0.0328134	0.328226	0.0513705	0.0513705	0.0158825	2834	0.00123294	0.00351684																			0.0533168	0.0533168	0.0233981	1661
seq.25437.18	Q8IV38	ANKMY2	ANKMY2	0.00460068	0.00460068	0.0111475	2831	0.679852	0.872146	0.0295694	0.0295694	0.0129537	2831	0.0225225	0.0442732	-0.00213687	-0.00213687	0.0115342	2830	0.853035	0.976027	0.030214	0.030214	0.013415	2830	0.0243827	0.0481758																			0.033214	0.033214	0.0169458	1653
seq.25444.29	Q14642	INPP5A	INPP5A	0.0436726	0.0436726	0.0286196	2854	0.127129	0.429629	0.198951	0.198951	0.0331249	2854	2.14141e-09	1.74304e-08	-0.000940975	-0.000940975	0.0294763	2853	0.974536	0.99752	0.199236	0.199236	0.0343174	2853	7.11674e-09	5.57478e-08																			0.178155	0.178155	0.0486861	1669
seq.24304.3	Q9BSW2	CRACR2A	CRACR2A	-0.00560996	-0.00560996	0.00776808	2835	0.470243	0.754066	0.0258927	0.0258927	0.00904336	2835	0.00422504	0.0100916	-0.0121817	-0.0121817	0.00802995	2834	0.12937	0.587499	0.0295716	0.0295716	0.00936086	2834	0.00159941	0.00440186																			0.0342815	0.0342815	0.0129678	1660
seq.2429.27	P07357	C8A	C8A	-0.0320698	-0.0320698	0.0247536	2854	0.195232	0.513638	-0.230334	-0.230334	0.0285033	2854	9.38743e-16	2.2276e-14	0.0209298	0.0209298	0.0253607	2853	0.40928	0.827068	-0.236687	-0.236687	0.0295259	2853	1.57448e-15	3.98268e-14																			-0.257338	-0.257338	0.0412229	1669
seq.25446.34	Q5TDH0	DDI2	DDI2	-0.0258723	-0.0258723	0.0359511	2854	0.471797	0.755491	-0.14667	-0.14667	0.0417692	2854	0.000452582	0.00137149	0.00747874	0.00747874	0.0371682	2853	0.840546	0.97251	-0.14894	-0.14894	0.0432725	2853	0.000585936	0.00179395																			-0.225487	-0.225487	0.0596338	1669
seq.24278.4	Q9Y6I4	USP3	USP3	0.0307276	0.0307276	0.0274863	2837	0.263694	0.585344	0.0816355	0.0816355	0.0319562	2837	0.0106825	0.0228418	0.0132957	0.0132957	0.0284543	2836	0.640346	0.917946	0.0775904	0.0775904	0.0331123	2836	0.0191851	0.0391829																			0.0972794	0.0972794	0.046339	1659
seq.25456.73	P62195	PSMC5	PSMC5	0.0034292	0.0034292	0.0102478	2849	0.737931	0.89667	0.0501405	0.0501405	0.0118936	2849	2.56686e-05	0.000100266	-0.00835595	-0.00835595	0.0105821	2848	0.429811	0.835649	0.0526744	0.0526744	0.0123196	2848	1.9685e-05	8.18791e-05																			0.041728	0.041728	0.017432	1665
seq.24411.144	Q6UWE0	LRSAM1	LRSAM1	0.0227481	0.0227481	0.0136017	2852	0.0945468	0.377756	0.0475304	0.0475304	0.0158256	2852	0.00269318	0.00677245	0.0129603	0.0129603	0.0140775	2851	0.357316	0.795309	0.0435815	0.0435815	0.016397	2851	0.00790703	0.0180009																			0.0443481	0.0443481	0.023183	1667
seq.25292.4	Q6UWW8	CES3	CES3_1	0.0211584	0.0211584	0.0220192	2854	0.336681	0.654583	0.0622509	0.0622509	0.0256132	2854	0.0151424	0.0311969	0.00774537	0.00774537	0.0227915	2853	0.734006	0.947524	0.0599001	0.0599001	0.0265347	2853	0.024057	0.0476626																			0.0447399	0.0447399	0.0372181	1669
seq.25256.153	P68104	EEF1A1	EEF1A1_1	0.0585216	0.0585216	0.02293	2854	0.0107568	0.124782	0.113712	0.113712	0.0266415	2854	2.03474e-05	8.09121e-05	0.0354697	0.0354697	0.0236978	2853	0.134568	0.594265	0.102946	0.102946	0.0275898	2853	0.000194205	0.000660187																			0.108324	0.108324	0.0389392	1669
seq.25287.7	Q04637	EIF4G1	EIF4G1	0.017913	0.017913	0.0184224	2854	0.33096	0.648827	0.111299	0.111299	0.0213502	2854	1.99049e-07	1.14269e-06	-0.0075205	-0.0075205	0.018998	2853	0.69224	0.936885	0.113582	0.113582	0.0221182	2853	3.00777e-07	1.76849e-06																			0.128475	0.128475	0.0308351	1669
seq.24426.15	P35221	CTNNA1	CTNNA1_1	0.00884204	0.00884204	0.0169651	2853	0.602275	0.829776	-0.0782985	-0.0782985	0.0196976	2853	7.21175e-05	0.00025817	0.0283125	0.0283125	0.017521	2852	0.106223	0.547683	-0.0868969	-0.0868969	0.0203983	2852	2.11038e-05	8.7155e-05																			-0.0611134	-0.0611134	0.0284089	1668
seq.24425.8	P56192	MARS1	MARS1	0.0303855	0.0303855	0.0268199	2854	0.257332	0.578242	0.0966816	0.0966816	0.0311792	2854	0.00194857	0.00505729	0.0093733	0.0093733	0.0277444	2853	0.735505	0.947561	0.0938367	0.0938367	0.032301	2853	0.00369993	0.00921504																			0.072011	0.072011	0.046444	1669
seq.25256.23	P68104	EEF1A1	EEF1A1_2	0.0468491	0.0468491	0.0232326	2854	0.0438393	0.264692	0.11327	0.11327	0.0269844	2854	2.78005e-05	0.00010767	0.0230522	0.0230522	0.0240083	2853	0.337048	0.782164	0.106273	0.106273	0.0279513	2853	0.000146495	0.000511117																			0.0762879	0.0762879	0.039427	1669
seq.25259.7	Q9BQA9	CYBC1	CYBC1	-0.012633	-0.012633	0.00729831	2832	0.0835688	0.358323	-0.0261838	-0.0261838	0.00848468	2832	0.00204826	0.00529134	-0.00728544	-0.00728544	0.00754863	2831	0.33456	0.780305	-0.0239832	-0.0239832	0.0087858	2831	0.00637704	0.0149139																			-0.0293264	-0.0293264	0.0126337	1657
seq.24416.20	Q7KZF4	SND1	SND1	0.0136844	0.0136844	0.0129014	2840	0.288923	0.610266	0.0740446	0.0740446	0.0149677	2840	7.97701e-07	4.11271e-06	-0.00312345	-0.00312345	0.0133126	2839	0.814518	0.964615	0.0749945	0.0749945	0.015508	2839	1.3964e-06	7.25592e-06																			0.0944646	0.0944646	0.0209469	1662
seq.25261.42	Q6ZW76	ANKS3	ANKS3	-0.00103789	-0.00103789	0.00988398	2835	0.916378	0.970886	-0.0623496	-0.0623496	0.0114487	2835	5.5928e-08	3.53984e-07	0.0139262	0.0139262	0.010186	2834	0.171674	0.639192	-0.0665922	-0.0665922	0.0118601	2834	2.15853e-08	1.57249e-07																			-0.0846844	-0.0846844	0.0175332	1656
seq.25266.14	Q9BXW6	OSBPL1A	OSBPL1A	0.0543087	0.0543087	0.0192277	2853	0.00476822	0.0763439	0.118906	0.118906	0.0223051	2853	1.05369e-07	6.34914e-07	0.0297322	0.0297322	0.0198394	2852	0.134075	0.593042	0.109894	0.109894	0.0230968	2852	2.05279e-06	1.03492e-05																			0.128276	0.128276	0.0330785	1669
seq.24412.1	A8MT33	SYCE1L	SYCE1L	-0.0219957	-0.0219957	0.0334189	2833	0.510475	0.781618	0.0867198	0.0867198	0.0389003	2833	0.0258731	0.0498639	-0.0443422	-0.0443422	0.034577	2832	0.199801	0.672621	0.100147	0.100147	0.0402805	2832	0.012967	0.0278656																			0.101922	0.101922	0.0596604	1659
seq.25270.3	P29590	PML	PML	-0.0118186	-0.0118186	0.0119246	2843	0.321716	0.641758	-0.03399	-0.03399	0.0138628	2843	0.0142711	0.029586	-0.00452619	-0.00452619	0.0123407	2842	0.713818	0.942438	-0.03262	-0.03262	0.0143593	2842	0.0231788	0.0461485																			-0.0297399	-0.0297399	0.0202601	1664
seq.25273.80	Q05682	CALD1	CALD1	0.0330437	0.0330437	0.023748	2854	0.164202	0.475066	0.0895951	0.0895951	0.0276067	2854	0.00118638	0.00325775	0.013928	0.013928	0.0245646	2853	0.570763	0.893217	0.0853677	0.0853677	0.028599	2853	0.00285993	0.00736465																			0.068043	0.068043	0.0403253	1669
seq.25275.30	P56524	HDAC4	HDAC4	0.014474	0.014474	0.0106122	2834	0.172706	0.486328	0.0531194	0.0531194	0.0123259	2834	1.69147e-05	6.83435e-05	0.00271988	0.00271988	0.0109655	2833	0.804121	0.963228	0.0522897	0.0522897	0.0127737	2833	4.36691e-05	0.000169128																			0.0632034	0.0632034	0.0177605	1656
seq.25276.32	Q3YEC7	RABL6	RABL6	0.0277857	0.0277857	0.0166561	2844	0.0953861	0.378166	0.0622246	0.0622246	0.0193685	2844	0.00132976	0.00359455	0.0148912	0.0148912	0.017228	2843	0.387462	0.815621	0.0577138	0.0577138	0.02006	2843	0.004044	0.00999																			0.07115	0.07115	0.030012	1662
seq.25277.51	Q8TE04	PANK1	PANK1	-0.00316066	-0.00316066	0.00865521	2832	0.715009	0.887669	-0.0341397	-0.0341397	0.0100661	2832	0.000704513	0.0020464	0.00478659	0.00478659	0.0089472	2831	0.592704	0.901203	-0.0355912	-0.0355912	0.0104265	2831	0.000650323	0.0019699																			-0.0317024	-0.0317024	0.0144973	1657
seq.25278.41	O43182	ARHGAP6	ARHGAP6	0.0491093	0.0491093	0.0362802	2854	0.175967	0.491533	0.150357	0.150357	0.0421584	2854	0.00036774	0.00113133	0.0165668	0.0165668	0.0375135	2853	0.658796	0.927938	0.145329	0.145329	0.0436746	2853	0.000887257	0.00260422																			0.105425	0.105425	0.0619886	1669
seq.25280.2	Q9UGP4	LIMD1	LIMD1	0.00216737	0.00216737	0.0150301	2852	0.885351	0.96114	0.0551966	0.0551966	0.0174669	2852	0.00159387	0.00421668	-0.010942	-0.010942	0.0155431	2851	0.481504	0.859488	0.0585186	0.0585186	0.0180946	2851	0.00123449	0.00351773																			0.0659799	0.0659799	0.0266293	1667
seq.25281.50	Q6V1X1	DPP8	DPP8	0.0035897	0.0035897	0.00979889	2839	0.714141	0.887571	-0.0285731	-0.0285731	0.0114046	2839	0.0122867	0.0259296	0.0107167	0.0107167	0.0101392	2838	0.290622	0.750973	-0.0318305	-0.0318305	0.0118134	2838	0.00709241	0.0163574																			-0.0387254	-0.0387254	0.0158735	1658
seq.25282.6	O14977	AZIN1	AZIN1	0.00429615	0.00429615	0.0100231	2833	0.668231	0.865741	-0.0346573	-0.0346573	0.0116531	2833	0.00296337	0.0073932	0.0128491	0.0128491	0.010359	2832	0.214939	0.684263	-0.0385249	-0.0385249	0.012062	2832	0.00141895	0.0039545																			-0.0456554	-0.0456554	0.0166269	1658
seq.25284.47	A0AVT1	UBA6	UBA6	0.0319895	0.0319895	0.0204668	2854	0.118165	0.417068	-0.0899129	-0.0899129	0.0237789	2854	0.000159266	0.00052907	0.0559238	0.0559238	0.0211338	2853	0.00818537	0.151731	-0.106887	-0.106887	0.0246047	2853	1.44695e-05	6.21523e-05																			-0.104695	-0.104695	0.034779	1669
seq.25285.14	O94819	KBTBD11	KBTBD11	0.00954938	0.00954938	0.0099166	2844	0.335645	0.653143	-0.0315088	-0.0315088	0.0115186	2844	0.00626775	0.0142816	0.0178042	0.0178042	0.0102549	2843	0.0826425	0.491859	-0.0368956	-0.0368956	0.0119252	2843	0.00199457	0.00534426																			-0.0282628	-0.0282628	0.0165345	1665
seq.25076.2	Q13228	SELENBP1	SELENBP1	0.0167394	0.0167394	0.01833	2844	0.361202	0.674084	0.184468	0.184468	0.0210474	2844	3.16651e-18	1.27448e-16	-0.0263487	-0.0263487	0.0187336	2843	0.159688	0.625638	0.192454	0.192454	0.0217963	2843	1.79847e-18	8.08758e-17																			0.201626	0.201626	0.0297358	1665
seq.25074.119	Q6ZS86	GK5	GK5	-0.0147781	-0.0147781	0.0110633	2842	0.181731	0.499212	-0.0695839	-0.0695839	0.01282	2842	6.18798e-08	3.88951e-07	0.000727839	0.000727839	0.0113998	2841	0.949097	0.993198	-0.0698031	-0.0698031	0.013274	2841	1.55913e-07	9.53672e-07																			-0.0765975	-0.0765975	0.0186896	1663
seq.25479.8	Q9Y608	LRRFIP2	LRRFIP2	0.070192	0.070192	0.0307875	2854	0.0226877	0.191075	0.232752	0.232752	0.035611	2854	7.45892e-11	7.55748e-10	0.0193915	0.0193915	0.0316865	2853	0.540599	0.882038	0.226866	0.226866	0.0368905	2853	8.84668e-10	8.08633e-09																			0.19951	0.19951	0.0516784	1669
seq.24905.22	Q8TE69	EOLA1	EOLA1	0.0100236	0.0100236	0.0101937	2837	0.325536	0.643738	0.0528494	0.0528494	0.0118172	2837	8.0445e-06	3.47387e-05	-0.00193617	-0.00193617	0.0105243	2836	0.854049	0.976155	0.0534357	0.0534357	0.0122413	2836	1.31554e-05	5.70119e-05																			0.0572574	0.0572574	0.0174279	1659
seq.24891.54	Q9H6S3	EPS8L2	EPS8L2	-0.00282493	-0.00282493	0.0118349	2848	0.811359	0.925805	-0.0364792	-0.0364792	0.0137722	2848	0.00812331	0.0179328	0.00568773	0.00568773	0.0122419	2847	0.642245	0.918303	-0.0381998	-0.0381998	0.0142632	2847	0.00744435	0.017081																			-0.0123869	-0.0123869	0.0197868	1667
seq.24892.8	Q9BZQ2	SHCBP1L	SHCBP1L	-0.00477886	-0.00477886	0.0118081	2836	0.685721	0.874528	-0.106584	-0.106584	0.0136225	2836	7.15545e-15	1.43999e-13	0.020425	0.020425	0.0120971	2835	0.0914398	0.514134	-0.112789	-0.112789	0.0141053	2835	1.84984e-15	4.61511e-14																			-0.104996	-0.104996	0.0190836	1661
seq.24655.23	Q969X0	RILPL2	RILPL2	0.0212354	0.0212354	0.025413	2854	0.403443	0.708654	0.0728656	0.0728656	0.0295589	2854	0.0137559	0.0286238	0.00527784	0.00527784	0.0263029	2853	0.840982	0.97251	0.0712637	0.0712637	0.0306228	2853	0.0200271	0.0406625																			0.0375053	0.0375053	0.042233	1669
seq.24654.13	Q96HZ4	HES6	HES6	-0.0286756	-0.0286756	0.00975098	2845	0.00330012	0.0616446	-0.0620988	-0.0620988	0.0113231	2845	4.51666e-08	2.9067e-07	-0.0159141	-0.0159141	0.010057	2844	0.113673	0.561427	-0.0572821	-0.0572821	0.0117222	2844	1.0827e-06	5.74888e-06																			-0.0653792	-0.0653792	0.0165265	1666
seq.24651.1	Q16799	RTN1	RTN1	-0.0015873	-0.0015873	0.0126074	2852	0.899818	0.964585	0.0326712	0.0326712	0.0146622	2852	0.0259406	0.0499807	-0.00955532	-0.00955532	0.0130489	2851	0.464063	0.852182	0.0355712	0.0355712	0.0151887	2851	0.0192521	0.0392894																			0.0232557	0.0232557	0.021565	1669
seq.24898.39	Q8WVM8	SCFD1	SCFD1	0.0414646	0.0414646	0.0226326	2848	0.0670448	0.324085	0.0997854	0.0997854	0.0262993	2848	0.000151191	0.000504778	0.0205204	0.0205204	0.0233985	2847	0.380564	0.810408	0.0935586	0.0935586	0.0272419	2847	0.000602445	0.0018394																			0.149236	0.149236	0.0368979	1665
seq.24899.13	Q8TE68	EPS8L1	EPS8L1	-0.00993975	-0.00993975	0.0127158	2832	0.434464	0.729462	0.0418817	0.0418817	0.0147716	2832	0.00461101	0.0108956	-0.0207782	-0.0207782	0.0131537	2831	0.114298	0.562786	0.0482031	0.0482031	0.0153003	2831	0.00164713	0.00451782																			0.0617577	0.0617577	0.0216701	1657
seq.24901.4	P09327	VIL1	VIL1	0.0640221	0.0640221	0.0289142	2854	0.026893	0.20634	0.164289	0.164289	0.0335512	2854	1.0291e-06	5.17748e-06	0.02922	0.02922	0.0298506	2853	0.327725	0.777173	0.15542	0.15542	0.0347532	2853	8.04788e-06	3.65289e-05																			0.147913	0.147913	0.049227	1669
seq.24902.84	Q9NQX3	GPHN	GPHN	0.0121813	0.0121813	0.0139154	2839	0.381439	0.693137	-0.0474707	-0.0474707	0.0161851	2839	0.003384	0.00828375	0.0244694	0.0244694	0.0143892	2838	0.0891388	0.510115	-0.0549002	-0.0549002	0.0167592	2838	0.00106618	0.00307364																			-0.060479	-0.060479	0.0228066	1660
seq.24907.3	Q10713	PMPCA	PMPCA	-0.0276507	-0.0276507	0.00998499	2850	0.00565536	0.086011	-0.0432807	-0.0432807	0.0116134	2850	0.000197702	0.000642399	-0.0192994	-0.0192994	0.0103239	2849	0.0616715	0.438319	-0.0374454	-0.0374454	0.0120207	2849	0.00185726	0.00501488																			-0.047818	-0.047818	0.0170259	1666
seq.24470.20	P57721	PCBP3	PCBP3	0.0414053	0.0414053	0.017995	2851	0.0214674	0.184858	0.0757983	0.0757983	0.0209302	2851	0.000298032	0.00093303	0.0262664	0.0262664	0.0186066	2850	0.158156	0.624184	0.0678479	0.0678479	0.0216712	2850	0.00176102	0.00477804																			0.0798049	0.0798049	0.0318431	1668
seq.24649.11	Q96HA8	NTAQ1	NTAQ1	-0.00465886	-0.00465886	0.0172395	2841	0.786993	0.917081	0.0466084	0.0466084	0.0200539	2841	0.0201873	0.0402695	-0.0161897	-0.0161897	0.0178403	2840	0.36423	0.799703	0.0515207	0.0515207	0.0207722	2840	0.0131859	0.0282611																			0.0302854	0.0302854	0.0300499	1662
seq.24648.8	Q14493	SLBP	SLBP	-0.00172707	-0.00172707	0.0103149	2843	0.86704	0.952628	0.0360576	0.0360576	0.0119819	2843	0.00264109	0.00666218	-0.0105915	-0.0105915	0.0106728	2842	0.321097	0.77428	0.039292	0.039292	0.0124173	2842	0.00157098	0.00432687																			0.0605216	0.0605216	0.0181664	1664
seq.24643.21	Q9Y2S2	CRYL1	CRYL1	-0.0227468	-0.0227468	0.0164538	2852	0.166937	0.47922	-0.11629	-0.11629	0.0190464	2852	1.16303e-09	9.80636e-09	0.00358361	0.00358361	0.0169441	2851	0.832515	0.970747	-0.11738	-0.11738	0.019735	2851	3.04862e-09	2.5152e-08																			-0.158858	-0.158858	0.0276621	1667
seq.24908.19	P49418	AMPH	AMPH	0.00673448	0.00673448	0.00978002	2841	0.491134	0.769775	0.0506459	0.0506459	0.0113565	2841	8.52843e-06	3.65899e-05	-0.00484715	-0.00484715	0.0100924	2840	0.631067	0.916897	0.0521085	0.0521085	0.0117592	2840	9.72162e-06	4.35024e-05																			0.0336007	0.0336007	0.0167569	1663
seq.24641.10	O95832	CLDN1	CLDN1	-0.0115268	-0.0115268	0.0128988	2844	0.371593	0.682943	-0.100317	-0.100317	0.0148967	2844	1.98646e-11	2.2298e-10	0.0116199	0.0116199	0.0132534	2843	0.380699	0.810459	-0.103827	-0.103827	0.0154256	2843	2.03308e-11	2.4201e-10																			-0.122147	-0.122147	0.0210458	1664
seq.24909.40	P51178	PLCD1	PLCD1	0.0228004	0.0228004	0.012031	2848	0.0581748	0.303584	0.0641898	0.0641898	0.0139778	2848	4.57486e-06	2.05982e-05	0.00903389	0.00903389	0.0124263	2847	0.467288	0.853181	0.0614408	0.0614408	0.0144814	2847	2.27847e-05	9.35661e-05																			0.0594044	0.0594044	0.0204605	1664
seq.24910.18	Q15233	NONO	NONO	0.00999524	0.00999524	0.0137915	2847	0.468672	0.753142	0.100317	0.100317	0.0159435	2847	3.61595e-10	3.30932e-09	-0.0134638	-0.0134638	0.0141919	2846	0.342858	0.786188	0.104415	0.104415	0.0165186	2846	3.00566e-10	2.93909e-09																			0.113485	0.113485	0.0242293	1665
seq.24911.57	Q14764	MVP	MVP	0.0254432	0.0254432	0.0204032	2852	0.212493	0.532879	0.116473	0.116473	0.0236638	2852	9.05355e-07	4.6058e-06	-0.000673355	-0.000673355	0.0210539	2851	0.974488	0.99752	0.116678	0.116678	0.0245153	2851	2.03859e-06	1.02866e-05																			0.132341	0.132341	0.0351344	1668
seq.24640.63	Q9Y5J3	HEY1	HEY1_2	-0.00554093	-0.00554093	0.0115518	2838	0.631505	0.846617	0.033273	0.033273	0.0134395	2838	0.0133531	0.0278572	-0.013983	-0.013983	0.0119564	2837	0.242303	0.713527	0.0375382	0.0375382	0.0139247	2837	0.00706345	0.0163148																			0.0397791	0.0397791	0.0196703	1659
seq.2480.58	P35625	TIMP3	TIMP3	-0.00590797	-0.00590797	0.0262806	2854	0.822148	0.931214	-0.084258	-0.084258	0.0305564	2854	0.00586232	0.0134722	0.0139043	0.0139043	0.0271895	2853	0.609121	0.905143	-0.0884782	-0.0884782	0.031655	2853	0.00522338	0.0125461																			-0.118755	-0.118755	0.0449728	1669
seq.2475.1	P10721	KIT	KIT	-0.00068224	-0.00068224	0.0163773	2853	0.966775	0.989179	-0.119939	-0.119939	0.0189316	2853	2.742e-10	2.56425e-09	0.0280687	0.0280687	0.0168399	2852	0.0956642	0.522424	-0.128452	-0.128452	0.0196027	2852	6.67855e-11	7.33835e-10																			-0.176253	-0.176253	0.0274439	1668
seq.24723.58	P20042	EIF2S2	EIF2S2	0.0125151	0.0125151	0.0210544	2854	0.552278	0.802262	0.0928867	0.0928867	0.024452	2854	0.000148472	0.000496396	-0.00888838	-0.00888838	0.0217581	2853	0.682931	0.93448	0.0955844	0.0955844	0.0253315	2853	0.000164356	0.000566919																			0.104955	0.104955	0.0362102	1669
seq.24722.13	Q5JUX0	SPIN3	SPIN3	0.0159286	0.0159286	0.0111502	2835	0.153242	0.462073	0.0480177	0.0480177	0.0129828	2835	0.000220933	0.000711223	0.00565117	0.00565117	0.0115218	2834	0.623834	0.912393	0.0463105	0.0463105	0.013443	2834	0.000579452	0.0017759																			0.047186	0.047186	0.0189109	1659
seq.24682.35	Q53TN4	CYBRD1	CYBRD1	-0.0116871	-0.0116871	0.0105001	2854	0.265782	0.587373	-0.0413464	-0.0413464	0.0122027	2854	0.000712795	0.00206963	-0.00260575	-0.00260575	0.0108585	2853	0.810368	0.963893	-0.0405555	-0.0405555	0.0126418	2853	0.00135123	0.00379481																			-0.0607159	-0.0607159	0.017319	1669
seq.24684.7	Q9NUV9	GIMAP4	GIMAP4	0.0180869	0.0180869	0.0144388	2847	0.210434	0.530975	0.0482735	0.0482735	0.0167874	2847	0.00406287	0.009733	0.00778319	0.00778319	0.0149427	2846	0.602499	0.902105	0.0459065	0.0459065	0.0173937	2846	0.00835407	0.0188594																			0.0756599	0.0756599	0.0237519	1664
seq.24677.106	O15258	RER1	RER1	-0.017387	-0.017387	0.0147992	2854	0.240147	0.56283	-0.0974823	-0.0974823	0.017137	2854	1.41237e-08	9.85547e-08	0.00476535	0.00476535	0.0152492	2853	0.754684	0.953499	-0.0989287	-0.0989287	0.0177537	2853	2.74859e-08	1.96309e-07																			-0.126717	-0.126717	0.0242271	1669
seq.24676.105	P57076	CFAP298	CFAP298	0.0190774	0.0190774	0.0118128	2834	0.106427	0.396582	0.0388385	0.0388385	0.0137319	2834	0.00471175	0.0111265	0.0111382	0.0111382	0.012224	2833	0.362277	0.797821	0.0354625	0.0354625	0.0142233	2833	0.0127141	0.0273867																			0.0335395	0.0335395	0.0187241	1656
seq.24685.12	Q9Y5W9	SNX11	SNX11	0.0316248	0.0316248	0.0159471	2853	0.0474507	0.275774	0.0835403	0.0835403	0.0185114	2853	6.6534e-06	2.92693e-05	0.0138352	0.0138352	0.0164734	2852	0.401061	0.821455	0.079336	0.079336	0.0191773	2852	3.62084e-05	0.000142506																			0.0990201	0.0990201	0.0258382	1669
seq.24687.18	Q9BTX7	TTPAL	TTPAL	0.0163606	0.0163606	0.0200939	2853	0.415593	0.716214	-0.100266	-0.100266	0.0233286	2853	1.78141e-05	7.15807e-05	0.0416846	0.0416846	0.0207404	2852	0.0445435	0.3805	-0.112942	-0.112942	0.0241542	2852	3.06304e-06	1.48861e-05																			-0.143738	-0.143738	0.0353803	1669
seq.24675.2	O15021	MAST4	MAST4	0.0122066	0.0122066	0.00875948	2834	0.16357	0.474543	0.0543637	0.0543637	0.0101318	2834	8.71648e-08	5.34059e-07	-2.36111e-05	-2.36111e-05	0.00903397	2833	0.997915	0.99957	0.0543709	0.0543709	0.0104986	2833	2.389e-07	1.4336e-06																			0.0345242	0.0345242	0.0145889	1658
seq.24689.9	Q6NZI2	CAVIN1	CAVIN1	0.0101309	0.0101309	0.019158	2854	0.59698	0.828085	0.112532	0.112532	0.0222058	2854	4.28416e-07	2.32218e-06	-0.0161663	-0.0161663	0.0197576	2853	0.413295	0.828723	0.117438	0.117438	0.0230025	2853	3.51691e-07	2.04312e-06																			0.130819	0.130819	0.0321854	1669
seq.24671.15	Q9ULZ3	PYCARD	PYCARD	0.00228468	0.00228468	0.0115203	2853	0.84281	0.941168	0.0512712	0.0512712	0.0133826	2853	0.000130271	0.000441202	-0.00983563	-0.00983563	0.0119014	2852	0.408631	0.827068	0.0542516	0.0542516	0.0138607	2852	9.28796e-05	0.000338145																			0.0554304	0.0554304	0.0193422	1669
seq.24690.1	Q9NPB3	CABP2	CABP2	0.0359392	0.0359392	0.0139447	2834	0.0100085	0.119333	0.0701923	0.0701923	0.016224	2834	1.56771e-05	6.37318e-05	0.0219695	0.0219695	0.0143912	2833	0.126975	0.583691	0.0636362	0.0636362	0.0167791	2833	0.000152195	0.000528476																			0.0332931	0.0332931	0.0217573	1660
seq.24670.1	Q9NWS0	PIH1D1	PIH1D1	0.0509884	0.0509884	0.0231445	2854	0.0276713	0.209548	0.170766	0.170766	0.0267785	2854	2.09927e-10	2.00172e-09	0.0136797	0.0136797	0.0238276	2853	0.565938	0.892251	0.166614	0.166614	0.0277409	2853	2.14132e-09	1.8139e-08																			0.164998	0.164998	0.0392067	1669
seq.24695.8	Q9UF11	PLEKHB1	PLEKHB1	-0.00669117	-0.00669117	0.0136079	2832	0.62296	0.841822	-0.0440163	-0.0440163	0.0158174	2832	0.00542547	0.0125674	0.00336547	0.00336547	0.0140759	2831	0.81105	0.963893	-0.0450344	-0.0450344	0.0163831	2831	0.00601887	0.0141626																			-0.0447464	-0.0447464	0.0243705	1658
seq.24698.12	Q99633	PRPF18	PRPF18	0.00569255	0.00569255	0.0148312	2843	0.701138	0.881629	0.0496294	0.0496294	0.0172379	2843	0.00401808	0.0096479	-0.00580479	-0.00580479	0.0153415	2842	0.705183	0.940562	0.0513888	0.0513888	0.0178566	2842	0.00403363	0.00997117																			0.0590928	0.0590928	0.0252166	1663
seq.24669.12	Q9UF47	DNAJC5B	DNAJC5B	0.0083137	0.0083137	0.0171715	2843	0.628312	0.844979	0.0828631	0.0828631	0.0199498	2843	3.36951e-05	0.000128923	-0.0110623	-0.0110623	0.017741	2842	0.532976	0.877934	0.0862381	0.0862381	0.020673	2842	3.11637e-05	0.000123991																			0.093859	0.093859	0.0300177	1664
seq.24704.38	Q9GZQ3	COMMD5	COMMD5	-0.0209575	-0.0209575	0.00840009	2832	0.0126553	0.137364	-0.033206	-0.033206	0.00976637	2832	0.000683089	0.00199451	-0.014513	-0.014513	0.00868914	2831	0.0949822	0.521062	-0.0288093	-0.0288093	0.0101119	2831	0.00441676	0.0108171																			-0.0397825	-0.0397825	0.0155178	1657
seq.24707.6	Q8TB03	CXorf38	CXorf38	0.00177007	0.00177007	0.0226538	2852	0.937725	0.978632	0.1045	0.1045	0.0262999	2852	7.26107e-05	0.000259553	-0.0232019	-0.0232019	0.0234002	2851	0.321512	0.77428	0.11154	0.11154	0.0272415	2851	4.34881e-05	0.000168696																			0.0761923	0.0761923	0.0400304	1667
seq.24658.98	Q96NT0	CCDC115	CCDC115	0.00350432	0.00350432	0.0087593	2830	0.689136	0.875779	0.0397193	0.0397193	0.01015	2830	9.32068e-05	0.000325197	-0.00581776	-0.00581776	0.00905078	2829	0.520412	0.872272	0.0414841	0.0414841	0.0105157	2829	8.17549e-05	0.000300497																			0.0337843	0.0337843	0.0141847	1655
seq.24713.4	Q9H6Y5	MAGIX	MAGIX_2	-0.0176154	-0.0176154	0.00881807	2838	0.0458499	0.271055	-0.0450153	-0.0450153	0.0102382	2838	1.1389e-05	4.75467e-05	-0.00811905	-0.00811905	0.00910731	2837	0.372744	0.805529	-0.0425601	-0.0425601	0.0106025	2837	6.12032e-05	0.000231739																			-0.069138	-0.069138	0.0152136	1659
seq.24721.17	Q9H4A6	GOLPH3	GOLPH3	0.0276338	0.0276338	0.0162262	2845	0.08867	0.367115	0.0684314	0.0684314	0.0188646	2845	0.0002912	0.000913998	0.0132027	0.0132027	0.0167793	2844	0.431438	0.837387	0.0644193	0.0644193	0.0195427	2844	0.00099161	0.00287689																			0.118853	0.118853	0.0276661	1662
seq.24914.10	Q15910	EZH2	EZH2	0.00738495	0.00738495	0.00921332	2839	0.422879	0.72012	0.0285281	0.0285281	0.0107185	2839	0.00782159	0.0173615	0.00101426	0.00101426	0.00954022	2838	0.915341	0.986866	0.0282175	0.0282175	0.0111114	2838	0.011154	0.0243942																			0.0257252	0.0257252	0.0156157	1661
seq.24638.3	Q8N5H3	FAM89B	FAM89B	-0.0324714	-0.0324714	0.0113978	2850	0.00441819	0.0741624	-0.072917	-0.072917	0.0132065	2850	3.66806e-08	2.4052e-07	-0.0172923	-0.0172923	0.0117585	2849	0.141502	0.60265	-0.0676685	-0.0676685	0.0136776	2849	7.95874e-07	4.33006e-06																			-0.0855687	-0.0855687	0.0189865	1669
seq.24637.3	Q5H9L2	TCEAL5	TCEAL5	-0.00974958	-0.00974958	0.016502	2853	0.554694	0.803571	-0.0886807	-0.0886807	0.0191409	2853	3.76499e-06	1.72286e-05	0.010845	0.010845	0.0170319	2852	0.52434	0.874132	-0.0919721	-0.0919721	0.0198286	2852	3.66999e-06	1.76242e-05																			-0.0571322	-0.0571322	0.0282418	1668
seq.24983.119	Q8IUD2	ERC1	ERC1	0.0477926	0.0477926	0.0236221	2854	0.0431444	0.262606	0.159811	0.159811	0.0273584	2854	5.76168e-09	4.30501e-08	0.0128828	0.0128828	0.0243438	2853	0.596705	0.901565	0.155901	0.155901	0.0283419	2853	4.11745e-08	2.81385e-07																			0.14553	0.14553	0.040139	1669
seq.25036.10	P46060	RANGAP1	RANGAP1	0.0164018	0.0164018	0.0203275	2853	0.419803	0.717927	-0.0761211	-0.0761211	0.0236261	2853	0.0012877	0.00350296	0.0359351	0.0359351	0.0210159	2852	0.087393	0.505617	-0.087051	-0.087051	0.0244678	2852	0.000380103	0.00121237																			-0.127817	-0.127817	0.0340577	1669
seq.25039.10	Q9UH77	KLHL3	KLHL3	0.00616528	0.00616528	0.00845294	2838	0.465838	0.75097	0.0289258	0.0289258	0.009834	2838	0.00329372	0.00810086	-0.000308294	-0.000308294	0.0087428	2837	0.971873	0.997217	0.0290191	0.0290191	0.0101858	2837	0.00441743	0.0108171																			0.0380812	0.0380812	0.0137795	1656
seq.25041.11	Q16877	PFKFB4	PFKFB4	-0.0159996	-0.0159996	0.0154021	2839	0.298989	0.621436	-0.127115	-0.127115	0.0177718	2839	1.07839e-12	1.5314e-11	0.0132792	0.0132792	0.0158122	2838	0.401087	0.821455	-0.131132	-0.131132	0.0184051	2838	1.31622e-12	1.94891e-11																			-0.126811	-0.126811	0.0246293	1660
seq.25042.3	P23368	ME2	ME2	0.0384532	0.0384532	0.0288929	2854	0.183333	0.500968	0.147662	0.147662	0.0335349	2854	1.10567e-05	4.63185e-05	0.00578117	0.00578117	0.029841	2853	0.846399	0.973374	0.145908	0.145908	0.0347419	2853	2.7539e-05	0.000111333																			0.10752	0.10752	0.0481667	1669
seq.25048.30	Q9UNF0	PACSIN2	PACSIN2	0.0586131	0.0586131	0.0328191	2854	0.0742144	0.342454	0.253159	0.253159	0.0379357	2854	2.99189e-11	3.23382e-10	0.00206547	0.00206547	0.0337572	2853	0.951215	0.993207	0.252532	0.252532	0.0393013	2853	1.53456e-10	1.59022e-09																			0.23575	0.23575	0.0554497	1669
seq.25049.8	P22307	SCP2	SCP2_2	0.0171768	0.0171768	0.0223222	2854	0.441666	0.735388	0.0649398	0.0649398	0.0259626	2854	0.01243	0.0261864	0.00282741	0.00282741	0.0231029	2853	0.902604	0.984533	0.0640817	0.0640817	0.0268972	2853	0.0172622	0.0357258																			0.0257079	0.0257079	0.0373155	1669
seq.25050.82	P29144	TPP2	TPP2	-0.0307452	-0.0307452	0.0183695	2853	0.0942972	0.377251	-0.110292	-0.110292	0.0212926	2853	2.37524e-07	1.34137e-06	-0.00648802	-0.00648802	0.0189506	2852	0.732102	0.947524	-0.108324	-0.108324	0.0220584	2852	9.58285e-07	5.13317e-06																			-0.118966	-0.118966	0.0322113	1669
seq.25051.104	Q9C0B1	FTO	FTO	-0.0286609	-0.0286609	0.0207079	2853	0.16645	0.479088	-0.21857	-0.21857	0.0237636	2853	6.86421e-20	3.66772e-18	0.0217412	0.0217412	0.0211447	2852	0.303936	0.761638	-0.225165	-0.225165	0.0246137	2852	1.07479e-19	6.36575e-18																			-0.190426	-0.190426	0.0339776	1668
seq.25053.1	O43237	DYNC1LI2	DYNC1LI2	0.0251627	0.0251627	0.0149611	2854	0.0927027	0.373665	0.0694639	0.0694639	0.0173783	2854	6.57298e-05	0.000236816	0.0103088	0.0103088	0.0154629	2853	0.505034	0.866829	0.066335	0.066335	0.0180025	2853	0.00023317	0.000781368																			0.0428704	0.0428704	0.0253267	1669
seq.25055.56	P22059	OSBP	OSBP	0.0366125	0.0366125	0.0208837	2854	0.0796817	0.353306	0.0761268	0.0761268	0.0242849	2854	0.00173752	0.00455482	0.0209927	0.0209927	0.0216064	2853	0.331334	0.779778	0.0697552	0.0697552	0.025155	2853	0.00558994	0.013282																			0.060298	0.060298	0.036116	1669
seq.25058.23	Q9BZ71	PITPNM3	PITPNM3	-0.0102668	-0.0102668	0.00822455	2835	0.212019	0.532424	0.03171	0.03171	0.00956863	2835	0.00093141	0.00263508	-0.0185969	-0.0185969	0.00849756	2834	0.028715	0.308538	0.0373437	0.0373437	0.00990267	2834	0.000165871	0.000571334																			0.0325025	0.0325025	0.0153142	1658
seq.25061.8	Q96JJ3	ELMO2	ELMO2	0.0307025	0.0307025	0.0166023	2853	0.0645193	0.318508	0.127346	0.127346	0.019195	2853	3.88575e-11	4.12648e-10	0.00239826	0.00239826	0.017077	2852	0.888324	0.983858	0.126619	0.126619	0.0198836	2852	2.22436e-10	2.23202e-09																			0.154466	0.154466	0.0283017	1669
seq.25065.22	Q13203	MYBPH	MYBPH	-0.00824371	-0.00824371	0.00916619	2836	0.368537	0.681074	-0.0469654	-0.0469654	0.0106289	2836	1.03041e-05	4.34155e-05	0.00245263	0.00245263	0.00946525	2835	0.795562	0.962443	-0.0477097	-0.0477097	0.0110118	2835	1.52489e-05	6.51162e-05																			-0.0684018	-0.0684018	0.0153287	1661
seq.25066.32	O15488	GYG2	GYG2	-0.0123711	-0.0123711	0.0106876	2824	0.247161	0.569621	0.0283187	0.0283187	0.0124499	2824	0.023004	0.0450736	-0.0200745	-0.0200745	0.011059	2823	0.0695959	0.459245	0.034423	0.034423	0.0128912	2823	0.00762246	0.0174512																			0.0194173	0.0194173	0.0182203	1649
seq.24486.1	Q9H165	BCL11A	BCL11A	0.00387496	0.00387496	0.013855	2827	0.779743	0.91487	0.0504833	0.0504833	0.0161266	2827	0.00176326	0.00461731	-0.00791044	-0.00791044	0.014325	2826	0.580847	0.896627	0.05288	0.05288	0.0167023	2826	0.00156183	0.0043033																			0.107186	0.107186	0.0232959	1656
seq.24476.18	Q9H1I8	ASCC2	ASCC2	-0.0135238	-0.0135238	0.0154996	2846	0.382994	0.694403	0.073151	0.073151	0.017998	2846	4.94619e-05	0.000183281	-0.0319978	-0.0319978	0.0159976	2845	0.0455781	0.384845	0.0828275	0.0828275	0.0186277	2845	9.06415e-06	4.07607e-05																			0.0418058	0.0418058	0.0257534	1667
seq.24473.11	Q8NHU0	CT45A3	CT45A3	0.00167276	0.00167276	0.00743545	2831	0.822018	0.931214	0.0310254	0.0310254	0.00863749	2831	0.000333797	0.00103389	-0.00564369	-0.00564369	0.00768396	2830	0.462719	0.852121	0.0327354	0.0327354	0.00894641	2830	0.000257775	0.000854363																			0.0361637	0.0361637	0.0133405	1655
seq.25072.11	Q86WJ1	CHD1L	CHD1L	-0.00591115	-0.00591115	0.0139298	2843	0.671341	0.867919	0.0377973	0.0377973	0.0162181	2843	0.0198458	0.0396861	-0.0154258	-0.0154258	0.0144162	2842	0.284694	0.747387	0.0424885	0.0424885	0.0167998	2842	0.011489	0.0249992																			0.0500926	0.0500926	0.0247158	1663
seq.25073.13	Q14139	UBE4A	UBE4A	0.00159122	0.00159122	0.0248238	2850	0.948894	0.983308	0.141697	0.141697	0.0287692	2850	8.90397e-07	4.54558e-06	-0.0323335	-0.0323335	0.0256009	2849	0.206699	0.677192	0.151504	0.151504	0.0297958	2849	3.9197e-07	2.24843e-06																			0.177631	0.177631	0.041227	1666
seq.2500.2	Q9Y264	ANGPT4	ANGPT4	0.0122314	0.0122314	0.00990969	2842	0.217196	0.537275	0.0457253	0.0457253	0.011506	2842	7.24199e-05	0.000258998	0.00220395	0.00220395	0.0102359	2841	0.829537	0.969783	0.0450608	0.0450608	0.0119146	2841	0.000158782	0.000549514																			0.0524405	0.0524405	0.0171833	1664
seq.24979.17	P55884	EIF3B	EIF3B	0.0224256	0.0224256	0.0175237	2854	0.200745	0.520233	0.111088	0.111088	0.0203014	2854	4.83755e-08	3.09408e-07	-0.00262807	-0.00262807	0.0180652	2853	0.884345	0.983858	0.111885	0.111885	0.0210321	2853	1.11968e-07	7.04395e-07																			0.120676	0.120676	0.0299541	1669
seq.24917.95	Q96KC8	DNAJC1	DNAJC1	0.0653078	0.0653078	0.0227486	2854	0.0041239	0.0705225	0.232223	0.232223	0.0261643	2854	1.20293e-18	5.12476e-17	0.0142782	0.0142782	0.0232809	2853	0.539726	0.882038	0.227889	0.227889	0.0271045	2853	6.50539e-17	2.14442e-15																			0.206734	0.206734	0.0374567	1669
seq.24973.11	Q8N3F8	MICALL1	MICALL1	0.0193497	0.0193497	0.00861859	2849	0.0248371	0.200375	0.0431939	0.0431939	0.0100131	2849	1.65974e-05	6.72481e-05	0.0103532	0.0103532	0.00890803	2848	0.245239	0.715585	0.0400389	0.0400389	0.0103739	2848	0.000116107	0.000413614																			0.0248639	0.0248639	0.0141995	1667
seq.24920.6	O94925	GLS	GLS	0.0113012	0.0113012	0.0124679	2847	0.364789	0.676894	0.0390988	0.0390988	0.0145005	2847	0.00705109	0.0158893	0.00270605	0.00270605	0.0129048	2846	0.833923	0.970747	0.0382749	0.0382749	0.0150256	2846	0.0109078	0.023906																			0.0101746	0.0101746	0.0215737	1667
seq.24921.73	Q9BW71	HIRIP3	HIRIP3	-0.0078095	-0.0078095	0.00927728	2837	0.399978	0.705572	-0.0442524	-0.0442524	0.0107687	2837	4.08039e-05	0.000153939	0.0022953	0.0022953	0.00958652	2836	0.81079	0.963893	-0.0449515	-0.0449515	0.0111594	2836	5.76946e-05	0.000219366																			-0.0574705	-0.0574705	0.0159576	1657
seq.24922.19	Q8NBF2	NHLRC2	NHLRC2	0.0121233	0.0121233	0.0116045	2833	0.296245	0.618556	-0.0355298	-0.0355298	0.0134848	2833	0.00846447	0.0186126	0.0214999	0.0214999	0.0119992	2832	0.0732764	0.469217	-0.0420213	-0.0420213	0.0139579	2832	0.00263062	0.00684187																			-0.0428923	-0.0428923	0.0200692	1655
seq.24926.9	Q92945	KHSRP	KHSRP	0.00711055	0.00711055	0.0136045	2848	0.601252	0.829594	0.0714307	0.0714307	0.0157723	2848	6.17331e-06	2.72561e-05	-0.00952742	-0.00952742	0.0140425	2847	0.497528	0.865243	0.0743179	0.0743179	0.0163377	2847	5.61922e-06	2.62429e-05																			0.0866494	0.0866494	0.0226298	1666
seq.24928.20	Q6P582	MZT2A	MZT2A	-0.00253427	-0.00253427	0.00751846	2848	0.736087	0.896109	-0.0539678	-0.0539678	0.00870091	2848	6.36129e-10	5.61722e-09	0.0103149	0.0103149	0.0077378	2847	0.18262	0.654643	-0.0571174	-0.0571174	0.00901485	2847	2.73319e-10	2.69754e-09																			-0.0705184	-0.0705184	0.0125595	1667
seq.24499.36	Q5TDP6	LGSN	LGSN	0.0143511	0.0143511	0.0110979	2840	0.196067	0.514499	0.0697788	0.0697788	0.0128662	2840	6.33825e-08	3.97026e-07	-0.00153562	-0.00153562	0.0114505	2839	0.893326	0.983858	0.0702501	0.0702501	0.0133397	2839	1.49645e-07	9.18417e-07																			0.057089	0.057089	0.0184335	1658
seq.24938.7	P63010	AP2B1	AP2B1	0.035619	0.035619	0.014343	2853	0.0130713	0.138811	0.078708	0.078708	0.016651	2853	2.38999e-06	1.13133e-05	0.0193266	0.0193266	0.0148116	2852	0.192058	0.665309	0.0728498	0.0728498	0.0172437	2852	2.46732e-05	0.000100697																			0.0811822	0.0811822	0.0245168	1669
seq.24940.3	O14920	IKBKB	IKBKB	0.0183933	0.0183933	0.011728	2848	0.116915	0.41487	0.0536558	0.0536558	0.0136155	2848	8.31642e-05	0.000293675	0.00685286	0.00685286	0.0121205	2847	0.571851	0.893402	0.0515798	0.0515798	0.0141034	2847	0.000259553	0.000857913																			0.0536431	0.0536431	0.0198028	1664
seq.24942.22	Q70J99	UNC13D	UNC13D	0.0341558	0.0341558	0.0245071	2850	0.163514	0.474543	0.208035	0.208035	0.028265	2850	2.39108e-13	3.77853e-12	-0.0135331	-0.0135331	0.0251652	2849	0.590778	0.900998	0.212155	0.212155	0.0292886	2849	5.597e-13	8.90266e-12																			0.202286	0.202286	0.0420894	1668
seq.24944.12	Q8NFH8	REPS2	REPS2	0.0120022	0.0120022	0.0128674	2835	0.351025	0.665262	0.0694778	0.0694778	0.0149426	2835	3.47711e-06	1.60321e-05	-0.00375168	-0.00375168	0.0132795	2834	0.777567	0.957713	0.0706148	0.0706148	0.0154774	2834	5.27098e-06	2.47896e-05																			0.0710137	0.0710137	0.022295	1657
seq.24950.21	Q9BW04	SARG	SARG	0.0484721	0.0484721	0.0204513	2853	0.0178482	0.167341	0.116468	0.116468	0.0237322	2853	9.73764e-07	4.91606e-06	0.0239849	0.0239849	0.021117	2852	0.256133	0.725901	0.109177	0.109177	0.0245838	2852	9.29342e-06	4.17145e-05																			0.0895633	0.0895633	0.0344206	1669
seq.24954.83	Q10567	AP1B1	AP1B1	0.0332031	0.0332031	0.0110276	2839	0.00262759	0.0522549	0.0643432	0.0643432	0.012817	2839	5.4823e-07	2.91949e-06	0.0201131	0.0201131	0.0113908	2838	0.0775487	0.47755	0.0581974	0.0581974	0.0132766	2838	1.21055e-05	5.29027e-05																			0.0558579	0.0558579	0.0177664	1657
seq.24497.8	Q8N9V2	TRIML1	TRIML1	0.00451785	0.00451785	0.0167062	2836	0.786849	0.917081	0.0753157	0.0753157	0.0193887	2836	0.00010488	0.000362452	-0.0132233	-0.0132233	0.0172581	2835	0.443616	0.843744	0.0793205	0.0793205	0.0200822	2835	8.01276e-05	0.000295559																			0.0363218	0.0363218	0.0270746	1658
seq.24956.1	Q86U44	METTL3	METTL3	0.0301806	0.0301806	0.0129904	2848	0.0202329	0.179097	0.0789085	0.0789085	0.0150717	2848	1.76491e-07	1.01962e-06	0.0132872	0.0132872	0.0134124	2847	0.321934	0.77428	0.07484	0.07484	0.0156213	2847	1.74553e-06	8.95505e-06																			0.0761571	0.0761571	0.0207539	1664
seq.24494.67	Q9BW62	KATNAL1	KATNAL1	0.0122194	0.0122194	0.012342	2843	0.322225	0.642367	-0.0469597	-0.0469597	0.014346	2843	0.00107544	0.00299259	0.0244005	0.0244005	0.0127568	2842	0.0558815	0.418084	-0.054371	-0.054371	0.0148535	2842	0.000256333	0.000850357																			-0.024113	-0.024113	0.0201045	1663
seq.24958.3	P48382	RFX5	RFX5	0.031295	0.031295	0.0118028	2845	0.00805838	0.106551	0.0424608	0.0424608	0.0137282	2845	0.00200098	0.00518205	0.0233634	0.0233634	0.0122154	2844	0.0558976	0.418084	0.0353657	0.0353657	0.0142144	2844	0.0129027	0.027752																			0.0554114	0.0554114	0.0194729	1663
seq.24959.20	Q7L1T6	CYB5R4	CYB5R4	0.0263743	0.0263743	0.0140846	2851	0.0612306	0.311398	0.0615876	0.0615876	0.016372	2851	0.000172112	0.00056786	0.0135094	0.0135094	0.0145619	2850	0.353631	0.792189	0.0574874	0.0574874	0.0169584	2850	0.000708679	0.00212196																			0.0497883	0.0497883	0.0244271	1668
seq.24963.1	Q5W041	ARMC3	ARMC3	0.0166443	0.0166443	0.0107446	2843	0.121472	0.422396	0.0811419	0.0811419	0.0124367	2843	8.05444e-11	8.10451e-10	-0.00163771	-0.00163771	0.0110546	2842	0.882237	0.983858	0.0816401	0.0816401	0.0128856	2842	2.73642e-10	2.69754e-09																			0.0894953	0.0894953	0.0183946	1664
seq.24971.2	Q9Y2H2	INPP5F	INPP5F	0.012524	0.012524	0.0114178	2844	0.272783	0.594621	0.119659	0.119659	0.0131185	2844	1.36661e-19	6.81901e-18	-0.0150894	-0.0150894	0.0116532	2843	0.195472	0.66832	0.124214	0.124214	0.0135806	2843	1.09123e-19	6.41096e-18																			0.123294	0.123294	0.0186195	1663
seq.25463.3	P31323	PRKAR2B	PRKAR2B	0.0235609	0.0235609	0.0199108	2854	0.236778	0.558772	0.082291	0.082291	0.0231353	2854	0.000381296	0.00117007	0.0055085	0.0055085	0.0205868	2853	0.789046	0.959778	0.0806191	0.0806191	0.0239679	2853	0.000779395	0.00231263																			0.084788	0.084788	0.0341346	1669
seq.24273.43	Q8N427	NME8	NME8	0.0124347	0.0124347	0.0133202	2835	0.350633	0.665262	0.0391367	0.0391367	0.0154879	2835	0.0115607	0.0245539	0.0039766	0.0039766	0.0137815	2834	0.77295	0.956963	0.0379357	0.0379357	0.0160398	2834	0.0180926	0.037191																			0.0331644	0.0331644	0.0217007	1657
seq.2994.71	Q9HB29	IL1RL2	IL1RL2	0.00887062	0.00887062	0.00693913	2841	0.201232	0.520785	0.0226012	0.0226012	0.00807341	2841	0.00515331	0.0120019	0.00411362	0.00411362	0.00717813	2840	0.566638	0.892251	0.0213583	0.0213583	0.00836057	2840	0.0106813	0.0234589																			-0.000665632	-0.000665632	0.0115635	1663
seq.2841.13	Q92765	FRZB	FRZB_2	-0.0413019	-0.0413019	0.0192355	2853	0.0318639	0.226467	-0.186905	-0.186905	0.0221314	2853	4.76097e-17	1.49499e-15	0.000646582	0.000646582	0.0197007	2852	0.97382	0.99752	-0.187102	-0.187102	0.0229297	2852	4.97697e-16	1.39989e-14																			-0.208144	-0.208144	0.0313485	1668
seq.2816.50	P50895	BCAM	BCAM	-0.0142746	-0.0142746	0.0102866	2843	0.165343	0.47692	-0.0736519	-0.0736519	0.011911	2843	7.16667e-10	6.25125e-09	0.00233844	0.00233844	0.0105884	2842	0.825226	0.968859	-0.0743613	-0.0743613	0.0123384	2842	1.88784e-09	1.6123e-08																			-0.0797296	-0.0797296	0.0177177	1660
seq.2822.56	P48960	ADGRE5	ADGRE5_2	-0.0447832	-0.0447832	0.0292661	2854	0.126077	0.429629	-0.291387	-0.291387	0.0336475	2854	7.75575e-18	2.9275e-16	0.0219572	0.0219572	0.0299385	2853	0.463368	0.852182	-0.298051	-0.298051	0.0348555	2853	1.95775e-17	7.38973e-16																			-0.323895	-0.323895	0.0485312	1669
seq.2827.23	P78423	CX3CL1	CX3CL1	-0.0169643	-0.0169643	0.0193696	2853	0.3812	0.693047	-0.110763	-0.110763	0.0224549	2853	8.57546e-07	4.39018e-06	0.00839757	0.00839757	0.0199831	2852	0.674346	0.933683	-0.11331	-0.11331	0.0232616	2852	1.17023e-06	6.17314e-06																			-0.13352	-0.13352	0.0328197	1668
seq.23689.52	O95741	CPNE6	CPNE6	-0.00125439	-0.00125439	0.0103089	2841	0.903161	0.966015	-0.04358	-0.04358	0.0119642	2841	0.000274811	0.000867793	0.00914055	0.00914055	0.0106544	2840	0.391011	0.817346	-0.0463538	-0.0463538	0.0123939	2840	0.000187632	0.000639635																			-0.0538584	-0.0538584	0.0173049	1661
seq.23687.27	Q96BZ9	TBC1D20	TBC1D20	0.0244115	0.0244115	0.018342	2853	0.183325	0.500968	0.0800316	0.0800316	0.0213091	2853	0.000176275	0.000580805	0.00697247	0.00697247	0.0189603	2852	0.713094	0.942438	0.0779162	0.0779162	0.022075	2852	0.000422741	0.00133377																			0.0932125	0.0932125	0.0307992	1668
seq.2828.82	O43278	SPINT1	SPINT1	0.00589418	0.00589418	0.0165448	2845	0.721675	0.889707	-0.0817054	-0.0817054	0.019221	2845	2.19836e-05	8.68965e-05	0.025882	0.025882	0.017077	2844	0.12973	0.587499	-0.0895514	-0.0895514	0.0199018	2844	7.07892e-06	3.24952e-05																			-0.0816142	-0.0816142	0.0275757	1664
seq.2831.29	Q9UBX7	KLK11	KLK11_1	-0.0173968	-0.0173968	0.0150611	2853	0.248154	0.570796	-0.121705	-0.121705	0.017397	2853	3.27397e-12	4.25909e-11	0.0104923	0.0104923	0.015471	2852	0.497706	0.865243	-0.124884	-0.124884	0.0180188	2852	5.15572e-12	6.85391e-11																			-0.109434	-0.109434	0.025786	1669
seq.2834.54	O60259	KLK8	KLK8_2	-0.0196166	-0.0196166	0.0149065	2852	0.188287	0.505638	-0.122673	-0.122673	0.0172051	2852	1.26623e-12	1.76715e-11	0.00842489	0.00842489	0.0153109	2851	0.582189	0.896634	-0.12523	-0.12523	0.0178234	2851	2.64515e-12	3.69864e-11																			-0.107128	-0.107128	0.024847	1667
seq.2838.53	Q9ULZ9	MMP17	MMP17	-0.0241909	-0.0241909	0.0169572	2848	0.15381	0.463408	-0.112529	-0.112529	0.0196421	2848	1.11616e-08	7.90976e-08	0.00108179	0.00108179	0.017474	2847	0.95064	0.993198	-0.112858	-0.112858	0.0203498	2847	3.1928e-08	2.2473e-07																			-0.12703	-0.12703	0.028931	1665
seq.2848.2	Q9Y5W5	WIF1	WIF1_2	-0.0117377	-0.0117377	0.0119471	2848	0.325951	0.64398	-0.0857556	-0.0857556	0.0138173	2848	6.20932e-10	5.48968e-09	0.00797428	0.00797428	0.012294	2847	0.516628	0.870196	-0.0881717	-0.0881717	0.0143119	2847	8.26265e-10	7.5715e-09																			-0.108775	-0.108775	0.0199431	1667
seq.2746.56	Q9HC73	CRLF2	CRLF2_2	-0.0115703	-0.0115703	0.0100983	2846	0.251985	0.574357	-0.0575515	-0.0575515	0.0117148	2846	9.49029e-07	4.8045e-06	0.00150095	0.00150095	0.0104252	2845	0.885532	0.983858	-0.0580103	-0.0580103	0.0121424	2845	1.865e-06	9.4944e-06																			-0.0764695	-0.0764695	0.0170169	1663
seq.2851.63	P01031	C5	C5_2	0.0085938	0.0085938	0.0099895	2842	0.389705	0.698798	0.0639712	0.0639712	0.0115544	2842	3.36687e-08	2.22171e-07	-0.00618417	-0.00618417	0.0102952	2841	0.548096	0.8843	0.0658475	0.0658475	0.0119704	2841	4.11584e-08	2.81385e-07																			0.0657527	0.0657527	0.0169155	1665
seq.2853.68	O14757	CHEK1	CHEK1	-0.00850134	-0.00850134	0.0111548	2841	0.446049	0.738425	-0.0575984	-0.0575984	0.0129482	2841	8.98512e-06	3.8391e-05	0.00468479	0.00468479	0.0115156	2840	0.684171	0.93448	-0.0590182	-0.0590182	0.0134122	2840	1.12061e-05	4.95066e-05																			-0.0754416	-0.0754416	0.0182803	1661
seq.2855.49	P27361	MAPK3	MAPK3	0.0417211	0.0417211	0.0155219	2854	0.00723237	0.0995988	0.0663716	0.0663716	0.0180513	2854	0.000240509	0.000768469	0.0288176	0.0288176	0.016054	2853	0.0727527	0.468189	0.057625	0.057625	0.0186906	2853	0.00206818	0.00552095																			0.0494706	0.0494706	0.0267104	1669
seq.2857.70	P04150	NR3C1	NR3C1	-0.00623189	-0.00623189	0.0119712	2833	0.602704	0.829776	0.047535	0.047535	0.01391	2833	0.000641314	0.00188538	-0.0181508	-0.0181508	0.0123754	2832	0.142574	0.604525	0.0530618	0.0530618	0.0144087	2832	0.000235147	0.000786524																			0.0862902	0.0862902	0.0202231	1659
seq.23683.79	Q9BYV6	TRIM55	TRIM55	0.012118	0.012118	0.00812652	2839	0.13603	0.439043	0.0396187	0.0396187	0.00943661	2839	2.77061e-05	0.000107418	0.00347078	0.00347078	0.008397	2838	0.679392	0.93448	0.0385636	0.0385636	0.0097771	2838	8.19766e-05	0.000301008																			0.0324792	0.0324792	0.0136411	1661
seq.23677.30	Q9NZQ3	NCKIPSD	NCKIPSD	0.107505	0.107505	0.0390667	2854	0.00596371	0.0886738	0.32168	0.32168	0.0451434	2854	1.30537e-12	1.81481e-11	0.0380603	0.0380603	0.0401647	2853	0.34341	0.78696	0.310128	0.310128	0.0467612	2853	3.94173e-11	4.46586e-10																			0.291593	0.291593	0.0649572	1669
seq.2860.19	P52292	KPNA2	KPNA2	0.00481479	0.00481479	0.0193268	2843	0.803282	0.923014	-0.081414	-0.081414	0.022433	2843	0.000289307	0.000908448	0.0246722	0.0246722	0.0199669	2842	0.21669	0.685336	-0.0888752	-0.0888752	0.0232295	2842	0.000133063	0.000469427																			-0.0993558	-0.0993558	0.0323868	1664
seq.23673.9	P11182	DBT	DBT	0.0132803	0.0132803	0.0207982	2854	0.523179	0.787959	0.0830488	0.0830488	0.0241658	2854	0.000597435	0.00176851	-0.00570385	-0.00570385	0.0215038	2853	0.790837	0.961105	0.08478	0.08478	0.0250355	2853	0.000717759	0.0021465																			0.05609	0.05609	0.0357905	1669
seq.2871.73	Q06609	RAD51	RAD51	-0.0466673	-0.0466673	0.0306789	2854	0.128332	0.430434	-0.30759	-0.30759	0.0352651	2854	4.54772e-18	1.78119e-16	0.0238286	0.0238286	0.0313776	2853	0.447667	0.845904	-0.314823	-0.314823	0.0365309	2853	1.11001e-17	4.27852e-16																			-0.344064	-0.344064	0.050815	1669
seq.2811.27	Q15389	ANGPT1	ANGPT1	-0.0459845	-0.0459845	0.0324297	2854	0.156308	0.466828	-0.352576	-0.352576	0.037188	2854	5.12023e-21	3.36044e-19	0.0353693	0.0353693	0.0330853	2853	0.285145	0.747493	-0.363312	-0.363312	0.0385191	2853	8.06016e-21	5.93114e-19																			-0.356949	-0.356949	0.0537292	1669
seq.2809.25	O75173	ADAMTS4	ADAMTS4	0.00545941	0.00545941	0.00675403	2831	0.418975	0.717762	0.0300899	0.0300899	0.00784345	2831	0.000127622	0.000433437	-0.00139836	-0.00139836	0.00698163	2830	0.841267	0.97251	0.0305158	0.0305158	0.00812787	2830	0.000177206	0.000606078																			0.03612	0.03612	0.0121896	1657
seq.23692.19	Q9H6R3	ACSS3	ACSS3	-0.00692091	-0.00692091	0.0115296	2839	0.548371	0.80112	-0.0617731	-0.0617731	0.0133697	2839	4.0013e-06	1.82184e-05	0.00749995	0.00749995	0.0119043	2838	0.528732	0.875213	-0.0640601	-0.0640601	0.0138552	2838	3.94077e-06	1.88376e-05																			-0.0812209	-0.0812209	0.0188141	1662
seq.23694.3	P08243	ASNS	ASNS	-0.0494967	-0.0494967	0.0204735	2853	0.0156854	0.155679	-0.17608	-0.17608	0.0236338	2853	1.22713e-13	2.02714e-12	-0.0108311	-0.0108311	0.0210267	2852	0.606516	0.904684	-0.172794	-0.172794	0.0244825	2852	2.11427e-12	3.04396e-11																			-0.208846	-0.208846	0.034044	1668
seq.2748.3	P08476	INHBA	INHBA_4	-0.022413	-0.022413	0.0225176	2854	0.319647	0.640436	-0.161873	-0.161873	0.0260446	2854	5.87267e-10	5.21101e-09	0.0148429	0.0148429	0.0231743	2853	0.521905	0.873248	-0.166378	-0.166378	0.0269803	2853	7.95993e-10	7.32173e-09																			-0.162168	-0.162168	0.0376284	1669
seq.2750.3	P02647	APOA1	APOA1	0.0323585	0.0323585	0.0129721	2842	0.012671	0.137364	0.142855	0.142855	0.0148572	2842	1.46297e-21	1.08752e-19	0.000280357	0.000280357	0.0132421	2841	0.98311	0.998455	0.14277	0.14277	0.0153942	2841	3.43699e-20	2.2971e-18																			0.113707	0.113707	0.0207276	1662
seq.23706.13	Q9BVS5	TRMT61B	TRMT61B	-0.00970859	-0.00970859	0.0180417	2831	0.590537	0.824624	-0.0775137	-0.0775137	0.0209684	2831	0.000222577	0.000715568	0.00803867	0.00803867	0.018636	2830	0.666245	0.930761	-0.0799358	-0.0799358	0.0217102	2830	0.000235784	0.00078829																			-0.0933259	-0.0933259	0.0315122	1654
seq.2753.2	P02745	C1QA	C1QA	0.00455636	0.00455636	0.0127252	2833	0.720326	0.889707	0.0373102	0.0373102	0.0147991	2833	0.0117533	0.024912	-0.00402965	-0.00402965	0.0131641	2832	0.759544	0.955682	0.0385274	0.0385274	0.0153264	2832	0.011999	0.0260079																			0.0429397	0.0429397	0.0228125	1657
seq.2761.49	O76093	FGF18	FGF18	0.00237002	0.00237002	0.00802995	2837	0.767903	0.910162	0.0400893	0.0400893	0.00931619	2837	1.74057e-05	7.00635e-05	-0.00706433	-0.00706433	0.00828957	2836	0.394178	0.820225	0.0422275	0.0422275	0.00964858	2836	1.2493e-05	5.44328e-05																			0.0269529	0.0269529	0.0126457	1654
seq.23705.42	P17812	CTPS1	CTPS1	-0.0147148	-0.0147148	0.0246802	2854	0.551076	0.802262	-0.246984	-0.246984	0.028361	2854	5.11325e-18	1.98138e-16	0.0435505	0.0435505	0.0252239	2853	0.0843559	0.497597	-0.260203	-0.260203	0.0293666	2853	1.3723e-18	6.44979e-17																			-0.307593	-0.307593	0.0399755	1669
seq.2762.30	O95750	FGF19	FGF19_2	0.0364849	0.0364849	0.0346	2854	0.291754	0.613223	0.105234	0.105234	0.0402422	2854	0.00896918	0.0195982	0.0138627	0.0138627	0.0358087	2853	0.698688	0.93893	0.101027	0.101027	0.0416898	2853	0.0154424	0.0324869																			0.00212943	0.00212943	0.0589085	1669
seq.2770.51	P22362	CCL1	CCL1_2	-0.0302157	-0.0302157	0.0239608	2853	0.207396	0.5276	-0.23785	-0.23785	0.0275473	2853	9.66367e-18	3.50248e-16	0.0246668	0.0246668	0.0245061	2852	0.314233	0.771809	-0.24533	-0.24533	0.028532	2852	1.31097e-17	5.02653e-16																			-0.262736	-0.262736	0.0398123	1668
seq.2774.10	Q14005	IL16	IL16	-0.00738028	-0.00738028	0.0213116	2850	0.72914	0.892889	-0.200024	-0.200024	0.0245313	2850	5.22429e-16	1.2936e-14	0.040245	0.040245	0.0218165	2849	0.0651844	0.449686	-0.212267	-0.212267	0.0254032	2849	1.00111e-16	3.14356e-15																			-0.160891	-0.160891	0.035155	1668
seq.2775.54	Q96PD4	IL17F	IL17F_2	-0.0367251	-0.0367251	0.0121843	2833	0.00259997	0.0521784	-0.0684154	-0.0684154	0.0141751	2833	1.46357e-06	7.2009e-06	-0.023056	-0.023056	0.0125798	2832	0.06694	0.451954	-0.0614378	-0.0614378	0.0146718	2832	2.90666e-05	0.000116667																			-0.067892	-0.067892	0.0212095	1658
seq.2778.10	Q9GZX6	IL22	IL22_2	-0.000832537	-0.000832537	0.0157248	2839	0.95778	0.98607	0.0526915	0.0526915	0.0182803	2839	0.00397595	0.00955934	-0.0136004	-0.0136004	0.016269	2838	0.403241	0.823216	0.0568327	0.0568327	0.0189405	2838	0.00271806	0.00702663																			0.0757701	0.0757701	0.0272343	1660
seq.2783.18	P16619	CCL3L1	CCL3L1	-0.028726	-0.028726	0.0162856	2849	0.0778571	0.349563	-0.148207	-0.148207	0.0187712	2849	4.09191e-15	8.64045e-14	0.00471642	0.00471642	0.0166971	2848	0.777604	0.957713	-0.149637	-0.149637	0.0194444	2848	1.92695e-14	3.92119e-13																			-0.163439	-0.163439	0.0271259	1666
seq.23704.11	O14523	C2CD2L	C2CD2L	0.0429112	0.0429112	0.0186838	2849	0.0217079	0.186268	0.10077	0.10077	0.0216925	2849	3.54829e-06	1.63087e-05	0.0218115	0.0218115	0.0192985	2848	0.258479	0.728724	0.0941429	0.0941429	0.02247	2848	2.87803e-05	0.000115773																			0.074011	0.074011	0.0313068	1666
seq.2785.15	P80075	CCL8	CCL8_2	-0.00800245	-0.00800245	0.00709171	2837	0.259237	0.580732	0.0206027	0.0206027	0.0082412	2837	0.0124766	0.0262769	-0.0135393	-0.0135393	0.00733608	2836	0.0650581	0.449686	0.0247073	0.0247073	0.00853265	2836	0.00381301	0.00947078																			0.0236205	0.0236205	0.0127075	1659
seq.2788.55	P08254	MMP3	MMP3	0.00889774	0.00889774	0.0264798	2853	0.736881	0.896165	0.36294	0.36294	0.0300678	2853	9.34594e-33	3.78251e-30	-0.0776404	-0.0776404	0.026719	2852	0.00369119	0.0881649	0.386498	0.386498	0.0311038	2852	1.4565e-34	9.64603e-32																			0.369373	0.369373	0.0409095	1667
seq.23703.8	Q96HC4	PDLIM5	PDLIM5	0.0340291	0.0340291	0.0201044	2854	0.0906371	0.370118	0.1646	0.1646	0.0232145	2854	1.67867e-12	2.29009e-11	-0.00303484	-0.00303484	0.0206574	2853	0.883211	0.983858	0.165521	0.165521	0.0240501	2853	7.2093e-12	9.31202e-11																			0.165532	0.165532	0.0337447	1669
seq.2789.26	P09237	MMP7	MMP7_1	0.0320132	0.0320132	0.0289003	2838	0.268082	0.589203	0.242174	0.242174	0.033279	2838	4.39392e-13	6.65482e-12	-0.0239407	-0.0239407	0.029668	2837	0.419762	0.831194	0.249425	0.249425	0.0344728	2837	5.9448e-13	9.39433e-12																			0.257774	0.257774	0.0485	1658
seq.2790.54	P02775	PPBP	PPBP_3	-0.0673901	-0.0673901	0.0411527	2854	0.101624	0.387404	-0.451033	-0.451033	0.0471846	2854	2.4743e-21	1.72304e-19	0.0360569	0.0360569	0.041982	2853	0.390486	0.817346	-0.461976	-0.461976	0.048877	2853	6.70817e-21	4.98664e-19																			-0.446932	-0.446932	0.0692677	1669
seq.2796.62	P02671	FGA	FGA_1	0.0144552	0.0144552	0.00650085	2852	0.026254	0.205591	0.0300014	0.0300014	0.0075539	2852	7.31434e-05	0.000260945	0.0083136	0.0083136	0.00671933	2851	0.21609	0.684817	0.0274835	0.0274835	0.00782255	2851	0.000449356	0.00141042																			0.0242432	0.0242432	0.0107225	1668
seq.2875.15	P20226	TBP	TBP	0.046697	0.046697	0.0160722	2844	0.00369547	0.0661461	0.0742278	0.0742278	0.0187081	2844	7.43708e-05	0.000265013	0.0322491	0.0322491	0.0166221	2843	0.0524629	0.4092	0.0643999	0.0643999	0.019373	2843	0.000897967	0.00263035																			0.0627945	0.0627945	0.0262537	1660
seq.2877.3	P63279	UBE2I	UBE2I	0.0113215	0.0113215	0.0185741	2854	0.54222	0.797351	-0.116282	-0.116282	0.0215163	2854	7.04048e-08	4.37627e-07	0.0400839	0.0400839	0.0191316	2853	0.0362444	0.342977	-0.128448	-0.128448	0.0222737	2853	8.94671e-09	6.92634e-08																			-0.126859	-0.126859	0.0308582	1669
seq.23672.10	Q15008	PSMD6	PSMD6	0.021285	0.021285	0.0128887	2836	0.0987568	0.383908	0.0709349	0.0709349	0.0149497	2836	2.18939e-06	1.04246e-05	0.00579291	0.00579291	0.0133058	2835	0.663329	0.929835	0.0691773	0.0691773	0.0154872	2835	8.25319e-06	3.73909e-05																			0.0520034	0.0520034	0.0215533	1662
seq.2967.8	P19320	VCAM1	VCAM1_2	-0.0103661	-0.0103661	0.013957	2854	0.457713	0.74775	-0.0425701	-0.0425701	0.0162313	2854	0.00876948	0.0192253	-0.000894527	-0.000894527	0.0144435	2853	0.950621	0.993198	-0.0422986	-0.0422986	0.0168156	2853	0.0119429	0.0258941																			-0.0593907	-0.0593907	0.0239027	1669
seq.2969.11	P37023	ACVRL1	ACVRL1_2	-0.00883004	-0.00883004	0.013404	2837	0.510102	0.781618	-0.0790794	-0.0790794	0.0155327	2837	3.79126e-07	2.0782e-06	0.00971394	0.00971394	0.0138326	2836	0.482581	0.859595	-0.0820538	-0.0820538	0.0161011	2836	3.69387e-07	2.13232e-06																			-0.0738504	-0.0738504	0.0224445	1660
seq.23657.102	Q8WVV9	HNRNPLL	HNRNPLL	0.0222483	0.0222483	0.0132104	2841	0.0922613	0.373195	0.0761381	0.0761381	0.0153241	2841	7.14645e-07	3.70327e-06	0.00561656	0.00561656	0.0136313	2840	0.680346	0.93448	0.0744365	0.0744365	0.015873	2840	2.86809e-06	1.40417e-05																			0.0873742	0.0873742	0.0207502	1659
seq.2970.60	P15514	AREG	AREG	0.0233175	0.0233175	0.0131417	2851	0.0761167	0.346136	0.0485971	0.0485971	0.0152866	2851	0.00149327	0.00399211	0.0133807	0.0133807	0.0135924	2850	0.324991	0.774724	0.0445489	0.0445489	0.0158301	2850	0.0049236	0.0119164																			0.0473649	0.0473649	0.0220782	1669
seq.2972.57	P18075	BMP7	BMP7	0.00935516	0.00935516	0.0139704	2846	0.50314	0.778685	0.0511409	0.0511409	0.0162572	2846	0.00167375	0.0044003	-0.00220395	-0.00220395	0.0144467	2845	0.878759	0.982769	0.051809	0.051809	0.0168394	2845	0.00211326	0.00561866																			0.0394627	0.0394627	0.0226785	1665
seq.23654.6	Q9H553	ALG2	ALG2	0.01353	0.01353	0.0152759	2851	0.37585	0.688213	0.123827	0.123827	0.0176355	2851	2.73422e-12	3.60195e-11	-0.015276	-0.015276	0.0156919	2850	0.330388	0.778923	0.12847	0.12847	0.0182692	2850	2.53773e-12	3.55526e-11																			0.103706	0.103706	0.0252529	1666
seq.23650.2	Q08495	DMTN	DMTN	0.0229433	0.0229433	0.0169837	2847	0.176835	0.492635	0.105084	0.105084	0.0196929	2847	1.02418e-07	6.19574e-07	-0.000429223	-0.000429223	0.017504	2846	0.980438	0.998455	0.105213	0.105213	0.020391	2846	2.64223e-07	1.5662e-06																			0.0971618	0.0971618	0.0284935	1666
seq.2975.19	P29279	CCN2	CCN2	-0.0123917	-0.0123917	0.0121276	2833	0.306975	0.628096	-0.0672878	-0.0672878	0.0140661	2833	1.80923e-06	8.78097e-06	0.00280818	0.00280818	0.0125126	2832	0.82244	0.967772	-0.068137	-0.068137	0.0145684	2832	3.04704e-06	1.48182e-05																			-0.106373	-0.106373	0.0227958	1654
seq.2976.58	Q02413	DSG1	DSG1	-0.0476555	-0.0476555	0.0245501	2853	0.0523382	0.287979	-0.264438	-0.264438	0.0281852	2853	1.2764e-20	8.01603e-19	0.0126069	0.0126069	0.0250726	2852	0.615132	0.90744	-0.268281	-0.268281	0.0292064	2852	7.65264e-20	4.68483e-18																			-0.296846	-0.296846	0.0406197	1668
seq.23649.6	O95198	KLHL2	KLHL2	0.0300546	0.0300546	0.0120467	2842	0.012658	0.137364	0.0672626	0.0672626	0.0139706	2842	1.5522e-06	7.61981e-06	0.0160415	0.0160415	0.0124417	2841	0.197388	0.67007	0.0623879	0.0623879	0.0144715	2841	1.67992e-05	7.12766e-05																			0.0721784	0.0721784	0.0199976	1661
seq.2979.8	P42830	CXCL5	CXCL5	-0.00805565	-0.00805565	0.00841079	2840	0.338257	0.656072	-0.0474934	-0.0474934	0.00975822	2840	1.19484e-06	5.96193e-06	0.0028351	0.0028351	0.00868268	2839	0.744052	0.950697	-0.0483598	-0.0483598	0.0101139	2839	1.8287e-06	9.33573e-06																			-0.0616712	-0.0616712	0.0146937	1662
seq.2982.82	P56470	LGALS4	LGALS4	-0.0156313	-0.0156313	0.0105813	2846	0.139716	0.444378	-0.0395669	-0.0395669	0.0123052	2846	0.0013169	0.00356834	-0.00727233	-0.00727233	0.0109453	2845	0.506471	0.867678	-0.0373601	-0.0373601	0.0127467	2845	0.00340607	0.00857699																			-0.0251765	-0.0251765	0.0180215	1664
seq.2985.35	P09341	CXCL1	CXCL1	-0.00371587	-0.00371587	0.0247819	2849	0.88082	0.96002	-0.120008	-0.120008	0.0287675	2849	3.1143e-05	0.000119914	0.0246793	0.0246793	0.0255826	2848	0.334782	0.780305	-0.127462	-0.127462	0.0297873	2848	1.93878e-05	8.09865e-05																			-0.111673	-0.111673	0.0419636	1666
seq.23645.49	Q9UJ83	HACL1	HACL1	-0.0223474	-0.0223474	0.0106944	2841	0.0367396	0.242942	-0.0527164	-0.0527164	0.0124221	2841	2.26841e-05	8.95198e-05	-0.0113318	-0.0113318	0.0110495	2840	0.305193	0.762487	-0.0492826	-0.0492826	0.0128653	2840	0.000130561	0.000461494																			-0.0608355	-0.0608355	0.0181047	1658
seq.2986.49	P19876	CXCL3	CXCL3_2	-0.0385398	-0.0385398	0.0345126	2854	0.264222	0.586131	-0.299671	-0.299671	0.0397962	2854	6.7574e-14	1.17209e-12	0.0306463	0.0306463	0.0354081	2853	0.386828	0.815406	-0.308973	-0.308973	0.0412234	2853	8.7893e-14	1.62101e-12																			-0.284169	-0.284169	0.0582918	1669
seq.2987.37	P16403	H1-2	H1-2	0.098572	0.098572	0.0525808	2854	0.0609396	0.311322	0.181325	0.181325	0.0611601	2854	0.0030543	0.00758888	0.0621963	0.0621963	0.0544111	2853	0.2531	0.723596	0.162447	0.162447	0.0633473	2853	0.0103865	0.0229012																			0.21159	0.21159	0.0887009	1669
seq.23644.19	Q3LXA3	TKFC	TKFC	-0.0222571	-0.0222571	0.0221366	2854	0.314768	0.635732	-0.0845462	-0.0845462	0.0257282	2854	0.00102804	0.0028827	-0.00356782	-0.00356782	0.0228942	2853	0.876171	0.981757	-0.0834633	-0.0834633	0.0266543	2853	0.00175781	0.0047711																			-0.0553942	-0.0553942	0.038026	1669
seq.2989.17	P01579	IFNG	IFNG_2	0.0101507	0.0101507	0.00968432	2852	0.294654	0.616649	0.0305632	0.0305632	0.0112599	2852	0.00668071	0.0151193	0.00355245	0.00355245	0.0100211	2851	0.722992	0.945771	0.0294861	0.0294861	0.0116642	2851	0.0115278	0.0250762																			0.0222129	0.0222129	0.0165094	1668
seq.2991.9	P14778	IL1R1	IL1R1	0.00313922	0.00313922	0.0152829	2853	0.837269	0.937664	-0.101399	-0.101399	0.0176924	2853	1.10141e-08	7.82043e-08	0.0277017	0.0277017	0.0157333	2852	0.0783948	0.480325	-0.109799	-0.109799	0.0183181	2852	2.30429e-09	1.94067e-08																			-0.101143	-0.101143	0.0256184	1668
seq.2992.59	Q96F46	IL17RA	IL17RA	-0.0360088	-0.0360088	0.0285524	2853	0.207359	0.5276	-0.222746	-0.222746	0.0329961	2853	1.77577e-11	2.00877e-10	0.0148027	0.0148027	0.0293512	2852	0.614069	0.907123	-0.227235	-0.227235	0.0341795	2852	3.54016e-11	4.06143e-10																			-0.204039	-0.204039	0.0473403	1668
seq.2968.61	O95150	TNFSF15	TNFSF15_2	-0.0296386	-0.0296386	0.0127291	2849	0.0199599	0.177338	-0.110608	-0.110608	0.014696	2849	6.95492e-14	1.19779e-12	-0.00516828	-0.00516828	0.0130729	2848	0.692619	0.937105	-0.109034	-0.109034	0.0152278	2848	1.02066e-12	1.53627e-11																			-0.0929283	-0.0929283	0.0214425	1665
seq.23659.2	Q9Y6E2	BZW2	BZW2	0.0328651	0.0328651	0.0300714	2854	0.274529	0.595916	0.13068	0.13068	0.034932	2854	0.000186901	0.000610834	0.00386548	0.00386548	0.0310843	2853	0.901043	0.984533	0.129507	0.129507	0.0361894	2853	0.000351206	0.00112711																			0.0910782	0.0910782	0.050813	1669
seq.23670.11	Q9BQC3	DPH2	DPH2	0.0138463	0.0138463	0.0105859	2837	0.190982	0.508498	0.0734935	0.0734935	0.0122426	2837	2.18186e-09	1.772e-08	-0.00267023	-0.00267023	0.010895	2836	0.806406	0.963606	0.074297	0.074297	0.0126759	2836	5.12301e-09	4.11933e-08																			0.0767363	0.0767363	0.0190937	1658
seq.23661.61	Q9NQH7	XPNPEP3	XPNPEP3	0.0218577	0.0218577	0.0157949	2831	0.166514	0.479088	0.0571109	0.0571109	0.0183978	2831	0.00192663	0.00500552	0.0098526	0.0098526	0.0163309	2830	0.54635	0.8843	0.0541386	0.0541386	0.019048	2830	0.00451215	0.0110268																			0.0656543	0.0656543	0.0267128	1653
seq.2879.9	P01011	SERPINA3	SERPINA3_1	0.0088714	0.0088714	0.00746482	2854	0.234764	0.556591	0.0347098	0.0347098	0.00866865	2854	6.38506e-05	0.000230959	0.00117922	0.00117922	0.0077138	2853	0.87851	0.982769	0.0343519	0.0343519	0.00898068	2853	0.000133525	0.000470599																			0.0360068	0.0360068	0.0124007	1669
seq.2888.49	P10643	C7	C7_2	0.0221209	0.0221209	0.00876422	2854	0.0116566	0.130845	0.042966	0.042966	0.0101833	2854	2.52737e-05	9.88292e-05	0.0134113	0.0134113	0.00905816	2853	0.138829	0.599585	0.0388955	0.0388955	0.0105458	2853	0.000230032	0.000772249																			0.0259855	0.0259855	0.0149269	1669
seq.2889.37	Q16619	CTF1	CTF1_2	-0.0123047	-0.0123047	0.00874662	2839	0.159597	0.471094	-0.0606226	-0.0606226	0.0101015	2839	2.20485e-09	1.78868e-08	0.00133265	0.00133265	0.00900499	2838	0.882361	0.983858	-0.0610246	-0.0610246	0.010462	2838	6.05897e-09	4.80824e-08																			-0.0690157	-0.0690157	0.0143567	1660
seq.2891.1	P20273	CD22	CD22	-0.0163133	-0.0163133	0.0134831	2852	0.226415	0.547439	-0.10994	-0.10994	0.0155684	2852	2.05716e-12	2.75993e-11	0.00884065	0.00884065	0.0138481	2851	0.523265	0.874132	-0.112617	-0.112617	0.0161249	2851	3.55442e-12	4.83999e-11																			-0.138582	-0.138582	0.022311	1668
seq.2911.27	P21741	MDK	MDK	-0.0296906	-0.0296906	0.0116452	2843	0.0108369	0.125114	-0.0802103	-0.0802103	0.013491	2843	3.09296e-09	2.42542e-08	-0.0125365	-0.0125365	0.0120041	2842	0.296409	0.756866	-0.0763939	-0.0763939	0.013977	2842	5.01037e-08	3.37655e-07																			-0.0947736	-0.0947736	0.0197045	1661
seq.2913.1	P55773	CCL23	CCL23_1	0.000561585	0.000561585	0.014569	2852	0.969255	0.990038	0.0526148	0.0526148	0.0169342	2852	0.00190849	0.00496372	-0.0120194	-0.0120194	0.015065	2851	0.425029	0.834351	0.0562585	0.0562585	0.0175403	2851	0.00135429	0.00380191																			0.0721286	0.0721286	0.0246831	1667
seq.2915.6	P12004	PCNA	PCNA_2	0.000364465	0.000364465	0.00967863	2831	0.969964	0.990038	0.0337937	0.0337937	0.0112648	2831	0.00272379	0.00684471	-0.00760928	-0.00760928	0.0100016	2830	0.446838	0.845904	0.036079	0.036079	0.0116592	2830	0.00199091	0.00533815																			0.000126689	0.000126689	0.0179969	1657
seq.23669.20	O94808	GFPT2	GFPT2	-0.00809071	-0.00809071	0.00930039	2838	0.384411	0.695006	0.034087	0.034087	0.0108128	2838	0.00163584	0.00430687	-0.0167973	-0.0167973	0.00960984	2837	0.080584	0.485972	0.0391523	0.0391523	0.0111906	2837	0.000474761	0.00147931																			0.0324658	0.0324658	0.0161173	1663
seq.2917.3	O14788	TNFSF11	TNFSF11_2	-0.034063	-0.034063	0.0217643	2849	0.117674	0.416031	-0.192578	-0.192578	0.0250989	2849	2.29491e-14	4.27581e-13	0.00944283	0.00944283	0.0223183	2848	0.672256	0.933411	-0.195429	-0.195429	0.0259911	2848	7.3478e-14	1.36553e-12																			-0.22947	-0.22947	0.0361992	1667
seq.23668.281	Q9NQG6	MIEF1	MIEF1	-0.00561832	-0.00561832	0.0104069	2848	0.589333	0.823573	-0.0375525	-0.0375525	0.0120963	2848	0.00192497	0.00500479	0.00300744	0.00300744	0.0107649	2847	0.779978	0.958225	-0.0384666	-0.0384666	0.0125329	2847	0.00216618	0.00574258																			-0.0509059	-0.0509059	0.0176784	1665
seq.2944.66	P41271	NBL1	NBL1	-0.0143374	-0.0143374	0.0164134	2847	0.382456	0.693773	-0.112315	-0.112315	0.01901	2847	3.86845e-09	2.96649e-08	0.0117659	0.0117659	0.0169098	2846	0.486609	0.860789	-0.115912	-0.115912	0.019702	2846	4.49153e-09	3.62758e-08																			-0.0758566	-0.0758566	0.0287596	1667
seq.2946.52	P00746	CFD	CFD_2	-0.0114071	-0.0114071	0.0107969	2853	0.290822	0.612501	-0.0395972	-0.0395972	0.0125499	2853	0.00162064	0.00427611	-0.00272037	-0.00272037	0.0111686	2852	0.80758	0.963606	-0.0387711	-0.0387711	0.013002	2852	0.00288854	0.00742258																			-0.0436364	-0.0436364	0.0182828	1668
seq.2948.58	P10912	GHR	GHR	-0.0471048	-0.0471048	0.0165801	2852	0.00452857	0.0748375	-0.0969396	-0.0969396	0.0192453	2852	5.02191e-07	2.69005e-06	-0.0273089	-0.0273089	0.0171139	2851	0.110662	0.555844	-0.0886761	-0.0886761	0.0199248	2851	8.89387e-06	4.00624e-05																			-0.0779524	-0.0779524	0.0288755	1668
seq.2949.6	O15496	PLA2G10	PLA2G10	0.00884194	0.00884194	0.0117284	2844	0.450975	0.743027	-0.0338389	-0.0338389	0.0136389	2844	0.0131565	0.0275275	0.0176389	0.0176389	0.0121359	2843	0.14621	0.607955	-0.0392021	-0.0392021	0.0141266	2843	0.00555543	0.0132044																			-0.0476411	-0.0476411	0.0195021	1664
seq.2468.62	P78556	CCL20	CCL20	0.0148806	0.0148806	0.0103051	2832	0.148847	0.454084	0.038716	0.038716	0.0119751	2832	0.00123892	0.00338414	0.00668905	0.00668905	0.0106569	2831	0.53027	0.876365	0.0366935	0.0366935	0.0124023	2831	0.00311596	0.00792314																			0.0482439	0.0482439	0.0175238	1656
seq.2960.66	P27918	CFP	CFP	0.0138792	0.0138792	0.01048	2852	0.185489	0.502208	0.0415006	0.0415006	0.0121794	2852	0.000664859	0.00194596	0.00492695	0.00492695	0.0108376	2851	0.649419	0.923249	0.0400064	0.0400064	0.0126168	2851	0.00153585	0.00423814																			0.0427198	0.0427198	0.0173524	1669
seq.2961.1	P04070	PROC	PROC_1	0.0159232	0.0159232	0.00924091	2852	0.0849743	0.360637	0.0308278	0.0308278	0.0107504	2852	0.00416625	0.00996753	0.00969355	0.00969355	0.00956139	2851	0.310753	0.766623	0.0278923	0.0278923	0.0111334	2851	0.0122908	0.0265929																			-0.00172614	-0.00172614	0.0157536	1668
seq.2962.50	P12272	PTHLH	PTHLH	-0.029399	-0.029399	0.0116646	2838	0.0117777	0.131302	-0.0672106	-0.0672106	0.0135142	2838	6.97332e-07	3.62344e-06	-0.0154137	-0.0154137	0.0120393	2837	0.200551	0.673537	-0.0625552	-0.0625552	0.0139934	2837	8.11584e-06	3.68144e-05																			-0.071637	-0.071637	0.0200964	1662
seq.23663.28	P21283	ATP6V1C1	ATP6V1C1	0.022596	0.022596	0.019727	2854	0.252125	0.574357	0.1649	0.1649	0.0227638	2854	5.57983e-13	8.21193e-12	-0.0153738	-0.0153738	0.0202544	2853	0.447894	0.845904	0.169566	0.169566	0.0235809	2853	8.18935e-13	1.2613e-11																			0.138643	0.138643	0.0344589	1669
seq.2747.3	Q9BZM4	ULBP3	ULBP3	0.00507444	0.00507444	0.0102244	2841	0.619717	0.839308	0.0355224	0.0355224	0.0118673	2841	0.00278343	0.00698014	-0.00316435	-0.00316435	0.0105814	2840	0.764925	0.956963	0.0364879	0.0364879	0.0123004	2840	0.00303827	0.00774722																			0.0244665	0.0244665	0.0174147	1663
seq.23767.1	Q9H6J7	C11orf49	C11orf49_2	-0.0146624	-0.0146624	0.00996226	2848	0.141186	0.446139	0.0421811	0.0421811	0.0115802	2848	0.000274805	0.000867793	-0.0258573	-0.0258573	0.0102892	2847	0.012024	0.191255	0.0500296	0.0500296	0.0119836	2847	3.07123e-05	0.000122262																			0.0511695	0.0511695	0.0168708	1665
seq.25480.21	Q9BSL1	UBAC1	UBAC1	-0.00964779	-0.00964779	0.0218228	2846	0.658452	0.860831	-0.0935241	-0.0935241	0.0253357	2846	0.000227213	0.000728496	0.0121259	0.0121259	0.0225539	2845	0.590869	0.900998	-0.0972025	-0.0972025	0.0262463	2845	0.000216709	0.000729876																			-0.11527	-0.11527	0.0368344	1664
seq.24244.81	Q96NA2	RILP	RILP	0.0152593	0.0152593	0.0232968	2853	0.512522	0.782148	-0.0944482	-0.0944482	0.0270582	2853	0.00048932	0.0014718	0.0390681	0.0390681	0.0240746	2852	0.104744	0.545045	-0.106301	-0.106301	0.0280192	2852	0.000151402	0.000525974																			-0.152572	-0.152572	0.0378256	1669
seq.24252.85	Q9H3J6	C12orf65	C12orf65	0.0126956	0.0126956	0.0116733	2839	0.276875	0.598172	0.0340168	0.0340168	0.0135795	2839	0.0123004	0.0259508	0.00541926	0.00541926	0.0120859	2838	0.653903	0.925683	0.0323651	0.0323651	0.0140721	2838	0.0215233	0.043357																			0.0238949	0.0238949	0.0202302	1661
seq.25904.17	Q92608	DOCK2	DOCK2	0.00604995	0.00604995	0.0050563	2843	0.231595	0.553352	-0.016132	-0.016132	0.00587662	2843	0.00608705	0.0139272	0.0103796	0.0103796	0.00522983	2842	0.0472738	0.391352	-0.0192863	-0.0192863	0.00608481	2842	0.0015428	0.00425409																			-0.0119869	-0.0119869	0.0085914	1665
seq.25912.131	P62942	FKBP1A	FKBP1A	0.00346394	0.00346394	0.016895	2842	0.837566	0.937852	0.123942	0.123942	0.0195402	2842	2.61424e-10	2.45998e-09	-0.0259594	-0.0259594	0.0173706	2841	0.135171	0.595206	0.131803	0.131803	0.0202318	2841	8.58647e-11	9.25331e-10																			0.167875	0.167875	0.0288158	1663
seq.25917.12	P06865	HEXA	HEXA	0.001885	0.001885	0.00904201	2834	0.834876	0.936549	-0.0248335	-0.0248335	0.0105309	2834	0.0184339	0.0371585	0.00791371	0.00791371	0.00935085	2833	0.397452	0.821183	-0.027216	-0.027216	0.0109012	2833	0.0125954	0.0271633																			-0.0207327	-0.0207327	0.0144831	1659
seq.25921.3	P05111	INHA	INHA_2	0.0266844	0.0266844	0.0124758	2845	0.0325291	0.229627	0.0988995	0.0988995	0.0144289	2845	8.75385e-12	1.04888e-10	0.00482141	0.00482141	0.0128322	2844	0.707147	0.941452	0.0974308	0.0974308	0.0149511	2844	8.47398e-11	9.14562e-10																			0.104641	0.104641	0.0206266	1663
seq.24247.13	Q8WUR7	C15orf40	C15orf40	0.0020982	0.0020982	0.011906	2849	0.860125	0.949624	-0.0525266	-0.0525266	0.0138274	2849	0.000148476	0.000496396	0.0148242	0.0148242	0.0122977	2848	0.228129	0.696754	-0.0570123	-0.0570123	0.0143183	2848	7.01117e-05	0.000262064																			-0.0594767	-0.0594767	0.01997	1665
seq.25922.7	O75197	LRP5	LRP5	-0.00699775	-0.00699775	0.00857416	2841	0.414486	0.715529	-0.0438779	-0.0438779	0.00995045	2841	1.07389e-05	4.5117e-05	0.00301876	0.00301876	0.00885263	2840	0.733128	0.947524	-0.044793	-0.044793	0.0103075	2840	1.43725e-05	6.17773e-05																			-0.0353015	-0.0353015	0.014783	1663
seq.25941.4	Q15646	OASL	OASL	0.0449081	0.0449081	0.0163198	2849	0.00596536	0.0886738	0.122304	0.122304	0.0188741	2849	1.07696e-10	1.07328e-09	0.0187335	0.0187335	0.0168049	2848	0.265044	0.734007	0.116612	0.116612	0.0195518	2848	2.76036e-09	2.29034e-08																			0.120592	0.120592	0.0273559	1666
seq.25947.116	Q8NEB9	PIK3C3	PIK3C3	0.0138976	0.0138976	0.01609	2832	0.387804	0.697224	0.0518396	0.0518396	0.0187072	2832	0.00562321	0.0129718	0.0025296	0.0025296	0.0166413	2831	0.879192	0.982801	0.0510767	0.0510767	0.0193719	2831	0.00841906	0.0189709																			0.0355189	0.0355189	0.0271447	1658
seq.24237.115	P54284	CACNB3	CACNB3	0.0112313	0.0112313	0.0153978	2844	0.465813	0.75097	0.0814628	0.0814628	0.0178598	2844	5.30073e-06	2.36038e-05	-0.00780719	-0.00780719	0.0159108	2843	0.623687	0.912388	0.0838642	0.0838642	0.0185206	2843	6.19445e-06	2.87614e-05																			0.0690666	0.0690666	0.0255385	1664
seq.2744.57	P01857	IGHG1	IGHG1	0.0109024	0.0109024	0.00858462	2847	0.204192	0.524335	0.0470978	0.0470978	0.00995513	2847	2.34303e-06	1.11199e-05	0.000378112	0.000378112	0.00886144	2846	0.965968	0.997015	0.0469831	0.0469831	0.0103135	2846	5.44671e-06	2.55336e-05																			0.038323	0.038323	0.0144543	1666
seq.25956.9	Q13905	RAPGEF1	RAPGEF1	-0.00422809	-0.00422809	0.0114692	2850	0.712417	0.886711	-0.113841	-0.113841	0.0131759	2850	9.19812e-18	3.38426e-16	0.0228452	0.0228452	0.0117224	2849	0.051412	0.406222	-0.120777	-0.120777	0.0136418	2849	1.46078e-18	6.73532e-17																			-0.126238	-0.126238	0.0190447	1666
seq.25960.15	P13797	PLS3	PLS3	-0.0796848	-0.0796848	0.0319931	2854	0.0128061	0.137867	-0.262092	-0.262092	0.0369638	2854	1.67774e-12	2.29009e-11	-0.0225275	-0.0225275	0.0328897	2853	0.493436	0.863691	-0.255254	-0.255254	0.0382914	2853	3.14146e-11	3.6442e-10																			-0.251947	-0.251947	0.0535527	1669
seq.25962.51	Q9H4A3	WNK1	WNK1	0.0444516	0.0444516	0.0188738	2852	0.0185802	0.170905	0.0698819	0.0698819	0.0219636	2852	0.0014798	0.0039619	0.0309444	0.0309444	0.019525	2851	0.11311	0.560167	0.0605131	0.0605131	0.0227396	2851	0.00783141	0.0178454																			0.0661626	0.0661626	0.0331133	1668
seq.25963.2	Q9HAV4	XPO5	XPO5	-0.0297059	-0.0297059	0.0244884	2853	0.225207	0.546151	-0.0917673	-0.0917673	0.0284615	2853	0.00127721	0.00347832	-0.00983184	-0.00983184	0.0253288	2852	0.697921	0.93893	-0.0887852	-0.0887852	0.0294842	2852	0.00262434	0.00682797																			-0.138391	-0.138391	0.0409224	1668
seq.2602.2	O15123	ANGPT2	ANGPT2_2	-0.0353551	-0.0353551	0.0239339	2854	0.139733	0.444378	-0.233515	-0.233515	0.0275305	2854	3.49901e-17	1.12789e-15	0.0181691	0.0181691	0.0244958	2853	0.458315	0.850815	-0.23903	-0.23903	0.0285189	2853	8.09676e-17	2.58578e-15																			-0.199748	-0.199748	0.0395283	1669
seq.2603.61	P33681	CD80	CD80_2	-0.0237301	-0.0237301	0.012773	2839	0.0632964	0.316482	-0.107088	-0.107088	0.0147458	2839	4.89156e-13	7.28732e-12	0.000136198	0.000136198	0.0131149	2838	0.991715	0.998549	-0.107129	-0.107129	0.0152711	2838	2.86041e-12	3.96916e-11																			-0.141041	-0.141041	0.0215849	1659
seq.2605.49	P28908	TNFRSF8	TNFRSF8	-0.012029	-0.012029	0.0159669	2849	0.451289	0.743027	-0.124875	-0.124875	0.0184548	2849	1.59527e-11	1.81871e-10	0.0170502	0.0170502	0.0164079	2848	0.298825	0.757466	-0.130049	-0.130049	0.0191145	2848	1.23823e-11	1.52347e-10																			-0.14986	-0.14986	0.0266579	1667
seq.2611.72	Q06418	TYRO3	TYRO3_2	0.00456056	0.00456056	0.0127479	2846	0.720557	0.889707	-0.11902	-0.11902	0.014678	2846	7.51909e-16	1.81982e-14	0.0332822	0.0332822	0.0130366	2845	0.0107325	0.176205	-0.129066	-0.129066	0.0151826	2845	2.99061e-17	1.07323e-15																			-0.144537	-0.144537	0.0205281	1663
seq.2612.5	P55010	EIF5	EIF5	0.00912953	0.00912953	0.0169272	2849	0.589694	0.823762	0.0669026	0.0669026	0.0196738	2849	0.000681654	0.00199112	-0.00628865	-0.00628865	0.0175027	2848	0.7194	0.944684	0.0688135	0.0688135	0.0203829	2848	0.00074523	0.00221682																			0.0958734	0.0958734	0.0278196	1664
seq.2590.69	Q01973	ROR1	ROR1_1	0.0391648	0.0391648	0.0141142	2854	0.00555851	0.0854299	0.119765	0.119765	0.0163009	2854	2.63048e-13	4.13889e-12	0.0132471	0.0132471	0.0145033	2853	0.361117	0.797267	0.115744	0.115744	0.0168853	2853	8.72263e-12	1.11092e-10																			0.115339	0.115339	0.0238268	1669
seq.25898.4	Q9BWS9	CHID1	CHID1	0.00236694	0.00236694	0.0120437	2829	0.84421	0.941529	0.0386861	0.0386861	0.0140021	2829	0.00576662	0.0132607	-0.00688444	-0.00688444	0.0124713	2828	0.580977	0.896627	0.0408017	0.0408017	0.0145188	2828	0.00498415	0.0120469																			0.0283115	0.0283115	0.0193705	1655
seq.25895.29	P51878	CASP5	CASP5	0.00179387	0.00179387	0.0102617	2831	0.86124	0.950051	0.030575	0.030575	0.0119385	2831	0.0104874	0.0224737	-0.00536787	-0.00536787	0.0106137	2830	0.613073	0.906529	0.0321949	0.0321949	0.0123622	2830	0.00925452	0.0207061																			0.0375544	0.0375544	0.017174	1655
seq.24253.5	Q8IYD1	GSPT2	GSPT2	-0.00522073	-0.00522073	0.012121	2834	0.666705	0.865341	-0.0509939	-0.0509939	0.0140876	2834	0.000300025	0.000938463	0.00662716	0.00662716	0.0125271	2833	0.596829	0.901565	-0.0530041	-0.0530041	0.0145928	2833	0.000285986	0.000936785																			-0.0705616	-0.0705616	0.0197956	1658
seq.25481.66	Q9UBB4	ATXN10	ATXN10	-0.00846979	-0.00846979	0.0123789	2847	0.493898	0.771631	0.07919	0.07919	0.0143409	2847	3.65449e-08	2.39847e-07	-0.0280669	-0.0280669	0.012745	2846	0.0277321	0.305511	0.0876964	0.0876964	0.0148427	2846	3.86454e-09	3.15265e-08																			0.0782498	0.0782498	0.0199448	1664
seq.24268.21	Q13480	GAB1	GAB1	-0.00467816	-0.00467816	0.0179437	2851	0.794332	0.920049	0.0549449	0.0549449	0.02086	2851	0.00848441	0.0186452	-0.018226	-0.018226	0.0185644	2850	0.326295	0.776042	0.0604762	0.0604762	0.0216075	2850	0.005163	0.0124134																			0.0406835	0.0406835	0.0319722	1667
seq.25484.120	A6NKF2	ARID3C	ARID3C	0.0321371	0.0321371	0.0240417	2854	0.18142	0.498546	0.140878	0.140878	0.0278746	2854	4.59978e-07	2.48955e-06	0.000634496	0.000634496	0.0248043	2853	0.979594	0.998455	0.140685	0.140685	0.028878	2853	1.16682e-06	6.15963e-06																			0.171854	0.171854	0.0406206	1669
seq.24263.6	Q16625	OCLN	OCLN	0.00624956	0.00624956	0.00983898	2838	0.52536	0.788983	0.0399484	0.0399484	0.0114368	2838	0.000485001	0.00146062	-0.0029328	-0.0029328	0.0101753	2837	0.773193	0.956963	0.040843	0.040843	0.0118523	2837	0.000577227	0.00177057																			0.0564485	0.0564485	0.0168028	1656
seq.24260.4	Q86TU7	SETD3	SETD3	0.017916	0.017916	0.0185774	2854	0.334929	0.65215	0.0812813	0.0812813	0.0215785	2854	0.000168708	0.000557134	-0.000305479	-0.000305479	0.0192017	2853	0.987308	0.998455	0.081374	0.081374	0.0223553	2853	0.000277441	0.000912074																			0.0525536	0.0525536	0.0315425	1669
seq.25491.54	Q9C0E8	LNPK	LNPK	0.0143724	0.0143724	0.00891913	2835	0.107201	0.397234	0.0279184	0.0279184	0.0103719	2835	0.00714972	0.0160907	0.00871635	0.00871635	0.00923051	2834	0.345098	0.788373	0.0252765	0.0252765	0.0107428	2834	0.018696	0.0383016																			0.0261567	0.0261567	0.0141915	1655
seq.25492.7	O60784	TOM1	TOM1	-0.00401175	-0.00401175	0.0114259	2829	0.725533	0.891664	-0.0484396	-0.0484396	0.0132871	2829	0.000271569	0.000858298	0.00735105	0.00735105	0.0118112	2828	0.533741	0.877934	-0.0506789	-0.0506789	0.013767	2828	0.000236496	0.000789946																			-0.0591449	-0.0591449	0.0196685	1652
seq.25493.11	A6H8Z2	FAM221B	FAM221B	0.00464794	0.00464794	0.0116373	2839	0.689628	0.876167	0.113795	0.113795	0.013384	2839	2.95757e-17	9.66184e-16	-0.0222974	-0.0222974	0.0118973	2838	0.0610107	0.436194	0.120555	0.120555	0.0138557	2838	5.48606e-18	2.24528e-16																			0.126165	0.126165	0.018415	1663
seq.25497.35	Q9UDX3	SEC14L4	SEC14L4	-0.0286999	-0.0286999	0.0174156	2850	0.0994741	0.385065	-0.133488	-0.133488	0.0201347	2850	4.00625e-11	4.22543e-10	0.00145705	0.00145705	0.017921	2849	0.935206	0.990903	-0.133933	-0.133933	0.0208683	2849	1.61118e-10	1.65084e-09																			-0.127163	-0.127163	0.0287065	1666
seq.2571.12	P17936	IGFBP3	IGFBP3	0.0006215	0.0006215	0.0126448	2850	0.960803	0.987785	0.0549459	0.0549459	0.0146877	2850	0.000186951	0.000610834	-0.0124771	-0.0124771	0.0130624	2849	0.339562	0.783811	0.0587196	0.0587196	0.01521	2849	0.000115629	0.000412112																			0.0386068	0.0386068	0.0220784	1667
seq.24259.24	Q8IVH2	FOXP4	FOXP4	0.0152984	0.0152984	0.0161852	2847	0.344635	0.661306	0.113442	0.113442	0.0187087	2847	1.50679e-09	1.25595e-08	-0.010934	-0.010934	0.0166649	2846	0.511807	0.868146	0.116766	0.116766	0.0193841	2846	1.92292e-09	1.6365e-08																			0.081881	0.081881	0.027738	1665
seq.24256.7	Q2TBA0	KLHL40	KLHL40	0.00577182	0.00577182	0.0109373	2830	0.597736	0.828325	0.0623323	0.0623323	0.0126861	2830	9.45878e-07	4.79188e-06	-0.00880937	-0.00880937	0.0112841	2829	0.43505	0.839387	0.0650128	0.0650128	0.0131434	2829	8.00047e-07	4.34624e-06																			0.0793595	0.0793595	0.018068	1657
seq.2579.17	P14780	MMP9	MMP9	-0.0251114	-0.0251114	0.0311942	2854	0.420885	0.718336	-0.188101	-0.188101	0.0361505	2854	2.09678e-07	1.19993e-06	0.0182489	0.0182489	0.0321668	2853	0.570541	0.893217	-0.19364	-0.19364	0.0374498	2853	2.49405e-07	1.48562e-06																			-0.219309	-0.219309	0.052178	1669
seq.24255.38	Q9Y6I3	EPN1	EPN1	0.0361435	0.0361435	0.0166186	2854	0.0297212	0.216519	0.150381	0.150381	0.0191584	2854	5.86496e-15	1.20696e-13	0.00264984	0.00264984	0.0170481	2853	0.87649	0.981757	0.149577	0.149577	0.019848	2853	6.46173e-14	1.20702e-12																			0.140318	0.140318	0.0280428	1669
seq.2580.83	P05164	MPO	MPO	0.0361366	0.0361366	0.0199769	2851	0.0705682	0.334041	0.122279	0.122279	0.0231713	2851	1.41029e-07	8.29328e-07	0.00952632	0.00952632	0.0206005	2850	0.643807	0.919635	0.119398	0.119398	0.0239973	2850	6.89543e-07	3.79692e-06																			0.1526	0.1526	0.0339589	1667
seq.2585.2	P01236	PRL	PRL_2	-0.0108295	-0.0108295	0.0260212	2852	0.677308	0.87113	0.190946	0.190946	0.0300869	2852	2.55399e-10	2.41321e-09	-0.0575	-0.0575	0.0267491	2851	0.0316704	0.321796	0.208403	0.208403	0.0311452	2851	2.65223e-11	3.10635e-10																			0.193579	0.193579	0.043977	1668
seq.25879.6	Q92993	KAT5	KAT5	-0.00597752	-0.00597752	0.0224674	2854	0.790217	0.918306	-0.116344	-0.116344	0.0260668	2854	8.38333e-06	3.60736e-05	0.0215384	0.0215384	0.0231922	2853	0.353127	0.792169	-0.122881	-0.122881	0.0270011	2853	5.56325e-06	2.6013e-05																			-0.137172	-0.137172	0.0387087	1669
seq.25880.14	P09917	ALOX5	ALOX5	-0.00498282	-0.00498282	0.0125036	2833	0.690282	0.876692	-0.0400883	-0.0400883	0.0145463	2833	0.00589017	0.0135277	0.00423971	0.00423971	0.0129328	2832	0.743068	0.950026	-0.0413709	-0.0413709	0.0150654	2832	0.00606918	0.0142626																			-0.0478529	-0.0478529	0.0230428	1655
seq.25889.108	O14862	AIM2	AIM2	0.0114903	0.0114903	0.00987322	2837	0.244611	0.566484	0.0672025	0.0672025	0.0114218	2837	4.48124e-09	3.41127e-08	-0.0037537	-0.0037537	0.0101658	2836	0.711971	0.942438	0.0683362	0.0683362	0.0118289	2836	8.4294e-09	6.55293e-08																			0.0685074	0.0685074	0.0163399	1659
seq.4886.3	P80098	CCL7	CCL7_2	-0.0100888	-0.0100888	0.00866127	2834	0.244189	0.566484	-0.0302218	-0.0302218	0.0100811	2834	0.00274246	0.00688688	-0.00362295	-0.00362295	0.00895581	2833	0.685849	0.934956	-0.0291294	-0.0291294	0.010438	2833	0.00529441	0.0126958																			-0.0278009	-0.0278009	0.0147274	1658
seq.2617.56	P21860	ERBB3	ERBB3	-0.00862426	-0.00862426	0.0101707	2852	0.396538	0.702866	-0.0383543	-0.0383543	0.0118129	2852	0.00118049	0.00324402	-1.47223e-05	-1.47223e-05	0.0105203	2851	0.998884	0.99957	-0.0383499	-0.0383499	0.0122398	2851	0.00174664	0.0047461																			-0.0548245	-0.0548245	0.0173857	1668
seq.24235.2	Q9H4M9	EHD1	EHD1	0.035255	0.035255	0.0235776	2854	0.134953	0.437837	0.128755	0.128755	0.0273546	2854	2.63535e-06	1.23702e-05	0.00689224	0.00689224	0.0243413	2853	0.777082	0.957713	0.126663	0.126663	0.028339	2853	8.14341e-06	3.69165e-05																			0.120675	0.120675	0.0401563	1669
seq.2692.74	P14555	PLA2G2A	PLA2G2A	0.0148414	0.0148414	0.0190577	2846	0.436187	0.731346	0.0607699	0.0607699	0.0221518	2846	0.00611987	0.0139935	0.00123246	0.00123246	0.0197284	2845	0.950192	0.993198	0.0603937	0.0603937	0.0229591	2845	0.00857224	0.0192743																			0.0490318	0.0490318	0.0332225	1665
seq.24050.26	P49841	GSK3B	GSK3B_1	0.0329706	0.0329706	0.0250475	2854	0.188172	0.505638	0.171725	0.171725	0.0289924	2854	3.53721e-09	2.73552e-08	-0.00588233	-0.00588233	0.0257988	2853	0.819657	0.967105	0.17351	0.17351	0.0300359	2853	8.43741e-09	6.55293e-08																			0.137941	0.137941	0.0423441	1669
seq.2693.20	P13725	OSM	OSM_2	-0.0314521	-0.0314521	0.0256393	2854	0.220032	0.539707	-0.231931	-0.231931	0.0295408	2854	5.78157e-15	1.19317e-13	0.0219761	0.0219761	0.0262838	2853	0.403163	0.823216	-0.238601	-0.238601	0.0306005	2853	8.79651e-15	1.89593e-13																			-0.267916	-0.267916	0.0423175	1669
seq.23967.8	Q9BTK6	PAGR1	PAGR1	0.0365932	0.0365932	0.020192	2854	0.0700508	0.33289	0.116515	0.116515	0.0234204	2854	6.91394e-07	3.59515e-06	0.0112687	0.0112687	0.0208397	2853	0.588736	0.900973	0.113095	0.113095	0.0242623	2853	3.28582e-06	1.589e-05																			0.102535	0.102535	0.0338909	1669
seq.2695.25	P16284	PECAM1	PECAM1	-0.0161575	-0.0161575	0.0145253	2851	0.266072	0.587373	-0.122841	-0.122841	0.0167683	2851	3.07654e-13	4.74843e-12	0.0122623	0.0122623	0.0149136	2850	0.411021	0.827311	-0.126578	-0.126578	0.0173742	2850	4.13183e-13	6.77937e-12																			-0.149113	-0.149113	0.0239555	1666
seq.23949.12	P05556	ITGB1	ITGB1	-0.00574297	-0.00574297	0.0240579	2846	0.811344	0.925805	-0.0703738	-0.0703738	0.0279767	2846	0.0119429	0.0252772	0.0106702	0.0106702	0.0248883	2845	0.668158	0.930761	-0.0735987	-0.0735987	0.0289742	2845	0.0111333	0.0243562																			-0.0831485	-0.0831485	0.0409044	1662
seq.2697.7	P02776	PF4	PF4	-0.0544718	-0.0544718	0.0431167	2854	0.206563	0.52708	-0.39484	-0.39484	0.0496651	2854	2.66067e-15	5.83825e-14	0.0364169	0.0364169	0.0441894	2853	0.409947	0.827068	-0.405893	-0.405893	0.0514469	2853	4.28355e-15	1.00481e-13																			-0.420415	-0.420415	0.0735503	1669
seq.2704.74	O14836	TNFRSF13B	TNFRSF13B	-0.0133484	-0.0133484	0.0124545	2840	0.283915	0.606012	-0.0787464	-0.0787464	0.0144372	2840	5.33572e-08	3.39362e-07	0.00458305	0.00458305	0.0128381	2839	0.721126	0.944769	-0.0801383	-0.0801383	0.0149565	2839	9.08414e-08	5.84095e-07																			-0.0890422	-0.0890422	0.020553	1659
seq.2705.5	O15444	CCL25	CCL25_2	0.018694	0.018694	0.0149447	2848	0.211083	0.531539	-0.0469817	-0.0469817	0.0173782	2848	0.00690236	0.0155822	0.0313387	0.0313387	0.0154554	2847	0.0426853	0.374318	-0.0564868	-0.0564868	0.0179902	2847	0.00170755	0.00465375																			-0.045247	-0.045247	0.0255011	1666
seq.23903.3	P00505	GOT2	GOT2_2	-0.0017817	-0.0017817	0.0183522	2854	0.922667	0.972975	-0.108711	-0.108711	0.0212693	2854	3.41272e-07	1.88489e-06	0.0242063	0.0242063	0.0189211	2853	0.200885	0.673537	-0.116058	-0.116058	0.0220286	2853	1.4778e-07	9.08505e-07																			-0.107389	-0.107389	0.0307793	1669
seq.2708.54	Q9UNG2	TNFSF18	TNFSF18	-0.011441	-0.011441	0.0096722	2846	0.236957	0.559013	-0.0849751	-0.0849751	0.0111571	2846	3.53188e-14	6.4164e-13	0.00807456	0.00807456	0.00991932	2845	0.4157	0.829464	-0.0874213	-0.0874213	0.0115554	2845	5.18707e-14	9.91805e-13																			-0.103162	-0.103162	0.016155	1664
seq.2711.6	P26992	CNTFR	CNTFR_2	0.00379469	0.00379469	0.0143466	2854	0.791413	0.918942	-0.078288	-0.078288	0.0166386	2854	2.65677e-06	1.24547e-05	0.0228802	0.0228802	0.0147997	2853	0.122218	0.576109	-0.0852325	-0.0852325	0.0172304	2853	7.98802e-07	4.34274e-06																			-0.0785515	-0.0785515	0.0240962	1669
seq.2381.52	P01031	C5	C5_1	0.00326839	0.00326839	0.00544308	2839	0.548243	0.80112	0.023038	0.023038	0.00632563	2839	0.000275359	0.000869147	-0.00201017	-0.00201017	0.00562505	2838	0.720848	0.944769	0.0236468	0.0236468	0.00655195	2838	0.000312548	0.00101784																			0.0105067	0.0105067	0.00925718	1661
seq.2715.25	P19235	EPOR	EPOR_2	0.00150611	0.00150611	0.00744173	2835	0.839629	0.939441	0.0301594	0.0301594	0.00864829	2835	0.000495305	0.00148864	-0.00561479	-0.00561479	0.00769161	2834	0.465457	0.8527	0.0318614	0.0318614	0.00895777	2834	0.000381482	0.0012157																			0.0237829	0.0237829	0.0125972	1658
seq.2719.3	Q99062	CSF3R	CSF3R	-0.00868097	-0.00868097	0.0100262	2835	0.386659	0.696025	-0.0361382	-0.0361382	0.011647	2835	0.00193599	0.00502805	-0.000579627	-0.000579627	0.0103751	2834	0.955451	0.994494	-0.0359614	-0.0359614	0.0120711	2834	0.00291515	0.00747514																			-0.0491662	-0.0491662	0.0165329	1661
seq.2723.9	Q9NZH6	IL37	IL37	-0.045022	-0.045022	0.0245958	2853	0.0672832	0.324462	-0.224876	-0.224876	0.02834	2853	2.99834e-15	6.52026e-14	0.00574735	0.00574735	0.02522	2852	0.819749	0.967105	-0.226621	-0.226621	0.0293609	2852	1.61674e-14	3.30842e-13																			-0.250791	-0.250791	0.0409725	1668
seq.2728.62	P24821	TNC	TNC_1	0.000938819	0.000938819	0.0138525	2851	0.945971	0.982521	0.0783905	0.0783905	0.0160615	2851	1.11561e-06	5.58186e-06	-0.017833	-0.017833	0.0142881	2850	0.212095	0.681104	0.0838054	0.0838054	0.0166356	2850	5.00548e-07	2.81148e-06																			0.0945831	0.0945831	0.0231606	1666
seq.23783.22	Q9BQ89	FAM110A	FAM110A_2	-0.0105511	-0.0105511	0.01426	2845	0.459415	0.747925	-0.11259	-0.11259	0.0164752	2845	1.00683e-11	1.19531e-10	0.0159214	0.0159214	0.0146593	2844	0.277529	0.742629	-0.117458	-0.117458	0.0170734	2844	7.35353e-12	9.44805e-11																			-0.125137	-0.125137	0.0230287	1665
seq.23771.17	Q9Y2D1	ATF5	ATF5_2	0.0405265	0.0405265	0.0215179	2843	0.0597506	0.307838	0.117648	0.117648	0.0249503	2843	2.52966e-06	1.19024e-05	0.0150435	0.0150435	0.0222274	2842	0.498588	0.865377	0.11306	0.11306	0.0258573	2842	1.27275e-05	5.5355e-05																			0.106552	0.106552	0.0338443	1662
seq.2737.22	P48745	CCN3	CCN3	-0.0132358	-0.0132358	0.0107227	2842	0.217165	0.537275	-0.0906162	-0.0906162	0.0123674	2842	3.0504e-13	4.71808e-12	0.00738944	0.00738944	0.0110008	2841	0.501818	0.866011	-0.0928401	-0.0928401	0.012804	2841	5.31385e-13	8.52674e-12																			-0.108286	-0.108286	0.0179972	1661
seq.24055.44	Q05048	CSTF1	CSTF1	-0.0436925	-0.0436925	0.0234564	2849	0.0626057	0.314757	-0.218858	-0.218858	0.0270395	2849	8.45972e-16	2.02727e-14	0.00561075	0.00561075	0.024039	2848	0.815466	0.965022	-0.220561	-0.220561	0.0280108	2848	4.83647e-15	1.11853e-13																			-0.252484	-0.252484	0.0384065	1665
seq.2421.7	P23560	BDNF	BDNF_2	0.0140997	0.0140997	0.0218966	2851	0.519676	0.785764	-0.106028	-0.106028	0.0254323	2851	3.15026e-05	0.00012117	0.0405553	0.0405553	0.0226033	2850	0.0728841	0.468219	-0.118332	-0.118332	0.0263311	2850	7.26822e-06	3.33222e-05																			-0.134774	-0.134774	0.0371595	1669
seq.24226.30	Q16658	FSCN1	FSCN1	-0.0117893	-0.0117893	0.0119556	2853	0.324174	0.64279	-0.0594252	-0.0594252	0.0138741	2853	1.9033e-05	7.60172e-05	0.00162858	0.00162858	0.0123483	2852	0.895083	0.983858	-0.0599194	-0.0599194	0.0143733	2852	3.15351e-05	0.000125263																			-0.0519519	-0.0519519	0.0199716	1669
seq.2685.21	P24593	IGFBP5	IGFBP5_2	0.00374974	0.00374974	0.00792433	2851	0.636112	0.848887	0.025196	0.025196	0.00920826	2851	0.00625303	0.0142623	-0.00204587	-0.00204587	0.0082002	2850	0.803	0.962778	0.0258178	0.0258178	0.00954095	2850	0.00685061	0.0158635																			0.0232463	0.0232463	0.0134693	1668
seq.2618.10	Q15303	ERBB4	ERBB4	0.00575428	0.00575428	0.00840195	2828	0.493479	0.771293	0.0357693	0.0357693	0.00976494	2828	0.000253817	0.000806391	-0.00232185	-0.00232185	0.00867791	2827	0.789058	0.959778	0.0364671	0.0364671	0.0101087	2827	0.000314533	0.00102339																			0.0406701	0.0406701	0.014595	1651
seq.24223.5	P0CG29	GSTT2	GSTT2	-0.00304162	-0.00304162	0.0177239	2836	0.863755	0.951444	-0.0580957	-0.0580957	0.0206131	2836	0.00485999	0.0114136	0.0107971	0.0107971	0.0183446	2835	0.556197	0.887333	-0.0613966	-0.0613966	0.0213647	2835	0.00408663	0.0100919																			-0.0769418	-0.0769418	0.0313782	1658
seq.2619.72	P09758	TACSTD2	TACSTD2_2	0.00219702	0.00219702	0.00789362	2837	0.780781	0.915481	0.0205956	0.0205956	0.00918391	2837	0.0250016	0.048402	-0.00260575	-0.00260575	0.00817231	2836	0.749863	0.951711	0.021389	0.021389	0.00951645	2836	0.0246796	0.0486843																			0.0241382	0.0241382	0.0135313	1658
seq.2625.53	P07900	HSP90AA1	HSP90AA1	0.0254219	0.0254219	0.0133042	2854	0.0561281	0.298368	0.0548562	0.0548562	0.0154651	2854	0.000395768	0.00121193	0.0140964	0.0140964	0.0137591	2853	0.30568	0.762487	0.0505777	0.0505777	0.0160189	2853	0.00160854	0.00442197																			0.0656842	0.0656842	0.0227479	1669
seq.2631.50	Q08334	IL10RB	IL10RB	-0.0284996	-0.0284996	0.0114287	2842	0.0126985	0.137457	-0.11015	-0.11015	0.0131614	2842	8.982e-17	2.68172e-15	-0.00412644	-0.00412644	0.0117091	2841	0.724555	0.946696	-0.108898	-0.108898	0.0136347	2841	1.9923e-15	4.94964e-14																			-0.121283	-0.121283	0.0190475	1661
seq.24221.3	P37231	PPARG	PPARG	-0.0211763	-0.0211763	0.011449	2842	0.0644727	0.318508	-0.0826777	-0.0826777	0.0132457	2842	4.96923e-10	4.45363e-09	-0.00263781	-0.00263781	0.0117974	2841	0.82309	0.967981	-0.0818683	-0.0818683	0.0137337	2841	2.81407e-09	2.3296e-08																			-0.0822008	-0.0822008	0.0193005	1664
seq.2633.52	P78552	IL13RA1	IL13RA1	-0.00046069	-0.00046069	0.0119516	2850	0.969255	0.990038	0.0371068	0.0371068	0.0138942	2850	0.00761299	0.0169812	-0.00939097	-0.00939097	0.0123634	2849	0.447568	0.845904	0.0399509	0.0399509	0.0143909	2849	0.00553696	0.013169																			0.0510631	0.0510631	0.0201407	1667
seq.2635.61	Q6UX15	LAYN	LAYN	-0.010795	-0.010795	0.0124394	2852	0.385576	0.695902	-0.111984	-0.111984	0.0143374	2852	7.93325e-15	1.58774e-13	0.015366	0.015366	0.0127518	2851	0.228298	0.696754	-0.116659	-0.116659	0.0148518	2851	5.62268e-15	1.26815e-13																			-0.129202	-0.129202	0.0208788	1667
seq.2636.10	P36941	LTBR	LTBR	-0.0602403	-0.0602403	0.0319288	2854	0.0593012	0.306709	-0.341973	-0.341973	0.0366409	2854	2.00208e-20	1.21543e-18	0.0175264	0.0175264	0.0326034	2853	0.59092	0.900998	-0.347293	-0.347293	0.0379581	2853	1.0609e-19	6.36575e-18																			-0.379316	-0.379316	0.0525143	1669
seq.2640.3	Q04912	MST1R	MST1R	-0.0162114	-0.0162114	0.0146115	2850	0.267309	0.5885	-0.12434	-0.12434	0.0168553	2850	2.1132e-13	3.36864e-12	0.0124567	0.0124567	0.0149957	2849	0.406219	0.825056	-0.128119	-0.128119	0.0174591	2849	2.80896e-13	4.72593e-12																			-0.138796	-0.138796	0.0242389	1666
seq.2642.4	P68402	PAFAH1B2	PAFAH1B2	0.034775	0.034775	0.0135889	2847	0.0105465	0.123187	0.147638	0.147638	0.0156034	2847	6.11705e-21	3.97882e-19	0.00170496	0.00170496	0.0138822	2846	0.902261	0.984533	0.147118	0.147118	0.0161702	2846	1.68299e-19	9.50431e-18																			0.143716	0.143716	0.0225361	1665
seq.2644.11	P17252	PRKCA	PRKCA	0.0451707	0.0451707	0.0288967	2854	0.118122	0.417068	0.159698	0.159698	0.033524	2854	1.99596e-06	9.59775e-06	0.010097	0.010097	0.0298309	2853	0.735029	0.947524	0.156633	0.156633	0.0347302	2853	6.74455e-06	3.10582e-05																			0.112626	0.112626	0.0489916	1669
seq.24216.30	Q9H7C9	AAMDC	AAMDC	-0.0032576	-0.0032576	0.0158139	2850	0.836808	0.937457	0.133253	0.133253	0.0182423	2850	3.59039e-13	5.51815e-12	-0.0353688	-0.0353688	0.0162141	2849	0.0292386	0.310912	0.143949	0.143949	0.0188781	2849	3.29847e-14	6.51203e-13																			0.157405	0.157405	0.0269676	1667
seq.2649.77	P32942	ICAM3	ICAM3	-0.0144166	-0.0144166	0.0149802	2842	0.335944	0.653323	-0.0884131	-0.0884131	0.0173723	2842	3.82768e-07	2.09187e-06	0.00579215	0.00579215	0.0154529	2841	0.707817	0.941452	-0.0901742	-0.0901742	0.0179989	2841	5.77724e-07	3.21768e-06																			-0.127223	-0.127223	0.0251759	1662
seq.2654.19	P19438	TNFRSF1A	TNFRSF1A	-0.022722	-0.022722	0.0164349	2854	0.166912	0.47922	-0.0981135	-0.0981135	0.0190522	2854	2.78608e-07	1.55649e-06	-0.000807029	-0.000807029	0.0169537	2853	0.962037	0.996366	-0.0978686	-0.0978686	0.0197381	2853	7.52489e-07	4.11862e-06																			-0.0775264	-0.0775264	0.0277078	1669
seq.2668.70	P07384	CAPN1	CAPN1	0.0119272	0.0119272	0.0143916	2854	0.407308	0.711736	-0.0678897	-0.0678897	0.016709	2854	4.97381e-05	0.00018421	0.0291075	0.0291075	0.0148586	2853	0.0502132	0.402043	-0.0767243	-0.0767243	0.0172989	2853	9.54581e-06	4.27683e-05																			-0.085973	-0.085973	0.0244094	1669
seq.2681.23	P14210	HGF	HGF	-0.0189006	-0.0189006	0.0130318	2834	0.147074	0.453157	-0.0462192	-0.0462192	0.0151552	2834	0.00231165	0.00590476	-0.0092161	-0.0092161	0.0134788	2833	0.49419	0.864201	-0.043433	-0.043433	0.0156948	2833	0.00568823	0.013498																			-0.0286823	-0.0286823	0.0219807	1656
seq.2682.68	P10809	HSPD1	HSPD1	0.000298723	0.000298723	0.0236868	2854	0.989939	0.997887	-0.0811001	-0.0811001	0.0275352	2854	0.00325221	0.008015	0.0198049	0.0198049	0.0244995	2853	0.418939	0.830569	-0.0871112	-0.0871112	0.0285232	2853	0.0022786	0.00600563																			-0.0869354	-0.0869354	0.0411755	1669
seq.2683.1	P01024	C3	C3_1	-0.00676443	-0.00676443	0.031819	2854	0.831661	0.934428	0.279426	0.279426	0.036674	2854	3.45016e-14	6.29934e-13	-0.0743901	-0.0743901	0.0326048	2853	0.022588	0.278543	0.302005	0.302005	0.0379596	2853	2.54015e-15	6.12749e-14																			0.380039	0.380039	0.0525559	1669
seq.2616.23	P04626	ERBB2	ERBB2	0.00733919	0.00733919	0.0118383	2831	0.535337	0.792716	0.0363542	0.0363542	0.0137565	2831	0.0082703	0.0182407	-0.000841902	-0.000841902	0.0122477	2830	0.945202	0.993198	0.0366089	0.0366089	0.0142489	2830	0.010243	0.0226603																			0.0330266	0.0330266	0.0203914	1659
seq.5204.13	P61289	PSME3	PSME3	0.00741855	0.00741855	0.00753545	2828	0.324961	0.64314	0.0333275	0.0333275	0.00876532	2828	0.000146448	0.000490671	5.76551e-05	5.76551e-05	0.00778162	2827	0.994089	0.998829	0.0333102	0.0333102	0.00907322	2827	0.000245823	0.000819224																			0.0467618	0.0467618	0.0120475	1653
seq.4889.82	O00755	WNT7A	WNT7A	0.00375201	0.00375201	0.0113163	2830	0.740248	0.897737	0.0339717	0.0339717	0.0131489	2830	0.00982707	0.0212182	-0.00416571	-0.00416571	0.0117121	2829	0.72211	0.945466	0.0352383	0.0352383	0.0136246	2829	0.00974879	0.0216854																			0.0310888	0.0310888	0.0179528	1654
seq.8479.4	P09238	MMP10	MMP10_2	-0.0187163	-0.0187163	0.0168139	2851	0.265742	0.587373	-0.097036	-0.097036	0.0194933	2851	6.80939e-07	3.54585e-06	0.00330389	0.00330389	0.0173514	2850	0.849001	0.974472	-0.0980416	-0.0980416	0.0201992	2850	1.27686e-06	6.69686e-06																			-0.100307	-0.100307	0.0287348	1668
seq.8427.118	Q9BXY4	RSPO3	RSPO3_2	-0.00800274	-0.00800274	0.00876553	2839	0.361331	0.674084	-0.0323263	-0.0323263	0.0101906	2839	0.00152923	0.00407179	-0.000810273	-0.000810273	0.00906733	2838	0.928801	0.989745	-0.03208	-0.03208	0.0105586	2838	0.00240101	0.00629372																			-0.0259699	-0.0259699	0.0151449	1662
seq.8428.102	Q9P121	NTM	NTM_3	0.0177862	0.0177862	0.0104551	2853	0.0890157	0.367534	-0.0537951	-0.0537951	0.0121366	2853	9.66733e-06	4.1065e-05	0.0319944	0.0319944	0.0107827	2852	0.00303019	0.076649	-0.0634985	-0.0634985	0.0125535	2852	4.49939e-07	2.56479e-06																			-0.0662167	-0.0662167	0.0178198	1668
seq.8429.16	Q9Y2T1	AXIN2	AXIN2_2	-0.0122643	-0.0122643	0.0196771	2844	0.533151	0.792084	-0.0873748	-0.0873748	0.0228302	2844	0.000132422	0.000447653	0.00790568	0.00790568	0.0203375	2843	0.69751	0.93893	-0.0897777	-0.0897777	0.0236556	2843	0.0001506	0.000523684																			-0.0919601	-0.0919601	0.0337097	1663
seq.8447.11	Q9UBU3	GHRL	GHRL_3	-0.0163985	-0.0163985	0.00983588	2844	0.0955831	0.378166	-0.0605884	-0.0605884	0.0114002	2844	1.15121e-07	6.85734e-07	-0.00300465	-0.00300465	0.0101463	2843	0.767149	0.956963	-0.0596744	-0.0596744	0.0118125	2843	4.65322e-07	2.63598e-06																			-0.0896694	-0.0896694	0.0169599	1663
seq.8450.36	P18509	ADCYAP1	ADCYAP1_4	0.00744455	0.00744455	0.00908927	2833	0.412828	0.715047	0.0349048	0.0349048	0.0105722	2833	0.000973429	0.00274118	-0.000275784	-0.000275784	0.00939023	2832	0.976572	0.997802	0.0349875	0.0349875	0.010942	2832	0.00140132	0.00391375																			0.0244432	0.0244432	0.0143269	1654
seq.8458.16	P37840	SNCA	SNCA_2	-0.00999101	-0.00999101	0.0259381	2854	0.700128	0.881056	-0.150667	-0.150667	0.0300669	2854	5.74339e-07	3.04517e-06	0.0254784	0.0254784	0.0267509	2853	0.340959	0.784551	-0.1584	-0.1584	0.0311444	2853	3.89374e-07	2.23706e-06																			-0.193058	-0.193058	0.0437283	1669
seq.8459.10	P22004	BMP6	BMP6_2	0.0397762	0.0397762	0.015619	2852	0.0109281	0.125967	0.124522	0.124522	0.0180516	2852	6.46534e-12	7.87625e-11	0.0127717	0.0127717	0.0160637	2851	0.426641	0.834436	0.120649	0.120649	0.0186985	2851	1.28984e-10	1.35592e-09																			0.137305	0.137305	0.025579	1669
seq.8462.18	P01241	GH1	GH1	-0.00657779	-0.00657779	0.0114267	2839	0.564898	0.809169	0.0322152	0.0322152	0.0132956	2839	0.0154553	0.0317876	-0.0147945	-0.0147945	0.0118234	2838	0.21093	0.680469	0.0367074	0.0367074	0.0137705	2838	0.00772732	0.0176469																			0.0423629	0.0423629	0.0203648	1660
seq.8463.2	P08294	SOD3	SOD3_2	0.0385285	0.0385285	0.012715	2836	0.00246621	0.0500244	0.0681004	0.0681004	0.0147731	2836	4.20955e-06	1.91069e-05	0.0249215	0.0249215	0.0131408	2835	0.0579958	0.425907	0.0605021	0.0605021	0.0153002	2835	7.86261e-05	0.000291053																			0.0690942	0.0690942	0.0217478	1659
seq.8470.213	O60930	RNASEH1	RNASEH1	-0.0130193	-0.0130193	0.0164501	2834	0.428751	0.724996	0.0432977	0.0432977	0.0191167	2834	0.0235929	0.0460542	-0.0243635	-0.0243635	0.017021	2833	0.152431	0.61785	0.0506751	0.0506751	0.0197959	2833	0.0105222	0.0231724																			0.0682366	0.0682366	0.028738	1658
seq.8476.11	P10645	CHGA	CHGA_2	-0.018735	-0.018735	0.0383113	2848	0.624865	0.84299	-0.228388	-0.228388	0.0444034	2848	2.87994e-07	1.60278e-06	0.0346793	0.0346793	0.0394996	2847	0.380037	0.810322	-0.238899	-0.238899	0.0459909	2847	2.19769e-07	1.32535e-06																			-0.255095	-0.255095	0.0574861	1658
seq.8484.24	P41159	LEP	LEP_2	-0.100602	-0.100602	0.0379073	2854	0.00800089	0.106485	-0.191989	-0.191989	0.0440411	2854	1.3508e-05	5.55338e-05	-0.0618125	-0.0618125	0.0391731	2853	0.114692	0.563205	-0.173228	-0.173228	0.0456067	2853	0.000148725	0.000517908																			-0.0969244	-0.0969244	0.0647148	1669
seq.8406.17	P05019	IGF1	IGF1_2	0.00148127	0.00148127	0.0122866	2834	0.904048	0.96648	0.0354077	0.0354077	0.0142994	2834	0.0133381	0.027834	-0.00690607	-0.00690607	0.012714	2833	0.587046	0.899969	0.0375042	0.0375042	0.0148128	2833	0.0113992	0.0248249																			0.0322125	0.0322125	0.0218547	1657
seq.8488.33	P08514	ITGA2B	ITGA2B_3	0.00946255	0.00946255	0.0266355	2849	0.72242	0.889707	0.250887	0.250887	0.030648	2849	4.0241e-16	1.0179e-14	-0.0500274	-0.0500274	0.0272569	2848	0.0665499	0.451755	0.266046	0.266046	0.031729	2848	7.87312e-17	2.52668e-15																			0.235478	0.235478	0.0438154	1666
seq.8528.74	Q6UXK2	ISLR2	ISLR2_2	0.0279943	0.0279943	0.0131499	2853	0.0333519	0.231178	0.0671701	0.0671701	0.0152719	2853	1.13102e-05	4.72989e-05	0.0139152	0.0139152	0.0135846	2852	0.305765	0.762487	0.0629508	0.0629508	0.0158175	2852	7.06865e-05	0.000263807																			0.0613617	0.0613617	0.0227315	1668
seq.8529.1	O14763	TNFRSF10B	TNFRSF10B_3	-0.0162572	-0.0162572	0.0169892	2837	0.338694	0.65648	0.0598944	0.0598944	0.0197757	2837	0.00247827	0.00628628	-0.0318365	-0.0318365	0.0175666	2836	0.0700415	0.461342	0.0695808	0.0695808	0.0204775	2836	0.000688387	0.00206919																			0.0492494	0.0492494	0.0308649	1659
seq.8535.102	Q6E0U4	DMKN	DMKN_2	-0.0105588	-0.0105588	0.00647703	2842	0.103171	0.389634	-0.031251	-0.031251	0.00752844	2842	3.40673e-05	0.000130142	-0.00381092	-0.00381092	0.00669387	2841	0.569188	0.892251	-0.0300905	-0.0300905	0.00780039	2841	0.000117068	0.000416832																			-0.0327985	-0.0327985	0.010917	1661
seq.8587.21	Q6IE38	SPINK14	SPINK14	-0.00197425	-0.00197425	0.010839	2846	0.855484	0.946855	-0.0481243	-0.0481243	0.0125868	2846	0.000134456	0.00045306	0.00946272	0.00946272	0.0112003	2845	0.39826	0.821183	-0.0510005	-0.0510005	0.0130397	2845	9.39996e-05	0.000341881																			-0.0402549	-0.0402549	0.0183535	1662
seq.8601.167	Q07954	LRP1	LRP1_2	-0.00180826	-0.00180826	0.0150288	2832	0.904239	0.96648	-0.0475082	-0.0475082	0.0174861	2832	0.00662963	0.0150364	0.00946752	0.00946752	0.0155488	2831	0.542646	0.882799	-0.0503839	-0.0503839	0.0181146	2831	0.00544839	0.0129969																			-0.0589246	-0.0589246	0.0258803	1658
seq.8606.39	Q14956	GPNMB	GPNMB_4	-0.00132883	-0.00132883	0.0131633	2844	0.919598	0.972024	-0.0415647	-0.0415647	0.0153009	2844	0.00663793	0.0150412	0.00862811	0.00862811	0.0136244	2843	0.526599	0.874132	-0.0441978	-0.0441978	0.0158573	2843	0.00535168	0.0128036																			-0.0387011	-0.0387011	0.0223394	1665
seq.8620.56	Q9P0G3	KLK14	KLK14_3	0.0139911	0.0139911	0.0190201	2853	0.462039	0.748459	0.1245	0.1245	0.0220228	2853	1.73044e-08	1.19491e-07	-0.014921	-0.014921	0.0195962	2852	0.446467	0.845904	0.129031	0.129031	0.0228143	2852	1.70593e-08	1.26298e-07																			0.134232	0.134232	0.0326544	1668
seq.8624.16	Q6UXZ4	UNC5D	UNC5D_3	0.0060581	0.0060581	0.00936285	2838	0.517661	0.783911	0.0436321	0.0436321	0.0108666	2838	6.09258e-05	0.000221701	-0.00401139	-0.00401139	0.00967449	2837	0.67844	0.93448	0.0448519	0.0448519	0.0112594	2837	6.96081e-05	0.000260316																			0.0305665	0.0305665	0.015363	1661
seq.8633.18	Q8TEB7	RNF128	RNF128_2	-0.00527001	-0.00527001	0.00932036	2847	0.571826	0.812196	-0.0706144	-0.0706144	0.010774	2847	6.61874e-11	6.7912e-10	0.0113548	0.0113548	0.00958389	2846	0.236203	0.707251	-0.0740709	-0.0740709	0.0111613	2846	3.83334e-11	4.35661e-10																			-0.0710006	-0.0710006	0.0155666	1665
seq.8635.283	Q9BS86	ZPBP	ZPBP	-0.0176925	-0.0176925	0.00770971	2852	0.0218153	0.186312	-0.0520111	-0.0520111	0.00892961	2852	6.36617e-09	4.72758e-08	-0.00646273	-0.00646273	0.00794767	2851	0.416194	0.829575	-0.0500462	-0.0500462	0.00925128	2851	6.83823e-08	4.50084e-07																			-0.0617165	-0.0617165	0.013062	1668
seq.8424.269	P35222	CTNNB1	CTNNB1_2	-0.0408171	-0.0408171	0.0236153	2843	0.0840219	0.359003	-0.216898	-0.216898	0.0271782	2843	2.09278e-15	4.72009e-14	0.00832168	0.00832168	0.0242066	2842	0.731039	0.947524	-0.219419	-0.219419	0.0281543	2842	9.07389e-15	1.94995e-13																			-0.259244	-0.259244	0.0392205	1665
seq.8404.102	Q9H3K6	BOLA2	BOLA2	0.0103456	0.0103456	0.0121781	2837	0.395664	0.70231	0.052952	0.052952	0.0141374	2837	0.000183595	0.000602201	-0.00177599	-0.00177599	0.0125975	2836	0.887896	0.983858	0.0534968	0.0534968	0.0146585	2836	0.000267441	0.000881986																			0.0587967	0.0587967	0.0199951	1659
seq.8959.61	P78536	ADAM17	ADAM17_2	-0.00181458	-0.00181458	0.00750617	2841	0.808996	0.924331	-0.0294457	-0.0294457	0.00872566	2841	0.000749117	0.00216217	0.00508854	0.00508854	0.00775778	2840	0.511924	0.868146	-0.0309838	-0.0309838	0.0090361	2840	0.000614685	0.00187128																			-0.0373379	-0.0373379	0.0130456	1663
seq.8358.30	P30048	PRDX3	PRDX3	0.0135285	0.0135285	0.018304	2854	0.459908	0.747925	-0.138705	-0.138705	0.0211535	2854	6.49042e-11	6.67835e-10	0.0478389	0.0478389	0.0188022	2853	0.0110013	0.178974	-0.153225	-0.153225	0.0218902	2853	3.18537e-12	4.38666e-11																			-0.157542	-0.157542	0.0299356	1669
seq.8307.47	Q9H3H3	C11orf68	C11orf68	0.0172979	0.0172979	0.0144435	2854	0.231161	0.552678	0.063713	0.063713	0.0167775	2854	0.000149196	0.000498576	0.00325219	0.00325219	0.0149294	2853	0.827571	0.969774	0.0627259	0.0627259	0.0173814	2853	0.000312904	0.00101854																			0.0663723	0.0663723	0.0247878	1669
seq.8314.71	P15586	GNS	GNS_2	0.0320196	0.0320196	0.0161768	2848	0.0478727	0.277071	0.158552	0.158552	0.0186066	2848	2.51933e-17	8.41897e-16	-0.00398705	-0.00398705	0.0165683	2847	0.809849	0.963893	0.159769	0.159769	0.0192851	2847	1.80158e-16	5.35694e-15																			0.170038	0.170038	0.0274206	1665
seq.8323.163	Q07654	TFF3	TFF3_2	-0.0144225	-0.0144225	0.0159191	2833	0.365021	0.67698	0.0660214	0.0660214	0.0184885	2833	0.000361607	0.00111434	-0.031291	-0.031291	0.0164441	2832	0.0571593	0.422318	0.0754921	0.0754921	0.0191384	2832	8.18955e-05	0.000300862																			0.106786	0.106786	0.0278073	1659
seq.8325.37	P08319	ADH4	ADH4	-0.0565103	-0.0565103	0.0283774	2854	0.0465336	0.272725	-0.17196	-0.17196	0.0329038	2854	1.85569e-07	1.06952e-06	-0.0193175	-0.0193175	0.0292774	2853	0.50943	0.868146	-0.166097	-0.166097	0.0340858	2853	1.15978e-06	6.12691e-06																			-0.0897497	-0.0897497	0.0478974	1669
seq.8327.26	Q9H4A9	DPEP2	DPEP2	0.0123204	0.0123204	0.0117705	2847	0.295319	0.617685	-0.0329579	-0.0329579	0.0137007	2847	0.0162114	0.0331555	0.0211916	0.0211916	0.0121826	2846	0.0820558	0.489981	-0.0394284	-0.0394284	0.014192	2846	0.00550179	0.0130982																			-0.0509356	-0.0509356	0.0191913	1664
seq.8330.1	Q86VZ4	LRP11	LRP11_3	0.00399755	0.00399755	0.0140561	2854	0.776124	0.913272	-0.0432938	-0.0432938	0.0163447	2854	0.00812253	0.0179328	0.0146904	0.0146904	0.0145418	2853	0.312476	0.769877	-0.0477525	-0.0477525	0.0169301	2853	0.00482699	0.0117059																			-0.0332272	-0.0332272	0.0233271	1669
seq.8334.65	Q8WWU5	TCP11	TCP11	0.0092356	0.0092356	0.00946992	2841	0.329516	0.647516	-0.0331227	-0.0331227	0.0110124	2841	0.0026549	0.00668543	0.0179045	0.0179045	0.00979383	2840	0.0676336	0.452302	-0.0385788	-0.0385788	0.0114053	2840	0.00072793	0.00217157																			-0.0538259	-0.0538259	0.0160381	1661
seq.8347.222	Q9H1M3	DEFB129	DEFB129	0.0208	0.0208	0.00937456	2842	0.0265812	0.205943	0.0399373	0.0399373	0.0109057	2842	0.000254765	0.0008087	0.0127091	0.0127091	0.00969646	2841	0.190067	0.664414	0.0360675	0.0360675	0.011297	2841	0.00142509	0.00397009																			0.0358844	0.0358844	0.0150579	1662
seq.8348.4	P29323	EPHB2	EPHB2_2	-0.00152907	-0.00152907	0.0127926	2853	0.904865	0.966561	-0.0392254	-0.0392254	0.0148779	2853	0.00842239	0.0185425	0.0077655	0.0077655	0.0132347	2852	0.557417	0.887333	-0.0415791	-0.0415791	0.0154109	2852	0.007016	0.0162105																			-0.0216345	-0.0216345	0.021718	1669
seq.8352.26	Q96PQ1	SIGLEC12	SIGLEC12_2	-0.00929695	-0.00929695	0.0133146	2852	0.485077	0.764888	0.0795783	0.0795783	0.0154302	2852	2.67688e-07	1.4997e-06	-0.0290459	-0.0290459	0.0137184	2851	0.034321	0.333816	0.0883754	0.0883754	0.0159707	2851	3.42245e-08	2.38133e-07																			0.106862	0.106862	0.0222817	1668
seq.8356.88	P01178	OXT	OXT_2	0.00141109	0.00141109	0.0237103	2847	0.952547	0.984159	0.101401	0.101401	0.0275444	2847	0.000236295	0.00075633	-0.0228714	-0.0228714	0.0245038	2846	0.350702	0.791678	0.108351	0.108351	0.0285338	2846	0.000149336	0.000519787																			0.150691	0.150691	0.0405957	1667
seq.8359.149	O94768	STK17B	STK17B_2	0.00104043	0.00104043	0.00614867	2839	0.865642	0.951736	-0.0242724	-0.0242724	0.00715088	2839	0.000697415	0.0020274	0.00696885	0.00696885	0.00635764	2838	0.273111	0.737763	-0.0263978	-0.0263978	0.00740885	2838	0.000372662	0.00119124																			-0.0191666	-0.0191666	0.0107595	1659
seq.8399.6	O94768	STK17B	STK17B_3	0.01942	0.01942	0.0075992	2835	0.0106543	0.123988	0.0256036	0.0256036	0.00882765	2835	0.00375574	0.0090929	0.0146822	0.0146822	0.00786406	2834	0.0620048	0.43983	0.0211657	0.0211657	0.00913835	2834	0.0206218	0.041777																			0.0263292	0.0263292	0.0116987	1662
seq.8363.18	A8MWY0	ELAPOR2	ELAPOR2	0.00227015	0.00227015	0.00740805	2838	0.759289	0.905454	-0.019883	-0.019883	0.00862458	2838	0.0212164	0.0420461	0.00719607	0.00719607	0.00766533	2837	0.347923	0.790093	-0.0220645	-0.0220645	0.00893231	2837	0.0135625	0.0289999																			-0.0318016	-0.0318016	0.0129372	1660
seq.8364.74	Q9Y2C2	UST	UST	0.000106723	0.000106723	0.0112723	2848	0.992447	0.998364	-0.10693	-0.10693	0.0129809	2848	2.64861e-16	7.0678e-15	0.0257119	0.0257119	0.0115293	2847	0.0258163	0.294783	-0.114722	-0.114722	0.0134341	2847	2.15906e-17	7.98415e-16																			-0.116527	-0.116527	0.0188708	1665
seq.8369.102	Q14118	DAG1	DAG1_2	0.0136206	0.0136206	0.00874555	2837	0.119479	0.419674	0.0750133	0.0750133	0.0100835	2837	1.33512e-13	2.20053e-12	-0.00359494	-0.00359494	0.00898321	2836	0.689051	0.936042	0.0761144	0.0761144	0.0104536	2836	4.26656e-13	6.96903e-12																			0.0857512	0.0857512	0.0145508	1657
seq.8380.244	P80370	DLK1	DLK1_3	-0.00515963	-0.00515963	0.00637356	2833	0.418274	0.717762	-0.0412932	-0.0412932	0.00738904	2833	2.50917e-08	1.6894e-07	0.00431752	0.00431752	0.00656464	2832	0.510789	0.868146	-0.0425981	-0.0425981	0.00765151	2832	2.82987e-08	2.01324e-07																			-0.0550049	-0.0550049	0.0112184	1658
seq.8385.248	Q04756	HGFAC	HGFAC_2	0.0459991	0.0459991	0.0216799	2827	0.0339462	0.23308	0.107569	0.107569	0.0252159	2827	2.0563e-05	8.15912e-05	0.0238063	0.0238063	0.022383	2826	0.287605	0.748302	0.100417	0.100417	0.0260965	2826	0.000121776	0.000432539																			0.101945	0.101945	0.0370082	1655
seq.8386.11	Q8WXA2	PATE1	PATE1	-0.00690954	-0.00690954	0.0103815	2833	0.505746	0.778934	-0.0396579	-0.0396579	0.0120619	2833	0.00102177	0.00286694	0.0020432	0.0020432	0.0107298	2832	0.848991	0.974472	-0.0402733	-0.0402733	0.0124892	2832	0.00127565	0.00360758																			-0.0335587	-0.0335587	0.0160955	1653
seq.8389.8	Q0VAA2	LRRC74A	LRRC74A	-0.0215567	-0.0215567	0.011945	2848	0.0712334	0.335881	-0.0966874	-0.0966874	0.0137964	2848	3.00239e-12	3.93388e-11	2.26747e-05	2.26747e-05	0.0122737	2847	0.998526	0.99957	-0.0966943	-0.0966943	0.0142896	2847	1.59266e-11	1.92733e-10																			-0.0990407	-0.0990407	0.0200848	1665
seq.8390.25	P24310	COX7A1	COX7A1	-0.0116719	-0.0116719	0.0103598	2837	0.259984	0.581512	-0.0441355	-0.0441355	0.0120548	2837	0.000255584	0.000810238	-0.00207151	-0.00207151	0.0106996	2836	0.846498	0.973374	-0.043514	-0.043514	0.0124768	2836	0.00049482	0.00153394																			-0.0432819	-0.0432819	0.017186	1662
seq.8394.56	P10153	RNASE2	RNASE2	-0.0136315	-0.0136315	0.00902994	2834	0.131261	0.433864	-0.0324103	-0.0324103	0.010504	2834	0.00205164	0.00529819	-0.00686551	-0.00686551	0.00933987	2833	0.462355	0.85186	-0.0303328	-0.0303328	0.0108784	2833	0.00533314	0.0127718																			-0.021967	-0.021967	0.0159015	1656
seq.8397.147	Q6ZRP7	QSOX2	QSOX2	0.00206373	0.00206373	0.0142916	2853	0.885194	0.96114	-0.0382066	-0.0382066	0.0166254	2853	0.0216291	0.0426897	0.0113795	0.0113795	0.0147897	2852	0.441707	0.843027	-0.0416568	-0.0416568	0.0172207	2852	0.0156255	0.0327951																			-0.0465229	-0.0465229	0.0244791	1668
seq.8398.277	P49788	RARRES1	RARRES1	-0.00403495	-0.00403495	0.0247386	2854	0.870449	0.954616	-0.120761	-0.120761	0.0287129	2854	2.6816e-05	0.000104356	0.0246838	0.0246838	0.0255461	2853	0.334004	0.780305	-0.128253	-0.128253	0.0297417	2853	1.67103e-05	7.09407e-05																			-0.0837664	-0.0837664	0.0427189	1669
seq.8645.257	O75381	PEX14	PEX14_2	-0.0159608	-0.0159608	0.00986417	2848	0.10576	0.39511	-0.0672093	-0.0672093	0.0114262	2848	4.52526e-09	3.44118e-08	-0.000975184	-0.000975184	0.0101629	2847	0.923563	0.988993	-0.066913	-0.066913	0.0118381	2847	1.73985e-08	1.28418e-07																			-0.0772828	-0.0772828	0.0165253	1664
seq.8646.61	Q86VH4	LRRTM4	LRRTM4_2	-0.010985	-0.010985	0.00841217	2835	0.19171	0.508596	-0.0254799	-0.0254799	0.0097976	2835	0.00935375	0.0203409	-0.00570753	-0.00570753	0.00870238	2834	0.511968	0.868146	-0.0237569	-0.0237569	0.0101446	2834	0.0192591	0.0392894																			-0.0363575	-0.0363575	0.0142055	1658
seq.8653.132	Q9NNZ3	DNAJC4	DNAJC4_2	-0.0356114	-0.0356114	0.0155349	2849	0.0219578	0.186872	-0.119329	-0.119329	0.0179761	2849	3.78795e-11	4.0285e-10	-0.00976574	-0.00976574	0.0159759	2848	0.541063	0.882038	-0.116385	-0.116385	0.0186117	2848	4.62041e-10	4.37585e-09																			-0.135509	-0.135509	0.0258558	1668
seq.8906.60	Q8N967	LRTM2	LRTM2	-0.0121476	-0.0121476	0.00796083	2838	0.12714	0.429629	-0.0406703	-0.0406703	0.00923973	2838	1.11386e-05	4.66348e-05	-0.00328595	-0.00328595	0.00822098	2837	0.689406	0.936042	-0.0396757	-0.0396757	0.00957026	2837	3.48671e-05	0.000137673																			-0.0489035	-0.0489035	0.0132142	1660
seq.8845.2	O15072	ADAMTS3	ADAMTS3	0.0167013	0.0167013	0.00903669	2841	0.0646829	0.318508	0.0598801	0.0598801	0.0104754	2841	1.20199e-08	8.48499e-08	0.00359013	0.00359013	0.00931174	2840	0.69986	0.939294	0.0587932	0.0587932	0.0108496	2840	6.4977e-08	4.30716e-07																			0.0421945	0.0421945	0.0153347	1661
seq.8851.42	Q6P995	FAM171B	FAM171B_3	0.0183154	0.0183154	0.00797373	2842	0.0216931	0.186268	0.079479	0.079479	0.00917702	2842	7.72839e-18	2.9275e-16	0.000730759	0.000730759	0.00815634	2841	0.928616	0.989745	0.079259	0.079259	0.00950144	2841	1.12638e-16	3.46232e-15																			0.0723043	0.0723043	0.0133669	1663
seq.8854.59	Q7LG56	RRM2B	RRM2B_1	0.00242339	0.00242339	0.00860874	2843	0.778344	0.914112	-0.0371238	-0.0371238	0.00999755	2843	0.000208513	0.00067512	0.0114827	0.0114827	0.00889234	2842	0.196704	0.67007	-0.0405963	-0.0405963	0.0103518	2842	9.00137e-05	0.000328697																			-0.0354645	-0.0354645	0.0148274	1662
seq.8859.51	O75493	CA11	CA11	-0.00329221	-0.00329221	0.0154333	2851	0.831094	0.934183	0.0506704	0.0506704	0.0179421	2851	0.00477413	0.0112446	-0.0157372	-0.0157372	0.0159665	2850	0.324394	0.774724	0.0554567	0.0554567	0.0185877	2850	0.00287374	0.0073942																			0.0634721	0.0634721	0.0263811	1667
seq.8866.53	Q9NXS2	QPCTL	QPCTL	0.0203661	0.0203661	0.0129897	2853	0.117024	0.415052	0.0463074	0.0463074	0.0151034	2853	0.00218954	0.00563034	0.0107351	0.0107351	0.0134385	2852	0.424451	0.833907	0.043053	0.043053	0.0156441	2852	0.0059603	0.014052																			0.0529442	0.0529442	0.0217048	1669
seq.8870.38	P06748	NPM1	NPM1_2	-0.0132262	-0.0132262	0.00638039	2841	0.0382676	0.246611	-0.0475599	-0.0475599	0.00738076	2841	1.36417e-10	1.33575e-09	-0.00280739	-0.00280739	0.00656522	2840	0.668963	0.931156	-0.046711	-0.046711	0.0076441	2840	1.12738e-09	1.0102e-08																			-0.0480708	-0.0480708	0.011152	1663
seq.8885.6	Q8IZS8	CACNA2D3	CACNA2D3	-0.00715123	-0.00715123	0.011793	2847	0.5443	0.799298	-0.0399469	-0.0399469	0.0137181	2847	0.00361925	0.00880341	0.00193436	0.00193436	0.0122015	2846	0.874047	0.981717	-0.0405353	-0.0405353	0.0142135	2846	0.00437732	0.0107406																			-0.0478053	-0.0478053	0.0209041	1665
seq.8888.33	A6NGZ8	SMIM9	SMIM9	-0.0301551	-0.0301551	0.011781	2845	0.0105296	0.123187	-0.0891474	-0.0891474	0.0136311	2845	7.26736e-11	7.39423e-10	-0.0108467	-0.0108467	0.0121308	2844	0.371318	0.803878	-0.0858396	-0.0858396	0.0141247	2844	1.38541e-09	1.22932e-08																			-0.0988142	-0.0988142	0.0202254	1665
seq.8889.5	Q9ULG6	CCPG1	CCPG1	-0.0134914	-0.0134914	0.00801271	2844	0.0923408	0.373309	-0.0615317	-0.0615317	0.00925959	2844	3.61583e-11	3.86236e-10	0.000346735	0.000346735	0.00824301	2843	0.966451	0.997015	-0.0616372	-0.0616372	0.00959461	2843	1.54923e-10	1.60066e-09																			-0.0635601	-0.0635601	0.0130013	1665
seq.8894.80	Q99729	HNRNPAB	HNRNPAB_2	0.022394	0.022394	0.0128396	2848	0.0812438	0.355686	-0.0537798	-0.0537798	0.0149302	2848	0.000321067	0.000998709	0.0370288	0.0370288	0.0132653	2847	0.00528289	0.111544	-0.0650784	-0.0650784	0.015452	2847	2.61367e-05	0.000106313																			-0.0395659	-0.0395659	0.0211383	1667
seq.8905.20	Q9NPA1	KCNMB3	KCNMB3	0.0317552	0.0317552	0.0113111	2852	0.00502778	0.0796248	0.115605	0.115605	0.0130062	2852	1.07498e-18	4.66146e-17	0.00627947	0.00627947	0.0115751	2851	0.587517	0.900497	0.113699	0.113699	0.0134742	2851	5.05111e-17	1.7195e-15																			0.104358	0.104358	0.0188651	1668
seq.8907.11	Q9Y4X1	UGT2A1	UGT2A1	-0.0291923	-0.0291923	0.0167596	2852	0.0816472	0.356382	-0.144178	-0.144178	0.0193359	2852	1.17207e-13	1.94943e-12	0.00333026	0.00333026	0.0172057	2851	0.846538	0.973374	-0.145189	-0.145189	0.0200324	2851	5.43162e-13	8.67748e-12																			-0.165335	-0.165335	0.0285434	1668
seq.8654.13	O14672	ADAM10	ADAM10_2	0.00218042	0.00218042	0.00690944	2835	0.752351	0.903318	-0.0227144	-0.0227144	0.00804018	2835	0.00475941	0.0112172	0.00775657	0.00775657	0.007144	2834	0.277684	0.742629	-0.0250582	-0.0250582	0.00832466	2834	0.00263456	0.00684478																			-0.0342797	-0.0342797	0.0116544	1657
seq.8913.22	Q96RL6	SIGLEC11	SIGLEC11_2	0.00144858	0.00144858	0.00850771	2843	0.864812	0.951736	-0.0277567	-0.0277567	0.00988311	2843	0.00501124	0.0117197	0.00820535	0.00820535	0.00879862	2842	0.35112	0.791678	-0.0302378	-0.0302378	0.0102352	2842	0.00315943	0.0080187																			-0.0249218	-0.0249218	0.0144312	1664
seq.8916.32	Q13586	STIM1	STIM1_1	0.0313573	0.0313573	0.0235261	2854	0.182681	0.499936	0.138833	0.138833	0.027275	2854	3.81058e-07	2.08555e-06	0.000289078	0.000289078	0.0242707	2853	0.990498	0.998455	0.138745	0.138745	0.0282569	2853	9.61354e-07	5.14582e-06																			0.144788	0.144788	0.0392233	1669
seq.8923.94	Q8N428	GALNT16	GALNT16	-0.0226302	-0.0226302	0.0153203	2852	0.139749	0.444378	-0.111843	-0.111843	0.0177217	2852	3.20258e-10	2.95326e-09	0.00264746	0.00264746	0.0157707	2851	0.866695	0.979002	-0.112648	-0.112648	0.0183625	2851	9.71465e-10	8.79146e-09																			-0.122769	-0.122769	0.0258229	1667
seq.8927.6	E0CX11	STMP1	STMP1	0.00903629	0.00903629	0.00856705	2835	0.291619	0.613223	0.0298355	0.0298355	0.00995015	2835	0.00273671	0.0068748	0.00250389	0.00250389	0.00886457	2834	0.777611	0.957713	0.0290745	0.0290745	0.01031	2834	0.00483525	0.0117221																			0.0286092	0.0286092	0.013537	1656
seq.8929.7	A6H8Y1	BDP1	BDP1	-0.0190503	-0.0190503	0.00893327	2846	0.0330506	0.230185	-0.0372736	-0.0372736	0.0103887	2846	0.000338971	0.00104947	-0.0115027	-0.0115027	0.00923745	2845	0.213151	0.681783	-0.0337886	-0.0337886	0.0107581	2845	0.00170241	0.0046416																			-0.0490773	-0.0490773	0.0150657	1663
seq.8931.124	P27469	G0S2	G0S2	-6.50011e-05	-6.50011e-05	0.0148908	2828	0.996517	0.999145	0.041619	0.041619	0.0173166	2828	0.0163067	0.0333317	-0.0100084	-0.0100084	0.015404	2827	0.515921	0.870196	0.0446399	0.0446399	0.0179317	2827	0.0128512	0.0276576																			0.069043	0.069043	0.0254162	1655
seq.8932.1	O75354	ENTPD6	ENTPD6	-0.0093689	-0.0093689	0.00784932	2840	0.232737	0.555151	-0.0499868	-0.0499868	0.00908619	2840	4.10322e-08	2.65706e-07	0.00194127	0.00194127	0.0080897	2839	0.810372	0.963893	-0.0505744	-0.0505744	0.00941185	2839	8.34861e-08	5.411e-07																			-0.0415732	-0.0415732	0.0130139	1662
seq.8942.2	Q7Z2W9	MRPL21	MRPL21	0.0029208	0.0029208	0.0135821	2850	0.829745	0.934029	0.0923127	0.0923127	0.0157122	2850	4.71219e-09	3.56843e-08	-0.0191049	-0.0191049	0.0139843	2849	0.171995	0.639192	0.0981213	0.0981213	0.016275	2849	1.86295e-09	1.59666e-08																			0.0894713	0.0894713	0.0226422	1667
seq.8946.38	Q96RI1	NR1H4	NR1H4	0.000519917	0.000519917	0.00662993	2842	0.9375	0.978632	-0.0335064	-0.0335064	0.00769729	2842	1.39018e-05	5.70563e-05	0.00861357	0.00861357	0.00684446	2841	0.208324	0.678124	-0.036125	-0.036125	0.00797281	2841	6.11202e-06	2.8433e-05																			-0.0437683	-0.0437683	0.0112399	1665
seq.8953.47	P51858	HDGF	HDGF_2	-0.00322549	-0.00322549	0.0202466	2849	0.873436	0.95598	-0.100719	-0.100719	0.0235014	2849	1.88229e-05	7.53435e-05	0.0207863	0.0207863	0.0209077	2848	0.320214	0.77428	-0.107042	-0.107042	0.0243468	2848	1.14005e-05	5.02436e-05																			-0.0635517	-0.0635517	0.0342447	1666
seq.8954.30	Q92918	MAP4K1	MAP4K1	-0.00465354	-0.00465354	0.0192074	2846	0.808582	0.924011	0.0572467	0.0572467	0.0223527	2846	0.0104862	0.0224737	-0.0187056	-0.0187056	0.0198704	2845	0.346589	0.788845	0.0629176	0.0629176	0.0231506	2845	0.00661252	0.0153819																			0.0821482	0.0821482	0.0326228	1664
seq.8843.34	Q9Y2G1	MYRF	MYRF	-0.0230448	-0.0230448	0.0122829	2849	0.060734	0.311014	-0.10409	-0.10409	0.0141784	2849	2.74254e-13	4.28742e-12	0.000294604	0.000294604	0.0126148	2848	0.98137	0.998455	-0.10418	-0.10418	0.0146895	2848	1.65935e-12	2.42738e-11																			-0.126236	-0.126236	0.0202585	1664
seq.8838.10	Q6P4E1	GOLM2	GOLM2_2	-0.0132229	-0.0132229	0.0101191	2848	0.191412	0.508546	-0.0928012	-0.0928012	0.0116583	2848	2.45903e-15	5.47829e-14	0.00805475	0.00805475	0.0103692	2847	0.437343	0.840824	-0.0952414	-0.0952414	0.0120749	2847	4.35356e-15	1.01653e-13																			-0.0750018	-0.0750018	0.0168364	1667
[truncated: 6,135 more rows]
[truncated: 39 more columns]

## Sheet: Fig_3e
source_layer	target_layer	source_node	target_node	class_idx	importance	normalized_importance
0	1	O00472	R-HSA-6807505	0	0.175738	0.0878691
0	1	O00472	R-HSA-6807505	1	0.125499	0.0627494
0	1	O00744	R-HSA-3238698	0	0.0166024	0.00499782
[truncated: 1,617 more rows]

## Sheet: Fig_3i
Protein	Group	LD1	LD2
[truncated: 7,285 more rows]

[truncated: 3 more sheets: Fig_3j_GO, Fig_3j_cellType_BBB, Fig_3j_cellType_ROSMAP]
