# Supplementary material for: Proteomic signatures of the APOE ε4 and APOE ε2 genetic variants and Alzheimer’s disease
Source: Nat Aging. 2026 May 15;6(5):1138–57. doi: 10.1038/s43587-026-01123-0 (PMC13190297; doi:10.1038/s43587-026-01123-0)
Supplement: Supplementary file 7 — Statistical source data. [file 43587_2026_1123_MOESM7_ESM.xlsx]

## Sheet: Fig_4a
protein_id	protein_label	APOE4_associated_proteins	APOE4_protein_AD	APOE2_associated_proteins	APOE2_protein_AD
A1BG__seq.16561.9	A1BG	1	0	0	0
ABR__seq.21958.4	ABR	1	0	0	0
ACADS__seq.17393.13	ACADS	1	0	0	0
ACHE__seq.10980.11	ACHE_1	1	0	0	0
ACOT12__seq.23601.43	ACOT12	1	0	1	1
ADAM11__seq.6586.19	ADAM11	1	0	0	0
ADAM28__seq.21681.10	ADAM28	1	0	0	0
ADGRF1__seq.11243.90	ADGRF1	0	0	1	0
ADPGK__seq.6221.1	ADPGK	1	0	0	0
ADPRS__seq.17332.3	ADPRS	0	0	1	0
AGFG1__seq.11681.8	AGFG1	1	0	0	0
AIMP1__seq.2714.78	AIMP1	1	0	0	0
AKT2__seq.14685.17	AKT2_1	1	0	1	0
ALDOC__seq.9876.20	ALDOC	1	0	0	0
AMY2A__seq.18917.53	AMY2A	1	0	0	0
AMY2B__seq.15556.49	AMY2B_2	1	0	0	0
ANKRA2__seq.21590.9	ANKRA2	1	0	0	0
ANTXR2__seq.15559.5	ANTXR2	1	0	0	0
APOB__seq.2797.56	APOB	1	0	1	1
APOD__seq.8262.20	APOD_2	1	0	0	0
APOM__seq.14125.5	APOM_2	1	0	0	0
ARAF__seq.12583.77	ARAF	0	0	1	0
ARFGAP1__seq.11556.19	ARFGAP1	1	0	1	0
ARHGAP25__seq.11333.82	ARHGAP25	1	0	0	0
ARHGAP26__seq.24937.7	ARHGAP26	1	0	0	0
ARL1__seq.12392.30	ARL1	1	0	0	0
ARL2__seq.12587.65	ARL2	1	1	1	1
ARMC10__seq.9107.59	ARMC10	0	0	1	0
ARNT__seq.21951.32	ARNT	0	0	1	1
ASB13__seq.21234.7	ASB13	1	0	0	0
ASGR1__seq.5452.71	ASGR1	1	0	0	0
ATE1__seq.25108.6	ATE1	1	0	0	0
ATP5MF__seq.11539.4	ATP5MF	1	0	0	0
ATP5PB__seq.23226.42	ATP5PB_2	1	0	0	0
ATXN10__seq.25481.66	ATXN10	0	0	1	0
AUH__seq.20931.156	AUH	1	0	1	0
AURKA__seq.3091.70	AURKA	0	0	1	0
B3GALT5__seq.20593.10	B3GALT5	1	0	0	0
BCAN__seq.3461.58	BCAN	1	0	0	0
BCDIN3D__seq.21115.48	BCDIN3D	1	0	1	0
BIRC2__seq.10046.55	BIRC2_1	1	0	1	0
BMPR2__seq.4862.63	BMPR2	1	0	1	1
BPIFA2__seq.16302.11	BPIFA2_1	1	0	1	0
BPTF__seq.12482.5	BPTF	1	0	0	0
BTG1__seq.22088.3	BTG1	1	0	1	0
BTN3A3__seq.22950.6	BTN3A3_2	1	0	0	0
C14orf93__seq.6439.59	C14orf93	1	0	0	0
C5orf38__seq.6378.2	C5orf38	0	0	1	0
CABP7__seq.7104.71	CABP7	1	0	0	0
CAPN13__seq.24915.123	CAPN13	1	0	1	1
CAPNS1__seq.18299.13	CAPNS1	1	0	0	0
CBLN2__seq.21887.2	CBLN2	1	0	0	0
CBL__seq.12016.60	CBL	1	0	0	0
CCDC24__seq.23356.32	CCDC24	1	0	1	0
CCL2__seq.2578.67	CCL2	1	0	0	0
CCN4__seq.3057.55	CCN4_2	1	0	0	0
CD72__seq.7009.6	CD72_1	0	0	1	1
CDA__seq.18336.31	CDA	1	0	1	0
CDCP1__seq.8589.13	CDCP1_3	1	0	0	0
CDH11__seq.7763.25	CDH11_2	1	0	0	0
CDHR5__seq.9962.1	CDHR5	0	0	1	1
CDK5RAP3__seq.21238.40	CDK5RAP3	1	1	1	0
CDK8__seq.3359.11	CDK8	0	0	1	1
CELA2A__seq.7140.1	CELA2A	1	0	0	0
CEP20__seq.21655.18	CEP20	0	0	1	1
CEP43__seq.21793.4	CEP43	1	0	0	0
CES1__seq.15487.164	CES1_1	1	0	0	0
CFHR1__seq.15468.14	CFHR1_1	1	0	0	0
CHCHD7__seq.20387.277	CHCHD7	0	0	1	0
CHGB__seq.8235.48	CHGB	1	0	0	0
CHL1__seq.3601.54	CHL1_1	1	0	0	0
CHL1__seq.8958.51	CHL1_2	1	0	0	0
CHST10__seq.21721.6	CHST10	0	0	1	0
CKAP2__seq.5345.51	CKAP2	1	0	0	0
CLCA2__seq.8950.4	CLCA2	1	0	1	0
CLEC4G__seq.10781.19	CLEC4G_1	0	0	1	1
CLPS__seq.5749.53	CLPS	1	0	0	0
CLUAP1__seq.23307.7	CLUAP1	1	0	1	0
CLUL1__seq.21492.19	CLUL1	1	0	0	0
CNN2__seq.18877.15	CNN2	1	0	0	0
CNTN1__seq.2974.61	CNTN1	1	0	0	0
COASY__seq.21207.1	COASY	1	0	1	0
COL9A3__seq.20175.17	COL9A3	1	0	0	0
COMTD1__seq.23253.5	COMTD1	1	0	0	0
COPS2__seq.14029.42	COPS2	1	0	0	0
COPS7B__seq.12384.92	COPS7B	1	0	0	0
COPS8__seq.22119.18	COPS8	1	0	1	0
COTL1__seq.4905.63	COTL1	1	0	0	0
CPE__seq.5343.74	CPE_1	1	0	0	0
CPLX1__seq.18332.17	CPLX1	1	0	0	0
CPLX2__seq.15321.8	CPLX2	1	0	0	0
CPNE7__seq.24277.22	CPNE7	0	0	1	0
CRADD__seq.15322.35	CRADD	0	0	1	0
CREG1__seq.9357.4	CREG1	1	0	0	0
CRIP1__seq.18275.5	CRIP1	0	0	1	0
CRP__seq.4337.49	CRP	1	0	0	0
CRTAC1__seq.5632.6	CRTAC1	1	0	0	0
CRYZL1__seq.9207.60	CRYZL1	1	0	1	0
CSDC2__seq.12754.14	CSDC2	1	0	1	0
CSNK1D__seq.11289.31	CSNK1D	1	0	0	0
CT45A1__seq.24667.27	CT45A1	1	0	0	0
CTF1__seq.13732.79	CTF1_1	1	1	1	0
CTHRC1__seq.15467.10	CTHRC1_1	1	0	0	0
CUZD1__seq.7943.16	CUZD1	1	0	0	0
CXCL10__seq.4141.79	CXCL10	1	0	0	0
CYB5R3__seq.7215.18	CYB5R3	1	0	0	0
CYLD__seq.21765.10	CYLD	1	0	0	0
CYP3A4__seq.2943.5	CYP3A4_1	0	0	1	0
DCUN1D5__seq.8760.10	DCUN1D5	1	0	0	0
DDHD2__seq.25499.37	DDHD2	1	0	0	0
DEAF1__seq.6369.82	DEAF1	1	0	1	0
DGKB__seq.12895.28	DGKB	1	0	0	0
DHRS3__seq.24708.7	DHRS3	1	0	0	0
DHRS9__seq.17467.1	DHRS9	1	0	1	1
DHX58__seq.14012.17	DHX58	1	0	0	0
DIPK1C__seq.14341.8	DIPK1C	1	0	1	0
DKK3__seq.3607.71	DKK3_2	1	0	0	0
DKKL1__seq.16309.30	DKKL1_1	0	0	1	0
DLD__seq.10025.1	DLD_1	1	1	0	0
DLL1__seq.8264.43	DLL1_2	0	0	1	0
DMKN__seq.5963.9	DMKN_1	1	0	1	1
DNPEP__seq.25037.4	DNPEP	1	0	1	0
DPYSL3__seq.12707.26	DPYSL3	1	0	0	0
DPYS__seq.20165.4	DPYS	1	0	0	0
DSG2__seq.20517.1	DSG2_1	1	0	0	0
DSG2__seq.9484.75	DSG2_2	1	0	0	0
DSTN__seq.22958.6	DSTN_2	1	0	0	0
DUSP26__seq.8967.6	DUSP26	1	0	1	0
EEF1G__seq.24111.10	EEF1G	1	0	0	0
EFCAB1__seq.23274.27	EFCAB1	0	0	1	0
EFHD1__seq.19616.100	EFHD1	1	0	0	0
EFNB1__seq.13104.32	EFNB1_1	1	0	0	0
EGLN3__seq.20986.58	EGLN3	0	0	1	0
EHBP1__seq.12813.18	EHBP1	1	0	0	0
EHMT2__seq.5843.60	EHMT2	1	0	0	0
EIF4EBP3__seq.18859.7	EIF4EBP3	1	0	0	0
EIF4G1__seq.25287.7	EIF4G1	0	0	1	1
ELL2__seq.11494.4	ELL2	1	0	0	0
EMC2__seq.20435.41	EMC2	0	0	1	0
EMC4__seq.13516.46	EMC4	0	0	1	0
EPHB3__seq.9220.7	EPHB3	0	0	1	0
ETNK2__seq.21379.30	ETNK2	1	0	0	0
EYA2__seq.21152.25	EYA2	1	0	1	0
FAM177A1__seq.8039.41	FAM177A1	1	0	0	0
FAM20A__seq.6433.57	FAM20A	0	0	1	0
FAM210A__seq.14593.152	FAM210A	1	0	0	0
FAM50A__seq.20461.58	FAM50A	1	0	0	0
FBLN1__seq.6470.19	FBLN1_2	1	0	0	0
FBLN7__seq.21891.31	FBLN7	1	0	0	0
FBXL4__seq.9951.36	FBXL4_2	0	0	1	0
FCGBP__seq.25910.1	FCGBP	1	0	0	0
FCHSD1__seq.24895.25	FCHSD1	1	0	0	0
FGB__seq.18890.227	FGB	1	0	1	0
FGF8__seq.4394.71	FGF8_5	1	0	0	0
FKBP4__seq.17722.5	FKBP4	0	0	1	0
FLNA__seq.11171.25	FLNA_1	1	0	0	0
FLNA__seq.11245.43	FLNA_2	1	0	0	0
FMO3__seq.25288.16	FMO3	1	0	1	0
FMR1__seq.7721.81	FMR1_3	0	0	1	0
FOLR2__seq.15587.20	FOLR2	1	0	0	0
FOXO1__seq.22055.31	FOXO1	1	0	1	0
FXYD6__seq.25412.53	FXYD6	1	0	0	0
GAL3ST2__seq.10734.339	GAL3ST2	1	0	1	0
GALE__seq.11457.53	GALE	1	0	1	0
GALK2__seq.23631.1	GALK2	1	0	1	0
GCK__seq.12960.9	GCK	1	0	0	0
GDF2__seq.4880.21	GDF2	1	0	0	0
GDF5__seq.2752.62	GDF5	1	0	0	0
GFRA2__seq.2515.14	GFRA2	1	0	0	0
GGT2__seq.6334.9	GGT2	1	0	1	0
GLTPD2__seq.7948.129	GLTPD2	1	0	0	0
GLUD1__seq.25902.27	GLUD1	1	0	0	0
GLUD2__seq.25068.131	GLUD2	1	0	0	0
GMPPA__seq.24271.9	GMPPA	1	0	0	0
GNAI3__seq.12650.43	GNAI3	0	0	1	0
GNAQ__seq.23567.37	GNAQ	0	0	1	0
GP1BA__seq.4990.87	GP1BA	1	0	0	0
GPX3__seq.21796.43	GPX3	1	0	0	0
GSN__seq.4775.34	GSN_2	1	0	0	0
GSTM1__seq.7239.9	GSTM1_2	1	0	0	0
GUSB__seq.15562.24	GUSB	1	0	0	0
HAT1__seq.2858.29	HAT1_2	1	0	0	0
HAX1__seq.21206.218	HAX1	1	0	1	0
HBG2__seq.19774.8	HBG2	1	0	0	0
HBQ1__seq.18198.51	HBQ1_1	0	0	1	0
HBQ1__seq.7965.25	HBQ1_2	1	1	1	0
HBZ__seq.6919.3	HBZ	1	0	0	0
HDAC6__seq.25059.18	HDAC6	0	0	1	1
HDAC8__seq.2859.69	HDAC8	1	0	1	0
HERC4__seq.7860.9	HERC4	1	0	0	0
HES5__seq.22466.27	HES5	1	0	1	1
HHIP__seq.10833.64	HHIP	0	0	1	0
HID1__seq.24488.8	HID1	1	0	0	0
HJV__seq.3332.57	HJV	0	0	1	0
HLA-DRB3__seq.6962.5	HLA-DRB3	1	0	0	0
HLA-E__seq.25918.60	HLA-E	1	0	0	0
HMOX1__seq.17398.55	HMOX1	0	0	1	0
HS3ST5__seq.10731.10	HS3ST5	1	0	0	0
HS6ST2__seq.13524.25	HS6ST2	1	0	0	0
HSD17B8__seq.19491.11	HSD17B8	1	0	1	0
HSPA12A__seq.25267.10	HSPA12A	1	0	0	0
HSPA1L__seq.12041.33	HSPA1L	1	0	1	1
HSPG2__seq.15626.223	HSPG2	1	0	0	0
HTR6__seq.13561.5	HTR6	1	0	0	0
HYKK__seq.21157.6	HYKK	1	0	0	0
HYOU1__seq.21497.32	HYOU1	1	0	1	0
ICA1__seq.21975.22	ICA1	1	0	1	0
IFIT2__seq.9853.3	IFIT2	1	0	1	0
IFNA14__seq.7180.114	IFNA14	1	0	0	0
IGFBP2__seq.22985.160	IGFBP2_1	1	0	0	0
IGFBP4__seq.2950.57	IGFBP4	1	0	0	0
IHH__seq.19606.28	IHH	0	0	1	0
IL10__seq.13723.6	IL10_1	1	0	1	0
IL18R1__seq.3446.7	IL18R1_2	1	0	0	0
IL6ST__seq.2620.4	IL6ST	1	0	0	0
ING4__seq.17671.58	ING4	0	0	1	0
IRAG1__seq.8255.34	IRAG1	1	0	0	0
IRF5__seq.25460.36	IRF5	0	0	1	0
IRF6__seq.9999.1	IRF6	1	0	0	0
ITGA3__seq.21901.14	ITGA3	1	0	0	0
ITGB2__seq.12750.9	ITGB2	1	0	0	0
ITM2B__seq.8086.49	ITM2B	1	0	1	0
ITPK1__seq.21130.82	ITPK1	1	0	0	0
KCNE3__seq.8067.21	KCNE3	1	0	0	0
KCNMB3__seq.8905.20	KCNMB3	0	0	1	1
KCTD13__seq.22080.22	KCTD13	1	0	0	0
KCTD2__seq.23285.51	KCTD2	1	0	1	1
KDSR__seq.19483.16	KDSR	1	0	0	0
KHDC1L__seq.21804.15	KHDC1L_2	1	0	0	0
KIAA0319L__seq.13698.28	KIAA0319L	1	0	0	0
KIF3A__seq.13961.18	KIF3A	1	0	0	0
KIR2DL5A__seq.7799.3	KIR2DL5A_1	1	0	0	0
KITLG__seq.9377.25	KITLG	1	0	0	0
KRT14__seq.22482.87	KRT14	1	0	1	1
KRT19__seq.15606.19	KRT19	1	0	1	1
LAMA2__seq.18347.15	LAMA2	1	0	0	0
LDLRAD4__seq.9004.24	LDLRAD4	0	0	1	0
LEP__seq.2575.5	LEP_1	1	0	0	0
LGALS3__seq.3066.12	LGALS3	1	0	0	0
LMO4__seq.23284.5	LMO4	1	0	0	0
LRRK2__seq.10990.21	LRRK2	1	0	1	0
LRRN1__seq.11293.14	LRRN1_1	1	1	0	0
LRRTM1__seq.19360.22	LRRTM1_1	1	0	0	0
LYPLAL1__seq.12428.2	LYPLAL1	1	0	0	0
MAD2L1BP__seq.21129.95	MAD2L1BP	0	0	1	1
MAGEA3__seq.20133.1	MAGEA3_2	1	0	1	0
MAGED1__seq.21392.15	MAGED1	1	0	0	0
MAK16__seq.21864.20	MAK16	1	0	0	0
MAP1LC3B2__seq.20965.18	MAP1LC3B2	1	0	0	0
MAPK6__seq.22858.3	MAPK6	1	0	0	0
MAPK8__seq.3825.18	MAPK8	1	0	1	1
MAT2A__seq.19788.6	MAT2A	1	0	0	0
MBLAC2__seq.23520.60	MBLAC2	1	0	1	0
MCAM__seq.20512.2	MCAM	1	1	0	0
MCEMP1__seq.6283.60	MCEMP1	1	0	0	0
MENT__seq.5744.12	MENT	1	0	1	0
MEOX2__seq.23039.56	MEOX2_2	0	0	1	1
METTL1__seq.12514.16	METTL1	1	0	1	0
MIA__seq.2687.2	MIA	1	0	0	0
MICAL1__seq.25070.18	MICAL1	1	0	0	0
MMP8__seq.9172.69	MMP8_2	1	0	0	0
MOB4__seq.19332.1	MOB4	1	0	1	0
MORF4L2__seq.24443.8	MORF4L2	0	0	1	1
MPP7__seq.12732.13	MPP7	1	0	1	0
MTMR7__seq.24493.10	MTMR7	1	0	0	0
MXRA8__seq.10521.10	MXRA8_1	1	0	0	0
NAALADL1__seq.17505.125	NAALADL1	1	0	0	0
NANP__seq.16863.47	NANP	0	0	1	0
NCAM1__seq.20161.41	NCAM1_1	1	0	0	0
NCAM1__seq.4498.62	NCAM1_2	1	0	0	0
NDUFAF8__seq.9030.56	NDUFAF8	0	0	1	0
NEFL__seq.10082.251	NEFL	1	1	1	0
NEGR1__seq.7050.5	NEGR1_2	1	0	0	0
NEIL1__seq.21802.53	NEIL1	1	0	0	0
NEIL2__seq.21476.43	NEIL2	1	0	0	0
NEURL4__seq.13468.5	NEURL4	1	0	1	0
NOMO2__seq.25121.7	NOMO2	1	0	0	0
NOTCH1__seq.5107.7	NOTCH1	1	0	0	0
NOTCH2__seq.8407.84	NOTCH2_3	1	0	0	0
NOTCH3__seq.5108.72	NOTCH3	1	0	0	0
NPFF__seq.5617.41	NPFF	0	0	1	0
NPTX2__seq.6521.35	NPTX2	1	0	1	0
NPTXR__seq.8997.4	NPTXR_2	1	0	0	0
NPY__seq.20590.13	NPY	0	0	1	1
NRBP1__seq.12616.45	NRBP1	1	0	1	0
NRP2__seq.15387.44	NRP2_1	1	0	0	0
NRXN1__seq.8971.9	NRXN1_3	1	0	0	0
NT5C1A__seq.23362.26	NT5C1A	1	0	1	0
NUDT7__seq.24413.96	NUDT7	1	0	0	0
OASL__seq.25941.4	OASL	0	0	1	1
OLAH__seq.23407.9	OLAH	1	0	1	1
OTULIN__seq.21916.82	OTULIN	1	1	1	1
PACSIN1__seq.12676.1	PACSIN1	1	0	0	0
PCDHB10__seq.9963.19	PCDHB10	1	0	1	0
PCDHB7__seq.8071.114	PCDHB7	1	0	0	0
PCLAF__seq.19158.1	PCLAF	0	0	1	1
PDCD6IP__seq.18174.79	PDCD6IP	1	0	0	0
PDHB__seq.22526.81	PDHB	1	0	1	0
PEAR1__seq.8275.31	PEAR1_1	1	0	0	0
PEBP1__seq.4276.10	PEBP1	0	0	1	0
PEF1__seq.19272.9	PEF1	1	0	1	0
PGLYRP3__seq.10561.5	PGLYRP3	1	0	0	0
PGLYRP4__seq.19821.10	PGLYRP4	1	0	0	0
PHB2__seq.21658.15	PHB2_2	0	0	1	1
PHF11__seq.22528.1	PHF11	1	0	0	0
PHGDH__seq.15548.35	PHGDH_1	1	0	1	0
PHOSPHO2__seq.21329.66	PHOSPHO2	0	0	1	1
PLA2G12B__seq.9380.2	PLA2G12B	1	0	0	0
PLA2G7__seq.5015.15	PLA2G7	1	0	1	1
PLXNA1__seq.9005.16	PLXNA1	1	0	0	0
PNOC__seq.15434.5	PNOC	1	0	0	0
PNPO__seq.17804.102	PNPO	0	0	1	0
POMC__seq.2558.51	POMC_1	0	0	1	0
POP7__seq.20398.60	POP7	1	0	1	0
PPM1G__seq.21823.5	PPM1G	1	0	1	1
PPP1R2__seq.19152.4	PPP1R2	1	0	1	0
PPP1R3G__seq.24423.9	PPP1R3G	1	0	0	0
PPP1R42__seq.22536.1	PPP1R42	0	0	1	0
PPP2R3A__seq.13665.35	PPP2R3A	1	0	0	0
PPP2R5A__seq.13622.16	PPP2R5A	1	0	0	0
PPTC7__seq.22537.5	PPTC7	1	0	1	0
PPY__seq.4588.1	PPY	1	0	0	0
PRAME__seq.25951.17	PRAME	1	0	0	0
PRDX6__seq.5018.68	PRDX6	0	0	1	1
PRKAA2__seq.5245.40	PRKAA2	1	0	0	0
PRMT2__seq.25454.38	PRMT2	1	0	0	0
PRSS1__seq.3049.61	PRSS1	1	0	0	0
PRSS8__seq.15513.108	PRSS8_1	1	0	0	0
PSD__seq.13055.53	PSD	1	0	0	0
PSG5__seq.9314.9	PSG5	1	0	1	1
PSMB10__seq.21861.8	PSMB10	1	0	1	1
PSMB9__seq.18942.11	PSMB9	0	0	1	0
PSME1__seq.5918.5	PSME1	1	0	1	0
PTK2B__seq.8918.64	PTK2B_2	0	0	1	0
PTPMT1__seq.21167.33	PTPMT1	1	0	0	0
PTPRD__seq.9296.15	PTPRD	1	0	0	0
PXYLP1__seq.6079.59	PXYLP1	1	0	0	0
PYCR2__seq.18328.36	PYCR2	0	0	1	1
QTRT2__seq.21373.8	QTRT2	1	0	1	0
RAB14__seq.14283.12	RAB14	1	0	0	0
RAD51C__seq.22544.10	RAD51C	1	0	0	0
RASSF2__seq.22013.6	RASSF2	1	0	1	1
RDH16__seq.12881.17	RDH16	1	0	0	0
RELN__seq.21713.11	RELN	1	0	0	0
RFNG__seq.7203.125	RFNG	1	0	0	0
RFPL3__seq.23375.4	RFPL3	0	0	1	0
RGMA__seq.5483.1	RGMA	1	0	1	0
RGS21__seq.19819.7	RGS21_2	1	1	1	0
RGS8__seq.11666.72	RGS8	1	0	0	0
RHOG__seq.12540.25	RHOG	1	0	1	1
RIPK1__seq.22549.73	RIPK1	1	0	0	0
RND1__seq.13574.50	RND1	1	0	0	0
RNF122__seq.11160.56	RNF122	1	0	1	0
RNF8__seq.14663.44	RNF8	1	0	1	0
RNGTT__seq.20135.85	RNGTT_2	1	0	1	1
ROBO4__seq.9232.1	ROBO4_2	0	0	1	0
ROPN1B__seq.25453.57	ROPN1B	1	0	0	0
RPN2__seq.21828.6	RPN2	1	0	1	1
RPS27A__seq.2846.24	RPS27A_1	0	0	1	0
RTN4RL1__seq.20546.71	RTN4RL1	1	0	0	0
S100A13__seq.7223.60	S100A13	1	0	1	0
S100A4__seq.14116.129	S100A4_1	1	0	0	0
SARS1__seq.18178.13	SARS1	1	0	0	0
SCARF2__seq.8956.96	SCARF2_1	1	0	0	0
SCGB2A1__seq.5001.6	SCGB2A1_1	1	0	1	0
SELENOS__seq.11286.78	SELENOS	1	0	1	0
SEMA6C__seq.7202.107	SEMA6C_2	1	0	1	0
SERPINA7__seq.2706.69	SERPINA7	1	0	0	0
SERPIND1__seq.3316.58	SERPIND1	1	0	0	0
SERPINE1__seq.2925.9	SERPINE1	1	0	0	0
SH2D1B__seq.18840.205	SH2D1B	1	0	0	0
SH2D3C__seq.12704.26	SH2D3C	1	0	0	0
SHBG__seq.7909.37	SHBG_2	1	0	0	0
SHC2__seq.14074.2	SHC2	1	0	0	0
SHH__seq.2743.5	SHH	0	0	1	0
SIRT1__seq.19823.75	SIRT1	0	0	1	1
SLC5A8__seq.13691.10	SLC5A8	0	0	1	1
SLITRK3__seq.10565.19	SLITRK3	1	0	0	0
SLITRK6__seq.16916.19	SLITRK6	1	0	0	0
SMARCC1__seq.11180.17	SMARCC1	1	0	0	0
SMIM24__seq.7108.7	SMIM24	0	0	1	1
SNAP23__seq.20241.9	SNAP23	1	0	1	1
SNRPF__seq.5494.52	SNRPF	1	1	1	0
SNX5__seq.18327.6	SNX5	1	0	0	0
SOD3__seq.5660.51	SOD3_1	1	0	0	0
SPARC__seq.14110.200	SPARC_1	1	0	1	0
SPATA46__seq.22786.57	SPATA46	1	0	0	0
SPATC1L__seq.23245.5	SPATC1L	0	0	1	0
SPC25__seq.22782.80	SPC25	1	1	0	0
ST8SIA1__seq.21508.7	ST8SIA1_1	1	1	1	0
STAC__seq.25125.7	STAC	0	0	1	0
STAR__seq.10085.25	STAR	0	0	1	0
STK10__seq.21569.49	STK10	1	0	1	1
STX1A__seq.19553.14	STX1A_1	1	0	0	0
STXBP6__seq.18308.30	STXBP6	1	0	1	1
SUFU__seq.17468.1	SUFU	1	0	0	0
SULT1E1__seq.9878.3	SULT1E1_2	1	0	0	0
SUMF1__seq.6941.11	SUMF1	0	0	1	0
SURF1__seq.8009.121	SURF1	1	0	0	0
SYTL4__seq.11563.51	SYTL4_1	1	0	1	0
TACSTD2__seq.14034.22	TACSTD2_1	1	0	0	0
TBC1D24__seq.25114.256	TBC1D24	1	0	1	0
TBCA__seq.12501.10	TBCA	1	0	1	0
TCF12__seq.22472.4	TCF12	1	1	1	0
TECTB__seq.21549.144	TECTB	0	0	1	1
TIGIT__seq.16299.13	TIGIT_1	1	0	1	0
TIMM13__seq.23621.326	TIMM13	1	0	0	0
TINAGL1__seq.11192.168	TINAGL1	1	0	0	0
TMCC3__seq.8922.4	TMCC3_2	1	0	1	1
TMUB1__seq.25255.4	TMUB1	1	0	1	0
TNFAIP8__seq.12563.2	TNFAIP8	1	0	0	0
TOM1L1__seq.13652.2	TOM1L1	1	0	1	0
TP53I11__seq.13022.20	TP53I11	1	0	0	0
TPGS2__seq.20436.93	TPGS2	0	0	1	0
TRADD__seq.13507.51	TRADD	1	0	1	1
TRAPPC3__seq.14337.1	TRAPPC3	0	0	1	0
TRIM54__seq.22816.4	TRIM54	1	0	0	0
TRIM9__seq.22817.126	TRIM9	0	0	1	0
TSTA3__seq.12657.2	TSTA3	0	0	1	0
TYMSOS__seq.8263.64	TYMSOS	1	0	0	0
UBA2__seq.12500.88	UBA2	0	0	1	1
UBB__seq.6641.60	UBB_1	0	0	1	0
UBE2G2__seq.9199.6	UBE2G2	1	0	0	0
UBE2R2__seq.19824.3	UBE2R2_1	1	0	0	0
UBL3__seq.20941.7	UBL3	1	0	0	0
UGDH__seq.17755.5	UGDH	1	0	0	0
UNG__seq.22821.50	UNG	0	0	1	1
UXS1__seq.8258.22	UXS1	1	0	0	0
VBP1__seq.19193.18	VBP1	1	0	0	0
VPS29__seq.14318.1	VPS29	1	1	1	0
VPS4B__seq.12668.7	VPS4B	1	0	0	0
VSTM1__seq.19743.12	VSTM1_1	1	0	0	0
WARS2__seq.22792.21	WARS2	0	0	1	1
WFIKKN2__seq.13408.23	WFIKKN2_1	1	0	0	0
WNT10B__seq.21940.12	WNT10B	1	0	1	0
XCL2__seq.15617.8	XCL2	1	0	1	0
YWHAQ__seq.7625.27	YWHAQ	1	0	0	0
ZNF41__seq.10003.15	ZNF41	1	0	0	0
ZP4__seq.7766.25	ZP4	0	0	1	0
ZW10__seq.25262.6	ZW10	1	1	1	0

## Sheet: Fig_4bde
Residual protein levels in CU by APOE genotype (eliminating the effects of age, sex, cohorts and mean protein levels on protein levels)						Statistical comparisons
.y.	group	n	mean	sd		.y.	group1	group2	n1	n2	statistic	df	p	p.adj	p.adj.signif
SPC25	22/23	262	-0.3917	0.43174		SPC25	22/23	24	262	56	-19.675	79.065	3.37e-32	2.7e-31	****
SPC25	24	56	0.88268	0.44167		SPC25	22/23	33	262	1184	0.10787	324.282	0.914	1	ns
SPC25	33	1184	-0.3947	0.31302		SPC25	22/23	34	262	519	-36.88	584.326	1.11e-154	9.99e-154	****
SPC25	34	519	0.87044	0.48844		SPC25	22/23	44	262	47	-21.163	55.7752	2.51e-28	1.51e-27	****
SPC25	44	47	1.46251	0.57214		SPC25	24	33	56	1184	21.3902	57.6427	4.26e-29	2.98e-28	****
LRRN1_1	22/23	261	-0.1287	0.18599		SPC25	24	34	56	519	0.19494	70.3435	0.846	1	ns
LRRN1_1	24	56	0.22669	0.24435		SPC25	24	44	56	47	-5.6726	85.6102	1.87e-07	5.61e-07	****
LRRN1_1	33	1180	-0.1187	0.19886		SPC25	33	34	1184	519	-54.32	711.202	2.73e-255	2.73e-254	****
LRRN1_1	34	514	0.2575	0.25736		SPC25	33	44	1184	47	-22.123	47.0994	1.59e-26	7.95e-26	****
LRRN1_1	44	48	0.59595	0.39027		SPC25	34	44	519	47	-6.8713	52.2523	7.76e-09	3.1e-08	****
UNG	22/23	262	1.25037	0.50019		LRRN1_1	22/23	24	261	56	-10.264	69.2975	1.5e-15	9e-15	****
UNG	24	55	1.28819	0.47951		LRRN1_1	22/23	33	261	1180	-0.775	402.438	0.439	0.752	ns
UNG	33	1184	-0.2226	0.43274		LRRN1_1	22/23	34	261	514	-23.886	683.76	3.69e-92	3.32e-91	****
UNG	34	519	-0.239	0.5376		LRRN1_1	22/23	44	261	48	-12.603	50.9922	2.75e-17	2.2e-16	****
UNG	44	48	-0.2264	0.54937		LRRN1_1	24	33	56	1180	10.4152	58.5093	6.06e-15	3.03e-14	****
PCLAF	22/23	261	0.41616	0.40307		LRRN1_1	24	34	56	514	-0.8915	68.9899	0.376	0.752	ns
PCLAF	24	56	0.38657	0.31967		LRRN1_1	24	44	56	48	-5.6713	76.5093	2.4e-07	9.6e-07	****
PCLAF	33	1184	-0.061	0.42354		LRRN1_1	33	34	1180	514	-29.523	791.255	9.65e-130	9.65e-129	****
PCLAF	34	519	-0.0991	0.41288		LRRN1_1	33	44	1180	48	-12.62	47.9978	7.36e-17	5.15e-16	****
PCLAF	44	48	-0.1374	0.45743		LRRN1_1	34	44	514	48	-5.8897	50.8871	3.07e-07	9.6e-07	****
PHGDH	22/23	262	0.34432	0.33332		UNG	22/23	24	262	55	-0.5277	80.6174	0.599	1	ns
PHGDH	24	56	-0.0636	0.20203		UNG	22/23	33	262	1184	44.15	352.485	1.1e-145	9.9e-145	****
PHGDH	33	1183	0.0329	0.24736		UNG	22/23	34	262	519	38.304	558.474	2.22e-158	2.22e-157	****
PHGDH	34	519	-0.2026	0.24797		UNG	22/23	44	262	48	17.3523	62.1024	1.68e-25	8.4e-25	****
PHGDH	44	48	-0.4253	0.21081		UNG	24	33	55	1184	22.9366	58.1596	7.99e-31	5.59e-30	****
FOXO1	22/23	262	0.27612	0.4034		UNG	24	34	55	519	22.1878	69.2167	3.5e-33	2.8e-32	****
FOXO1	24	56	-0.124	0.24257		UNG	24	44	55	48	14.8031	94.078	2.62e-26	1.57e-25	****
FOXO1	33	1183	0.08738	0.34596		UNG	33	34	1184	519	0.61167	824.894	0.541	1	ns
FOXO1	34	519	-0.2803	0.30214		UNG	33	44	1184	48	0.04683	49.3931	0.963	1	ns
FOXO1	44	48	-0.4854	0.27229		UNG	34	44	519	48	-0.1523	55.6544	0.88	1	ns
VPS29	22/23	255	0.95457	0.40085		PCLAF	22/23	24	261	56	0.59815	96.5447	0.551	1	ns
VPS29	24	56	0.74171	0.34649		PCLAF	22/23	33	261	1184	17.1525	396.807	9.76e-50	8.78e-49	****
VPS29	33	1183	-0.1026	0.23331		PCLAF	22/23	34	261	519	16.708	532.377	1.08e-50	1.08e-49	****
VPS29	34	518	-0.2789	0.28032		PCLAF	22/23	44	261	48	7.843	61.1551	8.07e-11	4.84e-10	****
VPS29	44	48	-0.3989	0.22156		PCLAF	24	33	56	1184	10.0683	64.4914	7.41e-15	5.19e-14	****
BIRC2_1	22/23	262	0.82267	0.38607		PCLAF	24	34	56	519	10.4654	76.3181	2.09e-16	1.67e-15	****
BIRC2_1	24	56	0.79472	0.3831		PCLAF	24	44	56	48	6.6631	82.2662	2.83e-09	1.42e-08	****
BIRC2_1	33	1183	-0.1282	0.22357		PCLAF	33	34	1184	519	1.73615	1011.84	0.083	0.331	ns
BIRC2_1	34	519	-0.192	0.2104		PCLAF	33	44	1184	48	1.1373	50.3214	0.261	0.783	ns
BIRC2_1	44	48	-0.1828	0.26476		PCLAF	34	44	519	48	0.5601	54.3213	0.578	1	ns
S100A13	22/23	262	-0.2873	0.54562		PHGDH	22/23	24	262	56	12.0134	128.45	9.47e-23	5.68e-22	****
S100A13	24	56	-1.6489	0.23327		PHGDH	22/23	33	262	1183	14.277	327.477	2.74e-36	1.92e-35	****
S100A13	33	1184	0.38668	0.52291		PHGDH	22/23	34	262	519	23.4818	411.048	5.99e-78	5.99e-77	****
S100A13	34	519	-0.4217	0.43858		PHGDH	22/23	44	262	48	20.946	96.277	1.25e-37	1e-36	****
S100A13	44	48	-1.4866	0.32761		PHGDH	24	33	56	1183	-3.4539	63.0679	0.000993	0.000993	***
BCDIN3D	22/23	262	-0.3608	0.53705		PHGDH	24	34	56	519	4.77607	74.1249	8.79e-06	1.76e-05	****
BCDIN3D	24	56	-1.3831	0.50461		PHGDH	24	44	56	48	8.89068	98.1498	3.05e-14	1.22e-13	****
BCDIN3D	33	1184	0.37486	0.57079		PHGDH	33	34	1183	519	18.0538	986.608	3.56e-63	3.2e-62	****
BCDIN3D	34	519	-0.4219	0.64925		PHGDH	33	44	1183	48	14.6536	52.3916	3.58e-20	1.79e-19	****
BCDIN3D	44	48	-1.1021	0.7714		PHGDH	34	44	519	48	6.88916	59.7098	3.95e-09	1.18e-08	****
TBCA	22/23	262	-0.0666	0.4139		FOXO1	22/23	24	262	56	9.78509	129.692	2.85e-17	1.71e-16	****
TBCA	24	56	-0.8198	0.52141		FOXO1	22/23	33	262	1183	7.02242	350.9	1.14e-11	5.7e-11	****
TBCA	33	1183	0.26164	0.37984		FOXO1	22/23	34	262	519	19.7089	413.06	1.96e-61	1.76e-60	****
TBCA	34	519	-0.3742	0.34579		FOXO1	22/23	44	262	48	16.3643	89.7834	1.1e-28	8.8e-28	****
TBCA	44	48	-1.0829	0.30657		FOXO1	24	33	56	1183	-6.2276	66.0733	3.71e-08	1.11e-07	****
ARL2	22/23	262	-0.2929	0.43372		FOXO1	24	34	56	519	4.46305	74.732	2.81e-05	2.81e-05	****
ARL2	24	56	-0.6386	0.44956		FOXO1	24	44	56	48	7.09516	95.0904	2.3e-10	9.2e-10	****
ARL2	33	1184	0.22177	0.52127		FOXO1	33	34	1183	519	22.089	1122.56	4.53e-90	4.53e-89	****
ARL2	34	519	-0.234	0.43494		FOXO1	33	44	1183	48	14.1199	53.3496	1.17e-19	8.19e-19	****
ARL2	44	48	-0.5972	0.45441		FOXO1	34	44	519	48	4.94588	58.2446	6.78e-06	1.36e-05	****
						VPS29	22/23	24	255	56	4.04157	90.391	0.000111	0.000222	***
						VPS29	22/23	33	255	1183	40.6549	292.115	2.8e-122	2.52e-121	****
						VPS29	22/23	34	255	518	44.1148	380.19	1.29e-151	1.29e-150	****
						VPS29	22/23	44	255	48	33.2919	114.706	8.74e-61	6.99e-60	****
						VPS29	24	33	56	1183	18.0413	57.3849	2.54e-25	1.02e-24	****
						VPS29	24	34	56	518	21.302	63.0249	1.7e-30	8.5e-30	****
						VPS29	24	44	56	48	20.2692	94.755	3.19e-36	2.23e-35	****
						VPS29	33	34	1183	518	12.5427	844.233	3.25e-33	1.95e-32	****
						VPS29	33	44	1183	48	9.06453	51.3204	3.11e-12	9.33e-12	****
						VPS29	34	44	518	48	3.50062	61.8539	0.000867	0.000867	***
						BIRC2_1	22/23	24	262	56	0.49483	80.6682	0.622	1	ns
						BIRC2_1	22/23	33	262	1183	38.4614	300.842	3.64e-118	3.28e-117	****
						BIRC2_1	22/23	34	262	519	39.6716	341.262	7.2e-130	7.2e-129	****
						BIRC2_1	22/23	44	262	48	22.3208	88.3378	4.45e-38	3.56e-37	****
						BIRC2_1	24	33	56	1183	17.8835	56.787	5.34e-25	2.67e-24	****
						BIRC2_1	24	34	56	519	18.9684	58.6315	1.06e-26	6.36e-26	****
						BIRC2_1	24	44	56	48	15.3018	97.8263	1.06e-27	7.42e-27	****
						BIRC2_1	33	34	1183	519	5.65492	1045.86	2.01e-08	8.04e-08	****
						BIRC2_1	33	44	1183	48	1.41027	49.7574	0.165	0.495	ns
						BIRC2_1	34	44	519	48	-0.2339	52.6342	0.816	1	ns
						S100A13	22/23	24	262	56	29.6556	200.931	2.52e-75	2.27e-74	****
						S100A13	22/23	33	262	1184	-18.228	374.464	1.36e-53	8.16e-53	****
						S100A13	22/23	34	262	519	3.46243	435.683	0.000588	0.001	**
						S100A13	22/23	44	262	48	20.6521	102.155	3e-38	1.2e-37	****
						S100A13	24	33	56	1184	-58.696	84.0282	5.54e-70	4.43e-69	****
						S100A13	24	34	56	519	-33.494	103.36	2.6e-57	1.82e-56	****
						S100A13	24	44	56	48	-2.8654	83.2863	0.005	0.005	**
						S100A13	33	34	1184	519	32.9591	1166.36	6.55e-169	6.55e-168	****
						S100A13	33	44	1184	48	37.7158	57.1859	4.28e-42	2.14e-41	****
						S100A13	34	44	519	48	20.8576	63.7138	3.61e-30	1.08e-29	****
						BCDIN3D	22/23	24	262	56	13.6022	83.8195	6.39e-23	4.47e-22	****
						BCDIN3D	22/23	33	262	1184	-19.833	402.244	1.51e-61	1.36e-60	****
						BCDIN3D	22/23	34	262	519	1.39479	618.548	0.164	0.164	ns
						BCDIN3D	22/23	44	262	48	6.38049	55.6388	3.72e-08	1.49e-07	****
						BCDIN3D	24	33	56	1184	-25.315	61.8477	2.43e-34	1.94e-33	****
						BCDIN3D	24	34	56	519	-13.13	76.1449	2.99e-21	1.79e-20	****
						BCDIN3D	24	44	56	48	-2.1584	78.7478	0.034	0.068	ns
						BCDIN3D	33	34	1184	519	24.1609	884.027	1.99e-99	1.99e-98	****
						BCDIN3D	33	44	1184	48	13.1206	49.1087	1.13e-17	5.65e-17	****
						BCDIN3D	34	44	519	48	5.91902	53.3394	2.39e-07	7.17e-07	****
						TBCA	22/23	24	262	56	10.1481	70.5436	1.98e-15	5.94e-15	****
						TBCA	22/23	33	262	1183	-11.783	364.64	2.25e-27	1.58e-26	****
						TBCA	22/23	34	262	519	10.3455	449.225	1.21e-22	7.26e-22	****
						TBCA	22/23	44	262	48	19.886	81.9863	4.14e-33	3.31e-32	****
						TBCA	24	33	56	1183	-15.329	57.7963	5.04e-22	2.52e-21	****
						TBCA	24	34	56	519	-6.2482	60.3296	4.63e-08	9.26e-08	****
						TBCA	24	44	56	48	3.18765	90.9909	0.002	0.002	**
						TBCA	33	34	1183	519	33.8736	1079.06	6.41e-172	6.41e-171	****
						TBCA	33	44	1183	48	29.4805	53.0291	1.46e-34	1.31e-33	****
						TBCA	34	44	519	48	15.1489	58.6375	6.2e-22	2.52e-21	****
						ARL2	22/23	24	262	56	5.25692	78.4075	1.23e-06	6.15e-06	****
						ARL2	22/23	33	262	1184	-16.719	444.49	4.94e-49	4.45e-48	****
						ARL2	22/23	34	262	519	-1.7901	525.078	0.074	0.148	ns
						ARL2	22/23	44	262	48	4.29579	63.6787	6.07e-05	0.000182	***
						ARL2	24	33	56	1184	-13.888	62.2056	1e-20	8e-20	****
						ARL2	24	34	56	519	-6.4201	66.5987	1.66e-08	9.96e-08	****
						ARL2	24	44	56	48	-0.4659	99.2473	0.642	0.642	ns
						ARL2	33	34	1184	519	18.699	1172.16	1.73e-68	1.73e-67	****
						ARL2	33	44	1184	48	12.1664	52.1424	7.47e-17	5.23e-16	****
						ARL2	34	44	519	48	5.31769	55.266	1.96e-06	7.84e-06	****

## Sheet: Fig_4c
ref_name	label	standardized_beta_APOE4	p_APOE4	p_adjusted_APOE4	significance_APOE4	standardized_beta_APOE2	p_APOE2	p_adjusted_APOE2	significance_APOE2
BIRC2__seq.10046.55	BIRC2_1	-0.0617845	3.71091e-10	5.10075e-08	*+	0.953424	0	0	*+
NEFL__seq.10082.251	NEFL	-0.49567	3.40717e-148	4.96425e-145	*+	-0.16164	1.11702e-12	2.03437e-10	*+
LRRK2__seq.10990.21	LRRK2	-0.0580876	2.48177e-06	0.000182623	*+	-0.0623579	0.000188104	0.0121269	*+
RNF122__seq.11160.56	RNF122	-0.0487575	1.62777e-06	0.000123524	*+	-0.0865293	1.73986e-11	2.79162e-09	*+
GALE__seq.11457.53	GALE	-0.0996666	7.61283e-08	7.3946e-06	*+	-0.135966	1.2731e-08	1.54576e-06	*+
ARFGAP1__seq.11556.19	ARFGAP1	-0.099589	3.71676e-07	3.30202e-05	*+	-0.147144	3.7393e-09	4.61708e-07	*+
SYTL4__seq.11563.51	SYTL4_1	-0.0716307	3.1589e-08	3.28751e-06	*+	-0.0968956	1.621e-08	1.87445e-06	*+
TBCA__seq.12501.10	TBCA	-0.710524	4.52573e-208	1.6485e-204	*+	-0.329752	2.62803e-34	1.4727e-31	*+
METTL1__seq.12514.16	METTL1	-0.0736385	1.49493e-11	2.31714e-09	*+	-0.0511585	0.000257448	0.0157606	*+
ARL2__seq.12587.65	ARL2	-0.49263	3.22644e-74	1.95872e-71	*+	-0.516122	9.0813e-47	7.35081e-44	*+
NRBP1__seq.12616.45	NRBP1	0.0585154	0.000455096	0.0218004	*+	-0.197592	2.71009e-21	7.8972e-19	*+
NEURL4__seq.13468.5	NEURL4	-0.0556811	6.63174e-09	8.02956e-07	*+	-0.0862072	3.79072e-11	5.7532e-09	*+
TRADD__seq.13507.51	TRADD	-0.118113	6.70688e-07	5.61605e-05	*+	-0.260455	1.5357e-17	3.72918e-15	*+
IL10__seq.13723.6	IL10_1	-0.136602	5.43302e-09	6.7084e-07	*+	-0.191064	1.42351e-10	2.03339e-08	*+
CTF1__seq.13732.79	CTF1_1	0.232888	4.20093e-105	3.82547e-102	*+	-0.132898	1.42648e-29	6.49496e-27	*+
SPARC__seq.14110.200	SPARC_1	-0.0504403	3.94844e-05	0.00250125	*+	-0.0576894	0.000284226	0.0171123	*+
VPS29__seq.14318.1	VPS29	-0.196296	5.17372e-56	2.5127e-53	*+	1.05618	0	0	*+
DIPK1C__seq.14341.8	DIPK1C	-0.144074	7.13845e-45	2.88909e-42	*+	-0.108685	1.88456e-17	4.29032e-15	*+
RNF8__seq.14663.44	RNF8	-0.0398905	7.18953e-05	0.00429309	*+	-0.0579415	8.40573e-06	0.000695861	*+
AKT2__seq.14685.17	AKT2_1	-0.0985663	7.57113e-13	1.22568e-10	*+	-0.0925966	6.39875e-08	6.56548e-06	*+
PHGDH__seq.15548.35	PHGDH_1	-0.256925	2.34473e-81	1.55285e-78	*+	0.31161	1.06639e-60	1.10981e-57	*+
KRT19__seq.15606.19	KRT19	-0.234507	4.46063e-30	1.41286e-27	*+	-0.144676	3.74663e-08	4.01385e-06	*+
TIGIT__seq.16299.13	TIGIT_1	-0.0952923	2.30811e-05	0.00151483	*+	-0.180518	6.04488e-10	8.00672e-08	*+
DHRS9__seq.17467.1	DHRS9	-0.0707198	3.70283e-14	6.30178e-12	*+	0.165617	2.453e-30	1.19134e-27	*+
STXBP6__seq.18308.30	STXBP6	-0.195409	2.20385e-17	4.72208e-15	*+	-0.188094	6.69341e-11	9.75229e-09	*+
CDA__seq.18336.31	CDA	-0.328712	3.24458e-52	1.4773e-49	*+	-0.153963	1.53002e-08	1.82725e-06	*+
FGB__seq.18890.227	FGB	-0.0591187	1.70021e-06	0.000127691	*+	-0.0632203	8.35337e-05	0.00568732	*+
PPP1R2__seq.19152.4	PPP1R2	-0.0862908	5.6784e-12	8.99286e-10	*+	-0.0745924	1.06379e-05	0.000861078	*+
MOB4__seq.19332.1	MOB4	-0.11859	2.8822e-30	9.544e-28	*+	-0.0894548	1.74328e-11	2.79162e-09	*+
HSD17B8__seq.19491.11	HSD17B8	-0.138052	1.57852e-11	2.39573e-09	*+	-0.104381	7.47844e-05	0.00518861	*+
RGS21__seq.19819.7	RGS21_2	-0.0505229	0.000143267	0.0078474	*+	-0.0649371	0.000128906	0.00853708	*+
MAGEA3__seq.20133.1	MAGEA3_2	-0.127307	1.53621e-21	3.85908e-19	*+	-0.193669	8.29658e-28	3.35781e-25	*+
RNGTT__seq.20135.85	RNGTT_2	-0.110106	4.13794e-17	8.61283e-15	*+	-0.109407	1.62686e-10	2.27916e-08	*+
POP7__seq.20398.60	POP7	-0.300356	5.05188e-17	1.0223e-14	*+	-0.41813	4.25396e-19	1.19193e-16	*+
AUH__seq.20931.156	AUH	-0.0735166	3.41859e-08	3.50767e-06	*+	-0.0603496	0.000722807	0.0392959	*+
BCDIN3D__seq.21115.48	BCDIN3D	-0.868403	2.33734e-139	2.83792e-136	*+	-0.739544	1.84631e-73	2.69008e-70	*+
HAX1__seq.21206.218	HAX1	-0.0476057	0.000274392	0.0135983	*+	-0.08164	9.72308e-07	9.57198e-05	*+
COASY__seq.21207.1	COASY	-0.0986465	2.81536e-11	4.18569e-09	*+	-0.112774	2.45e-09	3.07729e-07	*+
CDK5RAP3__seq.21238.40	CDK5RAP3	-0.166933	7.73319e-21	1.87788e-18	*+	-0.222981	1.40638e-22	4.26894e-20	*+
QTRT2__seq.21373.8	QTRT2	-0.0413662	0.000464613	0.0219786	*+	-0.0619998	3.56581e-05	0.00265071	*+
HYOU1__seq.21497.32	HYOU1	0.0502166	1.2308e-08	1.35854e-06	*+	-0.0897105	9.88903e-15	2.05833e-12	*+
PPM1G__seq.21823.5	PPM1G	-0.0717132	6.72344e-09	8.02956e-07	*+	-0.236581	1.75681e-42	1.27984e-39	*+
RPN2__seq.21828.6	RPN2	-0.0924117	1.85605e-07	1.69017e-05	*+	-0.100294	9.67906e-06	0.000792269	*+
PSMB10__seq.21861.8	PSMB10	-0.12763	2.19649e-20	5.00046e-18	*+	-0.0845285	4.2027e-06	0.000368875	*+
OTULIN__seq.21916.82	OTULIN	0.118848	3.08285e-36	1.12293e-33	*+	-0.0461784	8.32833e-05	0.00568732	*+
WNT10B__seq.21940.12	WNT10B	-0.22108	1.69184e-33	5.86909e-31	*+	-0.188418	1.44601e-15	3.0983e-13	*+
ICA1__seq.21975.22	ICA1	-0.12643	1.60075e-08	1.74052e-06	*+	-0.102991	0.000305198	0.0180761	*+
RASSF2__seq.22013.6	RASSF2	-0.0670002	4.62865e-06	0.000333859	*+	-0.0634066	0.00095599	0.0483638	*+
FOXO1__seq.22055.31	FOXO1	-0.391976	7.13463e-101	5.77509e-98	*+	0.189099	1.57746e-14	3.19216e-12	*+
BTG1__seq.22088.3	BTG1	-0.113284	1.28213e-20	3.01301e-18	*+	-0.138728	9.76335e-19	2.6343e-16	*+
COPS8__seq.22119.18	COPS8	-0.039205	0.000230919	0.0118287	*+	0.0919647	5.05876e-11	7.52104e-09	*+
HES5__seq.22466.27	HES5	-0.0712824	7.4032e-08	7.28815e-06	*+	-0.0712428	0.000106775	0.00713631	*+
TCF12__seq.22472.4	TCF12	-0.505235	1.43251e-26	4.01377e-24	*+	-0.51359	1.64827e-17	3.87342e-15	*+
KRT14__seq.22482.87	KRT14	-0.0926415	0.000768487	0.0335235	*+	-0.200097	3.69923e-08	4.01385e-06	*+
PDHB__seq.22526.81	PDHB	-0.0585958	6.24354e-08	6.23071e-06	*+	-0.0670332	4.96669e-06	0.000430742	*+
KCTD2__seq.23285.51	KCTD2	-0.346235	3.52602e-28	1.07029e-25	*+	-0.213221	2.10218e-07	2.09786e-05	*+
CCDC24__seq.23356.32	CCDC24	-0.114926	1.47849e-05	0.00102579	*+	0.497435	3.72048e-40	2.25864e-37	*+
OLAH__seq.23407.9	OLAH	-0.0735249	1.88898e-05	0.0012625	*+	-0.0961529	1.38818e-05	0.00108741	*+
GALK2__seq.23631.1	GALK2	-0.0834362	1.21819e-16	2.39852e-14	*+	-0.108803	1.8518e-16	4.08798e-14	*+
CAPN13__seq.24915.123	CAPN13	-0.0791516	9.52186e-07	7.70742e-05	*+	-0.0854489	2.39416e-05	0.00181682	*+
ZW10__seq.25262.6	ZW10	-0.39525	4.74189e-91	3.45447e-88	*+	-0.135495	2.06995e-08	2.35618e-06	*+
HDAC8__seq.2859.69	HDAC8	-0.0999467	3.71965e-14	6.30178e-12	*+	-0.116553	3.02082e-12	5.23969e-10	*+
SNRPF__seq.5494.52	SNRPF	-0.152747	1.03939e-37	3.98523e-35	*+	-0.0834954	7.21917e-08	7.3044e-06	*+
MENT__seq.5744.12	MENT	0.20506	1.70908e-15	3.19247e-13	*+	0.147159	5.92822e-06	0.000496403	*+
PSME1__seq.5918.5	PSME1	-0.0641393	1.00429e-05	0.000717283	*+	0.196582	8.31869e-27	3.03008e-24	*+
DMKN__seq.5963.9	DMKN_1	-0.0732	3.81665e-13	6.31916e-11	*+	0.122709	1.1548e-18	3.00455e-16	*+
GGT2__seq.6334.9	GGT2	-0.128655	1.4458e-06	0.000113254	*+	-0.209338	1.95184e-09	2.49459e-07	*+
NPTX2__seq.6521.35	NPTX2	-0.0971821	1.73152e-07	1.59673e-05	*+	-0.146185	8.5881e-10	1.11722e-07	*+
SEMA6C__seq.7202.107	SEMA6C_2	-0.137453	1.76476e-10	2.52084e-08	*+	-0.121628	1.13969e-05	0.00090246	*+
S100A13__seq.7223.60	S100A13	-0.914931	4.82234e-195	8.78269e-192	*+	-0.677396	3.99515e-71	4.85078e-68	*+
HBQ1__seq.7965.25	HBQ1_2	-0.438994	3.89482e-63	2.02669e-60	*+	-0.439217	6.33405e-42	4.19487e-39	*+
TMCC3__seq.8922.4	TMCC3_2	-0.238382	7.53423e-28	2.19547e-25	*+	-0.13022	2.27404e-06	0.000209701	*+
CLCA2__seq.8950.4	CLCA2	-0.0418845	1.81705e-05	0.00123183	*+	-0.0700743	6.38216e-08	6.56548e-06	*+
DUSP26__seq.8967.6	DUSP26	-0.113882	1.57497e-09	2.12475e-07	*+	-0.166762	2.7818e-12	4.94278e-10	*+
CRYZL1__seq.9207.60	CRYZL1	-0.306725	3.40128e-22	9.17715e-20	*+	-0.435741	2.24263e-27	8.59872e-25	*+
PSG5__seq.9314.9	PSG5	-0.182178	4.01709e-15	7.31612e-13	*+	-0.109164	0.000270052	0.0163944	*+
IFIT2__seq.9853.3	IFIT2	-0.181508	8.57873e-16	1.64463e-13	*+	-0.199505	4.56772e-12	7.73857e-10	*+
