# Supplementary material for: Proteomic signatures of the APOE ε4 and APOE ε2 genetic variants and Alzheimer’s disease
Source: Nat Aging. 2026 May 15;6(5):1138–57. doi: 10.1038/s43587-026-01123-0 (PMC13190297; doi:10.1038/s43587-026-01123-0)
Supplement: Supplementary file 8 — Statistical source data. [file 43587_2026_1123_MOESM8_ESM.xlsx]

## Sheet: Fig_5a
Somamers, corresponding genes and labels used for plots and annotation				APOE4 associated proteins (Without AD adjustment)						AD associated proteins (Without APOE4 adjustment)						APOE4 associated proteins (With AD adjustment)						AD associated proteins (With APOE4 adjustment)						APOE4 => protein => AD									APOE4 => AD => protein									APOE4 associated proteins in CU
apt_name	UniProt	EntrezGeneSymbol	label	coef	std.beta	se	resid	p	p_adjusted	coef	std.beta	se	resid	p	p_adjusted	coef	std.beta	se	resid	p	p_adjusted	coef	std.beta	se	resid	p	p_adjusted	acme	acme_p	p_adjusted	ade	ade_p	ade_p_adjusted	prop_m	prop_m_p	prop_m_p_adjusted	acme	acme_p	p_adjusted	ade	ade_p	ade_p_adjusted	prop_m	prop_m_p	prop_m_p_adjusted	coef	std.beta	se	resid
seq.10082.251	P07196	NEFL	NEFL	-0.488392	-0.620737	0.0195865	990	6.85465e-107	1.2484e-103	-0.129918	-0.143773	0.0295037	990	1.18134e-05	0.000706907	-0.483322	-0.614293	0.0198262	989	3.62073e-103	6.59425e-100	-0.0378011	-0.0418323	0.023634	989	0.110042	0.362319	0.0315635	0.17	0.4128	0.107884	0.004	0.00410526	0.226346	0.17	0.4128	-0.0146799	0.02	0.0795238	-0.480079	0	0	0.0296709	0.02	0.0795238	-0.468039	-0.620709	0.0215133	748
seq.21681.10	Q9UKQ2	ADAM28	ADAM28	-0.0451242	-0.104982	0.0135817	980	0.000925381	0.0437753	-0.0104725	-0.0212111	0.0162596	980	0.519672	0.749963	-0.044866	-0.104381	0.0137661	979	0.00115586	0.060146	-0.00191982	-0.00388841	0.0163918	979	0.906788	0.96589	0.000967545	0.732	0.8784	0.13953	0	0	0.00688656	0.732	0.8784										-0.045639	-0.107312	0.0154651	740
seq.25262.6	O43264	ZW10	ZW10	-0.310733	-0.460346	0.0191348	993	9.03731e-53	5.98516e-50	-0.100648	-0.130069	0.0254097	993	7.99747e-05	0.00282823	-0.304981	-0.451824	0.0193537	992	4.24458e-50	2.81107e-47	-0.0432989	-0.0559562	0.0230251	992	0.0603314	0.262142	0.0215794	0.108	0.351	0.11767	0	0	0.15497	0.108	0.351	-0.00971925	0.104	0.24462	-0.296066	0	0	0.0317845	0.104	0.24462	-0.291171	-0.445632	0.0216102	749
seq.23520.60	Q68D91	MBLAC2	MBLAC2	-0.0694181	-0.10768	0.0203044	982	0.000654663	0.0335861	-0.0455003	-0.0615079	0.0242601	982	0.0610184	0.24973	-0.0650536	-0.10091	0.0205437	981	0.00158994	0.0757042	-0.0335003	-0.0452862	0.0244449	981	0.170863	0.455539	0.00315306	0.246	0.485772	0.132367	0	0	0.0232664	0.246	0.485772	0.000845995	0.892	0.936881	-0.0693666	0	0	-0.0123466	0.892	0.936881	-0.0562803	-0.0867737	0.0236016	742
seq.5918.5	Q06323	PSME1	PSME1	-0.0541062	-0.0589436	0.0151113	991	0.000359571	0.0214738	-0.039152	-0.0372208	0.0180459	991	0.0302759	0.167217	-0.0501497	-0.0546333	0.0152918	990	0.00107609	0.0572211	-0.0297022	-0.0282371	0.0181874	990	0.102762	0.34986	0.00417077	0.136	0.378857	0.135153	0	0	0.0299358	0.136	0.378857	-0.00815701	0.084	0.209373	-0.0418502	0.01	0.010915	0.163117	0.084	0.209373	-0.0407837	-0.0448906	0.0171595	747
seq.6372.7	Q9Y2T7	YBX2	YBX2	-0.0681957	-0.0749782	0.0204652	992	0.00089322	0.0430934	-0.0488663	-0.0468754	0.0244227	992	0.0456796	0.211019	-0.0632772	-0.0695705	0.0207134	991	0.00231156	0.0967798	-0.0369586	-0.0354528	0.0246311	991	0.133808	0.404813	0.00393334	0.154	0.407186	0.13498	0	0	0.0283151	0.154	0.407186										-0.0819078	-0.0905741	0.0234273	748
seq.6404.20	O75973	C1QL1	C1QL1	0.0494908	0.0915076	0.0140499	993	0.000446961	0.025047	0.0469709	0.0757593	0.0167531	993	0.00515018	0.0553378	0.0443586	0.0820183	0.0141986	992	0.00183489	0.0831267	0.0386297	0.0623058	0.016892	992	0.0224137	0.151883	0.00561157	0.026	0.144857	0.134147	0	0	0.0401517	0.026	0.144857										0.0506706	0.0946699	0.0158263	749
seq.12587.65	P36404	ARL2	ARL2	-0.546387	-0.555477	0.0255754	992	1.32135e-83	1.37515e-80	-0.114596	-0.101647	0.0365775	992	0.00178119	0.0274608	-0.544821	-0.553885	0.025915	991	1.97415e-81	2.05452e-78	-0.0117352	-0.0104091	0.0308241	991	0.703496	0.87036	0.00823605	0.658	0.848331	0.131115	0	0	0.0591031	0.658	0.848331	-7.7966e-06	0.964	0.968	-0.541159	0	0	1.4407e-05	0.964	0.968	-0.544317	-0.566283	0.0283088	748
seq.22526.81	P11177	PDHB	PDHB	-0.0414244	-0.0866356	0.0116739	988	0.000405704	0.0236444	-0.026066	-0.0475012	0.0139772	988	0.0624937	0.253153	-0.0389265	-0.0814113	0.0118208	987	0.00102621	0.0553775	-0.0186664	-0.0340166	0.0140885	987	0.185498	0.472666	0.00314176	0.308	0.558698	0.136847	0	0	0.022443	0.308	0.558698	-0.00195303	0.674	0.80977	-0.0335796	0.002	0.00258915	0.0549645	0.676	0.812173	-0.0448558	-0.0940647	0.0135673	746
seq.22055.31	Q12778	FOXO1	FOXO1	-0.288863	-0.408777	0.0187126	991	2.44382e-48	1.36948e-45	-0.12048	-0.148628	0.0245079	991	1.03336e-06	0.00014477	-0.279823	-0.395984	0.0188838	990	5.1089e-45	2.86295e-42	-0.0669877	-0.0826382	0.0224751	990	0.00294782	0.0443163	0.0367039	0.008	0.0594286	0.104477	0	0	0.259978	0.008	0.0594286	-0.0153804	0.012	0.0556667	-0.271925	0	0	0.0535334	0.012	0.0556667	-0.263054	-0.384837	0.0209795	748
seq.21864.20	Q9BXY0	MAK16	MAK16	-0.0572331	-0.106356	0.0169654	993	0.000770804	0.0381994	-0.0134544	-0.0218098	0.0202945	993	0.507512	0.743908	-0.0568662	-0.105674	0.0171898	992	0.000972963	0.0545234	-0.00276125	-0.00447604	0.0204507	992	0.892624	0.961432	0.000265137	0.924	0.967409	0.138515	0	0	0.00191048	0.924	0.967409	-0.00283512	0.572	0.707585	-0.0509487	0	0	0.0527133	0.572	0.707585	-0.0728288	-0.138147	0.0190127	749
seq.21861.8	P40306	PSMB10	PSMB10	-0.113459	-0.279335	0.0122071	992	9.1263e-20	2.77021e-17	-0.0573111	-0.123151	0.0150234	992	0.000144721	0.00435659	-0.108554	-0.267259	0.0123291	991	5.7583e-18	1.74788e-15	-0.0369244	-0.0793434	0.0146595	991	0.0119317	0.103124	0.0193597	0.006	0.052	0.118552	0	0	0.140378	0.006	0.052	-0.00782936	0.074	0.187242	-0.103779	0	0	0.0701505	0.074	0.187242	-0.112566	-0.289709	0.0134639	748
seq.8347.222	Q9H1M3	DEFB129	DEFB129	0.0360978	0.0919307	0.0108581	988	0.000918342	0.0437263	0.0261495	0.0581086	0.0129623	988	0.0439291	0.206535	0.0334712	0.0852414	0.0109872	987	0.0023778	0.0984222	0.0198962	0.0442126	0.0130705	987	0.128275	0.395634	0.00372032	0.144	0.394105	0.133837	0	0	0.0270456	0.144	0.394105										0.0329847	0.0846589	0.0123753	746
seq.11293.14	Q6UXK5	LRRN1	LRRN1_1	0.378404	0.583955	0.0167852	987	4.12534e-91	6.01063e-88	0.0853132	0.1149	0.0244203	987	0.000497823	0.0107616	0.37642	0.580894	0.0169998	986	1.6683e-88	2.43071e-85	0.0150268	0.0202383	0.0202182	986	0.457518	0.721722	0.0173282	0.26	0.507	0.121346	0	0	0.124957	0.26	0.507	0.00661177	0.212	0.406943	0.372661	0	0	0.0174327	0.212	0.406943	0.366452	0.576261	0.0191253	744
seq.25941.4	Q15646	OASL	OASL	0.0762792	0.103385	0.0230096	993	0.000949229	0.0446137	0.0103288	0.0122117	0.0275236	993	0.707538	0.86658	0.0768263	0.104126	0.023314	992	0.00101803	0.0553459	-0.0041176	-0.00486821	0.0277366	992	0.882015	0.955888	0.000328316	0.934	0.97136	0.138417	0	0	0.00236632	0.934	0.97136	0.000358398	0.968	0.968	0.0744351	0	0	0.00479184	0.968	0.968	0.0755922	0.104491	0.0259244	749
seq.21829.8	P25398	RPS12	RPS12	-0.06614	-0.0822433	0.0190718	992	0.000546989	0.0295171	-0.029567	-0.0320889	0.0227985	992	0.194974	0.469527	-0.0638077	-0.0793432	0.0193164	991	0.000989793	0.054727	-0.0176265	-0.01913	0.0229717	991	0.443076	0.708573	0.00240165	0.428	0.702821	0.135916	0	0	0.0173633	0.428	0.702821										-0.0762517	-0.0987074	0.0212551	748
seq.21857.26	P63244	RACK1	RACK1	-0.0631313	-0.0486099	0.0186383	993	0.000733871	0.0368707	-0.0227328	-0.0152689	0.02229	993	0.308042	0.585065	-0.0616513	-0.0474703	0.0188828	992	0.00113229	0.0597734	-0.0111399	-0.00748229	0.0224648	992	0.620088	0.823881	0.00160209	0.522	0.775543	0.13748	0	0	0.011519	0.522	0.775543	-0.00502459	0.384	0.565456	-0.05125	0.006	0.00695833	0.0892869	0.386	0.565456	-0.0782538	-0.0602016	0.0216204	749
seq.21289.36	O75391	SPAG7	SPAG7	-0.0450813	-0.0656785	0.0134857	992	0.000860046	0.0417696	-0.0185375	-0.0235633	0.0161176	992	0.250363	0.529586	-0.0437094	-0.0636798	0.0136617	991	0.00142086	0.0694705	-0.0103145	-0.0131109	0.0162477	991	0.525688	0.76654	0.00148461	0.59	0.807368	0.137371	0	0	0.0106917	0.59	0.807368	-0.00505242	0.23	0.422088	-0.0347376	0.006	0.00695833	0.126977	0.23	0.422088	-0.0500312	-0.0730394	0.015634	748
seq.14125.5	O95445	APOM	APOM_2	0.059324	0.108466	0.0167828	990	0.000426944	0.0241107	0.0644503	0.102676	0.0200067	990	0.0013171	0.0221085	0.0519035	0.0948987	0.016955	989	0.00226373	0.0953252	0.0544126	0.0866845	0.0201907	989	0.00715967	0.0747252	0.00768703	0.008	0.0594286	0.134318	0	0	0.054132	0.008	0.0594286	0.0128628	0.018	0.07515	0.0481115	0.002	0.00258915	0.210954	0.018	0.07515	0.040814	0.0767655	0.0186658	748
seq.15326.64	P32455	GBP1	GBP1	-0.0884437	-0.112995	0.0242038	992	0.000271588	0.0175677	-0.0903382	-0.100698	0.028846	992	0.00178865	0.0274608	-0.0783647	-0.100118	0.024444	991	0.00138951	0.0688612	-0.0755391	-0.084202	0.0290808	991	0.00952808	0.0893334	0.00807486	0.006	0.052	0.131999	0	0	0.0576471	0.006	0.052	-0.00725799	0.33	0.529904	-0.0688076	0	0	0.0954176	0.33	0.529904	-0.0936375	-0.121707	0.0270612	748
seq.14318.1	Q9UBQ0	VPS29	VPS29	-0.206771	-0.39913	0.0130189	991	8.9053e-51	5.40626e-48	-0.0607357	-0.102309	0.0172356	991	0.000444752	0.00967169	-0.203795	-0.393387	0.0131786	990	1.75654e-48	1.06637e-45	-0.0223342	-0.0376217	0.0156741	990	0.154499	0.432395	0.0140017	0.274	0.527704	0.124935	0	0	0.100778	0.274	0.527704	-0.00863926	0.052	0.155071	-0.191005	0	0	0.0432734	0.052	0.155071	-0.199162	-0.396573	0.01463	747
seq.9484.75	Q14126	DSG2	DSG2_2	0.0666287	0.107002	0.0195019	992	0.000660015	0.0336238	0.022692	0.0317511	0.0233441	992	0.331254	0.609082	0.0652445	0.104779	0.0197545	991	0.000991621	0.054727	0.0105026	0.0146955	0.0235198	991	0.655301	0.844107	0.00147601	0.606	0.813333	0.136423	0	0	0.0107035	0.606	0.813333	0.0149732	0.024	0.0835	0.047898	0.008	0.00890667	0.238157	0.026	0.0886122	0.080362	0.131372	0.0219548	749
seq.10731.10	Q8IZT8	HS3ST5	HS3ST5	-0.0388496	-0.103349	0.0117808	988	0.00100959	0.0471464	-0.0291256	-0.0675834	0.014052	988	0.0384581	0.193236	-0.0358219	-0.0952947	0.0119296	987	0.00274267	0.108589	-0.0222301	-0.0515828	0.0141824	987	0.117334	0.374673	0.00338011	0.22	0.46	0.138667	0	0	0.0237958	0.22	0.46										-0.0329433	-0.086843	0.0137802	746
seq.17138.8	P08263	GSTA1	GSTA1_2	-0.0856097	-0.105776	0.0255824	990	0.00084936	0.0415274	-0.0369163	-0.0397145	0.03063	990	0.228401	0.50592	-0.0827985	-0.102302	0.0259004	989	0.00143366	0.0696282	-0.0216629	-0.0233049	0.0308594	989	0.482854	0.736601	0.00122553	0.656	0.848331	0.134556	0	0	0.00902572	0.656	0.848331	-0.0184043	0.04	0.126038	-0.0613268	0.022	0.0228199	0.23083	0.04	0.126038	-0.0888784	-0.109406	0.0295234	748
seq.9377.25	P21583	KITLG	KITLG	0.0645207	0.11056	0.0184381	992	0.000487185	0.0268875	0.0428814	0.0640433	0.0220385	992	0.051967	0.229026	0.0602922	0.103314	0.0186708	991	0.00128204	0.0644113	0.0313676	0.0468475	0.0222224	991	0.158402	0.437266	0.00433662	0.124	0.357382	0.136964	0	0	0.0306908	0.124	0.357382										0.0767079	0.131541	0.0211706	749
seq.9202.309	P48047	ATP5PO	ATP5PO	0.115608	0.0627896	0.031706	993	0.000279896	0.0178864	0.118429	0.0561086	0.0377857	993	0.00177373	0.0274344	0.102433	0.055634	0.0320166	992	0.00142088	0.0694705	0.099167	0.0469829	0.03809	992	0.00936584	0.0888414	0.00735745	0.018	0.104	0.131419	0	0	0.0530167	0.018	0.104										0.120457	0.0666542	0.0360477	749
seq.19491.11	Q92506	HSD17B8	HSD17B8	-0.0682165	-0.0844848	0.0197656	991	0.000581492	0.0309209	-0.0596882	-0.064442	0.0235938	991	0.011566	0.091506	-0.0617367	-0.0764597	0.019997	990	0.00207612	0.0900269	-0.0478382	-0.0516483	0.0238044	990	0.0447404	0.227537	0.00555324	0.086	0.298133	0.134749	0	0	0.0395805	0.086	0.298133	-0.0115542	0.034	0.109192	-0.0494098	0.002	0.00258915	0.189525	0.034	0.109192	-0.053184	-0.0668793	0.0222756	748
seq.19821.10	Q96LB8	PGLYRP4	PGLYRP4	-0.0469342	-0.102263	0.0135107	991	0.000535231	0.029317	-0.0274614	-0.0521607	0.0161623	991	0.0896147	0.307055	-0.044417	-0.0967785	0.0136756	990	0.00120169	0.06165	-0.0192072	-0.0364826	0.0162845	990	0.238492	0.533112	0.00348641	0.226	0.46	0.13374	0	0	0.0254062	0.226	0.46	-0.00875021	0.022	0.0816444	-0.0399977	0	0	0.179499	0.022	0.0835	-0.054361	-0.124103	0.0149092	748
seq.12384.92	Q9H9Q2	COPS7B	COPS7B	0.134594	0.111784	0.038076	993	0.000426785	0.0241107	0.0851815	0.0617126	0.0455028	993	0.0614996	0.250509	0.126436	0.105008	0.0385453	992	0.00107351	0.0572211	0.0614065	0.044488	0.0458572	992	0.180852	0.466413	0.00388758	0.172	0.4128	0.134495	0	0	0.028093	0.172	0.4128	0.0225705	0.062	0.164349	0.123382	0	0	0.154643	0.062	0.164349	0.104169	0.0895782	0.0425287	749
seq.7223.60	Q99584	S100A13	S100A13	-1.00302	-0.671416	0.0342051	993	1.17118e-136	2.84403e-133	-0.31091	-0.181547	0.0547049	993	1.73466e-08	5.7441e-06	-0.986357	-0.66026	0.034496	992	1.22046e-131	2.96369e-128	-0.125435	-0.0732446	0.0410398	992	0.0022998	0.037991	0.0769059	0.002	0.0222857	0.0607176	0.096	0.0972468	0.558814	0.002	0.0222857	-0.0282087	0.006	0.0371111	-0.998061	0	0	0.0274867	0.006	0.0371111	-0.956359	-0.670556	0.0366453	749
seq.22782.80	Q9HBM1	SPC25	SPC25	1.23401	0.83931	0.025931	993	2.04591e-258	1.49045e-254	0.318062	0.188708	0.0549577	993	9.57848e-09	3.48896e-06	1.22229	0.831338	0.0261686	992	9.56611e-253	6.96891e-249	0.088223	0.0523432	0.0311327	992	0.0046935	0.0590538	0.117899	0	0	0.0234062	0.66	0.66	0.834357	0	0	0.0210386	0.008	0.0404848	1.216	0	0	0.0170072	0.008	0.0404848	1.20796	0.842943	0.0284895	749
seq.12501.10	O75347	TBCA	TBCA	-0.721833	-0.688386	0.0237132	993	2.70311e-144	9.84608e-141	-0.239639	-0.199354	0.0384803	993	6.98309e-10	3.91322e-07	-0.707675	-0.674884	0.0238582	992	6.23044e-139	2.26944e-135	-0.106567	-0.0886529	0.0283841	992	0.000183805	0.00634607	0.0951785	0	0	0.0419099	0.264	0.265703	0.694286	0	0	-0.0217337	0	0	-0.705668	0	0	0.0298786	0	0	-0.687546	-0.681818	0.0261865	749
seq.20245.13	P19793	RXRA	RXRA	-0.0388049	-0.121229	0.0101642	989	0.000143029	0.0100189	-0.0384257	-0.104835	0.0121042	989	0.00154696	0.0248229	-0.0345455	-0.107922	0.0102642	988	0.000793062	0.0462196	-0.0319171	-0.0870777	0.0121958	988	0.00900467	0.0868861	0.0108369	0.002	0.0222857	0.127915	0	0	0.0781028	0.002	0.0222857										-0.0387008	-0.116208	0.0122211	745
seq.22858.3	Q16659	MAPK6	MAPK6	-0.0757006	-0.169632	0.0123041	993	1.10472e-09	1.71232e-07	0.0306633	0.0599379	0.0148828	993	0.0396275	0.196118	-0.0818184	-0.183341	0.0124063	992	6.90723e-11	1.32419e-08	0.0460485	0.0900113	0.0147597	992	0.00186154	0.0323859	-0.016346	0	0	0.152117	0	0	-0.120394	0	0	0.008445	0.014	0.0615263	-0.0868608	0	0	-0.107695	0.014	0.0615263	-0.0926027	-0.207532	0.0140217	749
seq.18824.7	Q14240	EIF4A2	EIF4A2_1	0.0692201	0.0644296	0.0193057	991	0.000352884	0.0214738	-0.0598117	-0.0484817	0.0230573	991	0.00962543	0.080878	0.0794808	0.0739802	0.0194725	990	4.83097e-05	0.00424019	-0.0751887	-0.0609459	0.0231854	990	0.0012226	0.0244688	-0.00895601	0.002	0.0222857	0.151125	0	0	-0.0629956	0.002	0.0222857	0.0020279	0.72	0.833848	0.0549388	0.002	0.00258915	0.0355979	0.718	0.832681	0.0840737	0.0765358	0.0220521	749
seq.15548.35	O43175	PHGDH	PHGDH_1	-0.245127	-0.511524	0.0121526	990	4.56566e-76	4.15761e-73	-0.0905473	-0.164921	0.016917	990	1.0785e-07	2.70927e-05	-0.23906	-0.498863	0.0122548	989	5.87421e-72	4.75485e-69	-0.0454374	-0.0827588	0.0145678	989	0.00186702	0.0323859	0.0549378	0	0	0.0851107	0.008	0.00815686	0.392277	0	0	-0.00637313	0.136	0.298842	-0.236259	0	0	0.0262667	0.136	0.298842	-0.239349	-0.514173	0.013699	746
seq.24686.19	Q8NC06	ACBD4	ACBD4	-0.0467705	-0.0861747	0.0140638	990	0.000914699	0.0437263	-0.0505182	-0.0811295	0.016761	990	0.00264362	0.0359305	-0.0411102	-0.0757454	0.0142026	989	0.00388043	0.136565	-0.0428136	-0.0687564	0.0169097	989	0.0114984	0.100737	0.00744271	0.002	0.0222857	0.132461	0	0	0.0531987	0.002	0.0222857										-0.0613287	-0.114115	0.0158297	747
seq.14663.44	O76064	RNF8	RNF8	-0.0437066	-0.116445	0.00914206	987	2.01128e-06	0.000240199	-0.0378713	-0.0879657	0.0109412	987	0.0005605	0.0118699	-0.0395781	-0.105446	0.00923491	986	2.00025e-05	0.00205237	-0.0302068	-0.0701629	0.0109926	986	0.00610708	0.0683411	0.0120516	0.002	0.0222857	0.131041	0	0	0.0842222	0.002	0.0222857	-0.00426365	0.152	0.325436	-0.0357901	0	0	0.106448	0.152	0.325436	-0.0399853	-0.104435	0.0111534	746
seq.9870.17	P23381	WARS1	WARS1	-0.0735681	-0.110772	0.0196899	991	0.000197389	0.0131925	-0.0970114	-0.127115	0.0234261	991	3.7498e-05	0.00160716	-0.0623631	-0.093901	0.0198147	990	0.00169707	0.078746	-0.0853912	-0.111889	0.023612	990	0.000313758	0.00917963	0.0107017	0	0	0.126235	0	0	0.0781505	0	0										-0.0579636	-0.0923293	0.0214174	748
seq.13524.25	Q96MM7	HS6ST2	HS6ST2	0.10156	0.106824	0.0300875	992	0.000765388	0.0381908	0.103846	0.0951676	0.03588	992	0.00388367	0.0457875	0.0900731	0.0947413	0.0303935	991	0.00311367	0.119385	0.0869803	0.0797112	0.0361903	991	0.0164257	0.125038	0.0056381	0.04	0.20129	0.132268	0	0	0.0408835	0.04	0.20129	0.0464512	0	0	0.0506202	0.07	0.07	0.478526	0	0	0.134424	0.145381	0.0337546	748
seq.21643.8	P60866	RPS20	RPS20	-0.0670502	-0.0759047	0.017968	993	0.000201032	0.0133138	-0.0491447	-0.048531	0.0214693	993	0.0222848	0.138283	-0.0620717	-0.0702688	0.0181785	992	0.000664674	0.0396898	-0.0374727	-0.0370048	0.0216269	992	0.0834611	0.314441	0.0054071	0.066	0.2574	0.133007	0	0	0.0390647	0.066	0.2574	-0.0158484	0.004	0.02672	-0.0382024	0.028	0.0286871	0.293213	0.004	0.02672	-0.0775253	-0.0869175	0.020842	749
seq.22533.95	Q96QC0	PPP1R10	PPP1R10	-0.062378	-0.0986839	0.018536	990	0.000794165	0.0390912	-0.0796185	-0.109865	0.0220384	990	0.000318238	0.00783232	-0.0532546	-0.0842503	0.0186814	989	0.00445337	0.145484	-0.0697554	-0.0962546	0.0222304	989	0.00175237	0.0309855	0.00975438	0	0	0.127198	0	0	0.0712244	0	0	-0.0201682	0	0	-0.0416328	0.012	0.0127643	0.326341	0	0	-0.069956	-0.107427	0.0215762	747
seq.20564.53	P04216	THY1	THY1	-0.0862678	-0.120352	0.0207862	992	3.60622e-05	0.00298537	-0.0664681	-0.080905	0.0248486	992	0.0075977	0.0695342	-0.0793913	-0.110759	0.0210196	991	0.00016817	0.01178	-0.0514578	-0.0626345	0.025002	991	0.039837	0.212831	0.00905901	0.006	0.052	0.13015	0	0	0.065075	0.006	0.052	-0.0240743	0.002	0.0159048	-0.0552529	0.002	0.00258915	0.303481	0.002	0.0167	-0.0849442	-0.119585	0.0235016	748
seq.6439.59	Q9H972	C14orf93	C14orf93	-0.0544648	-0.110562	0.0153363	992	0.000401246	0.0236311	-0.0621107	-0.110005	0.0182589	992	0.000696487	0.0137504	-0.0473821	-0.0961841	0.0154755	991	0.00225981	0.0953252	-0.0531742	-0.0941776	0.0184151	991	0.00396714	0.0528348	0.0077758	0.018	0.104	0.131479	0	0	0.0558385	0.018	0.104	-0.0132307	0.008	0.0404848	-0.0384084	0.006	0.00695833	0.256215	0.008	0.0404848	-0.0366132	-0.0805293	0.0165516	748
seq.9207.60	O95825	CRYZL1	CRYZL1	-0.227831	-0.207844	0.0339591	992	3.28844e-11	6.47468e-09	-0.12046	-0.0959136	0.0411136	992	0.00346794	0.0429788	-0.217272	-0.198211	0.0343387	991	3.77155e-10	6.7014e-08	-0.0798019	-0.0635403	0.0408365	991	0.0509609	0.242428	0.00811265	0.152	0.407186	0.129806	0	0	0.0588218	0.152	0.407186	-0.0265037	0.008	0.0404848	-0.197582	0	0	0.118275	0.008	0.0404848	-0.185055	-0.175186	0.0380769	748
seq.11556.19	Q8N6T3	ARFGAP1	ARFGAP1	-0.0890685	-0.133032	0.0208616	992	2.14721e-05	0.00193116	-0.0586261	-0.076398	0.0249691	992	0.019073	0.126086	-0.083355	-0.124499	0.0211074	991	8.3999e-05	0.00657992	-0.0429363	-0.055952	0.0251038	991	0.0875143	0.322643	0.00461116	0.228	0.46	0.134103	0	0	0.0332422	0.228	0.46	-0.0179582	0.002	0.0159048	-0.0624473	0.004	0.00484058	0.223346	0.002	0.0167	-0.0735318	-0.112748	0.023547	748
seq.20517.1	Q14126	DSG2	DSG2_1	0.0600932	0.117952	0.0156083	993	0.000125638	0.00888617	0.0449924	0.0770356	0.0186527	993	0.0160411	0.112365	0.0555023	0.108941	0.0157881	992	0.000458844	0.0285699	0.0345557	0.059166	0.0187831	992	0.066107	0.277094	0.00567526	0.054	0.227676	0.131983	0	0	0.0412272	0.054	0.227676	0.0158515	0.006	0.0371111	0.0381811	0.008	0.00890667	0.29337	0.006	0.0371111	0.0535609	0.106706	0.0178062	749
seq.8922.4	Q9ULS5	TMCC3	TMCC3_2	-0.264799	-0.300497	0.0265959	990	2.54198e-22	8.05144e-20	-0.104772	-0.103849	0.0329791	990	0.00153458	0.0247084	-0.257295	-0.291981	0.0269026	989	8.69008e-21	2.75249e-18	-0.0566466	-0.0561475	0.0319668	989	0.0766947	0.302502	0.0113971	0.224	0.46	0.126172	0	0	0.082846	0.224	0.46	-0.0228676	0.008	0.0404848	-0.238225	0	0	0.087584	0.008	0.0404848	-0.245667	-0.285562	0.0302107	746
seq.8760.10	Q9BTE7	DCUN1D5	DCUN1D5	-0.363715	-0.425827	0.0246167	993	8.38666e-45	4.36406e-42	-0.121759	-0.12435	0.0321143	993	0.000158811	0.00464634	-0.356444	-0.417313	0.0248999	992	2.15744e-42	1.12264e-39	-0.0547335	-0.0558983	0.0296233	992	0.0649506	0.273981	0.0176446	0.196	0.4368	0.120186	0	0	0.128017	0.196	0.4368	-0.0275277	0	0	-0.335504	0	0	0.0758273	0	0	-0.346666	-0.420136	0.0276387	749
seq.14101.2	P26992	CNTFR	CNTFR_1	0.0458818	0.0931254	0.0144786	993	0.0015768	0.065267	0.0552767	0.0978687	0.017223	993	0.00137243	0.022723	0.0395254	0.080224	0.0146147	992	0.0069578	0.1871	0.0478443	0.0847095	0.017387	992	0.00603635	0.0678624										0.0154815	0.002	0.0159048	0.0292911	0.044	0.0442651	0.345781	0.002	0.0167	0.0493264	0.103128	0.0161576	749
seq.12893.159	Q16666	IFI16	IFI16_1	-0.149159	-0.180292	0.0242044	988	1.04158e-09	1.64954e-07	-0.100646	-0.106335	0.0291173	988	0.000570365	0.0119744	-0.139223	-0.168282	0.0244456	987	1.62491e-08	2.41582e-06	-0.074435	-0.0786424	0.029032	987	0.0104975	0.0946462	0.0141267	0.008	0.0594286	0.125568	0	0	0.101126	0.008	0.0594286	-0.0325681	0	0	-0.126634	0	0	0.204571	0	0	-0.140269	-0.163144	0.0289941	745
seq.13732.79	Q16619	CTF1	CTF1_1	0.267519	0.537769	0.0132704	990	5.40042e-76	4.37134e-73	0.0776703	0.136277	0.018576	990	3.15628e-05	0.00141935	0.263809	0.53031	0.0134286	989	8.36902e-73	7.62104e-70	0.0276841	0.0485733	0.0159666	989	0.0832526	0.314386	0.0324822	0.052	0.227676	0.108257	0	0	0.230797	0.052	0.227676	0.0105567	0.008	0.0404848	0.258923	0	0	0.0391743	0.008	0.0404848	0.268825	0.552147	0.0145832	746
seq.7965.25	P09105	HBQ1	HBQ1_2	-0.385018	-0.385022	0.02942	993	3.21432e-36	1.37743e-33	-0.146381	-0.127692	0.0376136	993	0.000106176	0.00349996	-0.374937	-0.374941	0.0297407	992	6.603e-34	2.82958e-31	-0.0758782	-0.0661905	0.0353824	992	0.0322339	0.18726	0.0179838	0.126	0.357382	0.120373	0	0	0.129981	0.126	0.357382	-0.0280681	0.002	0.0159048	-0.356587	0	0	0.0729695	0.002	0.0167	-0.347857	-0.366903	0.0325728	749
seq.20161.41	P13591	NCAM1	NCAM1_1	0.052168	0.103518	0.0147354	993	0.000418197	0.0239887	0.0747347	0.129362	0.0174809	993	2.0935e-05	0.00106651	0.0433214	0.0859631	0.0148244	992	0.00355337	0.131769	0.0665885	0.115261	0.0176366	992	0.000169109	0.00606876	0.0103918	0	0	0.125969	0	0	0.0762082	0	0	0.0177342	0	0	0.0396469	0	0	0.30906	0	0	0.0369577	0.0739485	0.0168414	749
seq.20165.4	Q14117	DPYS	DPYS	-0.101515	-0.14171	0.0225959	992	7.86318e-06	0.0007956	-0.0614614	-0.0747531	0.0271288	992	0.0236945	0.143691	-0.0957824	-0.133708	0.022861	991	3.0414e-05	0.00287748	-0.0435649	-0.0529864	0.0272422	991	0.110101	0.362319	0.00683717	0.068	0.258732	0.129988	0	0	0.0499701	0.068	0.258732	-0.0161517	0.01	0.0477143	-0.0809381	0	0	0.166359	0.01	0.0477143	-0.1063	-0.155493	0.0246967	748
seq.18336.31	P32320	CDA	CDA	-0.355622	-0.394201	0.0259271	993	2.44649e-39	1.18818e-36	-0.146978	-0.14212	0.0333158	993	1.13793e-05	0.000702526	-0.344707	-0.382101	0.0261787	992	1.30736e-36	5.95256e-34	-0.0821589	-0.0794433	0.0311447	992	0.00847094	0.0838462	0.0244766	0.036	0.1872	0.113904	0	0	0.176879	0.036	0.1872	-0.0310777	0	0	-0.323122	0	0	0.0877405	0	0	-0.317823	-0.374753	0.0284656	749
seq.21707.15	Q5VWW1	C1QL3	C1QL3	0.0757483	0.117298	0.0167333	993	6.71328e-06	0.000708786	0.0262012	0.0353927	0.0200947	993	0.192574	0.466236	0.074119	0.114775	0.0169517	992	1.3587e-05	0.00147733	0.0122639	0.016566	0.0201673	992	0.543257	0.77765	0.00152665	0.636	0.840814	0.137486	0	0	0.0109821	0.636	0.840814	0.0160777	0.008	0.0404848	0.0608767	0	0	0.208925	0.008	0.0404848	0.0710301	0.11039	0.0192491	749
seq.20241.9	O00161	SNAP23	SNAP23	0.103598	0.178075	0.0181986	992	1.64678e-08	2.30708e-06	0.0666621	0.0999743	0.021895	992	0.00239113	0.0334989	0.0971489	0.16699	0.0183965	991	1.58057e-07	2.13231e-05	0.0483163	0.0724608	0.0218817	991	0.0274677	0.171465	0.0115978	0.014	0.091	0.126958	0	0	0.0837049	0.014	0.091	0.0178427	0.004	0.02672	0.0916424	0	0	0.162969	0.004	0.02672	0.0980545	0.174597	0.020147	748
seq.4337.49	P02741	CRP	CRP	-0.480441	-0.203001	0.073355	993	9.24618e-11	1.68396e-08	-0.318979	-0.117569	0.0885587	993	0.000331549	0.00797828	-0.449287	-0.189837	0.0740623	992	1.85894e-09	3.00941e-07	-0.234495	-0.0864301	0.0881118	992	0.00790879	0.0800681	0.0157733	0.004	0.0416	0.124323	0	0	0.112589	0.004	0.0416	-0.0749646	0.002	0.0159048	-0.408631	0	0	0.155015	0.002	0.0167	-0.446657	-0.199936	0.0796872	749
seq.9296.15	P23468	PTPRD	PTPRD	0.0550518	0.0816713	0.0181368	991	0.00246518	0.0851891	0.0445716	0.0577232	0.0216169	991	0.0394791	0.19565	0.0503969	0.0747656	0.0183514	990	0.00613785	0.179637	0.0351331	0.0454997	0.0218183	990	0.107661	0.358565										0.0186624	0	0	0.0391951	0.018	0.0187875	0.322557	0	0	0.0697251	0.104179	0.0205796	747
seq.5744.12	Q9BUN1	MENT	MENT	0.27721	0.284029	0.0261671	992	6.4371e-25	2.34471e-22	0.119835	0.106977	0.0326586	992	0.000256139	0.00661692	0.268021	0.274614	0.0264431	991	4.86397e-23	1.61064e-20	0.0697656	0.0622801	0.0314925	991	0.0269658	0.169642	0.0209048	0.01	0.0709091	0.117831	0	0	0.150681	0.01	0.0709091	0.0374312	0	0	0.257278	0	0	0.12701	0	0	0.265167	0.275022	0.0291344	749
seq.11192.168	Q9GZM7	TINAGL1	TINAGL1	0.070232	0.0979123	0.0224657	993	0.00182236	0.0709942	0.0786177	0.0956084	0.0267425	993	0.00336028	0.0419983	0.0613192	0.0854866	0.0226927	992	0.00700665	0.1871	0.0670873	0.081586	0.0269974	992	0.0131208	0.10949										0.0276655	0	0	0.040785	0.044	0.0442651	0.404168	0.002	0.0167	0.0799185	0.114537	0.0252061	749
seq.4498.62	P13591	NCAM1	NCAM1_2	0.0539658	0.10203	0.0157758	993	0.000649809	0.0335739	0.06645	0.109592	0.0187606	993	0.000415549	0.0093147	0.0462941	0.0875256	0.0159102	992	0.00369844	0.134045	0.0577449	0.095235	0.0189284	992	0.00234371	0.0384549	0.00785111	0.002	0.0222857	0.130504	0	0	0.0567459	0.002	0.0222857	0.0157516	0	0	0.045639	0	0	0.25658	0	0	0.0454592	0.087345	0.0178368	749
seq.21115.48	Q7Z5W3	BCDIN3D	BCDIN3D	-0.873266	-0.567736	0.0398848	993	5.12444e-87	6.22193e-84	-0.300211	-0.170255	0.0569894	993	1.69264e-07	3.81139e-05	-0.854735	-0.555688	0.040241	992	8.05167e-83	9.77607e-80	-0.139486	-0.0791052	0.0478747	992	0.00365339	0.0504071	0.0454117	0.016	0.09984	0.0917802	0.002	0.00206623	0.331008	0.016	0.09984	-0.0402824	0.004	0.02672	-0.838657	0	0	0.0458307	0.004	0.02672	-0.81638	-0.563287	0.0433217	749
seq.9314.9	Q15238	PSG5	PSG5	-0.161429	-0.18651	0.0251212	992	2.03065e-10	3.52221e-08	0.0453166	0.0456812	0.0304685	992	0.137246	0.388437	-0.171811	-0.198506	0.0253721	991	2.17799e-11	4.40741e-09	0.0777786	0.0784044	0.0301852	991	0.0101182	0.0923355	-0.01281	0.014	0.091	0.15205	0	0	-0.0919992	0.014	0.091	0.0248302	0	0	-0.175901	0	0	-0.164362	0	0	-0.148787	-0.178762	0.0275344	748
seq.21508.7	Q92185	ST8SIA1	ST8SIA1_1	-0.323615	-0.503995	0.0166681	992	2.01401e-71	1.4672e-68	-0.110338	-0.149928	0.0230184	992	1.88978e-06	0.000218524	-0.316868	-0.493488	0.016836	991	8.4914e-68	6.18599e-65	-0.0505956	-0.0687493	0.0200199	991	0.0116501	0.101642	0.0332946	0.048	0.220235	0.104778	0	0	0.241137	0.048	0.220235	-0.0137961	0.002	0.0159048	-0.308941	0	0	0.042747	0.002	0.0167	-0.29372	-0.497923	0.0175917	748
seq.21310.37	Q9UKD2	MRTO4	MRTO4	-0.0593624	-0.0795725	0.0225165	988	0.00851062	0.180235	-0.0429818	-0.0502906	0.0268247	988	0.109405	0.34192	-0.0550666	-0.0738141	0.0227893	987	0.0158583	0.277045	-0.0327867	-0.0383619	0.0270899	987	0.226456	0.517038										-0.0228639	0.002	0.0159048	-0.0465681	0.028	0.0286871	0.329299	0.004	0.02672	-0.074366	-0.103131	0.0246894	745
seq.14341.8	Q0P6D2	DIPK1C	DIPK1C	-0.124763	-0.355834	0.0101244	991	1.44226e-32	5.83717e-30	-0.0532973	-0.132744	0.0128118	991	3.458e-05	0.00151756	-0.120702	-0.344252	0.0102226	990	3.40463e-30	1.37793e-27	-0.030854	-0.076846	0.0121506	990	0.0112598	0.0990675	0.0211199	0.054	0.227676	0.113856	0	0	0.156472	0.054	0.227676	-0.0132551	0	0	-0.111069	0	0	0.106617	0	0	-0.117338	-0.346193	0.011465	747
seq.4996.66	P04196	HRG	HRG	-0.0594796	-0.0775086	0.0244408	992	0.0151246	0.232944	-0.048122	-0.0547121	0.02913	992	0.0988569	0.32329	-0.0544374	-0.0709381	0.0247456	991	0.0280454	0.342803	-0.0378548	-0.0430389	0.0294461	991	0.198895	0.490484										-0.0207533	0.01	0.0477143	-0.0507967	0.036	0.0366585	0.290053	0.01	0.0477143	-0.0341779	-0.0460469	0.0272791	748
seq.2797.56	P04114	APOB	APOB	0.132557	0.171796	0.0227742	991	7.91776e-09	1.15362e-06	0.0663754	0.0749911	0.0274873	991	0.0159256	0.111878	0.126931	0.164505	0.0230436	990	4.61811e-08	6.59666e-06	0.0426577	0.0481947	0.0274293	990	0.120221	0.379909	0.00817444	0.076	0.275721	0.129258	0	0	0.0594795	0.076	0.275721	0.0208047	0.004	0.02672	0.112702	0	0	0.155833	0.004	0.02672	0.126659	0.167387	0.0256841	748
seq.15468.14	Q03591	CFHR1	CFHR1_1	-0.0599976	-0.107313	0.0174785	992	0.000622412	0.032857	-0.0825606	-0.12884	0.0207569	992	7.47051e-05	0.0026791	-0.0502635	-0.0899024	0.0176035	991	0.0043891	0.14403	-0.0730807	-0.114046	0.0209473	991	0.00050654	0.0126375	0.00956156	0.002	0.0222857	0.12899	0	0	0.0690108	0.002	0.0222857	-0.0224123	0	0	-0.0374951	0.01	0.010915	0.374115	0	0	-0.0514047	-0.0951142	0.0195385	748
seq.20398.60	O75817	POP7	POP7	-0.272683	-0.193213	0.0431632	993	4.0061e-10	6.63283e-08	-0.0931651	-0.0575844	0.0522894	993	0.0751004	0.278284	-0.266975	-0.189168	0.0437196	992	1.45965e-09	2.41671e-07	-0.042963	-0.026555	0.0520131	992	0.409001	0.684542	0.00194086	0.72	0.8775	0.136683	0	0	0.014001	0.72	0.8775	-0.029029	0.02	0.0795238	-0.245038	0	0	0.105919	0.02	0.0795238	-0.247506	-0.181212	0.0481751	749
seq.21206.218	O00165	HAX1	HAX1	-0.070671	-0.0932497	0.0171215	990	3.97378e-05	0.00318121	-0.0262285	-0.0301334	0.0205551	990	0.202251	0.476803	-0.0689138	-0.090931	0.0173376	989	7.5555e-05	0.00618447	-0.0134539	-0.015457	0.0206547	989	0.514956	0.758406	0.00242865	0.492	0.76301	0.134388	0	0	0.0177512	0.492	0.76301	-0.00537784	0.342	0.538111	-0.0526662	0	0	0.0926511	0.342	0.538111	-0.0699705	-0.0955736	0.018717	748
seq.8971.9	Q9ULB1	NRXN1	NRXN1_3	0.172027	0.152177	0.0352305	993	1.21764e-06	0.00015294	0.0759235	0.0585874	0.0423453	993	0.0732834	0.274201	0.166089	0.146925	0.035677	992	3.67319e-06	0.000461365	0.0446921	0.0344872	0.0424448	992	0.292623	0.588341	0.00419202	0.296	0.556337	0.134034	0	0	0.0303273	0.296	0.556337	0.0246643	0.022	0.0816444	0.156489	0	0	0.136152	0.022	0.0835	0.142186	0.129761	0.0396627	749
seq.20941.7	O95164	UBL3	UBL3	0.0572445	0.127532	0.0113793	992	5.80287e-07	7.41648e-05	0.0194293	0.0377791	0.0136909	992	0.156173	0.417206	0.0560618	0.124897	0.011526	991	1.33777e-06	0.000174029	0.00894519	0.0173934	0.0137077	991	0.514187	0.757708	0.00404391	0.388	0.657913	0.134384	0	0	0.029213	0.388	0.657913	0.00951877	0.014	0.0615263	0.0644984	0	0	0.128602	0.014	0.0615263	0.0559274	0.125255	0.0131823	748
seq.20931.156	Q13825	AUH	AUH	-0.0477921	-0.116628	0.0129958	988	0.000248213	0.0162904	-0.000646896	-0.00137895	0.0155417	988	0.966807	0.984708	-0.0489515	-0.119458	0.0131691	987	0.000212803	0.0144885	0.00863081	0.0183978	0.0156422	987	0.581236	0.801445	-0.00202569	0.494	0.76301	0.142071	0	0	-0.0144645	0.494	0.76301	0.00328042	0.424	0.590067	-0.0533741	0	0	-0.0654858	0.424	0.590067	-0.0466027	-0.113976	0.0149881	745
seq.21130.82	Q13572	ITPK1	ITPK1	-0.173815	-0.265211	0.019844	991	8.38936e-18	2.35063e-15	-0.0389103	-0.0518279	0.0244607	991	0.11199	0.346663	-0.172957	-0.263902	0.020105	990	3.0153e-17	8.44865e-15	-0.00646898	-0.00861657	0.0239059	990	0.786754	0.912519	0.00138419	0.864	0.923178	0.137155	0	0	0.0099913	0.864	0.923178	0.00580724	0.346	0.538111	-0.1782	0	0	-0.033686	0.346	0.538111	-0.168657	-0.260635	0.022578	747
seq.19332.1	Q9Y3A3	MOB4	MOB4	-0.102886	-0.177662	0.0119015	990	2.14013e-17	5.77438e-15	-0.0190183	-0.0286241	0.0146816	990	0.19549	0.469759	-0.102926	-0.17773	0.0120583	989	5.18632e-17	1.39935e-14	0.000298175	0.000448777	0.0143556	989	0.983433	0.995043	-0.00127922	0.85	0.920833	0.13964	0	0	-0.00924557	0.85	0.920833	0.00115776	0.784	0.878711	-0.0972131	0	0	-0.012053	0.784	0.878711	-0.0991585	-0.176998	0.0131056	747
seq.20135.85	O60942	RNGTT	RNGTT_2	-0.0902849	-0.219967	0.0114801	991	9.65092e-15	2.34357e-12	-0.0390095	-0.0829385	0.0140205	991	0.00549965	0.0580869	-0.0872763	-0.212637	0.0116186	990	1.30116e-13	3.15965e-11	-0.0224916	-0.0478195	0.0138202	990	0.103961	0.352875	0.00893148	0.176	0.416	0.130796	0	0	0.0639209	0.176	0.416	-0.00326591	0.418	0.586605	-0.0785163	0	0	0.0399342	0.418	0.586605	-0.0757196	-0.185591	0.0133024	748
seq.17755.5	O60701	UGDH	UGDH	-0.110478	-0.0728877	0.0294354	993	0.000184681	0.0126925	-0.0120414	-0.0069299	0.0352647	993	0.732832	0.879519	-0.111668	-0.0736727	0.0298242	992	0.000191363	0.0132769	0.00895676	0.00515468	0.0354818	992	0.800759	0.919245	-0.00207415	0.48	0.756364	0.140565	0	0	-0.0149769	0.48	0.756364	-0.00663676	0.48	0.651707	-0.0898706	0	0	0.0687695	0.48	0.651707	-0.136078	-0.0884608	0.0351753	749
seq.9878.3	P49888	SULT1E1	SULT1E1_2	-0.0319446	-0.120876	0.00821921	985	0.000108473	0.00774731	-0.00247515	-0.00819125	0.00983497	985	0.80135	0.913628	-0.0324314	-0.122718	0.00832849	984	0.000105249	0.00790449	0.00364052	0.0120479	0.00989051	984	0.712891	0.875786	-0.00147971	0.56	0.800708	0.140886	0	0	-0.0106144	0.56	0.800708	0.00353325	0.244	0.437043	-0.0321691	0.002	0.00258915	-0.123385	0.244	0.437043	-0.0311154	-0.118732	0.00943502	741
seq.15460.9	P27487	DPP4	DPP4	-0.0519244	-0.137733	0.0118304	986	1.26112e-05	0.00122497	-0.0148971	-0.0344213	0.0142217	986	0.29513	0.572882	-0.0512198	-0.135864	0.0119821	985	2.10012e-05	0.00212491	-0.00538241	-0.0124366	0.0142734	985	0.706184	0.872106	0.00138407	0.67	0.856721	0.135846	0	0	0.0100858	0.67	0.856721	-0.00143906	0.716	0.833848	-0.0392463	0	0	0.0353705	0.716	0.832681	-0.0401444	-0.11565	0.0125365	744
seq.9853.3	P09913	IFIT2	IFIT2	-0.135027	-0.16811	0.024978	988	8.08791e-08	1.09112e-05	-0.0334133	-0.0363376	0.0300897	988	0.267072	0.546984	-0.13394	-0.166756	0.0253112	987	1.49302e-07	2.05219e-05	-0.00813342	-0.00884525	0.0300687	987	0.786836	0.912519	-0.000742896	0.876	0.929633	0.140483	0	0	-0.00531625	0.876	0.929633	0.00462926	0.526	0.686124	-0.144625	0	0	-0.0330671	0.526	0.686124	-0.130163	-0.169783	0.0274293	745
seq.15606.19	P08727	KRT19	KRT19	-0.155545	-0.265687	0.0175689	991	3.84541e-18	1.12055e-15	-0.0398487	-0.0594188	0.0216601	991	0.0661071	0.259478	-0.15409	-0.263203	0.017798	990	1.92711e-17	5.61559e-15	-0.0109659	-0.0163514	0.0211591	990	0.604392	0.814239	0.00101324	0.862	0.923178	0.137561	0	0	0.00731188	0.862	0.923178	-0.00460072	0.386	0.565456	-0.149918	0	0	0.0297745	0.386	0.565456	-0.143302	-0.253221	0.0196761	747
seq.16302.11	Q96DR5	BPIFA2	BPIFA2_1	-0.090076	-0.145751	0.0193824	993	3.81571e-06	0.000434335	-0.0127446	-0.0179889	0.0233051	993	0.584598	0.792187	-0.0906474	-0.146676	0.0196387	992	4.43025e-06	0.000537906	0.00430073	0.00607043	0.0233641	992	0.853993	0.942484	-0.00321405	0.426	0.702821	0.142627	0	0	-0.0230541	0.426	0.702821	-0.00621959	0.368	0.554679	-0.0723309	0.002	0.00258915	0.0791795	0.368	0.556667	-0.0773894	-0.125241	0.0224085	749
seq.17467.1	Q9BPW9	DHRS9	DHRS9	-0.0512313	-0.0611012	0.0126392	989	5.44464e-05	0.00426497	-0.0267542	-0.0278754	0.0151194	989	0.0771128	0.282612	-0.0488997	-0.0583204	0.0127963	988	0.000140988	0.0100696	-0.0176143	-0.0183525	0.0152057	988	0.246981	0.541741	0.00412505	0.184	0.422118	0.133551	0	0	0.0299621	0.184	0.422118	-0.00229252	0.536	0.688554	-0.0412529	0	0	0.0526467	0.536	0.688554	-0.0548647	-0.0641741	0.0160718	746
seq.17673.34	Q9Y2D0	CA5B	CA5B	-0.0520437	-0.1069	0.012553	988	3.67524e-05	0.00300833	-0.0368273	-0.0659603	0.0150102	988	0.0143196	0.105271	-0.0482876	-0.0991853	0.012707	987	0.000153505	0.0108571	-0.0275033	-0.0492603	0.0151097	987	0.0690247	0.283945	0.00667876	0.044	0.2145	0.135882	0	0	0.0468485	0.044	0.2145	-0.00948226	0.024	0.0835	-0.0304574	0.018	0.0187875	0.237415	0.024	0.0852766	-0.055757	-0.114918	0.0144965	746
seq.18235.16	A6NDG6	PGP	PGP	-0.0461312	-0.0787616	0.0133117	991	0.000552017	0.0295695	-0.0105712	-0.0157503	0.0159189	991	0.5068	0.743267	-0.0458786	-0.0783303	0.0134905	990	0.000698683	0.0413813	-0.00188612	-0.00281016	0.0160393	990	0.906414	0.96589	-0.000521575	0.812	0.9048	0.1405	0	0	-0.00372612	0.812	0.9048										-0.0541134	-0.093342	0.0152348	747
seq.20133.1	P43357	MAGEA3	MAGEA3_2	-0.145045	-0.275492	0.0141513	987	1.702e-23	5.63593e-21	-0.0212945	-0.0352491	0.017718	987	0.229707	0.507687	-0.145931	-0.277175	0.014343	986	3.44093e-23	1.25336e-20	0.00658103	0.0108937	0.0170849	986	0.700176	0.868617	-0.00234461	0.682	0.864976	0.143132	0	0	-0.0166535	0.682	0.864976	0.000806742	0.876	0.925899	-0.140597	0	0	-0.0057711	0.876	0.925899	-0.149214	-0.275921	0.0168122	745
seq.18275.5	P50238	CRIP1	CRIP1	0.0750521	0.113941	0.0208736	993	0.000339628	0.0211469	-0.00975441	-0.012918	0.0249925	993	0.696403	0.86164	0.0783042	0.118879	0.0211399	992	0.000223848	0.0149608	-0.0244787	-0.0324177	0.02515	992	0.330637	0.622884	-0.000984199	0.73	0.8784	0.139687	0	0	-0.00709576	0.73	0.8784	-0.00698062	0.254	0.446505	0.0996334	0	0	-0.0753417	0.254	0.446505	0.0832612	0.128563	0.0236259	749
seq.18308.30	Q8NFX7	STXBP6	STXBP6	-0.11807	-0.157207	0.0195515	993	2.18976e-09	3.25559e-07	0.0138388	0.0160732	0.0236796	993	0.559071	0.775516	-0.122981	-0.163746	0.0197858	992	7.51675e-10	1.3038e-07	0.0369642	0.0429325	0.0235391	992	0.116657	0.373888	-0.00904982	0.058	0.238105	0.14771	0	0	-0.065266	0.058	0.238105	0.00322558	0.562	0.707585	-0.105577	0	0	-0.0315147	0.562	0.707585	-0.115846	-0.158004	0.0216689	749
seq.18381.16	P05091	ALDH2	ALDH2	-0.128588	-0.10616	0.0359135	990	0.000359616	0.0214738	-0.0550091	-0.0395977	0.0429736	990	0.200822	0.475923	-0.124396	-0.102699	0.0363728	989	0.000651735	0.0392388	-0.0317733	-0.0228717	0.0432799	989	0.463041	0.725376	0.00137369	0.61	0.813333	0.136515	0	0	0.00996236	0.61	0.813333										-0.149946	-0.12499	0.0403418	747
seq.19152.4	P41236	PPP1R2	PPP1R2	-0.0516583	-0.0508791	0.0145899	992	0.000417615	0.0239887	-0.00246422	-0.00211757	0.0174614	992	0.887801	0.952714	-0.0526491	-0.051855	0.0147822	991	0.000386056	0.0244558	0.00744584	0.0063984	0.0175811	991	0.672011	0.8525	-0.00265398	0.304	0.558698	0.142205	0	0	-0.019018	0.304	0.558698	-0.00169719	0.724	0.833848	-0.0436599	0.002	0.00258915	0.0374185	0.724	0.833848	-0.0411643	-0.0415806	0.0166851	748
seq.21217.20	Q99623	PHB2	PHB2_1	-0.0684744	-0.106151	0.020017	991	0.000649818	0.0335739	0.0158284	0.0213905	0.0239619	991	0.509045	0.744568	-0.0723271	-0.112123	0.0202619	990	0.000374666	0.0239425	0.0293026	0.0395997	0.0241184	990	0.224676	0.515354	-0.0029285	0.308	0.558698	0.14008	0	0	-0.0213523	0.308	0.558698	-0.00669124	0.312	0.510824	-0.0654642	0	0	0.0927337	0.312	0.510824	-0.0974029	-0.152089	0.0225743	748
seq.9199.6	P60604	UBE2G2	UBE2G2	-0.0644201	-0.125289	0.0161357	991	7.02365e-05	0.00532993	-0.0167364	-0.0284149	0.0193348	991	0.386915	0.655964	-0.0637813	-0.124046	0.0163454	990	0.000101815	0.00772629	-0.00484489	-0.00822563	0.0194379	990	0.803219	0.920043	0.000670619	0.842	0.920833	0.137357	0	0	0.00485859	0.842	0.920833	-0.00736126	0.146	0.316649	-0.0703959	0	0	0.0946698	0.146	0.316649	-0.0765845	-0.152247	0.0180051	747
seq.9172.69	P22894	MMP8	MMP8_2	0.110788	0.110379	0.0319144	990	0.000540067	0.0293611	0.0136151	0.0118274	0.0382117	990	0.721686	0.874602	0.111753	0.111339	0.0323322	989	0.000570737	0.0352358	-0.00729882	-0.00634043	0.0384809	989	0.849604	0.940195	-0.000534224	0.84	0.920833	0.138484	0	0	-0.0038726	0.84	0.920833										0.0989849	0.0962259	0.0377109	747
seq.21207.1	Q13057	COASY	COASY	-0.0589726	-0.0935262	0.0144463	988	4.82173e-05	0.00381808	-0.0267035	-0.0369399	0.0173048	988	0.123122	0.36595	-0.0568444	-0.090151	0.0146311	987	0.000109072	0.00805876	-0.0160254	-0.0221685	0.0174011	987	0.357306	0.645419	0.00244781	0.456	0.741	0.136209	0	0	0.0176537	0.456	0.741	0.0048723	0.208	0.403907	-0.0558578	0	0	-0.0955624	0.208	0.403907	-0.0648605	-0.10242	0.0164802	745
seq.4905.63	Q14019	COTL1	COTL1	-0.0426756	-0.112552	0.010026	988	2.27432e-05	0.00199619	-0.0161141	-0.0371218	0.0120054	988	0.179826	0.448646	-0.0415695	-0.109635	0.0101568	987	4.61075e-05	0.00409626	-0.00829613	-0.0191116	0.012063	987	0.491783	0.74267	0.00220973	0.47	0.748163	0.136966	0	0	0.0158773	0.47	0.748163	0.00300509	0.348	0.538111	-0.0387439	0	0	-0.0840849	0.348	0.538111	-0.0341752	-0.0897898	0.0117573	744
seq.21238.40	Q96JB5	CDK5RAP3	CDK5RAP3	-0.119289	-0.206559	0.017186	991	7.02662e-12	1.4508e-09	-0.0405187	-0.0611633	0.020897	991	0.0527878	0.230306	-0.116834	-0.202309	0.0174157	990	3.30079e-11	6.49899e-09	-0.01812	-0.0273523	0.0207187	990	0.382018	0.66563	0.00176403	0.718	0.8775	0.139494	0	0	0.012488	0.718	0.8775	-0.00975996	0.07	0.182656	-0.10252	0	0	0.0869252	0.07	0.182656	-0.106566	-0.192137	0.0189857	747
seq.5494.52	P62306	SNRPF	SNRPF	-0.155956	-0.389684	0.0114266	990	5.47205e-39	2.49149e-36	-0.0399714	-0.0872667	0.0147455	990	0.00682929	0.0658471	-0.154466	-0.385962	0.0115699	989	1.67414e-37	8.13075e-35	-0.0113502	-0.0247801	0.0137481	989	0.40924	0.684542	0.00688362	0.514	0.775543	0.130011	0	0	0.0502841	0.514	0.775543	0.00463173	0.202	0.396871	-0.156407	0	0	-0.0305171	0.202	0.396871	-0.148846	-0.372256	0.0134271	747
seq.23285.51	Q14681	KCTD2	KCTD2	-0.244635	-0.249014	0.029453	987	3.24117e-16	8.14204e-14	-0.0777763	-0.0688757	0.0362454	987	0.0321303	0.173	-0.240313	-0.244614	0.0298221	986	2.22573e-15	5.59119e-13	-0.0329561	-0.0291847	0.0355632	986	0.354313	0.642645	0.0038676	0.568	0.800708	0.132717	0	0	0.0283164	0.568	0.800708	-0.00108259	0.906	0.945638	-0.244194	0	0	0.00441374	0.906	0.945638	-0.233299	-0.247764	0.0323696	746
seq.23294.19	Q9UH92	MLX	MLX	-0.067263	-0.0617823	0.0176615	993	0.000148421	0.0102976	-0.0430553	-0.0344975	0.0211206	993	0.0417604	0.20181	-0.0631198	-0.0579767	0.017876	992	0.000433059	0.0271969	-0.0311862	-0.0249876	0.0212671	992	0.142854	0.416796	0.0052132	0.072	0.267429	0.134886	0	0	0.0372107	0.072	0.267429	-0.0116453	0.056	0.158508	-0.0442137	0.008	0.00890667	0.208476	0.06	0.164262	-0.0803032	-0.0733953	0.0202318	749
seq.23362.26	Q9BXI3	NT5C1A	NT5C1A	-0.1225	-0.117253	0.0327532	991	0.000194493	0.0131193	0.0420707	0.0350919	0.0392851	991	0.284471	0.563072	-0.131286	-0.125663	0.0331341	990	7.95668e-05	0.00636971	0.0666503	0.0555942	0.0394872	990	0.091746	0.330059	-0.00493011	0.09	0.305217	0.14301	0	0	-0.0357046	0.09	0.305217	0.00697009	0.526	0.686124	-0.114809	0	0	-0.0646342	0.526	0.686124	-0.162481	-0.159911	0.0366593	748
seq.5963.9	Q6E0U4	DMKN	DMKN_1	-0.0545226	-0.109226	0.0112859	989	1.57331e-06	0.000194264	-0.0277071	-0.0484734	0.0135474	989	0.0410992	0.200878	-0.0521398	-0.104453	0.0114259	988	5.66866e-06	0.000655495	-0.0178896	-0.0312978	0.013585	988	0.18819	0.475698	0.00477936	0.224	0.46	0.134366	0	0	0.0343479	0.224	0.46	0.000196368	0.954	0.968	-0.0501696	0	0	-0.00392947	0.954	0.968	-0.0481797	-0.0974137	0.0128852	745
seq.23381.8	Q8WYJ6	SEPTIN1	SEPTIN1	-0.059672	-0.0957064	0.0152574	990	9.81763e-05	0.00708133	-0.0266923	-0.0373929	0.0182479	990	0.14385	0.398194	-0.0575688	-0.0923331	0.0154482	989	0.000205099	0.0140957	-0.0160272	-0.0224523	0.0183548	989	0.382772	0.666625	0.00399136	0.216	0.46	0.134447	0	0	0.0288314	0.216	0.46										-0.0696383	-0.112103	0.0176867	746
seq.23407.9	Q9NV23	OLAH	OLAH	-0.0617044	-0.124533	0.0155829	988	8.04109e-05	0.00597748	-0.0159749	-0.0280831	0.0187033	988	0.393244	0.660058	-0.0611005	-0.123314	0.0157841	987	0.000115505	0.00833123	-0.00460622	-0.00809751	0.0188031	987	0.806529	0.920978	0.00076431	0.848	0.920833	0.136234	0	0	0.00557897	0.848	0.920833	0.00424385	0.396	0.570103	-0.0494415	0	0	-0.0938955	0.396	0.570103	-0.0598603	-0.12163	0.0177643	746
seq.23631.1	Q01415	GALK2	GALK2	-0.0682139	-0.201539	0.00983184	991	7.16935e-12	1.4508e-09	-0.00118909	-0.00306686	0.0119725	991	0.920906	0.966316	-0.0697927	-0.206203	0.00995643	990	4.41065e-12	9.45046e-10	0.0119027	0.0306991	0.0118402	990	0.315007	0.606776	-0.00343697	0.55	0.800708	0.141805	0	0	-0.0248394	0.55	0.800708	0.000857279	0.814	0.888484	-0.0708438	0	0	-0.0122492	0.814	0.888484	-0.0789849	-0.244441	0.0107113	747
seq.24493.10	Q9Y216	MTMR7	MTMR7	-0.0580868	-0.128218	0.014054	981	3.88481e-05	0.00314453	-0.0143883	-0.02777	0.0168285	981	0.392763	0.659737	-0.0576247	-0.127198	0.0142449	980	5.63673e-05	0.00488852	-0.00342565	-0.00661164	0.0169168	980	0.839568	0.935493	0.000709501	0.798	0.9048	0.140002	0	0	0.00504224	0.798	0.9048	0.00502133	0.33	0.529904	-0.0564596	0	0	-0.0976186	0.33	0.529904	-0.0526091	-0.116733	0.0161313	738
seq.24895.25	Q86WN1	FCHSD1	FCHSD1	-0.065459	-0.13392	0.0136554	991	1.88871e-06	0.000229321	-0.025998	-0.0464478	0.0163994	991	0.113218	0.349488	-0.0635942	-0.130105	0.0138272	990	4.79051e-06	0.000572113	-0.014178	-0.0253303	0.0164374	990	0.388595	0.671669	0.00267046	0.516	0.775543	0.134611	0	0	0.0194524	0.516	0.775543	-0.00531239	0.188	0.382878	-0.0462124	0	0	0.103104	0.188	0.382878	-0.0615838	-0.129447	0.0153702	747
seq.21272.100	Q9Y224	RTRAF	RTRAF	-0.0891682	-0.133414	0.0211604	986	2.74011e-05	0.00234844	-0.0182728	-0.0237984	0.0254225	986	0.472457	0.719902	-0.0889753	-0.133126	0.0214432	985	3.62218e-05	0.00330845	-0.00144648	-0.00188389	0.02554	985	0.954847	0.986535	-5.11828e-05	0.986	0.994374	0.138968	0	0	-0.000368443	0.986	0.994374										-0.0977477	-0.137908	0.0258689	745
seq.24915.123	Q6MZZ7	CAPN13	CAPN13	-0.106564	-0.20228	0.0161561	993	6.86008e-11	1.28143e-08	-0.0421858	-0.0698525	0.0195918	993	0.0315398	0.171577	-0.103546	-0.196552	0.0163588	992	3.7144e-10	6.7014e-08	-0.0227149	-0.0376121	0.019462	992	0.243434	0.537399	0.00644936	0.23	0.46	0.131941	0	0	0.0466027	0.23	0.46	-0.00181672	0.69	0.816183	-0.0895946	0	0	0.0198742	0.69	0.816183	-0.106593	-0.208074	0.0180419	749
seq.5383.14	Q96RJ3	TNFRSF13C	TNFRSF13C	0.126428	0.094444	0.0221165	992	1.43839e-08	2.05464e-06	0.0208145	0.0135661	0.0267225	992	0.436217	0.690846	0.126836	0.094749	0.0224102	991	1.98416e-08	2.89092e-06	-0.00306633	-0.00199852	0.0266502	991	0.908422	0.966113	0.00109172	0.812	0.9048	0.138161	0	0	0.00783984	0.812	0.9048	0.00825488	0.266	0.452081	0.0927513	0	0	0.0817265	0.266	0.452081	0.14374	0.106737	0.0247734	748
seq.25288.16	P31513	FMO3	FMO3	-0.0619739	-0.139481	0.0137233	985	7.06503e-06	0.000735025	-0.0109999	-0.0215694	0.0165001	985	0.505146	0.742305	-0.0621216	-0.139813	0.013917	984	8.98641e-06	0.00102291	0.00107608	0.00211006	0.0165662	984	0.948222	0.983782	-0.00114658	0.806	0.9048	0.144193	0	0	-0.0080154	0.806	0.9048	-0.00628966	0.17	0.35905	-0.0582616	0	0	0.0974366	0.17	0.35905	-0.0767117	-0.190625	0.0141305	742
seq.5015.15	Q13093	PLA2G7	PLA2G7	0.117912	0.134075	0.026464	993	9.31886e-06	0.000917404	0.0725444	0.071956	0.0317139	993	0.0223784	0.138746	0.111048	0.12627	0.026779	992	3.65934e-05	0.00330845	0.0516629	0.0512439	0.0318589	992	0.105203	0.354746	0.00575478	0.126	0.357382	0.132546	0	0	0.0416107	0.126	0.357382	0.0193836	0.016	0.0685128	0.111164	0	0	0.148479	0.016	0.0685128	0.108675	0.128124	0.0291625	749
seq.25951.17	P78395	PRAME	PRAME	-0.0879153	-0.186654	0.0139811	990	4.81151e-10	7.7893e-08	-0.0385925	-0.0714415	0.0169254	990	0.0228108	0.140115	-0.084918	-0.18029	0.0141507	989	2.74964e-09	4.26195e-07	-0.0227263	-0.0420704	0.0168427	989	0.177541	0.463662	0.00600711	0.296	0.556337	0.131775	0	0	0.0435985	0.296	0.556337	-0.00753142	0.094	0.224257	-0.0685998	0	0	0.0989268	0.094	0.224257	-0.0922609	-0.213044	0.0148252	746
seq.2859.69	Q9BY41	HDAC8	HDAC8	-0.0911286	-0.154646	0.012023	992	7.94627e-14	1.86737e-11	-0.0400574	-0.0593095	0.0146568	992	0.00638704	0.0632784	-0.0879989	-0.149335	0.0121683	991	9.52265e-13	2.23782e-10	-0.0233985	-0.0346441	0.0144764	991	0.106343	0.356843	0.00991273	0.118	0.354	0.130137	0	0	0.07078	0.118	0.354	-0.00434739	0.228	0.422088	-0.0821197	0	0	0.050278	0.228	0.422088	-0.0925191	-0.161589	0.0134931	748
seq.2943.5	P08684	CYP3A4	CYP3A4_1	0.0622185	0.111834	0.0171293	990	0.000295335	0.0187088	-0.0348612	-0.054559	0.0205378	990	0.0899323	0.307153	0.0686494	0.123393	0.0173143	989	7.87177e-05	0.00636971	-0.0479587	-0.0750569	0.0206527	989	0.0204273	0.143749	-0.00552789	0.06	0.24	0.145318	0	0	-0.0395442	0.06	0.24	-0.0107128	0.072	0.184985	0.0792426	0	0	-0.156322	0.072	0.184985	0.0800755	0.144832	0.0193541	748
seq.3480.7	P51452	DUSP3	DUSP3	0.122294	0.0932692	0.0288146	993	2.39974e-05	0.0020812	0.00988478	0.0065762	0.0345888	993	0.775107	0.9024	0.12408	0.0946317	0.029194	992	2.33715e-05	0.00233234	-0.0134473	-0.00894629	0.034732	992	0.698711	0.867583	-0.000701452	0.812	0.9048	0.139443	0	0	-0.00505582	0.812	0.9048	0.0144882	0.106	0.245861	0.0874117	0.002	0.00258915	0.142181	0.106	0.245861	0.160981	0.120489	0.0326086	749
seq.23253.5	Q86VU5	COMTD1	COMTD1	-0.0884598	-0.138674	0.0133389	988	5.45457e-11	1.0457e-08	-0.029652	-0.0405746	0.0161869	988	0.0672749	0.262225	-0.0866821	-0.135887	0.0135082	987	2.15422e-10	4.02398e-08	-0.0134771	-0.0184414	0.0160665	987	0.401768	0.678932	0.00407196	0.422	0.702821	0.133743	0	0	0.0295466	0.422	0.702821	-0.00185152	0.692	0.816183	-0.0935916	0	0	0.0193992	0.692	0.816183	-0.0892908	-0.14275	0.0150434	745
seq.6586.19	O75078	ADAM11	ADAM11	-0.0972492	-0.160157	0.0190626	988	4.03796e-07	5.25296e-05	-0.0491295	-0.0707476	0.022875	988	0.0319768	0.172812	-0.0930614	-0.15326	0.019289	987	1.62441e-06	0.000207611	-0.0319192	-0.0459643	0.0229009	987	0.163693	0.445462	0.00611348	0.184	0.422118	0.131484	0	0	0.0444302	0.184	0.422118	-0.00423938	0.542	0.690947	-0.0914908	0	0	0.0442847	0.542	0.690947	-0.0939946	-0.150074	0.0227789	745
seq.22549.73	Q13546	RIPK1	RIPK1	-0.101207	-0.14428	0.0217371	992	3.66252e-06	0.000423515	-0.0204759	-0.0254681	0.0261245	992	0.433354	0.688096	-0.101018	-0.14401	0.0220269	991	5.09313e-06	0.000598443	-0.00141798	-0.00176369	0.0261963	991	0.956843	0.987236	0.000481022	0.882	0.929676	0.138762	0	0	0.00345455	0.882	0.929676	-0.00193266	0.822	0.89139	-0.0861414	0	0	0.0219436	0.822	0.89139	-0.113426	-0.168024	0.023818	748
seq.22537.5	Q8NI37	PPTC7	PPTC7	-0.0516369	-0.132626	0.0123286	986	3.06105e-05	0.00256319	-0.0204627	-0.0459265	0.014762	986	0.166008	0.430534	-0.0501659	-0.128848	0.0124912	985	6.36706e-05	0.0053315	-0.0109598	-0.0245981	0.0148399	985	0.460366	0.723106	0.00286634	0.372	0.6448	0.138093	0	0	0.0203345	0.372	0.6448										-0.0607234	-0.157133	0.0140852	743
seq.8967.6	Q9BV47	DUSP26	DUSP26	-0.0731756	-0.113661	0.0186449	988	9.28531e-05	0.00676435	-0.00781682	-0.0105906	0.0223702	988	0.726841	0.8763	-0.0740039	-0.114947	0.0188942	987	9.59249e-05	0.00735592	0.0061997	0.00839963	0.022496	987	0.78292	0.911794	-0.00181185	0.578	0.800708	0.14158	0	0	-0.0129632	0.578	0.800708	-0.00103925	0.85	0.915806	-0.0769317	0	0	0.0133286	0.85	0.915806	-0.0838775	-0.131238	0.0214982	745
seq.21497.32	Q9Y4L1	HYOU1	HYOU1	0.0466722	0.0865717	0.00977963	991	2.09421e-06	0.00024607	0.0147349	0.0238509	0.0117551	991	0.210324	0.486925	0.0458606	0.0850661	0.00990839	990	4.17352e-06	0.000515324	0.00609329	0.00986305	0.0117847	990	0.605235	0.814546	0.00243164	0.544	0.800604	0.137134	0	0	0.0174229	0.544	0.800604	0.00186923	0.518	0.686124	0.0478981	0	0	0.0375593	0.518	0.686124	0.0473322	0.0869605	0.0114309	747
seq.21590.9	Q9H9E1	ANKRA2	ANKRA2	0.0652069	0.10327	0.018099	984	0.000330582	0.0207611	-0.00713344	-0.00984838	0.0216974	984	0.742401	0.884569	0.0677897	0.107361	0.0183249	983	0.000228168	0.015111	-0.0197251	-0.0272323	0.021826	983	0.366353	0.65206	-0.00203689	0.468	0.748163	0.139111	0	0	-0.0148597	0.468	0.748163	0.00309022	0.61	0.743577	0.0671813	0	0	0.0439755	0.61	0.743577	0.0701743	0.112669	0.0200606	743
seq.21793.4	O95684	CEP43	CEP43	-0.0606081	-0.141301	0.0134302	991	7.16359e-06	0.000735025	-0.0369049	-0.0750829	0.0160972	991	0.0220781	0.137705	-0.0571109	-0.133148	0.0135937	990	2.89379e-05	0.00277385	-0.0260584	-0.0530157	0.016171	990	0.107407	0.358407	0.0064739	0.112	0.354	0.13425	0	0	0.0460044	0.112	0.354	-0.00899358	0.032	0.104784	-0.0424985	0	0	0.174659	0.032	0.104784	-0.0705817	-0.171095	0.0148883	747
seq.10390.21	Q9ULT6	ZNRF3	ZNRF3_1	-0.0649677	-0.090451	0.0165381	986	9.14881e-05	0.00673223	-0.00261495	-0.00316795	0.0198722	986	0.895337	0.956102	-0.0662545	-0.0922425	0.016752	985	8.20076e-05	0.00649375	0.00977884	0.0118469	0.0199736	985	0.624535	0.826924	-0.000990989	0.764	0.902909	0.137992	0	0	-0.00723343	0.764	0.902909	-0.00658445	0.226	0.422088	-0.0446329	0.002	0.00258915	0.128559	0.228	0.422088	-0.0751692	-0.110906	0.0174004	745
seq.21823.5	O15355	PPM1G	PPM1G	-0.0816657	-0.173796	0.0128496	990	3.16505e-10	5.36218e-08	-0.0382393	-0.0710538	0.0155321	990	0.013988	0.104088	-0.0785427	-0.16715	0.0130045	989	2.18317e-09	3.45747e-07	-0.0234916	-0.0436507	0.0154552	989	0.128834	0.396854	0.00747381	0.16	0.40918	0.132264	0	0	0.0534847	0.16	0.40918	-0.00694155	0.092	0.222667	-0.0630976	0	0	0.0991095	0.092	0.222667	-0.0762393	-0.166867	0.0143098	746
seq.21828.6	P04844	RPN2	RPN2	-0.0768064	-0.134196	0.0180066	989	2.18628e-05	0.00194232	-0.0585517	-0.0893393	0.0215171	989	0.00661925	0.0648135	-0.0707343	-0.123586	0.0182109	988	0.000109515	0.00805876	-0.0450982	-0.0688117	0.0216444	988	0.0374532	0.204626	0.00773925	0.032	0.172138	0.13332	0	0	0.0548652	0.032	0.172138	-0.0102558	0.056	0.158508	-0.0620299	0	0	0.141879	0.056	0.161241	-0.0760083	-0.135198	0.020459	746
seq.7927.16	Q9BVH7	ST6GALNAC5	ST6GALNAC5	0.0898394	0.114267	0.0239803	988	0.00018979	0.0129217	0.0272156	0.0301937	0.0287135	988	0.343447	0.619472	0.0884293	0.112474	0.024294	987	0.000286814	0.0186557	0.0106506	0.0118161	0.0288977	987	0.712533	0.875577	0.000953136	0.776	0.9048	0.137395	0	0	0.0068894	0.776	0.9048										0.082324	0.108356	0.026714	745
seq.21916.82	Q96BN8	OTULIN	OTULIN	0.106558	0.225066	0.0102838	990	5.89719e-24	2.04576e-21	0.0248351	0.0457208	0.0128646	990	0.0538313	0.232736	0.105898	0.223673	0.0104182	989	3.73476e-23	1.29561e-20	0.00498421	0.00917581	0.012402	989	0.687854	0.860187	0.00281455	0.78	0.9048	0.135427	0	0	0.0203597	0.78	0.9048	0.00386816	0.222	0.421295	0.112121	0	0	0.0333492	0.222	0.421295	0.104163	0.225527	0.0110249	747
seq.21940.12	O00744	WNT10B	WNT10B	-0.162924	-0.220239	0.0228846	988	2.08438e-12	4.46608e-10	-0.0484711	-0.0572138	0.0278547	988	0.0821462	0.293562	-0.160498	-0.216961	0.0231859	987	7.99483e-12	1.66407e-09	-0.018146	-0.0214191	0.0275663	987	0.510519	0.755614	0.00274378	0.706	0.874095	0.136305	0	0	0.0197325	0.706	0.874095	0.0019591	0.758	0.855311	-0.159379	0	0	-0.012445	0.758	0.855311	-0.126467	-0.18157	0.0251112	745
seq.21975.22	Q05084	ICA1	ICA1	-0.0766082	-0.0982547	0.0223461	990	0.000632488	0.0331487	0.028893	0.0323556	0.0267083	990	0.279604	0.558059	-0.082573	-0.105905	0.0226151	989	0.000274661	0.0180262	0.0445273	0.0498635	0.0268866	989	0.098016	0.340671	-0.00481264	0.048	0.220235	0.145116	0	0	-0.0343018	0.048	0.220235	0.00195794	0.8	0.878947	-0.0798222	0	0	-0.0251455	0.8	0.878947	-0.0875087	-0.113186	0.0260713	746
seq.7203.125	Q9Y644	RFNG	RFNG	-0.0380799	-0.139827	0.00851404	985	8.62678e-06	0.000860905	-0.023453	-0.0751357	0.0102096	985	0.0218193	0.136911	-0.0358819	-0.131756	0.0086118	984	3.36357e-05	0.00314148	-0.0168024	-0.0538294	0.0102509	984	0.101509	0.347832	0.00517879	0.17	0.4128	0.130968	0	0	0.0380384	0.17	0.4128	-0.0015302	0.63	0.762391	-0.0352436	0	0	0.041611	0.63	0.762391	-0.037908	-0.143417	0.0095075	743
seq.22088.3	P62324	BTG1	BTG1	-0.0990933	-0.222481	0.0133923	990	2.9186e-13	6.64438e-11	-0.0347091	-0.0679226	0.0163556	990	0.0340727	0.179514	-0.0969095	-0.217577	0.0135614	989	1.73268e-12	3.94455e-10	-0.0165156	-0.0323195	0.0161589	989	0.306998	0.601031	0.00606621	0.348	0.616909	0.132284	0	0	0.0438469	0.348	0.616909	-0.000139191	0.944	0.968	-0.100464	0	0	0.00138357	0.944	0.968	-0.0837414	-0.203736	0.0143163	746
seq.22466.27	Q5TA89	HES5	HES5	-0.0473905	-0.111264	0.0118896	986	7.21846e-05	0.00542129	-0.00821721	-0.0168524	0.0142259	986	0.563651	0.779004	-0.0474657	-0.111441	0.012043	985	8.67475e-05	0.00672293	0.000572341	0.00117379	0.0142972	985	0.968076	0.99065	0.000306818	0.95	0.975	0.136966	0	0	0.0022351	0.95	0.975	0.00238983	0.476	0.651574	-0.0403963	0	0	-0.0628796	0.476	0.651574	-0.0572577	-0.13479	0.0138284	743
seq.22472.4	Q99081	TCF12	TCF12	-0.369602	-0.259356	0.0438353	991	1.19175e-16	3.10067e-14	-0.0227786	-0.0139535	0.0539493	991	0.672954	0.849802	-0.375971	-0.263825	0.0443976	990	8.90252e-17	2.31624e-14	0.0478939	0.0293384	0.0527857	990	0.364454	0.650686	-0.00931189	0.192	0.434087	0.148996	0	0	-0.0666641	0.192	0.434087	0.00423249	0.798	0.878947	-0.361868	0	0	-0.0118347	0.798	0.878947	-0.367295	-0.257942	0.0504606	747
seq.14685.17	P31751	AKT2	AKT2_1	-0.0827715	-0.19401	0.0115139	988	1.28764e-12	2.84257e-10	-0.0213328	-0.0436908	0.0140163	988	0.128331	0.375459	-0.0819731	-0.192139	0.0116633	987	3.89494e-12	8.59837e-10	-0.00604121	-0.0123728	0.013857	987	0.662956	0.848042	0.00158445	0.788	0.9048	0.136548	0	0	0.0114706	0.788	0.9048	-0.00135158	0.694	0.816183	-0.0716338	0	0	0.0185185	0.694	0.816183	-0.0795437	-0.187406	0.0134735	745
seq.7202.107	Q9H3T2	SEMA6C	SEMA6C_2	-0.0883168	-0.119757	0.0219902	989	6.36276e-05	0.00487923	-0.0299846	-0.035421	0.0263875	989	0.256099	0.535555	-0.086504	-0.117299	0.0222866	988	0.000110732	0.00806685	-0.0134716	-0.0159141	0.026545	988	0.611917	0.819	-5.25752e-05	0.998	0.998	0.140684	0	0	-0.000373852	0.998	0.998	0.0024062	0.74	0.84068	-0.0813817	0	0	-0.0304676	0.74	0.84068	-0.074487	-0.103931	0.024564	747
seq.22481.15	Q96DY2	IQCD	IQCD	-0.0328739	-0.133828	0.00769893	987	2.14406e-05	0.00193116	-0.0102262	-0.0362944	0.00924425	987	0.268899	0.548484	-0.0323182	-0.131566	0.00779552	986	3.67858e-05	0.00330845	-0.00428445	-0.0152062	0.0092807	986	0.644433	0.836397	0.00174466	0.606	0.813333	0.13417	0	0	0.0128365	0.606	0.813333										-0.032529	-0.1348	0.00869528	745
seq.21802.53	Q96FI4	NEIL1	NEIL1	-0.0706978	-0.0818049	0.0109482	993	1.66362e-10	2.95597e-08	-0.0274001	-0.0276566	0.0132673	993	0.0391599	0.195056	-0.0687757	-0.0795808	0.0110865	992	8.09314e-10	1.37113e-07	-0.0144675	-0.014603	0.0131896	992	0.272956	0.567813	0.00685633	0.168	0.4128	0.13334	0	0	0.0489052	0.168	0.4128	-0.00191508	0.512	0.686124	-0.0620472	0	0	0.0299407	0.512	0.686124	-0.0801116	-0.0933878	0.0126503	749
seq.9963.19	Q9UN67	PCDHB10	PCDHB10	-0.0542185	-0.113691	0.0148409	988	0.000272498	0.0175677	0.00100683	0.00184154	0.0177695	988	0.954827	0.979974	-0.0557233	-0.116847	0.0150316	987	0.000221334	0.0149298	0.011406	0.0208621	0.0178775	987	0.523614	0.765481	-0.00264176	0.364	0.638022	0.140413	0	0	-0.0191749	0.364	0.638022										-0.0574823	-0.12054	0.0171903	745
seq.13022.20	O14683	TP53I11	TP53I11	-0.656974	-0.35973	0.0542912	993	1.53247e-31	5.87581e-29	-0.191647	-0.0915389	0.068921	993	0.00552708	0.0581021	-0.647694	-0.354649	0.0549785	992	4.45256e-30	1.7072e-27	-0.069855	-0.0333657	0.0654078	992	0.285784	0.581385	0.00523976	0.572	0.800708	0.133358	0	0	0.0378056	0.572	0.800708	-0.0406726	0.024	0.0835	-0.616833	0	0	0.061859	0.024	0.0852766	-0.605467	-0.346314	0.0604189	749
seq.12514.16	Q9UBP6	METTL1	METTL1	-0.0600828	-0.154024	0.0116705	989	3.17162e-07	4.20095e-05	-0.0262711	-0.0587935	0.014028	989	0.0613967	0.250509	-0.0580335	-0.148771	0.0118205	988	1.06737e-06	0.000141378	-0.0152829	-0.0342025	0.0140465	988	0.276848	0.572714	0.00291621	0.518	0.775543	0.136901	0	0	0.0208573	0.518	0.775543	-0.00640313	0.09	0.221029	-0.0548991	0	0	0.104452	0.09	0.221029	-0.0528181	-0.141532	0.012813	745
seq.14283.12	P61106	RAB14	RAB14	-0.0668365	-0.0992092	0.0153546	987	1.48368e-05	0.00142218	-0.000734673	-0.000950404	0.0184548	987	0.968253	0.985708	-0.0683926	-0.101519	0.0155481	986	1.20699e-05	0.00133226	0.01192	0.0154201	0.0185106	986	0.519755	0.761701	-0.00116808	0.75	0.89313	0.137441	0	0	-0.00857166	0.75	0.89313	0.00346706	0.53	0.686124	-0.0692474	0	0	-0.0527066	0.53	0.686124	-0.0667645	-0.101848	0.017268	745
seq.10939.16	Q9H4M7	PLEKHA4	PLEKHA4	-0.07433	-0.145826	0.0160662	983	4.21634e-06	0.000472554	-0.0271466	-0.0465177	0.0192724	983	0.159278	0.421478	-0.072531	-0.142296	0.0162636	982	9.15346e-06	0.00102589	-0.0138983	-0.0238159	0.0193196	982	0.472072	0.731379	0.00287052	0.386	0.657913	0.132171	0	0	0.0212566	0.386	0.657913	-0.0052952	0.302	0.499347	-0.0461483	0.004	0.00484058	0.102932	0.302	0.50434	-0.0816828	-0.152668	0.0194468	741
seq.11160.56	Q9H9V4	RNF122	RNF122	-0.0495434	-0.108872	0.0107667	989	4.73841e-06	0.00052302	-0.0252944	-0.0484579	0.0129269	989	0.0506611	0.22559	-0.0473733	-0.104103	0.010899	988	1.52587e-05	0.00161101	-0.016428	-0.0314721	0.0129729	988	0.205692	0.496641	0.0046211	0.226	0.46	0.133857	0	0	0.0333705	0.226	0.46	-0.00231849	0.464	0.640397	-0.0421985	0	0	0.0520811	0.464	0.640397	-0.0402384	-0.0935727	0.0112894	745
seq.11180.17	Q92922	SMARCC1	SMARCC1	-0.0987354	-0.114049	0.027543	982	0.000353963	0.0214738	-0.0599891	-0.0604073	0.0329392	982	0.0688792	0.265	-0.0931664	-0.107616	0.0278694	981	0.000860217	0.0493439	-0.0428288	-0.0431274	0.0331695	981	0.196934	0.488557	0.00494004	0.114	0.354	0.131517	0	0	0.0362021	0.114	0.354	-0.0143747	0.114	0.25727	-0.0769882	0.006	0.00695833	0.157336	0.114	0.25727	-0.113244	-0.13191	0.031423	740
seq.12616.45	Q9UHY1	NRBP1	NRBP1	0.0790743	0.109884	0.0183285	988	1.76212e-05	0.00164577	0.00178246	0.00215983	0.0220223	988	0.935507	0.97304	0.0808732	0.112384	0.0185696	987	1.46872e-05	0.00157347	-0.0134941	-0.0163511	0.0221049	987	0.541698	0.776825	-0.000351354	0.942	0.973192	0.139981	0	0	-0.00251632	0.942	0.973192	0.00118909	0.792	0.878947	0.0911313	0	0	0.01288	0.792	0.878947	0.0766331	0.10487	0.0210846	746
seq.12881.17	O75452	RDH16	RDH16	-0.0576352	-0.110111	0.0126908	987	6.27522e-06	0.000672279	-0.0352371	-0.0587318	0.015222	987	0.020824	0.132607	-0.0543193	-0.103776	0.0128404	986	2.55054e-05	0.0025109	-0.0250488	-0.0417503	0.0152843	986	0.101563	0.347854	0.00587384	0.086	0.298133	0.132003	0	0	0.042602	0.086	0.298133	0.00264904	0.572	0.707585	-0.0594508	0	0	-0.0466365	0.572	0.707585	-0.0583631	-0.10931	0.0151054	744
seq.13055.53	A5PKW4	PSD	PSD	0.119588	0.16816	0.021905	989	6.04241e-08	8.30547e-06	0.0239021	0.0293319	0.0264178	989	0.365806	0.637535	0.119428	0.167936	0.0222022	988	9.34551e-08	1.30927e-05	0.00118288	0.00145159	0.0263925	988	0.964261	0.99015	-5.3486e-05	0.972	0.991059	0.140709	0	0	-0.000380262	0.972	0.991059	0.00105969	0.874	0.925899	0.124218	0	0	0.00845872	0.874	0.925899	0.111075	0.162798	0.0239572	746
seq.12482.5	Q12830	BPTF	BPTF	-0.0383019	-0.123043	0.00946133	987	5.56391e-05	0.00431203	-0.00856691	-0.0239932	0.0113482	987	0.45048	0.701982	-0.0381226	-0.122467	0.00958857	986	7.52512e-05	0.00618447	-0.00133868	-0.00374923	0.0114098	986	0.906625	0.96589	-0.000415207	0.988	0.994374	0.140352	0	0	-0.00296709	0.988	0.994374	-0.000382791	0.96	0.968	-0.0403193	0	0	0.00940471	0.96	0.968	-0.0374199	-0.128385	0.0100409	745
seq.14029.42	P61201	COPS2	COPS2	-0.0474774	-0.0678249	0.0133712	991	0.000402232	0.0236311	-0.0219949	-0.0274199	0.0159888	991	0.169242	0.435495	-0.0456945	-0.0652779	0.0135444	990	0.00077042	0.0452622	-0.0133846	-0.0166859	0.0161091	990	0.406248	0.683351	0.0013228	0.656	0.848331	0.137713	0	0	0.00951412	0.656	0.848331	-0.00377085	0.412	0.583085	-0.042182	0.002	0.00258915	0.0820591	0.412	0.583085	-0.0336052	-0.0487038	0.0150361	747
seq.11563.51	Q96C24	SYTL4	SYTL4_1	-0.0611853	-0.133309	0.013343	988	5.10834e-06	0.000555436	-0.0311684	-0.0593371	0.0159927	988	0.0515879	0.228045	-0.058501	-0.12746	0.0135089	987	1.6393e-05	0.00170604	-0.0201803	-0.0384183	0.0160527	987	0.209005	0.500856	0.00383604	0.342	0.613241	0.135223	0	0	0.0275856	0.342	0.613241	-0.00848762	0.026	0.0886122	-0.0494673	0	0	0.146452	0.026	0.0886122	-0.0636087	-0.140305	0.0152946	744
seq.13468.5	Q96JN8	NEURL4	NEURL4	-0.041835	-0.131833	0.0096947	985	1.75511e-05	0.00164577	-0.0250193	-0.0687882	0.0116208	985	0.0315631	0.171577	-0.0395212	-0.124542	0.00980778	984	6.0185e-05	0.00509823	-0.0176995	-0.0486632	0.0116742	984	0.129808	0.398461	0.00665275	0.1	0.331915	0.130382	0	0	0.048548	0.1	0.331915	-0.0037202	0.24	0.435652	-0.0380119	0	0	0.0891447	0.24	0.435652	-0.0326823	-0.107312	0.0108126	742
seq.13507.51	Q15628	TRADD	TRADD	-0.103144	-0.13185	0.0246231	990	3.05313e-05	0.00256319	-0.0073246	-0.00817235	0.0295428	990	0.804239	0.915227	-0.104853	-0.134035	0.0249564	989	2.89157e-05	0.00277385	0.0126766	0.0141438	0.0296817	989	0.66941	0.851811	-0.00226493	0.58	0.800708	0.143344	0	0	-0.0160544	0.58	0.800708	-0.000560735	0.916	0.950137	-0.0920155	0	0	0.00605701	0.916	0.950137	-0.103965	-0.139102	0.0269537	746
seq.11814.29	P08581	MET	MET_1	0.0443091	0.09966	0.012342	993	0.000346713	0.0214051	0.0263487	0.0516965	0.0147546	993	0.074437	0.277236	0.0418542	0.0941384	0.0124957	992	0.000840096	0.0485722	0.0184784	0.0362549	0.0148661	992	0.214165	0.507796	0.0038047	0.16	0.40918	0.135319	0	0	0.0273476	0.16	0.40918	0.00517843	0.202	0.396871	0.0321841	0.006	0.00695833	0.138599	0.202	0.396871	0.0376543	0.085159	0.0140619	749
seq.13625.19	P05455	SSB	SSB_2	0.0637545	0.11036	0.0181938	986	0.000478577	0.026614	0.0167215	0.0252663	0.0217417	986	0.442018	0.696454	0.0631003	0.109227	0.0184313	985	0.000643561	0.0390695	0.00494764	0.00747591	0.0218962	985	0.82128	0.926595	0.0010348	0.702	0.874095	0.136985	0	0	0.00749748	0.702	0.874095										0.0543009	0.0997974	0.0197884	743
seq.13723.6	P22301	IL10	IL10_1	-0.148937	-0.18935	0.0243996	987	1.48406e-09	2.25237e-07	-0.0518356	-0.0575549	0.0294689	987	0.0788882	0.286491	-0.145673	-0.185201	0.0247072	986	5.11189e-09	7.75836e-07	-0.0247801	-0.0275143	0.0293385	986	0.398523	0.677061	0.0033582	0.58	0.800708	0.134343	0	0	0.0243876	0.58	0.800708	-0.00840713	0.258	0.448813	-0.134289	0	0	0.0589162	0.258	0.448813	-0.13018	-0.17128	0.0273437	744
seq.10892.8	Q99650	OSMR	OSMR	-0.0671698	-0.108171	0.0196813	985	0.000668989	0.0338443	-0.00281899	-0.00396633	0.0234889	985	0.904497	0.959835	-0.068521	-0.110347	0.0199427	984	0.000615268	0.0376658	0.0100934	0.0142015	0.0236615	984	0.669781	0.851811	-0.00108273	0.696	0.874095	0.141108	0	0	-0.00773239	0.696	0.874095										-0.06842	-0.114564	0.0217857	742
seq.13658.31	Q9NRA1	PDGFC	PDGFC_1	-0.101127	-0.108492	0.023633	984	2.06007e-05	0.0018997	-0.0530014	-0.0495326	0.0283965	984	0.0622721	0.25245	-0.0964989	-0.103527	0.0239323	983	5.95426e-05	0.00509823	-0.0346858	-0.0324158	0.0285426	983	0.224571	0.515354	0.00575513	0.118	0.354	0.134047	0	0	0.0411663	0.118	0.354	0.0166919	0.046	0.142259	-0.09115	0	0	-0.224178	0.048	0.148444	-0.12262	-0.126203	0.0289672	744
seq.25296.3	Q4VCS5	AMOT	AMOT	-0.0151166	-0.0275547	0.0139462	989	0.278662	0.667691	-0.0597921	-0.0951805	0.0164797	989	0.000299972	0.00745835	-0.00728917	-0.0132868	0.014047	988	0.603938	0.892251	-0.0584117	-0.092983	0.0166991	988	0.000489821	0.0123901																			-0.00720832	-0.0125731	0.0168976	746
seq.3873.51	P07202	TPO	TPO	-0.0405546	-0.0753721	0.0170895	989	0.0178313	0.249809	-0.0695868	-0.112629	0.0202864	989	0.000628031	0.0128517	-0.0322689	-0.0599728	0.0172238	988	0.0612937	0.446078	-0.063629	-0.102986	0.0205088	988	0.00197328	0.0338243																			-0.0492408	-0.0897698	0.0200491	747
seq.11830.48	Q06124	PTPN11	PTPN11_1	0.0324195	0.0264805	0.0164674	993	0.0492649	0.348104	0.0894447	0.0637306	0.0194232	993	4.65887e-06	0.000391113	0.0210626	0.017204	0.0165288	992	0.202857	0.643648	0.0854841	0.0609086	0.0196643	992	1.52119e-05	0.00124436																			0.021599	0.0174505	0.0191961	749
seq.4332.6	Q9P126	CLEC1B	CLEC1B	0.0806145	0.0483385	0.0275032	993	0.00345509	0.105758	0.147704	0.0772586	0.0325257	993	6.28119e-06	0.000492027	0.062554	0.037509	0.0276302	992	0.0237909	0.32215	0.135941	0.071106	0.0328716	992	3.84109e-05	0.00223859																			0.0907438	0.0536509	0.031841	749
seq.4297.62	Q9HCB6	SPON1	SPON1_1	0.0186237	0.0365772	0.0138757	992	0.179846	0.570884	0.0792077	0.135776	0.0163241	992	1.41723e-06	0.000181867	0.00836768	0.0164343	0.0139034	991	0.547416	0.874918	0.0776445	0.133097	0.0165346	991	3.02826e-06	0.000450222																			0.00416335	0.00848548	0.0154722	748
seq.4282.3	P62826	RAN	RAN	0.00927029	0.0062995	0.0282186	992	0.74259	0.934298	0.129958	0.0770771	0.0333092	992	0.000102019	0.00340921	-0.0081096	-0.00551076	0.0283719	991	0.775067	0.950309	0.131474	0.0779765	0.0337443	991	0.000104277	0.00424391																			0.000970945	0.000668221	0.031508	748
seq.4249.64	P22392	NME2	NME2	0.0413162	0.0267299	0.0233639	993	0.0773053	0.410867	0.116306	0.0656375	0.027594	993	2.72673e-05	0.00128988	0.0265271	0.0171619	0.0234861	992	0.258969	0.695022	0.111318	0.0628224	0.0279414	992	7.27319e-05	0.00335349																			0.032992	0.0208895	0.0275559	749
seq.4240.31	P14618	PKM	PKM	0.0363772	0.0208105	0.0224658	993	0.105716	0.464605	0.0913893	0.045606	0.0266051	993	0.000617012	0.0126975	0.0248567	0.0142199	0.0226453	992	0.272622	0.705126	0.0867152	0.0432735	0.026941	992	0.00132948	0.0254875																			0.0242114	0.0135605	0.0270465	749
seq.4230.1	P78344	EIF4G2	EIF4G2	0.0439373	0.0209789	0.0265649	993	0.098451	0.456244	0.108983	0.0453921	0.0314582	993	0.000554164	0.0117699	0.0302132	0.014426	0.0267751	992	0.25942	0.695022	0.103302	0.0430258	0.0318542	992	0.00122246	0.0244688																			0.0358917	0.0168964	0.0316266	749
seq.4179.57	P61981	YWHAG	YWHAG_1	0.0186999	0.0394799	0.0151384	992	0.217025	0.607914	0.0959958	0.176889	0.01775	992	7.97808e-08	2.2354e-05	0.00610491	0.0128889	0.0151275	991	0.68662	0.920148	0.0948502	0.174778	0.0179829	991	1.63501e-07	5.17872e-05																			-0.00592755	-0.0125092	0.0174986	748
seq.4162.54	P02787	TF	TF	0.000213526	0.000730513	0.00928086	992	0.981649	0.996144	0.0390826	0.116497	0.0109939	992	0.000395927	0.00909883	-0.00504975	-0.0172762	0.00934108	991	0.588907	0.889078	0.0400262	0.11931	0.0111355	991	0.000341072	0.00966813																			-0.0175171	-0.0617474	0.0103175	749
seq.4153.11	P01011	SERPINA3	SERPINA3_2	0.0208133	0.0294427	0.0220989	992	0.346512	0.721895	0.104629	0.129136	0.0260978	992	6.55151e-05	0.00242104	0.00705421	0.00997895	0.0222227	991	0.750982	0.944654	0.103299	0.127494	0.0264439	991	0.000100064	0.00418947																			0.030439	0.0444418	0.024764	748
seq.3905.62	P61088	UBE2N	UBE2N_4	0.0313709	0.0453781	0.0157833	993	0.0471299	0.344533	0.0808217	0.101981	0.018639	993	1.59782e-05	0.000894886	0.021162	0.0306109	0.0158602	992	0.182417	0.621056	0.0768424	0.0969602	0.0188689	992	5.0231e-05	0.00265169																			0.0154402	0.0221712	0.0181345	749
seq.3903.49	O95219	SNX4	SNX4	0.0234061	0.0132677	0.0224513	993	0.29742	0.685233	0.081946	0.0405199	0.0265981	993	0.00212059	0.0307739	0.01284	0.00727831	0.0226493	992	0.570908	0.883029	0.0795315	0.039326	0.0269459	992	0.00323645	0.047061																			0.0126737	0.00706228	0.026657	749
seq.3852.19	P25685	DNAJB1	DNAJB1	-0.017259	-0.0111821	0.0172029	993	0.315979	0.699031	0.0752741	0.0425431	0.0203368	993	0.00022622	0.00599277	-0.0279579	-0.018114	0.0172976	992	0.10635	0.534186	0.0805313	0.0455144	0.0205789	992	9.72608e-05	0.00414354																			-0.0181858	-0.0118579	0.0198591	749
seq.25103.45	Q5VIR6	VPS53	VPS53	0.0248738	0.0145092	0.0200956	993	0.216092	0.607109	0.0776208	0.039496	0.023799	993	0.00114591	0.0203113	0.0149346	0.00871155	0.0202635	992	0.461285	0.830621	0.0748125	0.0380671	0.0241075	992	0.00196804	0.033814																			0.0179964	0.0103886	0.023495	749
seq.3844.2	P62937	PPIA	PPIA	0.0420464	0.0384096	0.0158018	993	0.00791985	0.174486	0.0823816	0.0656471	0.0186843	993	1.15092e-05	0.000702656	0.0318985	0.0291395	0.0158807	992	0.044847	0.403595	0.0763834	0.0608673	0.0188933	992	5.68865e-05	0.00286422																			0.0245763	0.0222845	0.0181704	749
seq.3839.60	O00170	AIP	AIP	-0.00869061	-0.00514785	0.0184859	993	0.638372	0.895023	0.0853003	0.0440758	0.0218279	993	9.94304e-05	0.00333802	-0.0205362	-0.0121645	0.0185789	992	0.269276	0.702624	0.0891619	0.0460711	0.0221033	992	5.90772e-05	0.00292386																			-0.0187677	-0.0111187	0.0212979	749
seq.3820.68	P49137	MAPKAPK2	MAPKAPK2	0.0242339	0.0136038	0.0215362	993	0.26075	0.655255	0.0887814	0.0434744	0.0254826	993	0.000515549	0.011079	0.0127575	0.00716151	0.0216992	992	0.556716	0.877901	0.0863825	0.0422997	0.0258155	992	0.000850184	0.0188893																			0.0111896	0.00628012	0.0245939	749
seq.25048.30	Q9UNF0	PACSIN2	PACSIN2	0.0344549	0.0230814	0.0265593	993	0.194836	0.584575	0.0980035	0.05727	0.031471	993	0.00189803	0.0285096	0.0219839	0.014727	0.0267941	992	0.412143	0.804247	0.0938696	0.0548543	0.0318769	992	0.00330754	0.0477548																			0.0249558	0.016539	0.0307739	749
seq.3805.16	Q9NQ30	ESM1	ESM1	0.0153123	0.0238656	0.0187861	993	0.415216	0.772828	0.0970186	0.131905	0.0221442	993	1.30558e-05	0.000760893	0.00248503	0.00387313	0.0188596	992	0.895197	0.973527	0.0965513	0.131269	0.0224372	992	1.85039e-05	0.0013897																			-0.0095971	-0.0154685	0.0211329	749
seq.3709.4	P24298	GPT	GPT_2	-0.000185577	-0.000280531	0.0134542	990	0.988998	0.997101	-0.0597744	-0.0788676	0.0158853	990	0.00017784	0.0051208	0.00800205	0.0120965	0.0135353	989	0.554521	0.877074	-0.061286	-0.0808621	0.0160949	989	0.000148848	0.00550434																			0.00227721	0.00347225	0.0154954	746
seq.25049.8	P22307	SCP2	SCP2_2	0.0225122	0.0135642	0.0241854	993	0.352173	0.725193	0.0873057	0.0458872	0.0286522	993	0.0023718	0.0333944	0.0111929	0.00674397	0.0243999	992	0.646532	0.907036	0.085201	0.044781	0.0290285	992	0.00341147	0.0486352																			-0.00146541	-0.000870444	0.0280003	749
seq.3676.15	P11717	IGF2R	IGF2R_2	0.00332704	0.00665668	0.0146912	993	0.820887	0.953987	0.0902254	0.157472	0.0172424	993	2.03729e-07	4.24048e-05	-0.00888173	-0.0177704	0.0146823	992	0.545366	0.874533	0.0918955	0.160387	0.0174675	992	1.75597e-07	5.33011e-05																			-0.027535	-0.056501	0.0162731	749
seq.3635.76	Q9NX40	OCIAD1	OCIAD1_2	-0.0156317	-0.0341174	0.0120399	989	0.194481	0.584486	-0.048585	-0.0926379	0.0142348	989	0.000668281	0.0133748	-0.00943296	-0.0205882	0.0121333	988	0.437083	0.819503	-0.0468218	-0.089276	0.0144171	988	0.0012028	0.0242056																			-0.00727195	-0.0154703	0.0145013	745
seq.3592.4	Q14012	CAMK1	CAMK1	-0.0289828	-0.0418118	0.0200816	992	0.149266	0.533407	-0.0740417	-0.093195	0.0237931	992	0.00191203	0.0286608	-0.0196217	-0.0283071	0.0202613	991	0.333065	0.748403	-0.0703483	-0.0885462	0.0240975	991	0.00358734	0.0499696																			-0.0241291	-0.0350113	0.0231132	748
seq.3591.51	P55285	CDH6	CDH6_2	0.00538961	0.0108938	0.0149454	990	0.71846	0.926529	-0.0745479	-0.131564	0.0176122	990	2.52309e-05	0.00122395	0.0156794	0.0316923	0.0150003	989	0.296153	0.720471	-0.0774912	-0.136759	0.017835	989	1.5373e-05	0.00124436																			0.0270784	0.0566122	0.0167949	746
seq.3581.53	P02765	AHSG	AHSG_2	-0.00427797	-0.0118301	0.0108767	991	0.694172	0.91796	-0.0389621	-0.094023	0.0128778	991	0.00254601	0.0348641	0.000948221	0.00262216	0.0109723	990	0.931151	0.984249	-0.0391412	-0.0944552	0.0130498	990	0.0027731	0.0427105																			-0.000975448	-0.00276209	0.0122901	747
seq.4374.45	Q99988	GDF15	GDF15	0.0202948	0.0170176	0.0274618	993	0.460071	0.798616	0.146409	0.107092	0.0323483	993	6.73762e-06	0.000522166	0.00086521	0.000725498	0.0275503	992	0.974953	0.992158	0.146247	0.106973	0.0327766	992	9.05202e-06	0.000856415																			-7.85372e-06	-6.7495e-06	0.0307508	749
seq.4437.56	O75356	ENTPD5	ENTPD5	-0.0259595	-0.0455614	0.0169131	993	0.125131	0.496492	-0.0748501	-0.114595	0.0200048	993	0.000193321	0.00535063	-0.0164257	-0.0288286	0.0170296	992	0.335012	0.749741	-0.0717614	-0.109866	0.0202601	992	0.000415578	0.0109692																			-0.019696	-0.0352634	0.0192234	749
seq.25042.3	P23368	ME2	ME2	0.0920439	0.0542031	0.0295562	993	0.00189733	0.0735216	0.17108	0.0878824	0.0349147	993	1.11897e-06	0.000153805	0.0710911	0.0418644	0.0296503	992	0.0166846	0.285994	0.157712	0.0810154	0.0352749	992	8.68632e-06	0.00083263																			0.0562738	0.0324732	0.0348263	749
seq.4450.26	Q99729	HNRNPAB	HNRNPAB_1	-0.0232754	-0.0206462	0.0144229	993	0.106894	0.466302	0.0511749	0.0395982	0.0171045	993	0.00284104	0.0378372	-0.0308448	-0.0273606	0.0145346	992	0.0340714	0.367846	0.056975	0.0440861	0.0172918	992	0.00101936	0.0211569																			-0.0352781	-0.0315164	0.0166315	749
seq.5248.68	P30405	PPIF	PPIF_1	0.072729	0.0484395	0.0280534	993	0.00966769	0.190357	0.140499	0.081628	0.0331897	993	2.51744e-05	0.00122395	0.0554482	0.03693	0.0282121	992	0.0496461	0.42034	0.130072	0.0755703	0.0335639	992	0.000113458	0.00449208																			0.0519721	0.0337232	0.0333212	749
seq.5202.4	Q08752	PPID	PPID	0.0156443	0.00729076	0.0343834	993	0.649211	0.898291	0.170611	0.0693579	0.0405503	993	2.81724e-05	0.00130895	-0.00720202	-0.00335637	0.034535	992	0.834848	0.96292	0.171965	0.0699084	0.0410863	992	3.09849e-05	0.0019459																			-0.00782849	-0.00359067	0.0407693	749
seq.5109.24	Q92823	NRCAM	NRCAM	-0.00185921	-0.00317513	0.017575	990	0.915773	0.978975	-0.120009	-0.178885	0.0205373	990	6.93236e-09	2.80568e-06	0.0146239	0.0249744	0.0175066	989	0.40373	0.797955	-0.122782	-0.183019	0.020807	989	4.95809e-09	2.40798e-06																			0.0133159	0.0229866	0.0198321	747
seq.5087.5	Q969J5	IL22RA2	IL22RA2_1	-0.0272146	-0.0423819	0.018652	989	0.144863	0.526874	-0.0704082	-0.0957892	0.0220754	989	0.00147028	0.0239084	-0.0182469	-0.0284162	0.0188172	988	0.332438	0.747531	-0.0669572	-0.0910941	0.0223611	988	0.00281868	0.0431389																			-0.0116991	-0.0179702	0.0220046	746
seq.12414.31	P31946	YWHAB	YWHAB_1	0.0296771	0.0173741	0.0174221	993	0.0888036	0.436233	0.074183	0.0378843	0.0206234	993	0.000337734	0.00804602	0.0203294	0.0119016	0.0175527	992	0.247063	0.687963	0.0703603	0.0359321	0.0208824	992	0.000782426	0.0177018																			0.0251075	0.014642	0.0204199	749
seq.5076.53	Q5JZY3	EPHA10	EPHA10_1	0.0240641	0.0595727	0.012346	988	0.0515622	0.354703	-0.0544111	-0.117697	0.0145951	988	0.000203929	0.00558506	0.032178	0.0796595	0.0124067	987	0.00963846	0.225523	-0.0605032	-0.130875	0.0147413	987	4.38964e-05	0.00241476																			0.036645	0.0889288	0.014566	744
seq.5036.50	P98066	TNFAIP6	TNFAIP6	-0.000664072	-0.000855231	0.0224525	993	0.976411	0.995818	0.0943026	0.105942	0.0265436	993	0.000399149	0.00914402	-0.0135306	-0.0174256	0.0226025	992	0.549553	0.874918	0.0968469	0.1088	0.0268901	992	0.000331972	0.00955896																			-0.00788374	-0.0101433	0.0257134	749
seq.5029.3	Q12884	FAP	FAP	-0.0194395	-0.0380213	0.0152956	989	0.204054	0.594137	-0.0616061	-0.104898	0.0181353	989	0.000708352	0.0139469	-0.0116056	-0.022699	0.0154142	988	0.451679	0.826603	-0.0594341	-0.1012	0.0183672	988	0.00125298	0.0247305																			-0.0149548	-0.0293271	0.017677	747
seq.24917.95	Q96KC8	DNAJC1	DNAJC1	-0.0283981	-0.0146185	0.0257269	993	0.269935	0.6628	0.0974946	0.0437791	0.0304694	993	0.00141903	0.0232829	-0.0424102	-0.0218315	0.0259152	992	0.102052	0.527478	0.105469	0.0473601	0.0308312	992	0.000649671	0.0153167																			-0.0458279	-0.0237803	0.0294453	749
seq.11681.8	P52594	AGFG1	AGFG1	0.0246889	0.0153699	0.0177933	993	0.165587	0.551075	0.0703299	0.0381929	0.0210712	993	0.00087604	0.0165765	0.0157384	0.00979781	0.017939	992	0.380519	0.784403	0.0673705	0.0365857	0.021342	992	0.0016437	0.029787																			0.0171662	0.0104975	0.0211605	749
seq.5014.49	P16333	NCK1	NCK1	-0.00726178	-0.0107112	0.017855	985	0.684311	0.914889	-0.0665241	-0.0857297	0.0210962	985	0.00166282	0.0260509	0.00151809	0.0022392	0.0179965	984	0.932791	0.984553	-0.0668054	-0.0860922	0.0213686	984	0.00182196	0.0319831																			0.0291517	0.041758	0.0217221	743
seq.5013.2	O00299	CLIC1	CLIC1	0.0583006	0.0510508	0.021159	993	0.00597012	0.147933	0.108466	0.0828509	0.0250334	993	1.62148e-05	0.000894886	0.0450149	0.0394172	0.0212724	992	0.0345834	0.367846	0.100001	0.0763853	0.0253078	992	8.31945e-05	0.00371823																			0.0487783	0.0417476	0.0248364	749
seq.11683.19	Q9NZ52	GGA3	GGA3	0.0323494	0.0165843	0.0200277	993	0.106579	0.466302	0.0916871	0.0410029	0.0236802	993	0.000115056	0.00361615	0.0206851	0.0106045	0.0201572	992	0.305053	0.727033	0.0877974	0.0392634	0.023981	992	0.000264358	0.00816037																			0.0347053	0.0176729	0.0235201	749
seq.4984.83	P10768	ESD	ESD	-0.0100845	-0.0231205	0.0124981	987	0.419927	0.775259	-0.0551785	-0.11052	0.0147499	987	0.000193901	0.00535063	-0.00272158	-0.00623968	0.0125827	986	0.828803	0.961281	-0.054661	-0.109484	0.0149497	986	0.000269384	0.00824565																			0.0158094	0.0348141	0.0150497	744
seq.4982.54	P19957	PI3	PI3	0.0476182	0.0438134	0.0312733	992	0.128166	0.501658	0.147294	0.118079	0.0369999	992	7.36504e-05	0.00266937	0.0289239	0.0266128	0.0314549	991	0.35804	0.765801	0.141887	0.113745	0.0374671	991	0.000161656	0.00583002																			0.0409983	0.0397861	0.0348243	749
seq.4976.57	P46108	CRK	CRK	0.014792	0.0127125	0.0132334	993	0.263931	0.658472	0.0597855	0.0448204	0.0156389	993	0.000140122	0.00423564	0.00702468	0.00603715	0.0133175	992	0.59798	0.889799	0.0584646	0.0438301	0.0158438	992	0.000236389	0.00761988																			0.0234489	0.0200473	0.0136052	749
seq.4962.52	Q49AH0	CDNF	CDNF_2	-0.00229193	-0.00491117	0.0145434	991	0.874809	0.96756	0.0512352	0.0958398	0.0172159	991	0.00299083	0.0391874	-0.00933404	-0.020001	0.0146676	990	0.524682	0.86733	0.052989	0.0991203	0.0174402	990	0.00244134	0.039435																			0.00296883	0.00691293	0.0155078	747
seq.4930.21	P52823	STC1	STC1	0.0220776	0.0318597	0.0204052	993	0.279534	0.668247	0.114284	0.143863	0.0240181	993	2.24233e-06	0.000236745	0.00707108	0.0102041	0.0204544	992	0.729642	0.936147	0.112954	0.142189	0.0243346	992	3.91898e-06	0.000538675																			0.00762924	0.0114958	0.022439	749
seq.4918.21	P01042	KNG1	KNG1_3	-0.00196176	-0.00693175	0.00897685	993	0.827057	0.955239	0.0344259	0.10611	0.010624	993	0.00123327	0.0213406	-0.00670286	-0.0236841	0.00904571	992	0.458869	0.828784	0.0356864	0.109995	0.0107617	992	0.000946059	0.0203761																			-0.0182481	-0.066132	0.00996533	749
seq.11712.207	Q9H3U1	UNC45A	UNC45A_1	-0.0245522	-0.0149542	0.0209681	993	0.241908	0.635482	0.106729	0.056706	0.0247321	993	1.75264e-05	0.000938823	-0.039724	-0.0241951	0.021026	992	0.059146	0.440536	0.114198	0.0606747	0.0250146	992	5.61444e-06	0.000649226																			-0.0371853	-0.0227907	0.0235583	749
seq.4903.72	Q08209	PPP3CA	PPP3CA	0.0208879	0.0143044	0.0203873	993	0.305824	0.690391	0.0825416	0.0493086	0.0241258	993	0.000648621	0.0131371	0.010176	0.00696875	0.0205449	992	0.620493	0.899103	0.0806281	0.0481655	0.0244422	992	0.00100579	0.0209856																			0.0162249	0.0109198	0.0238143	749
seq.24979.17	P55884	EIF3B	EIF3B	0.0350867	0.0189742	0.0205338	993	0.0878137	0.433711	0.0860408	0.0405882	0.024312	993	0.00042022	0.00933325	0.0242618	0.0131203	0.0206917	992	0.241262	0.681866	0.0814786	0.038436	0.0246169	992	0.000967021	0.0204196																			0.0367224	0.0198785	0.0234836	749
seq.4479.14	P05155	SERPING1	SERPING1_2	0.0319366	0.0473244	0.0200475	993	0.111467	0.47501	0.0811065	0.10484	0.0237418	993	0.000660771	0.0132707	0.0217034	0.0321606	0.0202086	992	0.283098	0.711899	0.0770254	0.0995644	0.0240422	992	0.00139969	0.0264851																			0.0262533	0.0390328	0.022912	749
seq.4469.78	Q7LFX5	CHST15	CHST15_2	0.0184872	0.0401153	0.0130818	993	0.15791	0.543902	0.0534165	0.101109	0.0154865	993	0.000585825	0.0122285	0.0116824	0.0253496	0.0131843	992	0.375787	0.780835	0.0512197	0.0969505	0.0156854	992	0.00113033	0.0231956																			0.00893456	0.0201058	0.0144331	749
seq.25033.194	P55072	VCP	VCP	0.0224885	0.0135359	0.0322966	991	0.486397	0.815701	0.137637	0.0723195	0.0381599	991	0.000325413	0.00795514	0.0043475	0.00261677	0.0325171	990	0.893668	0.973391	0.136822	0.0718913	0.0386623	990	0.000420468	0.0110582																			0.0290861	0.0172094	0.0388616	748
seq.25088.42	P46020	PHKA1	PHKA1	-0.00710337	-0.0110368	0.020375	986	0.72744	0.930835	-0.0712941	-0.0965935	0.0241216	986	0.00319471	0.0404054	0.00253811	0.00394359	0.0205607	985	0.90178	0.976332	-0.0717761	-0.0972465	0.0244475	985	0.00340277	0.0486063																			0.0173685	0.0269718	0.0235889	743
seq.3516.60	P48061	CXCL12	CXCL12_2	0.019778	0.0356214	0.0174953	993	0.25855	0.652362	0.0811553	0.127503	0.0206677	993	9.20742e-05	0.00313439	0.00922659	0.0166177	0.0175998	992	0.600225	0.890015	0.0794203	0.124777	0.0209384	992	0.000157808	0.00571957																			0.0192562	0.0356293	0.0196521	749
seq.25300.39	Q9UDY8	MALT1	MALT1	-0.0278889	-0.0499564	0.0177878	986	0.117233	0.487118	-0.0667896	-0.104432	0.0210653	986	0.00156819	0.0251083	-0.0194701	-0.0348761	0.0179453	985	0.2782	0.709127	-0.0631196	-0.0986936	0.0213333	985	0.0031629	0.0464551																			-0.0242973	-0.0411417	0.0217431	743
seq.25967.34	P01033	TIMP1	TIMP1_3	0.0110016	0.0235553	0.0136851	989	0.421639	0.775944	0.0589823	0.110324	0.016155	989	0.000274885	0.00700189	0.00323284	0.00692175	0.013778	988	0.814538	0.958723	0.0583751	0.109188	0.0163687	988	0.000379451	0.0103921																			-0.00598564	-0.01332	0.0152245	745
seq.2855.49	P27361	MAPK3	MAPK3	0.00742593	0.00482479	0.0179105	993	0.678515	0.910297	0.0691625	0.0391988	0.0211967	993	0.00114039	0.0202628	-0.00180781	-0.00117457	0.0180526	992	0.920253	0.980475	0.0695025	0.0393914	0.0214772	992	0.00125182	0.0247305																			0.00312655	0.00200416	0.0206408	749
seq.2835.1	P12956	XRCC6	XRCC6	-0.0117412	-0.0151045	0.0204733	988	0.566444	0.861492	-0.078777	-0.0885508	0.0241846	988	0.00116301	0.0205146	-0.00130072	-0.00167331	0.0206367	987	0.949756	0.987064	-0.0785331	-0.0882768	0.0245041	987	0.00139442	0.026454																			-0.000257055	-0.000295217	0.0272278	747
seq.2813.11	O00253	AGRP	AGRP	0.0306546	0.0512755	0.0176766	989	0.0831968	0.427336	0.130047	0.18977	0.0206407	989	4.45853e-10	2.7067e-07	0.0133672	0.0223592	0.0175925	988	0.447539	0.823105	0.127484	0.18603	0.0209188	988	1.5742e-09	9.55671e-07																			0.00898715	0.0160364	0.0186144	746
seq.12348.46	Q9NP81	SARS2	SARS2	-0.00127614	-0.000742553	0.0207592	993	0.950994	0.988653	0.0712265	0.0361529	0.0245935	993	0.00386057	0.0457305	-0.0110141	-0.00640879	0.0209429	992	0.599067	0.889799	0.0732976	0.0372042	0.0249157	992	0.00333868	0.0480677																			-0.00138509	-0.000808853	0.0238569	749
seq.2789.26	P09237	MMP7	MMP7_1	0.0263404	0.0250534	0.0299231	993	0.378927	0.748047	0.157641	0.130795	0.0352603	993	8.69068e-06	0.00058084	0.00553522	0.00526477	0.0300299	992	0.853797	0.964318	0.156601	0.129931	0.0357265	992	1.29342e-05	0.00112174																			-0.0166199	-0.016387	0.0333401	749
seq.2750.3	P02647	APOA1	APOA1	0.00559235	0.0121881	0.0140299	991	0.690272	0.917299	-0.0479057	-0.0911108	0.0166246	991	0.00404178	0.0470878	0.0123204	0.0268512	0.0141551	990	0.384303	0.786614	-0.0502413	-0.0955529	0.0168418	990	0.00292308	0.0441798																			0.0011903	0.00275293	0.0153602	747
seq.25115.21	Q9Y613	FHOD1	FHOD1	0.055865	0.0391371	0.0244571	993	0.0225698	0.263918	0.14087	0.0860875	0.0288283	993	1.1961e-06	0.000158429	0.0381017	0.0266927	0.0245227	992	0.120567	0.55049	0.133705	0.0817091	0.0291746	992	5.16913e-06	0.000641126																			0.0395336	0.027128	0.028815	749
seq.25256.23	P68104	EEF1A1	EEF1A1_2	0.0326985	0.0183869	0.0233064	993	0.160935	0.546737	0.111307	0.0545981	0.0275294	993	5.6804e-05	0.00220116	0.0183697	0.0103296	0.023439	992	0.433388	0.818001	0.107853	0.0529037	0.0278853	992	0.000117009	0.00460764																			0.0166345	0.0092402	0.0276958	749
seq.2711.6	P26992	CNTFR	CNTFR_2	0.0278944	0.0423771	0.0173606	993	0.108423	0.468608	0.0884569	0.117225	0.0204893	993	1.73835e-05	0.000938063	0.0165561	0.025152	0.0174424	992	0.342756	0.755782	0.0853437	0.113099	0.0207512	992	4.23409e-05	0.0023546																			0.0218186	0.0337165	0.0193732	749
seq.2706.69	P05543	SERPINA7	SERPINA7	-0.000473075	-0.00137655	0.0107639	992	0.964953	0.993879	0.0426053	0.108164	0.0127369	992	0.000853568	0.0163209	-0.00630642	-0.0183503	0.0108444	991	0.56101	0.877972	0.0437948	0.111184	0.0129043	991	0.000716562	0.0164674																			-0.0102522	-0.0298041	0.0122769	748
seq.2687.2	Q16674	MIA	MIA	0.0482302	0.078538	0.0191841	992	0.0120918	0.212263	0.0779714	0.110817	0.0227529	992	0.000635614	0.0129705	0.0388907	0.0633296	0.019343	991	0.0446406	0.403595	0.0707061	0.100491	0.0230037	991	0.00217215	0.036461																			0.0395054	0.0690467	0.0207346	748
seq.2685.21	P24593	IGFBP5	IGFBP5_2	0.0120685	0.0260395	0.0126808	993	0.341472	0.71885	0.0538662	0.101384	0.0149961	993	0.000344211	0.00816494	0.00503801	0.0108702	0.0127708	992	0.693302	0.923347	0.0529189	0.0996008	0.0151935	992	0.000517457	0.012822																			-0.00782097	-0.0164526	0.0146828	749
seq.12351.25	P42224	STAT1	STAT1_2	0.0095833	0.00672984	0.0223751	993	0.668524	0.905954	0.0863282	0.052883	0.0264807	993	0.00115181	0.0203663	-0.00193414	-0.00135825	0.022553	992	0.931674	0.984249	0.0866919	0.0531058	0.0268312	992	0.00127412	0.0248845																			-0.000791263	-0.000545833	0.0264762	749
seq.12034.28	Q01518	CAP1	CAP1	0.0298449	0.0171209	0.0532083	993	0.574987	0.866342	0.287773	0.144006	0.0626497	993	4.92189e-06	0.000406217	-0.00860198	-0.00493462	0.0533567	992	0.871956	0.969455	0.28939	0.144815	0.0634784	992	5.78423e-06	0.000658408																			-0.0416583	-0.0240422	0.0610308	749
seq.12370.30	Q13790	APOF	APOF	0.0724284	0.0656192	0.0337928	993	0.0323309	0.300971	0.146088	0.115454	0.0400286	993	0.000276339	0.00701438	0.0543784	0.0492661	0.0340477	992	0.110557	0.539242	0.135863	0.107373	0.0405065	992	0.000826395	0.018524																			0.0649319	0.0605931	0.0383157	749
seq.2590.69	Q01973	ROR1	ROR1_1	0.0291478	0.042483	0.0179374	993	0.104487	0.463042	0.0808845	0.102837	0.0212138	993	0.00014585	0.00436216	0.0188734	0.027508	0.0180574	992	0.29619	0.720471	0.0773356	0.0983249	0.0214828	992	0.000334117	0.00958283																			0.025999	0.0387314	0.020192	749
seq.12400.25	Q9NPD8	UBE2T	UBE2T	0.0104522	0.0265622	0.012485	988	0.402691	0.765798	-0.0440711	-0.0975205	0.0148299	988	0.00303259	0.039478	0.0166756	0.0423774	0.0125858	987	0.185495	0.625036	-0.0471988	-0.104442	0.015011	987	0.0017147	0.0306697																			0.0177361	0.0433146	0.0150198	746
seq.25273.80	Q05682	CALD1	CALD1	0.0570925	0.0515372	0.0233184	993	0.0145216	0.228488	0.157431	0.123967	0.0273732	993	1.17851e-08	4.08831e-06	0.0371039	0.0334936	0.0232834	992	0.111349	0.539242	0.150454	0.118473	0.0277002	992	7.0294e-08	2.48097e-05																			0.0392953	0.0350508	0.0270293	749
seq.25278.41	O43182	ARHGAP6	ARHGAP6	0.0557331	0.0332083	0.0262443	993	0.0339483	0.306027	0.126886	0.065951	0.0310335	993	4.68913e-05	0.0018978	0.0398718	0.0237574	0.0264002	992	0.131291	0.557373	0.119389	0.0620541	0.0314083	992	0.000152789	0.00562155																			0.0386701	0.0225963	0.0314078	749
seq.12395.86	Q6PI48	DARS2	DARS2	0.0722966	0.0318277	0.0323121	993	0.0254781	0.27766	0.176076	0.067618	0.0381311	993	4.39031e-06	0.000385342	0.0501571	0.022081	0.0324364	992	0.122346	0.550982	0.166645	0.0639961	0.0385895	992	1.72952e-05	0.00133864																			0.0391263	0.016958	0.0378821	749
seq.2570.72	P18065	IGFBP2	IGFBP2_2	0.094357	0.0640003	0.042203	993	0.0255873	0.27766	0.260839	0.154332	0.0496498	993	1.82533e-07	3.91104e-05	0.061233	0.041533	0.042241	992	0.147483	0.585042	0.249325	0.147519	0.050254	992	8.23629e-07	0.000193553																			0.0617242	0.0437323	0.0472693	749
seq.25479.8	Q9Y608	LRRFIP2	LRRFIP2	0.0634127	0.041505	0.0253639	993	0.0125757	0.216284	0.124739	0.0712196	0.0300103	993	3.50991e-05	0.00153112	0.0480407	0.0314437	0.0255136	992	0.0599999	0.44193	0.115705	0.0660619	0.0303534	992	0.000146387	0.00546886																			0.0444563	0.028539	0.029655	749
seq.25473.62	P49354	FNTA	FNTA	0.0147325	0.023152	0.0129491	992	0.255509	0.64834	-0.044227	-0.060661	0.015344	992	0.00403223	0.0470878	0.0211348	0.033213	0.013057	991	0.10584	0.533228	-0.0481967	-0.0661059	0.0155264	991	0.00196223	0.033794																			0.0231638	0.0362283	0.0141959	748
seq.25292.4	Q6UWW8	CES3	CES3_1	0.0514393	0.0484299	0.0231206	993	0.0263174	0.281117	0.141102	0.115885	0.0272091	993	2.6054e-07	5.12983e-05	0.0335308	0.0315691	0.0231489	992	0.147798	0.585042	0.134797	0.110707	0.0275402	992	1.14939e-06	0.000226306																			0.0326592	0.0303008	0.0269833	749
seq.25444.29	Q14642	INPP5A	INPP5A	0.0522399	0.0287737	0.0260585	993	0.0452644	0.341131	0.132624	0.0637219	0.030778	993	1.80272e-05	0.000951655	0.0355073	0.0195574	0.0261887	992	0.175464	0.613365	0.125947	0.0605139	0.0311567	992	5.70091e-05	0.00286422																			0.0309525	0.016746	0.0307379	749
seq.25308.8	P53667	LIMK1	LIMK1	-0.0123451	-0.0180483	0.0197984	987	0.533074	0.84331	-0.129904	-0.165575	0.0231982	987	2.78186e-08	8.44412e-06	0.00531258	0.00776689	0.0197604	986	0.788101	0.953384	-0.130919	-0.166868	0.0235139	986	3.32691e-08	1.27561e-05																			0.0205735	0.0312344	0.0221615	745
seq.12345.4	Q9UM13	ANAPC10	ANAPC10	-0.00168794	-0.00508355	0.00864407	989	0.845221	0.960963	-0.0304397	-0.079753	0.0102564	989	0.00307084	0.0395248	0.00253291	0.00762833	0.00872615	988	0.771674	0.950309	-0.0309306	-0.0810392	0.0103996	988	0.00300873	0.0450075																			-0.00374278	-0.0112176	0.0101729	747
seq.25108.6	O95260	ATE1	ATE1	-0.000803868	-0.000463943	0.0224444	993	0.971436	0.995125	0.0945738	0.0476129	0.0265329	993	0.000382049	0.00880767	-0.013711	-0.00791313	0.0225933	992	0.544082	0.873832	0.097152	0.0489109	0.0268792	992	0.000316178	0.00921342																			-0.002819	-0.00164782	0.0249004	749
seq.2870.29	P63000	RAC1	RAC1	0.0422932	0.0234791	0.0208303	993	0.042585	0.332211	0.0990206	0.0479525	0.0246335	993	6.2668e-05	0.00235328	0.0298844	0.0165904	0.0209584	992	0.154214	0.591015	0.0934011	0.0452311	0.0249341	992	0.000190096	0.0064765																			0.0309208	0.0169767	0.0244559	749
seq.2879.9	P01011	SERPINA3	SERPINA3_1	0.000956321	0.00312048	0.00975076	993	0.921891	0.979784	0.0382645	0.108915	0.0115368	993	0.000943757	0.0176289	-0.00423306	-0.0138125	0.00982472	992	0.666665	0.913227	0.0390605	0.111181	0.0116884	992	0.000863423	0.0190607																			-0.0113451	-0.0386371	0.0107053	749
seq.25104.10	Q9NZI6	TFCP2L1	TFCP2L1	0.027023	0.0145612	0.0245938	993	0.272132	0.664148	0.0922639	0.0433679	0.0291301	993	0.00158557	0.0252203	0.0151437	0.00816007	0.0248049	992	0.541663	0.872765	0.0894162	0.0420294	0.0295103	992	0.00250891	0.0397335																			0.0265049	0.0140131	0.0295085	749
seq.3449.58	P29622	SERPINA4	SERPINA4_2	0.00438422	0.011862	0.0116159	990	0.705934	0.92292	0.0436013	0.102679	0.0137821	990	0.00160566	0.0253736	-0.00137607	-0.00372313	0.0117087	989	0.906468	0.976849	0.0438583	0.103285	0.0139612	989	0.00173116	0.030835																			-0.0012078	-0.00328761	0.0132475	748
seq.3441.64	P49840	GSK3A	GSK3A	0.0126495	0.00799511	0.0164668	993	0.442561	0.788216	0.0723843	0.0399088	0.0194612	993	0.000210877	0.00575372	0.00311064	0.00196608	0.0165744	992	0.851168	0.964318	0.0717993	0.0395863	0.0197186	992	0.000285391	0.00859122																			0.000257041	0.000161445	0.0194245	749
seq.3397.7	Q06124	PTPN11	PTPN11_2	0.0286109	0.0269069	0.021583	993	0.18527	0.576792	-0.0742312	-0.0608965	0.0255918	993	0.00380677	0.0453143	0.0394586	0.0371085	0.0217599	992	0.0700784	0.466229	-0.081651	-0.0669835	0.0258877	992	0.00165869	0.029984																			0.0364863	0.0333801	0.0243394	749
seq.3392.68	Q9Y243	AKT3	AKT3	0.012254	0.00985397	0.0180804	992	0.498088	0.825365	0.0848489	0.0595512	0.0213377	992	7.50221e-05	0.0026791	0.00103009	0.000828342	0.0181786	991	0.954823	0.989158	0.0846557	0.0594157	0.0216189	991	9.62627e-05	0.00412514																			0.00374498	0.0029201	0.0222848	749
seq.3381.24	P07948	LYN	LYN_1	0.0464141	0.0302498	0.0261687	993	0.0764274	0.408791	0.11256	0.063993	0.0309768	993	0.000293696	0.00732731	0.0322659	0.0210289	0.0263624	992	0.221266	0.663149	0.106493	0.0605436	0.0313633	992	0.000712257	0.0164202																			0.0277659	0.017612	0.031144	749
seq.3363.31	P41240	CSK	CSK	0.0398128	0.0389372	0.0214472	993	0.0637041	0.382479	0.122188	0.104243	0.0252641	993	1.53119e-06	0.000189063	0.0241836	0.0236518	0.0215032	992	0.261007	0.69671	0.117641	0.100363	0.0255823	992	4.80427e-06	0.000627087																			0.022378	0.02136	0.0252706	749
seq.3362.61	Q9BU40	CHRDL1	CHRDL1	0.00699985	0.00741602	0.0233386	992	0.764296	0.93961	0.0870832	0.0803842	0.02765	992	0.00168453	0.026278	-0.00460867	-0.00488267	0.0235275	991	0.844741	0.96334	0.0879455	0.0811802	0.0280115	991	0.00174173	0.0308722																			0.0148624	0.016172	0.0262181	749
seq.5253.1	P54750	PDE1A	PDE1A	-0.0272373	-0.0329441	0.0213098	990	0.201494	0.592366	-0.0816191	-0.0860757	0.0252633	990	0.00127543	0.0217059	-0.0168379	-0.0203657	0.0214894	989	0.433496	0.818001	-0.0784543	-0.0827381	0.025589	989	0.00222884	0.0372411																			-0.0112047	-0.013024	0.0261358	747
seq.3344.60	P01008	SERPINC1	SERPINC1	0.00713758	0.0248562	0.0090891	993	0.432471	0.781341	0.0518643	0.157553	0.0106907	993	1.42298e-06	0.000181867	0.000253486	0.000882749	0.00910503	992	0.977795	0.992309	0.0518167	0.157408	0.0108322	992	1.9833e-06	0.000344009																			-0.0106004	-0.0373539	0.0102071	749
seq.3343.1	Q03154	ACY1	ACY1	-0.10098	-0.0807451	0.0384738	993	0.00880699	0.182789	-0.153836	-0.107303	0.0456705	993	0.00078516	0.0151902	-0.0826061	-0.0660529	0.0388081	992	0.0335348	0.367725	-0.138302	-0.096468	0.0461699	992	0.00280793	0.0430648																			-0.107527	-0.0852975	0.0446188	749
seq.3323.37	Q14114	LRP8	LRP8	-8.36645e-05	-0.000154558	0.0169845	989	0.996071	0.998401	-0.0634964	-0.102511	0.0200699	989	0.00160501	0.0253736	0.00851078	0.0157225	0.0171175	988	0.61916	0.898974	-0.0650816	-0.10507	0.0203292	988	0.00141132	0.0265671																			0.0169133	0.0306134	0.0199032	746
seq.3291.30	P06734	FCER2	FCER2	-0.0704734	-0.0705842	0.031518	990	0.0255754	0.27766	-0.138473	-0.121138	0.0373176	990	0.000218232	0.00586649	-0.0535126	-0.0535967	0.0317444	989	0.0921628	0.516864	-0.128482	-0.112398	0.037751	989	0.000692183	0.0161104																			-0.0245581	-0.0254642	0.0352588	746
seq.3236.12	P49841	GSK3B	GSK3B_2	0.0196806	0.0106236	0.0220273	993	0.371827	0.743502	0.0923587	0.0434897	0.0260521	993	0.000410675	0.0092912	0.00760014	0.00410258	0.0221867	992	0.732006	0.936989	0.0909296	0.0428168	0.0263955	992	0.000595197	0.0143103																			0.0131494	0.00706646	0.0259273	749
seq.3232.28	P13686	ACP5	ACP5	0.0146459	0.0264936	0.0166728	993	0.37992	0.749044	0.0650317	0.102618	0.0197357	993	0.00101854	0.018785	0.00616006	0.0111432	0.0168073	992	0.714062	0.931747	0.0638733	0.10079	0.0199956	992	0.00144556	0.0270023																			-0.0043776	-0.0080908	0.0185062	749
seq.3220.40	P07949	RET	RET	-0.0628067	-0.0683737	0.0251215	989	0.0125762	0.216284	-0.120403	-0.114467	0.0296862	989	5.38821e-05	0.00213332	-0.0480274	-0.0522843	0.0252765	988	0.0577141	0.439322	-0.111415	-0.105923	0.0300221	988	0.000217873	0.00708575																			-0.0408417	-0.0451738	0.0283978	745
seq.3057.55	O95388	CCN4	CCN4_2	-0.0487594	-0.0728977	0.0196243	992	0.013132	0.21862	-0.0984793	-0.128457	0.0232149	992	2.42182e-05	0.00119403	-0.0365607	-0.05466	0.0197347	991	0.0642353	0.450497	-0.0915838	-0.119463	0.0234833	991	0.000102696	0.00422806																			-0.0248663	-0.0380655	0.0222862	748
seq.3049.61	P07477	PRSS1	PRSS1	0.0683873	0.0683074	0.0314888	992	0.0301073	0.292832	0.150177	0.130692	0.0372851	992	6.05994e-05	0.00230885	0.0498512	0.0497929	0.0316766	991	0.115864	0.545654	0.140874	0.122596	0.0377233	991	0.000198889	0.006677																			0.0294228	0.0319022	0.033449	748
seq.3045.72	P21246	PTN	PTN	-0.00686277	-0.00658697	0.0218939	993	0.754	0.936833	0.0925647	0.0775008	0.0258822	993	0.000365174	0.00849933	-0.0196514	-0.0188616	0.0220345	992	0.372692	0.777654	0.09626	0.0805946	0.0262144	992	0.000253477	0.00799387																			-0.0283163	-0.0280964	0.0241249	749
seq.3028.36	P55773	CCL23	CCL23_2	0.0142632	0.0187554	0.0224083	993	0.524589	0.838077	0.0844962	0.0969221	0.0265293	993	0.0014926	0.0241099	0.00311526	0.00409643	0.0225943	992	0.890365	0.972867	0.0839104	0.0962501	0.0268803	992	0.00185061	0.0323301																			-0.0158582	-0.0213581	0.0251952	749
seq.2987.37	P16403	H1-2	H1-2	-0.0628876	-0.0369012	0.053337	989	0.238657	0.632455	-0.226902	-0.116111	0.0630827	989	0.000337966	0.00804602	-0.0338319	-0.0198519	0.0537083	988	0.528894	0.86733	-0.220596	-0.112884	0.0638911	988	0.000578561	0.014056																			-0.0832286	-0.0452078	0.0654137	748
seq.2961.1	P04070	PROC	PROC_1	0.027842	0.0656759	0.0117887	993	0.018381	0.25313	0.0479886	0.0987454	0.0139817	993	0.000623281	0.0127904	0.0220165	0.0519342	0.0118873	992	0.0643087	0.450497	0.0438486	0.0902266	0.0141423	992	0.00198636	0.0339687																			0.00969505	0.0226139	0.0136123	749
seq.2948.58	P10912	GHR	GHR	-0.0589623	-0.0616779	0.0265366	993	0.026513	0.281146	-0.145696	-0.132947	0.0313094	993	3.70639e-06	0.000350663	-0.0406207	-0.0424915	0.0266343	992	0.127546	0.55504	-0.138058	-0.125977	0.0316868	992	1.45605e-05	0.00120538																			-0.0259456	-0.0280439	0.0299897	749
seq.12343.14	Q15057	ACAP2	ACAP2	0.0107056	0.0141311	0.0163266	991	0.512161	0.832837	-0.0667131	-0.0768457	0.019299	991	0.000569811	0.0119744	0.0200859	0.0265129	0.0164355	990	0.22196	0.663513	-0.0704912	-0.0811976	0.0195403	990	0.000324647	0.00941233																			0.00460336	0.00589904	0.0184033	747
seq.2888.49	P10643	C7	C7_2	0.020688	0.0415472	0.0147677	991	0.161557	0.547044	0.0709687	0.124418	0.0174401	991	5.09082e-05	0.00204898	0.0115291	0.0231537	0.0148507	990	0.437735	0.81999	0.0687966	0.12061	0.0176665	990	0.000105144	0.00425542																			-0.0155074	-0.0322385	0.0164018	747
seq.3347.9	P25098	GRK2	GRK2	0.021766	0.0135523	0.0195967	993	0.266967	0.661814	0.0746924	0.0405682	0.0232079	993	0.00133081	0.0222362	0.0121462	0.00756269	0.0197619	992	0.538942	0.871325	0.0724084	0.0393277	0.0235107	992	0.00212837	0.0358916																			0.00610382	0.00372962	0.0230738	749
seq.5301.7	P51671	CCL11	CCL11	0.0145413	0.0159503	0.0255199	992	0.568942	0.86241	0.149889	0.143499	0.029976	992	6.76615e-07	0.00010939	-0.00545778	-0.00598664	0.0255396	991	0.830826	0.961562	0.150912	0.144478	0.0303699	991	7.91992e-07	0.000192322																			0.0199681	0.0230278	0.0278703	748
seq.5254.69	Q14432	PDE3A	PDE3A	0.00291014	0.00621701	0.0130946	989	0.824173	0.955002	-0.0489917	-0.0911473	0.0155229	989	0.0016473	0.0258752	0.00952931	0.0203577	0.0131928	988	0.470274	0.836489	-0.0507556	-0.0944289	0.0157175	988	0.0012821	0.0249735																			0.00697514	0.0145832	0.0154429	747
seq.8359.149	O94768	STK17B	STK17B_2	0.00432137	0.0156107	0.00828391	986	0.602026	0.881028	-0.0287322	-0.090539	0.00982069	986	0.00351576	0.0433373	0.00840007	0.0303447	0.00835704	985	0.315072	0.734605	-0.030333	-0.0955833	0.00994893	985	0.00235835	0.0386081																			0.00607646	0.0218141	0.0096073	743
seq.9078.207	Q13884	SNTB1	SNTB1	0.0235752	0.0137221	0.0214954	993	0.273014	0.665186	0.0790529	0.0401379	0.0254653	993	0.00196106	0.0290372	0.0134076	0.00780397	0.0216841	992	0.536508	0.871172	0.0765317	0.0388579	0.0257975	992	0.00308298	0.0457424																			0.0155171	0.00889183	0.0252047	749
seq.9002.36	Q86U17	SERPINA11	SERPINA11	0.0223718	0.0354831	0.0161748	993	0.166936	0.552769	0.0972492	0.134549	0.0190128	993	3.7655e-07	6.85792e-05	0.00969394	0.0153752	0.0161898	992	0.549465	0.874918	0.0954264	0.132027	0.019261	992	8.52741e-07	0.000194132																			-0.00333404	-0.00526836	0.018531	749
seq.8997.4	O95502	NPTXR	NPTXR_2	-0.0420825	-0.0496731	0.024524	992	0.0864799	0.431216	-0.217922	-0.224196	0.0284048	992	4.03625e-14	7.35101e-11	-0.0130869	-0.0154475	0.0241836	991	0.588526	0.888951	-0.215426	-0.221629	0.0287868	991	1.59442e-13	1.93589e-10																			-0.00821059	-0.0100603	0.027287	749
seq.11211.7	Q15813	TBCE	TBCE	0.034054	0.0187073	0.0224251	992	0.12919	0.503018	0.0941869	0.0451432	0.0265403	992	0.000405082	0.00920298	0.0220142	0.0120934	0.0225984	991	0.33022	0.745707	0.0900201	0.0431461	0.0268834	991	0.00084298	0.0188378																			0.0139066	0.00755757	0.0266513	748
seq.8819.3	P18065	IGFBP2	IGFBP2_4	0.0884384	0.0604983	0.041848	993	0.0348221	0.308612	0.25381	0.151456	0.049244	993	3.07368e-07	5.89257e-05	0.0561204	0.0383905	0.0419022	992	0.180773	0.619657	0.243257	0.145159	0.0498509	992	1.2373e-06	0.000237204																			0.0554562	0.0392376	0.0473637	749
seq.11219.95	Q8TAT2	FGFBP3	FGFBP3	0.0425332	0.0807824	0.0153463	991	0.00568312	0.144761	0.0800048	0.132417	0.0181707	991	1.18384e-05	0.000706907	0.0327564	0.0622135	0.015423	990	0.0339293	0.367846	0.0738542	0.122237	0.0183683	990	6.24245e-05	0.00301167										0.0118099	0.022	0.0816444	0.0338458	0.018	0.0187875	0.258673	0.024	0.0852766	0.0422291	0.0844914	0.0168677	748
seq.8750.46	P18206	VCL	VCL	-0.0188854	-0.0180121	0.0249796	990	0.449809	0.793781	-0.0990316	-0.0823256	0.0295935	990	0.000849475	0.0162853	-0.0058283	-0.00555877	0.0251781	989	0.816988	0.959137	-0.0979292	-0.0814091	0.0299882	989	0.00112987	0.0231956																			-0.0229314	-0.0212881	0.0285052	747
seq.8644.46	P09668	CTSH	CTSH_2	-0.00983711	-0.00742188	0.0412946	993	0.811761	0.951181	0.144843	0.0953277	0.048914	993	0.0031375	0.0399737	-0.0298254	-0.0225026	0.0416483	992	0.474083	0.839029	0.150452	0.0990188	0.0495489	992	0.00245649	0.0395236																			-0.0268938	-0.020543	0.0469346	749
seq.8469.41	P18065	IGFBP2	IGFBP2_3	0.0872897	0.0631361	0.0398284	993	0.0286369	0.285389	0.233488	0.147317	0.0469168	993	7.62316e-07	0.000115697	0.0577115	0.0417424	0.039916	992	0.148542	0.585569	0.222636	0.14047	0.047488	992	3.14035e-06	0.000457549																			0.0498191	0.037002	0.0454624	749
seq.8463.2	P08294	SOD3	SOD3_2	0.032875	0.0433182	0.0226436	987	0.146863	0.530439	0.126368	0.145371	0.0266401	987	2.40965e-06	0.00024381	0.0166846	0.0219847	0.0226972	986	0.462457	0.830621	0.123273	0.14181	0.0269771	986	5.50752e-06	0.000647134																			0.00742029	0.011062	0.0228232	742
seq.8428.102	Q9P121	NTM	NTM_3	0.0257637	0.0443426	0.0156803	993	0.100686	0.45924	-0.0603031	-0.0905371	0.0185818	993	0.00121259	0.0211333	0.0346406	0.059621	0.0157875	992	0.0284536	0.34615	-0.0668169	-0.100317	0.0187823	992	0.000392208	0.0105823																			0.0399608	0.0712105	0.0170743	749
seq.8402.22	Q9NRR1	CYTL1	CYTL1	-0.00951979	-0.00685754	0.0433399	991	0.826186	0.955239	0.177899	0.111869	0.0512002	991	0.000533829	0.0113712	-0.0340336	-0.0245159	0.0436366	990	0.435618	0.818822	0.184293	0.11589	0.0518625	990	0.000398089	0.0106621																			-0.0489095	-0.0346039	0.0505915	748
seq.8364.74	Q9Y2C2	UST	UST	0.012432	0.0285884	0.0124921	990	0.319887	0.702691	-0.0457997	-0.0919581	0.0147853	990	0.00200555	0.029516	0.0190233	0.0437457	0.0125896	989	0.131098	0.557373	-0.0493872	-0.0991612	0.0149652	989	0.00100093	0.0209533																			0.0142816	0.0330237	0.0144267	746
seq.11368.32	P54819	AK2	AK2	0.0417593	0.0310002	0.0241589	993	0.0842043	0.428249	0.124917	0.0808921	0.0285107	993	1.3045e-05	0.000760893	0.0258082	0.0191589	0.0242681	992	0.287831	0.717116	0.120064	0.0777495	0.0288717	992	3.48021e-05	0.00207814																			0.0221701	0.0161919	0.028311	749
seq.9094.5	Q8WTT0	CLEC4C	CLEC4C	-0.0585452	-0.0633002	0.0281649	991	0.0379054	0.321167	-0.123065	-0.115996	0.0333634	991	0.000237721	0.00620716	-0.0433784	-0.0469016	0.0283673	990	0.126542	0.554735	-0.11496	-0.108356	0.0337596	990	0.000687586	0.0160547																			-0.0395826	-0.0442487	0.0313201	748
seq.8307.47	Q9H3H3	C11orf68	C11orf68	0.0255259	0.0154735	0.0172625	993	0.139541	0.519444	0.0744316	0.0393586	0.0204236	993	0.000281914	0.00713105	0.0160379	0.00972201	0.0173869	992	0.356537	0.765283	0.0714158	0.0377639	0.0206852	992	0.000578835	0.014056																			0.0176614	0.0105569	0.01981	749
seq.8303.102	Q9HB07	MYG1	MYG1	-0.00686129	-0.00458257	0.0242124	992	0.776946	0.944128	0.0983796	0.0573481	0.0286269	992	0.000613458	0.0126961	-0.0203821	-0.013613	0.0243779	991	0.403306	0.797742	0.102194	0.0595715	0.0289924	991	0.000443088	0.0114872																			0.00509161	0.0034336	0.0271803	748
seq.8299.66	P59901	LILRA4	LILRA4	-0.0440837	-0.0667782	0.0189066	988	0.019919	0.257076	-0.0999544	-0.132299	0.0223074	988	8.30639e-06	0.000573868	-0.0314923	-0.0477047	0.0189945	987	0.0976412	0.523522	-0.0939951	-0.124412	0.0225757	987	3.40704e-05	0.00206236																			-0.0173783	-0.0273986	0.0207889	744
seq.8288.27	P02749	APOH	APOH	-0.00461856	-0.0139721	0.0105212	992	0.660774	0.90331	0.0389021	0.102716	0.0124503	992	0.00183232	0.0278093	-0.0100246	-0.0303265	0.0106039	991	0.344701	0.757404	0.0407809	0.107677	0.0126086	991	0.00125944	0.0247305																			-0.0197517	-0.0620615	0.0116625	748
seq.8250.2	Q12913	PTPRJ	PTPRJ	-0.0032015	-0.00836603	0.0105042	990	0.760596	0.938504	-0.0569552	-0.12995	0.0123586	990	4.5846e-06	0.000391113	0.00447035	0.0116817	0.0105301	989	0.671271	0.914383	-0.0577941	-0.131864	0.0125207	989	4.42903e-06	0.000597509																			-0.000477958	-0.00121945	0.0127587	748
seq.11369.23	P11766	ADH5	ADH5	-0.000220076	-0.000173127	0.0148687	992	0.988194	0.997101	0.0612993	0.0420148	0.0176002	992	0.000517708	0.0110926	-0.00851378	-0.00669754	0.0149694	991	0.569658	0.881676	0.0628917	0.0431063	0.0178274	991	0.000438241	0.0114429																			-0.0153071	-0.01204	0.0171193	749
seq.7957.2	Q8WXD2	SCG3	SCG3	0.00654208	0.00938843	0.0207008	993	0.752046	0.936523	-0.107047	-0.134006	0.0243935	993	1.26444e-05	0.000748896	0.0212958	0.0305612	0.0207644	992	0.305336	0.727033	-0.111051	-0.139019	0.0247034	992	7.76342e-06	0.000774747																			0.011045	0.0164161	0.0229524	749
seq.7948.129	A6NH11	GLTPD2	GLTPD2	-0.0172623	-0.0277629	0.0187665	993	0.357876	0.731595	-0.0745344	-0.104567	0.0222104	993	0.000821237	0.0157855	-0.00754865	-0.0121405	0.0189146	992	0.689912	0.922436	-0.0731149	-0.102576	0.0225026	992	0.00119631	0.0242056																			-0.011697	-0.019611	0.0209514	749
seq.11388.75	Q14508	WFDC2	WFDC2	0.0188205	0.0201924	0.0227835	992	0.408971	0.769567	0.10232	0.0958137	0.026911	992	0.000152193	0.00447969	0.00540986	0.00580421	0.0229237	991	0.813486	0.958723	0.101307	0.0948652	0.0272638	991	0.000213887	0.00701878																			-0.0103758	-0.0117283	0.0248802	748
seq.7875.86	P08567	PLEK	PLEK	0.0429947	0.0401601	0.0211251	993	0.0420918	0.33199	0.112469	0.0916403	0.0249307	993	7.21388e-06	0.000525707	0.0287714	0.0268745	0.0212133	992	0.175315	0.613138	0.107059	0.0872321	0.0252374	992	2.42189e-05	0.00163366																			0.0108257	0.00988273	0.024722	749
seq.7863.50	O00264	PGRMC1	PGRMC1	0.012997	0.013382	0.0144325	993	0.368056	0.742739	0.0716654	0.0643671	0.0170262	993	2.79587e-05	0.00130895	0.00356492	0.00367055	0.0145004	992	0.805849	0.957517	0.070995	0.063765	0.0172511	992	4.18604e-05	0.00235024																			-0.00253649	-0.00258581	0.0166869	749
seq.7841.84	Q96AP7	ESAM	ESAM_3	0.01012	0.0192836	0.0128668	992	0.431753	0.781057	0.0649912	0.108049	0.0151648	992	1.9994e-05	0.00102575	0.00150206	0.00286218	0.0129227	991	0.907491	0.977111	0.0647084	0.107579	0.0153662	991	2.77281e-05	0.00183636																			0.00866484	0.0169654	0.0141454	748
seq.7778.104	Q96LW7	CARD19	CARD19	-0.00291251	-0.00842032	0.01019	986	0.775076	0.94327	-0.0425054	-0.107234	0.0120481	986	0.000438053	0.00958324	0.00278286	0.00804548	0.0102595	985	0.786258	0.952743	-0.0430268	-0.108549	0.0122061	985	0.000442908	0.0114872																			0.00281104	0.00781749	0.0122828	744
seq.9090.9	Q96C24	SYTL4	SYTL4_2	0.0728834	0.0555213	0.0270478	993	0.00716602	0.16365	0.137884	0.0916261	0.0319984	993	1.80231e-05	0.000951655	0.0559629	0.0426316	0.0271944	992	0.0398619	0.383611	0.127361	0.0846332	0.0323531	992	8.84183e-05	0.0039276																			0.0504669	0.0375366	0.0316929	749
seq.11103.24	P04792	HSPB1	HSPB1	0.0102744	0.00586523	0.028862	993	0.721929	0.928946	0.114016	0.0567763	0.0341481	993	0.000872516	0.0165765	-0.00499799	-0.00285315	0.0290828	992	0.863588	0.967998	0.114955	0.0572443	0.0345997	992	0.000924944	0.0200561																			5.36533e-05	3.03909e-05	0.0338361	749
seq.7655.11	P16860	NPPB	NPPB_3	0.0729689	0.0374545	0.0536729	993	0.174294	0.563381	0.210124	0.0940839	0.0635652	993	0.000981512	0.0181942	0.0462073	0.0237179	0.0541172	992	0.393401	0.790376	0.201435	0.0901934	0.0643831	992	0.00180712	0.0317991																			0.0454902	0.0242158	0.0594932	749
seq.9762.14	P50552	VASP	VASP	0.0672556	0.0720948	0.0228909	993	0.00337869	0.104985	0.13683	0.127947	0.0270045	993	4.81901e-07	8.56256e-05	0.0503345	0.0539562	0.0229435	992	0.0284782	0.34615	0.127365	0.119097	0.0272959	992	3.49034e-06	0.000488983																			0.0548935	0.0575653	0.0268666	749
seq.9952.57	Q00059	TFAM	TFAM	0.0231605	0.0110501	0.0266365	993	0.384782	0.752365	0.096604	0.0402056	0.0315528	993	0.00226037	0.0324033	0.0105908	0.00505295	0.0268708	992	0.693564	0.923358	0.0946125	0.0393767	0.0319681	992	0.00315369	0.0464135																			0.00341027	0.00161139	0.031689	749
seq.9951.36	Q9UKA2	FBXL4	FBXL4_2	-0.00529931	-0.00838168	0.0197322	983	0.788323	0.94664	-0.0683743	-0.0944577	0.0233367	983	0.00346898	0.0429788	0.00394464	0.00623905	0.0199097	982	0.842987	0.96334	-0.0691186	-0.0954859	0.0236484	982	0.00354895	0.0497194																			0.00258107	0.00381063	0.0244565	741
seq.9950.229	P18627	LAG3	LAG3_2	0.000432734	0.000502176	0.0268525	993	0.987146	0.997101	-0.0972298	-0.0984256	0.031797	993	0.00228914	0.0326988	0.0136922	0.0158895	0.0270773	992	0.613199	0.895907	-0.0998045	-0.101032	0.0322138	992	0.00200186	0.0341535																			0.0184459	0.0227941	0.0291842	749
seq.9940.35	Q4G0W2	DUSP28	DUSP28	0.00845328	0.00459679	0.0256848	993	0.742137	0.934244	0.102341	0.0485458	0.0303857	993	0.000786093	0.0151902	-0.00527495	-0.00286845	0.0258783	992	0.838523	0.96334	0.103333	0.0490163	0.0307874	992	0.000819825	0.0184334																			-0.00387389	-0.00208805	0.0296566	749
seq.10419.1	Q6ZMJ2	SCARA5	SCARA5	0.0147637	0.0177236	0.0235466	991	0.530803	0.841151	0.106456	0.111408	0.0278393	991	0.000139542	0.00423564	0.00081596	0.00097955	0.023682	990	0.972521	0.992158	0.106304	0.111249	0.0281996	990	0.000173123	0.00612234																			0.00745974	0.00931433	0.0259483	747
seq.10531.18	P01111	NRAS	NRAS	0.00953443	0.0190344	0.0153154	988	0.533732	0.843624	-0.0525913	-0.0914528	0.0181635	988	0.00386975	0.0457648	0.0168288	0.0335967	0.0154412	987	0.276039	0.707581	-0.0557153	-0.0968851	0.0183866	987	0.00250752	0.0397335																			0.0161482	0.0318852	0.017888	746
seq.9864.38	Q99614	TTC1	TTC1	0.0435097	0.0265483	0.0232569	993	0.0616621	0.377169	0.12335	0.0656543	0.0274396	993	7.76411e-06	0.000549141	0.027817	0.0169731	0.023353	992	0.233878	0.675699	0.118119	0.0628702	0.027783	992	2.32396e-05	0.00159718																			0.023682	0.014214	0.0278311	749
seq.9855.10	P61586	RHOA	RHOA	0.033994	0.0225538	0.0178365	993	0.0569561	0.368082	0.0777829	0.0450169	0.021115	993	0.000242216	0.00630195	0.0242664	0.0160999	0.0179667	992	0.177122	0.614915	0.0732198	0.0423761	0.021375	992	0.000638825	0.0151099																			0.0203874	0.0133823	0.0208489	749
seq.10565.19	O94933	SLITRK3	SLITRK3	0.0765464	0.0559773	0.0425472	993	0.0723073	0.400577	0.172184	0.109838	0.0504054	993	0.000661258	0.0132707	0.0550461	0.0402544	0.0428936	992	0.199681	0.642399	0.161833	0.103236	0.0510305	992	0.00156411	0.0287016																			0.072019	0.0537769	0.0480906	749
seq.9846.32	P52566	ARHGDIB	ARHGDIB	0.038158	0.0282138	0.0171064	993	0.0259283	0.2796	0.084636	0.054589	0.0202248	993	3.10744e-05	0.00141352	0.0276033	0.0204097	0.0172027	992	0.108902	0.536412	0.0794455	0.0512412	0.020466	992	0.00011053	0.00442425																			0.0200859	0.0146574	0.0200268	749
seq.9840.2	P60953	CDC42	CDC42	0.0254571	0.0134712	0.0237754	993	0.28455	0.673153	0.0878005	0.0405293	0.0281644	993	0.00187681	0.0282492	0.0141457	0.00748554	0.0239828	992	0.55544	0.877739	0.0851405	0.0393014	0.0285323	992	0.00291468	0.0441444																			0.0193347	0.0101529	0.0281268	749
seq.9826.135	P49789	FHIT	FHIT	0.0183012	0.0121261	0.0207878	990	0.378866	0.748047	0.0896458	0.0518803	0.0245409	990	0.000272874	0.00697504	0.00660369	0.00437549	0.0209267	989	0.752401	0.944852	0.0884127	0.0511667	0.0248611	989	0.000393982	0.010591																			0.0170813	0.0115721	0.0211739	746
seq.9764.79	P52597	HNRNPF	HNRNPF	0.00817527	0.00675268	0.0152403	993	0.591784	0.874908	0.0560006	0.0403498	0.0180466	993	0.00196916	0.029098	0.000754158	0.000622926	0.0153699	992	0.960876	0.989599	0.0558588	0.0402476	0.0182856	992	0.00231222	0.0380749																			0.00130153	0.00106106	0.0178687	749
seq.9757.29	Q8N8S7	ENAH	ENAH	0.0556883	0.0331112	0.0233383	993	0.0172131	0.245984	0.123046	0.0638194	0.0275699	993	9.00389e-06	0.000590931	0.040349	0.0239907	0.0234457	992	0.0855707	0.501111	0.115459	0.0598842	0.0278933	992	3.7795e-05	0.00222045																			0.0555656	0.0329254	0.0270112	749
seq.11102.22	Q9BYZ8	REG4	REG4	0.0581907	0.0690274	0.0235398	992	0.0136023	0.221161	0.118158	0.122163	0.0278563	992	2.42575e-05	0.00119403	0.0434319	0.05152	0.0236777	991	0.0669097	0.457363	0.109893	0.113617	0.0281857	991	0.000103143	0.00422806																			0.0531027	0.0647114	0.0266822	749
seq.9756.6	Q01995	TAGLN	TAGLN_2	0.0318257	0.0338747	0.0214997	993	0.139113	0.519179	0.173865	0.161429	0.0250048	993	6.46298e-12	5.88535e-09	0.00895058	0.00952681	0.0212942	992	0.674336	0.915322	0.172182	0.159867	0.0253336	992	1.84627e-11	1.68126e-08																			0.000264383	0.000297386	0.0230919	749
seq.9755.19	Q9UJU6	DBNL	DBNL_2	0.0536511	0.0394477	0.0296044	992	0.0702467	0.394867	0.186572	0.119687	0.0347705	992	1.00318e-07	2.61007e-05	0.0294632	0.0216632	0.0296087	991	0.319938	0.739666	0.181002	0.116114	0.0352184	991	3.31918e-07	9.30009e-05																			0.0344499	0.0253558	0.0341934	748
seq.9599.6	Q8IYJ0	PIANP	PIANP_2	0.00119232	0.00176105	0.0192407	991	0.9506	0.988653	-0.0818858	-0.105434	0.0227509	991	0.000334965	0.00802704	0.012295	0.0181597	0.019362	990	0.525569	0.86733	-0.0841826	-0.108391	0.0230434	990	0.000272562	0.00830801																			0.00907426	0.0139664	0.0209199	748
seq.9595.11	O60909	B4GALT2	B4GALT2	0.0256752	0.0641044	0.0121963	992	0.0355285	0.311158	-0.0524283	-0.114049	0.0144592	992	0.00030254	0.0074966	0.0334214	0.0834445	0.0122565	991	0.00650747	0.185474	-0.058683	-0.127656	0.0145939	991	6.23328e-05	0.00301167																			0.0352933	0.089388	0.0137901	749
seq.9545.156	P49863	GZMK	GZMK	-0.0278028	-0.0222766	0.0393848	990	0.4804	0.81332	-0.140072	-0.0978561	0.0466801	990	0.00276121	0.0369802	-0.00956663	-0.00766512	0.039728	989	0.809757	0.958421	-0.138285	-0.0966074	0.0472885	989	0.00353132	0.0495678																			-0.0172472	-0.0136297	0.0456979	748
seq.10714.7	P12821	ACE	ACE	0.0329521	0.0419775	0.0247666	991	0.183657	0.575072	-0.0893907	-0.099443	0.0293319	991	0.00236823	0.0333944	0.0458378	0.0583926	0.0249511	990	0.0664935	0.455696	-0.0979159	-0.108927	0.029662	990	0.000997653	0.020945																			0.043959	0.0567714	0.0282564	747
seq.9456.34	Q969J5	IL22RA2	IL22RA2_2	-0.0460874	-0.058603	0.022699	991	0.0425855	0.332211	-0.106493	-0.118004	0.026885	991	7.99673e-05	0.00282823	-0.0327788	-0.0416802	0.0228432	990	0.151619	0.58944	-0.100322	-0.111166	0.0272127	990	0.000239632	0.00769038																			-0.0230632	-0.0296182	0.0259477	748
seq.10738.11	Q9UBX5	FBLN5	FBLN5_1	0.0401446	0.0685824	0.0173293	992	0.0207298	0.260337	0.0999035	0.14891	0.0204205	992	1.16228e-06	0.0001568	0.0275472	0.0470612	0.0173759	991	0.1132	0.541231	0.0947216	0.141186	0.0206651	991	5.15231e-06	0.000641126																			0.0357762	0.0624383	0.0198615	748
seq.9326.33	P19823	ITIH2	ITIH2	0.0053663	0.0164003	0.0104672	993	0.608292	0.881872	0.0382513	0.101976	0.0123952	993	0.00208502	0.0304396	0.000291715	0.000891531	0.0105567	992	0.97796	0.992309	0.0381965	0.10183	0.0125593	992	0.00241757	0.0392446																			-0.00841833	-0.0260683	0.0118766	749
seq.9321.400	P08949	NMB	NMB	-0.000352578	-0.000771007	0.0125808	989	0.977648	0.995818	0.0508257	0.0969614	0.0148677	989	0.000655294	0.0132239	-0.00741716	-0.0162196	0.0126761	988	0.558595	0.877901	0.052243	0.0996653	0.0150686	988	0.000548954	0.0134651																			-0.0102153	-0.0234015	0.013641	745
seq.10866.60	Q6IN85	PPP4R3A	PPP4R3A	-0.0505648	-0.0617756	0.0249812	992	0.0432261	0.332832	-0.0953779	-0.101666	0.0296281	992	0.00132734	0.0222292	-0.0388109	-0.0474157	0.0252058	991	0.123938	0.551953	-0.0880439	-0.0938482	0.0299883	991	0.00340223	0.0486063																			-0.0502664	-0.0629252	0.027711	748
seq.9245.1	Q99706	KIR2DL4	KIR2DL4_2	0.00721417	0.0166514	0.0130834	987	0.581484	0.869947	-0.0466614	-0.0940617	0.0154782	987	0.0026385	0.0359279	0.0138452	0.0319568	0.0131946	986	0.294293	0.719955	-0.0492914	-0.0993634	0.015679	986	0.00171767	0.0306697																			0.0151751	0.0333343	0.0159968	744
seq.10980.11	P22303	ACHE	ACHE_1	0.0305482	0.0313973	0.0290064	992	0.292527	0.680963	0.219961	0.197043	0.0338533	992	1.29044e-10	9.40084e-08	0.000977199	0.00100436	0.0288107	991	0.972949	0.992158	0.219775	0.196876	0.0343138	991	2.3213e-10	1.69106e-07																			-0.00575744	-0.00690937	0.028111	748
seq.7660.21	P67936	TPM4	TPM4_1	0.0607208	0.0363687	0.0283801	993	0.0326339	0.301445	0.136205	0.0711636	0.0335643	993	5.33731e-05	0.00212471	0.0437175	0.0261846	0.0285523	992	0.126055	0.554231	0.127985	0.0668685	0.0339686	992	0.000174446	0.00613568																			0.035537	0.0207612	0.0338275	749
seq.11454.87	O75821	EIF3G	EIF3G	0.0278819	0.0184379	0.0167148	993	0.095612	0.450344	0.0767499	0.0442733	0.0197639	993	0.000109847	0.00352527	0.0181384	0.0119947	0.0168226	992	0.2812	0.710312	0.0733392	0.0423058	0.0200139	992	0.000261028	0.00809185																			0.0217674	0.0142681	0.0196608	749
seq.5256.86	O76074	PDE5A	PDE5A_2	0.0379513	0.0214466	0.0259021	993	0.143188	0.525503	0.109314	0.0538868	0.0306533	993	0.000379542	0.00877766	0.0240286	0.0135788	0.0260956	992	0.357383	0.765542	0.104796	0.0516594	0.0310459	992	0.000765343	0.0173692																			0.0249044	0.0138912	0.0305827	749
seq.5586.66	Q9UNW1	MINPP1	MINPP1	0.0033325	0.00861938	0.0122028	992	0.784839	0.945831	-0.0422463	-0.0953349	0.0144592	992	0.00355957	0.0437001	0.00919047	0.0237708	0.0123094	991	0.455469	0.827887	-0.0439796	-0.0992466	0.0146476	991	0.00274475	0.0424533																			0.0131094	0.0354404	0.0134551	748
seq.6075.61	P07686	HEXB	HEXB_2	0.0208557	0.0362609	0.0182044	991	0.252219	0.646151	-0.162058	-0.245626	0.0210639	991	3.44447e-14	7.35101e-11	0.0439069	0.0763389	0.0178841	990	0.0142562	0.262264	-0.17047	-0.258377	0.0212883	990	3.26251e-15	7.92247e-12																			0.0762814	0.149469	0.0185461	748
seq.11634.32	O43665	RGS10	RGS10	0.0401864	0.0307453	0.0214761	993	0.0616087	0.377159	0.113991	0.0760754	0.0253381	993	7.64112e-06	0.000545741	0.0256838	0.0196498	0.0215645	992	0.233931	0.675699	0.109161	0.0728523	0.0256553	992	2.28912e-05	0.00158821																			0.0254098	0.0191108	0.0252026	749
seq.11643.73	Q8TDB6	DTX3L	DTX3L	0.0111349	0.010659	0.0215291	993	0.60513	0.881317	-0.0983725	-0.0821445	0.0254256	993	0.000116393	0.00363914	0.0248243	0.0237633	0.0216401	992	0.251599	0.690349	-0.10304	-0.0860424	0.0257452	992	6.73942e-05	0.00314722																			0.0140118	0.0128864	0.0251022	749
seq.5888.29	P63241	EIF5A	EIF5A	0.0250527	0.0194427	0.0156099	993	0.108828	0.469887	0.0716371	0.0484967	0.0184557	993	0.000110635	0.00353497	0.0159334	0.0123655	0.0157102	992	0.310728	0.731626	0.0686409	0.0464684	0.0186903	992	0.000252981	0.00799387																			0.023055	0.0177587	0.0182051	749
seq.5879.51	Q13561	DCTN2	DCTN2	-0.00249159	-0.00862325	0.00891374	992	0.779902	0.944412	-0.0359515	-0.10856	0.0105441	992	0.000676696	0.0134524	0.00236234	0.00817592	0.00898023	991	0.792559	0.954977	-0.0363974	-0.109906	0.0106844	991	0.000684199	0.016027																			0.0107971	0.0378278	0.0101128	748
seq.5858.6	P63104	YWHAZ	YWHAZ	0.0461008	0.0456677	0.0196446	993	0.0191342	0.254383	0.107405	0.0928112	0.0231867	993	4.09905e-06	0.00037327	0.0326471	0.0323404	0.0197204	992	0.0981396	0.523522	0.101266	0.0875063	0.0234613	992	1.74566e-05	0.00133864																			0.0167494	0.0162503	0.0229885	749
seq.11649.3	Q8IYB5	SMAP1	SMAP1	0.0379168	0.021446	0.0223018	993	0.0894127	0.437827	0.0869707	0.0429103	0.0264273	993	0.00103369	0.018826	0.0270378	0.0152928	0.0224912	992	0.229592	0.671683	0.0818865	0.0404018	0.0267577	992	0.00227067	0.0376807																			0.0318943	0.0178507	0.0261635	749
seq.5728.60	Q96LA6	FCRL1	FCRL1	-0.0415562	-0.0404468	0.030201	991	0.169136	0.557283	-0.160481	-0.136116	0.0356442	991	7.52059e-06	0.000542451	-0.0208514	-0.0202947	0.0303116	990	0.491676	0.849823	-0.156569	-0.132798	0.0361044	990	1.59541e-05	0.00127721																			-0.0152642	-0.01518	0.0344814	748
seq.5708.1	Q969E1	LEAP2	LEAP2	0.064994	0.063814	0.0302832	993	0.0320982	0.30086	0.12922	0.110674	0.0358777	993	0.000331835	0.00797828	0.0490519	0.0481614	0.0305166	992	0.108288	0.535643	0.119996	0.102774	0.0363055	992	0.000983168	0.0207005																			0.0412032	0.0404535	0.0354202	749
seq.5694.57	Q9H4F8	SMOC1	SMOC1_2	0.0261874	0.0408977	0.0156089	992	0.0937176	0.446231	0.107144	0.14579	0.0183046	992	6.54024e-09	2.80269e-06	0.0123854	0.0193427	0.0155633	991	0.426335	0.813421	0.10483	0.142643	0.0185373	991	2.03667e-08	8.72771e-06																			0.0177048	0.0293446	0.0170832	749
seq.5671.1	P17538	CTRB1	CTRB1	0.0442893	0.0425355	0.0330629	990	0.1807	0.572077	0.151729	0.127324	0.0390096	990	0.000107141	0.00351003	0.0248992	0.0239133	0.0332603	989	0.454266	0.827887	0.147099	0.123438	0.0395055	989	0.000207571	0.00684233																			0.0264005	0.0272601	0.0355064	746
seq.5660.51	P08294	SOD3	SOD3_1	0.0657432	0.0632916	0.030923	981	0.0337499	0.306027	0.122724	0.102875	0.0367254	981	0.000864192	0.0164807	0.0507717	0.0488783	0.0311831	980	0.103809	0.528832	0.113188	0.0948807	0.0371591	980	0.00238079	0.038888																			0.0453899	0.0476033	0.0322581	741
seq.5628.21	Q9NS98	SEMA3G	SEMA3G	0.00857946	0.0178211	0.0141172	993	0.543505	0.847495	-0.048994	-0.0887752	0.0167262	993	0.00347639	0.0429974	0.0154752	0.0321447	0.0142369	992	0.277312	0.708686	-0.051904	-0.094048	0.0169376	992	0.00223987	0.0373397																			0.0260806	0.0565086	0.0155852	749
seq.5496.49	Q9HCB6	SPON1	SPON1_2	0.0249128	0.0467852	0.0140589	993	0.0766961	0.409282	0.0930789	0.15248	0.0164898	993	2.1594e-08	6.83967e-06	0.0128683	0.0241661	0.0140381	992	0.359538	0.766501	0.0906591	0.148516	0.0167011	992	7.15173e-08	2.48097e-05																			0.00907071	0.017784	0.0156884	749
seq.6267.51	Q9H169	STMN4	STMN4	-0.0402815	-0.0347152	0.035863	986	0.261624	0.655613	-0.18255	-0.137329	0.0422635	986	1.72325e-05	0.000936858	-0.0166179	-0.0143216	0.0360106	985	0.644561	0.906536	-0.179453	-0.134999	0.0428096	985	3.01514e-05	0.00191649																			-0.0465028	-0.0368301	0.0442559	745
seq.11664.32	Q8N6H7	ARFGAP2	ARFGAP2	0.0325613	0.0169303	0.0222051	993	0.142859	0.524924	0.102262	0.046382	0.026246	993	0.000104232	0.00346727	0.0194615	0.010119	0.0223447	992	0.383982	0.786614	0.0986021	0.0447222	0.0265834	992	0.000219483	0.00710639																			0.022698	0.011725	0.0259183	749
seq.5488.74	P12931	SRC	SRC_2	0.0514432	0.0349131	0.026366	993	0.0513242	0.354498	0.152719	0.0904126	0.0310517	993	1.02159e-06	0.00014477	0.0319519	0.0216849	0.0264266	992	0.226921	0.669551	0.146711	0.0868557	0.0314397	992	3.48489e-06	0.000488983																			0.0264543	0.0175923	0.0309968	749
seq.5476.66	P05129	PRKCG	PRKCG	0.0129447	0.0230872	0.0173264	991	0.455177	0.796341	0.0699199	0.108711	0.020509	991	0.0006777	0.0134524	0.00383966	0.00684814	0.0174542	990	0.825928	0.961184	0.0692042	0.107598	0.0207752	990	0.000896989	0.0196824																			0.00351628	0.00649764	0.019011	748
seq.5475.10	P05771	PRKCB	PRKCB	0.0531204	0.0435583	0.0233594	993	0.023176	0.267147	0.131541	0.0940902	0.0275485	993	2.06847e-06	0.000234586	0.0365579	0.0299772	0.0234337	992	0.119066	0.550029	0.124666	0.089173	0.027879	992	8.65622e-06	0.00083263																			0.028057	0.0225079	0.0273629	749
seq.5464.52	P62993	GRB2	GRB2	0.0508735	0.0341156	0.0219707	993	0.020788	0.260337	0.119821	0.0700921	0.0259317	993	4.32886e-06	0.000384583	0.0358503	0.0240411	0.0220561	992	0.104393	0.529732	0.11308	0.0661486	0.0262401	992	1.79985e-05	0.00136582																			0.0317611	0.0208374	0.0260657	749
seq.5463.22	P54826	GAS1	GAS1	0.00823015	0.0131038	0.0163621	993	0.615076	0.884141	0.085571	0.118847	0.0192782	993	1.0061e-05	0.000637343	-0.00321878	-0.00512483	0.0164185	992	0.844614	0.96334	0.0861762	0.119688	0.019533	992	1.13715e-05	0.00101026																			0.00378593	0.00638674	0.01766	748
seq.5412.53	P26842	CD27	CD27	-0.0308323	-0.0588427	0.016735	986	0.0657186	0.38513	-0.0634407	-0.105503	0.0198829	986	0.00146404	0.0238602	-0.0230639	-0.0440169	0.0168788	985	0.172113	0.607482	-0.0591345	-0.0983416	0.0201225	985	0.00337255	0.0483642																			0.000118561	0.000231709	0.0189338	744
seq.11669.39	Q9H2Y9	SLCO5A1	SLCO5A1	-0.00976408	-0.0143466	0.0210306	984	0.64255	0.897183	-0.080112	-0.102683	0.0249242	984	0.00135053	0.0224626	0.000873751	0.00128382	0.0211997	983	0.967133	0.9914	-0.0802763	-0.102893	0.0252535	983	0.00152497	0.0281326																			-0.000612662	-0.000867011	0.0252155	742
seq.5359.65	P11309	PIM1	PIM1	-0.0244837	-0.0641874	0.0117806	985	0.0379401	0.321167	-0.044948	-0.103028	0.0139448	985	0.00130893	0.0220221	-0.0188978	-0.0495432	0.0118895	984	0.112279	0.539905	-0.041349	-0.0947786	0.0141168	984	0.00347826	0.0492022																			-0.0228693	-0.0596769	0.0136447	742
seq.5346.24	Q99829	CPNE1	CPNE1_2	0.051664	0.0349807	0.0290208	986	0.075344	0.407484	0.118998	0.0700352	0.0344736	986	0.000580401	0.0121501	0.0369051	0.0249877	0.0292479	985	0.207318	0.648202	0.112079	0.0659635	0.0348967	985	0.00136205	0.0259567																			0.0431119	0.0285797	0.0339843	746
seq.5316.54	P00734	F2	F2_2	0.00733863	0.0240196	0.00958636	993	0.444139	0.789351	0.0468398	0.133733	0.011311	993	3.7504e-05	0.00160716	0.00114432	0.0037454	0.00963325	992	0.905467	0.976849	0.0466246	0.133119	0.0114607	992	5.1131e-05	0.00267978																			-0.0099875	-0.0331255	0.0106608	749
seq.24720.10	Q6P6B7	ANKRD16	ANKRD16	-0.0456224	-0.0325317	0.0224912	992	0.0427805	0.332211	0.0791969	0.0492887	0.0266843	992	0.00307026	0.0395248	-0.0575393	-0.0410292	0.0226599	991	0.0112608	0.240715	0.0899747	0.0559964	0.0269477	991	0.000872556	0.0192041																			-0.0677756	-0.0495433	0.0239018	748
seq.5259.2	O43318	MAP3K7	MAP3K7	-0.0163347	-0.0264052	0.0139253	991	0.241066	0.635142	-0.0685795	-0.0967755	0.0164254	991	3.23889e-05	0.00143874	-0.00739916	-0.0119608	0.0139951	990	0.597134	0.889799	-0.0671882	-0.0948123	0.0166407	990	5.81751e-05	0.00290278																			-0.023867	-0.0381853	0.0158991	747
seq.6225.3	Q16651	PRSS8	PRSS8_2	0.0201751	0.0321852	0.0198549	991	0.309816	0.692972	-0.179538	-0.249683	0.0229484	991	1.31141e-14	4.77681e-11	0.0456348	0.0728008	0.0194894	990	0.0194032	0.30175	-0.188282	-0.261843	0.0231992	990	1.42187e-15	5.17915e-12																			0.0781122	0.138193	0.0205933	748
seq.6285.71	Q14165	MLEC	MLEC	0.0294379	0.020877	0.0165468	993	0.0755352	0.40798	0.084101	0.0520279	0.0195356	993	1.83529e-05	0.000961875	0.0187326	0.013285	0.0166274	992	0.26018	0.69581	0.0805785	0.0498488	0.0197816	992	5.00278e-05	0.00265169																			0.0236858	0.0167792	0.0191812	749
seq.7210.25	P51693	APLP1	APLP1	0.0079828	0.00742405	0.0322551	993	0.80458	0.949843	-0.164821	-0.133712	0.0380168	993	1.60278e-05	0.000894886	0.0306456	0.0285006	0.0323635	992	0.343911	0.756688	-0.170583	-0.138387	0.0385028	992	1.04515e-05	0.000954185																			0.0295206	0.0278355	0.0365714	749
seq.6649.51	O95631	NTN1	NTN1_1	0.0111206	0.0189017	0.0171937	988	0.517924	0.835072	0.0670376	0.0994591	0.0203411	988	0.0010168	0.018785	0.00235777	0.00400753	0.0173255	987	0.89178	0.972971	0.0665988	0.0988081	0.020605	987	0.00126926	0.0248564																			0.00786103	0.0138177	0.0193128	745
seq.7206.20	P09467	FBP1	FBP1	-0.0965939	-0.0786938	0.0387998	993	0.0129534	0.217432	-0.168707	-0.119894	0.0459933	993	0.000257353	0.00662479	-0.076081	-0.0619821	0.039097	992	0.0519424	0.427817	-0.154401	-0.109727	0.0465136	992	0.000934673	0.020205																			-0.127263	-0.103145	0.0449064	749
seq.11458.30	Q15365	PCBP1	PCBP1	0.0228759	0.0222899	0.0180344	993	0.204931	0.595026	0.104325	0.0886736	0.0212161	993	1.02641e-06	0.00014477	0.00924677	0.00900991	0.0180669	992	0.6089	0.894863	0.102587	0.0871957	0.0214942	992	2.09009e-06	0.00035371																			0.00478623	0.00465713	0.0208263	749
seq.11493.169	Q96FJ2	DYNLL2	DYNLL2	0.0338155	0.019294	0.0175113	993	0.0537591	0.361955	0.0676075	0.0336492	0.0207617	993	0.00116671	0.0205302	0.0254698	0.0145322	0.0176638	992	0.14964	0.587035	0.0628181	0.0312655	0.0210146	992	0.00286546	0.0436714																			0.0254551	0.0143572	0.0207546	749
seq.7173.141	Q8N3T6	TMEM132C	TMEM132C_2	0.0267185	0.0385515	0.018618	993	0.151576	0.536817	0.071098	0.0894871	0.0220577	993	0.00130861	0.0220221	0.0177154	0.0255611	0.0187776	992	0.34569	0.757404	0.0677668	0.0852943	0.0223397	992	0.00248053	0.0395329																			0.030062	0.0445956	0.0209443	749
seq.7147.35	Q8IUA0	WFDC8	WFDC8	-0.031923	-0.0449213	0.0227394	986	0.160674	0.546558	-0.0951109	-0.116869	0.0268719	986	0.000419726	0.00933325	-0.0198756	-0.0279685	0.0229042	985	0.385731	0.787351	-0.0914138	-0.112326	0.0272109	985	0.000810897	0.0182891																			-0.0460354	-0.0619789	0.0272312	744
seq.7140.1	P08217	CELA2A	CELA2A	0.046009	0.0435343	0.0325428	992	0.157734	0.543844	0.174193	0.143806	0.0383391	992	6.21415e-06	0.000492027	0.0234045	0.0221457	0.0326616	991	0.473804	0.839029	0.169787	0.140169	0.0388383	991	1.36333e-05	0.00114979																			0.017211	0.0168053	0.0362388	748
seq.7085.81	Q15517	CDSN	CDSN	-0.0287834	-0.0307342	0.0262686	991	0.273461	0.66583	0.0898552	0.0834939	0.031186	991	0.00404626	0.0470878	-0.0415632	-0.0443802	0.0264801	990	0.116828	0.54686	0.097582	0.0906738	0.0315494	990	0.00203706	0.0346728																			-0.0239348	-0.0266652	0.0284755	749
seq.7084.1	Q8NBI3	DRAXIN	DRAXIN	-0.00286173	-0.00618949	0.0143061	984	0.841494	0.959656	-0.0495997	-0.0931859	0.0170092	984	0.00362542	0.0441659	0.00367444	0.00794726	0.0144266	983	0.799009	0.955662	-0.0502807	-0.0944654	0.0172261	983	0.00359312	0.0499696																			0.014639	0.0326369	0.0159439	742
seq.7065.1	O95866	MPIG6B	MPIG6B_1	0.0761418	0.042567	0.026485	993	0.00412782	0.118872	0.141415	0.0689635	0.0313201	993	7.0857e-06	0.000525707	0.0588237	0.0328853	0.0266092	992	0.0272878	0.340859	0.130354	0.0635694	0.031657	992	4.14519e-05	0.00235024																			0.0729578	0.0402818	0.0306831	749
seq.7009.8	P21854	CD72	CD72_2	-0.0253017	-0.0561315	0.0140341	984	0.0717142	0.398503	-0.0605022	-0.116924	0.016641	984	0.000291551	0.00731595	-0.0174273	-0.0386624	0.0141526	983	0.218473	0.660131	-0.0570883	-0.110326	0.016866	983	0.00074044	0.0169094																			-0.0175685	-0.0381066	0.0165561	743
seq.6965.19	Q9UHC6	CNTNAP2	CNTNAP2	0.000771319	0.00141108	0.016007	991	0.961577	0.993072	-0.0556151	-0.0887876	0.0189413	991	0.00339952	0.0424067	0.00838205	0.0153344	0.0161469	990	0.603799	0.892227	-0.0571906	-0.0913028	0.0191898	990	0.00295036	0.0443163																			0.013143	0.0246065	0.0177864	747
seq.6932.42	P08648	ITGA5	ITGA5_3	-0.00599869	-0.018883	0.008503	989	0.480678	0.813601	-0.0328904	-0.0901965	0.0100724	989	0.00113063	0.0201878	-0.00162863	-0.00512669	0.00857382	988	0.849384	0.964042	-0.0325807	-0.0893473	0.0102083	988	0.0014596	0.0271949																			-0.00944928	-0.0301004	0.00966161	747
seq.6918.183	P06307	CCK	CCK	-0.0287113	-0.0399023	0.021971	992	0.19159	0.581649	-0.112436	-0.136146	0.025946	992	1.61715e-05	0.000894886	-0.014238	-0.0197877	0.0220648	991	0.518894	0.86621	-0.109774	-0.132922	0.0262797	991	3.2123e-05	0.00198319																			-0.00850763	-0.0120651	0.0246666	749
seq.6645.53	Q15063	POSTN	POSTN_2	0.0263209	0.0370015	0.0199148	991	0.186582	0.577639	0.0843901	0.103563	0.0235403	991	0.000353614	0.00833623	0.015477	0.0217573	0.020061	990	0.440597	0.820907	0.0814799	0.0999918	0.0238454	990	0.000658872	0.0154835																			0.0292367	0.0426734	0.0220651	747
seq.6356.3	P15086	CPB1	CPB1_2	0.0152856	0.0131828	0.0356909	993	0.668543	0.905954	0.177718	0.1337	0.0420891	993	2.63877e-05	0.0012647	-0.00853842	-0.00736383	0.0358454	992	0.811774	0.958723	0.179323	0.134908	0.0426452	992	2.84667e-05	0.00185161																			-0.0359825	-0.0322281	0.0393985	749
seq.6627.25	P54315	PNLIPRP1	PNLIPRP1	0.00931174	0.00875595	0.0329481	993	0.777528	0.944332	0.124223	0.101894	0.0390011	993	0.00149211	0.0241099	-0.00737611	-0.00693585	0.0332156	992	0.824307	0.960615	0.12561	0.103031	0.0395166	992	0.00152538	0.0281326																			-0.019811	-0.0195517	0.0358289	749
seq.6603.18	P23352	ANOS1	ANOS1	-0.0110402	-0.0181119	0.0191082	991	0.563549	0.860142	0.0759522	0.108812	0.0225823	991	0.000799486	0.0154081	-0.0216348	-0.0354928	0.0192405	990	0.261098	0.69671	0.0799983	0.114608	0.0228642	990	0.000488059	0.0123885																			-0.0298827	-0.0523689	0.0206704	747
seq.6546.41	Q9UBU2	DKK2	DKK2_2	0.0151269	0.019608	0.0157904	993	0.338306	0.717358	0.0718907	0.0812887	0.0186556	993	0.000123878	0.00385264	0.00571877	0.00741287	0.0158875	992	0.718958	0.933916	0.0708153	0.0800728	0.0189013	992	0.000189599	0.0064765																			0.0157886	0.0212647	0.016885	749
seq.6485.59	P15814	IGLL1	IGLL1	-0.0915395	-0.0534864	0.0508377	992	0.0720662	0.399849	-0.3685	-0.187924	0.0593979	992	8.07582e-10	4.20231e-07	-0.0439117	-0.0256576	0.0505957	991	0.385662	0.787351	-0.360295	-0.18374	0.0601528	991	2.93852e-09	1.52908e-06																			-0.00560136	-0.00338004	0.0570985	748
seq.6462.12	Q99727	TIMP4	TIMP4	0.0436075	0.0496431	0.0252371	992	0.0843157	0.428249	0.189683	0.188467	0.0294481	992	1.84433e-10	1.22145e-07	0.0189777	0.0216044	0.0250804	991	0.449423	0.824282	0.186131	0.184939	0.0298261	991	6.45289e-10	4.27357e-07																			-0.000124316	-0.000152048	0.0271703	748
seq.6457.50	Q9Y5H4	PCDHGA1	PCDHGA1	-0.0261209	-0.0111359	0.0723447	993	0.71813	0.926529	0.278008	0.103387	0.0856207	993	0.00120544	0.0211096	-0.0646713	-0.0275706	0.0728924	992	0.375178	0.78046	0.290169	0.10791	0.0867199	992	0.000850473	0.0188893																			-0.0505618	-0.0220709	0.0818146	749
seq.6442.6	Q86Y29	BAGE3	BAGE3	0.0229522	0.0343878	0.021178	991	0.278728	0.667691	-0.187105	-0.244375	0.0245138	991	5.3949e-14	7.86036e-11	0.049536	0.0742168	0.020817	990	0.0175204	0.290081	-0.196596	-0.256771	0.0247795	990	5.72313e-15	1.04232e-11																			0.0884535	0.148602	0.02169	748
seq.11572.4	P50570	DNM2	DNM2	0.0298666	0.0177166	0.0175711	993	0.0894887	0.437827	0.070348	0.0364016	0.0208153	993	0.000754066	0.0147275	0.0210464	0.0124845	0.0177153	992	0.235106	0.676237	0.0663904	0.0343538	0.0210759	992	0.00168119	0.0302408																			0.0263115	0.0154707	0.0205293	749
seq.6420.4	Q9NX18	SDHAF2	SDHAF2	0.0267602	0.0509703	0.0125068	987	0.0326274	0.301445	-0.0493181	-0.0818387	0.0148593	987	0.000936409	0.0175366	0.0343028	0.0653367	0.0125899	986	0.00655148	0.185474	-0.0558947	-0.0927518	0.0150066	986	0.000206657	0.00684233																			0.0323269	0.060158	0.014807	745
seq.11608.5	Q9GZQ8	MAP1LC3B	MAP1LC3B	0.0160799	0.0143453	0.015246	992	0.291821	0.680859	0.072029	0.0560652	0.018	992	6.75929e-05	0.00247444	0.00662168	0.0059074	0.015334	991	0.66596	0.913227	0.0707771	0.0550908	0.0182393	991	0.000111141	0.0044244																			0.00790776	0.00697952	0.0176912	748
seq.6390.18	P0C0P6	NPS	NPS	0.0173167	0.0287303	0.0189986	991	0.36227	0.735881	-0.166797	-0.241243	0.0219953	991	7.73533e-14	9.39198e-11	0.0409316	0.06791	0.0186864	990	0.0287242	0.34615	-0.174639	-0.252586	0.0222433	990	1.06598e-14	1.55314e-11																			0.0777913	0.144468	0.0195578	748
seq.11615.16	Q9UN19	DAPP1	DAPP1	0.0335709	0.0248578	0.0254336	993	0.187158	0.578362	0.157711	0.101868	0.0298685	993	1.58529e-07	3.77965e-05	0.0129415	0.00958263	0.025435	992	0.611	0.895421	0.155278	0.100296	0.03026	992	3.45803e-07	9.33029e-05																			0.0039358	0.00284244	0.0301665	749
seq.6368.9	Q9H114	CSTL1	CSTL1	-0.0049587	-0.0026956	0.0290375	992	0.86444	0.966459	0.11826	0.0560118	0.0343798	992	0.000606355	0.0125849	-0.0210887	-0.011464	0.0292367	991	0.470889	0.836489	0.122208	0.0578818	0.034821	991	0.000468943	0.0120716																			-0.00802711	-0.00436443	0.034392	749
seq.12432.23	Q9HB71	CACYBP	CACYBP	0.0196419	0.0107309	0.0216822	993	0.36521	0.739413	0.100402	0.0478489	0.0256085	993	9.43702e-05	0.00318281	0.00646443	0.00353172	0.0218092	992	0.766981	0.948419	0.0991866	0.0472696	0.0259464	992	0.000140197	0.00536543																			-0.00181017	-0.000979025	0.0257355	749
seq.14684.17	P17655	CAPN2	CAPN2	0.00235057	0.00293313	0.0233983	992	0.92	0.979648	-0.082493	-0.0896868	0.0277394	992	0.00301197	0.039323	0.0135542	0.0169134	0.0235949	991	0.565792	0.880902	-0.0850255	-0.0924402	0.0280968	991	0.00254074	0.0400009																			0.0318754	0.0405597	0.0260633	749
seq.24694.158	O14745	SLC9A3R1	SLC9A3R1	0.0369507	0.02647	0.0219656	993	0.0928436	0.444977	0.123218	0.076998	0.0258759	993	2.20312e-06	0.000236026	0.0211079	0.0151208	0.0220278	992	0.338175	0.752245	0.119249	0.0745177	0.0262064	992	6.01799e-06	0.000664258																			0.022887	0.0162978	0.0252244	749
seq.18309.18	O75390	CS	CS	0.0608451	0.0409792	0.0274499	993	0.0268771	0.282312	0.155404	0.0913009	0.0323642	993	1.81487e-06	0.000213248	0.0412288	0.0277676	0.0275328	992	0.134595	0.563197	0.147652	0.0867462	0.0327557	992	7.33562e-06	0.000752676																			0.0315406	0.0207701	0.032617	749
seq.18950.13	P15153	RAC2	RAC2	0.0303691	0.0198453	0.0220321	993	0.16839	0.556083	0.104317	0.0594643	0.0260269	993	6.58019e-05	0.00242104	0.0169331	0.0110653	0.02216	992	0.444974	0.822678	0.101133	0.0576492	0.0263638	992	0.000132918	0.00517811																			0.024822	0.0160074	0.0257131	749
seq.18930.28	O94813	SLIT2	SLIT2	0.0090879	0.0118058	0.0201645	987	0.652314	0.898949	0.0895384	0.101337	0.023861	987	0.000185288	0.00523188	-0.00283257	-0.00367971	0.0202881	986	0.888991	0.972867	0.0900707	0.101939	0.0241754	986	0.000205817	0.00684233																			-0.00216723	-0.00290345	0.0228455	745
seq.18909.11	Q96B26	EXOSC8	EXOSC8	-0.00480128	-0.00666228	0.0186105	986	0.79647	0.948489	-0.0778895	-0.0944409	0.0219867	986	0.000414798	0.0093147	0.0058564	0.00812636	0.0187449	985	0.754782	0.945262	-0.0790061	-0.0957948	0.0222852	985	0.00041072	0.0108873																			0.0184701	0.0235874	0.0236354	743
seq.18842.24	P62837	UBE2D2	UBE2D2	-0.000354433	-0.000899495	0.0104092	987	0.972844	0.995125	-0.0392736	-0.0870456	0.0122994	987	0.00145187	0.023715	0.00507451	0.0128783	0.0104955	986	0.628852	0.901987	-0.0402394	-0.089186	0.0124652	986	0.00128712	0.0250045																			0.011086	0.0268016	0.0131357	745
seq.13967.14	Q16881	TXNRD1	TXNRD1	3.50341e-05	2.85048e-05	0.0147169	992	0.998101	0.998868	-0.0632054	-0.0448682	0.0173879	992	0.000292236	0.00731595	0.00866266	0.0070482	0.0148114	991	0.558771	0.877901	-0.064836	-0.0460257	0.0176157	991	0.000245253	0.00783627																			0.00336545	0.00271095	0.0165326	748
seq.18821.9	P0C0L4	C4A	C4A_1	0.005823	0.00512043	0.0363673	992	0.872822	0.96756	-0.153482	-0.117753	0.0430006	992	0.000375098	0.00870251	0.0269432	0.0236924	0.0366076	991	0.461904	0.830621	-0.158563	-0.121652	0.0435612	991	0.000286715	0.00859555																			0.0370932	0.0329975	0.0412086	748
seq.18432.32	P11234	RALB	RALB	-0.0128423	-0.00686586	0.0340256	992	0.705933	0.92292	0.161715	0.0754325	0.040148	992	6.0557e-05	0.00230885	-0.0353459	-0.0188969	0.0341866	991	0.301429	0.724028	0.168397	0.0785497	0.0406636	991	3.74871e-05	0.00222027																			-0.0393797	-0.0212308	0.0395078	748
seq.18383.9	Q00688	FKBP3	FKBP3	0.0405732	0.0342333	0.0201209	993	0.0440199	0.335485	0.108987	0.0802154	0.0237361	993	4.96271e-06	0.000406217	0.0267623	0.0225805	0.0201977	992	0.185469	0.625036	0.103954	0.0765115	0.0240291	992	1.67063e-05	0.00130866																			0.023688	0.019634	0.0234309	749
seq.14073.31	P02790	HPX	HPX_1	1.45872e-05	5.99335e-05	0.00772329	992	0.998493	0.999042	0.0267717	0.0958356	0.00916764	992	0.00357674	0.0437925	-0.0035941	-0.0147668	0.00778966	991	0.644618	0.906536	0.0274434	0.0982399	0.00928608	991	0.00319734	0.0467524																			-0.0130976	-0.056156	0.00851624	749
seq.18332.17	O14810	CPLX1	CPLX1	0.0244392	0.0472954	0.0157785	989	0.121728	0.4934	0.0879774	0.148584	0.0185669	989	2.46946e-06	0.000246439	0.0129888	0.0251364	0.0158256	988	0.411987	0.804247	0.0855207	0.144435	0.0188097	988	6.12681e-06	0.000666176																			0.0071897	0.0149934	0.0171085	745
seq.18318.98	Q99963	SH3GL3	SH3GL3_1	0.0367155	0.0207939	0.0230942	993	0.112194	0.476743	0.0967791	0.0478124	0.0273381	993	0.000418552	0.00933325	0.0244692	0.0138582	0.0232703	992	0.293275	0.719916	0.0921779	0.0455393	0.0276846	992	0.000901831	0.0197293																			0.0330176	0.0183803	0.0272905	749
seq.18311.44	O00399	DCTN6	DCTN6	0.0108601	0.00818781	0.0258414	992	0.674386	0.908225	0.13516	0.0889074	0.0304391	992	9.99e-06	0.000637343	-0.00738843	-0.00557038	0.0259322	991	0.77577	0.950309	0.136557	0.0898263	0.0308454	991	1.06093e-05	0.000954185																			-0.00167379	-0.00129497	0.0295135	748
seq.18310.26	P63302	SELENOW	SELENOW	0.0101939	0.012693	0.0210238	992	0.627873	0.889564	-0.101589	-0.110404	0.0247965	992	4.52827e-05	0.00184873	0.0242174	0.0301545	0.0211097	991	0.251568	0.690349	-0.106116	-0.115323	0.0251045	991	2.58749e-05	0.00172934																			0.0329372	0.0411076	0.0231384	748
seq.14105.5	P29622	SERPINA4	SERPINA4_1	0.00886903	0.02723	0.0102625	989	0.38768	0.754133	0.0497199	0.132894	0.0121379	989	4.54251e-05	0.00184873	0.00237483	0.00729129	0.0103134	988	0.817933	0.959137	0.0492749	0.131704	0.0122965	988	6.60493e-05	0.00313077																			0.00102899	0.00315696	0.0117809	747
seq.17794.6	O15305	PMM2	PMM2	0.0365914	0.0193292	0.0262982	993	0.164415	0.549684	0.109679	0.0505395	0.0311234	993	0.000444475	0.00967169	0.0225843	0.01193	0.0264974	992	0.394242	0.791082	0.105432	0.0485826	0.0315239	992	0.000855178	0.0189361																			0.0256783	0.0134257	0.0310927	749
seq.18303.39	Q92686	NRGN	NRGN	0.0414277	0.0650344	0.0184873	993	0.0252543	0.276658	0.108806	0.148997	0.0217778	993	6.90727e-07	0.00010939	0.0276635	0.0434269	0.0185269	992	0.135715	0.565935	0.103604	0.141874	0.0220414	992	2.9627e-06	0.000449651																			0.0244196	0.0374407	0.0216278	749
seq.14114.18	Q8IYJ0	PIANP	PIANP_1	0.00265614	0.00402863	0.0187443	990	0.887343	0.970636	-0.0799681	-0.105607	0.0222017	990	0.0003316	0.00797828	0.013698	0.0207761	0.0188687	989	0.468032	0.83529	-0.0825715	-0.109045	0.0224947	989	0.000254805	0.0080011																			0.00905953	0.0141043	0.0206585	748
seq.18244.1	P20073	ANXA7	ANXA7_2	0.0419469	0.03369	0.0178747	993	0.0191355	0.254383	0.0834216	0.0584458	0.0211595	993	8.6287e-05	0.00296269	0.0316548	0.0254238	0.017993	992	0.0788381	0.487486	0.0774692	0.0542756	0.0214063	992	0.000310678	0.00913756																			0.0388665	0.0309102	0.0206707	749
seq.18236.3	Q3ZCW2	LGALSL	LGALSL	0.0244683	0.0161575	0.0241709	993	0.31164	0.695134	0.0896578	0.0516456	0.0286299	993	0.00178931	0.0274608	0.0128785	0.00850426	0.02438	992	0.59745	0.889799	0.0872362	0.0502506	0.0290049	992	0.00269926	0.0420265																			0.00900985	0.00582814	0.0284056	749
seq.14116.129	P26447	S100A4	S100A4_1	0.015995	0.0284618	0.0167299	990	0.339267	0.717448	-0.0744077	-0.115403	0.0198022	990	0.000181609	0.00518833	0.026436	0.0470406	0.0168151	989	0.116233	0.546558	-0.0793463	-0.123063	0.0200353	989	8.02109e-05	0.00360701																			0.0424636	0.0773885	0.0188015	747
seq.18226.148	P20674	COX5A	COX5A	0.0201139	0.0100205	0.0254711	993	0.429905	0.779807	0.0932323	0.0405164	0.0301677	993	0.00205408	0.0301388	0.00792556	0.0039484	0.025692	992	0.757779	0.947118	0.091742	0.0398688	0.0305657	992	0.00275404	0.0425067																			0.0250362	0.0124542	0.0293038	749
seq.18224.11	Q9HD42	CHMP1A	CHMP1A	0.0261902	0.0191909	0.0224091	993	0.242793	0.636469	0.0996114	0.0636707	0.0264905	993	0.000179646	0.00515245	0.0132883	0.00973705	0.0225574	992	0.555936	0.877807	0.0971127	0.0620735	0.0268366	992	0.000311066	0.00913756																			0.00538806	0.00388453	0.0262808	749
seq.18183.3	Q5SW96	LDLRAP1	LDLRAP1	0.04259	0.026312	0.0252532	993	0.0920104	0.444198	0.122921	0.0662439	0.0298328	993	4.09865e-05	0.00171602	0.0269322	0.0166387	0.0253935	992	0.289133	0.717417	0.117856	0.0635147	0.0302106	992	0.000102187	0.00422806																			0.0305699	0.0185242	0.0301287	749
seq.18178.13	P49591	SARS1	SARS1	-0.0206499	-0.0375257	0.010332	990	0.0459198	0.341791	-0.040001	-0.0634686	0.0122375	990	0.00111756	0.0200528	-0.0157215	-0.0285697	0.0104218	989	0.13174	0.557576	-0.0370472	-0.0587819	0.0123854	989	0.00284775	0.0434924																			-0.0133308	-0.0241627	0.0118926	746
seq.18175.65	Q99536	VAT1	VAT1	-0.00150227	-0.00157634	0.0286735	993	0.958227	0.991976	-0.200828	-0.183823	0.0335122	993	2.88418e-09	1.31321e-06	0.0258239	0.027097	0.0285298	992	0.365604	0.772904	-0.205684	-0.188268	0.0339419	992	1.93227e-09	1.08282e-06																			0.0202365	0.0213974	0.0330101	749
seq.18166.4	P62745	RHOB	RHOB	-0.018548	-0.0369772	0.011402	992	0.104112	0.463042	-0.0437474	-0.0760145	0.0135225	992	0.00125599	0.0214787	-0.0129912	-0.0258991	0.0115047	991	0.259084	0.695022	-0.0412676	-0.0717057	0.0136979	991	0.00265508	0.041571																			-0.0143401	-0.0285576	0.0127359	749
seq.17826.341	P29692	EEF1D	EEF1D	0.037241	0.0309272	0.02257	993	0.0992549	0.456655	0.134124	0.0971629	0.0265492	993	5.20423e-07	8.61656e-05	0.0199195	0.0165424	0.0226026	992	0.378372	0.782985	0.130379	0.0944494	0.0268902	992	1.44301e-06	0.000256398																			0.00920534	0.00752531	0.0264294	749
seq.17818.22	Q9Y2Z0	SUGT1	SUGT1	0.0333895	0.0286675	0.0165666	993	0.044124	0.335887	0.088226	0.0660769	0.01955	993	7.16193e-06	0.000525707	0.0222234	0.0190805	0.0166354	992	0.181884	0.620621	0.0840471	0.0629471	0.0197911	992	2.37314e-05	0.00161573																			0.020699	0.0175029	0.0194747	749
seq.19117.3	Q96A00	PPP1R14A	PPP1R14A	0.0629807	0.0354269	0.02973	993	0.0343868	0.307615	0.13191	0.0647256	0.0352015	993	0.000189069	0.00525713	0.0466206	0.0262242	0.0299438	992	0.119805	0.55049	0.123143	0.060424	0.0356241	992	0.000569938	0.0139329																			0.0568242	0.0315851	0.0348082	749
seq.19126.4	Q9NQG5	RPRD1B	RPRD1B	-0.0275568	-0.0843053	0.0104164	989	0.00828579	0.177993	-0.0475686	-0.126781	0.0123579	989	0.000126082	0.00387555	-0.0217261	-0.0664674	0.0104936	988	0.0386718	0.379682	-0.043431	-0.115753	0.0124982	988	0.00053308	0.0131644																			-0.0344134	-0.111891	0.0112828	744
seq.19127.1	O14558	HSPB6	HSPB6	0.00128223	0.00150359	0.0210621	993	0.951468	0.988653	0.079978	0.0818108	0.0249287	993	0.00137811	0.0227654	-0.00958263	-0.011237	0.0212291	992	0.651806	0.90809	0.0817799	0.083654	0.0252562	992	0.00124356	0.0246848																			-0.01002	-0.0122426	0.0228046	748
seq.13963.7	Q9H0E2	TOLLIP	TOLLIP	0.0388442	0.0225175	0.0224246	993	0.083546	0.427336	0.0839027	0.0424272	0.0265858	993	0.00164806	0.0258752	0.0284069	0.0164672	0.0226245	992	0.209564	0.650439	0.0785611	0.0397261	0.0269164	992	0.00359424	0.0499696																			0.0344606	0.0195999	0.0267855	749
seq.19579.5	P59665	DEFA1	DEFA1_1	0.000950899	0.00309846	0.00906836	988	0.916509	0.978975	-0.0331012	-0.0941134	0.010739	988	0.00211077	0.0306926	0.00546707	0.0178142	0.00914211	987	0.549971	0.87498	-0.0341256	-0.097026	0.0108782	987	0.00175707	0.0309934																			0.00969405	0.029132	0.0114334	746
seq.19578.19	O60496	DOK2	DOK2_2	0.037033	0.0248868	0.0243457	993	0.128546	0.501852	0.1106	0.0648352	0.0287846	993	0.000129605	0.00396712	0.0229116	0.015397	0.0245044	992	0.350016	0.761706	0.106292	0.0623096	0.0291529	992	0.000280173	0.00846913																			0.0188631	0.0123952	0.0287406	749
seq.19553.14	Q16623	STX1A	STX1A_1	0.00784979	0.014545	0.0162252	988	0.628633	0.889564	0.0616557	0.0995452	0.0192315	988	0.00138921	0.0228969	-0.00027623	-0.000511832	0.016354	987	0.986527	0.995547	0.0617074	0.0996286	0.0194824	987	0.00158567	0.0289514																			-0.00788992	-0.0151735	0.0179106	746
seq.13944.3	P0DMM9	SULT1A3	SULT1A3	0.0402369	0.0193299	0.0285753	993	0.159414	0.544971	0.133177	0.0558092	0.0337665	993	8.57469e-05	0.00296269	0.0231214	0.0111076	0.0287488	992	0.421442	0.81115	0.128829	0.0539872	0.0342024	992	0.000175185	0.00613568																			0.0426965	0.0204318	0.0329578	749
seq.19372.7	Q7Z553	MDGA2	MDGA2	0.0270548	0.0293988	0.0257897	993	0.294408	0.682146	-0.0908071	-0.0860754	0.0305634	993	0.00303876	0.039478	0.0401213	0.0435974	0.025999	992	0.123105	0.550982	-0.0983516	-0.0932267	0.030931	992	0.00151991	0.0281326																			0.0637841	0.0708659	0.0291349	749
seq.19371.18	Q15691	MAPRE1	MAPRE1_2	0.0482598	0.0270811	0.0244887	993	0.049036	0.347836	0.143774	0.0703776	0.0288323	993	7.25164e-07	0.0001124	0.0299059	0.0167818	0.0245375	992	0.223216	0.665628	0.13815	0.0676249	0.0291922	992	2.54042e-06	0.000393765																			0.0369521	0.020592	0.028528	749
seq.19341.36	Q9BR61	ACBD6	ACBD6_2	0.0105101	0.0210778	0.0142907	993	0.462242	0.799891	0.0781354	0.136691	0.0168246	993	3.8738e-06	0.000357223	0.000132721	0.000266171	0.0143291	992	0.992612	0.998643	0.0781104	0.136648	0.0170473	992	5.19238e-06	0.000641126																			-0.0053308	-0.0106877	0.0163143	749
seq.19334.62	O95881	TXNDC12	TXNDC12_1	0.0407743	0.02705	0.0176327	993	0.0209578	0.260337	0.0931825	0.053925	0.020825	993	8.54272e-06	0.000576238	0.0291221	0.0193198	0.0177121	992	0.100454	0.527478	0.0877064	0.0507559	0.0210721	992	3.42547e-05	0.00206236																			0.0310963	0.0202322	0.0207459	749
seq.19333.4	P61978	HNRNPK	HNRNPK	0.0148466	0.0114766	0.0177969	993	0.404357	0.76712	-0.0603987	-0.0407275	0.0210935	993	0.00427964	0.0491754	0.0234568	0.0181324	0.0179494	992	0.191574	0.633506	-0.0648095	-0.0437018	0.0213544	992	0.00246849	0.0395236																			0.023038	0.017408	0.0208283	749
seq.13959.7	P28838	LAP3	LAP3_1	0.0207009	0.0143704	0.0211886	993	0.328814	0.710602	0.0823214	0.0498502	0.0250845	993	0.00106752	0.0192497	0.0100143	0.00695187	0.0213615	992	0.639314	0.905571	0.0804383	0.0487099	0.0254138	992	0.00159728	0.0290904																			0.00573393	0.00391572	0.0247825	749
seq.19295.32	P36873	PPP1CC	PPP1CC	0.0599693	0.040891	0.0239879	993	0.0125802	0.216284	0.125768	0.0748074	0.0283484	993	1.01635e-05	0.000638288	0.0443688	0.0302535	0.0241026	992	0.065945	0.455391	0.117425	0.0698449	0.0286748	992	4.56417e-05	0.00246296																			0.0488652	0.0327507	0.0283189	749
seq.19293.6	O75436	VPS26A	VPS26A	0.0211881	0.0167603	0.0159955	993	0.185599	0.57696	0.0681591	0.0470314	0.0189234	993	0.000331617	0.00797828	0.0124437	0.00984328	0.0161118	992	0.4401	0.820402	0.0658192	0.0454168	0.0191682	992	0.000619856	0.0147475																			0.00428972	0.00332882	0.0186007	749
seq.19274.80	Q13424	SNTA1	SNTA1_1	0.038815	0.0210193	0.0243498	993	0.111241	0.47501	0.109095	0.0515345	0.0287986	993	0.000160857	0.00468736	0.0249444	0.013508	0.0245143	992	0.309143	0.730019	0.104404	0.0493188	0.0291646	992	0.000360473	0.00998496																			0.0320551	0.0171337	0.0285072	749
seq.19270.26	P54577	YARS1	YARS1	0.0382429	0.0268853	0.0230262	993	0.0970606	0.453261	0.127131	0.0779633	0.027134	993	3.18437e-06	0.000309308	0.0219	0.015396	0.023099	992	0.343311	0.756057	0.123013	0.0754379	0.0274808	992	8.47378e-06	0.00083263																			0.0195051	0.0135597	0.0270268	749
seq.19263.147	P06730	EIF4E	EIF4E	0.031043	0.0357574	0.0167465	993	0.0640782	0.382479	0.109368	0.109892	0.0196536	993	3.37608e-08	9.83789e-06	0.016936	0.0195081	0.0167299	992	0.311632	0.731626	0.106183	0.106692	0.0199036	992	1.18446e-07	3.92219e-05																			0.0105782	0.0121711	0.0191044	749
seq.19259.176	P05198	EIF2S1	EIF2S1	0.0233708	0.0157346	0.0190422	993	0.219996	0.611727	0.0701927	0.0412238	0.0225619	993	0.00191707	0.0286773	0.0144052	0.00969843	0.0192101	992	0.453507	0.82719	0.0674839	0.039633	0.0228542	992	0.00322325	0.0469628																			0.0187663	0.0124996	0.02232	749
seq.19250.50	Q99417	MYCBP	MYCBP	0.0540943	0.0311477	0.0238222	993	0.0233757	0.268571	0.109191	0.0548451	0.0282027	993	0.000115161	0.00361615	0.040602	0.0233788	0.023985	992	0.0908061	0.514634	0.101557	0.0510103	0.0285349	992	0.000389861	0.0105823																			0.0401127	0.0226646	0.028318	749
seq.19236.24	P53999	SUB1	SUB1	-0.0323239	-0.0458301	0.0217382	984	0.137344	0.515254	-0.0804666	-0.0996622	0.0257249	984	0.00181195	0.0276679	-0.0222176	-0.031501	0.0219279	983	0.311209	0.731626	-0.0763146	-0.0945196	0.0260489	983	0.00347172	0.0492022																			-0.0273168	-0.0362416	0.0264114	743
seq.19225.11	Q8WV28	BLNK	BLNK	-0.00626134	-0.0186966	0.0104632	984	0.549701	0.852723	-0.0384451	-0.100073	0.0124076	984	0.00200016	0.0294962	-0.00114423	-0.00341671	0.0105548	983	0.913694	0.979438	-0.0382277	-0.0995073	0.0125748	983	0.00242818	0.0393095																			-0.00706383	-0.0203557	0.0125311	742
seq.19224.5	O14602	EIF1AY	EIF1AY	0.0161638	0.0136596	0.0167149	993	0.333765	0.714721	0.0655909	0.0483517	0.0197859	993	0.000949473	0.0176903	0.00764063	0.00645688	0.0168495	992	0.650314	0.90809	0.0641542	0.0472926	0.0200458	992	0.00141603	0.0265871																			0.00667176	0.00556105	0.0196121	749
seq.19222.124	P61020	RAB5B	RAB5B	0.0295724	0.0222411	0.0183158	993	0.106719	0.466302	0.102927	0.0675266	0.021573	993	2.10664e-06	0.000234586	0.0163054	0.0122631	0.018366	992	0.374863	0.78025	0.0998613	0.065515	0.02185	992	5.48347e-06	0.000647134																			0.0142504	0.0106742	0.0209611	749
seq.19207.119	P55263	ADK	ADK	-0.0221594	-0.0280457	0.0167361	989	0.185792	0.57696	-0.0639384	-0.0706943	0.0197945	989	0.00127822	0.0217059	-0.0139724	-0.0176839	0.0168796	988	0.408003	0.801586	-0.0613052	-0.067783	0.0200516	988	0.00229288	0.0379628																			-0.00793786	-0.0100562	0.0193467	745
seq.19202.10	Q06187	BTK	BTK_1	0.0434967	0.033738	0.0245075	993	0.076232	0.408646	0.124193	0.0840302	0.0289356	993	1.94355e-05	0.00100417	0.0276888	0.0214767	0.0246281	992	0.261169	0.69671	0.118987	0.0805073	0.0293001	992	5.27202e-05	0.00272388																			0.0221962	0.0167183	0.0292889	749
seq.19194.9	Q8TEA8	DTD1	DTD1	0.0722899	0.0474933	0.0238088	993	0.00245774	0.0851891	0.117645	0.0674219	0.0282105	993	3.30859e-05	0.00146079	0.058112	0.0381787	0.0239553	992	0.0154501	0.273108	0.106717	0.0611595	0.0284996	992	0.000191139	0.0064765																			0.0671594	0.0432573	0.0279783	749
seq.19193.18	P61758	VBP1	VBP1	0.0211572	0.0429373	0.0137609	990	0.124493	0.496492	0.0623057	0.11025	0.0162778	990	0.000137495	0.00419102	0.0130284	0.0264403	0.0138599	989	0.347446	0.758352	0.0597968	0.105811	0.0164962	989	0.000303811	0.00907076																			0.0191156	0.0397934	0.0153349	747
seq.19173.5	Q8TCF1	ZFAND1	ZFAND1	0.0394405	0.0276553	0.0199057	993	0.0478253	0.344617	0.0884927	0.0541276	0.0235617	993	0.000182847	0.00520329	0.0283931	0.019909	0.0200468	992	0.156989	0.592265	0.0831537	0.0508619	0.0238496	992	0.000510657	0.0126967																			0.0373089	0.0258116	0.0233943	749
seq.19169.88	O43427	FIBP	FIBP	0.00203451	0.00131105	0.0170472	993	0.905026	0.975433	0.0599683	0.0337097	0.0201917	993	0.00305013	0.0395248	-0.00608457	-0.00392092	0.0171957	992	0.723533	0.934322	0.0611124	0.0343528	0.0204577	992	0.00288421	0.0438646																			0.00404382	0.00262537	0.0180561	749
seq.17814.8	O95861	BPNT1	BPNT1	0.00286027	0.00213998	0.0153896	993	0.852594	0.964144	0.0855389	0.0558265	0.018107	993	2.64417e-06	0.000260308	-0.00872187	-0.00652548	0.0154188	992	0.57175	0.883309	0.087179	0.0568969	0.0183437	992	2.30562e-06	0.000365139																			-0.00593705	-0.00441066	0.0169347	749
seq.17781.191	Q9H492	MAP1LC3A	MAP1LC3A	0.0196343	0.0217944	0.0169563	993	0.247167	0.640802	0.084658	0.081973	0.0200069	993	2.53695e-05	0.00122395	0.00860203	0.00954838	0.0170373	992	0.613745	0.895907	0.0830404	0.0804068	0.0202692	992	4.52925e-05	0.00246236																			0.0151005	0.0167933	0.0191056	749
seq.19601.15	Q96DX5	ASB9	ASB9	0.0213898	0.0217253	0.0245448	992	0.383713	0.75188	0.102817	0.0911456	0.0290229	992	0.000414619	0.0093147	0.00800914	0.00813477	0.0247182	991	0.745992	0.942673	0.101321	0.089819	0.029401	991	0.000592472	0.0142919																			0.00672042	0.00679144	0.0285729	748
seq.15503.15	O00292	LEFTY2	LEFTY2_1	-0.00640072	-0.00901878	0.0190784	993	0.737322	0.933644	0.0941656	0.11574	0.0225013	993	3.10567e-05	0.00141352	-0.0193956	-0.0273289	0.019154	992	0.31149	0.731626	0.0978128	0.120223	0.0227874	992	1.94081e-05	0.00142816																			-0.0244847	-0.0360976	0.0207869	749
seq.16057.6	P11717	IGF2R	IGF2R_1	-0.00455861	-0.00992833	0.0142295	993	0.74876	0.936111	0.0739048	0.140407	0.0167665	993	1.15743e-05	0.000702656	-0.0147456	-0.0321148	0.014272	992	0.301768	0.724028	0.0766775	0.145675	0.0169793	992	7.06062e-06	0.000734809																			-0.0327682	-0.0729788	0.0158682	749
seq.15678.71	Q9UBU2	DKK2	DKK2_1	0.0154407	0.0147256	0.0252707	993	0.541331	0.847156	0.103334	0.0859653	0.0298908	993	0.000569252	0.0119744	0.00175615	0.00167481	0.0254573	992	0.945016	0.986494	0.103004	0.0856906	0.0302865	992	0.000698205	0.0161988																			0.0230268	0.0222209	0.0282175	749
seq.15640.54	Q01995	TAGLN	TAGLN_1	0.0376684	0.0395767	0.0219782	993	0.0868591	0.431924	0.171464	0.157148	0.0256145	993	3.62549e-11	2.93464e-08	0.0152701	0.0160437	0.0218099	992	0.484001	0.843257	0.168592	0.154516	0.0259472	992	1.29026e-10	1.0444e-07																			0.00543971	0.00600852	0.0237895	749
seq.15627.83	P31749	AKT1	AKT1_1	0.0229753	0.0145952	0.0185506	993	0.215815	0.607109	0.0812365	0.0450168	0.0219356	993	0.000224448	0.00598024	0.0124948	0.00793739	0.0186779	992	0.503677	0.855051	0.078887	0.0437148	0.0222211	992	0.000403157	0.0107582																			0.0150938	0.00947267	0.0218047	749
seq.15613.16	P16233	PNLIP	PNLIP	0.0177622	0.0152222	0.0369681	993	0.630996	0.890256	0.131739	0.0984842	0.0437869	993	0.00269045	0.0362961	0.000266757	0.00022861	0.0372924	992	0.994294	0.999262	0.131689	0.0984467	0.0443666	992	0.00306757	0.0457424																			-0.00820897	-0.00751171	0.0398464	749
seq.14287.6	P51148	RAB5C	RAB5C	0.014202	0.0106396	0.017569	993	0.41908	0.774675	0.08076	0.0527773	0.020751	993	0.000106117	0.00349996	0.00356162	0.00266824	0.0176728	992	0.840325	0.96334	0.0800903	0.0523396	0.0210253	992	0.000147971	0.00549985																			-0.00416726	-0.00310037	0.0202944	749
seq.15582.25	O00602	FCN1	FCN1_1	0.0327746	0.049334	0.0199527	988	0.10078	0.45924	0.0875717	0.115219	0.0235697	988	0.000214236	0.0057804	0.0217108	0.0326802	0.0200904	987	0.280114	0.710312	0.0835131	0.109879	0.0238651	987	0.000487169	0.0123885																			0.0217884	0.0336644	0.0219785	744
seq.15562.24	P08236	GUSB	GUSB	-0.038621	-0.0275856	0.0401368	993	0.336166	0.71651	-0.144811	-0.0902264	0.0475514	993	0.00238536	0.0334824	-0.0198788	-0.0141987	0.0404936	992	0.623596	0.900076	-0.141073	-0.0878974	0.0481751	992	0.00348575	0.0492126																			-0.0270414	-0.0192692	0.0459929	749
seq.14583.49	O14793	MSTN	MSTN_2	0.018115	0.0444138	0.0125723	986	0.149938	0.534132	-0.0432763	-0.0927789	0.0148739	986	0.00370094	0.044638	0.0245562	0.0602061	0.0126767	985	0.0530171	0.43106	-0.0479255	-0.102746	0.0150459	985	0.00149151	0.0277185																			0.0273159	0.0633682	0.0154435	744
seq.15534.26	P40926	MDH2	MDH2_2	0.0586881	0.0363149	0.0260852	993	0.0246758	0.274447	0.143744	0.0775888	0.0307763	993	3.41553e-06	0.000327397	0.0406054	0.0251257	0.0261798	992	0.121215	0.550531	0.136109	0.0734674	0.031146	992	1.37312e-05	0.00114979																			0.035683	0.0217321	0.0307355	749
seq.15529.33	P21291	CSRP1	CSRP1	0.0363251	0.0293459	0.0232721	993	0.11887	0.488704	0.113435	0.0799395	0.027486	993	3.98359e-05	0.00167748	0.0217993	0.017611	0.023399	992	0.351753	0.762435	0.109336	0.0770508	0.0278378	992	9.17353e-05	0.00398286																			0.0185748	0.0147169	0.0274254	749
seq.15524.30	P15259	PGAM2	PGAM2	0.0161167	0.0102021	0.0272689	993	0.554636	0.8555	-0.118367	-0.0653613	0.0322293	993	0.000252854	0.00655532	0.0326581	0.0206732	0.0274294	992	0.234085	0.675699	-0.124508	-0.0687523	0.0326327	992	0.000144351	0.00542059																			0.0386329	0.0237601	0.0313122	749
seq.15511.37	O95502	NPTXR	NPTXR_1	-0.0503166	-0.0496441	0.0285863	993	0.0786877	0.413892	-0.250365	-0.215479	0.0331225	993	9.23293e-14	9.60885e-11	-0.0174913	-0.0172575	0.0282043	992	0.535291	0.871003	-0.247076	-0.212648	0.0335545	992	3.76209e-13	3.91526e-10																			0.000785453	0.000798657	0.031714	749
seq.15483.377	O00468	AGRN	AGRN	-0.0181301	-0.0282482	0.0197421	992	0.358661	0.73217	-0.0798688	-0.108612	0.0233462	992	0.000649193	0.0131371	-0.00771264	-0.012017	0.0198931	991	0.698318	0.925209	-0.0784204	-0.106643	0.0236531	991	0.00094818	0.0203761																			-0.00036129	-0.000572034	0.022379	748
seq.17778.19	Q13637	RAB32	RAB32	0.0239042	0.00996642	0.0294938	993	0.417858	0.773884	0.116257	0.0422824	0.0349059	993	0.000898522	0.016914	0.00867556	0.00361712	0.0297273	992	0.770472	0.94995	0.114626	0.0416891	0.0353666	992	0.00123039	0.0245572																			0.0105186	0.00432181	0.0347368	749
seq.14614.41	Q5T1S8	NCMAP	NCMAP	0.0294483	0.0463037	0.0179132	993	0.100504	0.45924	0.087397	0.119874	0.0211593	993	3.92547e-05	0.00166262	0.0182942	0.0287653	0.0180115	992	0.310023	0.730676	0.0839569	0.115156	0.0214283	992	9.53899e-05	0.00411193																			0.0215312	0.0335487	0.0209281	749
seq.15465.79	Q8N129	CNPY4	CNPY4	0.0175463	0.0100041	0.0226457	993	0.438632	0.785504	0.0867936	0.0431673	0.0268085	993	0.00124559	0.0213556	0.00616945	0.00351754	0.0228314	992	0.787049	0.953067	0.0856335	0.0425903	0.0271625	992	0.00166659	0.0300523																			0.0126962	0.0072399	0.0268688	749
seq.14623.26	P55854	SUMO3	SUMO3_1	0.0204308	0.0147344	0.0166793	993	0.220897	0.611875	0.0873413	0.0549466	0.0196639	993	9.92665e-06	0.000637343	0.00905322	0.00652905	0.0167449	992	0.588866	0.889078	0.085639	0.0538756	0.0199214	992	1.88618e-05	0.00140213																			0.00882705	0.00626185	0.019428	749
seq.15433.4	P12931	SRC	SRC_1	0.0523363	0.0242591	0.0278851	993	0.0608304	0.375894	0.14841	0.0600079	0.0328982	993	7.2163e-06	0.000525707	0.0334551	0.0155072	0.0279985	992	0.232417	0.674564	0.142119	0.0574642	0.0333098	992	2.17486e-05	0.00155332																			0.0455025	0.0210208	0.0323195	749
seq.15375.49	P15086	CPB1	CPB1_1	0.0142595	0.0118776	0.038167	993	0.708776	0.923691	0.146602	0.106522	0.0451714	993	0.00121178	0.0211333	-0.005351	-0.00445719	0.0384712	992	0.889406	0.972867	0.147608	0.107253	0.0457691	992	0.00130057	0.0250653																			-0.030848	-0.0268096	0.0420843	749
seq.15347.12	P02790	HPX	HPX_2	-0.00470651	-0.0144446	0.0103088	993	0.648093	0.898007	0.0363335	0.0972724	0.0122114	993	0.00299706	0.0391985	-0.00977786	-0.030009	0.0103955	992	0.347147	0.758148	0.0381722	0.102195	0.0123675	992	0.00208162	0.0352665																			-0.0226017	-0.0722296	0.0113153	749
seq.14662.6	P28698	MZF1	MZF1	-0.0175247	-0.0316196	0.0130847	991	0.180772	0.572077	0.0600971	0.0945595	0.0154587	991	0.000107986	0.00351195	-0.0263087	-0.0474685	0.0131485	990	0.0456765	0.404089	0.0651171	0.102458	0.0156379	990	3.39893e-05	0.00206236																			-0.0327357	-0.0586502	0.0147424	748
seq.15325.14	P17677	GAP43	GAP43	0.0734746	0.0309292	0.0330542	993	0.0264502	0.281146	0.167662	0.0615656	0.0390615	993	1.94199e-05	0.00100417	0.0525118	0.0221049	0.0332261	992	0.114325	0.542919	0.157787	0.0579398	0.039529	992	7.04402e-05	0.00326851																			0.0779174	0.0326893	0.0381792	749
seq.15321.8	Q6PUV4	CPLX2	CPLX2	0.0549596	0.0748571	0.0205738	991	0.00767886	0.172372	0.127762	0.15191	0.0242086	991	1.60836e-07	3.77965e-05	0.0389906	0.0531068	0.0205945	990	0.058615	0.440536	0.120457	0.143224	0.024483	990	1.01304e-06	0.000215395																			0.0372772	0.0536304	0.022096	747
seq.15314.49	Q9Y696	CLIC4	CLIC4_2	0.0333885	0.0214213	0.0177465	993	0.0602086	0.374647	0.0794413	0.0444599	0.0209998	993	0.000164248	0.00476712	0.0234194	0.0150254	0.0178696	992	0.190307	0.631805	0.0750375	0.0419953	0.0212595	992	0.000435293	0.0114069																			0.0130855	0.00824962	0.0209571	749
seq.15299.102	Q14696	MESD	MESD_1	0.0393006	0.0265475	0.0169326	993	0.0204881	0.259292	0.0797425	0.0469881	0.0200401	993	7.41903e-05	0.00267563	0.029442	0.019888	0.0170421	992	0.0843703	0.499886	0.0742062	0.0437259	0.0202749	992	0.00026551	0.00816135																			0.0328078	0.0218673	0.0198024	749
seq.15295.81	P01344	IGF2	IGF2_1	0.0162261	0.0126457	0.0392251	991	0.679208	0.910542	0.187197	0.127356	0.0462427	991	5.56483e-05	0.00217347	-0.00889623	-0.00693319	0.0394225	990	0.82151	0.9593	0.188868	0.128494	0.046854	990	5.98017e-05	0.00292386																			-0.0172229	-0.0133956	0.0449737	747
seq.14711.27	Q15828	CST6	CST6_1	0.0115927	0.0154522	0.0198889	993	0.56011	0.858138	0.0972938	0.113127	0.0234635	993	3.66293e-05	0.00158836	-0.00136739	-0.00182263	0.0199834	992	0.94546	0.986494	0.097551	0.113426	0.0237742	992	4.40855e-05	0.00241476																			-0.0192749	-0.0261755	0.0224266	749
seq.16588.10	P11021	HSPA5	HSPA5	-0.0047159	-0.00471161	0.0285207	991	0.868702	0.967002	0.126221	0.110086	0.0336596	991	0.000187126	0.00523805	-0.0220565	-0.0220364	0.0286875	990	0.442163	0.821331	0.130366	0.113701	0.0340953	990	0.000139757	0.00536543																			-0.0296495	-0.0293908	0.0328939	747
seq.16594.44	Q9NVQ4	FAIM	FAIM_2	-0.0185404	-0.0251529	0.0224925	988	0.409973	0.769955	-0.0823736	-0.0974771	0.0266563	988	0.00205614	0.0301388	-0.0077963	-0.0105769	0.0226875	987	0.731192	0.93698	-0.0809065	-0.095741	0.0270078	987	0.00280687	0.0430648																			-0.0231387	-0.030535	0.0263377	745
seq.16614.27	Q2MKA7	RSPO1	RSPO1_1	0.0296855	0.0342249	0.0206405	992	0.150689	0.535261	0.102012	0.102614	0.0243586	992	3.06559e-05	0.00141347	0.0165158	0.0190413	0.0207474	991	0.426199	0.813421	0.0989012	0.099485	0.0246744	991	6.57575e-05	0.00313077																			0.0319661	0.0385777	0.022882	748
seq.16616.137	P13929	ENO3	ENO3	-0.0426542	-0.0404543	0.0316139	989	0.177575	0.567756	-0.148835	-0.12319	0.0373373	989	7.20667e-05	0.00262503	-0.0238966	-0.0226642	0.0317801	988	0.452268	0.826794	-0.144445	-0.119557	0.0377991	988	0.000140991	0.00536543																			-0.0218347	-0.0203746	0.0371566	746
seq.14153.8	P52797	EFNA3	EFNA3_1	-0.0153011	-0.0303541	0.0146066	988	0.295105	0.682272	-0.079888	-0.138384	0.0171778	988	3.75832e-06	0.000351017	-0.00470628	-0.00933626	0.0146511	987	0.74811	0.943692	-0.0789969	-0.13684	0.0174081	987	6.37986e-06	0.000676567																			0.00953418	0.019469	0.016326	745
seq.17744.31	P62491	RAB11A	RAB11A	0.0571518	0.041624	0.0227283	993	0.0120749	0.212263	0.123588	0.0785171	0.0268407	993	4.67081e-06	0.000391113	0.0417762	0.0304258	0.0228211	992	0.0674614	0.459612	0.115732	0.0735263	0.0271503	992	2.2127e-05	0.00155482																			0.0401584	0.028882	0.0263205	749
seq.17739.1	Q16836	HADH	HADH	0.0498393	0.0247277	0.0295899	993	0.0924312	0.444605	0.122208	0.0528912	0.0350393	993	0.000508491	0.0109596	0.0344644	0.0170994	0.0298222	992	0.248097	0.687963	0.115727	0.0500864	0.0354794	992	0.00114477	0.0232945																			0.0269114	0.0131134	0.0348586	749
seq.17737.7	P26440	IVD	IVD	0.0397367	0.0201325	0.0283687	993	0.161609	0.547044	0.113527	0.050174	0.0335909	993	0.000753884	0.0147275	0.0252858	0.012811	0.0285973	992	0.376802	0.781965	0.108772	0.0480726	0.0340222	992	0.00143209	0.0268195																			0.0196865	0.00988784	0.0329354	749
seq.17734.13	O43768	ENSA	ENSA	0.0218475	0.012759	0.0207276	992	0.292126	0.680963	0.0964965	0.0491682	0.0244806	992	8.65641e-05	0.00296269	0.00924039	0.00539641	0.0208498	991	0.657726	0.911284	0.0947567	0.0482817	0.0248032	991	0.000141557	0.00536543																			0.0261206	0.0153756	0.0228203	748
seq.17697.2	Q8WZ82	OVCA2	OVCA2	0.0188427	0.0116222	0.0169968	993	0.267868	0.6628	0.0646357	0.0347768	0.0201293	993	0.00136507	0.0226527	0.0105183	0.00648769	0.0171404	992	0.539584	0.871482	0.0626579	0.0337127	0.0203919	992	0.00217936	0.0364981																			0.0156594	0.00958667	0.0197708	749
seq.17686.27	Q99426	TBCB	TBCB	0.0397978	0.0294513	0.0209514	993	0.0577844	0.3688	0.117184	0.0756461	0.0246926	993	2.38255e-06	0.00024381	0.0248502	0.0183897	0.0210154	992	0.2373	0.677935	0.112511	0.0726297	0.0250019	992	7.59674e-06	0.000768642																			0.02486	0.0181235	0.0246013	749
seq.17676.13	Q15642	TRIP10	TRIP10	0.0580883	0.0352212	0.0240749	993	0.0160102	0.237061	0.124592	0.0658992	0.0284523	993	1.3188e-05	0.000762494	0.0425999	0.02583	0.0241944	992	0.0785923	0.486858	0.116582	0.0616623	0.0287841	992	5.51631e-05	0.00283002																			0.0446615	0.0264478	0.0286714	749
seq.17675.17	Q9NPJ3	ACOT13	ACOT13	0.0685294	0.0345044	0.0294488	993	0.020162	0.258138	0.135244	0.0594006	0.0348674	993	0.000111882	0.00354374	0.051857	0.0261099	0.0296502	992	0.0806069	0.493035	0.125493	0.0551177	0.0352748	992	0.000391984	0.0105823																			0.0525909	0.0260697	0.0347992	749
seq.14156.33	P31946	YWHAB	YWHAB_2	0.058065	0.0290515	0.0203428	993	0.00440262	0.124314	0.0897179	0.0391568	0.0241336	993	0.000212405	0.00575723	0.0473279	0.0236794	0.020499	992	0.0211603	0.313957	0.0808183	0.0352726	0.0243877	992	0.000953317	0.0203885																			0.0507379	0.0251659	0.0240271	749
seq.17514.48	Q9UL25	RAB21	RAB21	0.0486007	0.0394018	0.0211398	993	0.0217108	0.260996	0.0904687	0.0639802	0.0250528	993	0.000320131	0.00785237	0.0375188	0.0304174	0.0213037	992	0.0785225	0.486858	0.0834137	0.0589908	0.025345	992	0.00103301	0.0213671																			0.02817	0.0224688	0.0248963	749
seq.17513.11	P50995	ANXA11	ANXA11	0.0415779	0.0314934	0.0224642	992	0.0644881	0.382479	0.119718	0.079008	0.0265338	992	7.19347e-06	0.000525707	0.0264545	0.0200381	0.0225509	991	0.241036	0.681866	0.114772	0.0757439	0.0268618	991	2.11735e-05	0.00152722																			0.0275587	0.0206508	0.0256063	749
seq.14203.3	P20073	ANXA7	ANXA7_1	0.0390053	0.0299003	0.0182013	993	0.0323558	0.300971	0.0805387	0.0538555	0.021553	993	0.000197028	0.00541641	0.0290306	0.022254	0.0183331	992	0.113625	0.541978	0.0750798	0.0502052	0.0218108	992	0.000600836	0.0143983																			0.0303421	0.0229604	0.021095	749
seq.17455.42	P15328	FOLR1	FOLR1	0.0276688	0.0369698	0.0216165	991	0.200851	0.592148	0.0888967	0.103654	0.0255775	991	0.000531826	0.0113617	0.01614	0.0215655	0.0217885	990	0.459017	0.828784	0.0858296	0.100077	0.0259162	990	0.00096046	0.0203885																			0.0273543	0.0370029	0.0239209	747
seq.17450.51	P12081	HARS1	HARS1	0.0394263	0.0286774	0.0203915	993	0.0534628	0.361196	0.0991006	0.0628787	0.0241011	993	4.24904e-05	0.00174883	0.0269332	0.0195903	0.0205086	992	0.189397	0.631805	0.0940361	0.0596653	0.024399	992	0.000123626	0.00484203																			0.0285085	0.0204677	0.0238625	749
seq.17447.52	Q6FHJ7	SFRP4	SFRP4_1	-0.0489003	-0.0650426	0.0229044	992	0.0330077	0.302436	-0.0979258	-0.113485	0.027175	992	0.000329521	0.00797828	-0.0369317	-0.0491231	0.0230751	991	0.109806	0.537594	-0.0910329	-0.105497	0.027493	991	0.000962753	0.0203885																			-0.0346841	-0.0482768	0.0250152	749
seq.17380.2	P61086	UBE2K	UBE2K	0.0305309	0.0293159	0.0163073	993	0.0614697	0.376661	0.0929413	0.0778476	0.0192099	993	1.51813e-06	0.000189063	0.0186491	0.0179069	0.0163499	992	0.254302	0.692601	0.0894345	0.0749104	0.0194515	992	4.82044e-06	0.000627087																			0.0201629	0.0192433	0.0188227	749
seq.17350.13	Q9UQN3	CHMP2B	CHMP2B	0.0132769	0.00811171	0.0231927	993	0.567141	0.861652	0.115452	0.0615309	0.0273526	993	2.6564e-05	0.00126483	-0.00211435	-0.0012918	0.0232955	992	0.9277	0.983311	0.11585	0.0617428	0.0277146	992	3.17112e-05	0.00197449																			0.00102689	0.000624115	0.0268582	749
seq.17347.80	Q96BJ3	AIDA	AIDA	0.0326053	0.0330919	0.0148348	993	0.0281866	0.28401	0.0692895	0.0613443	0.0175546	993	8.4685e-05	0.00295182	0.0239995	0.0243576	0.0149315	992	0.108305	0.535643	0.0647766	0.0573489	0.0177639	992	0.000279627	0.00846913																			0.0240173	0.0242141	0.0170205	749
seq.17337.1	P25490	YY1	YY1	-0.00258991	-0.003207	0.020829	990	0.90107	0.975309	-0.0800356	-0.086261	0.0246846	990	0.00122518	0.0213018	0.00813143	0.0100689	0.0209873	989	0.69851	0.925209	-0.0815529	-0.0878964	0.0250038	989	0.00114565	0.0232945																			-0.000386931	-0.000473475	0.0240702	748
seq.17320.19	Q9NRN7	AASDHPPT	AASDHPPT	0.000821972	0.000583439	0.0170007	993	0.961448	0.993072	0.0710863	0.0440148	0.0200996	993	0.000423862	0.00938085	-0.00884311	-0.00627687	0.0171161	992	0.605512	0.893225	0.0727492	0.0450444	0.0203629	992	0.000370406	0.0101827																			-0.0106468	-0.00746019	0.0202811	749
seq.17205.21	P20339	RAB5A	RAB5A	0.0108289	0.00686928	0.0169085	993	0.522035	0.837699	0.0810252	0.0448355	0.0199552	993	5.28542e-05	0.00211562	6.59374e-05	4.18273e-05	0.0169954	992	0.996905	0.999703	0.0810128	0.0448287	0.0202194	992	6.61824e-05	0.00313077																			0.000402147	0.000254934	0.0192263	749
seq.14271.23	Q9NRW1	RAB6B	RAB6B	0.0335601	0.0178791	0.0265199	993	0.206001	0.596468	0.100664	0.0467808	0.0314141	993	0.00139656	0.0229661	0.0207037	0.0110298	0.0267467	992	0.439076	0.81999	0.0967704	0.0449716	0.0318205	992	0.00241878	0.0392446																			0.0209664	0.0109622	0.0313637	749
seq.16908.5	P23515	OMG	OMG	-0.0673059	-0.0459695	0.044432	993	0.130139	0.503889	-0.488299	-0.290922	0.0506023	993	4.02422e-21	2.93165e-17	-0.00249539	-0.00170434	0.0430968	992	0.953838	0.989125	-0.48783	-0.290643	0.0512722	992	1.33696e-20	9.73978e-17																			0.00720557	0.00517664	0.0486649	749
seq.16890.37	Q8N6G6	ADAMTSL1	ADAMTSL1_1	0.0306404	0.0408019	0.0173946	993	0.0784635	0.413804	0.078446	0.0911238	0.0205766	993	0.000146104	0.00436216	0.0207365	0.0276135	0.0175123	992	0.236652	0.676614	0.0745467	0.0865944	0.0208343	992	0.000362863	0.0100131																			0.0275127	0.0373983	0.0194701	749
seq.16885.49	Q9UPY8	MAPRE3	MAPRE3_1	0.0390526	0.0565032	0.0203445	993	0.0551988	0.365167	0.138485	0.174784	0.0238471	993	8.54415e-09	3.27601e-06	0.0211834	0.0306491	0.0202989	992	0.296938	0.720804	0.134502	0.169756	0.0241496	992	3.28866e-08	1.27561e-05																			0.00918102	0.013157	0.0235574	749
seq.16805.5	O76074	PDE5A	PDE5A_1	0.0370389	0.029542	0.0236483	993	0.117611	0.487118	0.128888	0.0896745	0.0278706	993	4.24997e-06	0.000382235	0.0204257	0.0162914	0.0237279	992	0.389538	0.789151	0.125048	0.0870022	0.028229	992	1.04828e-05	0.000954185																			0.0106335	0.00832087	0.0277226	749
seq.19586.89	Q96E17	RAB3C	RAB3C	0.0265663	0.0141763	0.0300047	993	0.376153	0.746669	0.158003	0.0735478	0.0353569	993	8.77062e-06	0.000580854	0.00571771	0.00305107	0.0301122	992	0.849442	0.964042	0.156928	0.0730474	0.0358244	992	1.3101e-05	0.00112284																			0.00409981	0.0021585	0.0352451	749
seq.19615.213	Q9H0P0	NT5C3A	NT5C3A	0.00984556	0.00890271	0.0186881	990	0.598425	0.878405	-0.104708	-0.0825831	0.021981	990	2.18609e-06	0.000236026	0.0246929	0.0223282	0.0187185	989	0.187417	0.627663	-0.109447	-0.0863209	0.0222645	989	1.03484e-06	0.000215395																			0.0359615	0.0322513	0.0212096	747
seq.12434.25	P53990	IST1	IST1	-0.00677828	-0.00465919	0.0151492	993	0.65466	0.899678	0.0646966	0.0387924	0.0179075	993	0.000318066	0.00783232	-0.0157674	-0.0108381	0.0152432	992	0.301206	0.724028	0.0676616	0.0405702	0.0181349	992	0.000201526	0.00673448																			-0.00607902	-0.00415728	0.0178343	749
seq.12649.80	P40926	MDH2	MDH2_1	0.0479912	0.0409128	0.0234301	993	0.0407959	0.327671	0.141678	0.10536	0.0275694	993	3.32537e-07	6.21162e-05	0.029916	0.0255035	0.023461	992	0.20256	0.643395	0.136053	0.101176	0.0279115	992	1.26996e-06	0.000237223																			0.0221894	0.0185558	0.0274795	749
seq.23281.29	Q96BM9	ARL8A	ARL8A	0.0822589	0.0419803	0.0299354	993	0.00610682	0.148648	0.168579	0.0750481	0.0353467	993	2.12528e-06	0.000234586	0.0613962	0.0313331	0.0300408	992	0.0412411	0.390172	0.157034	0.0699085	0.0357395	992	1.23343e-05	0.0010826																			0.0686067	0.0345098	0.0352221	749
seq.23278.13	P52815	MRPL12	MRPL12	0.0256895	0.0129776	0.0248852	993	0.302173	0.688786	0.114325	0.0503799	0.0293987	993	0.000107445	0.00351003	0.0107698	0.00544063	0.0250359	992	0.667161	0.913227	0.1123	0.0494875	0.0297852	992	0.000172656	0.00612234																			0.0186648	0.00937916	0.0285025	749
seq.23265.15	O43399	TPD52L2	TPD52L2	0.0572708	0.037885	0.0253958	993	0.0243426	0.27409	0.151131	0.0872094	0.0299086	993	5.17217e-07	8.61656e-05	0.0381452	0.0252333	0.0254437	992	0.134139	0.562842	0.143958	0.0830703	0.0302703	992	2.26962e-06	0.000365139																			0.0409296	0.0268898	0.0293138	749
seq.12568.14	Q14145	KEAP1	KEAP1_1	0.018238	0.0400342	0.0145625	984	0.210726	0.601961	0.0610692	0.117102	0.0172092	984	0.000405512	0.00920298	0.010373	0.0227697	0.0146699	983	0.479678	0.841153	0.0591205	0.113365	0.0174328	983	0.000723199	0.0165676																			0.00696977	0.0185772	0.0137792	741
seq.22985.160	P18065	IGFBP2	IGFBP2_1	0.0746343	0.0565367	0.0367607	993	0.0425948	0.332211	0.227545	0.15036	0.0432258	993	1.7265e-07	3.81139e-05	0.0455416	0.0344985	0.0367861	992	0.216005	0.657584	0.218981	0.144702	0.0437644	992	6.65228e-07	0.00016711																			0.0410795	0.0318948	0.0420548	749
seq.22984.10	Q14240	EIF4A2	EIF4A2_2	0.0309251	0.0241041	0.0184602	993	0.0942037	0.447084	0.0831982	0.0565674	0.0218341	993	0.000147224	0.00437767	0.020381	0.0158856	0.0185843	992	0.273049	0.705126	0.0793658	0.0539617	0.0221097	992	0.000347357	0.00977026																			0.0123801	0.00954234	0.0216842	749
seq.12569.25	P48643	CCT5	CCT5	0.0566397	0.0358672	0.0346006	993	0.101956	0.461585	0.133897	0.073964	0.0410001	993	0.00112905	0.0201878	0.0398463	0.0252327	0.034896	992	0.253789	0.692155	0.126404	0.069825	0.0415157	992	0.00239039	0.0389575																			0.0244924	0.0156209	0.0392658	749
seq.22824.53	Q8NEY4	ATP6V1C2	ATP6V1C2	0.0519372	0.030893	0.0223468	993	0.0203185	0.258461	0.104262	0.0540983	0.026452	993	8.66237e-05	0.00296269	0.0390613	0.0232342	0.0224944	992	0.0827882	0.496071	0.0969173	0.0502871	0.0267616	992	0.000307719	0.00911274																			0.0453981	0.0265071	0.0264833	749
seq.12617.2	Q9Y6E0	STK24	STK24	0.0436609	0.0333108	0.0245939	993	0.0761583	0.408627	0.155377	0.103408	0.0288879	993	9.36069e-08	2.52565e-05	0.0236081	0.0180116	0.0245918	992	0.337289	0.751619	0.150938	0.100453	0.0292568	992	2.99642e-07	8.73157e-05																			0.020402	0.0152821	0.0288718	749
seq.12620.3	Q9NVA2	SEPTIN11	SEPTIN11	-0.00266215	-0.00446588	0.0120382	991	0.825028	0.955239	0.0509657	0.0746358	0.01422	991	0.000354733	0.00833623	-0.0096807	-0.0162398	0.0121158	990	0.424472	0.812688	0.0527849	0.0772999	0.0144037	990	0.000260789	0.00809185																			-0.0115643	-0.0197007	0.0136933	747
seq.12634.79	O75815	BCAR3	BCAR3_1	-0.0412505	-0.0522354	0.0204773	987	0.0442333	0.336367	-0.0832893	-0.0918214	0.0243292	987	0.000643791	0.0131006	-0.0309983	-0.039253	0.0206446	986	0.133541	0.56199	-0.0774524	-0.0853866	0.0246226	986	0.0017072	0.0306329																			-0.0252792	-0.0310584	0.0246929	746
seq.22527.4	Q53GG5	PDLIM3	PDLIM3	-0.0297315	-0.0222172	0.0335476	991	0.375698	0.746428	0.124607	0.0813134	0.0396869	991	0.00174099	0.0271006	-0.0473701	-0.0353978	0.0337985	990	0.161365	0.59454	0.133449	0.0870837	0.0401662	990	0.000925033	0.0200561																			-0.0530115	-0.0411563	0.0364776	747
seq.12643.4	P49407	ARRB1	ARRB1	0.0508618	0.0259784	0.0230351	993	0.0274711	0.283401	0.0911136	0.0405954	0.0273194	993	0.00088417	0.016687	0.03975	0.0203028	0.0232331	992	0.0874085	0.506148	0.083639	0.0372652	0.0276404	992	0.00254226	0.0400009																			0.0419613	0.0210868	0.0273974	749
seq.22479.64	Q9UHH9	IP6K2	IP6K2	-0.0372728	-0.0569738	0.0178671	986	0.0372245	0.31812	-0.0791416	-0.105896	0.0210996	986	0.000186501	0.00523805	-0.027585	-0.0421654	0.0179859	985	0.125424	0.553767	-0.07406	-0.0990965	0.0213439	985	0.000543318	0.0133719																			-0.0160487	-0.0231712	0.0217212	743
seq.21926.24	P51668	UBE2D1	UBE2D1_2	0.0116005	0.0103851	0.0224621	993	0.605658	0.881317	0.109111	0.085207	0.0265015	993	4.15443e-05	0.0017196	-0.00296962	-0.00265848	0.0225705	992	0.895351	0.973527	0.109669	0.0856431	0.0268521	992	4.77957e-05	0.00256023																			-0.0214867	-0.0196032	0.0249943	749
seq.12652.37	O43865	AHCYL1	AHCYL1	0.0428081	0.0231526	0.0217378	993	0.0491969	0.347961	0.11419	0.0538737	0.0256572	993	9.53165e-06	0.000619983	0.0283455	0.0153306	0.0218331	992	0.194493	0.636264	0.10886	0.051359	0.0259749	992	3.02535e-05	0.00191649																			0.0198527	0.010639	0.0250173	749
seq.12675.14	P14868	DARS1	DARS1	0.0354319	0.0279984	0.0194998	993	0.0695126	0.393473	0.0865111	0.0596326	0.0230747	993	0.000187664	0.00523805	0.0245519	0.0194009	0.0196368	992	0.211484	0.65243	0.0818943	0.0564502	0.0233618	992	0.00047617	0.0122144																			0.0247224	0.0191962	0.0231072	749
seq.22414.127	Q9UKI8	TLK1	TLK1	-0.00207835	-0.00341606	0.0152177	989	0.891395	0.97229	-0.0579356	-0.0830741	0.0180074	989	0.00133592	0.0222704	0.00570386	0.0093751	0.0153353	988	0.710015	0.929383	-0.0590001	-0.0846004	0.0182411	988	0.00125916	0.0247305																			0.00451136	0.00703149	0.0183592	746
seq.22365.52	Q9Y2D1	ATF5	ATF5_1	-0.000178542	-0.000376575	0.0151917	983	0.990625	0.997101	-0.0551852	-0.101732	0.017942	983	0.0021577	0.0311264	0.00737333	0.0155516	0.0153185	982	0.630385	0.901987	-0.0565714	-0.104288	0.0181785	982	0.00191203	0.0330074																			0.0241171	0.0466132	0.0190958	742
seq.22124.94	A2CJ06	DYTN	DYTN	0.0153988	0.0251724	0.0190365	992	0.418762	0.77448	0.090253	0.128723	0.0224747	992	6.37254e-05	0.00238072	0.00344574	0.00563273	0.0191417	991	0.85718	0.965858	0.0896023	0.127795	0.0227744	991	8.92396e-05	0.00394006																			-0.000729742	-0.0012143	0.0216628	748
seq.12691.44	P34897	SHMT2	SHMT2	0.0552538	0.0286361	0.0290974	993	0.0578639	0.3688	0.139223	0.0629416	0.0343974	993	5.57913e-05	0.00217347	0.0376992	0.0195381	0.029271	992	0.198069	0.640451	0.132134	0.0597367	0.0348237	992	0.000156975	0.0057178																			0.0318134	0.0162253	0.0341994	749
seq.12701.1	O60739	EIF1B	EIF1B	-0.0115594	-0.00681557	0.0204269	993	0.571597	0.864636	0.0772601	0.0397372	0.0241818	993	0.00144256	0.0236159	-0.0223829	-0.0131973	0.0205829	992	0.277101	0.708686	0.081469	0.0419019	0.0244874	992	0.000910183	0.0198523																			-0.0302508	-0.0176401	0.0241883	749
seq.22049.24	Q04917	YWHAH	YWHAH_1	0.0466688	0.0604233	0.0212411	993	0.0282442	0.284197	0.126476	0.142844	0.0250119	993	5.07983e-07	8.61656e-05	0.030631	0.0396588	0.0212799	992	0.150343	0.587341	0.120716	0.136338	0.0253167	992	2.13634e-06	0.00035371																			0.0214666	0.0273212	0.024582	749
seq.22041.26	Q13163	MAP2K5	MAP2K5	-0.0049507	-0.00324851	0.0228812	993	0.828747	0.955507	0.104923	0.0600567	0.027018	993	0.0001098	0.00352527	-0.0193742	-0.0127128	0.0230024	992	0.399841	0.79651	0.108566	0.062142	0.0273659	992	7.79556e-05	0.00354942																			-0.0201061	-0.0132176	0.0262505	749
seq.22033.32	P42768	WAS	WAS_1	0.0223038	0.01545	0.0175736	993	0.204681	0.594538	0.0769556	0.0465013	0.0207813	993	0.000224689	0.00598024	0.0123893	0.00858222	0.0176946	992	0.483981	0.843257	0.0746259	0.0450936	0.0210512	992	0.000410981	0.0108873																			0.0198411	0.0136523	0.0206373	749
seq.12704.26	Q8N5H7	SH2D3C	SH2D3C	-0.0165178	-0.0439975	0.0112472	990	0.142255	0.524191	-0.0416487	-0.0968625	0.0133082	990	0.00180201	0.0275791	-0.0112803	-0.0300467	0.0113455	989	0.320342	0.739676	-0.0395407	-0.0919598	0.0134761	989	0.00342216	0.0486923																			-0.00176199	-0.00456431	0.0133611	746
seq.21963.48	P98082	DAB2	DAB2	0.0414756	0.0254406	0.0257142	993	0.107074	0.466808	0.115614	0.0618614	0.0304117	993	0.0001525	0.00447969	0.0267848	0.0164295	0.025887	992	0.30107	0.724028	0.110578	0.0591665	0.0307977	992	0.000346282	0.00977026																			0.0204745	0.0122766	0.0306017	749
seq.12709.63	Q92522	H1-10	H1-10	-0.00612861	-0.00324775	0.0590662	992	0.917382	0.979213	-0.212693	-0.0983403	0.0699224	992	0.00241321	0.0337054	0.0227269	0.0120437	0.0595682	991	0.702894	0.927612	-0.216968	-0.100317	0.0708443	991	0.00225346	0.0374805																			-0.0105801	-0.00541582	0.069575	749
seq.12558.3	Q8TF42	UBASH3B	UBASH3B	0.0589885	0.0363822	0.0284169	993	0.0381669	0.321167	0.125079	0.0672945	0.0336475	993	0.000212587	0.00575723	0.0434568	0.0268027	0.0286236	992	0.129279	0.557275	0.116907	0.062898	0.0340534	992	0.00062148	0.0147475																			0.0433149	0.0259284	0.0339514	749
seq.12549.33	O60760	HPGDS	HPGDS	-0.00716886	-0.00918919	0.0218188	992	0.742555	0.934298	-0.0787701	-0.0880941	0.025841	992	0.00236268	0.0333944	0.00344047	0.00441007	0.022009	991	0.875812	0.969455	-0.0794208	-0.0888217	0.0261866	991	0.00248539	0.0395329																			0.00282089	0.00369222	0.024971	748
seq.23296.29	Q5T4F7	SFRP5	SFRP5	0.0469891	0.0610796	0.0229392	988	0.0407827	0.327671	0.108553	0.123337	0.02707	988	6.52714e-05	0.00242104	0.033471	0.0435078	0.0230759	987	0.147244	0.585042	0.102321	0.116257	0.0273939	987	0.000198329	0.006677																			0.0237433	0.032161	0.0254194	744
seq.2330.2	P48061	CXCL12	CXCL12_1	0.0240587	0.0493348	0.0154201	989	0.119029	0.489073	0.0580546	0.103819	0.0182759	989	0.00153643	0.0247084	0.0167876	0.0344246	0.0155539	988	0.280711	0.710312	0.0549078	0.0981917	0.0185055	988	0.00307857	0.0457424																			0.0273864	0.0581457	0.0171967	746
seq.24655.23	Q969X0	RILPL2	RILPL2	0.0323952	0.0172816	0.0257611	993	0.208859	0.60015	0.107732	0.0501329	0.0304812	993	0.000427561	0.00941022	0.0185458	0.00989346	0.0259535	992	0.475038	0.839354	0.104245	0.0485101	0.0308768	992	0.000763582	0.0173692																			0.0368417	0.0196949	0.0296019	749
seq.24648.8	Q14493	SLBP	SLBP	-0.0281217	-0.0266063	0.0165099	990	0.0888222	0.436233	-0.080184	-0.0662856	0.0194734	990	4.1472e-05	0.0017196	-0.0180529	-0.0170802	0.016595	989	0.276924	0.708686	-0.0768467	-0.0635268	0.0197117	989	0.000103308	0.00422806																			-0.0359113	-0.0327441	0.0210491	747
seq.12448.246	P30419	NMT1	NMT1_1	0.0272349	0.0162839	0.022781	993	0.232173	0.624486	0.101064	0.0527112	0.0269317	993	0.00018514	0.00523188	0.0141618	0.00846741	0.0229327	992	0.537022	0.871172	0.0984012	0.0513223	0.027283	992	0.000325588	0.00941233																			0.00917119	0.00539144	0.0270613	749
seq.24475.45	Q9UMY4	SNX12	SNX12	0.0363336	0.0260829	0.0180767	993	0.0447042	0.338944	0.102927	0.0644542	0.0213005	993	1.56388e-06	0.000189881	0.0232398	0.0166832	0.0181262	992	0.200102	0.642422	0.0985572	0.0617177	0.0215647	992	5.48363e-06	0.000647134																			0.0203313	0.0143029	0.02128	749
seq.14675.20	P23588	EIF4B	EIF4B	0.0262458	0.0194175	0.016168	993	0.104838	0.463303	0.0671253	0.0433205	0.0191424	993	0.000474106	0.0102794	0.0177719	0.0131482	0.0162934	992	0.27565	0.707308	0.0637835	0.0411638	0.0193842	992	0.00103536	0.0213671																			0.0230804	0.0170451	0.0187724	749
seq.24436.23	Q9Y2H0	DLGAP4	DLGAP4	0.025214	0.0133479	0.0235394	993	0.284367	0.673153	0.0959031	0.0442871	0.0278552	993	0.000599495	0.0124781	0.0127924	0.00677209	0.0237202	992	0.589799	0.889398	0.0934976	0.0431763	0.0282199	992	0.000955747	0.0203885																			0.0210247	0.0110128	0.0277523	749
seq.24435.1	Q05193	DNM1	DNM1	0.0572847	0.0325774	0.0279955	993	0.0409982	0.328572	0.133644	0.0662981	0.0331057	993	5.83327e-05	0.00224843	0.0405423	0.0230561	0.0281661	992	0.150352	0.587341	0.12602	0.0625162	0.0335091	992	0.000179292	0.0062495																			0.0630495	0.0352377	0.0325302	749
seq.24414.3	P11216	PYGB	PYGB	0.00725923	0.00466242	0.0275903	993	0.792522	0.947282	0.127773	0.0715869	0.0325739	993	9.36426e-05	0.00317296	-0.00996495	-0.00640024	0.0277407	992	0.719509	0.934002	0.129647	0.0726368	0.033003	992	9.14638e-05	0.00398286																			-0.0144543	-0.00915394	0.0317219	749
seq.24293.39	P22307	SCP2	SCP2_1	0.0261687	0.0170193	0.0237544	993	0.270888	0.6628	0.0877837	0.0498022	0.0281403	993	0.00186382	0.02817	0.0148778	0.00967612	0.0239618	992	0.53481	0.870827	0.0849861	0.0482151	0.0285074	992	0.00294133	0.0443163																			0.00277993	0.00177883	0.0276006	749
seq.24261.202	O43293	DAPK3	DAPK3	0.0124465	0.0102751	0.020322	993	0.54037	0.847156	-0.069587	-0.0501117	0.0240806	993	0.0039393	0.0462868	0.0222473	0.018366	0.0204967	992	0.278006	0.709094	-0.0737704	-0.0531243	0.0243849	992	0.00254836	0.0400103																			0.0203837	0.016533	0.023797	749
seq.24050.26	P49841	GSK3B	GSK3B_1	0.0270195	0.0139846	0.0216342	993	0.211985	0.603562	0.079647	0.0359596	0.025634	993	0.00194312	0.028889	0.0168592	0.00872587	0.0218254	992	0.440026	0.820402	0.0764768	0.0345283	0.0259656	992	0.00330164	0.0477548																			0.0165642	0.00843609	0.025766	749
seq.23967.8	Q9BTK6	PAGR1	PAGR1	0.0445176	0.0230761	0.0225117	993	0.0482573	0.345349	0.115014	0.0520062	0.0265854	993	1.67024e-05	0.000914863	0.0299866	0.0155438	0.0226222	992	0.185298	0.625036	0.109375	0.0494566	0.0269136	992	5.20633e-05	0.00270915																			0.0400613	0.0207577	0.0259907	749
seq.23949.12	P05556	ITGB1	ITGB1	-0.00863394	-0.00749594	0.0361844	990	0.811458	0.951181	0.126966	0.0960789	0.0428814	990	0.003141	0.0399737	-0.0261147	-0.0226726	0.0364923	989	0.474394	0.839029	0.13187	0.0997903	0.0434361	989	0.00246047	0.0395236																			-0.0402716	-0.035589	0.0405183	747
seq.23915.18	P51149	RAB7A	RAB7A	0.0536518	0.0442022	0.0243473	993	0.0277812	0.283401	0.121085	0.0870212	0.0287813	993	2.82094e-05	0.00130895	0.0385275	0.0317418	0.0244819	992	0.115872	0.545654	0.11384	0.0818146	0.029126	992	9.91573e-05	0.00418947																			0.0371451	0.0298311	0.0285365	749
seq.23703.8	Q96HC4	PDLIM5	PDLIM5	0.042168	0.032348	0.0203116	993	0.0381453	0.321167	0.115449	0.0772551	0.0239383	993	1.63758e-06	0.000195571	0.0275176	0.0211093	0.020369	992	0.177019	0.614915	0.110274	0.0737925	0.024233	992	6.01198e-06	0.000664258																			0.0260256	0.0198968	0.0232825	749
seq.23687.27	Q96BZ9	TBC1D20	TBC1D20	0.0439952	0.0233133	0.0265889	993	0.0983122	0.455891	0.100384	0.0464023	0.0315157	993	0.0014915	0.0241099	0.0314441	0.0166624	0.0268227	992	0.241359	0.681866	0.0944717	0.0436691	0.0319109	992	0.00314463	0.0464135																			0.0440614	0.0234989	0.0293331	749
seq.23673.9	P11182	DBT	DBT	0.0160803	0.00960445	0.02265	992	0.477904	0.811356	0.0883764	0.0459905	0.0268421	992	0.00102822	0.0188205	0.00455642	0.00272145	0.0228264	991	0.841826	0.96334	0.0875251	0.0455475	0.0271916	991	0.00132895	0.0254875																			0.00312019	0.00189245	0.025025	749
seq.23659.2	Q9Y6E2	BZW2	BZW2	0.053453	0.0301679	0.0253026	993	0.0348887	0.308662	0.10122	0.0498325	0.0299986	993	0.000769071	0.0149804	0.0410305	0.0231569	0.0255159	992	0.108146	0.535643	0.0935043	0.0460341	0.0303562	992	0.00212534	0.0358916																			0.0514088	0.0284377	0.0301329	749
seq.12453.161	Q9UBU9	NXF1	NXF1	-0.00531594	-0.0107892	0.0132288	983	0.687885	0.9166	-0.0561025	-0.0992091	0.0156584	983	0.000356457	0.0083498	0.00206568	0.0041925	0.0133132	982	0.876727	0.969455	-0.0564855	-0.0998865	0.0158595	982	0.00038626	0.010539																			0.000635807	0.00125095	0.0156775	742
seq.23560.154	Q9BYV8	CEP41	CEP41	0.0448548	0.0212928	0.0352435	992	0.203419	0.594137	0.186034	0.0770503	0.0415371	992	8.38049e-06	0.000573868	0.0205126	0.00973745	0.0353825	991	0.562222	0.879113	0.182156	0.075444	0.0420861	991	1.65604e-05	0.00130866																			0.0211767	0.010088	0.0410316	748
seq.12469.19	Q15691	MAPRE1	MAPRE1_1	0.0502013	0.0277882	0.0225283	993	0.0260795	0.279807	0.101537	0.0490281	0.0266749	993	0.000149597	0.00443013	0.0376522	0.0208418	0.022687	992	0.097303	0.523522	0.0944571	0.0456094	0.0269907	992	0.000486623	0.0123885																			0.0404952	0.0221409	0.0266328	749
seq.23387.18	O75663	TIPRL	TIPRL	0.028861	0.0285012	0.0131661	993	0.0286068	0.285389	0.065117	0.0560946	0.015565	993	3.12391e-05	0.00141352	0.0207277	0.0204693	0.01324	992	0.117778	0.548838	0.0612194	0.052737	0.0157517	992	0.000108441	0.00436458																			0.0188857	0.0184417	0.0153628	749
seq.12499.108	Q99962	SH3GL2	SH3GL2_1	0.0382911	0.0233239	0.023521	993	0.103852	0.463042	0.0912452	0.0484828	0.0278702	993	0.00109726	0.0197371	0.0268393	0.0163484	0.0237212	992	0.25814	0.695022	0.0861983	0.0458012	0.028221	992	0.00231533	0.0380749																			0.0288945	0.0172618	0.0279865	749
seq.23363.41	Q15366	PCBP2	PCBP2	-0.00297602	-0.00186465	0.025583	993	0.907416	0.976011	0.148067	0.0809275	0.0300714	993	9.93256e-07	0.00014477	-0.0232278	-0.0145536	0.0256005	992	0.36446	0.77183	0.152435	0.0833147	0.0304569	992	6.6087e-07	0.00016711																			-0.0272491	-0.0171083	0.0293831	749
seq.23359.25	Q15007	WTAP	WTAP	-0.0132863	-0.0252098	0.0154414	992	0.389758	0.755338	-0.0591483	-0.0979531	0.0182645	992	0.00124179	0.0213556	-0.00558434	-0.0105959	0.0155674	991	0.71988	0.934149	-0.0581025	-0.0962211	0.0185037	991	0.00173919	0.0308722																			-0.00565142	-0.0107512	0.0177502	748
seq.23329.52	P61018	RAB4B	RAB4B	0.0261504	0.0154303	0.0232486	993	0.260939	0.655272	0.118881	0.0611908	0.0274181	993	1.59982e-05	0.000894886	0.0106218	0.00626749	0.023349	992	0.649271	0.90809	0.116884	0.0601627	0.0277782	992	2.81287e-05	0.0018461																			0.00787808	0.00457091	0.0275354	749
seq.23304.1	Q9BS92	NIPSNAP3B	NIPSNAP3B	6.0846e-06	4.71743e-06	0.0410603	991	0.999882	0.999882	0.172512	0.116596	0.0485737	991	0.00040098	0.00915718	-0.0232535	-0.0180286	0.0413253	990	0.573771	0.884265	0.176847	0.119526	0.0491973	990	0.000340853	0.00966813																			-0.0383695	-0.0302017	0.0465558	748
seq.21933.7	P41226	UBA7	UBA7	0.0434305	0.0314758	0.0255674	993	0.0896951	0.438291	0.128794	0.081424	0.0301862	993	2.17404e-05	0.00109227	0.0269939	0.0195636	0.0256946	992	0.293713	0.719916	0.123718	0.0782149	0.0305688	992	5.58674e-05	0.00284611																			0.017593	0.0124178	0.0304362	749
seq.12804.5	Q9UKD1	GMEB2	GMEB2	0.0135029	0.0170678	0.0210165	988	0.520703	0.836824	-0.0830187	-0.0914685	0.0248675	988	0.000873974	0.0165765	0.0255049	0.0322384	0.0211795	987	0.228793	0.671683	-0.0879448	-0.096896	0.0251962	987	0.000503619	0.0126078																			0.0118694	0.0145441	0.0241253	746
seq.13940.19	Q16666	IFI16	IFI16_2	-0.0433487	-0.0463691	0.0277013	988	0.117936	0.487118	-0.102905	-0.0960476	0.0328154	988	0.00176403	0.0274008	-0.0305457	-0.032674	0.0279406	987	0.274556	0.706997	-0.0972178	-0.0907394	0.0332219	987	0.00350865	0.0494401																			-0.0679007	-0.0666612	0.0342817	747
seq.13622.16	Q15172	PPP2R5A	PPP2R5A	0.0565555	0.0407766	0.0182556	993	0.00200316	0.075609	0.0983086	0.0618304	0.0215992	993	5.98575e-06	0.000484514	0.0446091	0.0321632	0.0183409	992	0.0151828	0.270431	0.0899203	0.0565546	0.0218202	992	4.08772e-05	0.00234481																			0.0467341	0.0331745	0.0213025	749
seq.13544.9	Q92619	ARHGAP45	ARHGAP45	0.0474983	0.0328864	0.0247758	993	0.0555085	0.365623	0.112928	0.0682046	0.029312	993	0.000124356	0.00385264	0.0333279	0.0230753	0.0249419	992	0.181784	0.620568	0.106661	0.0644195	0.0296734	992	0.000341006	0.00966813																			0.0317953	0.0215557	0.0292617	749
seq.21182.8	Q8WW01	TSEN15	TSEN15	0.054909	0.0647209	0.0259662	985	0.034712	0.308206	0.158665	0.163454	0.0304976	985	2.39126e-07	4.83898e-05	0.0346275	0.0408152	0.0259926	984	0.1831	0.621567	0.152152	0.156745	0.0308751	984	9.74316e-07	0.000215088																			0.0343918	0.0436654	0.0279423	742
seq.21163.21	Q9NVG8	TBC1D13	TBC1D13	-0.00416699	-0.00245802	0.0184607	993	0.821463	0.953987	0.0750095	0.038597	0.0218338	993	0.000615997	0.0126975	-0.0144945	-0.00854998	0.0185897	992	0.435751	0.818822	0.0777351	0.0399994	0.0221161	992	0.000459864	0.0118798																			-0.0147247	-0.00866069	0.021361	749
seq.13565.2	Q08999	RBL2	RBL2	-0.0143233	-0.016684	0.0244516	993	0.558155	0.857905	0.106621	0.108336	0.0288976	993	0.000236798	0.0062053	-0.0292183	-0.034034	0.024594	992	0.235107	0.676237	0.112115	0.113919	0.0292594	992	0.00013523	0.00524017																			-0.0350874	-0.0420089	0.0272554	749
seq.13594.158	Q9UJY5	GGA1	GGA1	0.030487	0.020124	0.0164786	993	0.0645956	0.382585	0.084759	0.0488045	0.0194532	993	1.45515e-05	0.000834709	0.019719	0.0130162	0.016556	992	0.23392	0.675699	0.081051	0.0466694	0.0196967	992	4.19398e-05	0.00235024																			0.0234844	0.0153949	0.0190998	749
seq.20999.12	P46777	RPL5	RPL5	-0.050754	-0.0422124	0.0264446	992	0.0552388	0.365167	-0.121506	-0.0880487	0.0313127	992	0.00011116	0.00353625	-0.0355947	-0.0296043	0.0266153	991	0.181406	0.620094	-0.114844	-0.0832206	0.0316942	991	0.000305419	0.00908153																			-0.0398117	-0.0322426	0.031147	749
seq.20994.37	Q9H8W4	PLEKHF2	PLEKHF2	0.0204732	0.0112993	0.0219058	993	0.350219	0.724381	0.106822	0.0514281	0.0258514	993	3.8968e-05	0.00166013	0.00644239	0.0035556	0.0220161	992	0.769873	0.949741	0.10561	0.0508448	0.0261926	992	5.95235e-05	0.00292386																			0.00751699	0.00414412	0.0253421	749
seq.20953.34	Q9Y4U1	MMACHC	MMACHC	-0.000779945	-0.0010336	0.0235137	981	0.973546	0.995548	-0.0905266	-0.104971	0.027732	981	0.00113514	0.0202189	0.0113936	0.0150991	0.0236856	980	0.630598	0.901987	-0.092632	-0.107412	0.028086	980	0.00100823	0.0209856																			-0.0148263	-0.0173178	0.0305748	742
seq.20950.159	Q9NRG1	PRTFDC1	PRTFDC1	0.0279248	0.0164988	0.0266501	993	0.294972	0.682181	0.126712	0.065306	0.0314672	993	6.08509e-05	0.00230885	0.0113747	0.00672048	0.0267975	992	0.671317	0.914383	0.124573	0.0642036	0.031881	992	9.96056e-05	0.00418947																			0.00536635	0.0031132	0.0316932	749
seq.20948.16	Q96DE0	NUDT16	NUDT16	-0.00420865	-0.0023267	0.0241844	993	0.861883	0.965714	0.0904228	0.0436063	0.0286291	993	0.00163415	0.025768	-0.0166374	-0.00919778	0.0243771	992	0.495081	0.852237	0.0935513	0.0451151	0.0290014	992	0.00129749	0.0250653																			-0.00144117	-0.000796114	0.0279181	749
seq.20943.14	Q9GZZ1	NAA50	NAA50	0.0238183	0.0150649	0.018077	993	0.187941	0.578606	0.0729231	0.0402341	0.0214002	993	0.000681713	0.0134953	0.0144922	0.00916619	0.0182203	992	0.42658	0.813421	0.070198	0.0387306	0.0216767	992	0.00124186	0.0246848																			0.0196235	0.0122574	0.0214353	749
seq.13615.60	O43639	NCK2	NCK2	0.055216	0.0345847	0.0242238	993	0.0228542	0.265116	0.135725	0.0741572	0.0285715	993	2.32938e-06	0.000242422	0.038137	0.0238872	0.0243036	992	0.116922	0.54686	0.128554	0.070239	0.0289139	992	9.73119e-06	0.000908869																			0.0439252	0.0272048	0.0284125	749
seq.20937.43	Q92979	EMG1	EMG1	-0.0257031	-0.0317966	0.0259172	987	0.321567	0.704969	-0.0993146	-0.107223	0.0306699	987	0.00124309	0.0213556	-0.0128775	-0.0159304	0.0261289	986	0.622232	0.900076	-0.0969048	-0.104622	0.0310689	986	0.00186713	0.0323859																			-0.0330331	-0.0393938	0.0309483	744
seq.20577.5	Q9H461	FZD8	FZD8	0.00330127	0.0047454	0.0188856	989	0.86127	0.965567	0.067552	0.0848294	0.0223247	989	0.00254316	0.0348641	-0.0058484	-0.00840679	0.0190478	988	0.758879	0.947118	0.0686513	0.0862098	0.02262	988	0.00246853	0.0395236																			-0.000528814	-0.000788485	0.0210984	745
seq.21909.2	P08648	ITGA5	ITGA5_2	-0.0126575	-0.042048	0.0095759	989	0.186539	0.577639	-0.0382892	-0.110772	0.0113573	989	0.000777014	0.0150948	-0.00782195	-0.0259845	0.00965027	988	0.417824	0.806801	-0.0368306	-0.106552	0.0115009	988	0.00140641	0.0265432																			-0.0116074	-0.0402533	0.0105958	745
seq.20546.71	Q86UN2	RTN4RL1	RTN4RL1	-0.0225705	-0.0301205	0.0204445	993	0.269866	0.6628	-0.0802131	-0.093377	0.0242043	993	0.000952933	0.0177095	-0.0122191	-0.0163064	0.0206106	992	0.553414	0.87663	-0.0779154	-0.0907022	0.0245204	992	0.00153103	0.0281656																			-0.011986	-0.0163193	0.0230358	749
seq.20540.65	Q9NTN9	SEMA4G	SEMA4G	-0.00375913	-0.00597909	0.0171744	993	0.826789	0.955239	-0.0751429	-0.104258	0.0202932	993	0.000224926	0.00598024	0.00638343	0.0101532	0.0172821	992	0.711934	0.929896	-0.0763432	-0.105923	0.0205605	992	0.000216141	0.00706093																			0.0120875	0.0203429	0.0182257	749
seq.20530.2	Q8NFY4	SEMA6D	SEMA6D	0.0255445	0.0474736	0.015892	993	0.108289	0.468608	-0.0693841	-0.112484	0.0188028	993	0.000236349	0.0062053	0.0356532	0.0662603	0.0159739	992	0.0258397	0.33495	-0.0760883	-0.123352	0.0190041	992	6.69842e-05	0.00314722																			0.0368831	0.0688576	0.0184299	749
seq.13636.20	P55209	NAP1L1	NAP1L1	0.0356612	0.0288905	0.0224295	993	0.112169	0.476743	0.0873856	0.0617551	0.0265739	993	0.00104298	0.0189007	0.0246679	0.0199844	0.0226189	992	0.275719	0.707308	0.082747	0.058477	0.0269097	992	0.00216268	0.036386																			0.0190203	0.0149834	0.0265985	749
seq.20439.14	O94903	PLPBP	PLPBP	0.0182013	0.0140974	0.0154587	993	0.239312	0.633315	0.0623856	0.0421497	0.0182972	993	0.000676837	0.0134524	0.0101671	0.00787469	0.01558	992	0.514183	0.865086	0.0604738	0.0408581	0.0185355	992	0.00114166	0.0232945																			0.0109323	0.00836816	0.0181651	749
seq.13642.90	O14879	IFIT3	IFIT3	-0.0063871	-0.0070168	0.0240893	987	0.790955	0.946685	-0.0844588	-0.0808928	0.0285162	987	0.00313194	0.0399737	0.0047665	0.00523642	0.0242906	986	0.844472	0.96334	-0.0853395	-0.0817363	0.028881	986	0.00320239	0.0467524																			0.0237794	0.0252426	0.0284576	745
seq.13655.34	P19338	NCL	NCL	-0.0195852	-0.0354826	0.017703	986	0.268859	0.6628	-0.0707411	-0.111993	0.02091	986	0.000744847	0.0146259	-0.0105447	-0.019104	0.0178364	985	0.554527	0.877074	-0.0687877	-0.1089	0.0211763	985	0.00120004	0.0242056																			-0.019741	-0.034127	0.0214031	743
seq.20243.26	P07737	PFN1	PFN1	0.0423269	0.0347979	0.0202613	993	0.0369572	0.316745	0.0948335	0.0680099	0.0239696	993	8.14937e-05	0.00285424	0.0304895	0.0250661	0.0203914	992	0.135177	0.56498	0.0891003	0.0638983	0.0242596	992	0.00025274	0.00799387																			0.0243305	0.019529	0.0240553	749
seq.20221.26	Q08493	PDE4C	PDE4C	-0.0669984	-0.0693602	0.0284531	992	0.0187318	0.253222	-0.121125	-0.109405	0.0337277	992	0.000345203	0.00816494	-0.0521435	-0.0539817	0.02868	991	0.0693482	0.462639	-0.111272	-0.100505	0.0341217	991	0.00114794	0.0232945																			-0.0639077	-0.0670051	0.0317379	748
seq.13678.169	P00746	CFD	CFD_1	0.00600019	0.011748	0.0147084	993	0.683403	0.914341	0.0533194	0.0910667	0.017418	993	0.00226401	0.0324033	-0.00111132	-0.0021759	0.0148345	992	0.940298	0.986494	0.0535284	0.0914236	0.0176486	992	0.00248418	0.0395329																			-0.00984039	-0.0198498	0.0164926	749
seq.13689.2	P11926	ODC1	ODC1	-0.000939667	-0.00191441	0.0111671	991	0.932957	0.983193	0.0465743	0.0828621	0.0131867	991	0.000431566	0.00946976	-0.00726832	-0.014808	0.01124	990	0.51801	0.86621	0.0479293	0.085273	0.013356	990	0.00034874	0.00977142																			-0.0123761	-0.0252108	0.0125804	747
seq.13697.51	P21695	GPD1	GPD1_2	-0.0837282	-0.086442	0.0303332	993	0.00588144	0.146734	-0.214839	-0.193482	0.0355781	993	2.19543e-09	1.06625e-06	-0.0565998	-0.0584343	0.0302478	992	0.0616112	0.446604	-0.204196	-0.183897	0.0359858	992	1.82647e-08	8.31613e-06																			-0.0466021	-0.0516289	0.0329497	749
seq.20087.3	O60613	SELENOF	SELENOF	0.033694	0.0417897	0.0179396	991	0.0606475	0.375894	-0.0956029	-0.103473	0.0211577	991	6.97546e-06	0.000525707	0.0476244	0.059067	0.0179621	990	0.00814447	0.206049	-0.104577	-0.113186	0.0213635	990	1.14651e-06	0.000226306																			0.0674701	0.0859536	0.0199708	747
seq.13475.10	Q9Y2X8	UBE2D4	UBE2D4	0.0162279	0.014358	0.0138254	993	0.240768	0.635142	0.0634878	0.0489999	0.0163357	993	0.000108473	0.00351212	0.00799289	0.00707188	0.0139105	992	0.565695	0.880902	0.0619848	0.0478399	0.0165492	992	0.00019042	0.0064765																			0.0132902	0.011563	0.0161744	749
seq.13416.8	Q14C87	TMEM132D	TMEM132D	0.0166882	0.0225974	0.0195115	990	0.392591	0.758664	-0.0701584	-0.082833	0.0231115	990	0.00246298	0.0341118	0.0268893	0.0364107	0.0196771	989	0.172084	0.607482	-0.0753124	-0.0889181	0.0234073	989	0.00133524	0.0255308																			0.0346686	0.0471244	0.0225791	747
seq.13388.57	P29120	PCSK1	PCSK1	0.000597206	0.00096538	0.0191136	990	0.97508	0.995818	-0.100661	-0.142176	0.0224814	990	8.42881e-06	0.000573868	0.0141546	0.0228808	0.0191618	989	0.460271	0.830175	-0.103284	-0.14588	0.0227651	989	6.40811e-06	0.000676567																			0.000705482	0.00117944	0.021352	746
seq.13377.3	Q8N8Q1	CYB561D1	CYB561D1	0.0033695	0.00567767	0.0177619	986	0.849581	0.962637	0.0792119	0.11643	0.0209576	986	0.000166492	0.00481309	-0.00748114	-0.0126059	0.0178724	985	0.67561	0.916028	0.0806337	0.11852	0.0212398	985	0.00015581	0.00570391																			-0.0122768	-0.0212737	0.0199282	744
seq.12869.68	P26196	DDX6	DDX6	0.0390539	0.0267152	0.0217999	993	0.0735215	0.402165	0.113909	0.067971	0.0257244	993	1.05637e-05	0.000657747	0.0245335	0.0167824	0.0218951	992	0.26277	0.697354	0.109295	0.0652182	0.0260485	992	2.9623e-05	0.00190977																			0.0240409	0.0161759	0.0257629	749
seq.21862.145	Q14847	LASP1	LASP1	0.0544106	0.0294717	0.0228321	993	0.0173557	0.245984	0.0891787	0.0421364	0.0270934	993	0.00103156	0.018826	0.0436534	0.023645	0.0230332	992	0.0583517	0.440536	0.0809701	0.0382578	0.0274026	992	0.0032023	0.0467524																			0.0561022	0.030321	0.0263984	749
seq.12975.11	P35900	KRT20	KRT20	-0.0538477	-0.0609429	0.0264442	990	0.0419883	0.331762	0.103442	0.101899	0.0314018	990	0.00102224	0.0188003	-0.0690526	-0.0781512	0.0266044	989	0.00958438	0.225523	0.116262	0.114528	0.0316984	989	0.000257735	0.00805836																			-0.0326424	-0.0404114	0.0278636	748
seq.12993.21	Q8TAT6	NPLOC4	NPLOC4	0.038689	0.0222336	0.0197519	993	0.0504221	0.352195	0.0939162	0.04708	0.0233548	993	6.2267e-05	0.00235034	0.0268834	0.0154492	0.0198724	992	0.176429	0.614675	0.088861	0.0445458	0.0236422	992	0.000180856	0.006274																			0.0332873	0.0189301	0.0231202	749
seq.21813.171	Q09328	MGAT5	MGAT5_2	0.0115112	0.0298544	0.0111465	992	0.301989	0.688786	-0.0396839	-0.0897968	0.0132116	992	0.00273399	0.0368154	0.0172382	0.0447075	0.011237	991	0.125335	0.553767	-0.0429397	-0.0971641	0.0133721	991	0.00136464	0.0259567																			0.0243993	0.0645836	0.012731	748
seq.13067.5	Q13976	PRKG1	PRKG1	0.011015	0.0268147	0.00951444	987	0.247261	0.640802	-0.0402721	-0.0855606	0.0112516	987	0.000361372	0.0084378	0.0168781	0.0410877	0.00957349	986	0.07821	0.486143	-0.0434911	-0.0923996	0.0113869	986	0.000142145	0.00536543																			0.0178	0.04508	0.0103441	744
seq.13082.9	Q9H3U1	UNC45A	UNC45A_2	0.0239314	0.0122732	0.0253909	993	0.346157	0.721895	0.110751	0.0495466	0.030016	993	0.000236674	0.0062053	0.0094537	0.00484835	0.0255622	992	0.711587	0.929896	0.108973	0.0487514	0.0304113	992	0.000355743	0.00989155																			0.00610106	0.00307871	0.0301926	749
seq.21760.22	P22314	UBA1	UBA1	0.00245522	0.00154195	0.0202808	993	0.903667	0.975433	0.0789563	0.0432553	0.0239978	993	0.00103658	0.0188317	-0.00824036	-0.00517518	0.0204368	992	0.686879	0.920175	0.0805058	0.0441042	0.0243136	992	0.000962649	0.0203885																			-0.019514	-0.0122205	0.0231075	749
seq.21727.15	Q7Z7E8	UBE2Q1	UBE2Q1_1	0.0160677	0.00913376	0.0218015	993	0.461296	0.799749	0.104256	0.0516977	0.0257325	993	5.48505e-05	0.00215992	0.00227358	0.00129243	0.0219157	992	0.917395	0.980387	0.103829	0.0514857	0.0260731	992	7.32577e-05	0.00335649																			0.00551285	0.00313015	0.0257156	749
seq.13098.93	O43915	VEGFD	VEGFD_1	0.017207	0.0224637	0.0212963	992	0.419295	0.774681	0.0890119	0.101423	0.0251727	992	0.000424939	0.00938085	0.00554146	0.00723437	0.0214486	991	0.796183	0.955509	0.087973	0.100239	0.0255036	991	0.000585422	0.0141688																			-0.00404491	-0.00530075	0.0244886	748
seq.21688.50	P13612	ITGA4	ITGA4	-0.033645	-0.0350957	0.0296213	993	0.256298	0.649455	-0.148786	-0.135384	0.0349457	993	2.26213e-05	0.00112874	-0.0142337	-0.0148474	0.0297591	992	0.632544	0.902837	-0.146109	-0.132949	0.0354044	992	3.9861e-05	0.00230466																			-0.0337956	-0.0356871	0.0337196	749
seq.13113.7	P10451	SPP1	SPP1	0.0113482	0.0140246	0.025212	987	0.652729	0.898998	0.091195	0.0980505	0.0299253	987	0.00236956	0.0333944	-0.000655892	-0.000810582	0.0254238	986	0.979423	0.993055	0.0913176	0.0981823	0.0303152	986	0.00265918	0.041571																			-0.0013239	-0.00171616	0.0277741	745
seq.21647.9	P19623	SRM	SRM	0.0258759	0.0421403	0.0192714	987	0.179676	0.570743	-0.0735009	-0.104686	0.0227643	987	0.00128418	0.0217563	0.0366082	0.0596185	0.0194082	986	0.059558	0.441833	-0.0803807	-0.114484	0.0230255	986	0.000502653	0.0126078																			0.0475062	0.071624	0.0240388	744
seq.13118.5	Q9H4F8	SMOC1	SMOC1_1	0.0253041	0.0524807	0.0126116	990	0.0450832	0.340343	0.0676363	0.122311	0.0148924	990	6.26857e-06	0.000492027	0.0168163	0.034877	0.0126591	989	0.184354	0.623064	0.064499	0.116637	0.0150729	989	2.05841e-05	0.00149955																			0.0233643	0.0529717	0.0133193	747
seq.13122.19	O43155	FLRT2	FLRT2	0.0115351	0.0185686	0.016295	993	0.479178	0.81269	0.0624491	0.0876917	0.0192894	993	0.00124586	0.0213556	0.0033214	0.00534662	0.0164281	992	0.839819	0.96334	0.0618245	0.0868147	0.0195444	992	0.00160746	0.0292028																			0.00583995	0.00961081	0.0182488	749
seq.21583.14	Q9UNX3	RPL26L1	RPL26L1	-0.0567978	-0.0452317	0.0271284	992	0.0365433	0.31455	-0.104523	-0.0726495	0.032156	992	0.00119083	0.0209041	-0.0440771	-0.0351014	0.0273626	991	0.10753	0.535643	-0.0962908	-0.0669278	0.032534	991	0.00315272	0.0464135																			-0.0666301	-0.0513811	0.0327049	749
seq.21552.9	Q15067	ACOX1	ACOX1	0.0505097	0.0287531	0.0269316	993	0.0610202	0.376494	0.132856	0.0659729	0.0318191	993	3.2365e-05	0.00143874	0.0337011	0.0191846	0.0270785	992	0.213585	0.654317	0.126519	0.062826	0.0322153	992	9.18492e-05	0.00398286																			0.0359249	0.0200591	0.031749	749
seq.21545.51	Q8IVN3	MUSTN1	MUSTN1	0.0107038	0.0196131	0.0151516	985	0.480075	0.813282	0.0551514	0.0884141	0.0179121	985	0.00213453	0.0309146	0.00346768	0.00635397	0.0152814	984	0.820532	0.959208	0.0545021	0.0873732	0.0181478	984	0.00273879	0.0424513																			0.0135363	0.0246688	0.0178662	742
seq.21540.73	Q9UBW5	BIN2	BIN2	0.0479215	0.0385004	0.0243117	993	0.0489868	0.347836	0.110799	0.0776506	0.0287661	993	0.000124808	0.00385264	0.034052	0.0273576	0.0244756	992	0.164457	0.597872	0.104396	0.0731631	0.0291185	992	0.000353232	0.00985936																			0.0405417	0.0316006	0.0287886	749
seq.13126.52	Q02487	DSC2	DSC2	0.00833532	0.0145979	0.0157671	992	0.597164	0.877687	0.0567154	0.086541	0.0186905	992	0.00247257	0.0341796	0.000870794	0.00152504	0.0159021	991	0.956341	0.989247	0.0565524	0.0862924	0.0189352	991	0.00289019	0.0438646																			-0.00273534	-0.00504834	0.017376	749
seq.21499.17	Q99807	COQ7	COQ7	-0.0117523	-0.0301821	0.0119622	987	0.326117	0.708337	-0.046543	-0.104137	0.0141617	987	0.00105001	0.018981	-0.005722	-0.0146952	0.0120588	986	0.635242	0.903896	-0.0454688	-0.101734	0.014347	986	0.00157556	0.0288392																			-0.0166495	-0.04085	0.014411	745
seq.13133.73	Q8N2S1	LTBP4	LTBP4	0.0300096	0.0447252	0.0176311	993	0.089052	0.436864	0.0931633	0.121119	0.0207971	993	8.34573e-06	0.000573868	0.0180842	0.026952	0.0177032	992	0.307256	0.728158	0.0897628	0.116698	0.0210614	992	2.21964e-05	0.00155482																			0.0197477	0.0303565	0.0198549	749
seq.21445.40	Q15843	NEDD8	NEDD8	0.0299436	0.0253336	0.0163512	993	0.0673583	0.387427	0.0705109	0.0520383	0.0193569	993	0.000283778	0.00715336	0.0211031	0.0178542	0.0164723	992	0.200447	0.642787	0.0665426	0.0491096	0.019597	992	0.000712058	0.0164202																			0.0263253	0.021892	0.0193497	749
seq.21429.50	P52888	THOP1	THOP1	-0.0173286	-0.0432148	0.0120041	988	0.149182	0.533407	-0.0561121	-0.122019	0.0141789	988	8.11749e-05	0.00285424	-0.00996668	-0.0248554	0.0120833	987	0.409666	0.803417	-0.0541974	-0.117856	0.0143699	987	0.00017185	0.00612234																			-0.0131125	-0.0322537	0.0140723	746
seq.21383.37	O43776	NARS1	NARS1	0.0499289	0.0327628	0.0218134	993	0.0222936	0.262373	0.110144	0.0630467	0.0257838	993	2.12526e-05	0.00107518	0.0362001	0.0237541	0.0219295	992	0.0991052	0.524315	0.103337	0.0591503	0.0260894	992	8.002e-05	0.00360701																			0.0384048	0.0248693	0.025733	749
seq.21378.7	Q8TCS8	PNPT1	PNPT1	0.0520549	0.0220213	0.0300554	993	0.08359	0.427336	0.130373	0.0481108	0.035571	993	0.00026028	0.00667655	0.0356242	0.0150704	0.0302739	992	0.239586	0.680993	0.123674	0.0456388	0.0360169	992	0.000619818	0.0147475																			0.0421942	0.0176333	0.0358045	749
seq.21323.2	Q9H446	RWDD1	RWDD1	0.0461949	0.0294497	0.0187548	993	0.0139431	0.223242	0.0733106	0.0407688	0.0222594	993	0.00102453	0.0188003	0.0373893	0.0238361	0.0189206	992	0.0484188	0.417331	0.0662799	0.036859	0.0225098	992	0.00331038	0.0477548																			0.0459511	0.0289499	0.0220827	749
seq.24470.20	P57721	PCBP3	PCBP3	-0.026231	-0.0147275	0.0233435	993	0.261412	0.655613	0.126891	0.0621468	0.027496	993	4.44762e-06	0.000385725	-0.0441932	-0.0248124	0.0233757	992	0.0589741	0.440536	0.135202	0.0662168	0.02781	992	1.353e-06	0.000246415																			-0.037265	-0.0214554	0.0253327	749
seq.10000.28	P43320	CRYBB2	CRYBB2	0.00638686	0.00761411	0.0267997	985	0.811684	0.951181	0.0164372	0.0171084	0.0318384	985	0.605783	0.807378	0.00430823	0.00513607	0.0271513	984	0.873958	0.969455	0.0156282	0.0162665	0.0322595	984	0.628172	0.828282																			-0.00274866	-0.00330086	0.0307237	743
seq.10001.7	P04049	RAF1	RAF1	-0.024571	-0.0245855	0.0171438	991	0.152106	0.538171	-0.0255059	-0.0222709	0.0203943	991	0.211361	0.487291	-0.0217075	-0.0217203	0.0173645	990	0.211555	0.65243	-0.0213967	-0.0186829	0.0206517	990	0.300421	0.594357																			-0.0263121	-0.0257686	0.0194647	747
seq.10003.15	P51814	ZNF41	ZNF41	0.024941	0.0462116	0.0166029	986	0.133364	0.509166	-0.00618291	-0.0100034	0.0197457	986	0.75425	0.892724	0.0264013	0.0489172	0.0168158	985	0.11673	0.54686	-0.0110895	-0.0179418	0.019977	985	0.578944	0.801046																			0.0176743	0.0314536	0.0198857	744
seq.10006.25	P19419	ELK1	ELK1	-0.0255582	-0.0491762	0.0157018	985	0.103902	0.463042	-0.0324367	-0.0545278	0.0186481	985	0.0822748	0.293682	-0.0218321	-0.0420069	0.0158859	984	0.169659	0.603929	-0.0283941	-0.047732	0.0188703	984	0.132724	0.402213																			-0.0170987	-0.0308197	0.0195239	744
seq.10008.43	P43080	GUCA1A	GUCA1A	-0.00157636	-0.00336589	0.0142186	988	0.911745	0.977912	0.00218767	0.0040759	0.0169013	988	0.897038	0.956516	-0.00192141	-0.00410263	0.0144126	987	0.893972	0.973391	0.0025544	0.00475915	0.017132	987	0.881505	0.955762																			-0.00858309	-0.0190437	0.0157725	745
seq.10010.10	Q14457	BECN1	BECN1_1	0.0235576	0.055857	0.0128637	987	0.0673543	0.387427	-0.0136196	-0.0282425	0.0152892	987	0.373254	0.644044	0.0259988	0.0616454	0.0130223	986	0.0461563	0.406589	-0.0184632	-0.0382866	0.0154577	986	0.232595	0.525412																			0.0434392	0.104037	0.014755	743
seq.10011.65	Q01968	OCRL	OCRL	-0.00560803	-0.0118308	0.0131115	988	0.66895	0.906155	-0.0340082	-0.0625363	0.0155655	988	0.0291341	0.162762	-0.00107211	-0.00226173	0.0132578	987	0.935565	0.985932	-0.0338045	-0.0621617	0.0157757	987	0.032371	0.187458																			-0.00273219	-0.00574014	0.014979	746
seq.10012.5	O95238	SPDEF	SPDEF	-0.0281253	-0.0698135	0.012772	989	0.0278872	0.283401	-0.0282624	-0.061159	0.0152134	989	0.0635043	0.254892	-0.0250043	-0.0620663	0.0129248	988	0.053325	0.431825	-0.0235715	-0.051008	0.0153847	988	0.125806	0.390498																			-0.0231458	-0.0605577	0.0139197	746
seq.10014.31	O43623	SNAI2	SNAI2	0.0245589	0.0506242	0.0151346	984	0.104973	0.463303	-0.0308345	-0.0554075	0.0180034	984	0.0870825	0.300804	0.0294265	0.0606577	0.0153065	983	0.0548342	0.434568	-0.0364038	-0.0654152	0.0182107	983	0.0458799	0.229988																			0.0368721	0.0743779	0.0178439	743
seq.10015.119	Q13303	KCNAB2	KCNAB2	0.0133894	0.020952	0.0152482	988	0.380105	0.749121	-0.0178936	-0.0243724	0.0181689	988	0.324938	0.60247	0.0162449	0.0254205	0.0154495	987	0.293292	0.719916	-0.0210266	-0.0286397	0.0184106	987	0.253693	0.548155																			0.0191618	0.0302638	0.0175145	746
seq.10022.207	Q9Y253	POLH	POLH	-0.02005	-0.0257147	0.0240438	985	0.404542	0.767245	-0.00454572	-0.00508653	0.0285903	985	0.873705	0.94801	-0.019948	-0.0255839	0.0243687	984	0.413217	0.804389	-0.000759689	-0.00085007	0.0289667	984	0.979082	0.994026																			-0.0279251	-0.0360334	0.0275839	743
seq.10023.32	P11473	VDR	VDR	0.00301316	0.00793829	0.0120394	987	0.802426	0.949706	-0.00157037	-0.00361317	0.0143137	987	0.912661	0.962608	0.00331427	0.00873159	0.0122067	986	0.786054	0.952654	-0.00220894	-0.00508243	0.0145122	986	0.879051	0.954521																			0.00392997	0.0105312	0.0136717	743
seq.10024.44	Q86XE5	HOGA1	HOGA1	0.00249532	0.0040437	0.0197891	985	0.899682	0.974745	-0.0510012	-0.0720574	0.0234695	985	0.0300117	0.166262	0.00970459	0.0157264	0.0200144	984	0.627869	0.901641	-0.0528714	-0.0746997	0.0237933	984	0.0265026	0.167888																			0.00272708	0.00431905	0.0233879	743
seq.10025.1	P09622	DLD	DLD_1	0.0377682	0.0604936	0.0163082	991	0.0207672	0.260337	-0.00391255	-0.00546871	0.0194484	991	0.840602	0.932987	0.0392752	0.0629074	0.0165224	990	0.0176392	0.291387	-0.0113132	-0.0158129	0.0196511	990	0.564946	0.790978																			0.0365857	0.0596371	0.0185358	747
seq.10030.8	Q9UIF7	MUTYH	MUTYH	0.0184251	0.024801	0.0232805	984	0.428877	0.779481	-0.0154005	-0.0180068	0.0278365	984	0.58022	0.789194	0.0209209	0.0281604	0.023571	983	0.374989	0.780289	-0.0192726	-0.0225343	0.0281793	983	0.494182	0.744341																			0.0129245	0.0190561	0.0242617	741
seq.10035.6	Q13115	DUSP4	DUSP4	0.00131274	0.00361492	0.010847	985	0.903697	0.975433	0.000446484	0.00107007	0.012931	985	0.972463	0.987664	0.00128594	0.00354111	0.0110027	984	0.906983	0.977021	0.000194038	0.000465043	0.0131166	984	0.9882	0.997093																			0.00581797	0.0170653	0.0114652	744
seq.10036.201	Q9H4I2	ZHX3	ZHX3	-0.0228454	-0.0531364	0.0134343	992	0.0893448	0.437827	-0.0219937	-0.0446481	0.0159865	992	0.169204	0.435495	-0.0204423	-0.0475471	0.0136018	991	0.133182	0.560826	-0.0181689	-0.0368836	0.0161777	991	0.261676	0.555563																			-0.0196734	-0.0469609	0.0150307	748
seq.10037.98	Q96PQ1	SIGLEC12	SIGLEC12_1	0.00862758	0.010863	0.025384	991	0.734017	0.933035	-0.0352134	-0.0387047	0.0301521	991	0.243145	0.521514	0.0136735	0.0172163	0.025703	990	0.594859	0.889799	-0.0377925	-0.0415395	0.0305502	990	0.216357	0.509919																			0.0145469	0.0187692	0.0285511	747
seq.10039.32	P00491	PNP	PNP_1	0.0440026	0.0258463	0.0198667	993	0.0269935	0.282803	0.0103331	0.00529448	0.0236914	993	0.66282	0.844486	0.0437221	0.0256815	0.0201296	992	0.03009	0.35242	0.00211156	0.00108193	0.0239482	992	0.929758	0.975089																			0.0551898	0.0322885	0.0231598	749
seq.10040.63	Q9H3D4	TP63	TP63	0.0205724	0.0296552	0.0222402	986	0.355188	0.72825	0.00376535	0.00473298	0.0264881	986	0.886989	0.952714	0.0205799	0.0296661	0.0225274	985	0.361177	0.76801	-5.76281e-05	-7.24377e-05	0.0268188	985	0.998286	0.998834																			0.0269845	0.0401093	0.0248701	744
seq.10041.3	P41235	HNF4A	HNF4A	-0.0381884	-0.0393801	0.029602	993	0.197329	0.586274	0.0853504	0.076776	0.0351427	993	0.0153305	0.109238	-0.0507966	-0.0523818	0.0298868	992	0.0895132	0.513063	0.0949022	0.0853682	0.0355562	992	0.0077303	0.0788729																			-0.0761281	-0.0802393	0.0326353	749
seq.10042.8	Q96BR1	SGK3	SGK3	0.0032432	0.00813048	0.011261	990	0.773405	0.942747	-0.0163647	-0.0357206	0.0134088	990	0.222585	0.501091	0.00559081	0.0140158	0.0114051	989	0.6241	0.900076	-0.0174336	-0.0380539	0.01359	989	0.199852	0.490741																			0.00672691	0.0177925	0.0119468	747
seq.10043.31	O60885	BRD4	BRD4	0.000851108	0.00258255	0.00934895	988	0.927481	0.981793	0.000750982	0.00198834	0.0111162	988	0.946152	0.978224	0.000770978	0.00233941	0.00947102	987	0.935137	0.985744	0.000607121	0.00160744	0.0112613	987	0.957016	0.987236																			0.0137618	0.0419088	0.0109036	745
seq.10044.12	Q9GZT5	WNT10A	WNT10A	-0.0370527	-0.0427096	0.0272077	992	0.173554	0.562431	0.0482157	0.0484899	0.0323565	992	0.136505	0.387545	-0.0446234	-0.0514361	0.0275304	991	0.105362	0.531919	0.0566526	0.0569747	0.0327463	991	0.0839338	0.315999																			-0.0661118	-0.0765978	0.0311019	748
seq.10045.47	Q13618	CUL3	CUL3	-0.0117067	-0.0139161	0.0139681	990	0.402177	0.765376	0.0162168	0.0168083	0.0166112	990	0.329176	0.606487	-0.0142084	-0.0168899	0.014143	989	0.315325	0.734605	0.0188801	0.0195687	0.0168214	989	0.26197	0.555563																			-0.000276165	-0.000337085	0.0156648	747
seq.10046.55	Q13490	BIRC2	BIRC2_1	-0.0346708	-0.0638223	0.0138515	989	0.0124738	0.216284	-0.00673314	-0.0108053	0.0165453	989	0.684132	0.855459	-0.034643	-0.0637713	0.0140352	988	0.0137438	0.256728	-0.00020869	-0.000334903	0.0167132	988	0.99004	0.997709																			-0.0325545	-0.0659107	0.0137212	745
seq.10047.12	P19878	NCF2	NCF2	0.000836979	0.00174804	0.0151747	988	0.956025	0.991267	-0.0109104	-0.0198757	0.0180358	988	0.545364	0.766097	0.00233823	0.00488342	0.0153707	987	0.879121	0.969922	-0.0113476	-0.0206721	0.0182721	987	0.534722	0.772907																			0.00162974	0.00348268	0.0171002	745
seq.10048.7	Q13951	CBFB	CBFB	0.0148102	0.0561327	0.00774592	988	0.0561647	0.367421	-0.0153079	-0.0505908	0.00922199	988	0.0972452	0.319689	0.0172568	0.0654055	0.00783159	987	0.0277911	0.341414	-0.0185338	-0.0612521	0.00931976	987	0.0470145	0.232035																			0.0214762	0.082074	0.00876979	746
seq.10049.112	P54274	TERF1	TERF1	0.00587049	0.0205869	0.00872493	984	0.501206	0.826968	-0.00981848	-0.0300361	0.0103735	984	0.344128	0.620384	0.00733171	0.0257111	0.00883179	983	0.406656	0.800998	-0.0111744	-0.0341839	0.0105029	983	0.287622	0.583332																			0.0093764	0.0322229	0.0102548	742
seq.10053.5	Q13418	ILK	ILK	0.0635401	0.0373423	0.0280566	993	0.0237454	0.270712	0.0908325	0.046566	0.0333406	993	0.00655537	0.0644479	0.0527914	0.0310253	0.028346	992	0.0628431	0.446641	0.0809056	0.0414769	0.0337231	992	0.0166186	0.125757																			0.0592607	0.0340002	0.0336463	749
seq.10054.3	Q9H2C0	GAN	GAN	0.00480259	0.00701024	0.0219112	987	0.826552	0.955239	-0.015705	-0.0200068	0.026034	987	0.54648	0.767221	0.00711835	0.0103905	0.0222082	986	0.748637	0.94373	-0.0170688	-0.0217442	0.0263911	986	0.517934	0.760256																			0.00516209	0.00715083	0.0266298	744
seq.10056.5	Q08050	FOXM1	FOXM1	0.00489869	0.00353463	0.0160995	993	0.760981	0.938504	-0.0146244	-0.00920485	0.0191488	993	0.445212	0.699233	0.00701691	0.00506303	0.0163071	992	0.667072	0.913227	-0.0159439	-0.0100353	0.0194005	992	0.411372	0.685934																			0.00668818	0.00481392	0.0184834	749
seq.10058.1	P54725	RAD23A	RAD23A	-0.00244025	-0.00222933	0.0165975	993	0.883142	0.969292	0.0311008	0.0247848	0.0197215	993	0.115115	0.352449	-0.00674054	-0.00615792	0.016795	992	0.688256	0.921172	0.0323683	0.0257949	0.019981	992	0.10556	0.355036																			0.00496365	0.00457887	0.0193236	749
seq.10063.10	Q9NW38	FANCL	FANCL	0.0268516	0.0696323	0.0122731	986	0.0289157	0.286097	-0.00567908	-0.012833	0.0146523	986	0.698403	0.862222	0.0283017	0.0733925	0.0124307	985	0.0230142	0.32013	-0.0109808	-0.0248132	0.0148056	985	0.458467	0.721778																			0.0288502	0.0769394	0.0137089	744
seq.10064.12	O75884	RBBP9	RBBP9	0.00835865	0.0337263	0.00701095	989	0.233458	0.624812	-0.00627022	-0.0220635	0.00834153	989	0.452418	0.703644	0.00945359	0.0381442	0.00710407	988	0.183586	0.622056	-0.00808174	-0.0284379	0.00844868	988	0.339019	0.62926																			0.0149242	0.0608154	0.00792617	746
seq.10069.2	Q13526	PIN1	PIN1_1	-0.00602044	-0.0190275	0.00930199	984	0.51764	0.835072	-0.0142678	-0.0393638	0.0110558	984	0.197169	0.471487	-0.00419401	-0.0132551	0.00942335	983	0.65637	0.910625	-0.0134631	-0.0371435	0.0112071	983	0.229925	0.522577																			-0.00472077	-0.0145511	0.0112484	741
seq.10070.22	P16885	PLCG2	PLCG2	0.00135511	0.00106056	0.0157924	993	0.931636	0.983193	-0.0142809	-0.0097496	0.0187828	993	0.447246	0.700233	0.00333573	0.00261065	0.0159966	992	0.83486	0.96292	-0.0149081	-0.0101778	0.0190311	992	0.433604	0.69978																			0.0150983	0.0117042	0.018242	749
seq.10073.22	Q9NUW8	TDP1	TDP1	-0.0163319	-0.0371577	0.0108468	988	0.132465	0.507883	-0.0140414	-0.0279042	0.0128829	988	0.276011	0.555611	-0.0148181	-0.0337134	0.0109899	987	0.177861	0.615894	-0.0112255	-0.0223082	0.0130458	987	0.389741	0.671801																			-0.0159296	-0.0367182	0.0122894	744
seq.10074.128	P25440	BRD2	BRD2_1	0.0140689	0.0299039	0.0148538	987	0.343791	0.719896	2.16328e-05	4.01579e-05	0.0176537	987	0.999023	0.999101	0.0144378	0.0306879	0.0150563	986	0.337835	0.751872	-0.00273072	-0.00506915	0.0178862	986	0.878688	0.954521																			0.00922036	0.0204489	0.0163019	744
seq.10075.75	Q9BR61	ACBD6	ACBD6_1	-0.0257215	-0.0132356	0.0207228	993	0.214819	0.605599	0.013546	0.00608038	0.0246693	993	0.583059	0.790984	-0.0282263	-0.0145245	0.0209912	992	0.179038	0.617722	0.0188536	0.00846284	0.0249732	992	0.450455	0.715405																			-0.0200461	-0.0102589	0.0243854	749
seq.10076.1	O00189	AP4M1	AP4M1	-0.0135153	-0.0129252	0.0198932	993	0.497047	0.824262	-0.0384205	-0.0320516	0.023641	993	0.104444	0.333426	-0.00862647	-0.00824984	0.0201326	992	0.668393	0.913227	-0.0367984	-0.0306984	0.0239518	992	0.124771	0.388446																			-0.0173351	-0.0164013	0.0219673	749
seq.10078.5	O95817	BAG3	BAG3	-0.00838859	-0.0252152	0.00897477	988	0.350178	0.724381	0.00586079	0.0153932	0.0106665	988	0.582816	0.790982	-0.0094056	-0.0282722	0.00909177	987	0.301147	0.724028	0.00763052	0.0200413	0.0108025	987	0.480125	0.735123																			-0.0133272	-0.039563	0.0102956	744
seq.10080.9	Q14232	EIF2B1	EIF2B1	-0.00555969	-0.00335557	0.0267078	993	0.835141	0.957849	-0.00187446	-0.00098688	0.0317749	993	0.952971	0.979457	-0.00544673	-0.00328739	0.0270614	992	0.840527	0.96334	-0.000850252	-0.000447648	0.0321949	992	0.978936	0.994026																			-0.00222179	-0.00130965	0.0317256	749
seq.10081.17	Q9UPW6	SATB2	SATB2	-0.0106707	-0.0246138	0.013485	989	0.428956	0.779481	0.00203676	0.00409716	0.0160532	989	0.899065	0.957293	-0.0112155	-0.0258704	0.0136606	988	0.411838	0.804247	0.00413139	0.00831074	0.0162573	988	0.799452	0.919193																			-0.0106426	-0.0255035	0.0147296	746
seq.10085.25	P49675	STAR	STAR	0.0158936	0.0341335	0.0124574	989	0.202315	0.592867	0.00551683	0.0103433	0.0148264	989	0.709902	0.867463	0.0155495	0.0333946	0.0126267	988	0.218439	0.660131	0.00255332	0.00478714	0.0150166	988	0.865019	0.948041																			0.0167178	0.0358808	0.0145499	746
seq.10086.39	P35520	CBS	CBS	-0.0301599	-0.0451272	0.0213841	983	0.158742	0.54413	-0.00689083	-0.00898035	0.0255059	983	0.787089	0.907557	-0.0299947	-0.0448802	0.0216669	982	0.166564	0.599878	-0.00124568	-0.00162341	0.0258181	982	0.961528	0.989229																			-0.0289473	-0.0449739	0.0237663	742
seq.10087.10	P02489	CRYAA	CRYAA	-0.00677456	-0.0188627	0.0105104	983	0.519363	0.835591	-0.00440262	-0.0106655	0.0125231	983	0.725244	0.87575	-0.00634919	-0.0176783	0.0106491	982	0.551167	0.875484	-0.00320763	-0.0077706	0.0126865	982	0.800446	0.919245																			0.000314955	0.000874234	0.012021	743
seq.10088.37	P07741	APRT	APRT	0.0135381	0.00691225	0.0208503	993	0.516295	0.835072	0.0658152	0.0293132	0.0247228	993	0.00789024	0.0710496	0.00491705	0.00251054	0.0210553	992	0.815398	0.958924	0.0648906	0.0289014	0.0250494	992	0.00972411	0.0902422																			0.0145533	0.00734787	0.024704	749
seq.10089.7	O95671	ASMTL	ASMTL	-0.00854059	-0.00743152	0.0213497	992	0.689218	0.916902	0.0427894	0.0324966	0.0253503	992	0.0917395	0.309982	-0.0145841	-0.0126902	0.0215974	991	0.49966	0.853665	0.0455264	0.0345751	0.0256791	991	0.0765532	0.302137																			0.000247205	0.00021375	0.0240335	748
seq.10336.3	Q9UNE7	STUB1	STUB1_1	0.0286244	0.0173998	0.0261447	992	0.273851	0.665889	-0.00117132	-0.000621217	0.0311161	992	0.969979	0.986362	0.0295248	0.0179471	0.0264933	991	0.265367	0.699196	-0.00674623	-0.0035779	0.0315119	991	0.830525	0.931038																			0.0354079	0.0211355	0.0317167	748
seq.10339.48	P09104	ENO2	ENO2_1	0.0156322	0.0207539	0.0199839	993	0.434259	0.782506	0.0099469	0.0115197	0.02378	993	0.675826	0.851209	0.0146774	0.0194862	0.0202475	992	0.468686	0.83529	0.00718696	0.00832336	0.0240885	992	0.765493	0.903957																			0.00167414	0.00225593	0.0224656	749
seq.10342.55	Q8N2W9	PIAS4	PIAS4	-0.0278897	-0.0591372	0.0149889	989	0.0630837	0.382016	0.0149109	0.0275923	0.0178431	989	0.403543	0.666775	-0.0306834	-0.0650609	0.0151822	988	0.0435472	0.401572	0.0207491	0.0383957	0.018048	988	0.250563	0.545603																			-0.0283899	-0.0603806	0.0172012	746
seq.10344.334	Q13651	IL10RA	IL10RA_1	-0.0093081	-0.0196439	0.0138085	992	0.500415	0.826968	-0.0202956	-0.0373835	0.0164067	992	0.216368	0.493699	-0.00678502	-0.0143192	0.0139812	991	0.627575	0.901396	-0.0190238	-0.035041	0.0166209	991	0.252663	0.546772																			-0.0102488	-0.022102	0.0154899	748
seq.10346.5	P40763	STAT3	STAT3_1	0.0205578	0.0132054	0.0210992	993	0.330126	0.712583	0.0719028	0.0402899	0.0250098	993	0.00412675	0.047948	0.0112871	0.00725035	0.0212973	992	0.596246	0.889799	0.0697804	0.0391006	0.0253374	992	0.00599388	0.0675935																			0.00955197	0.00602893	0.0246267	749
seq.10351.51	P10914	IRF1	IRF1_1	-0.0500833	-0.0471117	0.0340389	983	0.141516	0.522466	-0.0138006	-0.0112988	0.040612	983	0.734068	0.880278	-0.0494891	-0.0465528	0.0344891	982	0.151628	0.58944	-0.00448274	-0.00367011	0.0411063	982	0.913183	0.967171																			-0.0403464	-0.041856	0.0356025	740
seq.10354.57	P40763	STAT3	STAT3_2	-0.0567804	-0.0353134	0.0269784	993	0.0355717	0.311158	0.0204175	0.0110769	0.0321612	993	0.525672	0.754566	-0.0610173	-0.0379484	0.0273224	992	0.0257558	0.334457	0.0318912	0.0173016	0.0325054	992	0.326779	0.619461																			-0.0538803	-0.0331271	0.0313261	749
seq.10356.21	P05412	JUN	JUN	-0.020228	-0.0407826	0.0151634	989	0.182508	0.573716	-0.0149494	-0.0262941	0.0180585	989	0.407965	0.67013	-0.0187277	-0.0377577	0.0153548	988	0.222884	0.664938	-0.0114827	-0.0201965	0.0182765	988	0.529968	0.770135																			-0.0290992	-0.0598575	0.0170937	746
seq.10361.25	P00973	OAS1	OAS1	0.000842088	0.00137582	0.0194972	985	0.965559	0.993879	0.00393419	0.00560807	0.0231946	985	0.865346	0.945224	0.000307845	0.000502964	0.0197748	984	0.987583	0.995922	0.00387411	0.00552243	0.0235251	984	0.86923	0.949946																			0.0135506	0.0246896	0.0201478	741
seq.10362.35	P01106	MYC	MYC	-0.00658798	-0.0123775	0.0168931	985	0.696636	0.918729	-0.0114586	-0.01875	0.0201182	985	0.569103	0.781161	-0.00519126	-0.00975333	0.0171166	984	0.761734	0.947292	-0.0104769	-0.0171436	0.0203861	984	0.607421	0.816432																			0.000149246	0.000276253	0.019779	744
seq.10363.13	P84022	SMAD3	SMAD3	0.0127585	0.00922494	0.0152651	993	0.40347	0.766353	0.0463948	0.0292622	0.0181075	993	0.010548	0.085761	0.00676372	0.00489045	0.0154203	992	0.661029	0.912657	0.045123	0.02846	0.0183455	992	0.0140778	0.114589																			0.00350537	0.0025177	0.0177588	749
seq.10364.6	Q15796	SMAD2	SMAD2_1	0.0080099	0.00455773	0.0184379	993	0.664073	0.904405	0.0527163	0.0261661	0.0218737	993	0.0161323	0.112787	0.00103208	0.000587263	0.0186294	992	0.955831	0.989247	0.0525222	0.0260698	0.0221633	992	0.0179892	0.133317																			0.00523258	0.00294766	0.0218356	749
seq.10365.132	P29460	IL12B	IL12B_1	0.00469863	0.00671078	0.0216302	990	0.828078	0.955507	0.00232974	0.00289822	0.0257649	990	0.927969	0.96963	0.00450197	0.0064299	0.0219165	989	0.837291	0.96334	0.00148232	0.00184402	0.0261054	989	0.95473	0.986535																			-0.00107203	-0.00163217	0.0233355	748
seq.10366.11	P16234	PDGFRA	PDGFRA	0.024812	0.0322247	0.0236666	988	0.294712	0.682146	0.0527916	0.0599088	0.0280878	988	0.0604673	0.248732	0.0182221	0.023666	0.0239459	987	0.446857	0.822678	0.0493563	0.0560104	0.0284541	987	0.0831255	0.314386																			0.0151552	0.0208853	0.0258699	744
seq.10367.62	P29459	IL12A	IL12A_1	-0.00301304	-0.00559175	0.0169159	984	0.858666	0.965567	-0.0292304	-0.0471724	0.0201644	984	0.147488	0.404054	0.000857351	0.00159112	0.0171194	983	0.960068	0.989492	-0.0293912	-0.0474318	0.0204285	983	0.150543	0.427233																			0.0163899	0.0309232	0.019247	744
seq.10370.21	P42224	STAT1	STAT1_1	-0.00794884	-0.00430507	0.0233431	993	0.733535	0.932763	0.026106	0.0123336	0.0277604	993	0.347241	0.622146	-0.0117097	-0.00634192	0.0236401	992	0.620475	0.899103	0.0283078	0.0133739	0.0281245	992	0.314412	0.60611																			0.000766419	0.000408134	0.0274228	749
seq.10372.18	P42226	STAT6	STAT6	0.00840533	0.0062846	0.0179448	993	0.639602	0.895713	0.0119888	0.00781941	0.0213478	993	0.574519	0.785101	0.00698711	0.00522421	0.0181801	992	0.700819	0.926553	0.010675	0.00696248	0.0216289	992	0.621732	0.824862																			0.00905912	0.00665356	0.0209449	749
seq.10382.1	Q9Y5C1	ANGPTL3	ANGPTL3_1	0.0221601	0.038166	0.0161914	993	0.171425	0.559763	0.0500923	0.0752575	0.0192155	993	0.00927427	0.0787448	0.0159023	0.0273884	0.0163576	992	0.331204	0.74635	0.047102	0.070765	0.0194606	992	0.0156832	0.122588																			0.00170153	0.00298931	0.0181219	749
seq.10391.1	Q9Y5C1	ANGPTL3	ANGPTL3_2	0.0269756	0.0365464	0.0213627	992	0.206978	0.597873	0.00147152	0.00173939	0.0254409	992	0.953887	0.979698	0.0274697	0.0372158	0.0216469	991	0.204742	0.645123	-0.00370941	-0.00438466	0.0257587	991	0.885525	0.957714																			0.0361214	0.0494627	0.0240963	748
seq.10396.6	Q07820	MCL1	MCL1_1	-0.0397249	-0.0554121	0.0214876	985	0.0647951	0.382657	0.0363272	0.0442721	0.0255457	985	0.155329	0.415676	-0.0458192	-0.0639129	0.0217478	984	0.0353837	0.36877	0.0450712	0.0549285	0.0258367	984	0.0813908	0.31197																			-0.06513	-0.0962458	0.0231766	742
seq.10398.110	Q15327	ANKRD1	ANKRD1_1	-0.0135456	-0.0371988	0.0107877	988	0.209539	0.600693	-0.025931	-0.0621587	0.0128145	988	0.0432831	0.205151	-0.0104112	-0.0285912	0.0109068	987	0.340032	0.753614	-0.0240081	-0.0575495	0.0129724	987	0.0645098	0.273537																			-0.00850745	-0.023503	0.0122939	745
seq.10418.36	Q86Y82	STX12	STX12	-0.0572256	-0.0493939	0.0229077	992	0.0126475	0.216284	-0.0161478	-0.0121606	0.0273352	992	0.554834	0.773583	-0.0564955	-0.0487637	0.0232139	991	0.0151215	0.270089	-0.00546586	-0.00411623	0.0276186	991	0.84316	0.936696																			-0.0767081	-0.0653421	0.0250301	748
seq.10420.30	Q9NVQ4	FAIM	FAIM_1	-0.0196069	-0.0256902	0.0225189	987	0.384137	0.752067	0.0301837	0.0345632	0.0267261	987	0.259016	0.53774	-0.0242781	-0.0318106	0.0228032	986	0.287283	0.716731	0.0347791	0.0398254	0.0270706	986	0.19918	0.490542																			-0.0132806	-0.0175078	0.0257714	744
seq.10424.31	Q9NQX5	NPDC1	NPDC1	-0.016654	-0.0341295	0.0150726	988	0.269465	0.6628	-0.0233094	-0.04155	0.0179643	988	0.194748	0.46931	-0.0138889	-0.0284629	0.0152658	987	0.363147	0.770601	-0.0206688	-0.0368429	0.0181988	987	0.256348	0.550722																			-0.000947174	-0.00206489	0.0161179	744
seq.10425.3	O43286	B4GALT5	B4GALT5	-0.0141136	-0.058432	0.00772681	987	0.0680651	0.387689	-0.0165622	-0.0597592	0.00920087	987	0.0721555	0.271488	-0.0122423	-0.0506845	0.00781713	986	0.117649	0.548702	-0.0142891	-0.0515574	0.00930797	986	0.12507	0.388875																			-0.0118996	-0.048013	0.00914391	745
seq.10426.21	O14653	GOSR2	GOSR2	-0.0636462	-0.0544911	0.0369644	992	0.085413	0.428249	0.073913	0.0552118	0.0439708	992	0.0930861	0.312503	-0.0754292	-0.0645793	0.0373852	991	0.0438996	0.403044	0.0881742	0.0658647	0.0444682	991	0.0476591	0.233778																			-0.112041	-0.0991124	0.0410581	748
seq.10428.1	P43631	KIR2DS2	KIR2DS2	-0.0601418	-0.0416001	0.0447165	993	0.178946	0.569766	0.0519808	0.0313643	0.053222	993	0.328967	0.606367	-0.0687656	-0.0475652	0.0452755	992	0.129125	0.557271	0.0649115	0.0391664	0.0538641	992	0.228453	0.520577																			-0.0685152	-0.0482844	0.0505882	749
seq.10430.31	P08195	SLC3A2	SLC3A2_1	-0.0488038	-0.0740535	0.0210289	986	0.0205013	0.259292	0.0211708	0.0280219	0.0250721	986	0.398654	0.662246	-0.0531342	-0.0806242	0.0213099	985	0.0128156	0.24654	0.0315039	0.0416989	0.0253471	985	0.214202	0.507796																			-0.045741	-0.0704318	0.0238452	744
seq.10432.3	Q3SXP7	SHISAL1	SHISAL1	0.00367435	0.00881645	0.0123826	982	0.766731	0.940645	-0.00976946	-0.0205146	0.014677	982	0.505804	0.742625	0.0050759	0.0121794	0.0125376	981	0.685672	0.920148	-0.0107036	-0.0224761	0.0148635	981	0.471618	0.731379																			-0.000252492	-0.000556066	0.0157255	741
seq.10435.2	P20933	AGA	AGA	-0.00846672	-0.0186482	0.0132613	990	0.523327	0.837987	-0.0232661	-0.0446029	0.0157927	990	0.141011	0.394192	-0.00555344	-0.0122316	0.0134198	989	0.679092	0.917398	-0.0222322	-0.0426209	0.0159957	989	0.164875	0.447176																			0.0120233	0.0270851	0.0146644	746
seq.10438.19	P15509	CSF2RA	CSF2RA	0.00194596	0.00392997	0.0153985	991	0.899463	0.974744	-0.00778104	-0.0137179	0.0183127	991	0.671004	0.848215	0.00305899	0.0061778	0.0156017	990	0.844598	0.96334	-0.00835732	-0.0147339	0.0185559	990	0.652531	0.842703																			-0.0107783	-0.0221673	0.0173807	747
seq.10439.57	P19961	AMY2B	AMY2B_1	0.0489264	0.0532426	0.0279693	993	0.0805494	0.419744	0.0907305	0.0861278	0.0332016	993	0.00639298	0.0632784	0.0378172	0.0411533	0.0282516	992	0.181012	0.619968	0.0836194	0.0793774	0.0336108	992	0.0130144	0.108977																			0.0406379	0.0455167	0.0312026	749
seq.10440.26	Q9H6B4	CLMP	CLMP_1	-0.0118815	-0.0193669	0.0169882	988	0.484468	0.814264	-0.0177576	-0.0252301	0.0202426	988	0.38057	0.651117	-0.00981128	-0.0159925	0.0171986	987	0.568488	0.881093	-0.0159489	-0.0226603	0.0204962	987	0.436675	0.70227																			0.00112927	0.00182267	0.0196935	746
seq.10442.1	Q8WZ59	TMEM190	TMEM190	0.0308114	0.025961	0.0368374	992	0.403122	0.766065	0.00486528	0.00357664	0.0438261	992	0.911628	0.962442	0.0309396	0.0260691	0.0373272	991	0.407374	0.800998	-0.000962688	-0.000707708	0.0443934	991	0.982703	0.99487																			0.00781488	0.00681568	0.0413622	748
seq.10445.20	O95445	APOM	APOM_1	0.0132868	0.0276958	0.0148126	991	0.369938	0.743502	0.00194502	0.00353801	0.0176242	991	0.912145	0.962442	0.0133641	0.0278569	0.0150105	990	0.373511	0.778103	-0.000579059	-0.00105331	0.0178526	990	0.974131	0.992811																			-0.00163101	-0.00344456	0.0168615	747
seq.10447.18	Q9H361	PABPC3	PABPC3	-0.0196006	-0.0230322	0.00987257	993	0.0473792	0.344533	0.0141203	0.0144738	0.0117601	993	0.230158	0.508028	-0.0220268	-0.0258832	0.0099914	992	0.0277128	0.34134	0.0182622	0.0187195	0.0118868	992	0.124772	0.388446																			-0.0175014	-0.0209043	0.0110873	749
seq.10449.31	Q6UWI4	SHISA2	SHISA2	-0.0298087	-0.0556303	0.0171035	992	0.081672	0.422871	-0.0313359	-0.0510413	0.0203445	992	0.123816	0.367264	-0.0262929	-0.049069	0.0173168	991	0.129247	0.557275	-0.0263814	-0.0429713	0.0205914	991	0.200427	0.491214																			-0.032064	-0.063629	0.0185306	748
seq.10451.11	Q02818	NUCB1	NUCB1	0.00339351	0.00651348	0.0165467	992	0.837546	0.958951	0.0294314	0.0492871	0.0196598	992	0.134703	0.385046	-0.000553505	-0.00106239	0.0167496	991	0.973645	0.992158	0.0295361	0.0494623	0.019923	991	0.138523	0.41139																			-0.00274539	-0.00537716	0.0187407	748
seq.10453.7	Q6UY09	CEACAM20	CEACAM20	-0.0381944	-0.0652325	0.0183744	983	0.037906	0.321167	-0.0248697	-0.0370598	0.0219031	983	0.256468	0.535555	-0.0357594	-0.0610738	0.0186197	982	0.055083	0.435628	-0.0180272	-0.0268634	0.0221615	982	0.41616	0.689055																			-0.0474845	-0.0768272	0.0222938	742
seq.10454.99	Q9Y2G8	DNAJC16	DNAJC16	0.00470199	0.0023885	0.0302073	993	0.876334	0.967787	0.0125966	0.00558174	0.0359357	993	0.726014	0.8763	0.00310607	0.00157781	0.0306055	992	0.919184	0.980475	0.0120125	0.00532293	0.0364113	992	0.741536	0.890406																			0.00661526	0.00332183	0.0343938	749
seq.10455.196	Q6EBC2	IL31	IL31	-0.0298167	-0.0319153	0.0298099	985	0.317446	0.700573	0.0273132	0.0255073	0.0354573	985	0.441299	0.696008	-0.0342487	-0.0366592	0.0301835	984	0.256784	0.694383	0.0336857	0.0314584	0.0358942	984	0.348232	0.636113																			-0.0401953	-0.0442454	0.0334221	743
seq.10457.3	O95256	IL18RAP	IL18RAP_1	0.0150789	0.0298505	0.0161959	987	0.352064	0.725193	-0.0224317	-0.0387145	0.0192608	987	0.244449	0.522692	0.0185817	0.0367847	0.0164019	986	0.257532	0.695022	-0.0259771	-0.0448335	0.0195106	986	0.183353	0.469717																			0.00309927	0.00628406	0.0182401	745
seq.10460.1	Q13231	CHIT1	CHIT1_1	-0.0445532	-0.0200293	0.0665236	993	0.503182	0.827804	-0.00950793	-0.00372861	0.0791603	993	0.90442	0.959835	-0.0443992	-0.0199601	0.0674044	992	0.510242	0.861041	-0.00115909	-0.000454546	0.0801909	992	0.988471	0.997093																			-0.132376	-0.0599656	0.0756516	749
seq.10462.14	Q9Y5Q6	INSL5	INSL5	-0.0527927	-0.0696391	0.023972	989	0.0278765	0.283401	0.0253278	0.0291872	0.0285403	989	0.375059	0.646088	-0.0576379	-0.0760304	0.0242736	988	0.0177627	0.292101	0.0362139	0.0417321	0.0288404	988	0.209533	0.501626																			-0.0648651	-0.0869367	0.0271664	745
seq.10463.23	P09923	ALPI	ALPI_1	0.01614	0.043315	0.0111487	989	0.148017	0.532814	0.0106392	0.0248917	0.0132707	989	0.422914	0.679759	0.0151029	0.0405318	0.0112947	988	0.181474	0.620094	0.00779716	0.0182424	0.0134346	988	0.561792	0.788967																			0.0184791	0.0513834	0.0124643	746
seq.10464.6	Q9H6X2	ANTXR1	ANTXR1	-0.0049094	-0.00666438	0.0203556	992	0.809464	0.951181	-0.0458185	-0.0542855	0.0241665	992	0.0582572	0.243211	0.00117634	0.00159685	0.0205856	991	0.954442	0.989125	-0.0460384	-0.0545461	0.0244831	991	0.0603447	0.262142																			-0.00194371	-0.00260472	0.0236911	748
seq.10470.34	Q6PKC3	TXNDC11	TXNDC11_1	-0.0638816	-0.0465638	0.0432793	989	0.140254	0.520768	0.115438	0.0733803	0.0514129	989	0.0249689	0.14861	-0.0812598	-0.0592309	0.0437135	988	0.0633356	0.446641	0.130726	0.0830986	0.0520036	988	0.0121025	0.103875																			-0.0980939	-0.0717148	0.049303	746
seq.10472.53	Q92956	TNFRSF14	TNFRSF14_1	-0.0387506	-0.0841212	0.0145205	992	0.0077391	0.172528	0.00237385	0.00448989	0.0173607	992	0.891267	0.954386	-0.040046	-0.0869333	0.0147071	991	0.00658494	0.185474	0.00984925	0.0186288	0.0175213	991	0.574155	0.797124																			-0.0439776	-0.098374	0.0161459	749
seq.10473.2	Q03403	TFF2	TFF2_1	0.0136243	0.012205	0.0357538	981	0.703242	0.922087	-0.00807697	-0.00632456	0.0424489	981	0.849133	0.938663	0.0150717	0.0135016	0.0362239	980	0.67745	0.916987	-0.0108981	-0.00853364	0.0430047	980	0.799999	0.919245																			0.00505064	0.00432969	0.0431558	740
seq.10479.18	P09238	MMP10	MMP10_1	0.0589305	0.0610466	0.0296579	992	0.0471962	0.344533	0.0760395	0.0687255	0.0352574	992	0.0312693	0.17089	0.0500535	0.0518508	0.0300001	991	0.0955428	0.519844	0.0666049	0.0601984	0.0356768	991	0.0622109	0.267091																			0.0776776	0.0836174	0.0330534	748
seq.10480.33	P13987	CD59	CD59_1	-0.00378527	-0.00616595	0.0194205	987	0.845503	0.960963	0.00672537	0.00954763	0.0231234	987	0.77123	0.901404	-0.00481633	-0.00784549	0.0196847	986	0.806759	0.957517	0.00764617	0.0108548	0.0234386	986	0.744326	0.891696																			-0.0019091	-0.00312814	0.0222134	745
seq.10485.56	P43358	MAGEA4	MAGEA4_1	-0.0405961	-0.0193527	0.0663846	993	0.54099	0.847156	0.176103	0.0732318	0.0787946	993	0.0256413	0.151498	-0.0656319	-0.0312877	0.0670753	992	0.328075	0.745254	0.188445	0.078364	0.0797994	992	0.0183946	0.135221																			-0.118931	-0.0565207	0.0762338	749
seq.10490.3	P04843	RPN1	RPN1_1	-0.0132756	-0.0160204	0.016157	987	0.411466	0.771169	-0.0067736	-0.00713631	0.01922	987	0.724596	0.87575	-0.0126947	-0.0153195	0.016367	986	0.438153	0.81999	-0.00440739	-0.0046434	0.0194645	986	0.820912	0.926489																			-0.0196652	-0.0235983	0.0186858	744
seq.10496.11	A8K7I4	CLCA1	CLCA1	-0.00305063	-0.00430266	0.0228082	983	0.893626	0.972492	0.0514134	0.0634251	0.0269988	983	0.0571644	0.240579	-0.0101921	-0.0143751	0.0230685	982	0.658718	0.911959	0.0533328	0.0657928	0.0273569	982	0.0515184	0.244343																			-0.0290147	-0.0426268	0.0252319	741
seq.10499.1	Q96A25	TMEM106A	TMEM106A	0.00223512	0.00261809	0.0187687	989	0.90523	0.975433	0.0208707	0.02129	0.0223447	989	0.350515	0.625223	-0.000577464	-0.000676408	0.0190139	988	0.975778	0.992158	0.0209805	0.021402	0.0226466	988	0.354447	0.642645																			0.0112306	0.0132998	0.0211154	747
seq.10505.12	Q68DV7	RNF43	RNF43_1	-0.00319002	-0.00479725	0.0210711	984	0.879697	0.968242	0.0421562	0.055399	0.0249657	984	0.09162	0.309729	-0.00895125	-0.0134612	0.0213106	983	0.67455	0.915384	0.0438133	0.0575767	0.0252858	983	0.0834588	0.314441																			-0.0289289	-0.0446804	0.0234815	742
seq.10506.53	O15173	PGRMC2	PGRMC2_1	-0.0203089	-0.025643	0.0186713	987	0.276991	0.666847	-0.0400739	-0.0441754	0.0221667	987	0.0709353	0.26985	-0.0152831	-0.0192972	0.0189008	986	0.418943	0.808263	-0.037154	-0.0409565	0.0224628	986	0.0984411	0.341537																			-0.0237887	-0.0306578	0.0209988	744
seq.10507.166	P26436	ACRV1	ACRV1_1	-0.0312592	-0.0386797	0.0256393	987	0.223063	0.612014	0.0321042	0.0347299	0.030435	987	0.291756	0.569823	-0.0364533	-0.0451069	0.0259586	986	0.160549	0.594309	0.0389512	0.042137	0.0308084	986	0.206419	0.496827																			-0.0318736	-0.0397485	0.0291714	744
seq.10510.62	Q6UWF3	SCIMP	SCIMP	0.0036834	0.00748168	0.0152042	983	0.808628	0.951137	0.0298108	0.0527761	0.0180716	983	0.099346	0.324109	-0.00019739	-0.000400937	0.0153767	982	0.98976	0.996876	0.0298472	0.0528404	0.0183013	982	0.103237	0.350948																			0.0090698	0.0206677	0.0154286	741
seq.10511.10	P12111	COL6A3	COL6A3_1	-0.0956301	-0.0342937	0.0877198	993	0.2759	0.666847	0.24375	0.0762497	0.104136	993	0.0194449	0.12716	-0.131293	-0.0470828	0.088592	992	0.138658	0.572307	0.268438	0.0839727	0.105398	992	0.0110183	0.0976502																			-0.215649	-0.0773708	0.100078	749
seq.10512.13	P32927	CSF2RB	CSF2RB_1	-0.0155301	-0.0282085	0.0168027	986	0.355577	0.728452	-0.0037921	-0.00601889	0.0199672	986	0.849414	0.938663	-0.0154048	-0.027981	0.017016	985	0.365519	0.772904	-0.000961885	-0.00152672	0.0202122	985	0.962053	0.989305																			-0.0316769	-0.0539005	0.0207899	745
seq.10513.13	Q9Y2W7	KCNIP3	KCNIP3	0.00818955	0.00682549	0.038372	985	0.83104	0.956404	-0.0455166	-0.0330395	0.0457344	985	0.319865	0.597033	0.0144484	0.0120419	0.0388391	984	0.709968	0.929383	-0.0481852	-0.0349765	0.0463134	984	0.298402	0.592171																			-0.0141741	-0.011664	0.0448284	744
seq.10514.5	P41222	PTGDS	PTGDS	-0.0181039	-0.0286239	0.0189272	992	0.33905	0.717392	-0.0330926	-0.0455871	0.0225195	992	0.142012	0.394797	-0.0140912	-0.0222795	0.0191567	991	0.462163	0.830621	-0.0304616	-0.0419627	0.0228069	991	0.181977	0.467749																			0.00145572	0.00241377	0.0208503	749
seq.10521.10	Q9BRK3	MXRA8	MXRA8_1	0.024747	0.0424143	0.0169802	993	0.145323	0.527755	-0.0183743	-0.0274711	0.0202145	993	0.363589	0.636845	0.0278847	0.0477921	0.0171935	992	0.105161	0.531274	-0.0236178	-0.0353105	0.0204551	992	0.248526	0.543534																			0.0316231	0.0533206	0.0197049	749
seq.10527.22	Q08211	DHX9	DHX9	-0.00720523	-0.0193167	0.0118596	988	0.54363	0.847495	-0.010982	-0.0257084	0.0140978	988	0.436173	0.690846	-0.00588925	-0.0157887	0.0120146	987	0.624119	0.900076	-0.00987246	-0.023111	0.0142837	987	0.489622	0.741713																			-0.0148407	-0.0406274	0.0132988	745
seq.10528.2	P16444	DPEP1	DPEP1_1	0.00187605	0.00341788	0.0172934	986	0.913634	0.978366	-0.0152075	-0.0242265	0.0205294	986	0.459011	0.710021	0.00403275	0.00734704	0.0175237	985	0.818038	0.959137	-0.0159752	-0.0254494	0.0208084	985	0.442833	0.708409																			0.0111961	0.0185075	0.0220848	744
seq.10530.8	P28072	PSMB6	PSMB6	-0.013723	-0.035545	0.012018	982	0.253785	0.646745	-0.0077925	-0.0176265	0.0142889	982	0.585635	0.792561	-0.013017	-0.0337162	0.0121722	981	0.285151	0.714433	-0.00538022	-0.01217	0.0144649	981	0.71001	0.874458																			-0.0175151	-0.0455042	0.0137286	740
seq.10534.40	P09874	PARP1	PARP1_1	-0.0329871	-0.0739453	0.0142695	985	0.0209987	0.260337	-0.0254577	-0.0498413	0.0169906	985	0.134365	0.384766	-0.0303765	-0.0680934	0.0144457	984	0.0357366	0.371916	-0.0197963	-0.0387573	0.0171735	984	0.249304	0.544257																			-0.0464621	-0.100109	0.0170919	743
seq.10535.25	Q02221	COX6A2	COX6A2	-0.0924697	-0.0436986	0.0675149	989	0.171117	0.559467	0.087957	0.0362244	0.0803743	989	0.274071	0.553997	-0.106891	-0.0505139	0.068355	988	0.118192	0.548838	0.108145	0.0445386	0.0813465	988	0.184012	0.470123																			-0.0693062	-0.0339719	0.0748541	746
seq.10539.30	Q8TCZ2	CD99L2	CD99L2	-0.0182818	-0.0412957	0.0141375	988	0.196263	0.585384	-0.0103215	-0.0203224	0.0168386	988	0.54004	0.763772	-0.0173524	-0.0391964	0.0143179	987	0.225826	0.667942	-0.00710637	-0.013992	0.0170424	987	0.676782	0.855787																			-0.0150478	-0.0350237	0.0158328	746
seq.10546.2	Q8WU66	TSPEAR	TSPEAR	-0.0282478	-0.040366	0.0224659	983	0.20892	0.60015	-0.0162708	-0.02035	0.0266917	983	0.542278	0.76439	-0.0267514	-0.0382276	0.0227606	982	0.240145	0.681347	-0.0112573	-0.0140796	0.0270252	982	0.677101	0.855787																			-0.0230797	-0.0311629	0.0274552	741
seq.10550.37	O00238	BMPR1B	BMPR1B	-0.00959937	-0.0254757	0.0118343	986	0.417478	0.773884	-0.0220204	-0.051083	0.014037	986	0.11703	0.355976	-0.00682665	-0.0181172	0.0119795	985	0.568904	0.881238	-0.0207337	-0.048098	0.0142222	985	0.145204	0.420236																			-0.00910503	-0.0217451	0.0152385	744
seq.10551.7	O43561	LAT	LAT	0.219276	0.0812473	0.085869	993	0.0108097	0.200889	0.0589731	0.019061	0.102476	993	0.565095	0.779456	0.216859	0.0803516	0.0870045	992	0.012847	0.24654	0.018195	0.0058809	0.103509	992	0.860501	0.945798																			0.200152	0.0766652	0.0959297	749
seq.10552.88	O43908	KLRC4	KLRC4	-0.0179191	-0.0191759	0.0230287	987	0.436683	0.78409	-0.00317957	-0.00297165	0.0273822	987	0.907583	0.961081	-0.017937	-0.019195	0.0233242	986	0.442059	0.821331	0.000136625	0.00012769	0.0277253	986	0.996069	0.998052																			0.00165222	0.00180523	0.0260502	744
seq.10553.8	Q8NFQ8	TOR1AIP2	TOR1AIP2	-0.00842883	-0.0104769	0.0171396	989	0.622987	0.887127	0.0175859	0.019063	0.0203826	989	0.388462	0.656905	-0.0110381	-0.0137202	0.0173581	988	0.524986	0.86733	0.0196589	0.0213101	0.0206477	988	0.341275	0.630852																			-0.0248722	-0.0303957	0.0208487	746
seq.10554.23	P16278	GLB1	GLB1	-0.0204585	-0.0140288	0.0464253	990	0.659544	0.902527	0.0813658	0.0487328	0.0551178	990	0.140204	0.392856	-0.0320145	-0.0219531	0.0469757	989	0.495706	0.852507	0.0873478	0.0523156	0.0558271	989	0.117994	0.376185																			-0.0565077	-0.0386453	0.0536144	746
seq.10557.6	Q8N6K0	TEX29	TEX29	-0.0040275	-0.00856203	0.0130674	989	0.757988	0.937568	-0.0234645	-0.0435627	0.0155198	989	0.130878	0.379105	-0.000916732	-0.00194887	0.0132274	988	0.94476	0.986494	-0.0232914	-0.0432413	0.0157272	988	0.138936	0.411567																			-0.00163128	-0.00346407	0.0150908	745
seq.10558.26	Q9HC56	PCDH9	PCDH9	0.00769308	0.0115544	0.019538	992	0.69385	0.91796	-0.0533081	-0.069855	0.0231898	992	0.0217252	0.136438	0.0151853	0.0228071	0.0197419	991	0.441962	0.821331	-0.056176	-0.0736131	0.0234924	991	0.0169771	0.127767																			0.0216405	0.0330964	0.0219909	748
seq.10560.1	Q9NQX7	ITM2C	ITM2C_1	-0.022951	-0.0333123	0.0216797	986	0.290023	0.6791	-0.0137628	-0.0174559	0.0257809	986	0.593574	0.798262	-0.0216815	-0.0314697	0.0219515	985	0.32354	0.741742	-0.00979072	-0.0124179	0.026093	985	0.707575	0.873012																			-0.0314208	-0.043415	0.0261932	744
seq.10561.5	Q96LB9	PGLYRP3	PGLYRP3	-0.027574	-0.048722	0.0176917	990	0.119415	0.489287	0.0148241	0.0228785	0.0210431	990	0.481307	0.726091	-0.030283	-0.0535087	0.017915	989	0.0912731	0.514648	0.0204801	0.0316075	0.0212879	989	0.336259	0.627793																			-0.0400702	-0.0718548	0.0200112	746
seq.10562.42	Q8NC67	NETO2	NETO2	-0.0591423	-0.0901987	0.0208	982	0.00455639	0.127134	0.000919234	0.00122387	0.024815	982	0.970458	0.986574	-0.0607841	-0.0927026	0.0210731	981	0.00400688	0.137689	0.0123377	0.0164264	0.025038	981	0.622293	0.824949																			-0.0680872	-0.108706	0.0229347	740
seq.10563.13	Q7Z3D4	LYSMD3	LYSMD3	-0.0208398	-0.0490612	0.0133199	987	0.118008	0.487118	-0.0107348	-0.0220862	0.0158552	987	0.498532	0.739826	-0.0199102	-0.0468729	0.0134951	986	0.140434	0.5754	-0.0069917	-0.014385	0.0160475	986	0.66316	0.848042																			-0.0355134	-0.0826375	0.015487	743
seq.10569.28	P55001	MFAP2	MFAP2_1	-0.0273469	-0.0641254	0.0133447	990	0.0406988	0.327671	0.0263187	0.05381	0.0158892	990	0.097959	0.321022	-0.031578	-0.0740468	0.0134903	989	0.019441	0.30175	0.0321938	0.0658218	0.0160508	989	0.0451556	0.228468																			-0.027109	-0.0643073	0.0152759	747
seq.10571.14	P26572	MGAT1	MGAT1	-0.018081	-0.0169718	0.033546	986	0.590014	0.874413	-0.0119623	-0.00980139	0.0398827	986	0.764288	0.897893	-0.016916	-0.0158783	0.0339861	985	0.618783	0.898691	-0.0087962	-0.0072072	0.0404018	985	0.827694	0.929986																			-0.0243713	-0.021851	0.0407224	744
seq.10572.65	O60676	CST8	CST8	-0.00832078	-0.0121685	0.0200556	990	0.678316	0.91021	0.00673474	0.00860251	0.0238328	990	0.777555	0.904495	-0.00944913	-0.0138186	0.0203186	989	0.641999	0.906536	0.00850487	0.0108635	0.0241441	989	0.724723	0.882729																			-0.00416905	-0.00607068	0.0233538	746
seq.10574.10	P61769	B2M	B2M_1	-0.0465098	-0.034081	0.0427429	986	0.276804	0.666847	-0.0325233	-0.0207742	0.0509738	986	0.523596	0.753028	-0.0433031	-0.0317313	0.0432919	985	0.317432	0.736864	-0.0244536	-0.0156197	0.0516083	985	0.635725	0.832512																			-0.0550114	-0.0394597	0.050025	744
seq.10575.31	Q9UHX1	PUF60	PUF60	-0.0430438	-0.0820977	0.0145728	992	0.00321381	0.101305	-0.00757667	-0.0126127	0.017407	992	0.663465	0.844547	-0.0431061	-0.0822164	0.0147632	991	0.00358137	0.131769	0.000471761	0.000785331	0.0175591	991	0.978571	0.994026																			-0.0592273	-0.116259	0.0161365	748
seq.10576.7	Q6UX71	PLXDC2	PLXDC2_1	0.0112386	0.0288476	0.0113794	993	0.323576	0.706683	0.00921617	0.0206358	0.0135415	993	0.496293	0.737623	0.0102708	0.0263633	0.0115284	992	0.373195	0.778103	0.00728485	0.0163114	0.0137154	992	0.595437	0.809268																			0.0170081	0.0434216	0.0131033	749
seq.10580.14	Q6UW10	SFTA2	SFTA2	-0.00799784	-0.012073	0.0203042	985	0.69374	0.91796	-0.0343461	-0.0451717	0.0241559	985	0.155386	0.415676	-0.00349697	-0.00527879	0.0205569	984	0.864957	0.968276	-0.0336835	-0.0443002	0.0244797	984	0.169142	0.454931																			0.000646307	0.000915364	0.025201	745
seq.10582.36	Q9H5K3	POMK	POMK	-0.0124233	-0.0179073	0.0217851	984	0.568627	0.862335	0.00899654	0.0112925	0.0259634	984	0.729034	0.876766	-0.0139421	-0.0200964	0.0220646	983	0.527616	0.86733	0.0115908	0.0145488	0.0262938	983	0.659441	0.846413																			-0.0086085	-0.0121524	0.0255135	742
seq.10583.1	Q6UXF1	TMEM108	TMEM108	-0.00578655	-0.00705735	0.0256292	983	0.82142	0.953987	0.0287642	0.0306085	0.0304651	983	0.345316	0.621247	-0.00984129	-0.0120026	0.0259535	982	0.704629	0.928586	0.0306079	0.0325704	0.0308638	982	0.321584	0.613443																			-0.0149239	-0.0182334	0.0293954	741
seq.10584.7	O43181	NDUFS4	NDUFS4	-0.0473494	-0.0269253	0.056137	993	0.399173	0.763062	0.0894805	0.0443862	0.0667496	993	0.180377	0.449246	-0.0607551	-0.0345484	0.0568165	992	0.285185	0.714433	0.100905	0.0500532	0.0675945	992	0.135808	0.406977																			-0.0166766	-0.00950926	0.0645457	749
seq.10588.39	Q9UNP4	ST3GAL5	ST3GAL5	-0.0207989	-0.0266666	0.0248692	984	0.40317	0.766065	-0.050185	-0.055932	0.0296474	984	0.0908238	0.308894	-0.0146499	-0.0187828	0.0251524	983	0.560401	0.877901	-0.0474829	-0.0529204	0.0300181	983	0.114015	0.369663																			-0.016879	-0.0201676	0.0307384	744
seq.10589.7	Q5VY80	RAET1L	RAET1L_1	-0.0410957	-0.0404516	0.0323306	985	0.203991	0.594137	0.0259504	0.0223482	0.0384159	985	0.499509	0.740739	-0.0457203	-0.0450038	0.0327499	984	0.163016	0.596527	0.0345744	0.0297751	0.0388911	984	0.374218	0.659023																			-0.0615747	-0.0586292	0.0385353	741
seq.10600.24	O14967	CLGN	CLGN	-0.0399756	-0.0291223	0.0429316	991	0.352004	0.725193	0.13347	0.0848806	0.0508706	991	0.00883137	0.0762801	-0.0592089	-0.0431338	0.0433281	990	0.172085	0.607482	0.144595	0.0919555	0.0514959	990	0.00508479	0.0621521																			-0.0781512	-0.0565905	0.0493205	747
seq.10603.1	P15516	HTN3	HTN3	0.0562048	0.0729596	0.0227305	987	0.0135786	0.221161	0.0442597	0.0501774	0.02706	987	0.102239	0.329271	0.0516711	0.0670744	0.0230018	986	0.0248994	0.331008	0.0347346	0.0393788	0.0273355	986	0.204143	0.495067																			0.0580242	0.0785255	0.0249515	744
seq.10605.22	Q9HDC9	APMAP	APMAP	0.010413	0.0190294	0.0173118	985	0.547646	0.851206	0.00971208	0.0154795	0.0206101	985	0.637581	0.828685	0.0093677	0.0171191	0.0175343	984	0.59329	0.889799	0.00797114	0.0127048	0.0208735	984	0.702634	0.870096																			0.0124161	0.0232502	0.0194518	743
seq.10606.34	Q5JTV8	TOR1AIP1	TOR1AIP1_1	-0.00833066	-0.00711937	0.0168736	992	0.62162	0.886581	0.00766781	0.00571932	0.0200707	992	0.702514	0.863851	-0.00957978	-0.00818686	0.0170925	991	0.575287	0.885583	0.00945776	0.00705442	0.0203301	991	0.641883	0.835683																			-0.00443575	-0.00379682	0.0186276	748
seq.10608.9	P15515	HTN1	HTN1	-0.032894	-0.0290301	0.0354275	983	0.353382	0.726732	0.0052164	0.00401109	0.0422447	983	0.901752	0.958898	-0.0344127	-0.0303704	0.035883	982	0.337781	0.751872	0.011611	0.00892814	0.0427694	982	0.78608	0.912519																			-0.0615648	-0.0525029	0.0423958	742
seq.10612.18	O60568	PLOD3	PLOD3	0.0177246	0.0261704	0.0171061	991	0.300381	0.688136	0.0146419	0.0188657	0.020351	991	0.472022	0.719621	0.0161803	0.0238903	0.0173309	990	0.35073	0.761706	0.011593	0.0149373	0.0206127	990	0.573955	0.797124																			0.0265552	0.0395307	0.0194381	747
seq.10613.33	Q6P4E1	GOLM2	GOLM2_1	-0.0042525	-0.00693368	0.0173405	989	0.806325	0.950344	0.00484095	0.00689549	0.0206036	989	0.814291	0.920228	-0.00502919	-0.00820005	0.017573	988	0.774794	0.950309	0.00579289	0.00825143	0.0208798	988	0.781501	0.911502																			-0.00204586	-0.00353175	0.018818	745
seq.10615.18	P25189	MPZ	MPZ	0.00781292	0.0118468	0.0193832	991	0.686978	0.916432	0.0183484	0.0242199	0.0231	991	0.427209	0.683554	0.00550162	0.00834218	0.0196381	990	0.779421	0.95217	0.0173042	0.0228416	0.0234094	990	0.459961	0.722937																			0.0164752	0.0258195	0.0213286	749
seq.10616.67	Q9NZ53	PODXL2	PODXL2	0.00503913	0.00429086	0.0373963	986	0.892838	0.972409	-0.000995089	-0.000738359	0.0445427	986	0.982181	0.990999	0.00531081	0.0045222	0.0379086	985	0.888613	0.972735	-0.00201231	-0.00149314	0.0451525	985	0.964461	0.99015																			0.0297869	0.0258766	0.0423491	744
seq.10618.190	P98164	LRP2	LRP2	0.00468644	0.00843749	0.0175075	987	0.789001	0.94664	0.014265	0.022391	0.020823	987	0.493466	0.735454	0.00289349	0.00520945	0.0177279	986	0.870381	0.969455	0.0137303	0.0215516	0.0210893	986	0.515161	0.758406																			-0.0201794	-0.0390271	0.0186701	744
seq.10620.21	P08118	MSMB	MSMB	-0.0427752	-0.0227518	0.0546606	993	0.434072	0.782506	0.0800912	0.0371605	0.065	993	0.218177	0.495263	-0.0547843	-0.0291393	0.0553318	992	0.322364	0.74106	0.0903928	0.0419402	0.0658281	992	0.170012	0.455344																			-0.0397131	-0.0217742	0.0616196	749
seq.10621.26	Q569H4	PRR16	PRR16	-0.0389568	-0.0456985	0.0217056	986	0.0729954	0.401944	-0.0123729	-0.0126784	0.0258214	986	0.631922	0.825157	-0.0382607	-0.044882	0.02198	985	0.0820481	0.496071	-0.00535233	-0.00548449	0.0261083	985	0.83761	0.934741																			-0.0338009	-0.0392875	0.0257164	743
seq.10623.19	P15941	MUC1	MUC1_1	-0.0489196	-0.0863882	0.0180648	985	0.00688606	0.158521	-0.0461462	-0.071073	0.0215232	985	0.0322754	0.173525	-0.0438547	-0.077444	0.0182796	984	0.0166202	0.285885	-0.0378355	-0.0582731	0.021749	984	0.0822352	0.313594																			-0.045878	-0.078117	0.0216493	743
seq.10624.45	Q1W4C9	SPINK13	SPINK13	-0.0283782	-0.0487793	0.0186107	983	0.127622	0.500661	-0.00760331	-0.0114194	0.0221095	983	0.731	0.877754	-0.0280623	-0.0482363	0.0188518	982	0.13692	0.567295	-0.00239782	-0.00360129	0.0223708	982	0.914664	0.967736																			-0.0313354	-0.0505716	0.0227995	743
seq.10626.116	Q8NDV1	ST6GALNAC3	ST6GALNAC3_1	-0.0057946	-0.0158149	0.0112639	986	0.60706	0.881679	0.00945851	0.0225416	0.0133741	986	0.479592	0.725463	-0.00721633	-0.0196952	0.0114063	985	0.5271	0.86733	0.0107983	0.0257346	0.0135447	985	0.425508	0.695185																			-0.0031674	-0.00855921	0.0131748	744
seq.10627.87	Q06481	APLP2	APLP2_1	0.00485234	0.0055584	0.0199043	992	0.807449	0.951137	0.0405323	0.0405096	0.0236463	992	0.0868219	0.300376	-0.000551864	-0.000632166	0.0201392	991	0.978144	0.992309	0.0406362	0.0406135	0.0239601	991	0.0902007	0.327573																			0.0245774	0.0281616	0.0222656	748
seq.10630.5	Q9BUP3	HTATIP2	HTATIP2_1	-0.031656	-0.0377032	0.0247505	986	0.201197	0.592366	0.0118525	0.012314	0.0294638	986	0.687571	0.857698	-0.0342369	-0.0407771	0.0251032	985	0.172929	0.608886	0.0185813	0.0193049	0.0298613	985	0.533919	0.772206																			-0.0620578	-0.0752427	0.0279757	744
seq.10631.9	O15173	PGRMC2	PGRMC2_2	-0.0262861	-0.0567153	0.0142001	988	0.0644501	0.382479	-0.00120233	-0.00226438	0.0169175	988	0.943356	0.976186	-0.0267667	-0.0577523	0.0143789	987	0.0629673	0.446641	0.00370677	0.00698106	0.017101	987	0.828442	0.93021																			-0.0371685	-0.0826846	0.0159471	745
seq.10636.1	Q8TD46	CD200R1	CD200R1_1	-0.00820478	-0.0132069	0.0199262	983	0.680606	0.911604	-0.00279366	-0.00392352	0.0237189	983	0.906264	0.96073	-0.00803523	-0.012934	0.0202007	982	0.690886	0.922659	-0.00125149	-0.00175764	0.0240437	982	0.958499	0.987507																			-0.00459328	-0.00750953	0.0226012	741
seq.10637.50	Q6UXG2	ELAPOR1	ELAPOR1_1	0.00230063	0.00497162	0.0120101	988	0.848128	0.961968	-0.00980066	-0.0184219	0.0143154	988	0.493742	0.735716	0.00370088	0.00799752	0.0121677	987	0.761074	0.947118	-0.010502	-0.0197402	0.0145064	987	0.469265	0.729845																			0.0116468	0.0246143	0.014309	747
seq.10638.1	Q9BSI4	TINF2	TINF2	-0.0243646	-0.0481024	0.0160951	983	0.1304	0.504254	-0.0106918	-0.0184494	0.0191338	983	0.576433	0.786094	-0.0235323	-0.0464591	0.0163029	982	0.149214	0.586314	-0.00632235	-0.0109097	0.0193614	982	0.744082	0.891696																			-0.0328151	-0.0682619	0.0175757	740
seq.10643.16	Q96PB7	OLFM3	OLFM3_1	-0.0532582	-0.0829163	0.0200543	987	0.00804195	0.175406	-0.0487418	-0.066319	0.0238612	987	0.0413456	0.20137	-0.0479234	-0.0746108	0.0202982	986	0.0184211	0.296242	-0.0396369	-0.0539308	0.0241165	986	0.100585	0.345643																			-0.055628	-0.0863199	0.0232854	743
seq.10647.18	Q8N9N2	ASCC1	ASCC1	0.031038	0.0751418	0.0105048	989	0.0032045	0.101305	-0.00091768	-0.00194018	0.0125428	989	0.94169	0.975611	0.0319597	0.0773732	0.0106425	988	0.00274047	0.108589	-0.00692709	-0.0146454	0.0126515	988	0.584137	0.802989																			0.0474938	0.114143	0.0120221	745
seq.10663.42	O15503	INSIG1	INSIG1	0.00117807	0.00150379	0.0244518	988	0.961583	0.993072	0.0125201	0.0139451	0.0290708	988	0.666796	0.846421	-0.000494459	-0.000631169	0.0247718	987	0.984079	0.994506	0.0126128	0.0140484	0.0294539	987	0.668582	0.851705																			0.0160814	0.0205209	0.0280671	745
seq.10666.7	Q9UJJ9	GNPTG	GNPTG	-0.0192661	-0.0488243	0.0118841	991	0.1053	0.463793	-0.0183299	-0.0405363	0.014141	991	0.1952	0.469627	-0.0172538	-0.0437246	0.0120362	990	0.152033	0.589756	-0.0150712	-0.0333297	0.0143151	990	0.292683	0.588341																			-0.0117534	-0.0307014	0.0129564	747
seq.10667.78	Q5T7R7	C1orf185	C1orf185	-0.00736745	-0.0192989	0.0110976	984	0.506926	0.828932	-0.0204902	-0.0469515	0.0131746	984	0.120202	0.361426	-0.00470607	-0.0123274	0.0112386	983	0.675497	0.916028	-0.0195872	-0.0448824	0.0133554	983	0.142801	0.416796																			-0.00695846	-0.0171952	0.0136355	741
seq.10668.5	Q12846	STX4	STX4	-0.0211387	-0.0138369	0.0230087	993	0.358462	0.732098	0.00352639	0.00201356	0.0273848	993	0.897564	0.956666	-0.0221608	-0.0145059	0.0233124	992	0.342039	0.754908	0.0076935	0.00439297	0.0277347	992	0.781534	0.911502																			-0.0402936	-0.0258728	0.0261361	749
seq.10670.26	O15041	SEMA3E	SEMA3E_1	-0.0872857	-0.0457956	0.0607024	993	0.150769	0.535261	0.189938	0.0869294	0.072041	993	0.00850662	0.0742067	-0.115403	-0.0605476	0.0612463	992	0.0598241	0.44193	0.211639	0.096861	0.0728646	992	0.00375945	0.0513838																			-0.177933	-0.0926776	0.0699825	749
seq.10672.75	P07988	SFTPB	SFTPB	0.0104893	0.0114497	0.0282329	987	0.710324	0.924386	-0.000472279	-0.000448975	0.0336902	987	0.988818	0.993729	0.0108248	0.0118159	0.0286097	986	0.705244	0.928725	-0.00252223	-0.00239777	0.0341375	986	0.941117	0.980415																			0.0140953	0.0154695	0.0325297	746
seq.10675.223	Q9Y320	TMX2	TMX2	-0.0235371	-0.0299915	0.0244603	991	0.336156	0.71651	0.0212327	0.0236099	0.0290903	991	0.465629	0.714127	-0.0270674	-0.0344899	0.024779	990	0.274945	0.707045	0.0263583	0.0293093	0.0294635	990	0.371214	0.656701																			-0.047207	-0.0609122	0.0275762	747
seq.10677.9	O95168	NDUFB4	NDUFB4	-0.046287	-0.0532702	0.0270629	993	0.0875142	0.432818	-0.0386748	-0.0388264	0.0322207	993	0.230306	0.508028	-0.0422032	-0.0485703	0.027409	992	0.123938	0.551953	-0.0307389	-0.0308594	0.0326084	992	0.34608	0.634582																			-0.0527866	-0.063601	0.0295608	749
seq.10693.43	A4D1S0	KLRG2	KLRG2_1	-0.118054	-0.0623598	0.0600157	986	0.0494572	0.348448	0.128306	0.0591208	0.0714105	986	0.0726826	0.272794	-0.137869	-0.0728269	0.0606276	985	0.0231784	0.320407	0.153489	0.0707245	0.0721152	985	0.0335529	0.191712																			-0.119297	-0.0685093	0.0630666	743
seq.10695.12	Q8IUB3	WFDC10B	WFDC10B	-0.00438472	-0.00731775	0.0190147	985	0.817677	0.952627	-0.00871022	-0.0127005	0.0225876	985	0.699862	0.862835	-0.00331693	-0.00553569	0.0192613	984	0.86331	0.967961	-0.00809258	-0.0118	0.0228816	984	0.72366	0.882729																			0.00670732	0.011261	0.0217953	742
seq.10699.52	Q07954	LRP1	LRP1_1	0.00679192	0.0175633	0.012269	982	0.57999	0.868609	0.000685279	0.00154591	0.0145993	982	0.962571	0.983359	0.00687093	0.0177676	0.0124295	981	0.580532	0.886884	-0.000598544	-0.00135024	0.014788	981	0.967723	0.990589																			0.0128615	0.0329845	0.0142931	740
seq.10700.10	Q5DX21	IGSF11	IGSF11_1	-0.0459098	-0.0185538	0.078847	989	0.560521	0.858398	-0.138256	-0.0487273	0.0937775	989	0.140719	0.393895	-0.028337	-0.011452	0.0798029	988	0.7226	0.934322	-0.132948	-0.0468565	0.0950024	988	0.162002	0.442184																			-0.0449992	-0.0179012	0.0925066	746
seq.10702.1	Q2UY09	COL28A1	COL28A1	-0.0310456	-0.0536729	0.0169812	993	0.0678147	0.387492	-0.00909624	-0.013718	0.0202344	993	0.653138	0.83873	-0.0306016	-0.0529053	0.0172058	992	0.075618	0.478607	-0.00334191	-0.00503992	0.0204697	992	0.870346	0.950311																			-0.031384	-0.0585563	0.0180085	749
seq.10703.203	Q9H7L9	SUDS3	SUDS3	-0.00947383	-0.0204041	0.0147688	989	0.521362	0.837066	-0.0123974	-0.0233177	0.0175585	989	0.480316	0.725653	-0.00801189	-0.0172555	0.0149659	988	0.592533	0.889799	-0.0108749	-0.0204541	0.0177936	988	0.541229	0.776611																			0.000684652	0.00147712	0.0170149	745
seq.10704.91	Q12912	IRAG2	IRAG2_1	-0.00200979	-0.001806	0.0353998	988	0.954737	0.990354	0.0425011	0.0333364	0.042113	988	0.313119	0.59034	-0.00776324	-0.00697607	0.0358366	987	0.828542	0.961281	0.0439411	0.0344659	0.0426546	987	0.303186	0.597433																			-0.00876125	-0.00802269	0.0401765	745
seq.10705.14	Q8NDV1	ST6GALNAC3	ST6GALNAC3_2	-0.0147415	-0.0284674	0.0161296	986	0.360972	0.734312	0.0144729	0.024337	0.0192228	986	0.451689	0.702959	-0.0170729	-0.0329697	0.0163341	985	0.296173	0.720471	0.0176713	0.0297153	0.019464	985	0.364154	0.650686																			-0.024536	-0.0487381	0.0179748	745
seq.10708.3	O43555	GNRH2	GNRH2	0.000727321	0.000997956	0.0230696	983	0.974855	0.995818	0.0537697	0.0645065	0.0273144	983	0.0492856	0.220544	-0.00665174	-0.00912685	0.0233322	982	0.775636	0.950309	0.0550251	0.0660126	0.0276797	982	0.0470975	0.232035																			0.00824181	0.0108219	0.0277414	742
seq.10710.23	Q6X784	ZPBP2	ZPBP2	0.000575021	0.00130779	0.0131501	985	0.96513	0.993879	0.0189044	0.0375377	0.0156175	985	0.22639	0.504281	-0.00198202	-0.00450777	0.0133134	984	0.881683	0.970544	0.0192758	0.0382752	0.0158231	984	0.223438	0.51519																			0.00380979	0.00884621	0.0147663	742
seq.10713.151	A8K4G0	CD300LB	CD300LB	-0.0135058	-0.0335135	0.0114115	984	0.236889	0.629654	0.0185036	0.0399269	0.0136221	984	0.174666	0.442888	-0.0163851	-0.0406583	0.0115501	983	0.15633	0.59129	0.0216152	0.0466411	0.0137907	983	0.117349	0.374673																			-0.0123014	-0.0303665	0.0131826	744
seq.10716.35	Q16401	PSMD5	PSMD5	-0.02434	-0.0413784	0.0180971	984	0.178945	0.569766	0.0156424	0.0232297	0.0215162	984	0.467397	0.715137	-0.0271036	-0.0460764	0.0183291	983	0.139535	0.574302	0.0207407	0.0308008	0.0217779	983	0.341143	0.630852																			-0.024741	-0.0426723	0.0206402	741
seq.10721.76	P0DMV8	HSPA1A	HSPA1A_1	-0.0167264	-0.0293322	0.0169754	992	0.3247	0.707241	-0.00053447	-0.000817756	0.0201982	992	0.978895	0.989486	-0.0170847	-0.0299605	0.0172014	991	0.320848	0.739676	0.00268716	0.00411144	0.0204571	991	0.895521	0.961655																			-0.0258339	-0.0464294	0.0191054	748
seq.10722.13	P43405	SYK	SYK_1	0.0120382	0.0111885	0.0151348	993	0.426574	0.778217	0.0508677	0.0412407	0.0179391	993	0.0046672	0.0519093	0.00541544	0.00503319	0.0152774	992	0.723059	0.934322	0.0498494	0.0404151	0.0181755	992	0.00620391	0.0685752																			0.00551014	0.00515278	0.0154681	749
seq.10734.339	Q9H3Q3	GAL3ST2	GAL3ST2	-0.138167	-0.0913177	0.0475477	993	0.00374373	0.112017	0.0568954	0.0328021	0.0567787	993	0.316561	0.594343	-0.14946	-0.0987812	0.0481238	992	0.00195197	0.0861825	0.0849998	0.0490052	0.0572528	992	0.137957	0.411005																			-0.171192	-0.114905	0.0533629	749
seq.10737.96	P30740	SERPINB1	SERPINB1	-0.0148407	-0.0187332	0.0222789	991	0.505482	0.828445	-0.0268044	-0.0295364	0.0264816	991	0.311695	0.588416	-0.0115603	-0.0145924	0.0225655	990	0.608555	0.894683	-0.0246276	-0.0271377	0.0268301	990	0.358891	0.647391																			-0.0350308	-0.0429449	0.0260754	747
seq.10741.22	P09603	CSF1	CSF1_1	-0.0110419	-0.0192916	0.0181117	987	0.542229	0.847156	0.0596799	0.0909362	0.0214785	987	0.00556306	0.0581447	-0.0194037	-0.0339007	0.0182706	986	0.288489	0.717132	0.0633109	0.0964688	0.0217475	986	0.00368172	0.050702																			-0.0254375	-0.0468171	0.0197823	744
seq.10743.13	Q96PX8	SLITRK1	SLITRK1_1	0.0384572	0.0391365	0.0262276	993	0.142886	0.524924	0.0585576	0.0519829	0.0311813	993	0.0606781	0.249246	0.0314636	0.0320193	0.0265377	992	0.236056	0.676237	0.0526412	0.0467308	0.0315718	992	0.095761	0.337014																			0.05142	0.0513981	0.0307537	749
seq.10746.24	Q9UBP4	DKK3	DKK3_1	0.00668074	0.00882346	0.0205281	993	0.744914	0.935155	0.0523905	0.0603588	0.0243669	993	0.0317911	0.172431	-0.000286754	-0.000378725	0.0207528	992	0.988978	0.996579	0.0524444	0.060421	0.0246896	992	0.0339042	0.192512																			0.0109482	0.0147028	0.0230849	749
seq.10748.216	Q9Y5E7	PCDHB2	PCDHB2	-0.0306467	-0.0566345	0.0165524	987	0.064397	0.382479	0.0167176	0.0269621	0.0197254	987	0.396912	0.661672	-0.0336613	-0.0622055	0.0167552	986	0.0448089	0.403595	0.0229734	0.0370514	0.0199398	986	0.249543	0.544451																			-0.0298605	-0.0555634	0.0187819	744
seq.10749.18	P0DMV8	HSPA1A	HSPA1A_2	-0.0286657	-0.0493901	0.0174315	991	0.100395	0.45924	-0.00699363	-0.0105044	0.0207765	991	0.736481	0.88143	-0.0284435	-0.0490071	0.0176584	990	0.10755	0.535643	-0.00168846	-0.00253606	0.0210195	990	0.935992	0.978155																			-0.0399601	-0.0688696	0.0199201	748
seq.10752.8	Q8N8U2	CDYL2	CDYL2	-0.0425015	-0.0526213	0.0252453	985	0.0925871	0.444626	-0.0289534	-0.0313195	0.0300284	985	0.335182	0.611827	-0.039674	-0.0491205	0.0255619	984	0.120966	0.55049	-0.0216298	-0.0233973	0.0303757	984	0.476588	0.73344																			-0.0613234	-0.0715897	0.0309926	743
seq.10753.31	Q9H2U9	ADAM7	ADAM7	0.0130856	0.0075097	0.0555772	986	0.81391	0.951181	-0.0387248	-0.0193655	0.0662062	986	0.55874	0.775319	0.0186614	0.0107096	0.0562954	985	0.740345	0.939893	-0.0422229	-0.0211149	0.0670714	985	0.529153	0.769131																			-0.000945387	-0.000506301	0.0685331	746
seq.10754.113	Q9HC23	PROK2	PROK2	-0.00848928	-0.00609146	0.0443307	993	0.848174	0.961968	0.133743	0.0837133	0.0525701	993	0.0111071	0.089212	-0.0269304	-0.0193238	0.0447647	992	0.547578	0.874918	0.138807	0.086883	0.0532565	992	0.00928764	0.0885784																			-0.0417612	-0.030368	0.0505517	749
seq.10756.34	Q969E3	UCN3	UCN3	0.0167453	0.0180447	0.0262325	989	0.5234	0.837987	-0.033658	-0.0315863	0.0312969	989	0.28244	0.561258	0.0216838	0.0233664	0.0265535	988	0.41435	0.804624	-0.0377037	-0.0353829	0.0316918	988	0.234451	0.527493																			0.0547451	0.0571998	0.0302575	747
seq.10758.2	O60938	KERA	KERA	-0.00745813	-0.0148079	0.0143651	991	0.603748	0.881317	0.0308496	0.0534698	0.017055	991	0.0707803	0.269456	-0.01184	-0.023508	0.0145273	990	0.415257	0.804821	0.0330679	0.0573146	0.0172737	990	0.0558633	0.253156																			-0.0266717	-0.0521912	0.0166898	748
seq.10760.107	P48058	GRIA4	GRIA4	0.0132522	0.0202421	0.019572	990	0.498503	0.825365	0.052999	0.0705848	0.0232356	990	0.0227636	0.139944	0.00639937	0.00977473	0.0197808	989	0.746375	0.942673	0.0518001	0.0689881	0.0235396	989	0.0279986	0.172716																			0.0139752	0.0216357	0.0218782	747
seq.10761.5	Q15363	TMED2	TMED2	-0.00213039	-0.00714481	0.00920083	981	0.816941	0.952379	0.0094322	0.0274846	0.0109659	981	0.389924	0.657545	-0.00353213	-0.0118459	0.00932954	980	0.705069	0.928725	0.0101272	0.0295097	0.0111232	980	0.362808	0.650686																			-0.00365949	-0.0131654	0.00975581	743
seq.10762.2	A4D1S0	KLRG2	KLRG2_2	-0.0107738	-0.0169902	0.0175628	989	0.539723	0.847156	0.00722259	0.00990878	0.0209288	989	0.73009	0.876951	-0.0120316	-0.0189738	0.0177933	988	0.49908	0.853665	0.00948718	0.0130156	0.0212007	988	0.654617	0.843752																			-0.00101238	-0.00159839	0.0200984	748
seq.10767.52	Q8IZP9	ADGRG2	ADGRG2	-0.000599158	-0.00110866	0.0171752	984	0.972178	0.995125	0.00118104	0.00190637	0.0204067	984	0.95386	0.979698	-0.000777298	-0.00143828	0.0174063	983	0.96439	0.990216	0.00132822	0.00214392	0.0206813	983	0.948806	0.983782																			0.0265785	0.0463986	0.0209368	743
seq.10772.21	Q8N6G5	CSGALNACT2	CSGALNACT2	-0.000978795	-0.00210803	0.0147171	989	0.946987	0.987675	0.0231651	0.0435848	0.0174666	989	0.185061	0.456527	-0.00413985	-0.00891599	0.0148954	988	0.781125	0.952541	0.0239366	0.0450362	0.0176938	988	0.176422	0.461484																			-0.00577086	-0.012036	0.0174743	746
seq.10780.10	O95716	RAB3D	RAB3D_1	0.0239156	0.0391791	0.0194066	984	0.218114	0.609153	-0.00640242	-0.00913355	0.0231382	984	0.782066	0.906067	0.0254384	0.0416738	0.0196703	983	0.196233	0.63793	-0.011278	-0.0160889	0.0234355	983	0.630457	0.829788																			0.0220336	0.0358721	0.0225704	743
seq.10781.19	Q6UXB4	CLEC4G	CLEC4G_1	0.0190573	0.0370522	0.0127322	990	0.134769	0.511629	-0.0103912	-0.01764	0.0151498	990	0.492938	0.735059	0.0209571	0.0407459	0.0128944	989	0.104419	0.529732	-0.0143205	-0.0243103	0.0153291	989	0.350426	0.638373																			0.0134215	0.0259046	0.0145353	746
seq.10785.8	Q8N7C0	LRRC52	LRRC52	0.00682416	0.00498504	0.0436826	988	0.87589	0.967677	0.103584	0.0660938	0.0518141	988	0.0458651	0.211428	-0.00735864	-0.00537548	0.0441898	987	0.867779	0.969002	0.104989	0.0669898	0.052521	987	0.0458838	0.229988																			-0.00639671	-0.00495364	0.0474543	744
seq.10798.4	Q496F6	CD300E	CD300E_1	0.00660664	0.014539	0.0143435	986	0.645185	0.897465	-0.00935752	-0.0179568	0.0170497	986	0.583241	0.791084	0.00807472	0.0177697	0.0145355	985	0.578667	0.886746	-0.010895	-0.0209072	0.0172788	985	0.528486	0.76862																			0.00499264	0.0106228	0.0171542	744
seq.10800.15	P50454	SERPINH1	SERPINH1	0.0126132	0.00713467	0.0273849	993	0.645193	0.897465	-0.0250336	-0.0123522	0.0325735	993	0.442358	0.696464	0.0163474	0.00924693	0.0277373	992	0.55575	0.877807	-0.0281075	-0.013869	0.032999	992	0.394548	0.674593																			-0.0170858	-0.0095257	0.0313726	749
seq.10801.11	O43921	EFNA2	EFNA2_1	-0.011089	-0.0236336	0.0134483	985	0.409818	0.769862	-0.0373155	-0.0692656	0.015988	985	0.0197978	0.127861	-0.00628086	-0.0133862	0.0135933	984	0.644143	0.906536	-0.0361284	-0.067062	0.0161994	984	0.0259575	0.165587																			-0.011711	-0.0246625	0.0160227	744
seq.10803.22	P0DMV8	HSPA1A	HSPA1A_3	-0.0292044	-0.0583117	0.015205	993	0.0550544	0.364968	-0.0197083	-0.0343265	0.0181121	993	0.276804	0.556121	-0.0272672	-0.0544438	0.0154014	992	0.0769611	0.482913	-0.0145809	-0.0253961	0.018323	992	0.426355	0.695549																			-0.0352948	-0.0702087	0.0174738	749
seq.10809.14	Q12918	KLRB1	KLRB1_1	-0.00633083	-0.00719377	0.0275941	989	0.818585	0.952972	-0.0187888	-0.0186513	0.0327772	989	0.566621	0.780014	-0.00393782	-0.00447458	0.0279528	988	0.887998	0.972735	-0.0180521	-0.01792	0.0332078	988	0.586833	0.80385																			-0.0113167	-0.0121154	0.0338805	746
seq.10814.7	P06126	CD1A	CD1A	-0.0396637	-0.0753806	0.0159151	985	0.0128589	0.217432	-0.0188566	-0.0311569	0.0190224	985	0.32179	0.598937	-0.038128	-0.0724622	0.0161148	984	0.0181731	0.294882	-0.0118135	-0.0195195	0.0192102	984	0.538725	0.774543																			-0.0572396	-0.115348	0.0170681	744
seq.10815.2	Q5JVS0	HABP4	HABP4	-0.00381224	-0.00978112	0.012385	990	0.758291	0.937568	0.00916364	0.0205356	0.0147222	990	0.533797	0.760256	-0.00515898	-0.0132364	0.012546	989	0.681011	0.918463	0.0101328	0.0227075	0.0149157	989	0.497084	0.746567																			0.00355208	0.00917087	0.0142819	746
seq.10816.150	Q9UKJ1	PILRA	PILRA_1	-0.106926	-0.0321073	0.105662	993	0.311801	0.695156	0.0609452	0.0159637	0.125755	993	0.628043	0.822747	-0.11797	-0.0354236	0.107038	992	0.27067	0.703751	0.0831283	0.0217743	0.127342	992	0.514041	0.757708																			-0.0578137	-0.0175902	0.119653	749
seq.10817.26	Q6UXN7	TOMM20L	TOMM20L	-0.0368026	-0.0569088	0.0204105	991	0.0716731	0.398503	0.0103573	0.0139811	0.0243026	991	0.67007	0.847917	-0.0391646	-0.0605611	0.0206764	990	0.058494	0.440536	0.0177309	0.0239347	0.0245811	990	0.47088	0.730659																			-0.0617326	-0.100586	0.0219893	747
seq.10818.36	P17405	SMPD1	SMPD1	0.00556329	0.0063721	0.02711	992	0.837449	0.958951	0.0891104	0.0890507	0.0321354	992	0.00565889	0.0588929	-0.00647739	-0.00741909	0.0273654	991	0.812939	0.958723	0.0903329	0.0902724	0.0325629	991	0.00563939	0.0655231																			-0.00457074	-0.00530863	0.0311989	748
seq.10819.108	P23142	FBLN1	FBLN1_1	-0.00216045	-0.00311095	0.0214209	991	0.919684	0.979648	0.0439713	0.0552534	0.0254466	991	0.0843031	0.296261	-0.00826132	-0.0118959	0.0216752	990	0.70318	0.927612	0.0455378	0.0572219	0.0257873	990	0.07772	0.304189																			-0.00672275	-0.0098241	0.0242354	747
seq.10825.12	Q8N0Z9	VSIG10	VSIG10	-0.0184265	-0.0328069	0.0175956	982	0.295253	0.68237	0.00494266	0.00767423	0.0209735	982	0.813744	0.920228	-0.019575	-0.0348516	0.0178282	981	0.272483	0.705126	0.00863688	0.0134101	0.0212395	981	0.684359	0.857951																			-0.0220173	-0.0379471	0.0210121	741
seq.10827.67	P0C6S8	LINGO3	LINGO3	-0.00321865	-0.00747456	0.012924	984	0.803379	0.949706	-0.016722	-0.0338634	0.015373	984	0.276972	0.556121	-0.00103967	-0.00241439	0.0130853	983	0.936688	0.986248	-0.0165278	-0.0334702	0.0155737	983	0.28883	0.584175																			0.00890216	0.0199672	0.0154811	742
seq.10830.5	O75071	EFCAB14	EFCAB14_1	-0.00222353	-0.00505961	0.0133667	985	0.867917	0.967002	0.0287129	0.0570243	0.015863	985	0.070592	0.268966	-0.0061129	-0.0139098	0.0135133	984	0.651107	0.90809	0.0298388	0.0592604	0.0160634	984	0.0635295	0.270968																			-0.00154269	-0.00391017	0.0134801	742
seq.10832.24	Q9UBX8	B4GALT6	B4GALT6	-0.0030193	-0.00455514	0.0178639	992	0.865818	0.966459	-0.029238	-0.0384994	0.0212225	992	0.16861	0.434463	0.000882213	0.00133097	0.0180826	991	0.961098	0.989599	-0.0294035	-0.0387173	0.0215025	991	0.171796	0.456431																			0.0107839	0.0159444	0.0208285	749
seq.10833.64	Q96QV1	HHIP	HHIP	0.0226995	0.0481418	0.0143643	991	0.114364	0.481181	0.0114483	0.0211879	0.0171035	991	0.503427	0.741487	0.0217173	0.0460586	0.0145563	990	0.13603	0.566274	0.00733184	0.0135694	0.0173142	990	0.672053	0.8525																			0.0337299	0.0736476	0.016023	747
seq.10835.25	Q9UNA3	A4GNT	A4GNT	0.00698041	0.00393234	0.0568965	987	0.902381	0.975433	-0.0812208	-0.0398201	0.0678205	987	0.231366	0.509183	0.0178769	0.0100708	0.0575668	986	0.756215	0.946568	-0.0845009	-0.0414283	0.0686688	986	0.218782	0.512343																			0.0240787	0.0139468	0.0637979	745
seq.10842.7	Q9P109	GCNT4	GCNT4_1	-0.0156458	-0.0497564	0.00908392	989	0.0853173	0.428249	0.0172295	0.0477842	0.0108144	989	0.111434	0.345398	-0.0183904	-0.0584849	0.00918738	988	0.0455896	0.404039	0.0206862	0.0573711	0.0109352	988	0.0588212	0.259077																			-0.02679	-0.0881692	0.00978716	746
seq.10847.1	Q6ZMC9	SIGLEC15	SIGLEC15	-0.0213613	-0.0669005	0.00995362	987	0.0321097	0.30086	0.00155808	0.00425576	0.0118646	987	0.895547	0.95612	-0.0221543	-0.0693841	0.0100906	986	0.028358	0.346043	0.00582419	0.0159082	0.0120001	986	0.627538	0.828041																			-0.0281762	-0.0929923	0.0107545	745
seq.10848.137	Q6UXE8	BTNL3	BTNL3	-0.00106251	-0.00331876	0.0087582	990	0.903466	0.975433	-0.0177835	-0.048517	0.0103935	990	0.0873914	0.301633	0.0013324	0.00416178	0.00886072	989	0.880502	0.970159	-0.0180335	-0.0491989	0.0105307	989	0.0871237	0.322017																			-0.000937445	-0.00287798	0.01039	746
seq.10851.77	Q14213	EBI3	EBI3	0.021677	0.0194631	0.0344323	992	0.529131	0.840175	0.0920234	0.0720888	0.0408757	992	0.0245848	0.147156	0.00962863	0.00864522	0.03481	991	0.782141	0.952541	0.0902024	0.0706623	0.0414212	991	0.0296648	0.179046																			-0.0146071	-0.0134551	0.0387235	748
seq.10852.114	O14979	HNRNPDL	HNRNPDL	0.0292568	0.017997	0.0207148	993	0.158156	0.543902	-0.0155435	-0.00834058	0.0246641	993	0.528704	0.756332	0.0321244	0.0197609	0.0209812	992	0.126062	0.554231	-0.0215842	-0.011582	0.0249612	992	0.387407	0.670531																			0.0275149	0.0165143	0.024484	749
seq.10854.15	Q9P109	GCNT4	GCNT4_2	-0.0426727	-0.0851038	0.0159914	989	0.00774421	0.172528	-0.0484057	-0.084279	0.0190262	989	0.0111054	0.089212	-0.0371732	-0.0741359	0.0161648	988	0.0216767	0.318656	-0.0414241	-0.0721234	0.0192263	988	0.0314381	0.184253																			-0.0492815	-0.102284	0.0176997	746
seq.10855.55	O15031	PLXNB2	PLXNB2_1	-0.0469666	-0.0275351	0.0532523	993	0.37801	0.748047	-0.0798096	-0.0408157	0.0633283	993	0.207875	0.483669	-0.0372952	-0.0218651	0.0539223	992	0.489321	0.847529	-0.0727966	-0.0372292	0.0641513	992	0.256749	0.551256																			-0.0589357	-0.0357361	0.0588461	749
seq.10870.32	Q9UBP0	SPAST	SPAST_1	0.0186006	0.0121891	0.0174181	993	0.285831	0.673333	0.0494111	0.0282451	0.0206749	993	0.017038	0.116766	0.0123445	0.00808944	0.017604	992	0.483322	0.843257	0.0470898	0.0269182	0.0209434	992	0.0247675	0.161099																			0.0138942	0.00900315	0.0208914	749
seq.10876.300	Q6PJG6	BRAT1	BRAT1	0.00268724	0.00515945	0.0166116	982	0.871521	0.967398	-0.00790175	-0.0132351	0.0197762	982	0.689569	0.858614	0.00381737	0.00732927	0.0168251	981	0.820561	0.959208	-0.00861184	-0.0144245	0.0200318	981	0.667356	0.851299																			0.0105417	0.0211924	0.0181673	740
seq.10880.38	P0C2L3	FAM163B	FAM163B	0.00612443	0.00836723	0.0138119	992	0.65756	0.901284	-0.0294292	-0.0350919	0.0163985	992	0.0730177	0.273488	0.0102766	0.01404	0.0139683	991	0.462083	0.830621	-0.0313535	-0.0373864	0.0166096	991	0.0593612	0.260304																			0.0108034	0.0144227	0.0166891	749
seq.10882.12	Q08554	DSC1	DSC1	-0.0268926	-0.0809245	0.0105091	985	0.0106468	0.200889	-0.0106644	-0.0278705	0.0125892	985	0.397138	0.661784	-0.0261329	-0.0786386	0.0106507	984	0.0143149	0.262681	-0.00566828	-0.0148135	0.0127212	984	0.656001	0.84445																			-0.0316304	-0.104322	0.0109238	743
seq.10885.36	Q6UWU4	C6orf89	C6orf89	0.00221326	0.00830846	0.00835715	989	0.791192	0.946685	-0.00495644	-0.0162262	0.00994218	989	0.618224	0.815161	0.00293967	0.0110353	0.00846506	988	0.728462	0.935615	-0.00550548	-0.0180237	0.0100715	988	0.584749	0.802989																			0.00602061	0.0220646	0.00985425	746
seq.10889.2	Q96G30	MRAP2	MRAP2	-0.0225039	-0.0235029	0.0219117	992	0.304657	0.690391	-0.0374198	-0.0340621	0.0260852	992	0.151739	0.410784	-0.0179074	-0.0187023	0.0221944	991	0.419951	0.809679	-0.0339836	-0.0309342	0.0264351	991	0.198901	0.490484																			-0.0338197	-0.0343021	0.0256685	749
seq.10890.135	Q6UWM7	LCTL	LCTL	-0.00327119	-0.00746394	0.0139919	985	0.815195	0.951234	-0.0118141	-0.0235601	0.0166111	985	0.477118	0.723221	-0.00174183	-0.00397437	0.0141739	984	0.90222	0.976332	-0.0114871	-0.022908	0.0168311	984	0.495087	0.744696																			-0.016619	-0.0383717	0.0158432	742
seq.10894.25	O76038	SCGN	SCGN_1	-0.00967891	-0.0119719	0.0255708	984	0.705131	0.92292	0.0821869	0.0885548	0.0303101	984	0.00681398	0.0658354	-0.021071	-0.0260628	0.0258034	983	0.414357	0.804624	0.0861314	0.0928049	0.0306977	983	0.00511836	0.0622369																			-0.0234813	-0.030284	0.0281135	743
seq.10895.28	Q86T26	TMPRSS11B	TMPRSS11B	-0.0095866	-0.0110488	0.0275584	984	0.728016	0.930835	-0.00650513	-0.00653788	0.0327889	984	0.842778	0.934211	-0.00894927	-0.0103142	0.0279175	983	0.748611	0.94373	-0.00483549	-0.00485984	0.0332148	983	0.884281	0.957062																			-0.0161773	-0.0183619	0.0321406	743
seq.10900.272	Q93045	STMN2	STMN2	0.00489312	0.00453262	0.0170059	993	0.773612	0.942747	0.0190407	0.0153858	0.0202237	993	0.346675	0.621564	0.00242403	0.00224544	0.0172239	992	0.888107	0.972735	0.0185849	0.0150175	0.0204912	992	0.364644	0.650686																			0.00257206	0.00236652	0.0200909	749
seq.10902.53	Q53RT3	ASPRV1	ASPRV1	0.0132689	0.0164367	0.0254056	985	0.601591	0.881028	-0.0131496	-0.0142366	0.0301907	985	0.663257	0.844486	0.015367	0.0190357	0.0257294	984	0.550474	0.875208	-0.0159958	-0.0173181	0.0305742	984	0.600966	0.813309																			0.00912354	0.0113698	0.02915	743
seq.10903.50	Q9UNK0	STX8	STX8	-0.0202275	-0.0132319	0.029441	993	0.492211	0.821292	-0.0297059	-0.0169511	0.0350215	993	0.396522	0.661323	-0.016698	-0.0109231	0.0298224	992	0.575663	0.885583	-0.026566	-0.0151594	0.0354796	992	0.454175	0.719119																			-0.0504383	-0.0320447	0.0333662	749
seq.10907.116	Q9P121	NTM	NTM_1	0.0215067	0.0309677	0.0173009	993	0.214126	0.605156	0.00889638	0.0111744	0.0205969	993	0.665888	0.845916	0.0208455	0.0300156	0.0175295	992	0.234658	0.676219	0.00497659	0.00625088	0.0208548	992	0.811441	0.922927																			0.0223409	0.0324689	0.0197611	749
seq.10908.2	Q8IUC8	GALNT13	GALNT13	-0.0153738	-0.0268816	0.017871	982	0.389852	0.755338	-0.0325118	-0.0496627	0.0212157	982	0.125737	0.370491	-0.0113016	-0.0197612	0.018093	981	0.532353	0.869206	-0.0303727	-0.0463953	0.0214968	981	0.158005	0.437016																			0.000422073	0.000723183	0.020985	741
seq.10910.6	O75871	CEACAM4	CEACAM4	0.00938953	0.0150403	0.0198388	982	0.63611	0.893474	-0.0163643	-0.0228111	0.0236543	982	0.489219	0.732481	0.0117999	0.0189013	0.0200855	981	0.557016	0.877901	-0.0185452	-0.0258511	0.0239516	981	0.438953	0.704977																			-0.00391985	-0.00596528	0.0240271	742
seq.10916.44	Q13018	PLA2R1	PLA2R1	0.0360636	0.0438201	0.0247615	993	0.145588	0.528188	0.0209213	0.0221752	0.0294827	993	0.47811	0.723972	0.0341369	0.0414791	0.0250864	992	0.173894	0.609677	0.0145022	0.0153714	0.0298452	992	0.627135	0.827659																			0.0540506	0.0680343	0.0276601	749
seq.10917.40	O14610	GNGT2	GNGT2	-0.0038544	-0.0081974	0.0143198	989	0.787858	0.94664	-0.00427005	-0.00793353	0.017015	989	0.801899	0.913798	-0.00336908	-0.00716522	0.0145105	988	0.816444	0.959137	-0.00363496	-0.00675358	0.0172415	988	0.833066	0.932421																			0.0135724	0.0282955	0.0167156	746
seq.10924.258	Q8WUJ1	CYB5D2	CYB5D2	0.00578541	0.0113303	0.0158786	986	0.715673	0.926373	0.00788012	0.0134572	0.0189015	986	0.676839	0.851749	0.00487814	0.00955348	0.0160791	985	0.761662	0.947292	0.00698186	0.0119232	0.0191406	985	0.715364	0.877197																			0.0177882	0.0360095	0.0176477	744
seq.10933.107	Q9BXU9	CALN1	CALN1	-0.021738	-0.0695711	0.0090779	988	0.0168238	0.245393	-0.0139673	-0.0390049	0.0108045	988	0.196408	0.47052	-0.0203769	-0.065215	0.00919742	987	0.0269533	0.338543	-0.0100891	-0.0281746	0.0109244	987	0.355953	0.643773																			-0.0268719	-0.0899234	0.00981114	744
seq.10938.13	P19256	CD58	CD58	-0.029413	-0.0705839	0.0131439	984	0.025459	0.27766	-0.00382801	-0.00802751	0.015652	984	0.806841	0.916952	-0.0296325	-0.0711106	0.0133139	983	0.0262614	0.33682	0.00166933	0.00350066	0.0158148	983	0.915957	0.968315																			-0.0328094	-0.0775639	0.0153487	741
seq.10940.25	Q86TD4	SRL	SRL	-0.00309524	-0.00653653	0.0142395	989	0.827965	0.955507	0.01736	0.0320386	0.0169074	989	0.30478	0.583067	-0.00552157	-0.0116605	0.0144167	988	0.701803	0.926862	0.0183882	0.0339362	0.0171264	988	0.28323	0.578937																			-0.00774761	-0.0162259	0.016639	747
seq.10945.11	O43752	STX6	STX6	0.00156955	0.00290933	0.0120913	990	0.896744	0.973879	-0.00564656	-0.00914184	0.0143653	990	0.694353	0.861584	0.00237133	0.00439551	0.0122472	989	0.846512	0.96334	-0.00608747	-0.00985568	0.0145516	989	0.675791	0.855008																			-0.00140138	-0.00255666	0.0142607	746
seq.10948.14	Q8IV08	PLD3	PLD3	0.0123677	0.0080253	0.0224422	993	0.581696	0.869976	-0.00440459	-0.00249318	0.0267031	993	0.869019	0.946279	0.0132847	0.00862037	0.0227386	992	0.559194	0.877901	-0.00690265	-0.00390718	0.027052	992	0.798651	0.918977																			0.0162661	0.0104933	0.0257268	749
seq.10949.59	P05387	RPLP2	RPLP2	-0.0121038	-0.0207721	0.0187067	981	0.517762	0.835072	0.000600147	0.000898364	0.0222436	981	0.978481	0.989486	-0.0125204	-0.021487	0.0189708	980	0.509421	0.860396	0.00303156	0.00453796	0.0225529	980	0.893098	0.961432																			-0.0230504	-0.038792	0.0219709	740
seq.10953.14	Q6UVW9	CLEC2A	CLEC2A	0.02009	0.04293	0.0112678	990	0.0749004	0.406645	0.00162866	0.00303556	0.0134251	990	0.903467	0.95972	0.0203703	0.0435289	0.0114124	989	0.0745805	0.476809	-0.0021424	-0.00399309	0.0135758	989	0.874638	0.952367																			0.0125539	0.0266505	0.0130989	747
seq.10955.4	Q8IUN9	CLEC10A	CLEC10A	-0.0174682	-0.0363678	0.0145057	985	0.22879	0.620526	-0.00185427	-0.00336467	0.0172624	985	0.91448	0.963968	-0.0176497	-0.0367457	0.0146901	984	0.229857	0.671683	0.00139461	0.00253059	0.017469	984	0.936386	0.978284																			-0.0293928	-0.0641886	0.0158336	743
seq.10956.82	P23434	GCSH	GCSH	-0.00148046	-0.00196348	0.0241478	986	0.951126	0.988653	-0.038291	-0.0443609	0.0286903	986	0.182305	0.451566	0.00364011	0.00482776	0.0244382	985	0.881622	0.970544	-0.0389674	-0.0451446	0.0290615	985	0.180275	0.465877																			0.00578609	0.00728487	0.0293596	744
seq.10959.125	Q9NYM9	BET1L	BET1L	-0.0201867	-0.0456576	0.0122211	985	0.0988945	0.456655	-0.0427205	-0.0842718	0.0145076	985	0.00330856	0.0415567	-0.014972	-0.033863	0.0123314	984	0.224987	0.666603	-0.0399499	-0.0788064	0.0146825	984	0.0066248	0.0708688																			-0.0136886	-0.0306826	0.014517	743
seq.10961.15	Q9UL19	PLAAT4	PLAAT4	-0.0423117	-0.0643195	0.0186009	989	0.0231365	0.267115	0.0101144	0.0134133	0.0221949	989	0.648698	0.836084	-0.0447547	-0.0680331	0.0188383	988	0.0177042	0.291799	0.0184908	0.0245217	0.0224219	988	0.409755	0.684561																			-0.0541386	-0.0854445	0.0204312	746
seq.10966.1	P02765	AHSG	AHSG_1	-0.0757211	-0.0128211	0.188506	993	0.687998	0.9166	0.106924	0.0157928	0.224258	993	0.633615	0.826046	-0.0922306	-0.0156165	0.190973	992	0.629237	0.901987	0.124267	0.0183544	0.2272	992	0.584535	0.802989																			0.0149825	0.00256763	0.214692	749
seq.10967.12	P01236	PRL	PRL_1	-0.01686	-0.0213727	0.0249136	990	0.498731	0.825365	0.0324608	0.0359287	0.0295926	990	0.272941	0.552634	-0.0217465	-0.0275672	0.0252276	989	0.38889	0.788605	0.0365643	0.0404705	0.0299768	989	0.222849	0.514415																			-0.0542628	-0.0695672	0.0282711	746
seq.10970.3	Q13508	ART3	ART3_1	0.0635267	0.0906079	0.0200377	993	0.00156912	0.065267	0.0486154	0.0604863	0.0239094	993	0.0422862	0.203471	0.0585301	0.0834812	0.0202782	992	0.00398175	0.137689	0.0376093	0.0467928	0.0241249	992	0.119329	0.377962																			0.0844177	0.125238	0.022108	749
seq.10974.20	P58062	SPINK7	SPINK7	0.0410301	0.0577176	0.0205063	991	0.0456806	0.341791	0.0588545	0.0722482	0.0243642	991	0.0158886	0.111726	0.0340234	0.0478612	0.0207336	990	0.101119	0.527478	0.0524232	0.0643534	0.0246568	990	0.0337407	0.192069																			0.00867549	0.0127819	0.0226527	747
seq.10975.59	Q96DR8	MUCL1	MUCL1	-0.0247244	-0.0355053	0.0215542	981	0.251628	0.646151	-0.019384	-0.0243391	0.0256272	981	0.449601	0.701666	-0.0227312	-0.0326431	0.0218295	980	0.297989	0.720973	-0.0151633	-0.0190395	0.0259446	980	0.559053	0.787127																			-0.0324489	-0.0430288	0.0270513	740
seq.10976.44	P15941	MUC1	MUC1_2	-0.018643	-0.0461579	0.012656	984	0.141056	0.521983	-0.0337697	-0.0730632	0.0149946	984	0.0245343	0.147105	-0.0145379	-0.0359942	0.0127938	983	0.256097	0.694072	-0.0310651	-0.0672115	0.0151801	983	0.0409797	0.217127																			-0.0274401	-0.0675225	0.0146325	741
seq.10977.55	Q8WVF2	UCMA	UCMA	0.012522	0.0173925	0.0229915	983	0.586126	0.872403	0.00702294	0.00851389	0.0273505	983	0.797406	0.91209	0.0118771	0.0164967	0.0233111	982	0.610514	0.895105	0.00473328	0.00573814	0.0277274	982	0.864489	0.948041																			-0.008111	-0.010653	0.0279527	742
seq.10978.39	P01242	GH2	GH2	0.0689809	0.0428299	0.0501839	991	0.169577	0.557489	0.0779135	0.0422454	0.0596667	991	0.191919	0.465424	0.0601983	0.0373769	0.0508044	990	0.23634	0.676434	0.0667126	0.0361722	0.0603988	990	0.26963	0.563793																			0.0374434	0.0238507	0.0559409	747
seq.10981.56	P56975	NRG3	NRG3_1	0.0172015	0.0226355	0.0241453	982	0.476377	0.810875	-0.0771882	-0.0886103	0.0285841	982	0.007045	0.0665665	0.0280111	0.03686	0.0243562	981	0.250399	0.688881	-0.0823752	-0.0945648	0.0289331	981	0.00450411	0.0580752																			0.0353323	0.0436648	0.0296444	742
seq.10990.21	Q5S007	LRRK2	LRRK2	-0.038725	-0.0965529	0.0122847	987	0.00166881	0.0680893	-0.0304559	-0.0663869	0.0146252	987	0.0375606	0.190682	-0.0355545	-0.0886478	0.0124316	986	0.00432577	0.142594	-0.0237729	-0.0518194	0.0147585	986	0.107544	0.358564										-0.00785754	0.056	0.158508	-0.0335763	0.004	0.00484058	0.189641	0.056	0.161241	-0.0381719	-0.0951444	0.0142913	744
seq.11067.13	P02818	BGLAP	BGLAP_1	0.0482628	0.0329815	0.0460437	986	0.294806	0.682146	-0.109345	-0.0651356	0.0547413	986	0.0460468	0.212042	0.0647846	0.0442721	0.046566	985	0.164466	0.597872	-0.121803	-0.0725564	0.0554432	985	0.0282608	0.173592																			0.0744837	0.0510509	0.0531089	744
seq.11071.1	P05113	IL5	IL5_1	-0.0115426	-0.0272131	0.012834	985	0.368671	0.742794	-0.00356488	-0.00733786	0.0152702	985	0.815457	0.920247	-0.0113528	-0.0267655	0.0130049	984	0.382898	0.785972	-0.00142427	-0.00293169	0.0154676	984	0.926652	0.97347																			-0.00546647	-0.0123588	0.0153068	743
seq.11081.1	P21695	GPD1	GPD1_1	-0.0605032	-0.0663631	0.0280386	987	0.0311797	0.298874	-0.055077	-0.0527416	0.0333729	987	0.0991897	0.323889	-0.0545747	-0.0598604	0.0283799	986	0.0547669	0.434568	-0.0448848	-0.0429816	0.0337462	986	0.183803	0.470068																			-0.0655964	-0.0752328	0.0305921	744
seq.11083.23	P09104	ENO2	ENO2_2	-0.0042519	-0.00641675	0.0209019	987	0.838847	0.959043	0.00353785	0.0046661	0.0248097	987	0.886636	0.952714	-0.00484695	-0.00731477	0.0211805	986	0.819041	0.959137	0.0044508	0.0058702	0.0251402	986	0.859514	0.945284																			-0.0192803	-0.0305423	0.0228181	743
seq.11089.7	P01876	IGHA1	IGHA1	0.0437674	0.0356862	0.0382815	988	0.253189	0.646745	0.0112262	0.00798151	0.0455829	988	0.805516	0.916045	0.0433572	0.0353518	0.0387851	987	0.263889	0.698557	0.00309831	0.0022028	0.0461535	987	0.946491	0.982781																			0.0332915	0.0278187	0.0429119	746
seq.11094.104	Q05315	CLC	CLC	-0.0198308	-0.0388796	0.0162642	985	0.223024	0.612014	0.0245224	0.0418583	0.0193685	985	0.205777	0.481157	-0.0237094	-0.0464838	0.0164643	984	0.150172	0.587341	0.0290172	0.0495306	0.0196079	984	0.139228	0.411637																			-0.0357356	-0.0726114	0.0179595	744
seq.11096.57	Q9Y5N5	N6AMT1	N6AMT1	-0.00938153	-0.0104716	0.0126899	991	0.459904	0.798616	0.0171642	0.0167015	0.0150988	991	0.255901	0.535555	-0.0119235	-0.013309	0.0128435	990	0.353441	0.762736	0.0193799	0.0188575	0.0152873	990	0.205198	0.496146																			-0.0177721	-0.0198412	0.0148995	748
seq.11098.1	O00764	PDXK	PDXK	-0.0131354	-0.0272882	0.013886	991	0.344407	0.720772	-0.044784	-0.0812463	0.016445	991	0.0065778	0.0645812	-0.00738629	-0.0153447	0.0140203	990	0.598432	0.889799	-0.0434028	-0.0787405	0.0166586	990	0.00931381	0.0885784																			-0.00809809	-0.0167037	0.0157662	747
seq.11101.18	O00206	TLR4	TLR4_1	-0.0235735	-0.030624	0.0243106	986	0.332445	0.714087	-0.00861796	-0.00976237	0.0289457	986	0.765973	0.899004	-0.0230039	-0.029884	0.0246427	985	0.350791	0.761706	-0.00422049	-0.00478094	0.0293284	985	0.885605	0.957714																			-0.0272934	-0.0386447	0.0257058	743
seq.11104.13	P36222	CHI3L1	CHI3L1	-0.0828205	-0.0328287	0.0762373	993	0.277587	0.667079	0.0936231	0.0323723	0.0907046	993	0.302241	0.579886	-0.0976995	-0.0387266	0.0771889	992	0.20591	0.646128	0.111995	0.0387246	0.0918314	992	0.222919	0.514415																			-0.132727	-0.0542246	0.0850417	749
seq.11105.171	P06733	ENO1	ENO1	0.0136072	0.00951456	0.0169947	993	0.423515	0.777351	0.0522938	0.0318967	0.0201569	993	0.00961708	0.080878	0.00683031	0.00477597	0.0171659	992	0.690789	0.922659	0.0510094	0.0311133	0.0204222	992	0.0126596	0.107114																			-0.014547	-0.0102161	0.0192328	749
seq.11107.25	Q9P273	TENM3	TENM3	0.00318735	0.00748672	0.0126935	986	0.801789	0.949706	-0.00255005	-0.00523759	0.0150736	986	0.865694	0.945224	0.00361467	0.00849043	0.0128598	985	0.778707	0.951666	-0.00322534	-0.00662457	0.0152708	985	0.832767	0.932421																			0.00946598	0.0230689	0.0141748	743
seq.11109.56	Q4LDE5	SVEP1	SVEP1_1	0.000798457	0.000930123	0.0227093	991	0.971959	0.995125	0.0585687	0.0595383	0.0269583	991	0.0300494	0.166345	-0.00724835	-0.0084436	0.0229606	990	0.752307	0.944852	0.0599464	0.0609388	0.0273213	990	0.0284584	0.173972																			-0.00633772	-0.00769855	0.0248983	747
seq.11110.4	Q4V9L6	TMEM119	TMEM119	0.00735329	0.0144414	0.0137202	990	0.592115	0.874961	-0.0062863	-0.0107684	0.0163295	990	0.700345	0.863054	0.00838166	0.016461	0.0138958	989	0.546527	0.874583	-0.00784288	-0.0134348	0.0165373	989	0.635424	0.832512																			0.0119707	0.0228087	0.016649	747
seq.11112.18	Q8TBQ9	TMEM167A	TMEM167A	0.00430246	0.00821355	0.0162029	986	0.790651	0.946685	0.0110119	0.0183568	0.0192387	986	0.567192	0.780301	0.00292758	0.00558886	0.0164095	985	0.858439	0.965889	0.0104698	0.017453	0.0194866	985	0.591194	0.80698																			0.0129563	0.0219925	0.0211619	746
seq.11116.16	Q6NUJ2	C11orf87	C11orf87	0.00256596	0.0068871	0.0117182	993	0.826717	0.955239	0.0158174	0.0370337	0.0139324	993	0.256523	0.535555	0.000476434	0.00127876	0.0118659	992	0.96798	0.9914	0.0157279	0.036824	0.0141168	992	0.265498	0.559479																			0.00283912	0.00801148	0.0129486	748
seq.11117.2	Q8TB22	SPATA20	SPATA20	-0.00490204	-0.00896096	0.0166508	987	0.768511	0.940844	-0.032083	-0.0512203	0.0197641	987	0.104845	0.334095	-0.000610957	-0.00111683	0.0168536	986	0.97109	0.992061	-0.0319671	-0.0510354	0.0200306	986	0.110829	0.364018																			-0.0132808	-0.0231679	0.0200578	746
seq.11118.107	Q9H0T7	RAB17	RAB17	-0.0638334	-0.0901666	0.0222669	993	0.00423493	0.120986	-0.0494529	-0.0609346	0.026554	993	0.0628484	0.253798	-0.0587306	-0.0829587	0.0225385	992	0.0093035	0.222216	-0.0384092	-0.0473268	0.026814	992	0.152335	0.429806																			-0.0754602	-0.112388	0.0241462	749
seq.11120.49	Q8WUY8	NAT14	NAT14	-0.00509349	-0.014176	0.0102936	985	0.620836	0.886474	0.00968477	0.0235169	0.012231	985	0.428657	0.684367	-0.00656483	-0.018271	0.010429	984	0.529182	0.86733	0.0109327	0.026547	0.0123944	984	0.377956	0.662174																			-0.00930636	-0.0260519	0.0117152	743
seq.11121.56	Q2TAL6	VWC2	VWC2_1	0.00685178	0.00985967	0.0186866	993	0.713945	0.926285	0.00403052	0.00505935	0.0222326	993	0.856178	0.940762	0.00647814	0.00932201	0.0189339	992	0.732314	0.936989	0.00281237	0.00353025	0.0225256	992	0.900666	0.964375																			0.0233118	0.0343007	0.0211358	749
seq.11122.97	Q9NZD8	SPG21	SPG21	0.0130162	0.00790199	0.0187968	993	0.488805	0.817917	0.0135303	0.00716529	0.0223638	993	0.545311	0.766097	0.0115061	0.00698521	0.0190433	992	0.545844	0.874583	0.0113667	0.0060195	0.0226557	992	0.61598	0.821295																			0.0243282	0.014623	0.0226175	749
seq.11126.102	O75962	TRIO	TRIO	-0.0175568	-0.0212113	0.0262617	988	0.503951	0.827942	-0.0308709	-0.032544	0.0312171	988	0.322949	0.600634	-0.0138345	-0.0167143	0.0265916	987	0.602999	0.892227	-0.0282983	-0.0298319	0.0316177	987	0.370998	0.656552																			-0.0219836	-0.0267612	0.0300704	745
seq.11128.29	Q8N3T6	TMEM132C	TMEM132C_1	-0.0136846	-0.0128416	0.0341717	985	0.688901	0.916815	-0.0756134	-0.0619071	0.040549	985	0.0625151	0.253153	-0.00390905	-0.00366826	0.0345498	984	0.909941	0.977761	-0.0748925	-0.0613169	0.0410666	984	0.0685032	0.282583																			-0.0196319	-0.0178745	0.0405765	743
seq.11129.66	O95972	BMP15	BMP15	-0.0440818	-0.0593579	0.0237439	984	0.0636736	0.382479	0.0117952	0.0138162	0.0283886	984	0.677873	0.851845	-0.0468033	-0.0630226	0.0240506	983	0.0519348	0.427817	0.0206036	0.0241337	0.0287076	983	0.473109	0.731452																			-0.0289862	-0.0413437	0.0258099	744
seq.11130.158	O00305	CACNB4	CACNB4	0.00416127	0.00487053	0.0135189	991	0.758291	0.937568	-0.0215083	-0.0219073	0.0160984	991	0.18184	0.450856	0.00714147	0.00835869	0.0136789	990	0.601732	0.891341	-0.0228324	-0.0232559	0.0163028	990	0.161673	0.441734																			0.0132849	0.0153872	0.0158905	749
seq.11134.30	Q9UGC7	MTRF1L	MTRF1L	0.0233953	0.0243238	0.0187649	991	0.21278	0.603669	0.0223256	0.0202628	0.0223146	991	0.317316	0.594927	0.0209532	0.0217848	0.0190063	990	0.27054	0.703751	0.0183939	0.0166944	0.0225954	990	0.415808	0.689031																			0.035038	0.0363417	0.0216635	747
seq.11135.5	Q7Z7F7	MRPL55	MRPL55	0.00470803	0.00272277	0.0264971	991	0.85901	0.965567	-0.0265969	-0.0134276	0.0315082	991	0.398802	0.662246	0.0084618	0.00489366	0.0268388	990	0.752614	0.944852	-0.0281912	-0.0142325	0.0319255	990	0.377434	0.662174																			0.0185923	0.0107539	0.0308384	747
seq.11137.43	P32927	CSF2RB	CSF2RB_2	-0.00995431	-0.0223067	0.0141427	989	0.481692	0.813617	0.0067091	0.0131114	0.0168213	989	0.690093	0.858932	-0.011167	-0.0250242	0.0143387	988	0.436285	0.818822	0.00886852	0.0173315	0.0170516	988	0.603111	0.813604																			-0.0167957	-0.0384016	0.0158808	746
seq.11138.16	Q13761	RUNX3	RUNX3	-0.0142433	-0.0260774	0.0146901	987	0.332489	0.714087	-0.0430287	-0.0687291	0.0174153	987	0.0136512	0.102469	-0.00874396	-0.0160089	0.014843	986	0.55593	0.877807	-0.0413873	-0.0661073	0.0176425	986	0.0191791	0.138189																			-0.0260819	-0.0470175	0.0166467	744
seq.11140.56	P02452	COL1A1	COL1A1_1	-0.0427483	-0.0488072	0.0275655	993	0.121271	0.492726	-0.0327951	-0.0326624	0.0328178	993	0.317888	0.595263	-0.0393749	-0.0449557	0.0279222	992	0.158805	0.593194	-0.025391	-0.0252883	0.033219	992	0.444839	0.70958																			-0.0469323	-0.0547301	0.0311299	749
seq.11142.11	O95841	ANGPTL1	ANGPTL1_1	0.031026	0.070256	0.0134666	992	0.0214328	0.260847	0.043328	0.0856321	0.0159991	992	0.00688244	0.0658471	0.025933	0.0587234	0.0136048	991	0.0569166	0.437843	0.0384725	0.0760359	0.0161797	991	0.0176039	0.131263																			0.0266381	0.0614042	0.0152997	748
seq.11143.32	Q96PB7	OLFM3	OLFM3_2	0.01659	0.0472662	0.0111656	985	0.137649	0.515254	-0.001851	-0.00460277	0.0132918	985	0.889274	0.953401	0.0172677	0.049197	0.0113128	984	0.127234	0.55504	-0.00509711	-0.0126747	0.013452	984	0.704836	0.870884																			0.0247785	0.0675255	0.0134347	743
seq.11144.10	Q30KQ4	DEFB116	DEFB116	-0.00496472	-0.00922183	0.0170244	986	0.770636	0.94185	-0.0427028	-0.0691902	0.0202044	986	0.0348053	0.181761	0.00079949	0.00148503	0.0172171	985	0.962972	0.989776	-0.0428549	-0.0694367	0.0204784	985	0.0366323	0.201865																			0.00879312	0.0157569	0.0203927	743
seq.11145.72	Q6ZVL6	KIAA1549L	KIAA1549L	-0.00174521	-0.00362618	0.0146988	989	0.905512	0.975433	-0.0302757	-0.0548408	0.0174741	989	0.0834771	0.295209	0.00234397	0.00487028	0.0148719	988	0.874795	0.969455	-0.030718	-0.055642	0.0177065	988	0.0830801	0.314386																			0.006098	0.013382	0.0158065	745
seq.11146.4	Q9Y458	TBX22	TBX22	0.0195342	0.0559536	0.0102773	987	0.0576306	0.3688	-0.0111947	-0.0280239	0.0122195	987	0.359822	0.633012	0.0215945	0.0618552	0.0104085	986	0.0382735	0.379351	-0.0152953	-0.0382891	0.0123582	986	0.216135	0.509851																			0.0295911	0.0788472	0.0128466	745
seq.11147.17	Q86YW5	TREML1	TREML1_1	0.0469217	0.0366311	0.0266355	993	0.078441	0.413804	0.0404866	0.0275716	0.0317117	993	0.202003	0.476707	0.0426072	0.0332629	0.0269743	992	0.114528	0.542919	0.0324747	0.0221155	0.0320912	992	0.311808	0.604267																			0.0888177	0.0702189	0.0296729	749
seq.11149.3	Q15399	TLR1	TLR1_1	-0.0368694	-0.0723604	0.0159678	987	0.02115	0.260337	-0.0217476	-0.0372632	0.0190319	987	0.253445	0.53369	-0.034868	-0.0684324	0.0161679	986	0.0312768	0.36019	-0.01529	-0.0261986	0.0192314	986	0.426771	0.695549																			-0.0371637	-0.0724283	0.0184556	744
seq.11150.3	P12109	COL6A1	COL6A1_1	0.059647	0.0561805	0.033728	993	0.0772891	0.410867	-0.0243567	-0.020012	0.0401819	993	0.544546	0.765748	0.0644941	0.0607459	0.0341607	992	0.0593227	0.440536	-0.0364842	-0.0299761	0.0406409	992	0.369552	0.655991																			0.102056	0.0979198	0.037926	749
seq.11152.46	Q9UKR3	KLK13	KLK13_1	0.0334322	0.0372819	0.0269103	992	0.214398	0.605156	0.0556156	0.0541303	0.0319785	992	0.0823177	0.293682	0.0267347	0.0298132	0.02723	991	0.326433	0.743145	0.0506123	0.0492607	0.0323826	991	0.118384	0.376771																			0.0355361	0.0408878	0.0301761	748
seq.11154.3	Q14494	NFE2L1	NFE2L1	-0.00444183	-0.00346659	0.0293825	983	0.879871	0.968242	-0.0628566	-0.0427417	0.0349008	983	0.072008	0.27124	0.00411672	0.00321286	0.0297322	982	0.889905	0.972867	-0.0636403	-0.0432746	0.0353739	982	0.0723142	0.292347																			0.00162968	0.00120621	0.0374088	743
seq.11155.16	A8TX70	COL6A5	COL6A5	0.0206705	0.0381947	0.0169315	985	0.222441	0.612014	-0.00706249	-0.0113936	0.0201613	985	0.726189	0.8763	0.0221659	0.0409578	0.0171538	984	0.196598	0.63793	-0.0112385	-0.0181307	0.0204119	984	0.582041	0.801445																			0.0211165	0.0396987	0.0191711	742
seq.11157.35	P0DMV8	HSPA1A	HSPA1A_4	0.0143462	0.0286794	0.00971009	990	0.139872	0.519883	-0.00214559	-0.00374374	0.011558	990	0.852767	0.940126	0.0150122	0.0300108	0.00983917	989	0.12739	0.55504	-0.00498251	-0.00869376	0.0116989	989	0.670277	0.851811																			0.0240684	0.0472052	0.0116565	747
seq.11158.40	Q6ZP65	BICDL1	BICDL1	0.0200013	0.0479849	0.0125267	984	0.110654	0.473348	0.0393811	0.0820979	0.0149131	984	0.0084046	0.0738571	0.0150176	0.0360285	0.0126657	983	0.236031	0.676237	0.0364585	0.0760052	0.0151124	983	0.0160264	0.12399																			0.02206	0.0630965	0.0117738	743
seq.11159.14	Q969V5	MUL1	MUL1_1	-0.000473421	-0.00114332	0.0119698	985	0.968459	0.995125	-0.00956221	-0.0201689	0.0142276	985	0.501685	0.7411	0.000812918	0.00196322	0.0121243	984	0.946557	0.98658	-0.00971436	-0.0204899	0.0144145	984	0.500516	0.74795																			0.0033107	0.00809121	0.0136732	742
seq.11161.5	Q8N0X7	SPART	SPART	0.00241958	0.00192683	0.0132827	991	0.855494	0.965121	0.0424001	0.0294757	0.0157384	991	0.0071783	0.067476	-0.00330384	-0.00263101	0.0134097	990	0.805442	0.957517	0.0430217	0.0299079	0.0159467	990	0.00709783	0.0741861																			0.00740957	0.00594767	0.0140822	747
seq.11162.37	Q9NQ60	EQTN	EQTN	0.0691396	0.0493675	0.0445358	984	0.120876	0.492497	0.00969186	0.00600917	0.053224	984	0.855545	0.940493	0.0695986	0.0496952	0.0451275	983	0.123331	0.551207	-0.00346027	-0.00214545	0.0538661	983	0.948793	0.983782																			0.0667714	0.0491531	0.0495337	744
seq.11163.7	Q5T6X4	FAM162B	FAM162B	0.000932222	0.00278038	0.010665	988	0.930364	0.982621	-0.0173389	-0.045045	0.0126949	988	0.172308	0.439085	0.00329204	0.00981861	0.0107931	987	0.760419	0.947118	-0.0179532	-0.0466408	0.0128594	987	0.162995	0.444227																			-0.00778747	-0.0239608	0.0119315	746
seq.11164.7	Q9NT68	TENM2	TENM2	-0.0141406	-0.0397359	0.0108328	989	0.192077	0.582305	-0.0157161	-0.0385676	0.012883	989	0.22279	0.501243	-0.0123576	-0.0347256	0.0109709	988	0.260272	0.69581	-0.0133891	-0.0328571	0.0130459	988	0.304996	0.598572																			-0.0225321	-0.0647138	0.0121996	746
seq.11167.6	Q13613	MTMR1	MTMR1	-0.0138077	-0.0402509	0.0106581	987	0.195445	0.584855	-0.016748	-0.0426528	0.0126684	987	0.186465	0.45886	-0.0118465	-0.0345336	0.0107975	986	0.272841	0.705126	-0.0144811	-0.0368795	0.0128345	986	0.259471	0.554107																			-0.0185134	-0.0542981	0.0121412	744
seq.11168.3	Q96KG7	MEGF10	MEGF10	0.00627694	0.00919613	0.0218191	985	0.773652	0.942747	-0.0578563	-0.0741331	0.0258104	985	0.02521	0.149797	0.0143355	0.0210024	0.0220474	984	0.515707	0.865469	-0.0605399	-0.0775717	0.0261458	984	0.0207918	0.144669																			0.0170914	0.0222687	0.0283036	743
seq.11171.25	P21333	FLNA	FLNA_1	0.063719	0.038634	0.0246503	992	0.0098819	0.193521	-0.0484064	-0.0256072	0.0293811	992	0.0997652	0.32504	0.0719974	0.0436534	0.0249248	991	0.00395398	0.137689	-0.0620079	-0.0328024	0.0296493	991	0.0367483	0.201964																			0.0749035	0.044233	0.029255	748
seq.11173.29	Q7Z6M3	MILR1	MILR1	0.0136493	0.031307	0.0138005	986	0.322883	0.70658	-0.0392921	-0.0785318	0.0163717	986	0.0165795	0.114592	0.0193202	0.0443142	0.013934	985	0.165891	0.599761	-0.0429034	-0.0857496	0.01657	985	0.00976116	0.090284																			0.0264499	0.0567945	0.0170277	744
seq.11174.8	Q9UPZ6	THSD7A	THSD7A_1	0.0663007	0.0562578	0.0372927	988	0.0757367	0.408413	-0.00918954	-0.00680387	0.0444276	988	0.836175	0.931143	0.0692008	0.0587187	0.0377717	987	0.0672404	0.458658	-0.0220603	-0.0163333	0.0449273	987	0.62352	0.826031																			0.0783149	0.0678716	0.0421026	745
seq.11175.45	Q7L5N7	LPCAT2	LPCAT2	-0.0139008	-0.0412378	0.0106669	984	0.192822	0.5825	-0.0125972	-0.0326224	0.0127016	984	0.321549	0.598839	-0.0125263	-0.0371603	0.0108087	983	0.246774	0.687963	-0.0102073	-0.0264333	0.0128658	983	0.427755	0.69595																			-0.0126101	-0.0389178	0.0118297	741
seq.11177.16	P13647	KRT5	KRT5	0.00698489	0.00930252	0.0217915	990	0.748632	0.936111	0.022631	0.0263162	0.0258933	990	0.382324	0.652076	0.00407827	0.00543146	0.0220721	989	0.853448	0.964318	0.0218651	0.0254256	0.0262355	989	0.404812	0.68202																			-0.0148445	-0.0195691	0.0254596	747
seq.11178.21	Q4LDE5	SVEP1	SVEP1_2	-0.00573238	-0.00620491	0.0246399	992	0.816084	0.951837	0.0544029	0.0513784	0.0292626	992	0.0633049	0.254653	-0.0133446	-0.0144446	0.024924	991	0.592485	0.889799	0.0569283	0.0537633	0.0296507	991	0.0551491	0.251399																			-0.00460856	-0.00517657	0.0271743	748
seq.11179.7	Q9BXA7	TSSK1B	TSSK1B	0.0363782	0.0303216	0.0384736	981	0.344618	0.720799	0.00588865	0.00428269	0.0457642	981	0.897642	0.956666	0.0365239	0.030443	0.0389986	980	0.349224	0.760794	-0.00107968	-0.000785228	0.0463679	980	0.981428	0.994713																			0.028569	0.0246588	0.042934	739
seq.11184.51	P10645	CHGA	CHGA_1	0.0108575	0.00887759	0.0363036	993	0.764946	0.93961	0.0132152	0.00942568	0.0431903	993	0.759687	0.895445	0.009335	0.00763273	0.036783	992	0.799714	0.955952	0.0114598	0.00817368	0.0437607	992	0.793472	0.916658																			0.00112027	0.000930921	0.0412145	749
seq.11185.145	P30793	GCH1	GCH1	-0.0317855	-0.0745552	0.0135306	985	0.0190122	0.254383	-0.0306249	-0.0626499	0.016116	985	0.0576885	0.242209	-0.0284686	-0.0667751	0.0136877	984	0.0377963	0.37918	-0.0253506	-0.0518603	0.0162875	984	0.119923	0.379513																			-0.0358377	-0.0831733	0.0157291	743
seq.11186.12	Q8NDY8	TMEM52	TMEM52	0.0437941	0.0576341	0.0239125	985	0.0673384	0.387427	0.0125721	0.0144251	0.0285188	985	0.659428	0.842568	0.0432025	0.0568556	0.0242263	984	0.0748474	0.477464	0.00447602	0.00513573	0.0288468	984	0.876723	0.953386																			0.0720964	0.0949949	0.0275702	743
seq.11187.11	Q5QGZ9	CLEC12A	CLEC12A	0.0105308	0.00545045	0.0612382	993	0.8635	0.966399	0.058614	0.0264633	0.0728322	993	0.421138	0.679191	0.00281399	0.00145643	0.0620296	992	0.963825	0.989776	0.0580849	0.0262244	0.0737965	992	0.431414	0.697637																			-0.0414358	-0.021497	0.070685	749
seq.11190.129	Q96TA2	YME1L1	YME1L1	0.0056461	0.012753	0.0140628	988	0.688145	0.9166	-0.0345313	-0.0681516	0.0166775	988	0.0386621	0.193843	0.0104742	0.0236583	0.0142136	987	0.461351	0.830621	-0.0364887	-0.0720147	0.0168915	987	0.0309993	0.182763																			0.00702845	0.0156894	0.0164891	745
seq.11193.27	P20823	HNF1A	HNF1A	-0.0227902	-0.0278402	0.026164	983	0.383939	0.75188	0.0080427	0.0085452	0.0312036	983	0.796655	0.91166	-0.0244092	-0.0298179	0.0264916	982	0.357072	0.765529	0.0125266	0.0133092	0.0315832	982	0.691733	0.862742																			-0.0392503	-0.0528316	0.0272842	741
seq.11194.6	Q9Y3P8	SIT1	SIT1	-0.0292064	-0.0209671	0.0446629	984	0.513309	0.833914	-0.123229	-0.0773618	0.0528938	984	0.0200214	0.129076	-0.0130749	-0.00938636	0.0451419	983	0.772153	0.950309	-0.120767	-0.0758162	0.0535967	983	0.0244632	0.16076																			-0.00381024	-0.00245781	0.057369	744
seq.11196.31	P12111	COL6A3	COL6A3_2	-0.0330065	-0.0586475	0.0165345	993	0.0461832	0.341791	-0.0124555	-0.0193057	0.0197066	993	0.5275	0.75579	-0.032155	-0.0571346	0.0167526	992	0.0552195	0.435628	-0.00640908	-0.00993392	0.0199305	992	0.747845	0.893563																			-0.0353514	-0.0671272	0.0177619	749
seq.11198.37	Q96BA8	CREB3L1	CREB3L1	-0.000889673	-0.00219387	0.012896	983	0.945013	0.987675	-0.0240017	-0.0517123	0.0153096	983	0.117261	0.356234	0.0023798	0.0058684	0.0130522	982	0.855362	0.964898	-0.0244513	-0.0526809	0.0155144	982	0.115339	0.372433																			-0.00393754	-0.00948332	0.0152106	741
seq.11200.52	Q9NPY3	CD93	CD93_1	0.0126372	0.0191678	0.0184324	993	0.493126	0.821591	0.0341431	0.0451751	0.0219074	993	0.119428	0.359816	0.00830871	0.0126025	0.0186562	992	0.656157	0.910625	0.0325807	0.0431079	0.0221952	992	0.142444	0.416739																			0.0145773	0.0227406	0.0204886	749
seq.11201.19	Q9Y606	PUS1	PUS1	-0.00819172	-0.0142683	0.0157238	984	0.602501	0.881278	-0.0378163	-0.0576186	0.0186246	984	0.0425802	0.204346	-0.00314477	-0.00547752	0.0159082	983	0.843335	0.96334	-0.0372156	-0.0567033	0.0188799	983	0.048984	0.237574																			-0.0227786	-0.0372241	0.0202691	742
seq.11202.70	Q99593	TBX5	TBX5	-0.0219233	-0.0522624	0.0133996	987	0.102135	0.461585	-0.0487688	-0.101321	0.0158996	987	0.00221888	0.0319458	-0.0157404	-0.0375232	0.0135281	986	0.244895	0.685651	-0.0457536	-0.0950572	0.0161066	986	0.00459436	0.0584867																			-0.0288027	-0.0705116	0.0150611	744
seq.11203.97	P30613	PKLR	PKLR_1	-0.0539636	-0.0455044	0.0366365	993	0.141082	0.521983	-0.0119504	-0.00879041	0.0436323	993	0.784227	0.906349	-0.0537179	-0.0452972	0.0371215	992	0.14819	0.585569	-0.00184927	-0.00136028	0.0441634	992	0.966608	0.990589																			-0.0512301	-0.043559	0.0415508	749
seq.11204.80	P78310	CXADR	CXADR	-0.01429	-0.032213	0.0124791	990	0.252441	0.646181	-0.0078264	-0.0153829	0.0148705	990	0.598795	0.802912	-0.0135961	-0.030649	0.0126391	989	0.282313	0.711067	-0.00530311	-0.0104233	0.0150532	989	0.724695	0.882729																			-0.00661676	-0.0152506	0.0141102	747
seq.11205.10	P26010	ITGB7	ITGB7	-0.0146477	-0.0131922	0.0357105	982	0.681765	0.912653	-0.0253449	-0.0198993	0.0424604	982	0.550707	0.770186	-0.0115797	-0.0104291	0.0361744	981	0.748954	0.943804	-0.0231775	-0.0181976	0.043016	981	0.590139	0.806276																			-0.00434341	-0.0038461	0.0418816	741
seq.11207.3	P21757	MSR1	MSR1_1	0.00615232	0.0113826	0.0171635	987	0.72008	0.927431	0.000563904	0.000910517	0.0204115	987	0.977965	0.989402	0.00624013	0.011545	0.0174037	986	0.720007	0.934149	-0.000642334	-0.00103716	0.0206958	986	0.975246	0.993144																			0.00251165	0.00447045	0.0205758	744
seq.11208.15	Q9UK23	NAGPA	NAGPA	0.0113764	0.0185588	0.0146184	993	0.436622	0.78409	0.00629185	0.00895359	0.0173957	993	0.71766	0.872078	0.0108106	0.0176358	0.0148115	992	0.465639	0.83333	0.00425902	0.00606079	0.0176213	992	0.809064	0.921608																			0.00440497	0.00717082	0.0168949	749
seq.11212.7	Q8NBS9	TXNDC5	TXNDC5	0.0318799	0.0408102	0.0153713	990	0.0383389	0.321403	0.0123399	0.0137685	0.0183328	990	0.501039	0.7411	0.0310166	0.0397051	0.015572	989	0.0466654	0.409587	0.00653185	0.00728806	0.0185362	989	0.724625	0.882729																			0.0523862	0.0683871	0.0167974	747
seq.11214.40	Q9UBS3	DNAJB9	DNAJB9	-0.0135416	-0.0190503	0.0215698	993	0.530277	0.841151	0.0273125	0.0335171	0.0256521	993	0.287257	0.564823	-0.0176101	-0.0247739	0.0218402	992	0.420252	0.809716	0.0306239	0.0375808	0.0259832	992	0.238838	0.533232																			-0.0280089	-0.0401655	0.0244978	749
seq.11215.6	P55291	CDH15	CDH15_1	-0.00457304	-0.00625767	0.0227536	993	0.840755	0.959424	-0.0389957	-0.0465477	0.0270422	993	0.149609	0.408202	0.000623294	0.000852905	0.0230312	992	0.978415	0.992309	-0.0391129	-0.0466876	0.0274002	992	0.15376	0.431821																			-0.0130234	-0.0177227	0.0262516	749
seq.11217.16	Q13363	CTBP1	CTBP1	-0.0222903	-0.0205479	0.0118705	992	0.0607029	0.375894	0.0139625	0.0112298	0.0141415	992	0.323717	0.601271	-0.0247755	-0.0228389	0.0120185	991	0.039521	0.382671	0.0186388	0.0149909	0.0142995	991	0.192721	0.482134																			-0.0285363	-0.026474	0.01319	748
seq.11218.84	P51580	TPMT	TPMT	0.0127602	0.0245686	0.0146378	990	0.383569	0.75188	-0.0147298	-0.0247196	0.0174265	990	0.398175	0.662246	0.0150836	0.029042	0.014823	989	0.309127	0.730019	-0.0175584	-0.0294667	0.0176465	989	0.319976	0.611657																			0.0251263	0.0484012	0.0165829	747
seq.11220.53	Q8TEF2	C10orf105	C10orf105	-0.00192581	-0.00560448	0.0105105	983	0.854657	0.965121	-0.0211498	-0.0537025	0.0124885	983	0.0906707	0.308645	0.000938767	0.00273199	0.0106374	982	0.929695	0.983898	-0.0213283	-0.0541558	0.0126575	982	0.0923012	0.330768																			-0.00123307	-0.00327302	0.0134079	743
seq.11223.1	Q6P9G4	TMEM154	TMEM154	0.013027	0.0289443	0.0112807	988	0.24845	0.641749	0.0228775	0.0443688	0.0133969	988	0.0880121	0.303153	0.0101965	0.0226553	0.0114214	987	0.372204	0.777197	0.0209295	0.0405909	0.0135748	987	0.123445	0.386198																			-0.000223497	-0.000511471	0.0124553	745
seq.11226.16	Q05086	UBE3A	UBE3A	-0.029387	-0.023149	0.0133256	993	0.0276612	0.283401	0.00932018	0.00640435	0.0158895	993	0.557631	0.775319	-0.03141	-0.0247425	0.0134959	992	0.0201463	0.305599	0.0152265	0.0104629	0.0160561	992	0.343191	0.631943																			-0.0441345	-0.0350008	0.0150109	749
seq.11227.31	Q9Y4P3	TBL2	TBL2	-0.0186381	-0.00920209	0.0239728	993	0.437068	0.78409	0.0386745	0.0166565	0.0285027	993	0.175131	0.443303	-0.0243854	-0.0120397	0.0242628	992	0.315117	0.734605	0.0432599	0.0186314	0.0288654	992	0.134275	0.405751																			-0.0288243	-0.0140704	0.0287297	749
seq.11228.37	Q7Z5B4	RIC3	RIC3	0.0044485	0.0165676	0.00847541	989	0.59979	0.879868	-0.0113164	-0.0367419	0.010091	989	0.262377	0.541619	0.00610581	0.0227399	0.00858158	988	0.476941	0.840926	-0.0124681	-0.0404811	0.0102225	988	0.222882	0.514415																			-0.00231186	-0.00893809	0.00938768	746
seq.11229.16	O75460	ERN1	ERN1	-0.041373	-0.0395238	0.0224754	989	0.0659481	0.38513	-0.0447539	-0.0373366	0.0267393	989	0.0945037	0.315402	-0.0363108	-0.0346878	0.0227535	988	0.110847	0.539242	-0.0378917	-0.0316117	0.0270622	988	0.161777	0.441734																			-0.0502933	-0.0480271	0.0256399	745
seq.11231.12	Q6P4F2	FDX2	FDX2	-0.0402153	-0.0408676	0.0309088	986	0.19353	0.583101	-0.0534992	-0.0474572	0.0367278	986	0.145534	0.400687	-0.0339656	-0.0345166	0.0312902	985	0.277964	0.709094	-0.047138	-0.0418143	0.0371891	985	0.205269	0.496146																			-0.0512373	-0.048093	0.0386563	744
seq.11232.46	P20061	TCN1	TCN1_1	0.0320243	0.0579835	0.0157746	991	0.0426117	0.332211	0.0143091	0.0225775	0.0188186	991	0.447214	0.700233	0.0309004	0.0559485	0.0159781	990	0.0534077	0.431825	0.00854686	0.0134856	0.0190274	990	0.653395	0.843221																			0.0274607	0.0505069	0.0177946	747
seq.11237.49	Q15113	PCOLCE	PCOLCE	0.012285	0.0148543	0.0250015	992	0.623272	0.887169	-0.00677842	-0.00715094	0.0297534	992	0.819833	0.923418	0.0135278	0.016357	0.0253331	991	0.593465	0.889799	-0.00932982	-0.00984256	0.0301452	991	0.757009	0.899569																			0.00948302	0.0117208	0.027772	748
seq.11239.49	Q8IU80	TMPRSS6	TMPRSS6	-0.0199862	-0.0180503	0.0353172	992	0.571585	0.864636	-0.0286524	-0.0225853	0.0419896	992	0.495165	0.736783	-0.0165981	-0.0149904	0.0357764	991	0.642792	0.906536	-0.0255394	-0.0201315	0.0425388	991	0.548391	0.780362																			-0.0222458	-0.0202792	0.0403334	748
seq.11241.8	P04424	ASL	ASL	-0.0534774	-0.049924	0.0315209	993	0.0900914	0.439377	-0.0759645	-0.061862	0.0374772	993	0.042934	0.204944	-0.0444967	-0.0415401	0.0318872	992	0.163195	0.596527	-0.0675973	-0.0550481	0.0379362	992	0.0750764	0.299033																			-0.0826587	-0.0756953	0.0371275	749
seq.11242.33	P22735	TGM1	TGM1	0.0380892	0.0505269	0.0237073	986	0.108452	0.468608	-0.0274784	-0.0316847	0.0283492	986	0.332642	0.610248	0.0425614	0.0564594	0.0239791	985	0.0762171	0.480729	-0.0351982	-0.0405862	0.0286504	985	0.219538	0.512941																			0.0411142	0.0598586	0.0247688	743
seq.11243.90	Q5T601	ADGRF1	ADGRF1	0.00294826	0.00578841	0.0119991	988	0.80596	0.950344	-0.00416307	-0.00713681	0.0142567	988	0.770342	0.901227	0.00359886	0.00706576	0.0121602	987	0.767328	0.948419	-0.00484528	-0.00830633	0.0144483	987	0.737431	0.889387																			0.00567859	0.0111799	0.0134498	744
seq.11245.43	P21333	FLNA	FLNA_2	0.0493082	0.0345178	0.0291245	993	0.0907668	0.441118	0.0587201	0.0358578	0.0346493	993	0.0904464	0.308186	0.0425704	0.0298011	0.0294791	992	0.14903	0.586052	0.0507151	0.0309696	0.0350712	992	0.148476	0.425511																			0.0323589	0.0221364	0.0332597	749
seq.11246.3	Q8TDL5	BPIFB1	BPIFB1_1	0.0108653	0.00808767	0.0404699	993	0.788388	0.94664	0.0443119	0.0287726	0.0481282	993	0.357427	0.631085	0.00510576	0.00380053	0.0409894	992	0.900895	0.976204	0.0433519	0.0281491	0.048765	992	0.374221	0.659023																			-0.00213631	-0.00161243	0.0456094	749
seq.11247.20	Q8N159	NAGS	NAGS	-0.0156315	-0.0268711	0.0185163	986	0.398763	0.762865	-0.0236063	-0.0351731	0.0221228	986	0.286207	0.56428	-0.0128077	-0.0220169	0.0187573	985	0.494885	0.852101	-0.0211661	-0.0315374	0.0224155	985	0.345265	0.633407																			-0.018001	-0.036398	0.0180529	742
seq.11248.43	P10746	UROS	UROS	0.0034212	0.0041826	0.0208879	993	0.869931	0.967002	-0.0317083	-0.0338154	0.0248302	993	0.2019	0.476707	0.00782939	0.00957184	0.0211459	992	0.711271	0.929896	-0.0331805	-0.0353854	0.0251573	992	0.187499	0.474872																			0.0163539	0.0202393	0.0242265	749
seq.11252.30	O75427	LRCH4	LRCH4_1	-0.0104069	-0.0208799	0.0148189	988	0.482677	0.814246	-0.00180766	-0.00317014	0.0176002	988	0.918217	0.965605	-0.0104251	-0.0209166	0.015013	987	0.487591	0.845939	0.000137983	0.000241984	0.0178264	987	0.993826	0.998052																			-0.0181257	-0.0366622	0.0171128	745
seq.11254.13	O95428	PAPLN	PAPLN	-0.00974118	-0.0310389	0.00992912	987	0.326798	0.708337	-0.0205439	-0.0570497	0.0118126	987	0.0823196	0.293682	-0.00717398	-0.0228588	0.0100497	986	0.47549	0.839743	-0.0191822	-0.0532682	0.0119685	986	0.109318	0.361661																			-0.00580625	-0.0160746	0.0132375	747
seq.11257.1	P09417	QDPR	QDPR	-0.00300599	-0.00261082	0.0160937	993	0.851871	0.963646	-0.0238434	-0.0180647	0.019132	993	0.212966	0.489882	0.000165859	0.000144055	0.0162943	992	0.991881	0.998183	-0.0238745	-0.0180883	0.0193854	992	0.218399	0.511753																			-0.00304269	-0.00261952	0.0189098	749
seq.11258.41	Q13477	MADCAM1	MADCAM1	0.0201972	0.0269673	0.0108914	991	0.0639778	0.382479	-0.0324036	-0.0377558	0.0129354	991	0.0124035	0.0954166	0.0251447	0.0335732	0.0109916	990	0.0223695	0.318964	-0.0371417	-0.0432764	0.013073	990	0.00458798	0.0584867																			0.0322278	0.0424823	0.0123794	747
seq.11260.47	Q8TC36	SUN5	SUN5	0.022186	0.050311	0.0138777	981	0.110214	0.4723	0.0216747	0.0427964	0.0165583	981	0.190844	0.463743	0.01979	0.0448776	0.0140568	980	0.15949	0.593194	0.0179085	0.0353603	0.0167648	980	0.285684	0.581385																			0.0181452	0.0427073	0.0154132	741
seq.11262.39	Q9H4I3	TRABD	TRABD	-0.0127262	-0.0308923	0.0123494	987	0.303024	0.689421	-0.0120546	-0.0254848	0.0146982	987	0.412332	0.673652	-0.0114168	-0.0277138	0.0125081	986	0.361597	0.768447	-0.00992098	-0.020974	0.0148842	986	0.505218	0.751125																			-5.91523e-05	-0.000152469	0.0133127	744
seq.11263.57	P31415	CASQ1	CASQ1	8.89623e-06	3.18867e-05	0.0083292	990	0.999148	0.999422	-0.0113217	-0.0353703	0.00991471	990	0.253768	0.533844	0.00155143	0.00556078	0.00843399	989	0.854091	0.96436	-0.011614	-0.0362837	0.0100461	989	0.247928	0.542878																			0.00176502	0.00657118	0.00918131	747
seq.11264.33	P47989	XDH	XDH	-0.012823	-0.0260157	0.0157122	986	0.414632	0.772332	-0.0102495	-0.018158	0.0186844	986	0.583431	0.791195	-0.0117596	-0.0238582	0.015916	985	0.460173	0.830175	-0.00805497	-0.0142702	0.0189232	985	0.670444	0.851811																			0.00285448	0.00636123	0.0164953	741
seq.11265.8	P00352	ALDH1A1	ALDH1A1	-0.0595255	-0.0545882	0.0331464	993	0.0728249	0.401815	-0.0646632	-0.0517281	0.0394449	993	0.101461	0.327927	-0.0522397	-0.0479067	0.0335534	992	0.11981	0.55049	-0.05484	-0.0438699	0.0399184	992	0.169814	0.455074																			-0.076546	-0.0697444	0.0383064	749
seq.11266.8	Q14242	SELPLG	SELPLG_1	0.0335985	0.0441942	0.0219249	992	0.125734	0.497614	-0.000179421	-0.00020591	0.0261007	992	0.994517	0.996441	0.0344828	0.0453574	0.0222142	991	0.120913	0.55049	-0.0066563	-0.00763899	0.0264138	991	0.801093	0.919483																			0.0388348	0.0512946	0.0252266	748
seq.11270.17	Q8WYQ3	CHCHD10	CHCHD10	0.00104849	0.00119689	0.0277651	987	0.969884	0.995125	-0.0252309	-0.0251453	0.0329837	987	0.444485	0.698614	0.00446411	0.00509595	0.0281138	986	0.873869	0.969455	-0.0260572	-0.0259688	0.0334078	986	0.435595	0.701695																			0.00153223	0.00169216	0.0331754	744
seq.11273.176	P0CG30	GSTT2B	GSTT2B	0.00395053	0.00971549	0.0126668	987	0.755198	0.937403	-0.013789	-0.0296165	0.0150435	987	0.359569	0.632872	0.00589425	0.0144957	0.0128226	986	0.645849	0.906841	-0.0148761	-0.0319514	0.0152341	986	0.329057	0.621675																			0.000481137	0.00110027	0.0158608	745
seq.11275.94	Q9NZR2	LRP1B	LRP1B	-0.0100613	-0.0164853	0.0130374	988	0.440462	0.786661	-0.0310235	-0.0444312	0.0154608	988	0.0450654	0.20951	-0.0061204	-0.0100282	0.0131828	987	0.642555	0.906536	-0.0298845	-0.0427999	0.0156603	987	0.0566425	0.25452																			0.00323348	0.00514203	0.0161541	745
seq.11277.23	P18850	ATF6	ATF6	-0.00262914	-0.00463555	0.015532	993	0.865617	0.966459	-0.0446727	-0.0687074	0.0184243	993	0.0155001	0.110057	0.00339054	0.00597802	0.0156912	992	0.82897	0.961281	-0.0453102	-0.069688	0.0186678	992	0.0153934	0.12176																			-0.0103726	-0.0186661	0.0173024	749
seq.11278.4	P13942	COL11A2	COL11A2	0.0177803	0.0182432	0.0284326	993	0.531885	0.842162	0.0097655	0.00874039	0.0338314	993	0.772908	0.902081	0.0169052	0.0173454	0.0288085	992	0.557462	0.877901	0.00658664	0.00589522	0.0342734	992	0.847641	0.938603																			0.0169516	0.0179829	0.0320286	749
seq.11279.42	Q9UBS5	GABBR1	GABBR1	0.0392312	0.0687705	0.0182165	988	0.0315119	0.299302	-0.00516698	-0.00790045	0.0217281	988	0.812084	0.91985	0.0409309	0.07175	0.0184529	987	0.0267733	0.338502	-0.01284	-0.0196327	0.0219593	987	0.558871	0.787127																			0.0548806	0.0989919	0.020393	745
seq.11280.6	Q99259	GAD1	GAD1	-0.0023239	-0.00460948	0.0161379	986	0.885528	0.969648	-0.0303404	-0.0524587	0.0192048	986	0.114466	0.351723	0.00167845	0.00332922	0.0163245	985	0.918129	0.980475	-0.0306516	-0.0529967	0.0194514	985	0.115391	0.372433																			0.00795075	0.0159209	0.0184231	744
seq.11281.6	Q14451	GRB7	GRB7	-0.0255685	-0.0584886	0.0131461	988	0.0520651	0.356201	-0.0230084	-0.0459251	0.0156489	988	0.141801	0.394797	-0.0231025	-0.0528475	0.0133083	987	0.0828848	0.496071	-0.018698	-0.0373215	0.0158289	987	0.237785	0.532534																			-0.0308574	-0.0734238	0.0143457	745
seq.11282.16	P21757	MSR1	MSR1_2	-0.00863754	-0.0143491	0.01889	983	0.647589	0.898007	-0.0109639	-0.0159193	0.0224472	983	0.625354	0.821143	-0.00736768	-0.0122395	0.0191365	982	0.700316	0.926553	-0.00958562	-0.0139181	0.0227405	982	0.673466	0.853401																			-0.00398751	-0.00644349	0.022326	740
seq.11283.13	Q96JK2	DCAF5	DCAF5	-0.011773	-0.0341275	0.0109491	985	0.282527	0.671301	-0.014977	-0.0379705	0.01301	985	0.249933	0.529138	-0.010022	-0.0290518	0.0110903	984	0.366391	0.773669	-0.0130829	-0.0331685	0.0131789	984	0.321096	0.61281																			-0.0186686	-0.057599	0.0119	741
seq.11284.24	Q6GTX8	LAIR1	LAIR1	-0.00205876	-0.00700606	0.0087671	987	0.814391	0.951181	0.0048635	0.0144344	0.010433	987	0.641202	0.83087	-0.00278395	-0.00947395	0.00888488	986	0.754091	0.945018	0.00539367	0.0160079	0.0105741	986	0.610106	0.818217																			-0.00441036	-0.014878	0.0101533	744
seq.11285.8	P28906	CD34	CD34	-0.0219929	-0.0549478	0.0127244	991	0.0842272	0.428249	-0.0308155	-0.067186	0.0151175	991	0.0417749	0.20181	-0.0183535	-0.0458549	0.0128722	990	0.154234	0.591015	-0.0273662	-0.0596656	0.0153021	990	0.0740171	0.296272																			-0.0187743	-0.0466447	0.0147392	748
seq.11286.78	Q9BQE4	SELENOS	SELENOS	-0.054923	-0.0793027	0.0201423	985	0.00650965	0.154472	-0.051383	-0.0647301	0.0239884	985	0.0324389	0.173891	-0.0492964	-0.0711786	0.0203814	984	0.0157567	0.276503	-0.0420552	-0.0529793	0.0242384	984	0.083042	0.314386										-0.0130486	0.06	0.161613	-0.0509591	0.012	0.0127643	0.20386	0.062	0.164349	-0.0461463	-0.066868	0.0233664	743
seq.11287.14	P00167	CYB5A	CYB5A	-0.0386353	-0.0445076	0.0275117	988	0.160537	0.546521	-0.0732451	-0.0737273	0.0326168	988	0.0249485	0.14861	-0.029625	-0.0341279	0.027817	987	0.287137	0.716613	-0.0676848	-0.0681304	0.0330299	987	0.0407063	0.216272																			-0.0494006	-0.0534391	0.0339473	745
seq.11288.26	P49902	NT5C2	NT5C2	-0.0282218	-0.0213481	0.0206071	993	0.171147	0.559467	-0.0236098	-0.0155791	0.0245279	993	0.335997	0.612701	-0.0257278	-0.0194615	0.0208739	992	0.218041	0.660131	-0.018772	-0.0123868	0.0248336	992	0.449883	0.714809																			-0.0336734	-0.0253948	0.0242904	749
seq.11289.31	P48730	CSNK1D	CSNK1D	-0.0127672	-0.0321691	0.0122903	984	0.299151	0.686901	-0.0163894	-0.0360869	0.0146173	984	0.26246	0.541619	-0.0108886	-0.0274357	0.0124418	983	0.3817	0.785061	-0.0143765	-0.0316547	0.0147989	983	0.33156	0.62383																			-0.00870408	-0.0222095	0.01405	741
seq.11292.13	Q6AZY7	SCARA3	SCARA3_1	-0.0225456	-0.0707463	0.00992138	987	0.0232753	0.267868	-0.0152508	-0.0417072	0.0118253	987	0.197465	0.471858	-0.0210532	-0.0660632	0.0100462	986	0.0363694	0.375817	-0.0113224	-0.030964	0.0119529	986	0.343743	0.632259																			-0.023449	-0.0753421	0.0111067	744
seq.11294.7	Q9ULS5	TMCC3	TMCC3_1	-0.0444323	-0.077044	0.0179591	993	0.0135243	0.221161	-0.0361083	-0.0546162	0.021401	993	0.0918748	0.310008	-0.0406506	-0.0704868	0.018181	992	0.0255814	0.333809	-0.0284643	-0.0430542	0.02163	992	0.188489	0.476115																			-0.0652529	-0.117739	0.0197054	749
seq.11297.54	Q04721	NOTCH2	NOTCH2_1	0.0137198	0.0238869	0.017464	987	0.432289	0.781341	-0.0443233	-0.0674181	0.0207071	987	0.0325603	0.174285	0.0202131	0.0351923	0.0176542	986	0.252509	0.690564	-0.0481694	-0.0732683	0.0209746	986	0.021853	0.149343																			0.0350254	0.056467	0.0219752	744
seq.11300.32	Q99523	SORT1	SORT1	-0.000837654	-0.000854785	0.0314092	986	0.978729	0.995818	-0.0350017	-0.0311455	0.0373371	986	0.348756	0.623654	0.00381837	0.00389646	0.0317956	985	0.904435	0.976672	-0.0357059	-0.0317721	0.0378132	985	0.345263	0.633407																			-0.00624344	-0.00673859	0.0342807	743
seq.11302.237	Q92752	TNR	TNR	-0.00416878	-0.00922587	0.0133522	987	0.754942	0.937403	-0.00803743	-0.0154914	0.0159025	987	0.613378	0.812151	-0.00318313	-0.00704453	0.0135271	986	0.814013	0.958723	-0.00743909	-0.0143381	0.0161121	986	0.644392	0.836397																			-0.01627	-0.0368173	0.0148848	745
seq.11303.7	Q9Y3Z3	SAMHD1	SAMHD1	-0.0112775	-0.025375	0.0141078	985	0.424263	0.777401	0.00342839	0.0067373	0.0167946	985	0.838289	0.931604	-0.0120333	-0.0270756	0.0142938	984	0.400074	0.796737	0.00569158	0.0111848	0.0170109	984	0.73801	0.889387																			-0.0230937	-0.0545399	0.0154317	742
seq.11307.33	Q9H0M0	WWP1	WWP1	0.0121543	0.00695029	0.020958	993	0.562091	0.859599	0.0436035	0.0217505	0.0248995	993	0.0802235	0.289781	0.00652431	0.00373086	0.0212054	992	0.758396	0.947118	0.0423767	0.0211386	0.025228	992	0.0933208	0.332098																			0.00798774	0.00451278	0.0241548	749
seq.11308.8	Q8TEY5	CREB3L4	CREB3L4	0.0199497	0.047272	0.0128438	991	0.120682	0.492254	0.0134821	0.0278881	0.0152853	991	0.377974	0.648808	0.0186227	0.0441276	0.0130112	990	0.152665	0.590014	0.00998125	0.0206465	0.0154718	990	0.518994	0.760892																			0.0238324	0.0578678	0.0144889	747
seq.11310.8	P32926	DSG3	DSG3_1	-0.0209582	-0.0511728	0.0130645	987	0.108987	0.469887	-0.0110566	-0.0235609	0.0155572	987	0.477433	0.723312	-0.0199913	-0.048812	0.013234	986	0.131212	0.557373	-0.00732005	-0.0155985	0.0157427	986	0.642048	0.835683																			-0.0174343	-0.0439473	0.0145714	744
seq.11311.79	P15918	RAG1	RAG1	-0.0189925	-0.0684777	0.00884873	987	0.0320883	0.30086	-0.00706041	-0.0221233	0.0105821	987	0.504799	0.742305	-0.0185201	-0.0667745	0.00896445	986	0.0390943	0.381261	-0.00358176	-0.0112232	0.010698	986	0.737842	0.889387																			-0.0212455	-0.0840141	0.00926178	746
seq.11312.40	P54278	PMS2	PMS2	-0.00669577	-0.0116192	0.018332	987	0.715004	0.926373	-0.0454878	-0.0687693	0.0217942	987	0.0371305	0.189158	-0.000724239	-0.00125677	0.0185317	986	0.968834	0.991442	-0.0453525	-0.0685647	0.0220786	986	0.0402256	0.214213																			-0.00567649	-0.00996058	0.0208996	745
seq.11313.100	P61457	PCBD1	PCBD1	-0.0391233	-0.0482903	0.0258223	989	0.130067	0.503889	-0.0667942	-0.0719988	0.0306578	989	0.0295893	0.1648	-0.0309693	-0.0382257	0.0261176	988	0.236001	0.676237	-0.0609386	-0.0656869	0.0310468	988	0.0499499	0.239974																			-0.0432915	-0.0505739	0.0313722	746
seq.11315.148	O15297	PPM1D	PPM1D	-0.00641654	-0.0161901	0.0123987	986	0.604912	0.881317	-0.00472956	-0.0104059	0.0147614	986	0.748732	0.888839	-0.00593128	-0.0149657	0.012568	985	0.637077	0.905052	-0.00359491	-0.0079095	0.0149616	985	0.810167	0.922226																			-0.00481125	-0.0145601	0.0117417	741
seq.11318.20	Q6Q788	APOA5	APOA5_1	-0.0358658	-0.0398059	0.027377	992	0.190475	0.581295	-0.0140694	-0.0136097	0.0326132	992	0.66627	0.845916	-0.0348671	-0.0386975	0.0277486	991	0.209217	0.650439	-0.00741978	-0.00717737	0.0330304	991	0.82231	0.926858																			-0.0225336	-0.0259624	0.0299441	749
seq.11319.106	P49959	MRE11	MRE11	-0.0202346	-0.0251372	0.01399	992	0.148391	0.532814	0.00280632	0.00304278	0.0166524	992	0.866206	0.945224	-0.0211259	-0.0262444	0.0141716	991	0.136355	0.566867	0.00675032	0.00731911	0.0168512	991	0.688813	0.86072																			-0.030236	-0.0384729	0.0149609	748
seq.11320.29	Q96EP1	CHFR	CHFR	-0.00124778	-0.00528554	0.00739259	987	0.865998	0.966459	0.00340595	0.0125869	0.00879157	987	0.698536	0.862222	-0.00176019	-0.00745607	0.0074955	986	0.814387	0.958723	0.00374647	0.0138453	0.0089145	986	0.674382	0.853977																			0.00101249	0.00444828	0.00811664	743
seq.11324.3	A1KZ92	PXDNL	PXDNL	0.0180465	0.0364339	0.0158884	985	0.256305	0.649455	-0.0291246	-0.0511752	0.0189084	985	0.123808	0.367264	0.0225519	0.0455299	0.0160803	984	0.161094	0.59454	-0.0334335	-0.0587464	0.0191472	984	0.0811012	0.311615																			0.0214399	0.0431773	0.0183522	744
seq.11325.8	P78543	BTG2	BTG2	-0.0325082	-0.0631473	0.0162826	990	0.0461524	0.341791	-0.0301659	-0.0511102	0.0193895	990	0.120078	0.361392	-0.0292741	-0.056865	0.0164781	989	0.0759499	0.479963	-0.0247501	-0.0419341	0.0196069	989	0.207132	0.497348																			-0.0320919	-0.0638811	0.018294	747
seq.11327.56	P49760	CLK2	CLK2	-0.011223	-0.0141932	0.024524	991	0.647318	0.898007	-0.0313781	-0.0346415	0.0291437	991	0.281889	0.560317	-0.00723167	-0.00914561	0.0248359	990	0.770976	0.950309	-0.030019	-0.0331409	0.0295284	990	0.309586	0.603676																			-0.0200637	-0.0264902	0.0268864	747
seq.11328.9	Q9BQ65	USB1	USB1	-0.0017049	-0.00563997	0.00878036	986	0.846081	0.961236	0.00336815	0.00972944	0.0104407	986	0.747067	0.887735	-0.00220304	-0.00728785	0.0088942	985	0.804423	0.957517	0.00377881	0.0109157	0.0105764	985	0.720953	0.880494																			-0.00222689	-0.0076313	0.00955179	743
seq.11330.15	P67870	CSNK2B	CSNK2B	-0.0373321	-0.0537742	0.0195448	984	0.056413	0.367421	-0.0394236	-0.0494155	0.0233162	984	0.0911865	0.309292	-0.0329526	-0.0474658	0.0197805	983	0.0960494	0.521789	-0.0332518	-0.0416794	0.0235879	983	0.158946	0.437281																			-0.0509743	-0.0722959	0.0229407	744
seq.11333.82	P42331	ARHGAP25	ARHGAP25	-0.00265986	-0.00181369	0.0214449	993	0.901315	0.975309	0.0161796	0.0096238	0.0255079	993	0.526033	0.754806	-0.00493262	-0.00336343	0.021724	992	0.820425	0.959208	0.0171071	0.0101755	0.025845	992	0.508181	0.753531																			-0.0138401	-0.00917266	0.0255853	749
seq.11334.7	O75022	LILRB3	LILRB3_1	-0.0168781	-0.0334165	0.0150374	987	0.261962	0.655613	-0.00475225	-0.00819426	0.0179428	987	0.791176	0.9098	-0.0166657	-0.0329959	0.0152386	986	0.274376	0.706845	-0.00159415	-0.00274878	0.0181719	986	0.930112	0.975089																			-0.0202892	-0.0402129	0.017366	745
seq.11336.9	Q9NPI8	FANCF	FANCF	0.0176791	0.0470875	0.0113429	986	0.11941	0.489287	-0.0244134	-0.0567794	0.0134796	986	0.0704246	0.268609	0.0215648	0.0574367	0.0114746	985	0.0604915	0.443581	-0.0285603	-0.0664241	0.013642	985	0.0365545	0.201742																			0.0184473	0.049772	0.0129471	742
seq.11338.49	P51451	BLK	BLK	-0.0291917	-0.0629183	0.0147326	986	0.0478198	0.344617	-0.013419	-0.0250961	0.0176625	986	0.447588	0.700468	-0.0281266	-0.0606227	0.0149216	985	0.0597298	0.44193	-0.00816117	-0.015263	0.0178588	985	0.647784	0.838952																			-0.0311202	-0.0745045	0.0152953	744
seq.11342.59	Q6UX71	PLXDC2	PLXDC2_2	0.0350299	0.0217491	0.0226709	993	0.122629	0.494386	0.0091344	0.00494717	0.0270024	993	0.735223	0.880937	0.0346828	0.0215336	0.022971	992	0.1314	0.557393	0.00261265	0.001415	0.0273285	992	0.923856	0.971693																			0.0602931	0.0372778	0.0266234	749
seq.11347.9	P37837	TALDO1	TALDO1	0.00231228	0.0037504	0.0151623	991	0.878823	0.968242	-0.0215811	-0.0305566	0.0180099	991	0.231089	0.508889	0.00531847	0.00862627	0.0153517	990	0.729085	0.935926	-0.0225815	-0.031973	0.0182478	990	0.216198	0.509851																			0.0051542	0.00811651	0.0178799	748
seq.11348.132	O15460	P4HA2	P4HA2	0.0219134	0.0554906	0.0125378	985	0.0808126	0.420514	-0.00405526	-0.00895626	0.0149535	985	0.786301	0.906946	0.0230086	0.058264	0.0126985	984	0.0703028	0.466379	-0.00834033	-0.0184201	0.0151223	984	0.581398	0.801445																			0.028516	0.0705832	0.0147945	743
seq.11350.30	Q9UNE7	STUB1	STUB1_2	0.0100729	0.00843772	0.0152804	993	0.509919	0.830671	-0.00805503	-0.00588588	0.0181813	993	0.657834	0.84185	0.0114286	0.00957331	0.0154804	992	0.46053	0.830197	-0.0102041	-0.00745619	0.018417	992	0.579664	0.801397																			0.0116343	0.00977625	0.0168368	749
seq.11351.233	Q9H9Q4	NHEJ1	NHEJ1	-0.0111138	-0.0107527	0.0222316	988	0.617249	0.884408	0.0186943	0.0157818	0.0264248	988	0.479453	0.725403	-0.0139189	-0.0134666	0.0225137	987	0.536558	0.871172	0.0212863	0.01797	0.0267635	987	0.426602	0.695549																			-0.00515654	-0.00489742	0.027549	746
seq.11352.42	Q8WZ42	TTN	TTN	0.0181658	0.0366388	0.0151612	988	0.231137	0.623246	0.00221587	0.0038983	0.0180583	988	0.902365	0.959108	0.0183306	0.0369712	0.0153627	987	0.233082	0.675185	-0.00123899	-0.00217971	0.0182852	987	0.945991	0.982781																			0.0245604	0.0476133	0.0183498	746
seq.11353.143	Q15796	SMAD2	SMAD2_2	0.000697811	0.00130751	0.0118194	988	0.952933	0.989469	-0.0284309	-0.046483	0.0140355	988	0.0430696	0.204949	0.00454285	0.00851207	0.0119469	987	0.703839	0.927986	-0.0292758	-0.0478643	0.0142163	987	0.0397259	0.212484																			0.00304007	0.00575641	0.0134776	745
seq.11354.21	Q9NQ66	PLCB1	PLCB1	0.0306559	0.0269391	0.0168903	993	0.0698254	0.394259	0.0551833	0.0423009	0.0200513	993	0.00602932	0.0612018	0.0239222	0.0210218	0.0170604	992	0.161167	0.59454	0.0506849	0.0388527	0.0202967	992	0.012679	0.107154																			0.0405181	0.0354988	0.0195857	749
seq.11355.10	Q9GZV4	EIF5A2	EIF5A2	-0.0102539	-0.00674886	0.0236465	992	0.664651	0.904405	0.0236783	0.0135973	0.0281285	992	0.400108	0.663206	-0.0137569	-0.00905448	0.0239516	991	0.565853	0.880902	0.0262749	0.0150884	0.0284989	991	0.356772	0.644614																			-0.0216242	-0.013975	0.0277301	748
seq.11356.19	Q96DF8	ESS2	ESS2	-0.000826689	-0.00204545	0.0124073	986	0.94689	0.987675	-0.00221172	-0.00477019	0.0147683	986	0.880984	0.951173	-0.000532638	-0.00131789	0.0125885	985	0.966259	0.9914	-0.00210637	-0.00454297	0.0149841	985	0.888235	0.959539																			0.00700483	0.0181913	0.013656	743
seq.11358.15	Q13322	GRB10	GRB10	-0.0181352	-0.00884093	0.026621	993	0.495881	0.823778	0.0692416	0.0294454	0.0316021	993	0.0286801	0.161788	-0.0280347	-0.0136669	0.0269001	992	0.297583	0.720973	0.0745133	0.0316871	0.032003	992	0.0200951	0.142197																			-0.0358387	-0.0171026	0.0315043	749
seq.11360.39	P23921	RRM1	RRM1	0.0431142	0.0263191	0.0510832	993	0.398873	0.762874	0.0396839	0.0211319	0.0607823	993	0.513982	0.747377	0.0388116	0.0236926	0.0517524	992	0.453463	0.82719	0.0323857	0.0172456	0.0615697	992	0.599005	0.811408																			0.0613444	0.0379822	0.0575514	749
seq.11361.73	P19971	TYMP	TYMP	-0.0258785	-0.0153421	0.0284103	993	0.362579	0.736172	-0.0429019	-0.0221869	0.0337864	993	0.204454	0.479847	-0.0206957	-0.0122695	0.0287677	992	0.472058	0.837659	-0.0390103	-0.0201743	0.0342248	992	0.254634	0.548979																			-0.0573904	-0.0334319	0.032482	749
seq.11363.58	P55087	AQP4	AQP4	-0.0158486	-0.0404678	0.0122588	987	0.196372	0.585384	0.00239165	0.00532222	0.0146121	987	0.87002	0.946489	-0.0165692	-0.0423081	0.0124173	986	0.182392	0.621056	0.00548158	0.0121984	0.0147888	986	0.710971	0.874843																			-0.0106814	-0.0274781	0.0139673	745
seq.11364.18	Q8IWA4	MFN1	MFN1	-0.0306353	-0.0458524	0.0214388	982	0.153332	0.539887	-0.00301834	-0.00395199	0.025457	982	0.905643	0.960491	-0.031028	-0.0464402	0.0217322	981	0.153684	0.59051	0.00289781	0.00379418	0.0257788	981	0.910521	0.966723																			-0.00643308	-0.00883425	0.0269126	740
seq.11365.17	Q6N022	TENM4	TENM4	-0.00344007	-0.00821179	0.012881	983	0.789474	0.94664	0.0248866	0.0518696	0.0152979	983	0.1041	0.332677	-0.00707104	-0.0168793	0.0130462	982	0.587941	0.888732	0.0262688	0.0547504	0.0155144	982	0.0907371	0.328452																			-0.00483543	-0.0126909	0.0134101	740
seq.11370.20	Q9NRR6	INPP5E	INPP5E	0.000584135	0.00143317	0.0111665	988	0.958291	0.991976	0.00553475	0.0118448	0.0132916	988	0.6772	0.851845	-0.000153287	-0.00037609	0.0113129	987	0.989192	0.996579	0.00556354	0.0119064	0.013467	987	0.679605	0.856709																			0.00761115	0.0185655	0.0131594	746
seq.11371.1	Q96P66	GPR101	GPR101_1	-0.0168649	-0.0293123	0.0182356	985	0.355278	0.72825	-0.0155522	-0.0235836	0.0217009	985	0.473753	0.720069	-0.0152052	-0.0264276	0.0184646	984	0.410435	0.803885	-0.0127501	-0.0193345	0.0219696	984	0.56181	0.788967																			-0.0147918	-0.0254147	0.0212373	743
seq.11372.2	P17022	ZNF18	ZNF18	-0.0205255	-0.0582017	0.0108925	991	0.0598081	0.373352	-0.0312613	-0.0773556	0.0129354	991	0.015841	0.111499	-0.0167679	-0.0475467	0.0110129	990	0.128188	0.555201	-0.0280908	-0.0695102	0.0130935	990	0.0321636	0.187112																			-0.0231788	-0.0674647	0.0122594	747
seq.11375.49	P58012	FOXL2	FOXL2	-0.0136713	-0.0259006	0.016487	984	0.407181	0.768747	0.00538535	0.00890971	0.0196054	984	0.783614	0.906349	-0.0147989	-0.0280369	0.0167163	983	0.376212	0.781494	0.00824539	0.0136414	0.0198719	983	0.678286	0.855787																			-0.0196847	-0.0386056	0.0182428	742
seq.11377.19	P40394	ADH7	ADH7	0.0179749	0.0224259	0.023838	989	0.451002	0.793995	-0.0690944	-0.0750721	0.0283171	989	0.014861	0.107831	0.0277677	0.0346435	0.024068	988	0.248895	0.687963	-0.0742877	-0.0807147	0.028668	988	0.00970201	0.090152																			0.0349232	0.0435129	0.0278104	747
seq.11378.37	P43405	SYK	SYK_2	0.0316346	0.0170492	0.0243938	993	0.194992	0.584575	0.0290083	0.0136376	0.0290313	993	0.317937	0.595263	0.0284925	0.0153558	0.0247088	992	0.249134	0.687963	0.0236506	0.0111188	0.029396	992	0.421271	0.692454																			0.043424	0.0233331	0.0277495	749
seq.11380.84	Q9BX46	RBM24	RBM24	-0.0258909	-0.054008	0.0150838	991	0.0863884	0.431055	-0.0357002	-0.0649192	0.0179624	991	0.0471424	0.215318	-0.0217491	-0.0453684	0.0152547	990	0.154262	0.591015	-0.0316615	-0.057575	0.0181751	990	0.0818154	0.312816																			-0.0345882	-0.0727925	0.0170757	748
seq.11381.56	P60891	PRPS1	PRPS1	0.0226051	0.0374538	0.0161799	989	0.162694	0.547922	0.0227113	0.0328505	0.0192539	989	0.238458	0.515479	0.0200618	0.0332399	0.0163921	988	0.221292	0.663149	0.0188881	0.0273205	0.0195009	988	0.332995	0.624695																			0.01255	0.0214219	0.0179946	745
seq.11382.5	P53004	BLVRA	BLVRA	0.00371935	0.0028268	0.016801	993	0.824844	0.955239	0.00098762	0.000654774	0.0199885	993	0.960603	0.982312	0.00368008	0.00279695	0.0170234	992	0.828894	0.961281	0.000295618	0.000195989	0.0202527	992	0.988357	0.997093																			0.00607191	0.00460909	0.0195139	749
seq.11383.41	P08729	KRT7	KRT7	-0.00971543	-0.0152618	0.0202218	988	0.631019	0.890256	-0.0541402	-0.0741325	0.024006	988	0.024334	0.146458	-0.00276583	-0.00434479	0.0204267	987	0.892321	0.972992	-0.0536326	-0.0734375	0.0243087	987	0.0275916	0.17158																			-0.00590946	-0.0092276	0.0235405	746
seq.11387.3	Q99941	ATF6B	ATF6B	0.0102648	0.0182018	0.0166518	991	0.537745	0.846472	-0.0133416	-0.0206449	0.0197954	991	0.500486	0.740891	0.0123622	0.021921	0.0168697	990	0.463851	0.831943	-0.0156788	-0.0242616	0.0200553	990	0.434531	0.700809																			0.0190324	0.0336592	0.0191968	747
seq.11390.24	P35219	CA8	CA8	0.0106506	0.020943	0.014484	988	0.46231	0.799891	-0.0265011	-0.0455026	0.0171999	988	0.123692	0.367195	0.0145743	0.0286584	0.0146581	987	0.320328	0.739676	-0.029262	-0.0502431	0.0174227	987	0.0933639	0.332098																			0.0158273	0.0300493	0.0173044	745
seq.11391.69	Q03426	MVK	MVK	-0.0194764	-0.0236725	0.0242692	986	0.422448	0.77637	-0.00232293	-0.00246719	0.0288412	986	0.935822	0.973166	-0.0196665	-0.0239035	0.0245978	985	0.424182	0.812346	0.00141224	0.00149994	0.0292223	985	0.961465	0.989229																			-0.0202555	-0.0241867	0.0284894	743
seq.11395.5	Q14289	PTK2B	PTK2B_1	0.0180271	0.013706	0.0146705	993	0.219439	0.611325	-0.0152097	-0.0100875	0.0174601	993	0.383902	0.653594	0.0205615	0.0156329	0.0148561	992	0.166656	0.599878	-0.0190761	-0.0126517	0.0176742	992	0.280708	0.576694																			0.0264604	0.0199067	0.0169966	749
seq.11396.39	Q9UI46	DNAI1	DNAI1	0.000257336	0.000723156	0.0102402	985	0.979956	0.995818	0.0014867	0.0036464	0.0121746	985	0.902833	0.959186	6.23207e-05	0.000175131	0.0103742	984	0.995208	0.999262	0.00147506	0.00361784	0.0123341	984	0.904831	0.965435																			-0.00847167	-0.024491	0.0110527	743
seq.11401.181	Q9NTX7	RNF146	RNF146	0.00380097	0.0126827	0.00919167	987	0.679313	0.910542	0.0105289	0.0306178	0.010936	987	0.335898	0.612673	0.00245202	0.00818164	0.00931177	986	0.792355	0.954889	0.0100633	0.0292637	0.0110831	986	0.364111	0.650686																			-9.50988e-06	-3.29475e-05	0.0101168	745
seq.11402.17	Q8NEZ4	KMT2C	KMT2C	0.00589666	0.00909513	0.0207555	986	0.776393	0.943733	-0.022471	-0.030117	0.0247577	986	0.364291	0.63725	0.00900584	0.0138908	0.0210062	985	0.668218	0.913227	-0.0241237	-0.0323321	0.0250661	985	0.336083	0.627793																			0.00813307	0.0133738	0.0224385	744
seq.11405.150	Q9H257	CARD9	CARD9	-0.0249377	-0.0439396	0.0160738	988	0.121113	0.492726	-0.0126419	-0.0194361	0.0191381	988	0.509047	0.744568	-0.0238449	-0.042014	0.0162928	987	0.143644	0.580779	-0.00807784	-0.0124191	0.0193796	987	0.6769	0.855787																			-0.0359376	-0.0668794	0.017288	745
seq.11406.82	Q9UKU7	ACAD8	ACAD8	0.00748452	0.0148505	0.016122	986	0.642576	0.897183	0.011562	0.0200252	0.0191797	986	0.546763	0.767459	0.00608881	0.0120812	0.0163372	985	0.709454	0.929383	0.010406	0.018023	0.0194371	985	0.592517	0.807877																			-0.011357	-0.0243154	0.0171976	743
seq.11407.57	Q9NRY6	PLSCR3	PLSCR3	-0.0136156	-0.0238445	0.0182927	987	0.45686	0.797371	-0.0056522	-0.00865374	0.0217214	987	0.794754	0.911349	-0.013193	-0.0231044	0.018533	986	0.476716	0.84089	-0.00318582	-0.00487762	0.0220013	986	0.884897	0.957445																			-0.00720364	-0.0124081	0.0214773	743
seq.11416.23	Q9UKA2	FBXL4	FBXL4_1	0.0251309	0.0932523	0.00855055	988	0.00336828	0.104985	0.000268717	0.000869744	0.0102176	988	0.979024	0.989486	0.0257399	0.0955122	0.00866322	987	0.00303854	0.11712	-0.00457827	-0.0148183	0.0103072	987	0.65701	0.84534										0.00388547	0.128	0.285013	0.0237522	0.002	0.00258915	0.140586	0.128	0.285013	0.0311511	0.110284	0.0103373	746
seq.11421.10	Q9H223	EHD4	EHD4	0.0612016	0.0413011	0.0205201	993	0.00292867	0.0967165	0.00247823	0.00145886	0.0245217	993	0.919521	0.966023	0.062432	0.0421314	0.0207903	992	0.00274089	0.108589	-0.0092615	-0.00545198	0.0247342	992	0.708156	0.873208																			0.0810241	0.0547498	0.0234122	749
seq.11422.2	O60479	DLX3	DLX3	-0.000596655	-0.00101781	0.0171004	988	0.972173	0.995125	-0.00525604	-0.00782072	0.0203663	988	0.796403	0.91166	0.000104817	0.000178804	0.0173272	987	0.995175	0.999262	-0.00527581	-0.00785013	0.020637	987	0.798276	0.918856																			-0.00350419	-0.00622147	0.0190977	745
seq.11424.4	P16930	FAH	FAH	-0.0348888	-0.0443187	0.0248035	992	0.159856	0.545714	-0.059015	-0.0654066	0.0294644	992	0.045457	0.210389	-0.0277189	-0.035211	0.0250926	991	0.269572	0.702624	-0.0537906	-0.0596163	0.0298383	991	0.0717337	0.290807																			-0.0535257	-0.0674174	0.0289726	748
seq.11425.31	Q96T51	RUFY1	RUFY1	-0.0176308	-0.0391737	0.0126693	989	0.164353	0.549684	-0.0199212	-0.0385606	0.0150888	989	0.187053	0.459216	-0.0153405	-0.0340849	0.0128343	988	0.232267	0.674399	-0.0169882	-0.0328834	0.0152838	988	0.266615	0.560546																			-0.0114868	-0.025572	0.0147166	747
seq.11428.31	O00151	PDLIM1	PDLIM1	0.0611541	0.0341363	0.0231387	993	0.0083484	0.177993	0.0676022	0.0329174	0.0275413	993	0.0142757	0.105271	0.0535096	0.0298692	0.0233947	992	0.0223909	0.318964	0.0575403	0.028018	0.0278326	992	0.0389585	0.209921																			0.0690441	0.0378731	0.0273562	749
seq.11429.80	P07910	HNRNPC	HNRNPC	-0.0227797	-0.0558124	0.012632	989	0.07164	0.398503	-0.0262941	-0.0562604	0.0150264	989	0.0804529	0.289781	-0.0197493	-0.0483875	0.012789	988	0.122851	0.550982	-0.0225371	-0.0482216	0.0152117	988	0.138777	0.411567																			-0.0195612	-0.0488116	0.0142862	745
seq.11430.49	Q86Y01	DTX1	DTX1	-0.0119785	-0.0284865	0.0123806	992	0.33352	0.714663	-0.0151541	-0.031443	0.0147279	992	0.303761	0.581882	-0.0102121	-0.0242857	0.0125413	991	0.415685	0.804961	-0.0132233	-0.027437	0.01492	991	0.37568	0.660432																			-0.0227384	-0.0540956	0.0140868	748
seq.11431.235	P46063	RECQL	RECQL	-0.0244848	-0.0190937	0.0220978	987	0.268123	0.6628	-0.027352	-0.018635	0.0262533	987	0.297736	0.575486	-0.021455	-0.016731	0.0223656	986	0.337649	0.751872	-0.0234379	-0.0159684	0.0265695	986	0.377918	0.662174																			-0.0284409	-0.0217452	0.0262285	744
seq.11432.11	O60828	PQBP1	PQBP1	-0.0170282	-0.0411671	0.0132588	985	0.199342	0.58949	-0.00298379	-0.00628919	0.0157964	985	0.850218	0.938811	-0.0170692	-0.0412662	0.0134425	984	0.204457	0.645123	0.000301827	0.000636188	0.0160021	984	0.984955	0.995968																			-0.0242333	-0.0593331	0.0150543	743
seq.11433.11	Q96GX1	TCTN2	TCTN2	-0.0216216	-0.0336365	0.0200937	985	0.282174	0.670871	-0.0136322	-0.0185612	0.0238319	985	0.567441	0.780301	-0.0203125	-0.0316001	0.0203574	984	0.318624	0.737818	-0.00983077	-0.0133852	0.0241346	984	0.683853	0.857951																			-0.0286224	-0.0408546	0.0251405	744
seq.11436.6	Q16352	INA	INA	-0.00828587	-0.0144335	0.0180911	986	0.647047	0.898007	-0.035977	-0.0546672	0.0214933	986	0.094474	0.315402	-0.00357242	-0.00622296	0.0183086	985	0.845337	0.96334	-0.0353019	-0.0536415	0.0217803	985	0.105377	0.354746																			-0.00637409	-0.0107079	0.0216424	744
seq.11438.6	P25686	DNAJB2	DNAJB2	-0.000698571	-0.000665143	0.0110024	993	0.949387	0.988323	-0.00646218	-0.00536733	0.0130879	993	0.621592	0.818496	0.00016406	0.00015621	0.0111467	992	0.98826	0.996329	-0.00649303	-0.00539295	0.0132612	992	0.624508	0.826924																			0.00223848	0.00214492	0.0123084	749
seq.11439.88	Q8IUC4	RHPN2	RHPN2	-0.0036085	-0.00742745	0.0153259	985	0.813907	0.951181	-0.0101443	-0.0182306	0.0182083	985	0.577569	0.786953	-0.00232652	-0.00478872	0.0155237	984	0.880899	0.97025	-0.00971064	-0.0174513	0.0184457	984	0.598699	0.811295																			-0.00461314	-0.0098409	0.0168108	743
seq.11440.58	O14543	SOCS3	SOCS3	0.018424	0.0401987	0.0142514	987	0.196387	0.585384	-0.0287612	-0.0546904	0.0169665	987	0.0903568	0.308186	0.0227675	0.0496757	0.01441	986	0.114433	0.542919	-0.0330121	-0.0627737	0.0171658	986	0.0547508	0.250622																			0.0242696	0.0545555	0.0160458	744
seq.11441.11	P06737	PYGL	PYGL	0.00545916	0.00366014	0.0219783	993	0.803885	0.949706	-0.0260897	-0.0152586	0.0261352	993	0.318398	0.595515	0.00915399	0.00613737	0.0222569	992	0.680951	0.918463	-0.027811	-0.0162653	0.026479	992	0.293835	0.588714																			0.0216984	0.0144139	0.0253182	749
seq.11442.1	Q8NFT8	DNER	DNER_1	0.0105661	0.0135715	0.0249377	986	0.671877	0.907393	-0.00194281	-0.00217598	0.0296745	986	0.947813	0.978987	0.0111069	0.0142661	0.0252719	985	0.660399	0.912454	-0.00404498	-0.00453045	0.0300695	985	0.893018	0.961432																			0.0112685	0.0148322	0.0280616	744
seq.11444.49	Q9H1D9	POLR3F	POLR3F	0.00868366	0.0221842	0.0121565	984	0.475196	0.810348	-0.012849	-0.0286247	0.0144705	984	0.374787	0.646078	0.0106625	0.0272395	0.012312	983	0.386687	0.787402	-0.0148613	-0.0331076	0.0146577	983	0.310884	0.604267																			0.0178585	0.0454858	0.0139161	742
seq.11448.34	P51570	GALK1	GALK1	0.0291536	0.0211759	0.0183661	993	0.112751	0.477114	-0.000968807	-0.000613847	0.0218778	993	0.964688	0.983578	0.0300326	0.0218143	0.0186085	992	0.106863	0.534565	-0.00661614	-0.00419206	0.0221385	992	0.765115	0.903957																			0.0268511	0.0193464	0.0206697	749
seq.11449.22	P52907	CAPZA1	CAPZA1	0.0600344	0.0429766	0.0233952	993	0.0104307	0.200354	-0.018292	-0.0114227	0.0279193	993	0.512508	0.74662	0.064065	0.045862	0.0236911	992	0.00696458	0.1871	-0.0303388	-0.0189454	0.0281853	992	0.282008	0.577735																			0.0565902	0.0396515	0.0273254	749
seq.11450.110	P07237	P4HB	P4HB_1	-0.0187616	-0.0315607	0.0172074	989	0.275836	0.666847	-0.0406216	-0.059572	0.0204719	989	0.0475029	0.21621	-0.0137294	-0.0230955	0.0174043	988	0.43039	0.816802	-0.038044	-0.0557919	0.0207349	988	0.0668387	0.27875																			-0.00417927	-0.0071838	0.0193651	746
seq.11456.2	Q96LZ2	MAGEB10	MAGEB10	-0.0177382	-0.0309171	0.0183368	986	0.333603	0.714663	0.0357638	0.0543935	0.0217906	986	0.101065	0.327227	-0.023145	-0.0403408	0.0185546	985	0.212549	0.654261	0.0401708	0.0610962	0.0220691	985	0.0690278	0.283945																			-0.0285122	-0.0533295	0.019584	743
seq.11457.53	Q14376	GALE	GALE	-0.0474046	-0.0701144	0.0214078	991	0.0270309	0.282803	-0.00419664	-0.00541103	0.0255386	991	0.869509	0.946417	-0.0480785	-0.0711111	0.0216999	990	0.0269455	0.338543	0.00499287	0.00643766	0.0258237	990	0.846729	0.938059																			-0.0353876	-0.0549859	0.0234782	748
seq.11459.81	P55199	ELL	ELL	-0.013969	-0.0462907	0.00908526	989	0.124479	0.496492	-0.0115978	-0.0334584	0.0108412	989	0.284975	0.563072	-0.0127535	-0.0422626	0.00920151	988	0.166053	0.599878	-0.00920193	-0.0265466	0.0109732	988	0.401905	0.678942																			-0.0200196	-0.0674604	0.010135	747
seq.11462.8	O43251	RBFOX2	RBFOX2	-0.0126713	-0.0318602	0.0110527	985	0.251891	0.646151	0.0154012	0.0337621	0.0131565	985	0.242035	0.520894	-0.015158	-0.0381126	0.0111949	984	0.176044	0.61392	0.0183171	0.0401543	0.0133261	984	0.16959	0.455074																			-0.0131778	-0.0332898	0.012759	743
seq.11464.9	Q01201	RELB	RELB	-0.0194997	-0.0380001	0.0160155	989	0.223683	0.612373	-0.01077	-0.018278	0.0190919	989	0.572803	0.784226	-0.0185406	-0.0361311	0.0162211	988	0.253316	0.69173	-0.0073236	-0.012429	0.0193256	988	0.7048	0.870884																			-0.0180689	-0.0371551	0.0173454	746
seq.11465.4	Q8IZ08	GPR135	GPR135	0.038902	0.0586512	0.0210919	986	0.0654249	0.384054	-0.00948112	-0.0124559	0.0251568	986	0.706343	0.866281	0.0411718	0.0620733	0.0213635	985	0.0542417	0.4339	-0.0171896	-0.022583	0.0254387	985	0.499372	0.747776																			0.0474564	0.0743764	0.0233986	744
seq.11468.15	Q9Y4C8	RBM19	RBM19	-0.00226885	-0.00233445	0.0306606	983	0.941026	0.986477	0.00473975	0.00426245	0.0364469	983	0.896557	0.956284	-0.00297188	-0.0030578	0.031065	982	0.923805	0.981555	0.00529711	0.00476368	0.0369278	982	0.885968	0.957714																			-0.0139839	-0.0141001	0.0363315	741
seq.11476.43	Q9UN37	VPS4A	VPS4A	-0.0188356	-0.013439	0.0164584	993	0.252717	0.646336	-0.01077	-0.00670306	0.0195904	993	0.582611	0.790965	-0.0178508	-0.0127363	0.0166751	992	0.284654	0.714148	-0.00741329	-0.00461392	0.0198384	992	0.708719	0.873755																			-0.021174	-0.0148087	0.0197734	749
seq.11480.1	P30838	ALDH3A1	ALDH3A1	0.0265563	0.0675447	0.0114303	987	0.0203646	0.258461	0.0115013	0.0255302	0.0136287	987	0.398927	0.662303	0.0256717	0.0652947	0.0115776	986	0.0268267	0.338502	0.00671867	0.0149138	0.0137717	986	0.625757	0.82704																			0.0153353	0.0415258	0.0121563	743
seq.11481.25	Q8TDQ0	HAVCR2	HAVCR2_1	-0.0246116	-0.00984838	0.0796374	993	0.757352	0.937568	-0.0418298	-0.0146011	0.0947397	993	0.65893	0.842159	-0.0195425	-0.00781998	0.0806854	992	0.808671	0.957913	-0.038155	-0.0133184	0.0959912	992	0.691096	0.86243																			0.0260048	0.0102755	0.092985	749
seq.11486.26	Q15697	ZNF174	ZNF174	0.0123501	0.0154805	0.0254144	982	0.627113	0.889564	0.00387861	0.00422177	0.030372	982	0.89841	0.957139	0.0121441	0.0152223	0.0257744	981	0.637627	0.905136	0.00150515	0.00163832	0.0307988	981	0.961032	0.988999																			0.0125086	0.0164015	0.02791	742
seq.11487.4	Q08629	SPOCK1	SPOCK1_1	0.0191322	0.0473602	0.0124036	985	0.123281	0.49511	0.0142786	0.0308809	0.0147457	985	0.333123	0.61067	0.0176784	0.0437613	0.0125631	984	0.159694	0.593254	0.0109731	0.023732	0.0149244	984	0.462366	0.724684																			0.0155928	0.0381822	0.0144179	743
seq.11490.42	P11441	UBL4A	UBL4A	0.00107634	0.000774568	0.0157857	993	0.945652	0.987675	-0.0120316	-0.00755279	0.0187763	993	0.521809	0.752004	0.00274333	0.00197419	0.0159912	992	0.863824	0.967998	-0.0125475	-0.00787662	0.0190246	992	0.509704	0.754867																			0.00748403	0.00528913	0.0182508	749
seq.11494.4	O00472	ELL2	ELL2	-0.0219377	-0.0465234	0.0144549	989	0.129418	0.5031	-0.0120912	-0.0223385	0.0172451	989	0.483384	0.727581	-0.0208527	-0.0442224	0.0146464	988	0.154838	0.59129	-0.00814436	-0.0150468	0.0174577	988	0.640946	0.835357																			-0.0290802	-0.0656715	0.0154934	746
seq.11510.31	O14791	APOL1	APOL1_1	-0.00122618	-0.00251461	0.0144459	993	0.932373	0.983193	-0.0200873	-0.0359346	0.0171745	993	0.242441	0.521306	0.00147948	0.00303407	0.014627	992	0.919454	0.980475	-0.0203655	-0.0364322	0.0174018	992	0.242156	0.536529																			-0.0143737	-0.030181	0.0162323	749
seq.11510.51	O14791	APOL1	APOL1_2	-0.00578033	-0.00786054	0.021834	992	0.791265	0.946685	-0.0639939	-0.075927	0.0259027	992	0.0136579	0.102469	0.00281418	0.00382694	0.0220575	991	0.898504	0.975791	-0.0645246	-0.0765568	0.0262474	991	0.0141287	0.114746																			-0.00845607	-0.0117806	0.0246982	748
seq.11513.92	P28907	CD38	CD38_1	-0.00856017	-0.0248665	0.0104712	986	0.413843	0.772316	-0.00550337	-0.0139598	0.0124637	986	0.65891	0.842159	-0.00803158	-0.023331	0.0106079	985	0.449154	0.824109	-0.00400065	-0.010148	0.0126234	985	0.751368	0.896009																			-0.0124378	-0.0366055	0.0118358	743
seq.11514.196	P13987	CD59	CD59_2	0.0057544	0.00991919	0.0145522	991	0.69261	0.917822	0.0483774	0.0727969	0.0172271	991	0.0050795	0.0549023	-0.000710226	-0.00122426	0.0146885	990	0.961445	0.989633	0.048511	0.0729981	0.017456	990	0.0055552	0.0651078																			-0.00551913	-0.0100269	0.0160774	747
seq.11516.7	P07148	FABP1	FABP1	-0.0226514	-0.0384028	0.0174446	989	0.194426	0.584486	-0.00790988	-0.0116581	0.020835	989	0.704291	0.865323	-0.0221566	-0.0375638	0.0176684	988	0.210129	0.650439	-0.00379536	-0.00559387	0.0210858	988	0.857193	0.943599																			-0.0154	-0.0269672	0.0193614	748
seq.11530.37	P08397	HMBS	HMBS	-0.0129887	-0.0111109	0.0359857	993	0.718221	0.926529	0.00350068	0.00261223	0.0428147	993	0.934851	0.973	-0.0137984	-0.0118036	0.0364618	992	0.705188	0.928725	0.00609535	0.00454839	0.0433785	992	0.888281	0.959539																			-0.0272914	-0.0238194	0.040383	749
seq.11531.24	Q9H7M9	VSIR	VSIR_1	0.00340343	0.00206271	0.0261409	992	0.896438	0.973692	0.0265159	0.0140212	0.0310859	992	0.393872	0.660229	-0.000132219	-8.01337e-05	0.0264793	991	0.996017	0.999309	0.0265408	0.0140344	0.0314996	991	0.399669	0.677902																			0.0121656	0.00743398	0.0291942	748
seq.11534.6	Q3SXY7	LRIT3	LRIT3	0.0322286	0.0625891	0.0158416	986	0.0421757	0.33199	0.0103219	0.0174734	0.0188999	986	0.585096	0.792451	0.0316521	0.0614694	0.0160564	985	0.0489679	0.418208	0.00428769	0.0072584	0.0191189	985	0.822598	0.926858																			0.0268738	0.0517591	0.018403	744
seq.11536.9	Q5VVJ2	MYSM1	MYSM1	-0.0357098	-0.0792947	0.0139767	983	0.0107701	0.200889	-0.022557	-0.0437787	0.0166226	983	0.17509	0.443303	-0.0335224	-0.0744376	0.0141607	982	0.0181121	0.294882	-0.0161755	-0.0313935	0.0168014	982	0.335913	0.627793																			-0.0269244	-0.0556601	0.017415	741
seq.11537.12	Q9UP52	TFR2	TFR2	0.00791707	0.0184305	0.0136921	984	0.563245	0.860138	0.000854248	0.00173538	0.0162812	984	0.958166	0.981456	0.00800713	0.0186401	0.0138778	983	0.56409	0.880014	-0.000669091	-0.00135924	0.0164993	983	0.967661	0.990589																			-0.000531832	-0.00124865	0.0156774	742
seq.11538.216	O95822	MLYCD	MLYCD	0.0124379	0.0169478	0.0150621	990	0.409133	0.769567	-0.0205941	-0.0245099	0.0178893	990	0.24993	0.529138	0.0155374	0.0211711	0.0152455	989	0.308383	0.728963	-0.0234882	-0.0279543	0.0181129	989	0.195016	0.486204																			0.0206754	0.0282954	0.0174159	746
seq.11539.4	P56134	ATP5MF	ATP5MF	-0.000480443	-0.000898884	0.0152482	989	0.974871	0.995818	-0.0279962	-0.045759	0.0180946	989	0.122132	0.364197	0.00330267	0.00617912	0.0154287	988	0.830544	0.961562	-0.0286126	-0.0467665	0.018331	988	0.11887	0.377273																			-0.000746664	-0.00141308	0.0175562	745
seq.11540.37	O43524	FOXO3	FOXO3	0.0180551	0.0178852	0.0159631	990	0.258306	0.652362	-0.0266184	-0.0230307	0.0189661	990	0.160789	0.423328	0.0221305	0.0219223	0.016152	989	0.170953	0.607147	-0.0307602	-0.0266143	0.0191972	989	0.109402	0.361776																			0.0170314	0.0167548	0.0188879	746
seq.11542.11	Q96A57	TMEM230	TMEM230	0.0105225	0.0227273	0.0134184	986	0.433119	0.781394	-0.0193279	-0.0364779	0.0159298	986	0.225298	0.503444	0.0134999	0.0291581	0.0135907	985	0.3208	0.739676	-0.0219151	-0.0413606	0.0161414	985	0.174872	0.459549																			0.00944974	0.0203915	0.0157257	742
seq.11543.84	Q9UHB6	LIMA1	LIMA1	-0.0301848	-0.0451561	0.0166918	990	0.0708537	0.397053	-0.0402867	-0.0526222	0.0198528	990	0.0426979	0.20454	-0.0254435	-0.0380632	0.016889	989	0.132254	0.558211	-0.0354716	-0.0463328	0.0200959	989	0.0778521	0.304307																			-0.0502211	-0.0754482	0.0191244	746
seq.11544.39	Q92576	PHF3	PHF3	-0.000125635	-0.000227927	0.016082	989	0.993768	0.997603	-0.0457272	-0.0722713	0.0190919	989	0.0168004	0.115572	0.00611957	0.0111021	0.0162481	988	0.706528	0.928953	-0.0468828	-0.0740976	0.019345	988	0.0155502	0.122161																			0.00356561	0.00633366	0.0184197	747
seq.11545.9	Q92956	TNFRSF14	TNFRSF14_2	-0.0412733	-0.0863462	0.0150421	985	0.0061826	0.148648	-0.00157666	-0.00287981	0.0179685	985	0.930096	0.970603	-0.0421194	-0.0881162	0.015241	984	0.00582435	0.171783	0.00635923	0.0116153	0.018137	984	0.725947	0.883482																			-0.0457454	-0.0943195	0.0175436	742
seq.11546.7	Q8WWM9	CYGB	CYGB	0.00257544	0.00332555	0.0240758	987	0.914833	0.978975	-0.0257196	-0.0289942	0.0286296	987	0.369215	0.641328	0.00610129	0.00787833	0.0243767	986	0.802414	0.956568	-0.0268533	-0.0302723	0.0289991	986	0.354671	0.642891																			-0.00578335	-0.00740324	0.0281415	744
seq.11547.84	O15146	MUSK	MUSK	-0.0758433	-0.0719695	0.0310832	985	0.0148622	0.23165	-0.00688866	-0.00570912	0.0370304	985	0.852462	0.940126	-0.0767937	-0.0728714	0.03148	984	0.0148857	0.267759	0.00727147	0.00602638	0.037391	984	0.845847	0.937497																			-0.0614974	-0.0566763	0.0369357	743
seq.11548.84	P30304	CDC25A	CDC25A	-0.0234908	-0.0209979	0.0358087	984	0.511973	0.832837	-0.00581827	-0.00452411	0.0427098	984	0.891669	0.954564	-0.0232865	-0.0208153	0.0362464	983	0.520731	0.867008	-0.00160551	-0.0012484	0.0432228	983	0.970377	0.991472																			0.00741465	0.00710834	0.0383023	742
seq.11549.6	P61371	ISL1	ISL1	0.0340715	0.0670099	0.0153646	989	0.0268138	0.282312	-0.0046327	-0.0079348	0.0183636	989	0.80088	0.913628	0.035541	0.0699001	0.0155598	988	0.0225738	0.318964	-0.0112386	-0.0192493	0.0185514	988	0.544779	0.778453																			0.0271703	0.0595014	0.0154712	744
seq.11551.16	Q9P0W2	HMG20B	HMG20B	-0.0111112	-0.0231864	0.0140491	986	0.429203	0.779542	-0.0474708	-0.0863804	0.0166532	986	0.00445528	0.0503986	-0.00499652	-0.0104266	0.0141765	985	0.724575	0.934322	-0.0465415	-0.0846893	0.016868	985	0.00590239	0.0670158																			-0.00789011	-0.0159352	0.0167591	744
seq.11557.3	Q9HCE7	SMURF1	SMURF1	-0.0103077	-0.0382017	0.00767728	990	0.179703	0.570743	-0.0159545	-0.0516099	0.00912485	990	0.0806928	0.290295	-0.00838566	-0.0310784	0.00777077	989	0.280794	0.710312	-0.0143678	-0.0464773	0.0092418	989	0.120347	0.379968																			-0.00701973	-0.0263917	0.00873366	746
seq.11560.76	Q14934	NFATC4	NFATC4	0.000953904	0.00258391	0.0114333	986	0.933525	0.983193	-0.00457472	-0.0108246	0.0135813	986	0.73631	0.88137	0.00160912	0.00435875	0.0115867	985	0.889576	0.972867	-0.00487963	-0.0115461	0.0137643	985	0.723031	0.882587																			-0.0106877	-0.0290359	0.0130604	743
seq.11562.9	P56282	POLE2	POLE2	0.00405174	0.012661	0.00977604	985	0.678631	0.910297	0.0130449	0.0355148	0.011655	985	0.263307	0.542323	0.00234737	0.00733511	0.00990531	984	0.812721	0.958723	0.0125928	0.034284	0.0118156	984	0.286787	0.582655																			0.00183135	0.00582283	0.0109701	744
seq.11565.58	P17027	ZNF23	ZNF23	0.0285617	0.0307601	0.0294708	984	0.332707	0.714345	-0.0329009	-0.0309637	0.0350016	984	0.347457	0.622381	0.0339499	0.0365631	0.0298629	983	0.255874	0.693985	-0.0394426	-0.0371202	0.0354663	983	0.266361	0.560172																			0.0463609	0.049172	0.0345006	742
seq.11566.48	Q14CN4	KRT72	KRT72	0.0202528	0.0469157	0.0127164	984	0.111559	0.47501	-0.0221213	-0.0445763	0.0151702	984	0.145102	0.39995	0.0237621	0.0550448	0.0128639	983	0.0650209	0.452846	-0.0265835	-0.0535682	0.015343	983	0.0834768	0.314441																			0.0235104	0.0559324	0.0140583	743
seq.11567.23	P21506	ZNF10	ZNF10	0.00422108	0.0138975	0.00936444	985	0.652264	0.898949	0.00228079	0.00655844	0.0111299	985	0.837674	0.931604	0.00401791	0.0132286	0.00948887	984	0.672071	0.914383	0.00152453	0.00438381	0.0112769	984	0.892489	0.961432																			0.00777724	0.0255519	0.0108096	742
seq.11568.2	P68106	FKBP1B	FKBP1B	0.0346926	0.025933	0.0205031	990	0.0909469	0.441362	-0.022825	-0.0148765	0.024426	990	0.350296	0.625161	0.038633	0.0288784	0.0207531	989	0.0629622	0.446641	-0.03001	-0.0195595	0.0246991	989	0.224646	0.515354																			0.0508788	0.0374859	0.0228257	747
seq.11570.94	Q9UHQ4	BCAP29	BCAP29	0.00707912	0.0163453	0.0133787	985	0.596833	0.877624	0.00526138	0.0105468	0.0159808	985	0.74205	0.884569	0.00654233	0.0151058	0.0135593	984	0.629559	0.901987	0.00401296	0.00804421	0.016195	984	0.804349	0.920321																			0.00141378	0.00321936	0.0155192	746
seq.11571.75	Q07444	KLRC3	KLRC3_1	-0.022249	-0.0484678	0.014659	985	0.129394	0.5031	0.006495	0.0123662	0.0174329	985	0.709547	0.867463	-0.023677	-0.0515786	0.0148452	984	0.111049	0.539242	0.0108802	0.0207154	0.0176349	984	0.537396	0.77414																			-0.0142868	-0.0321384	0.0164111	742
seq.11573.3	Q13247	SRSF6	SRSF6	-0.00884327	-0.0152203	0.0182547	986	0.628183	0.889564	-0.0538644	-0.0807554	0.0216577	986	0.0130442	0.0992968	-0.00192754	-0.00331753	0.0184283	985	0.916717	0.980358	-0.0535116	-0.0802265	0.0219295	985	0.0148558	0.118537																			-0.0095323	-0.0165728	0.0206938	745
seq.11582.63	O60884	DNAJA2	DNAJA2	0.0205411	0.0228873	0.0150761	988	0.173353	0.562431	0.0152756	0.0148255	0.0179692	988	0.395476	0.661019	0.019004	0.0211748	0.0152671	987	0.213511	0.654317	0.0117472	0.0114011	0.0181864	987	0.518472	0.760739																			0.0184466	0.0209226	0.0165092	746
seq.11586.2	Q6UXK5	LRRN1	LRRN1_2	-0.0212686	-0.0689162	0.00969965	987	0.0285603	0.285389	-0.0156294	-0.0441366	0.0115749	987	0.177235	0.44492	-0.0196747	-0.0637516	0.00982582	986	0.0455204	0.404039	-0.0118825	-0.0335556	0.0117078	986	0.310393	0.604267																			-0.0181426	-0.0598404	0.010934	745
seq.11587.5	Q8IWI9	MGA	MGA	0.00524558	0.0129247	0.0128463	984	0.683118	0.914128	-0.0129843	-0.0279469	0.0152602	984	0.395051	0.660855	0.00714664	0.0176087	0.01301	983	0.582912	0.887043	-0.0143236	-0.0308294	0.015459	983	0.354387	0.642645																			0.00310327	0.00753265	0.0150866	741
seq.11590.5	Q86U06	RBM23	RBM23	-0.0182936	-0.0361079	0.0162226	985	0.25974	0.654063	-0.0539076	-0.0928976	0.0192111	985	0.00511382	0.0550483	-0.0113927	-0.0224869	0.0163797	984	0.486881	0.84511	-0.0517634	-0.0892026	0.0194618	984	0.00794718	0.0801423																			-0.0234792	-0.0446585	0.0193734	742
seq.11591.43	O43663	PRC1	PRC1_1	-0.00776751	-0.0222341	0.0108273	986	0.473295	0.80862	-0.0199658	-0.0496779	0.0129203	986	0.122593	0.365129	-0.00533998	-0.0152854	0.0109495	985	0.625878	0.900702	-0.0189921	-0.047255	0.0130786	985	0.14678	0.42231																			0.00129271	0.00368214	0.012438	746
seq.11592.1	Q15717	ELAVL1	ELAVL1	-0.0431043	-0.0438112	0.0188935	991	0.0227343	0.264568	-0.0245998	-0.0218268	0.0225143	991	0.274822	0.5549	-0.0408523	-0.0415223	0.0191396	990	0.0330523	0.365381	-0.0169013	-0.0149962	0.0227616	990	0.457938	0.721722																			-0.0779769	-0.0765018	0.0238694	748
seq.11593.21	Q07325	CXCL9	CXCL9_1	0.00885707	0.0289407	0.00839869	988	0.291877	0.680859	0.0116865	0.0333315	0.00999745	988	0.242707	0.521514	0.00747579	0.0244274	0.00850858	987	0.379822	0.783632	0.01026	0.0292631	0.0101296	987	0.311364	0.604267																			0.00923583	0.0303443	0.00961611	746
seq.11596.47	P51815	ZNF75D	ZNF75D	-0.0230137	-0.0535591	0.0133232	984	0.0844208	0.428249	-0.0238109	-0.0481359	0.0159063	984	0.134727	0.385046	-0.0204055	-0.0474891	0.0134834	983	0.130504	0.557373	-0.0200257	-0.0404837	0.0160914	983	0.213614	0.506899																			-0.0167194	-0.0387765	0.0152755	745
seq.11601.26	Q14562	DHX8	DHX8	0.00589637	0.0148378	0.0127577	982	0.644053	0.897465	-0.0132203	-0.0291036	0.0151307	982	0.382474	0.652076	0.00783413	0.0197141	0.0129177	981	0.544346	0.873832	-0.0146761	-0.0323085	0.0153247	981	0.338464	0.629008																			0.00233523	0.00576726	0.0150088	739
seq.11602.12	Q99829	CPNE1	CPNE1_1	-0.0229645	-0.0478205	0.015066	987	0.127765	0.500952	-0.0270661	-0.0491885	0.0179143	987	0.131142	0.379405	-0.0198656	-0.0413674	0.0152524	986	0.193064	0.635247	-0.0233365	-0.0424106	0.0181354	986	0.19847	0.490285																			-0.0282309	-0.0590964	0.0173423	744
seq.11606.22	O75190	DNAJB6	DNAJB6	-0.00600977	-0.00755597	0.0110228	991	0.585729	0.872403	0.00594862	0.00653126	0.0130992	991	0.649842	0.836751	-0.00696486	-0.00875677	0.0111645	990	0.532877	0.869431	0.00724514	0.00795476	0.0132671	990	0.585121	0.802989																			0.00660903	0.00845145	0.0111085	747
seq.11607.15	O95696	BRD1	BRD1	0.00283805	0.0063644	0.0137924	991	0.837014	0.95875	-0.038242	-0.0748639	0.0163583	991	0.0195973	0.127608	0.00810979	0.0181864	0.0139337	990	0.560682	0.877972	-0.0397627	-0.077841	0.016571	990	0.0166001	0.125757																			0.0125512	0.0277347	0.0161603	747
seq.11614.29	P84090	ERH	ERH	-0.0423113	-0.0396403	0.0188326	992	0.0248777	0.275432	-0.0156198	-0.01275	0.0224912	992	0.487542	0.731998	-0.0412706	-0.0386653	0.0190757	991	0.0307402	0.35798	-0.00792733	-0.00647086	0.0227294	991	0.727336	0.883544																			-0.0606057	-0.0554894	0.0221847	749
seq.11616.9	Q00613	HSF1	HSF1	-0.0162839	-0.0416948	0.0109624	988	0.137751	0.515254	-0.0379329	-0.0847494	0.0129966	988	0.00359497	0.0439419	-0.011583	-0.0296583	0.011063	987	0.295354	0.720339	-0.0357803	-0.0799401	0.0131576	987	0.00665559	0.0709897																			-0.0146982	-0.036492	0.0131193	745
seq.11617.1	P20701	ITGAL	ITGAL_1	-0.0173593	-0.0548729	0.010094	985	0.0857893	0.429771	-0.0105873	-0.0291475	0.0120392	985	0.379394	0.649958	-0.016366	-0.0517332	0.0102246	984	0.109775	0.537594	-0.00751843	-0.0206987	0.0121814	984	0.537243	0.77414																			-0.0190331	-0.0626706	0.0111546	743
seq.11618.83	P10242	MYB	MYB	0.00201337	0.00551451	0.0112745	983	0.858306	0.965567	-0.00921413	-0.02195	0.0134447	983	0.493292	0.735346	0.00328674	0.0090022	0.0114146	982	0.773451	0.950309	-0.00982043	-0.0233943	0.0136147	982	0.470891	0.730659																			0.001921	0.00534328	0.0126403	743
seq.11626.7	Q13404	UBE2V1	UBE2V1	0.023642	0.0178563	0.016279	993	0.146734	0.530235	0.0067956	0.00447723	0.0193865	993	0.726013	0.8763	0.0233218	0.0176145	0.0164944	992	0.157699	0.593194	0.00241016	0.00158791	0.0196234	992	0.902274	0.9645																			0.0296861	0.0223456	0.0189774	749
seq.11629.36	Q9BUZ4	TRAF4	TRAF4_1	0.0325833	0.0606142	0.0163064	986	0.0459707	0.341791	0.020713	0.0335292	0.0194935	986	0.288242	0.5663	0.0305836	0.0568942	0.0165252	985	0.0645078	0.450863	0.014841	0.0240238	0.0197264	985	0.452026	0.716495																			0.0394674	0.0729985	0.0188367	745
seq.11633.89	O95433	AHSA1	AHSA1	-0.0190632	-0.0197404	0.0110432	993	0.0846146	0.428249	-0.0029343	-0.00265057	0.0131574	993	0.82357	0.924915	-0.0191518	-0.0198322	0.0111894	992	0.0872815	0.505895	0.000667012	0.000602517	0.013312	992	0.960048	0.988404																			-0.0148361	-0.0154251	0.0124917	749
seq.11636.33	P37802	TAGLN2	TAGLN2_1	0.0393077	0.0329404	0.0188451	993	0.0372486	0.31812	-0.0227413	-0.0166241	0.0224574	993	0.31148	0.588315	0.0434136	0.0363811	0.0190768	992	0.0230749	0.32013	-0.0309048	-0.0225918	0.0226956	992	0.1736	0.458968																			0.0490099	0.0400579	0.0211447	749
seq.11638.42	O43825	B3GALT2	B3GALT2	-0.00980302	-0.0225893	0.0134008	985	0.464633	0.800769	0.015555	0.0313275	0.0159176	985	0.328699	0.606367	-0.0122341	-0.0281913	0.0135771	984	0.367765	0.774102	0.0179003	0.0360509	0.0161305	984	0.267391	0.561528																			-0.00395236	-0.00989742	0.0141679	740
seq.11645.9	P13674	P4HA1	P4HA1	0.0154139	0.0535995	0.00887613	988	0.082778	0.425874	-0.0105301	-0.0318389	0.0106036	988	0.320921	0.598083	0.0172078	0.0598376	0.0089831	987	0.0557083	0.436064	-0.0137317	-0.0415194	0.0107204	987	0.200531	0.491214																			0.015389	0.0561283	0.00971162	747
seq.11646.4	Q7L1S5	CHST9	CHST9	-0.00211068	-0.00302771	0.0207177	990	0.918874	0.979648	0.00755545	0.00943672	0.0246991	990	0.759745	0.895445	-0.00316385	-0.00453845	0.0209783	989	0.880152	0.970159	0.00813747	0.0101637	0.0250108	989	0.744979	0.891696																			-0.0115455	-0.0174151	0.0225693	746
seq.11647.6	Q9ULW2	FZD10	FZD10_1	-0.0258313	-0.0518377	0.0155423	987	0.0968292	0.453261	-0.0270276	-0.0473204	0.0184978	987	0.144298	0.398639	-0.0227469	-0.0456479	0.0157469	986	0.148906	0.586052	-0.0226409	-0.0396401	0.0187353	986	0.227159	0.518114																			-0.041673	-0.0856882	0.0174924	745
seq.11651.24	Q9UL18	AGO1	AGO1_1	0.0190257	0.0550549	0.0108059	983	0.0786034	0.413804	-0.00251966	-0.00637044	0.0128594	983	0.844698	0.935628	0.0198574	0.0574617	0.0109478	982	0.07001	0.466229	-0.00625018	-0.0158023	0.0130081	982	0.630989	0.830055																			0.0263753	0.0703673	0.0135517	742
seq.11653.69	P48067	SLC6A9	SLC6A9	-0.000886759	-0.00171794	0.0144601	986	0.951113	0.988653	0.0242613	0.0410426	0.0171618	986	0.157771	0.419323	-0.00417373	-0.00808587	0.0146313	985	0.775505	0.950309	0.0250347	0.0423511	0.0173826	985	0.150122	0.427233																			0.0071362	0.0155166	0.0147011	741
seq.11654.77	Q8IZ57	NRSN1	NRSN1	0.00224752	0.00412934	0.0169155	985	0.894325	0.972847	-0.0294498	-0.0473391	0.0200543	985	0.142286	0.395088	0.00637617	0.0117149	0.0171246	984	0.709721	0.929383	-0.0306593	-0.0492832	0.0203243	984	0.131746	0.401579																			-0.00689269	-0.0123491	0.0200066	741
seq.11656.110	Q9UI08	EVL	EVL	-0.0420835	-0.0642959	0.016427	989	0.0105589	0.20084	-0.0382769	-0.0511069	0.0195315	989	0.0503049	0.224416	-0.0379587	-0.0579941	0.0166206	988	0.0225924	0.318964	-0.0312027	-0.0416614	0.0197346	988	0.114172	0.369663																			-0.0342449	-0.052182	0.0191508	745
seq.11657.86	O14512	SOCS7	SOCS7	0.0207925	0.0616343	0.00978607	984	0.0338596	0.306027	-0.0101242	-0.0260968	0.0116849	984	0.386462	0.655347	0.0226938	0.0672702	0.00990735	983	0.0221971	0.318964	-0.0143845	-0.0370784	0.0118072	983	0.223407	0.51519																			0.0230272	0.0695063	0.0110191	743
seq.11659.31	Q14677	CLINT1	CLINT1	0.0185881	0.00962127	0.0335698	993	0.579898	0.868609	0.0711487	0.0321246	0.0398802	993	0.0747192	0.277577	0.00936976	0.00484982	0.0339638	992	0.782702	0.952541	0.0693868	0.0313291	0.0404067	992	0.0862528	0.320536																			-0.00107631	-0.000542258	0.039704	749
seq.11661.11	Q9C000	NLRP1	NLRP1	-0.0294352	-0.0466694	0.0192568	985	0.126693	0.498128	0.0205349	0.0284162	0.0229176	985	0.370455	0.642033	-0.0329846	-0.0522968	0.0194982	984	0.0910251	0.514648	0.0267289	0.0369875	0.0231869	984	0.249289	0.544257																			-0.0566598	-0.0940627	0.0210542	743
seq.11666.72	P57771	RGS8	RGS8	-0.0453663	-0.0820468	0.0173328	993	0.00899586	0.185127	-0.0254886	-0.0402113	0.020676	993	0.217956	0.495026	-0.0430556	-0.0778679	0.0175562	992	0.01436	0.262846	-0.0173924	-0.0274386	0.0208865	992	0.405209	0.682374																			-0.0551156	-0.103234	0.0190919	749
seq.11667.29	Q63HR2	TNS2	TNS2	0.00193154	0.00558843	0.0102946	986	0.851208	0.963046	-0.0217263	-0.0549465	0.0122166	986	0.0756426	0.27944	0.00499023	0.014438	0.0104171	985	0.632014	0.902407	-0.0226772	-0.0573513	0.0123816	985	0.0673231	0.279763																			0.010561	0.0299397	0.0123105	742
seq.11670.18	Q96P66	GPR101	GPR101_2	0.0057216	0.0114994	0.0157478	986	0.716438	0.926373	-0.0136462	-0.0239324	0.0187097	986	0.46595	0.714127	0.00776199	0.0156003	0.0159571	985	0.626771	0.900952	-0.0151249	-0.0265256	0.0189621	985	0.425275	0.695185																			0.0104544	0.0206616	0.0184866	744
seq.11671.19	P55201	BRPF1	BRPF1	-0.0173925	-0.0409774	0.0130198	987	0.181905	0.573302	-0.021556	-0.0441525	0.0155302	987	0.165449	0.429849	-0.0148747	-0.0350452	0.0131882	986	0.259645	0.695109	-0.0187071	-0.0383171	0.0157322	986	0.234688	0.527524																			-0.0238284	-0.0581826	0.0144632	746
seq.11672.17	Q96L93	KIF16B	KIF16B	-0.0305259	-0.0722463	0.0131924	991	0.0208775	0.260337	-0.035843	-0.0740537	0.0156758	991	0.022434	0.138791	-0.0264215	-0.0625324	0.0133412	990	0.0479302	0.415229	-0.0308863	-0.0638129	0.0158516	990	0.0516405	0.244445																			-0.0414435	-0.100537	0.0148577	747
seq.11677.17	Q8IZN3	ZDHHC14	ZDHHC14	-0.00812101	-0.0110669	0.0231802	986	0.726156	0.930835	-0.040686	-0.0482627	0.0275987	986	0.140747	0.393895	-0.002742	-0.00373665	0.0234686	985	0.907013	0.977021	-0.0401644	-0.0476439	0.0279712	985	0.151343	0.428336																			-0.00411189	-0.00579135	0.0257907	743
seq.11678.105	Q9UKL4	GJD2	GJD2	0.0485409	0.0650084	0.0238043	989	0.0416989	0.331633	-0.0135442	-0.0158408	0.0283464	989	0.632891	0.825979	0.0516868	0.0692216	0.024119	988	0.0323571	0.363767	-0.0233711	-0.027334	0.0286643	988	0.415075	0.688797																			0.0587295	0.0789611	0.0273518	745
seq.11682.7	Q9H3M7	TXNIP	TXNIP	-0.0148789	-0.0253027	0.0185326	987	0.422254	0.77637	-0.00823369	-0.01222	0.0220604	987	0.709055	0.867463	-0.0141396	-0.0240454	0.0187763	986	0.451596	0.826603	-0.00558074	-0.00828262	0.0223447	986	0.802828	0.920043																			-0.0306885	-0.0534522	0.0207622	744
seq.11690.47	Q9UJX3	ANAPC7	ANAPC7	0.00521003	0.0156073	0.0103452	986	0.614642	0.884141	-0.0133884	-0.0349362	0.0123214	986	0.27748	0.556709	0.00717538	0.0214947	0.0104761	985	0.493549	0.850805	-0.0147463	-0.0384794	0.0124831	985	0.237771	0.532534																			0.009485	0.0279404	0.0121462	745
seq.11692.21	Q6S5L8	SHC4	SHC4	0.00119724	0.0034963	0.0108845	986	0.912435	0.977912	-0.0257374	-0.0654478	0.0129444	986	0.0470552	0.215055	0.00471518	0.0137697	0.0110046	985	0.668399	0.913227	-0.0266221	-0.0676977	0.0131134	985	0.0426099	0.221745																			-0.000416578	-0.00120504	0.0127021	745
seq.11696.7	P29373	CRABP2	CRABP2	-0.0219009	-0.0273656	0.0228913	993	0.338934	0.717358	-0.028471	-0.0310327	0.0272313	993	0.296035	0.573608	-0.0185827	-0.0232193	0.0231848	992	0.423034	0.812198	-0.0249767	-0.027224	0.0275829	992	0.365413	0.651183																			-0.0213804	-0.0274752	0.0255471	749
seq.11699.16	Q12974	PTP4A2	PTP4A2	0.00862989	0.00768555	0.012889	993	0.503299	0.827804	-0.000915099	-0.000710906	0.0153375	993	0.952435	0.979385	0.00897569	0.00799352	0.0130595	992	0.49206	0.850049	-0.00260289	-0.00202209	0.0155369	992	0.866987	0.948776																			0.0211136	0.0185746	0.0148615	749
seq.11708.2	P31025	LCN1	LCN1	0.0154437	0.0251432	0.0191137	988	0.41929	0.774681	0.0505748	0.0717454	0.0227061	988	0.0261475	0.153617	0.00893262	0.0145428	0.0193242	987	0.644004	0.906536	0.0488886	0.0693533	0.0230062	987	0.0338329	0.192256																			0.0220632	0.0407148	0.019336	744
seq.11709.29	Q92523	CPT1B	CPT1B	-0.00509383	-0.0103364	0.0154501	989	0.7417	0.934244	-0.0213981	-0.0378805	0.0183678	989	0.244309	0.522545	-0.00235384	-0.00477644	0.0156382	988	0.880386	0.970159	-0.0209627	-0.0371097	0.0186032	988	0.260085	0.554661																			-0.0149325	-0.0308776	0.0174142	746
seq.11715.1	P14859	POU2F1	POU2F1	0.00100348	0.0027043	0.0106406	988	0.924885	0.980872	-0.000348089	-0.000815674	0.0126945	988	0.97813	0.989402	0.00107471	0.00289628	0.0107768	987	0.920583	0.980475	-0.000547217	-0.00128229	0.0128569	987	0.966059	0.990589																			0.000957171	0.00250776	0.0125135	747
seq.11716.28	A6NDA9	LRIT2	LRIT2	-0.0434174	-0.0608251	0.0226385	983	0.0554194	0.365623	-0.00998977	-0.0122023	0.0269849	983	0.711314	0.867626	-0.043174	-0.0604841	0.0229419	982	0.0601477	0.44193	-0.00182104	-0.00222437	0.0272974	982	0.946825	0.982987																			-0.039716	-0.0546844	0.026584	742
seq.11816.84	O60674	JAK2	JAK2	0.0345738	0.0217194	0.0263575	993	0.189915	0.581071	0.037882	0.020759	0.0313616	993	0.227369	0.505149	0.0302979	0.0190332	0.0266926	992	0.256621	0.694383	0.0321848	0.017637	0.0317562	992	0.311071	0.604267																			0.0243406	0.0149081	0.0315456	749
seq.11817.1	P23443	RPS6KB1	RPS6KB1_1	-0.00299651	-0.00208764	0.0158388	993	0.849984	0.962642	0.0172992	0.0105134	0.0188357	993	0.358618	0.631813	-0.00543046	-0.00378336	0.016041	992	0.735032	0.937544	0.0183204	0.011134	0.019084	992	0.337296	0.62856																			0.00603431	0.00420632	0.0178944	749
seq.11825.27	Q9UBK2	PPARGC1A	PPARGC1A	-0.0145799	-0.0368632	0.0126184	986	0.248187	0.641741	-0.000146441	-0.00032184	0.0150557	986	0.992241	0.995362	-0.0149506	-0.0378006	0.0127928	985	0.242817	0.684039	0.00273492	0.00601064	0.0152535	985	0.857741	0.943761																			-0.0158362	-0.0423508	0.0136796	746
seq.11827.7	P51449	RORC	RORC	-0.00886129	-0.0133903	0.0205214	983	0.665977	0.904651	-0.0670186	-0.087831	0.0244458	983	0.00622666	0.0626344	-7.89832e-05	-0.000119351	0.0207117	982	0.996958	0.999703	-0.0670038	-0.0878116	0.0247643	982	0.0069349	0.0727965																			0.00376022	0.00582053	0.022847	742
seq.11833.83	Q16595	FXN	FXN_1	-0.0179141	-0.0307264	0.0123547	989	0.14738	0.531517	-0.0315906	-0.0471875	0.0147175	989	0.0320786	0.172967	-0.0141227	-0.0242232	0.0124906	988	0.258472	0.695022	-0.0289602	-0.0432584	0.0148982	988	0.0521944	0.245225																			-0.0150802	-0.0257227	0.0145505	747
seq.11836.144	Q08345	DDR1	DDR1_1	0.00312382	0.00789684	0.0113341	989	0.782904	0.945613	-0.0179343	-0.0395926	0.0134535	989	0.18282	0.452393	0.00566605	0.0143235	0.0114746	988	0.621562	0.899678	-0.019004	-0.0419542	0.0136319	988	0.163605	0.445389																			0.00256835	0.00659387	0.0128729	745
seq.11837.7	Q9Y5U5	TNFRSF18	TNFRSF18_1	-0.0007417	-0.00119229	0.0192135	985	0.969215	0.995125	0.0248652	0.0348614	0.0228005	985	0.275737	0.555611	-0.00422101	-0.00678533	0.0194649	984	0.828369	0.961281	0.0256717	0.0359922	0.0231128	984	0.266962	0.561114																			-0.00760826	-0.0133912	0.0200575	743
seq.11838.130	Q92508	PIEZO1	PIEZO1	0.0193239	0.0299622	0.0196915	986	0.32667	0.708337	0.00913257	0.012382	0.0233853	986	0.696232	0.86164	0.0185709	0.0287946	0.0199536	985	0.352233	0.762691	0.00563592	0.00764121	0.0236867	985	0.81198	0.923032																			0.0168181	0.0258324	0.0230144	743
seq.11851.21	Q9NZC2	TREM2	TREM2_1	0.00977306	0.0114691	0.0234596	993	0.677067	0.909372	-0.0267107	-0.0273436	0.0278994	993	0.338602	0.614834	0.013663	0.0160341	0.0237573	992	0.565349	0.880843	-0.0292799	-0.0299737	0.0282641	992	0.300483	0.594357																			-0.00483322	-0.00569242	0.0268031	749
seq.11872.9	Q9Y5G3	PCDHGB1	PCDHGB1	-0.00545207	-0.0122213	0.0141504	984	0.700102	0.920456	0.0123979	0.0242768	0.0168081	984	0.460922	0.711101	-0.00727624	-0.0163103	0.0143318	983	0.611778	0.895588	0.0137595	0.0269429	0.0170269	983	0.419227	0.691435																			-0.00937182	-0.0198486	0.0171682	743
seq.11910.27	Q92988	DLX4	DLX4	-0.0165692	-0.0104175	0.0204016	993	0.416899	0.773588	0.00800746	0.00439168	0.0242785	993	0.741608	0.884224	-0.0180849	-0.0113704	0.0206695	992	0.381811	0.785067	0.0114081	0.00625677	0.0245905	992	0.642803	0.836147																			-0.0190252	-0.0117933	0.0243049	749
seq.11911.13	Q9NT99	LRRC4B	LRRC4B_1	0.000300382	0.000874127	0.0104921	985	0.977166	0.995818	-0.0218235	-0.055389	0.0124685	985	0.0803803	0.289781	0.00323077	0.0094017	0.0106098	984	0.760805	0.947118	-0.0224217	-0.0569071	0.012628	984	0.0761159	0.301361																			0.0129196	0.036264	0.0125862	743
seq.11926.23	Q6PD74	AAGAB	AAGAB	-0.063537	-0.0467096	0.0224406	991	0.0047292	0.130119	0.00891894	0.00572183	0.0267945	991	0.739307	0.882809	-0.0664084	-0.0488206	0.022734	990	0.00356716	0.131769	0.021477	0.0137783	0.0270373	990	0.427183	0.695762																			-0.076105	-0.0551432	0.0265302	747
seq.11934.9	Q68E01	INTS3	INTS3	-0.0155425	-0.0170691	0.0284791	985	0.585361	0.872403	0.0196632	0.0188475	0.0338421	985	0.561355	0.777022	-0.0186349	-0.0204653	0.028852	984	0.518508	0.86621	0.0231747	0.0222133	0.0342859	984	0.499247	0.747742																			-0.0031332	-0.00359845	0.0314097	743
seq.11949.25	P01133	EGF	EGF_1	-0.00533057	-0.00998529	0.016579	987	0.74788	0.936111	-0.0335805	-0.0548978	0.0196977	987	0.0885473	0.304564	-0.000778683	-0.00145864	0.0167856	986	0.963009	0.989776	-0.0334304	-0.0546524	0.0199714	986	0.0944655	0.333745																			-0.00720208	-0.0130698	0.0198451	744
seq.11952.1	Q8IVU1	IGDCC3	IGDCC3_1	-0.000840692	-0.0022519	0.0116269	984	0.942373	0.986803	-0.0123161	-0.0288084	0.0138227	984	0.373146	0.644044	0.000824297	0.00220798	0.0117775	983	0.944217	0.986494	-0.0124717	-0.0291725	0.0140074	983	0.373487	0.658802																			-0.00277309	-0.00748886	0.0132092	741
seq.11955.1	Q07960	ARHGAP1	ARHGAP1_1	-0.0274004	-0.0469996	0.0128149	988	0.0327475	0.301663	-0.000173529	-0.000259629	0.0152898	988	0.990947	0.994915	-0.0280786	-0.0481628	0.0129838	987	0.0308126	0.358007	0.00510848	0.00764315	0.0154556	987	0.741073	0.890356																			-0.0280235	-0.0485381	0.0141838	745
seq.11967.23	P29762	CRABP1	CRABP1	-0.0271041	-0.0652246	0.0128081	991	0.03458	0.308206	-0.028936	-0.0607868	0.0152398	991	0.0578923	0.242209	-0.0238579	-0.0574129	0.0129609	990	0.0659546	0.455391	-0.0244567	-0.0513771	0.0154147	990	0.112927	0.368086																			-0.0381901	-0.0934225	0.0143761	747
seq.11969.5	P29034	S100A2	S100A2	-0.00380701	-0.00878479	0.0123464	989	0.757881	0.937568	-0.000478736	-0.00096473	0.0146681	989	0.97397	0.987801	-0.00384071	-0.00886255	0.0125135	988	0.758964	0.947118	0.000250479	0.000504757	0.0148659	988	0.98656	0.99657																			-0.00521818	-0.0121115	0.0141634	746
seq.11988.24	Q9HD43	PTPRH	PTPRH	-0.0345399	-0.0699657	0.0158164	982	0.0292126	0.287586	-0.0345643	-0.0611438	0.0188013	982	0.0663059	0.259521	-0.0306746	-0.0621361	0.0160116	981	0.055685	0.436064	-0.0287437	-0.0508473	0.01902	981	0.131051	0.400538																			-0.0444263	-0.0893032	0.0183645	740
seq.11989.35	Q8N766	EMC1	EMC1	-0.0124446	-0.0301116	0.0126612	986	0.325901	0.708291	0.0313571	0.0660919	0.0150534	986	0.0375029	0.190522	-0.0168842	-0.0408538	0.0127864	985	0.186981	0.626856	0.034444	0.0725981	0.0152282	985	0.0239239	0.158297																			-0.00242786	-0.00615494	0.0136533	745
seq.12001.7	Q07157	TJP1	TJP1	-0.0188956	-0.0211651	0.02847	984	0.507037	0.828932	-0.0199806	-0.0195169	0.0338735	984	0.55542	0.773954	-0.016699	-0.0187047	0.0288273	983	0.562535	0.879413	-0.0169103	-0.0165178	0.034297	983	0.622085	0.824949																			-0.0283578	-0.0318044	0.032691	743
seq.12008.3	P09564	CD7	CD7	0.00169887	0.00268926	0.0190336	989	0.928896	0.98215	0.0200201	0.0276086	0.0226651	989	0.377289	0.648245	-0.000938135	-0.00148504	0.0192704	988	0.961182	0.989599	0.0201939	0.0278484	0.022956	988	0.379247	0.662942																			-0.00575619	-0.0096918	0.0207137	747
seq.12014.19	Q03393	PTS	PTS	-0.0232217	-0.0472702	0.0155015	984	0.134447	0.511193	-0.0236306	-0.0420348	0.0184207	984	0.199854	0.475336	-0.0206048	-0.0419433	0.0156955	983	0.189562	0.631805	-0.0197844	-0.0351931	0.0186456	983	0.288915	0.584175																			-0.0293503	-0.057774	0.0185833	741
seq.12016.60	P22681	CBL	CBL	0.0423124	0.0280467	0.0216016	993	0.0504202	0.352195	0.0692289	0.0400291	0.0256551	993	0.0070846	0.0667676	0.0339635	0.0225127	0.0218233	992	0.119956	0.55049	0.0628424	0.0363364	0.0259631	992	0.01568	0.122588																			0.0392386	0.0256958	0.0251997	749
seq.12018.84	Q9H3S4	TPK1	TPK1	-0.0135852	-0.0371508	0.00993853	990	0.171961	0.560759	-0.0195942	-0.0468018	0.0118118	990	0.0974608	0.320109	-0.0112829	-0.0308549	0.0100567	989	0.262164	0.696776	-0.017495	-0.0417879	0.0119576	989	0.143759	0.417745																			-0.0138785	-0.037878	0.0116484	746
seq.12020.39	P07738	BPGM	BPGM	-0.0229324	-0.0199795	0.0342574	993	0.503387	0.827804	0.0122096	0.00927921	0.0407633	993	0.764603	0.897974	-0.0251836	-0.0219409	0.034708	992	0.468264	0.83529	0.0169451	0.0128782	0.0412921	992	0.681622	0.857516																			-0.0211516	-0.0189876	0.0376773	749
seq.12022.12	Q13485	SMAD4	SMAD4	-0.00937134	-0.00875983	0.0154214	993	0.543537	0.847495	0.0250327	0.0204116	0.0183331	993	0.172423	0.439197	-0.0130224	-0.0121726	0.0156084	992	0.404302	0.798629	0.0274815	0.0224083	0.0185693	992	0.139206	0.411637																			-0.00823054	-0.00779616	0.0175625	749
seq.12030.82	P17661	DES	DES	-0.0247391	-0.042287	0.0180587	988	0.171021	0.559467	-0.0177321	-0.0264288	0.0215016	988	0.409748	0.671464	-0.0229524	-0.039233	0.0182962	987	0.209961	0.650439	-0.0133982	-0.0199693	0.0217712	987	0.538427	0.774543																			-0.0347257	-0.0602699	0.0202117	745
[truncated: 6,030 more rows]
[truncated: 33 more columns]

## Sheet: Fig_5bd
Residual protein levels in Aβ- by APOE genotype (eliminating the effects of age, sex, and mean protein levels on protein levels)						Statistical comparisons
[truncated: 61 more rows]

## Sheet: Fig_5c
Somamers, corresponding genes and labels used for plots and annotation				APOE4 associated proteins (Without Aβ adjustment)						Aβ associated proteins (Without APOE4 adjustment)						APOE4 associated proteins (With Aβ adjustment)						Aβ associated proteins (With APOE4 adjustment)						APOE4 => protein => Aβ									APOE4 => Aβ => protein									APOE4 associated proteins in Aβ-
[truncated: 7,286 more rows]
[truncated: 33 more columns]

[truncated: 3 more sheets: Fig_5e, Fig_5f, Fig_5g]
