# Supplementary material for: Proteomic signatures of the APOE ε4 and APOE ε2 genetic variants and Alzheimer’s disease
Source: Nat Aging. 2026 May 15;6(5):1138–57. doi: 10.1038/s43587-026-01123-0 (PMC13190297; doi:10.1038/s43587-026-01123-0)
Supplement: Supplementary file 9 — Statistical source data. [file 43587_2026_1123_MOESM9_ESM.xlsx]

## Sheet: Fig_6a
Somamers, corresponding genes and labels used for plots and annotation				APOE4 associated proteins (Without Aβ adjustment)						Aβ associated proteins (Without APOE4 adjustment)						APOE4 associated proteins (With Aβ adjustment)						Aβ associated proteins (With APOE4 adjustment)						APOE4 => protein => Aβ									APOE4 => Aβ => protein									APOE4 associated proteins in Aβ-
apt_name	UniProt	EntrezGeneSymbol	label	coef	std.beta	se	resid	p	p_adjusted	coef	std.beta	se	resid	p	p_adjusted	coef	std.beta	se	resid	p	p_adjusted	coef	std.beta	se	resid	p	p_adjusted	acme	acme_p	p_adjusted	ade	ade_p	ade_p_adjusted	prop_m	prop_m_p	prop_m_p_adjusted	acme	acme_p	p_adjusted	ade	ade_p	ade_p_adjusted	prop_m	prop_m_p	prop_m_p_adjusted	coef	std.beta	se	resid
seq.10001.7	P04049	RAF1	RAF1	0.0372707	0.131411	0.0074176	602	6.65904e-07	1.5697e-05	0.0236453	0.0829555	0.00769596	602	0.00221914	0.0216081	0.033732	0.118934	0.00831833	601	5.67015e-05	0.00164036	0.00801228	0.0281097	0.00852104	601	0.347445	0.70028	0.00567425	0.372	0.560458	0.434048	0	0	0.0129042	0.372	0.560458	0.00335275	0.398	0.584189	0.033732	0	0	0.0904078	0.398	0.584189	0.0493209	0.159052	0.0129133	265
seq.13946.8	Q9BUQ8	DDX23	DDX23	0.0163802	0.114503	0.00505216	602	0.00125156	0.0160479	0.00830174	0.0577731	0.00517549	602	0.109227	0.376144	0.0160475	0.112177	0.00570651	601	0.00508199	0.0634208	0.000730453	0.00508334	0.0058078	601	0.899955	0.969769	0.000679989	0.874	0.925412	0.454485	0	0	0.00149394	0.874	0.925412	0.000336947	0.892	0.937217	0.0160475	0.01	0.0134381	0.020565	0.894	0.939318	0.0212593	0.138615	0.0082758	265
seq.17796.15	P29218	IMPA1	IMPA1	0.0242567	0.130161	0.00762933	569	0.00155606	0.0193155	0.0236474	0.12623	0.00781692	569	0.00259722	0.0245055	0.0173096	0.0928832	0.00856538	568	0.043761	0.253828	0.0155347	0.0829248	0.00876873	568	0.0769957	0.33945	0.00911947	0.064	0.148393	0.438327	0	0	0.0203811	0.064	0.148393	0.00627885	0.076	0.171	0.0173096	0.062	0.0692941	0.266183	0.078	0.176662	0.010584	0.0506132	0.0133449	250
seq.17791.25	P37235	HPCAL1	HPCAL1_1	0.0364943	0.137558	0.00688545	605	1.62307e-07	4.19304e-06	0.0304852	0.114269	0.00710655	605	2.08225e-05	0.00041039	0.028929	0.109042	0.0077242	604	0.00019747	0.00480031	0.0169063	0.0633708	0.00791098	604	0.0329932	0.207576	0.0155549	0.058	0.13823	0.430132	0	0	0.034901	0.058	0.13823	0.00739999	0.056	0.130286	0.028929	0.002	0.00316667	0.203694	0.056	0.13073	0.034191	0.120045	0.0117715	265
seq.2731.29	P16435	POR	POR	0.0318062	0.122189	0.010028	603	0.00159227	0.0197301	0.023067	0.0882309	0.0103271	603	0.0258728	0.145024	0.0272041	0.104509	0.0112626	602	0.0160135	0.140138	0.0103745	0.0396823	0.0115505	602	0.369444	0.715517	0.00430658	0.338	0.523059	0.438044	0	0	0.00973567	0.338	0.523059	0.00476067	0.34	0.519107	0.0272041	0.014	0.0181708	0.148935	0.34	0.519107	0.0308134	0.105499	0.0174453	269
seq.17775.8	Q9UI15	TAGLN3	TAGLN3	0.132328	0.144317	0.0232099	611	1.85149e-08	5.61138e-07	0.106535	0.115655	0.0239368	611	1.01757e-05	0.000219878	0.10697	0.116662	0.0260628	610	4.60682e-05	0.00135514	0.0563103	0.061131	0.0266126	610	0.0347558	0.215332	0.0163002	0.044	0.111467	0.43249	0	0	0.0363203	0.044	0.111467	0.0252299	0.044	0.106723	0.10697	0	0	0.190847	0.044	0.107103	0.128318	0.127134	0.0392744	270
seq.2788.55	P08254	MMP3	MMP3	0.119337	0.220776	0.021406	603	3.73886e-08	1.06405e-06	0.076872	0.141491	0.0222323	603	0.000583231	0.00709995	0.107538	0.198947	0.0241161	602	9.81772e-06	0.000340267	0.0261927	0.0482102	0.0246664	602	0.288718	0.649511	0.00885217	0.282	0.467041	0.441027	0	0	0.0196768	0.282	0.467041	0.0120624	0.264	0.43723	0.107538	0	0	0.100856	0.264	0.43723	0.0972071	0.164307	0.0369118	264
seq.17746.77	Q9Y3D6	FIS1	FIS1	0.0285611	0.0727175	0.00924847	607	0.00210567	0.0249861	0.0188444	0.0477287	0.00949915	607	0.0477287	0.224562	0.0254477	0.0647906	0.0103962	606	0.0146558	0.132971	0.00698206	0.017684	0.0106293	606	0.511516	0.811677	0.00243025	0.588	0.765769	0.441927	0	0	0.00546913	0.588	0.765769	0.00300046	0.532	0.703845	0.0254477	0.008	0.0110545	0.105471	0.532	0.703845	0.0325271	0.0785413	0.01569	266
seq.17712.7	Q13907	IDI1	IDI1	0.0912965	0.127934	0.0217308	611	3.05032e-05	0.000560567	0.089649	0.125032	0.0222039	611	6.08849e-05	0.00103965	0.0645565	0.0904632	0.0243789	610	0.0083053	0.0920022	0.0593462	0.0827689	0.0248829	610	0.0173828	0.137666	0.0136181	0.026	0.0734876	0.436028	0	0	0.0302862	0.026	0.0734876	0.0258195	0.024	0.0659277	0.0645565	0.006	0.00847934	0.285689	0.024	0.0664615	0.0887684	0.118054	0.0348967	270
seq.17702.53	P22309	UGT1A1	UGT1A1	-0.0206046	-0.118945	0.00602477	594	0.000669219	0.00920671	-0.016582	-0.0952685	0.00617275	594	0.00742658	0.0567569	-0.0166543	-0.0961411	0.00679012	593	0.0144651	0.131862	-0.00872688	-0.0501386	0.00693113	593	0.208495	0.561374	0.00645843	0.218	0.387304	0.445302	0	0	0.0142961	0.218	0.387304	-0.00394822	0.178	0.329951	-0.0166543	0.016	0.0204944	0.191638	0.18	0.332757	-0.0147439	-0.080965	0.00980777	260
seq.2948.58	P10912	GHR	GHR	-0.123398	-0.160398	0.0289662	607	2.36831e-05	0.000445713	-0.102166	-0.132058	0.029746	607	0.000633861	0.0075728	-0.0980687	-0.127474	0.032756	606	0.0028665	0.0412082	-0.0551475	-0.0712826	0.0334665	606	0.0999036	0.390959	0.0103136	0.104	0.223698	0.448219	0	0	0.0224927	0.104	0.223698	-0.026132	0.124	0.248	-0.0980687	0.002	0.00316667	0.210401	0.124	0.248	-0.0456109	-0.0545549	0.0506716	265
seq.17505.125	Q9UQQ1	NAALADL1	NAALADL1	-0.111748	-0.383903	0.00913643	606	6.70598e-31	7.69649e-29	-0.0592685	-0.202285	0.0101394	606	8.26111e-09	3.09671e-07	-0.107761	-0.370207	0.0102776	605	9.52128e-24	1.1298e-21	-0.00889996	-0.0303759	0.0104985	605	0.396921	0.738269	0.0138936	0.428	0.61762	0.433575	0	0	0.0310492	0.428	0.61762	-0.00374352	0.444	0.62877	-0.107761	0	0	0.0335727	0.444	0.62877	-0.0961588	-0.308467	0.0154538	262
seq.17495.141	Q9NTG7	SIRT3	SIRT3	-0.0249896	-0.111432	0.00875119	602	0.00444404	0.0464396	-0.0121672	-0.0540327	0.00898831	602	0.17635	0.487994	-0.0248265	-0.110705	0.00989623	601	0.0123804	0.118896	-0.000358103	-0.00159028	0.0101116	601	0.971761	0.989473	0.000293423	0.958	0.975107	0.454534	0	0	0.000645131	0.958	0.975107	-0.000172857	0.964	0.975988	-0.0248265	0.006	0.00847934	0.00691446	0.964	0.975408	-0.0190987	-0.0740587	0.0154592	267
seq.17490.4	Q9H299	SH3BGRL3	SH3BGRL3	0.0226446	0.10999	0.00798395	603	0.00471769	0.0485714	0.0194023	0.0938039	0.00818538	603	0.0180844	0.110866	0.0176878	0.0859141	0.0089457	602	0.0484698	0.269528	0.0112255	0.0542719	0.00915316	602	0.220524	0.578018	0.00477634	0.244	0.420393	0.436055	0	0	0.0108349	0.244	0.420393	0.00476347	0.246	0.42066	0.0176878	0.056	0.0632079	0.212169	0.252	0.424552	0.0160751	0.0659824	0.0144483	267
seq.17467.1	Q9BPW9	DHRS9	DHRS9	-0.0544698	-0.0997441	0.0171903	604	0.0016089	0.0198308	-0.04254	-0.0774372	0.0176495	604	0.0162385	0.102756	-0.0448306	-0.082093	0.0193616	603	0.0209234	0.166271	-0.0214235	-0.0389979	0.0198102	603	0.279935	0.641894	0.00489771	0.302	0.483766	0.444098	0	0	0.0109081	0.302	0.483766	-0.00967398	0.25	0.421182	-0.0448306	0.018	0.0228	0.177489	0.252	0.424552	-0.0742612	-0.122837	0.029656	263
seq.17393.13	P16219	ACADS	ACADS	0.0602529	0.2214	0.00888136	605	2.78527e-11	1.1818e-09	0.0364645	0.133225	0.00931337	605	0.000100568	0.00159654	0.0556668	0.204548	0.0100106	604	4.03559e-08	2.09283e-06	0.0101751	0.0371752	0.010247	604	0.321117	0.676336	0.00902875	0.374	0.562233	0.440514	0	0	0.0200843	0.374	0.562233	0.00457045	0.318	0.497739	0.0556668	0	0	0.0758741	0.318	0.497739	0.0885013	0.294298	0.0142966	265
seq.3024.18	P08697	SERPINF2	SERPINF2	-0.0931377	-0.108705	0.0314715	611	0.00320148	0.0354644	-0.0492266	-0.0571805	0.0323041	611	0.128063	0.411459	-0.0900326	-0.105081	0.0354841	610	0.0114202	0.113087	-0.00688396	-0.00799625	0.0362332	610	0.84938	0.954444	0.0011513	0.798	0.885437	0.449202	0	0	0.00255645	0.798	0.885437	-0.00343081	0.882	0.935889	-0.0900326	0.022	0.0270647	0.0367075	0.884	0.935889	-0.0588173	-0.0668932	0.0505846	269
seq.17332.3	Q9NX46	ADPRS	ADPRS	0.0647817	0.0927069	0.0186516	611	0.000550541	0.00778654	0.0705331	0.100424	0.0190305	611	0.0002294	0.00318657	0.0420345	0.0601541	0.02088	610	0.0445381	0.256213	0.0509395	0.0725272	0.0213328	610	0.0172507	0.136775	0.0115658	0.022	0.0634937	0.432768	0	0	0.0260296	0.022	0.0634937	0.0233197	0.024	0.0659277	0.0420345	0.054	0.0611523	0.35682	0.024	0.0664615	0.0265144	0.0339978	0.0333281	269
seq.16899.59	Q96SU4	OSBPL9	OSBPL9	0.0227599	0.127505	0.00739851	578	0.00219516	0.0259162	0.0100533	0.0559609	0.00760304	578	0.186601	0.498356	0.0231521	0.129702	0.0083494	577	0.00573544	0.0697115	-0.000866569	-0.0048237	0.00852369	577	0.919057	0.975192	-0.000952007	0.824	0.896051	0.452755	0	0	-0.00210713	0.824	0.896051	-0.000399841	0.936	0.961297	0.0231521	0.01	0.0134381	-0.0175737	0.938	0.960467	0.0233936	0.110607	0.0134357	252
seq.3342.76	P42684	ABL2	ABL2_1	0.0294251	0.112885	0.0104042	605	0.00483628	0.0495669	0.0165226	0.0630545	0.0106927	605	0.122814	0.401974	0.0279055	0.107055	0.0117301	604	0.0176711	0.149055	0.0033756	0.0128822	0.012	604	0.778576	0.929585	0.000745972	0.86	0.916964	0.448593	0	0	0.00166015	0.86	0.916964	0.00148305	0.726	0.847742	0.0279055	0.02	0.024918	0.0504635	0.726	0.847742	0.0164439	0.0589478	0.0173194	265
seq.16810.3	P31150	GDI1	GDI1_1	0.117523	0.184325	0.0236316	612	8.56855e-07	1.98637e-05	0.0903254	0.140986	0.0243818	612	0.000230866	0.00319425	0.0975367	0.152978	0.0265646	611	0.000262062	0.00611566	0.0445228	0.0694941	0.02717	611	0.101795	0.393755	0.0112687	0.128	0.259798	0.435899	0	0	0.0252001	0.128	0.259798	0.018473	0.136	0.265783	0.0975367	0	0	0.159237	0.136	0.265783	0.0966064	0.139007	0.0395249	270
seq.16803.4	P22676	CALB2	CALB2	0.109014	0.148879	0.0244861	598	1.0148e-05	0.000203234	0.10226	0.138778	0.0251541	598	5.43771e-05	0.000947001	0.0797628	0.108931	0.0276194	597	0.00401842	0.0536215	0.0639825	0.0868319	0.0282972	597	0.0241125	0.171303	0.0135621	0.03	0.08208	0.440193	0	0	0.0298886	0.03	0.08208	0.0272695	0.034	0.0855	0.0797628	0.004	0.00594783	0.254778	0.034	0.0855	0.0952698	0.120316	0.0421825	259
seq.3481.87	Q9NQW7	XPNPEP1	XPNPEP1	0.0541232	0.0907569	0.0173376	613	0.00188265	0.0226079	0.0468002	0.0780809	0.0177819	613	0.00870479	0.0640823	0.0419854	0.0704035	0.0194875	612	0.0315923	0.213905	0.027132	0.0452668	0.0199416	612	0.174149	0.514271	0.00597309	0.14	0.2736	0.439722	0	0	0.0134017	0.14	0.2736	0.0124245	0.178	0.329951	0.0419854	0.038	0.044129	0.228351	0.182	0.335547	0.0366518	0.058165	0.029498	270
seq.2714.78	Q12904	AIMP1	AIMP1	-0.131088	-0.251155	0.0141851	611	3.99483e-19	2.82503e-17	-0.0832035	-0.158593	0.0150913	611	5.20032e-08	1.73369e-06	-0.11878	-0.227573	0.0159669	610	3.45781e-13	2.68979e-11	-0.0272264	-0.0518958	0.0163024	610	0.0954155	0.381499	0.0206667	0.148	0.283563	0.430119	0	0	0.045846	0.148	0.283563	-0.0130828	0.13	0.258488	-0.11878	0	0	0.0992155	0.13	0.258488	-0.113297	-0.198954	0.0248003	268
seq.18165.181	Q15819	UBE2V2	UBE2V2	0.081033	0.117516	0.0158082	610	3.97827e-07	9.70449e-06	0.0594057	0.0857032	0.0163391	610	0.000300513	0.00403044	0.0688671	0.099873	0.0177353	609	0.000114439	0.00301392	0.0273418	0.0394454	0.0181419	609	0.132301	0.450067	0.0105412	0.142	0.27515	0.432017	0	0	0.0238187	0.142	0.27515	0.0115147	0.122	0.244716	0.0688671	0	0	0.14325	0.122	0.244716	0.0921089	0.12499	0.0260448	268
seq.18178.13	P49591	SARS1	SARS1	-0.0627416	-0.189622	0.0102801	598	1.86947e-09	6.17366e-08	-0.0345305	-0.10379	0.0107453	598	0.00138164	0.0142668	-0.0598613	-0.180917	0.0115789	597	3.20034e-07	1.42711e-05	-0.00641635	-0.019286	0.0118436	597	0.58819	0.854384	0.00475883	0.652	0.804996	0.443224	0	0	0.0106228	0.652	0.804996	-0.00277723	0.594	0.756603	-0.0598613	0	0	0.0443373	0.594	0.756603	-0.0707316	-0.188225	0.0190805	261
seq.25292.4	Q6UWW8	CES3	CES3_1	0.0594974	0.112679	0.0155123	605	0.00013846	0.00219809	0.0570061	0.107402	0.0158716	605	0.000355214	0.00463101	0.0430883	0.081603	0.0173368	604	0.0132112	0.123651	0.0371296	0.0699536	0.0177124	604	0.0364754	0.221863	0.0110578	0.06	0.142007	0.429802	0	0	0.0250823	0.06	0.142007	0.0185648	0.028	0.0745214	0.0430883	0.012	0.015815	0.301117	0.028	0.0754016	0.0636433	0.109876	0.0257612	266
seq.18841.1	Q9UIV8	SERPINB13	SERPINB13	-0.0281964	-0.11751	0.009886	566	0.00450103	0.0468924	-0.0153093	-0.0634301	0.0101494	566	0.132012	0.418386	-0.0270276	-0.11264	0.0111478	565	0.0156432	0.137932	-0.00259116	-0.0107358	0.0113863	565	0.820065	0.942823	0.000831896	0.92	0.953455	0.449462	0	0	0.00184745	0.92	0.953455	-0.00119801	0.774	0.866475	-0.0270276	0.02	0.024918	0.0424442	0.774	0.867895	-0.0258611	-0.100491	0.0164196	243
seq.18823.52	Q8N257	H2BU1	H2BU1	-0.182757	-0.113603	0.0608324	614	0.00277065	0.031286	-0.133173	-0.0823688	0.0624103	614	0.0332525	0.175831	-0.155822	-0.09686	0.0685837	613	0.0234326	0.179096	-0.0596731	-0.0369084	0.0701097	613	0.395025	0.737485	0.00347475	0.396	0.583759	0.447453	0	0	0.00770578	0.396	0.583759	-0.0273783	0.406	0.587112	-0.155822	0.026	0.0313651	0.149445	0.406	0.587112	-0.22249	-0.127264	0.101111	270
seq.18395.5	P54922	ADPRH	ADPRH	0.0496185	0.246646	0.00533541	606	2.52241e-19	1.85888e-17	0.0299618	0.148085	0.005688	606	1.92371e-07	5.98574e-06	0.0457718	0.227525	0.00599918	605	9.18787e-14	7.22745e-12	0.00855495	0.0422824	0.00611838	605	0.162554	0.499827	0.0210378	0.09	0.197942	0.428256	0	0	0.0468241	0.09	0.197942	0.00382243	0.168	0.316562	0.0457718	0	0	0.077074	0.168	0.316562	0.0453525	0.220755	0.0081313	264
seq.25060.18	P48163	ME1	ME1	0.102387	0.13732	0.0206501	606	9.24953e-07	2.13716e-05	0.081634	0.109009	0.021306	606	0.000140641	0.00211667	0.0833544	0.111794	0.0231572	605	0.000344952	0.00781555	0.0427433	0.057077	0.0237044	605	0.0718569	0.328804	0.0125046	0.08	0.178241	0.430707	0	0	0.0282135	0.08	0.178241	0.0198676	0.092	0.199771	0.0833544	0	0	0.192475	0.092	0.199771	0.100381	0.120314	0.0356338	269
seq.25105.87	Q9BY44	EIF2A	EIF2A_2	-0.0289989	-0.119822	0.00982093	604	0.00327177	0.0361859	-0.0139943	-0.0575465	0.010094	604	0.166137	0.472962	-0.0288705	-0.119291	0.0111003	603	0.0095265	0.100677	-0.000282551	-0.00116189	0.0113454	603	0.980139	0.991396	-0.000235317	0.958	0.975107	0.454071	0	0	-0.000518507	0.958	0.975107	-0.000118774	0.998	0.999461	-0.0288705	0.004	0.00594783	0.00409716	1	1	-0.0304625	-0.108375	0.0175702	265
seq.18385.4	O75832	PSMD10	PSMD10	0.0121716	0.087918	0.00428011	611	0.00460745	0.047805	0.00889175	0.0638865	0.00439068	611	0.043287	0.210161	0.0103648	0.0748669	0.00482197	610	0.0319875	0.214918	0.00401556	0.0288515	0.00493059	610	0.415723	0.751394	0.00324266	0.468	0.662758	0.446759	0	0	0.0072059	0.468	0.662758	0.00194911	0.418	0.60319	0.0103648	0.04	0.0462944	0.158285	0.424	0.609277	0.013288	0.0868037	0.00742836	268
seq.2516.57	O00585	CCL21	CCL21	-0.0708871	-0.103347	0.024483	608	0.0039233	0.042257	-0.0532184	-0.0771807	0.025078	608	0.0342316	0.178717	-0.0595205	-0.0867753	0.0276572	607	0.0317845	0.214496	-0.0249675	-0.0362094	0.02824	607	0.376982	0.721896	0.00369207	0.372	0.560458	0.451285	0	0	0.00811484	0.372	0.560458	-0.0116488	0.4	0.585867	-0.0595205	0.022	0.0270647	0.163677	0.402	0.585038	-0.059385	-0.0799399	0.0414453	267
seq.25233.2	P34949	MPI	MPI	0.0433961	0.141222	0.0114231	610	0.000159859	0.00252636	0.0344277	0.111501	0.0117449	610	0.00350189	0.0313112	0.0354217	0.115271	0.0128204	609	0.00590175	0.0714847	0.0179268	0.0580596	0.0131197	609	0.172316	0.512273	0.00698038	0.25	0.425373	0.436517	0	0	0.0157394	0.25	0.425373	0.00798691	0.188	0.343829	0.0354217	0.006	0.00847934	0.183994	0.188	0.343829	0.0475694	0.137207	0.0197371	270
seq.25288.16	P31513	FMO3	FMO3	-0.0506089	-0.332882	0.00494985	598	1.006e-22	8.80377e-21	-0.0307596	-0.201347	0.00532677	598	1.24087e-08	4.50121e-07	-0.0466879	-0.307092	0.00558623	597	4.50275e-16	3.94047e-14	-0.00859624	-0.0562695	0.00569888	597	0.131979	0.449903	0.0228223	0.14	0.2736	0.433212	0	0	0.0500451	0.14	0.2736	-0.00380629	0.136	0.265783	-0.0466879	0	0	0.0753808	0.136	0.265783	-0.0300499	-0.194375	0.00794719	260
seq.25292.6	Q6UWW8	CES3	CES3_2	-0.0345322	-0.11569	0.0114204	608	0.00260191	0.0297647	-0.0298925	-0.0995774	0.0116913	608	0.0108051	0.0757978	-0.0267297	-0.0895497	0.0128512	607	0.03795	0.23701	-0.0173423	-0.0577704	0.0131282	607	0.187001	0.530288	0.00592281	0.152	0.290413	0.443184	0	0	0.013188	0.152	0.290413	-0.00735562	0.18	0.33186	-0.0267297	0.026	0.0313651	0.2158	0.18	0.332757	-0.0170171	-0.0553948	0.0184701	265
seq.18190.15	P57730	CARD18	CARD18	0.0435573	0.22527	0.00666309	610	1.32622e-10	4.99187e-09	0.0243684	0.125393	0.00697773	610	0.000513481	0.00634674	0.0413352	0.213778	0.00750621	609	5.39397e-08	2.71677e-06	0.00494283	0.0254343	0.00767458	609	0.519784	0.814019	0.00628387	0.494	0.677146	0.443115	0	0	0.0139828	0.494	0.677146	0.00236291	0.56	0.728213	0.0413352	0	0	0.0540737	0.56	0.728213	0.0590833	0.284225	0.0111035	268
seq.25299.11	Q8NI08	NCOA7	NCOA7	0.0283642	0.167155	0.00666233	607	2.39592e-05	0.0004497	0.0272311	0.15976	0.00682754	607	7.46265e-05	0.00123222	0.0204234	0.120358	0.00748691	606	0.00655897	0.0765323	0.0175737	0.103101	0.00765893	606	0.0221009	0.162189	0.0137607	0.02	0.0592208	0.436931	0	0	0.0305323	0.02	0.0592208	0.00752337	0.032	0.0825962	0.0204234	0.01	0.0134381	0.269204	0.032	0.0825962	0.0363043	0.199572	0.0111688	268
seq.25308.8	P53667	LIMK1	LIMK1	-0.0551303	-0.169063	0.00997146	603	4.80593e-08	1.35126e-06	-0.0345872	-0.105652	0.0103325	603	0.00086642	0.00991145	-0.0503245	-0.154325	0.0113043	602	1.01484e-05	0.000348278	-0.0104139	-0.031811	0.0115331	602	0.36691	0.714297	0.00791326	0.336	0.521143	0.452681	0	0	0.0171805	0.336	0.521143	-0.00493291	0.378	0.564524	-0.0503245	0	0	0.0892714	0.378	0.565759	-0.0562064	-0.163583	0.0163443	265
seq.18289.16	Q16663	CCL15	CCL15_2	-0.083601	-0.100334	0.0294109	611	0.00462538	0.0478366	-0.0343027	-0.0409416	0.0302085	611	0.256598	0.586307	-0.0862367	-0.103497	0.0330802	610	0.00936015	0.0994391	0.00589922	0.00704095	0.0337905	610	0.861466	0.958898	-0.000630274	0.822	0.895299	0.446766	0	0	-0.00141274	0.822	0.895299	0.00261443	0.812	0.895819	-0.0862367	0.006	0.00847934	-0.0312647	0.812	0.895819	-0.118544	-0.140387	0.0448535	267
seq.25463.3	P31323	PRKAR2B	PRKAR2B	0.0533485	0.0943196	0.0176143	612	0.00255946	0.0294233	0.0580986	0.102208	0.0180132	612	0.0013253	0.0138691	0.0346704	0.0612968	0.0197417	611	0.0795549	0.34637	0.0419054	0.0737207	0.0202088	611	0.0385327	0.226946	0.0084803	0.038	0.0999692	0.435602	0	0	0.0190962	0.038	0.0999692	0.0192208	0.038	0.0941739	0.0346704	0.08	0.0874121	0.356659	0.042	0.102968	0.0509626	0.0806302	0.030199	270
seq.25486.38	Q96DV4	MRPL38	MRPL38	-0.06282	-0.295315	0.0074058	595	1.7481e-16	1.13319e-14	-0.0314487	-0.147265	0.00791197	595	7.90865e-05	0.00129064	-0.0621448	-0.292141	0.00840705	594	4.93952e-13	3.67889e-11	-0.00146265	-0.00684914	0.00859524	594	0.864935	0.959997	-2.05552e-05	0.998	0.998	0.460887	0	0	-4.46013e-05	0.998	0.998	-0.000706946	0.848	0.919227	-0.0621448	0	0	0.0112478	0.848	0.919227	-0.0578929	-0.248932	0.013249	266
seq.25488.6	Q8TD55	PLEKHO2	PLEKHO2	0.303435	0.600526	0.012622	613	1.82534e-90	5.55617e-88	0.145016	0.28555	0.0170144	613	1.20831e-16	1.38678e-14	0.301766	0.597222	0.0142075	612	2.01256e-75	6.70948e-73	0.00373054	0.0073458	0.0145316	612	0.797481	0.936865	0.00679145	0.8	0.885437	0.43981	0	0	0.015207	0.8	0.885437	0.00147894	0.762	0.865794	0.301766	0	0	0.00487704	0.762	0.865794	0.302069	0.575394	0.0206551	270
seq.25879.6	Q92993	KAT5	KAT5	0.013712	0.176927	0.00309475	601	1.11626e-05	0.000219997	0.00993474	0.127583	0.003185	601	0.00190009	0.0189225	0.0117147	0.151156	0.00348424	600	0.000822485	0.0161944	0.00443066	0.0568991	0.00355713	600	0.213408	0.56744	0.00842515	0.18	0.332757	0.44159	0	0	0.0187219	0.18	0.332757	0.00193019	0.202	0.3636	0.0117147	0.002	0.00316667	0.141459	0.202	0.3636	0.0166322	0.186426	0.00543873	265
seq.25912.131	P62942	FKBP1A	FKBP1A	0.141906	0.183243	0.0293914	608	1.74569e-06	3.92976e-05	0.0999764	0.128423	0.0303577	608	0.00104772	0.0114611	0.123052	0.158896	0.0331849	607	0.000227984	0.00542897	0.0414664	0.0532648	0.0339358	607	0.222217	0.579867	0.00771823	0.266	0.443766	0.445632	0	0	0.0170249	0.266	0.443766	0.0190759	0.256	0.428127	0.123052	0	0	0.134217	0.256	0.428127	0.0968271	0.11562	0.049009	267
seq.18220.141	Q9HD15	SRA1	SRA1	0.0213482	0.119148	0.00716592	608	0.00300594	0.0336176	0.0207435	0.115175	0.00732933	608	0.00480547	0.0402911	0.015222	0.0849562	0.00806778	607	0.0596694	0.299018	0.0135584	0.0752809	0.00824597	607	0.100643	0.392098	0.0065966	0.114	0.23919	0.444389	0	0	0.0146271	0.114	0.23919	0.00612672	0.106	0.219709	0.015222	0.068	0.0756293	0.286983	0.106	0.221049	0.0188862	0.0894297	0.0130074	268
seq.16621.77	Q8NCW5	NAXE	NAXE	0.0533494	0.0938271	0.018093	605	0.00331522	0.0366086	0.0245311	0.0429086	0.0185805	605	0.187248	0.499063	0.0535746	0.0942233	0.0203654	604	0.00873915	0.0950044	-0.000502692	-0.000879286	0.0207954	604	0.980722	0.991629	-0.000392284	0.874	0.925412	0.448165	0	0	-0.000876077	0.874	0.925412	-0.000221679	0.992	0.994909	0.0535746	0.014	0.0181708	-0.00415495	0.994	0.996915	0.0664101	0.103207	0.0325262	264
seq.3581.53	P02765	AHSG	AHSG_2	-0.0902709	-0.124917	0.0261158	610	0.000585154	0.00819333	-0.0570506	-0.0785755	0.0268656	610	0.0341092	0.178608	-0.0820052	-0.113479	0.0294683	609	0.00555586	0.0678823	-0.0182804	-0.0251775	0.0301325	609	0.544299	0.832123	0.00358973	0.502	0.685365	0.447818	0	0	0.0079523	0.502	0.685365	-0.00841195	0.548	0.718069	-0.0820052	0.004	0.00594783	0.0930349	0.548	0.718069	-0.0660727	-0.0903119	0.0408636	268
seq.3766.51	Q16623	STX1A	STX1A_2	0.0735424	0.143231	0.0157506	609	3.72264e-06	7.99455e-05	0.0615062	0.119159	0.0162271	609	0.000165398	0.00242757	0.0582759	0.113498	0.0176587	608	0.00102292	0.0190973	0.0342987	0.0664488	0.0180853	608	0.0583685	0.292065	0.0120474	0.052	0.126128	0.431211	0	0	0.0271792	0.052	0.126128	0.016479	0.072	0.164709	0.0582759	0	0	0.220441	0.072	0.165262	0.0842009	0.148399	0.0263074	268
seq.14143.8	Q16778	H2BC21	H2BC21_1	-0.215303	-0.122934	0.0666583	615	0.00130415	0.0165705	-0.128207	-0.0728213	0.068547	615	0.06191	0.264884	-0.199895	-0.114137	0.0750955	614	0.00797406	0.0894654	-0.0342967	-0.0194804	0.076794	614	0.655317	0.879316	0.00190627	0.622	0.7904	0.446597	0	0	0.00425028	0.622	0.7904	-0.0145484	0.698	0.836133	-0.199895	0.018	0.0228	0.0678427	0.698	0.836133	-0.263993	-0.141107	0.108094	270
seq.15324.58	P02792	FTL	FTL	0.117117	0.155713	0.0260448	613	8.25275e-06	0.000167958	0.0973572	0.128787	0.0267869	613	0.000301876	0.00404098	0.0930401	0.123701	0.0292407	612	0.00153735	0.0255653	0.0537985	0.0711663	0.0299068	612	0.072532	0.329524	0.0114997	0.114	0.23919	0.434829	0	0	0.0257651	0.114	0.23919	0.0238524	0.08	0.178824	0.0930401	0.004	0.00594783	0.204054	0.08	0.17941	0.0481638	0.0571295	0.0468007	270
seq.15322.35	P78560	CRADD	CRADD	-0.113136	-0.210163	0.0171941	605	1.02038e-10	3.86146e-09	-0.0832391	-0.153935	0.0178896	605	4.02298e-06	9.6126e-05	-0.0960207	-0.17837	0.0193189	604	8.71876e-07	3.65509e-05	-0.0380768	-0.070416	0.019762	604	0.0544766	0.280228	0.0184677	0.052	0.126128	0.430467	0	0	0.0411368	0.052	0.126128	-0.0186639	0.034	0.0855	-0.0960207	0	0	0.162741	0.034	0.0855	-0.0871714	-0.151383	0.0283449	268
seq.14631.22	Q9BY84	DUSP16	DUSP16	-0.0152668	-0.114205	0.00537992	605	0.00469567	0.0484159	-0.0162182	-0.120732	0.00551105	605	0.00337661	0.0303851	-0.0101812	-0.0761614	0.00602575	604	0.0916178	0.371582	-0.0114812	-0.0854687	0.00617568	604	0.0634988	0.307438	0.00763261	0.092	0.201692	0.434957	0	0	0.0172454	0.092	0.201692	-0.00502539	0.064	0.147394	-0.0101812	0.104	0.111498	0.330475	0.072	0.165262	-0.0116297	-0.0816269	0.00881959	266
seq.5356.2	P14174	MIF	MIF_1	0.0387277	0.106814	0.0132921	600	0.00370599	0.0403509	0.023601	0.064795	0.0137149	600	0.0857977	0.324686	0.035594	0.0981711	0.0148926	599	0.0171547	0.14624	0.00715512	0.0196439	0.0152965	599	0.640124	0.87121	0.00174506	0.756	0.862682	0.435099	0	0	0.00399471	0.756	0.862682	0.00315772	0.646	0.797588	0.035594	0.02	0.024918	0.0814859	0.648	0.800058	0.0468242	0.118042	0.0224925	266
seq.14341.8	Q0P6D2	DIPK1C	DIPK1C	-0.090028	-0.370738	0.00679634	608	2.26997e-35	3.05616e-33	-0.0484565	-0.198408	0.00763308	608	4.26283e-10	1.95059e-08	-0.0864389	-0.355957	0.00764529	607	4.97489e-27	7.108e-25	-0.00800521	-0.0327777	0.00781079	607	0.305823	0.663578	0.0178676	0.382	0.568017	0.429787	0	0	0.0399137	0.382	0.568017	-0.003317	0.344	0.524045	-0.0864389	0	0	0.0369558	0.344	0.524045	-0.082888	-0.307163	0.012191	264
seq.5476.66	P05129	PRKCG	PRKCG	0.115863	0.150675	0.0221506	614	2.31961e-07	5.79984e-06	0.09938	0.128595	0.0227873	614	1.51689e-05	0.000312346	0.0902188	0.117325	0.0248712	613	0.000310077	0.00716452	0.0569284	0.0736637	0.0254192	613	0.0254761	0.177825	0.0156765	0.02	0.0592208	0.4343	0	0	0.0348385	0.02	0.0592208	0.0268547	0.022	0.0619259	0.0902188	0	0	0.229384	0.022	0.0624398	0.107972	0.128474	0.0388599	270
seq.14318.1	Q9UBQ0	VPS29	VPS29	-0.327426	-0.586079	0.0175522	614	7.28324e-62	1.54515e-59	-0.149519	-0.266258	0.0216576	614	1.26655e-11	7.51453e-10	-0.329831	-0.590385	0.0197699	613	8.47109e-52	1.85332e-49	0.00536411	0.0095522	0.020231	613	0.790988	0.935582	-0.00819721	0.774	0.875068	0.455727	0	0	-0.0183166	0.774	0.875068	0.00224443	0.772	0.866475	-0.329831	0	0	-0.00685142	0.772	0.867895	-0.327353	-0.551709	0.0287638	270
seq.14249.68	Q9UJV3	MID2	MID2	-0.0126767	-0.11773	0.00435866	601	0.0037672	0.0409098	-0.00390063	-0.0360537	0.0044982	601	0.386203	0.70896	-0.0139163	-0.129242	0.00492599	600	0.0048842	0.0618342	0.0027342	0.0252723	0.00505145	600	0.588522	0.854384	-0.00207718	0.604	0.775114	0.454616	0	0	-0.00459007	0.604	0.775114	0.00127686	0.578	0.743143	-0.0139163	0.01	0.0134381	-0.101022	0.574	0.741966	-0.00466409	-0.0393364	0.00739098	264
seq.14227.21	P14649	MYL6B	MYL6B_1	-0.0399398	-0.245229	0.0063496	588	6.19504e-10	2.16857e-08	-0.0185328	-0.11306	0.00666029	588	0.00556609	0.045152	-0.0396983	-0.243747	0.00708874	587	3.29227e-08	1.73302e-06	-0.000556941	-0.00339766	0.00724462	587	0.938748	0.980336	0.000940954	0.89	0.932251	0.431725	0	0	0.00217478	0.89	0.932251	-0.00023198	0.916	0.952195	-0.0396983	0	0	0.00580963	0.916	0.952195	-0.0413141	-0.238462	0.0104727	255
seq.14120.2	Q68DV7	RNF43	RNF43_2	-0.0518077	-0.283872	0.00680589	591	1.07145e-13	5.63999e-12	-0.02791	-0.152179	0.00719931	591	0.000117725	0.00182344	-0.0499783	-0.273848	0.00770664	590	1.87674e-10	1.23953e-08	-0.00399516	-0.0217836	0.00787795	590	0.612252	0.862689	0.00465054	0.654	0.806011	0.452288	0	0	0.0101776	0.654	0.806011	-0.0016222	0.62	0.776703	-0.0499783	0	0	0.0314376	0.62	0.778128	-0.0381502	-0.190827	0.0116491	258
seq.4996.66	P04196	HRG	HRG	-0.111367	-0.105852	0.0385077	613	0.00396302	0.0426192	-0.0531429	-0.0502565	0.0396005	613	0.180101	0.491798	-0.110823	-0.105335	0.0433552	612	0.0108238	0.109974	-0.00121431	-0.00114835	0.0443495	612	0.978165	0.99136	0.000811356	0.828	0.896127	0.446374	0	0	0.00181436	0.828	0.896127	-0.000583575	0.946	0.965767	-0.110823	0.012	0.015815	0.00523825	0.95	0.968405	-0.0642596	-0.0619747	0.0591436	270
seq.14109.15	Q16663	CCL15	CCL15_1	-0.0728898	-0.120571	0.0219529	603	0.000953537	0.0125483	-0.036232	-0.0596518	0.0225447	603	0.108552	0.374556	-0.071549	-0.118353	0.024678	602	0.00387627	0.0520878	-0.00300308	-0.00494422	0.0251685	602	0.905063	0.971385	0.00054078	0.888	0.931583	0.445257	0	0	0.00121306	0.888	0.931583	-0.00129903	0.822	0.902485	-0.071549	0.006	0.00847934	0.017832	0.824	0.904681	-0.0940437	-0.14804	0.0347614	266
seq.14099.20	P25789	PSMA4	PSMA4	0.0166383	0.120194	0.00517778	594	0.00138273	0.0174738	0.014404	0.103458	0.00532643	594	0.00704194	0.0544157	0.012925	0.0933688	0.00581316	593	0.0265646	0.193728	0.00835613	0.0600187	0.00596513	593	0.161788	0.499371	0.00638202	0.216	0.385755	0.435551	0	0	0.0144411	0.216	0.385755	0.00352939	0.186	0.341083	0.012925	0.02	0.024918	0.214495	0.186	0.342	0.00969878	0.062719	0.00920116	259
seq.14097.86	Q7LFX5	CHST15	CHST15_1	-0.0857285	-0.082188	0.0276843	592	0.00204985	0.0244897	-0.0768429	-0.0733724	0.028376	592	0.00696405	0.0541	-0.0650539	-0.0623672	0.0310217	591	0.0364141	0.231339	-0.0466978	-0.0445888	0.0317371	591	0.141716	0.465934	0.00647721	0.116	0.242642	0.436829	0	0	0.0146111	0.116	0.242642	-0.0204156	0.114	0.232071	-0.0650539	0.032	0.0377379	0.238864	0.12	0.242124	-0.0228044	-0.0204045	0.0467809	261
seq.14068.29	O15444	CCL25	CCL25_1	0.360144	0.833302	0.00952548	614	1.85685e-162	2.59995e-159	0.185709	0.427395	0.0161262	614	6.40079e-28	2.35852e-25	0.350585	0.811183	0.0106917	613	5.71405e-137	8.00082e-134	0.0213536	0.0491435	0.010941	613	0.051429	0.270311	0.105408	0.066	0.150983	0.339761	0	0	0.236782	0.066	0.150983	0.00969363	0.048	0.114797	0.350585	0	0	0.026906	0.048	0.1152	0.363712	0.85736	0.0141277	269
seq.14066.49	Q86UL8	MAGI2	MAGI2	0.0894207	0.140149	0.015898	608	2.8369e-08	8.23194e-07	0.071598	0.111603	0.0164189	608	1.52256e-05	0.000312593	0.072595	0.113778	0.0177925	607	5.10313e-05	0.00148863	0.037908	0.0590889	0.0181934	607	0.0376125	0.22393	0.0156375	0.074	0.165412	0.425453	0	0	0.035452	0.074	0.165412	0.0156456	0.032	0.0825962	0.072595	0	0	0.177306	0.032	0.0825962	0.0994947	0.144303	0.0265412	266
seq.14037.18	Q9H6Z4	RANBP3	RANBP3	0.0438062	0.125352	0.00917284	605	2.2498e-06	4.96872e-05	0.0306037	0.0871691	0.00948116	605	0.00131471	0.0137789	0.0380815	0.108971	0.0102945	604	0.000235988	0.00556281	0.0128863	0.0367042	0.010535	604	0.221735	0.579743	0.00767572	0.242	0.418	0.435308	0	0	0.0173273	0.242	0.418	0.00578826	0.23	0.400305	0.0380815	0.002	0.00316667	0.131942	0.23	0.400305	0.0469286	0.121397	0.0152545	268
seq.5744.12	Q9BUN1	MENT	MENT	0.0472916	0.216809	0.00843145	584	3.1447e-08	9.02297e-07	0.025761	0.117679	0.00882181	584	0.00363366	0.0323244	0.0449263	0.205965	0.00938668	583	2.15726e-06	8.53274e-05	0.00553821	0.0252991	0.00963656	583	0.56571	0.843106	0.00603222	0.396	0.583759	0.420315	0	0	0.0141486	0.396	0.583759	0.00255754	0.53	0.702558	0.0449263	0	0	0.0538613	0.53	0.702558	0.0379529	0.163316	0.0129421	264
seq.14011.17	P31949	S100A11	S100A11	0.0226969	0.136509	0.00664751	606	0.000682047	0.00934445	0.0166861	0.0998437	0.00682295	606	0.0147454	0.0963887	0.0192613	0.115845	0.00749134	605	0.0103743	0.10681	0.00761307	0.045554	0.00765363	605	0.320279	0.675194	0.00492048	0.304	0.485832	0.446447	0	0	0.0109013	0.304	0.485832	0.00371309	0.326	0.504489	0.0192613	0.014	0.0181708	0.161619	0.326	0.504489	0.00987844	0.0505933	0.0117734	266
seq.5918.5	Q06323	PSME1	PSME1	-0.109342	-0.236983	0.0163297	573	5.12304e-11	2.04951e-09	-0.055686	-0.11982	0.0172257	573	0.00129661	0.01363	-0.106527	-0.230881	0.0183144	572	1.00023e-08	5.60211e-07	-0.00639325	-0.0137563	0.018774	572	0.733577	0.909792	0.00349581	0.724	0.853821	0.435889	0	0	0.00795614	0.724	0.853821	-0.00270994	0.728	0.847742	-0.106527	0	0	0.024808	0.728	0.847742	-0.144797	-0.285555	0.0279142	247
seq.5020.50	P00558	PGK1	PGK1	0.110862	0.403676	0.00902899	609	4.05083e-31	4.72664e-29	0.0551862	0.200004	0.0100898	609	6.59563e-08	2.15776e-06	0.108833	0.396286	0.0101386	608	9.80829e-25	1.22621e-22	0.00458455	0.0166152	0.0103897	608	0.659182	0.882735	0.00606109	0.716	0.851729	0.435917	0	0	0.0137136	0.716	0.851729	0.00199361	0.576	0.743143	0.108833	0	0	0.0179886	0.576	0.741966	0.103746	0.334664	0.0161721	270
seq.15386.7	P15090	FABP4	FABP4_1	-0.125172	-0.119168	0.0413701	592	0.00258859	0.0296608	-0.125534	-0.118898	0.0422387	592	0.00307876	0.0281389	-0.0872707	-0.0830849	0.0463768	591	0.0603576	0.301099	-0.0849822	-0.0804901	0.0473379	591	0.0731283	0.330232	0.00796742	0.072	0.162	0.436467	0	0	0.0179271	0.072	0.162	-0.0384342	0.084	0.184746	-0.0872707	0.066	0.0736444	0.305749	0.084	0.184746	-0.112158	-0.102067	0.0673201	260
seq.16594.44	Q9NVQ4	FAIM	FAIM_2	0.0226307	0.113009	0.00800285	601	0.0048427	0.0495669	0.0153335	0.0761385	0.00822875	601	0.0628923	0.266854	0.0200042	0.0998934	0.0090565	600	0.0275641	0.198117	0.00575794	0.028591	0.00927748	600	0.535074	0.824251	0.00246999	0.56	0.745214	0.452894	0	0	0.00542422	0.56	0.745214	0.0024419	0.558	0.728213	0.0200042	0.03	0.035625	0.10879	0.56	0.728213	0.0102374	0.0437685	0.0143103	263
seq.4337.49	P02741	CRP	CRP	-0.690359	-0.252049	0.107596	613	2.79646e-10	1.01969e-08	-0.459959	-0.167083	0.112035	613	4.58077e-05	0.000811898	-0.612711	-0.2237	0.120949	612	5.39012e-07	2.3294e-05	-0.17318	-0.0629087	0.123576	612	0.161598	0.499371	0.0132306	0.132	0.266336	0.434551	0	0	0.029547	0.132	0.266336	-0.0798648	0.132	0.260196	-0.612711	0	0	0.115316	0.132	0.260948	-0.66677	-0.220774	0.184438	270
seq.16593.3	Q13158	FADD	FADD	0.0439963	0.166673	0.00931332	601	2.88167e-06	6.24599e-05	0.0296271	0.111579	0.0096369	601	0.00220538	0.021504	0.0388908	0.147332	0.0104643	600	0.000220872	0.00529564	0.0114611	0.043164	0.0107155	600	0.285239	0.646265	0.00679459	0.33	0.517706	0.437259	0	0	0.0153013	0.33	0.517706	0.00552252	0.296	0.476386	0.0388908	0	0	0.124344	0.296	0.476386	0.0260482	0.0890456	0.0165598	262
seq.3825.18	P45983	MAPK8	MAPK8	0.0924267	0.475643	0.00553735	604	1.02718e-51	1.89245e-49	0.0427753	0.218818	0.00664017	604	2.41086e-10	1.16403e-08	0.093144	0.479334	0.00625733	603	6.55261e-43	1.23986e-40	-0.00158401	-0.00810301	0.00641697	603	0.805111	0.938498	-0.00935156	0.728	0.85412	0.461594	0	0	-0.0206782	0.728	0.85412	-0.000803708	0.846	0.919227	0.093144	0	0	-0.00870376	0.846	0.919227	0.0835428	0.410589	0.00936743	265
seq.16322.10	Q8WU39	MZB1	MZB1_1	-0.0584279	-0.119007	0.0188749	584	0.00205865	0.024553	-0.0361695	-0.0732927	0.0193449	584	0.0620235	0.264884	-0.0534365	-0.10884	0.0212881	583	0.0123373	0.118808	-0.011031	-0.0223529	0.0217061	583	0.611505	0.862576	0.00249899	0.566	0.750279	0.44929	0	0	0.00553132	0.566	0.750279	-0.00475701	0.646	0.797588	-0.0534365	0.006	0.00847934	0.0817447	0.646	0.799031	-0.0557083	-0.0975122	0.0334011	255
seq.16317.20	P32926	DSG3	DSG3_2	0.0366731	0.118647	0.0122316	572	0.00283353	0.031842	0.0334028	0.107535	0.0125349	572	0.00792147	0.0595143	0.0274617	0.0888461	0.013767	571	0.0465454	0.26216	0.0204614	0.0658719	0.0140855	571	0.146869	0.475026	0.00664482	0.146	0.280517	0.442798	0	0	0.0147846	0.146	0.280517	0.00939733	0.14	0.271275	0.0274617	0.052	0.0591814	0.254953	0.146	0.281307	0.0423442	0.122054	0.0210814	251
seq.3835.11	O60603	TLR2	TLR2	0.0215123	0.134503	0.00536696	604	6.8809e-05	0.0011636	0.0158895	0.0988147	0.00551312	604	0.00409046	0.0353984	0.0182113	0.113864	0.0060589	603	0.0027597	0.0402514	0.00725266	0.0451033	0.00618485	603	0.2414	0.598846	0.00670864	0.248	0.425143	0.447752	0	0	0.0147618	0.248	0.425143	0.00360847	0.258	0.429372	0.0182113	0.004	0.00594783	0.165376	0.258	0.429372	0.00757698	0.0436678	0.00923181	264
seq.3896.5	P18669	PGAM1	PGAM1	0.086777	0.113833	0.0296399	560	0.00355352	0.0388115	0.0901977	0.117371	0.0302488	560	0.00298968	0.0274322	0.0591679	0.0776155	0.0330268	559	0.0737518	0.331048	0.0633078	0.0823799	0.0337147	559	0.0609359	0.30022	0.00851919	0.066	0.150983	0.426808	0	0	0.0195696	0.066	0.150983	0.0265557	0.074	0.16705	0.0591679	0.074	0.0815072	0.309783	0.08	0.17941	0.0922727	0.112438	0.0507259	239
seq.3897.61	Q96GD0	PDXP	PDXP	0.0731466	0.1569	0.0152035	603	1.89834e-06	4.23258e-05	0.0570314	0.121748	0.0156986	603	0.000304136	0.00405572	0.0602974	0.129339	0.0170396	602	0.000433181	0.00947719	0.0289836	0.061873	0.0174542	602	0.0973237	0.385263	0.0116528	0.102	0.220785	0.430372	0	0	0.0263622	0.102	0.220785	0.0122513	0.106	0.219709	0.0602974	0.002	0.00316667	0.16887	0.106	0.221049	0.0576011	0.107453	0.0270357	267
seq.4276.10	P30086	PEBP1	PEBP1	0.115136	0.224879	0.0146868	612	2.01764e-14	1.10355e-12	0.0776062	0.150817	0.0154225	612	6.38911e-07	1.76103e-05	0.101709	0.198654	0.0165111	611	1.31945e-09	8.10306e-08	0.0298232	0.0579574	0.0168666	611	0.0775296	0.341159	0.0188036	0.104	0.223698	0.43017	0	0	0.0418812	0.104	0.223698	0.0138724	0.1	0.21442	0.101709	0	0	0.120023	0.1	0.21442	0.0731517	0.132086	0.0248943	269
seq.15606.19	P08727	KRT19	KRT19	-0.18469	-0.465874	0.0136507	604	1.27568e-36	1.82266e-34	-0.109051	-0.273602	0.0153016	604	2.94088e-12	2.03853e-10	-0.172144	-0.434226	0.0153626	603	1.32541e-26	1.81945e-24	-0.0277807	-0.0697003	0.015707	603	0.0774532	0.341038	0.034549	0.064	0.148393	0.415581	0	0	0.0767534	0.064	0.148393	-0.0125903	0.09	0.196051	-0.172144	0	0	0.0681535	0.09	0.196051	-0.172259	-0.40013	0.0230944	264
seq.4469.78	Q7LFX5	CHST15	CHST15_2	-0.0843569	-0.07942	0.0279237	585	0.00262965	0.029984	-0.0757293	-0.0710601	0.0285337	585	0.00816997	0.0607842	-0.0638474	-0.0601108	0.0312712	584	0.0416272	0.247136	-0.0463033	-0.0434484	0.0318983	584	0.147152	0.475191	0.00637979	0.172	0.320567	0.437556	0	0	0.014371	0.172	0.320567	-0.01962	0.11	0.225946	-0.0638474	0.024	0.029262	0.235062	0.112	0.229365	-0.033246	-0.0291905	0.0466078	260
seq.15402.2	P41134	ID1	ID1_1	0.0156286	0.116667	0.00539507	604	0.00390602	0.0421357	0.00654551	0.0485949	0.0055384	604	0.237734	0.563002	0.0161249	0.120371	0.00609536	603	0.00837121	0.0924398	-0.00109164	-0.0081045	0.00622146	603	0.860774	0.958898	-0.000921359	0.814	0.888	0.45493	0	0	-0.00202939	0.814	0.888	-0.000501903	0.906	0.94756	0.0161249	0.01	0.0134381	-0.0321259	0.904	0.945468	0.0165809	0.109826	0.00922454	265
seq.15542.19	P12532	CKMT1A	CKMT1A	0.134228	0.135942	0.0291851	602	5.17291e-06	0.000109412	0.0875031	0.0883191	0.0299731	602	0.00363832	0.0323247	0.120163	0.121698	0.0329549	601	0.000289118	0.00670236	0.0307994	0.0310866	0.0334999	601	0.358262	0.707683	0.00645448	0.296	0.478638	0.449201	0	0	0.0141653	0.296	0.478638	0.0147654	0.388	0.575688	0.120163	0.002	0.00316667	0.109431	0.388	0.575688	0.15111	0.146788	0.0452628	268
seq.15526.33	P48637	GSS	GSS	0.088876	0.135238	0.0171794	607	3.1275e-07	7.70974e-06	0.0559986	0.0847713	0.0178219	607	0.00175895	0.0176931	0.0807475	0.122869	0.0193236	606	3.36346e-05	0.00102381	0.01818	0.027521	0.0197773	606	0.358339	0.707683	0.00597998	0.42	0.611234	0.439877	0	0	0.0134123	0.42	0.611234	0.00769381	0.368	0.553213	0.0807475	0	0	0.0869934	0.368	0.553213	0.099633	0.134396	0.0306489	267
seq.15524.30	P15259	PGAM2	PGAM2	0.0844101	0.109424	0.027052	583	0.00189606	0.02273	0.0465145	0.0599196	0.0278249	583	0.0951229	0.347213	0.0804342	0.10427	0.0304467	582	0.00846823	0.0930101	0.00888618	0.0114471	0.0311326	582	0.775416	0.929291	0.00110199	0.806	0.886341	0.4454	0	0	0.00246806	0.806	0.886341	0.00420129	0.78	0.871765	0.0804342	0.008	0.0110545	0.0496398	0.78	0.871765	0.135285	0.152774	0.0486033	254
seq.15516.12	P35542	SAA4	SAA4	-0.108671	-0.117119	0.0355671	613	0.00234538	0.0274124	-0.0406601	-0.0435812	0.0365771	613	0.266734	0.599487	-0.114435	-0.123332	0.0400348	612	0.00440287	0.0569555	0.0128641	0.0137883	0.0409029	612	0.753246	0.920569	-0.00161337	0.734	0.856751	0.448887	0	0	-0.00360713	0.734	0.856751	0.00574514	0.762	0.865794	-0.114435	0.008	0.0110545	-0.052858	0.76	0.865794	-0.166201	-0.164657	0.0584581	268
seq.15492.1	Q9NZV1	CRIM1	CRIM1_1	0.017596	0.0964314	0.00541865	604	0.0012296	0.0157953	0.0180048	0.0982356	0.00555848	604	0.00126462	0.013374	0.0120101	0.0658192	0.00611842	603	0.0501117	0.273028	0.0122359	0.0667598	0.00627604	603	0.0516849	0.271046	0.00849477	0.072	0.162	0.44556	0	0	0.0187087	0.072	0.162	0.00618826	0.074	0.16705	0.0120101	0.06	0.0673892	0.340044	0.074	0.168159	0.0107929	0.0529666	0.00977943	267
seq.4959.2	O95994	AGR2	AGR2	0.0683947	0.557274	0.00394045	601	5.27901e-55	1.05595e-52	0.0347752	0.281956	0.00474545	601	7.55884e-13	5.57047e-11	0.0668513	0.544698	0.0044304	600	7.53274e-44	1.46491e-41	0.00346846	0.0281222	0.00454494	600	0.445675	0.770833	0.0183826	0.522	0.707026	0.424997	0	0	0.04146	0.522	0.707026	0.00152818	0.406	0.587112	0.0668513	0	0	0.0223486	0.406	0.587112	0.0691206	0.524699	0.00678733	267
seq.4976.57	P46108	CRK	CRK	0.0729863	0.142588	0.0124329	604	7.17353e-09	2.28281e-07	0.0591233	0.114917	0.01285	604	5.12565e-06	0.000120016	0.0588984	0.115066	0.0138767	603	2.53703e-05	0.000800079	0.0320056	0.0622088	0.0141922	603	0.0244811	0.172253	0.0181711	0.048	0.118957	0.418875	0	0	0.041577	0.048	0.118957	0.0147152	0.024	0.0659277	0.0588984	0	0	0.199898	0.024	0.0664615	0.079414	0.1389	0.0221571	266
seq.15434.5	Q13519	PNOC	PNOC	-0.0462157	-0.271534	0.00662757	604	8.14916e-12	3.6572e-10	-0.0275966	-0.161114	0.006953	604	8.08474e-05	0.00131325	-0.0428189	-0.251576	0.00744999	603	1.43872e-08	7.9311e-07	-0.00760348	-0.0443906	0.00761641	603	0.318533	0.673443	0.00894197	0.402	0.59006	0.436561	0	0	0.0200716	0.402	0.59006	-0.0034584	0.304	0.4845	-0.0428189	0	0	0.074732	0.304	0.485624	-0.0188131	-0.102186	0.0114257	262
seq.4991.12	P78333	GPC5	GPC5	0.0577358	0.0828157	0.0187721	614	0.00219404	0.0259162	0.0463824	0.0661989	0.0192462	614	0.0162478	0.102756	0.0467542	0.0670638	0.0211547	613	0.0274664	0.197628	0.0243288	0.0347231	0.0216254	613	0.261025	0.621412	0.0050055	0.25	0.425373	0.444629	0	0	0.0111324	0.25	0.425373	0.0103761	0.306	0.4845	0.0467542	0.05	0.0571906	0.181622	0.306	0.485624	0.0339781	0.0451879	0.0332661	270
seq.18842.24	P62837	UBE2D2	UBE2D2	0.0775882	0.173546	0.0171993	574	7.82368e-06	0.000160157	0.0622154	0.138355	0.0177571	574	0.000494613	0.00616154	0.0630382	0.141001	0.0192638	573	0.00113073	0.0204026	0.0329258	0.0732209	0.0197531	573	0.0960865	0.382651	0.0110371	0.112	0.236444	0.430855	0	0	0.0249769	0.112	0.236444	0.0134774	0.106	0.219709	0.0630382	0	0	0.176139	0.106	0.221049	0.100182	0.210254	0.0283046	252
seq.18893.26	Q9Y653	ADGRG1	ADGRG1	0.0785788	0.0860905	0.0271785	615	0.00397306	0.0426617	0.05423	0.0591034	0.0278958	615	0.052349	0.236962	0.0687198	0.0752891	0.0306112	614	0.0251285	0.188212	0.0219456	0.0239177	0.0313036	614	0.483534	0.793163	0.00286968	0.462	0.656981	0.445691	0	0	0.00639752	0.462	0.656981	0.0103711	0.514	0.688016	0.0687198	0.02	0.024918	0.131128	0.514	0.688016	0.0712057	0.0712727	0.0481022	270
seq.24955.116	Q9Y6X8	ZHX2	ZHX2	0.0156691	0.0786711	0.00548742	607	0.0044443	0.0464396	0.00765087	0.0382099	0.00563558	607	0.175095	0.486059	0.0155697	0.0781718	0.00621183	606	0.0124557	0.119206	0.000217438	0.00108593	0.00634675	606	0.972681	0.989775	0.000512661	0.91	0.947397	0.456228	0	0	0.00112243	0.91	0.947397	0.000100903	0.94	0.962515	0.0155697	0.012	0.015815	0.00643899	0.938	0.960467	0.0206284	0.0954169	0.00935525	267
seq.22119.18	Q99627	COPS8	COPS8	-0.116619	-0.288308	0.0123413	599	7.54859e-20	5.93794e-18	-0.0513331	-0.126328	0.013359	599	0.000134742	0.00204184	-0.118135	-0.292056	0.0138572	598	1.2471e-16	1.14881e-14	0.00341782	0.00841104	0.0141645	598	0.80941	0.940025	-0.00336396	0.766	0.868896	0.445759	0	0	-0.00760399	0.766	0.868896	0.00146559	0.766	0.866475	-0.118135	0	0	-0.0125618	0.766	0.867457	-0.0967296	-0.230945	0.0189479	265
seq.21140.19	P49069	CAMLG	CAMLG	0.064063	0.257713	0.00954033	598	4.38159e-11	1.78346e-09	0.0450876	0.180629	0.00996401	598	7.28665e-06	0.000164032	0.0555603	0.223508	0.0107183	597	2.98152e-07	1.33805e-05	0.0189879	0.0760693	0.0109779	597	0.0842108	0.356876	0.0158019	0.122	0.253641	0.43081	0	0	0.0353817	0.122	0.253641	0.00869099	0.098	0.210792	0.0555603	0	0	0.135266	0.098	0.210792	0.0687178	0.256487	0.0159643	266
seq.21130.82	Q13572	ITPK1	ITPK1	-0.181462	-0.227479	0.0202469	615	3.77543e-18	2.61701e-16	-0.0965371	-0.120385	0.0216686	615	9.9604e-06	0.000216561	-0.175035	-0.219422	0.0228064	614	6.54251e-14	5.26484e-12	-0.0143058	-0.0178398	0.0233222	614	0.53984	0.828638	0.00888032	0.53	0.71503	0.439815	0	0	0.0197914	0.53	0.71503	-0.0066222	0.536	0.706405	-0.175035	0	0	0.0364543	0.536	0.706405	-0.147261	-0.181807	0.0337501	270
seq.21999.61	P80303	NUCB2	NUCB2	0.0713791	0.181677	0.0143071	611	7.92052e-07	1.84224e-05	0.0499958	0.12669	0.0147619	611	0.000752512	0.00876595	0.0619896	0.157779	0.0161308	610	0.000134319	0.00345724	0.0207161	0.052495	0.016467	610	0.20886	0.561471	0.00902345	0.21	0.378997	0.443496	0	0	0.0199405	0.21	0.378997	0.00951731	0.21	0.374063	0.0619896	0	0	0.133096	0.21	0.375039	0.0608211	0.13629	0.0249953	270
seq.22005.8	Q9P0J1	PDP1	PDP1	-0.0462861	-0.306028	0.00588369	594	1.72586e-14	9.66618e-13	-0.028048	-0.184257	0.00622439	594	7.95261e-06	0.00017675	-0.0426154	-0.281758	0.00659492	593	2.15903e-10	1.41265e-08	-0.00830553	-0.0545618	0.00675203	593	0.219155	0.575293	0.015163	0.166	0.311079	0.426127	0	0	0.0343606	0.166	0.311079	-0.00341095	0.178	0.329951	-0.0426154	0	0	0.0741087	0.178	0.331749	-0.035833	-0.222856	0.00994177	256
seq.22009.1	O75688	PPM1B	PPM1B	0.0513506	0.0896046	0.0140552	610	0.000280964	0.00423007	0.0451543	0.0783822	0.0144173	610	0.00181957	0.0182381	0.0394271	0.0687986	0.0157603	609	0.0126221	0.119415	0.0268078	0.046535	0.0161203	609	0.09683	0.384519	0.0079311	0.13	0.263077	0.436037	0	0	0.0178641	0.13	0.263077	0.0109847	0.074	0.16705	0.0394271	0.02	0.024918	0.217899	0.074	0.168159	0.0461493	0.0739289	0.0240851	268
seq.20965.18	A6NCE7	MAP1LC3B2	MAP1LC3B2	-0.179518	-0.455058	0.00957208	605	3.31053e-62	7.24282e-60	-0.079864	-0.201321	0.0118586	605	3.82632e-11	2.1093e-09	-0.181637	-0.460429	0.0107629	604	1.23157e-52	2.78137e-50	0.00474548	0.0119624	0.0109935	604	0.666142	0.885785	-0.00994959	0.728	0.85412	0.455355	0	0	-0.0223383	0.728	0.85412	0.00209268	0.64	0.797377	-0.181637	0	0	-0.0116555	0.64	0.797377	-0.168286	-0.422459	0.0159445	265
seq.22074.35	Q9NWB1	RBFOX1	RBFOX1	0.0106661	0.131509	0.00323894	606	0.00104857	0.0136705	0.00947127	0.116245	0.00332544	606	0.00454697	0.0384925	0.00813947	0.100356	0.00363923	605	0.0256766	0.190107	0.00565394	0.0693934	0.00372814	605	0.129901	0.446238	0.00711618	0.142	0.27515	0.438678	0	0	0.0159629	0.142	0.27515	0.00235041	0.142	0.2736	0.00813947	0.032	0.0377379	0.224065	0.146	0.281307	0.00287182	0.0334113	0.00528371	268
seq.22088.3	P62324	BTG1	BTG1	0.228122	0.374468	0.0172786	611	3.42014e-35	4.51781e-33	0.113914	0.186042	0.0194909	611	8.27145e-09	3.09671e-07	0.224293	0.368182	0.019468	610	6.32434e-28	9.62537e-26	0.00851858	0.0139124	0.0199048	610	0.668827	0.887154	0.00577011	0.76	0.863522	0.443098	0	0	0.0128548	0.76	0.863522	0.00395506	0.684	0.825143	0.224293	0	0	0.0173279	0.684	0.825143	0.215312	0.329291	0.0293757	269
seq.20936.8	Q17R31	TATDN3	TATDN3	0.0449127	0.181544	0.00931436	604	1.80205e-06	4.03073e-05	0.0393098	0.158253	0.00958957	604	4.71231e-05	0.00082684	0.0345522	0.139665	0.0104754	603	0.0010296	0.0191201	0.022937	0.0923393	0.0107294	603	0.0329366	0.207576	0.0145508	0.04	0.104828	0.436195	0	0	0.0322817	0.04	0.104828	0.0105834	0.018	0.0523915	0.0345522	0.002	0.00316667	0.23448	0.018	0.0523915	0.0153579	0.0558914	0.0164637	269
seq.20922.4	Q8NHR9	PFN4	PFN4	-0.0218725	-0.134452	0.00658178	607	0.000943467	0.0124627	-0.0107736	-0.0658605	0.00678379	607	0.112777	0.383091	-0.0216392	-0.133018	0.00743231	606	0.0037292	0.0504018	-0.000515637	-0.00315217	0.00760744	606	0.945983	0.982907	0.000315429	0.916	0.95075	0.451148	0	0	0.000698681	0.916	0.95075	-0.000233385	0.974	0.981172	-0.0216392	0.002	0.00316667	0.0106702	0.974	0.981172	-0.00952259	-0.0551839	0.0108828	266
seq.21916.82	Q96BN8	OTULIN	OTULIN	0.221628	0.747415	0.00715812	599	2.06319e-126	1.44444e-123	0.108762	0.364656	0.0109436	599	1.20345e-21	2.16034e-19	0.21898	0.738486	0.00806049	598	1.79615e-106	1.39721e-103	0.00590202	0.0197882	0.00824799	598	0.474536	0.789421	0.025721	0.574	0.753582	0.421785	0	0	0.0574763	0.574	0.753582	0.00257969	0.454	0.64028	0.21898	0	0	0.0116433	0.454	0.64028	0.215107	0.681492	0.0133886	263
seq.22371.46	Q9BQ89	FAM110A	FAM110A_1	-0.0618738	-0.101421	0.0209049	597	0.00320067	0.0354644	-0.0312627	-0.0509603	0.0215365	597	0.147133	0.443735	-0.0608888	-0.0998065	0.0236532	596	0.0102866	0.106062	-0.00216348	-0.00352662	0.0242337	596	0.928893	0.976672	0.000652107	0.906	0.944671	0.45385	0	0	0.00143477	0.906	0.944671	-0.000995491	0.966	0.975988	-0.0608888	0.014	0.0181708	0.0160863	0.958	0.972214	-0.0718766	-0.106687	0.0354217	261
seq.22403.13	O60814	H2BC12	H2BC12	-0.163494	-0.126219	0.0500969	612	0.00116153	0.0149482	-0.110749	-0.0850702	0.0514874	612	0.0318678	0.169276	-0.144185	-0.111312	0.0564304	611	0.0108567	0.109974	-0.0429613	-0.0330001	0.0577155	611	0.456942	0.776185	0.00334602	0.482	0.668738	0.44526	0	0	0.0074587	0.482	0.668738	-0.0187303	0.502	0.68264	-0.144185	0.012	0.015815	0.114969	0.502	0.684	-0.189088	-0.132623	0.0842792	269
seq.22466.27	Q5TA89	HES5	HES5	-0.0452861	-0.256278	0.00665506	600	2.45665e-11	1.05515e-09	-0.0221756	-0.124786	0.00699936	600	0.00161168	0.0164241	-0.0445729	-0.252242	0.00746432	599	4.03113e-09	2.35183e-07	-0.00161422	-0.00908348	0.00762705	599	0.832457	0.948727	0.00206331	0.796	0.885437	0.438881	0	0	0.0046793	0.796	0.885437	-0.000701718	0.888	0.935889	-0.0445729	0	0	0.0154991	0.888	0.935889	-0.047853	-0.243453	0.0116273	261
seq.22544.10	O43502	RAD51C	RAD51C	-0.110471	-0.216406	0.0163798	605	3.59796e-11	1.49049e-09	-0.0519745	-0.10132	0.0172344	605	0.00267098	0.0251	-0.110205	-0.215885	0.0184203	604	3.75863e-09	2.21127e-07	-0.000596218	-0.00116227	0.0188313	604	0.974753	0.990025	0.000267344	0.978	0.986655	0.44502	0	0	0.000600386	0.978	0.986655	-0.000257058	0.932	0.960072	-0.110205	0	0	0.00232712	0.932	0.960072	-0.122643	-0.221661	0.0267495	266
seq.22811.5	Q96EY4	TMA16	TMA16	-0.0487956	-0.345849	0.00524389	606	2.4134e-19	1.79747e-17	-0.0334181	-0.235642	0.00557505	606	3.51166e-09	1.37347e-07	-0.0428764	-0.303896	0.00590145	605	1.15139e-12	8.39672e-11	-0.0130602	-0.092092	0.00604033	605	0.0309959	0.201901	0.0279296	0.044	0.111467	0.424088	0	0	0.0617887	0.044	0.111467	-0.00615606	0.032	0.0825962	-0.0428764	0	0	0.125551	0.032	0.0825962	-0.0427802	-0.286793	0.00877375	264
seq.22858.3	Q16659	MAPK6	MAPK6	-0.25887	-0.354229	0.0231751	612	1.70761e-26	1.66042e-24	-0.111237	-0.151476	0.0256143	612	1.64649e-05	0.000336066	-0.265258	-0.36297	0.0261486	611	1.87753e-22	2.05384e-20	0.0141364	0.01925	0.026743	611	0.597273	0.858802	-0.00854557	0.6	0.772881	0.459754	0	0	-0.0189393	0.6	0.772881	0.0063465	0.594	0.756603	-0.265258	0	0	-0.0245123	0.594	0.756603	-0.264221	-0.34278	0.0356655	269
seq.22955.28	P09455	RBP1	RBP1_2	0.0411402	0.0956395	0.0136822	609	0.00274858	0.0310869	0.0274543	0.0633988	0.0140584	609	0.0512922	0.234245	0.0365818	0.0850425	0.015474	608	0.0183883	0.152424	0.0100025	0.0230982	0.0158321	608	0.527765	0.819446	0.0023044	0.62	0.789721	0.452819	0	0	0.00506324	0.62	0.789721	0.00487092	0.502	0.68264	0.0365818	0.026	0.0313651	0.117505	0.506	0.686714	0.0640547	0.135764	0.023164	264
seq.22966.20	O95166	GABARAP	GABARAP_2	0.0548044	0.125848	0.0108445	611	5.73423e-07	1.37015e-05	0.0466656	0.106648	0.0111611	611	3.32555e-05	0.000617565	0.0428734	0.0984508	0.0121932	610	0.00047031	0.0100442	0.026408	0.0603519	0.0124695	610	0.034595	0.214716	0.0143163	0.062	0.145233	0.435706	0	0	0.0318124	0.062	0.145233	0.0117035	0.038	0.0941739	0.0428734	0	0	0.214441	0.038	0.0945164	0.0402817	0.0860471	0.0188672	269
seq.20445.29	Q63HQ0	AP1AR	AP1AR	0.155066	0.126252	0.0350081	614	1.11868e-05	0.000219997	0.144598	0.117143	0.0358632	614	6.22821e-05	0.00105834	0.114112	0.0929083	0.0392938	613	0.00381612	0.0513781	0.0909737	0.0737003	0.0401466	613	0.0237971	0.170341	0.0142001	0.022	0.0634937	0.434107	0	0	0.0316749	0.022	0.0634937	0.0414452	0.022	0.0619259	0.114112	0.004	0.00594783	0.266431	0.022	0.0624398	0.131181	0.0986983	0.0579507	270
seq.21955.36	P46379	BAG6	BAG6	0.0931191	0.161918	0.0161703	604	1.35065e-08	4.18403e-07	0.0670403	0.115996	0.0167784	604	7.24928e-05	0.00120839	0.0798333	0.138817	0.0181191	603	1.24603e-05	0.000421423	0.0299848	0.0518808	0.0185451	603	0.106431	0.40375	0.012787	0.138	0.271241	0.4278	0	0	0.0290226	0.138	0.271241	0.0139338	0.112	0.229365	0.0798333	0	0	0.1486	0.112	0.229365	0.0926885	0.148655	0.0265918	266
seq.21895.36	K9M1U5	IFNL4	IFNL4	-0.0130172	-0.10958	0.00415835	607	0.00182967	0.0221235	-0.0123938	-0.103772	0.00424891	607	0.00366553	0.0324826	-0.00944038	-0.07947	0.00466766	606	0.0435625	0.253282	-0.00799191	-0.0669156	0.00476432	606	0.0939705	0.377498	0.00672851	0.146	0.280517	0.440681	0	0	0.0150388	0.146	0.280517	-0.00377396	0.108	0.222506	-0.00944038	0.042	0.0484452	0.285596	0.11	0.226627	-0.0137253	-0.10883	0.00707238	266
seq.20398.60	O75817	POP7	POP7	-0.109316	-0.318161	0.0107492	603	1.57597e-22	1.36214e-20	-0.07026	-0.203368	0.0115182	603	1.89723e-09	7.72238e-08	-0.0985472	-0.28682	0.012099	602	2.19405e-15	1.87324e-13	-0.0237344	-0.0686992	0.0123421	602	0.0549454	0.281812	0.0279335	0.052	0.126128	0.425756	0	0	0.0615697	0.052	0.126128	-0.010657	0.082	0.181515	-0.0985472	0	0	0.0975882	0.082	0.182104	-0.0834662	-0.222396	0.0183806	262
seq.21849.2	Q9H347	UBQLN3	UBQLN3	0.0503254	0.0908776	0.0167322	608	0.00274106	0.0310869	0.0271692	0.048805	0.017214	608	0.115011	0.38637	0.0481978	0.0870355	0.0187884	607	0.010548	0.10828	0.00480066	0.00862359	0.0192265	607	0.802912	0.937975	0.000956863	0.84	0.907678	0.44125	0	0	0.00216384	0.84	0.907678	0.00230244	0.786	0.875609	0.0481978	0.014	0.0181708	0.0455926	0.786	0.874185	0.10971	0.176774	0.0296602	267
seq.21483.155	P10644	PRKAR1A	PRKAR1A	0.0408802	0.0839174	0.0135889	606	0.0027356	0.0310869	0.0336417	0.0687194	0.0139383	606	0.0160909	0.102318	0.0326773	0.0670787	0.0152708	605	0.0327661	0.217177	0.0183717	0.0375275	0.0156224	605	0.240065	0.59705	0.00457564	0.268	0.446015	0.440183	0	0	0.0102879	0.268	0.446015	0.00787786	0.256	0.428127	0.0326773	0.03	0.035625	0.194251	0.256	0.428127	0.0568273	0.107358	0.0239412	267
seq.21499.17	Q99807	COQ7	COQ7	-0.0130309	-0.108027	0.00370675	612	0.000471458	0.00677758	-0.00997598	-0.0822116	0.00380379	612	0.00894236	0.0653757	-0.0108316	-0.0897946	0.00417771	611	0.00975018	0.102494	-0.00486699	-0.0401087	0.00426823	611	0.254614	0.615842	0.00560279	0.296	0.478638	0.445764	0	0	0.012413	0.296	0.478638	-0.00214558	0.28	0.459281	-0.0108316	0.006	0.00847934	0.165335	0.28	0.459281	-0.00777263	-0.0611267	0.00636504	267
seq.21508.7	Q92185	ST8SIA1	ST8SIA1_1	-0.230729	-0.318633	0.0185813	601	1.1242e-31	1.35699e-29	-0.119511	-0.164321	0.0206962	601	1.23813e-08	4.50121e-07	-0.223811	-0.30908	0.0208768	600	1.18058e-24	1.45005e-22	-0.0155144	-0.0213315	0.0213114	600	0.466905	0.782339	0.012443	0.576	0.754759	0.432987	0	0	0.0279348	0.576	0.754759	-0.00686117	0.512	0.686682	-0.223811	0	0	0.0297442	0.512	0.688016	-0.211702	-0.271319	0.0326799	266
seq.21555.17	P98173	FAM3A	FAM3A	0.0171208	0.111756	0.00605396	599	0.00484004	0.0495669	0.00509358	0.033083	0.0062062	599	0.412129	0.7288	0.0188224	0.122863	0.00682808	598	0.00601845	0.0725219	-0.00375712	-0.0244026	0.00695743	598	0.589388	0.854661	-0.00192745	0.626	0.791468	0.453853	0	0	-0.00426497	0.626	0.791468	-0.00171061	0.61	0.771238	0.0188224	0.002	0.00316667	-0.0999664	0.614	0.774863	0.0118949	0.0708278	0.0101534	262
seq.21392.15	Q9Y5V3	MAGED1	MAGED1	-0.0908455	-0.446046	0.00679542	601	7.14397e-36	9.80685e-34	-0.0431933	-0.210989	0.00770927	601	3.21474e-08	1.10869e-06	-0.0904005	-0.443861	0.00764561	600	3.81894e-29	5.94143e-27	-0.000995247	-0.00486155	0.00781146	600	0.89866	0.969272	0.00150143	0.976	0.986092	0.444901	0	0	0.00336341	0.976	0.986092	-0.000472989	0.878	0.935889	-0.0904005	0	0	0.00520492	0.878	0.935889	-0.100999	-0.462592	0.0113571	262
seq.21655.18	Q96NB1	CEP20	CEP20	-0.0407128	-0.14467	0.0104032	612	0.000101174	0.00166273	-0.0303722	-0.107321	0.0106862	612	0.00462996	0.0390534	-0.0342824	-0.12182	0.0116951	611	0.00350123	0.0482522	-0.0143543	-0.0507213	0.0119439	611	0.229902	0.58452	0.0065839	0.178	0.329951	0.440537	0	0	0.0147251	0.178	0.329951	-0.00542065	0.224	0.392862	-0.0342824	0.002	0.00316667	0.13653	0.224	0.392862	-0.0486743	-0.156725	0.017908	267
seq.10025.1	P09622	DLD	DLD_1	0.109404	0.098245	0.0379584	598	0.00409068	0.0436081	0.0314121	0.0281052	0.0388845	598	0.419509	0.736271	0.120688	0.108377	0.0427555	597	0.00492018	0.0619535	-0.0250082	-0.0223755	0.0435213	597	0.565764	0.843106	-0.0026613	0.542	0.725495	0.453585	0	0	-0.00590188	0.542	0.725495	-0.0114466	0.572	0.739599	0.120688	0	0	-0.104783	0.576	0.741966	0.156897	0.131393	0.0624269	267
seq.21747.114	P61088	UBE2N	UBE2N_1	0.100363	0.117177	0.0185086	608	8.49021e-08	2.30387e-06	0.0658261	0.0764915	0.0192124	608	0.000653297	0.00777846	0.089705	0.104733	0.0208031	607	1.88702e-05	0.000614466	0.0238751	0.0277435	0.0212928	607	0.262613	0.621412	0.00863463	0.232	0.407938	0.436874	0	0	0.0193815	0.232	0.407938	0.0111002	0.302	0.482636	0.089705	0	0	0.110115	0.302	0.483766	0.102127	0.10863	0.0334554	268
seq.21754.5	Q9UGI0	ZRANB1	ZRANB1	-0.0526396	-0.415922	0.00423843	605	1.04573e-31	1.28441e-29	-0.0292288	-0.22985	0.00469328	605	8.85479e-10	3.80321e-08	-0.049892	-0.394213	0.00475167	604	8.39487e-24	1.01332e-21	-0.00618493	-0.048637	0.00484504	604	0.202253	0.55182	0.0210962	0.28	0.464854	0.422243	0	0	0.0475847	0.28	0.464854	-0.00255508	0.19	0.345638	-0.049892	0	0	0.0487174	0.19	0.34656	-0.0520754	-0.360488	0.00753432	268
seq.21238.40	Q96JB5	CDK5RAP3	CDK5RAP3	-0.149515	-0.376361	0.0119583	613	4.12168e-32	5.15284e-30	-0.0724819	-0.181521	0.0133683	613	8.49153e-08	2.72703e-06	-0.148187	-0.373017	0.0134728	612	8.39647e-26	1.13046e-23	-0.00295403	-0.00739797	0.0137629	612	0.830122	0.948275	0.00351594	0.85	0.914151	0.445575	0	0	0.00782901	0.85	0.914151	-0.00135274	0.812	0.895819	-0.148187	0	0	0.00904599	0.812	0.895819	-0.153726	-0.355172	0.0213545	269
seq.21889.2	O75223	GGCT	GGCT	0.0763772	0.199652	0.0125884	605	2.29438e-09	7.50606e-08	0.0587561	0.152827	0.0130713	605	8.33689e-06	0.000184122	0.0634215	0.165785	0.014109	604	8.33695e-06	0.000293302	0.0291172	0.075735	0.0144595	604	0.0444833	0.246383	0.0173089	0.038	0.0999692	0.425355	0	0	0.0391016	0.038	0.0999692	0.0131266	0.034	0.0855	0.0634215	0	0	0.171482	0.034	0.0855	0.0866756	0.195151	0.0220041	267
seq.21234.7	Q8WXK3	ASB13	ASB13	-0.0318338	-0.113617	0.0103934	601	0.0022901	0.026856	-0.0173301	-0.0615	0.0106957	601	0.105695	0.368328	-0.030531	-0.108967	0.0117307	600	0.00947928	0.1004	-0.0028836	-0.0102331	0.012005	600	0.810257	0.940025	0.000877504	0.802	0.886216	0.449866	0	0	0.00194679	0.802	0.886216	-0.00137994	0.848	0.919227	-0.030531	0.018	0.0228	0.0432435	0.848	0.919227	-0.00889766	-0.0281619	0.0179036	262
seq.21861.8	P40306	PSMB10	PSMB10	-0.15589	-0.334654	0.012993	610	6.3312e-30	6.92574e-28	-0.0816882	-0.174441	0.0143788	610	2.07283e-08	7.25593e-07	-0.150875	-0.323887	0.0146163	609	3.953e-23	4.53688e-21	-0.0111992	-0.0239153	0.0149293	609	0.453454	0.773358	0.0128666	0.476	0.665816	0.434277	0	0	0.028775	0.476	0.665816	-0.00471641	0.42	0.6048	-0.150875	0	0	0.0303128	0.42	0.606076	-0.12403	-0.264891	0.0212691	267
seq.21217.20	Q99623	PHB2	PHB2_1	-0.0257029	-0.129343	0.00773685	603	0.000947349	0.0124904	-0.0259158	-0.129775	0.00790851	603	0.0011096	0.0120066	-0.0176768	-0.0889542	0.00875237	602	0.0438613	0.253989	-0.0174008	-0.0871357	0.00894439	602	0.0521871	0.272658	0.00884823	0.06	0.142007	0.45168	0	0	0.0192132	0.06	0.142007	-0.00746974	0.05	0.11875	-0.0176768	0.04	0.0462944	0.297048	0.052	0.123073	-0.00174226	-0.0078782	0.0134678	264
seq.21207.1	Q13057	COASY	COASY	-0.136264	-0.341011	0.0107311	605	6.41667e-33	8.16784e-31	-0.0854359	-0.212524	0.0118385	605	1.60133e-12	1.14397e-10	-0.12381	-0.309844	0.0120007	604	4.28287e-23	4.83619e-21	-0.0280358	-0.0697397	0.0122599	604	0.0225532	0.164094	0.0445446	0.018	0.05472	0.400462	0	0	0.100099	0.018	0.05472	-0.0122254	0.032	0.0825962	-0.12381	0	0	0.0898698	0.032	0.0825962	-0.103141	-0.244317	0.0190064	263
seq.21206.218	O00165	HAX1	HAX1	0.579726	0.727646	0.0180804	613	3.37566e-133	2.95412e-130	0.280057	0.349611	0.0280762	613	8.12281e-22	1.49652e-19	0.575717	0.722614	0.0203798	612	5.1729e-113	4.52693e-110	0.00891104	0.0111242	0.0208524	612	0.669283	0.887154	0.0161818	0.72	0.853518	0.432982	0	0	0.0360266	0.72	0.853518	0.00429691	0.658	0.8037	0.575717	0	0	0.00740828	0.658	0.8037	0.592966	0.707805	0.029427	269
seq.21184.1	Q6QNY1	BLOC1S2	BLOC1S2	0.0236973	0.113472	0.00767049	607	0.00209724	0.0249283	0.0160214	0.0762458	0.00788063	607	0.042486	0.207567	0.0209412	0.100275	0.00866694	606	0.0159773	0.139996	0.00606527	0.0288646	0.00886522	606	0.494133	0.799879	0.0031099	0.472	0.665741	0.450767	0	0	0.00685186	0.472	0.665741	0.00272541	0.448	0.633124	0.0209412	0.014	0.0181708	0.115158	0.448	0.633124	0.0173654	0.0733388	0.013296	264
seq.21876.266	Q9NRD5	PICK1	PICK1	-0.100398	-0.406724	0.00817764	613	3.92194e-31	4.65381e-29	-0.0573056	-0.23093	0.00903844	613	4.45262e-10	2.02421e-08	-0.0945753	-0.383135	0.00919514	612	5.38477e-23	5.98394e-21	-0.0129805	-0.0523087	0.00939889	612	0.167763	0.506254	0.0241039	0.166	0.311079	0.423654	0	0	0.0538325	0.166	0.311079	-0.0057551	0.176	0.329819	-0.0945753	0	0	0.0573615	0.176	0.329819	-0.0806373	-0.301995	0.0139471	269
seq.21167.33	Q8WUK0	PTPMT1	PTPMT1	-0.0955229	-0.536765	0.00575238	607	2.49443e-51	4.47783e-49	-0.0528622	-0.295192	0.00674919	607	2.14684e-14	1.97764e-12	-0.0906501	-0.509384	0.00644061	606	3.91679e-39	6.85536e-37	-0.0109965	-0.0614063	0.00657524	606	0.0949604	0.379896	0.0389773	0.128	0.259798	0.403121	0	0	0.0881644	0.128	0.259798	-0.00476155	0.108	0.222506	-0.0906501	0	0	0.0499053	0.108	0.224535	-0.0912509	-0.486374	0.00956102	262
seq.21157.6	A2RU49	HYKK	HYKK	-0.178842	-0.730596	0.00652239	614	1.08754e-108	5.43845e-106	-0.0950182	-0.386085	0.00917738	614	2.90492e-23	5.81067e-21	-0.172517	-0.704756	0.00732528	613	7.8475e-88	4.22618e-85	-0.0140972	-0.0572807	0.00748966	613	0.0602798	0.298247	0.0743839	0.062	0.145233	0.374757	0	0	0.165614	0.062	0.145233	-0.0065134	0.05	0.11875	-0.172517	0	0	0.0363815	0.05	0.119164	-0.169389	-0.647834	0.0119019	269
seq.20442.12	Q9UKA8	RCAN3	RCAN3	-0.0845107	-0.113346	0.0278825	606	0.00254178	0.0292681	-0.0551845	-0.0736349	0.0286329	606	0.0544078	0.243237	-0.0758402	-0.101717	0.0315466	605	0.0165133	0.143328	-0.0189864	-0.0253344	0.0322512	605	0.556279	0.838422	0.00257757	0.544	0.72675	0.453543	0	0	0.00565107	0.544	0.72675	-0.00851438	0.602	0.763948	-0.0758402	0.006	0.00847934	0.100936	0.604	0.766486	-0.0940971	-0.111787	0.0483713	266
seq.20387.277	Q9BUK0	CHCHD7	CHCHD7	0.453126	0.808734	0.0130404	614	4.15989e-147	4.85389e-144	0.23164	0.411304	0.0210004	614	6.18786e-26	1.73285e-23	0.442306	0.789422	0.0146532	613	2.39645e-123	2.79626e-120	0.0241621	0.0429025	0.014997	613	0.107668	0.40657	0.0842263	0.136	0.269635	0.362432	0	0	0.18857	0.136	0.269635	0.010305	0.106	0.219709	0.442306	0	0	0.0227679	0.106	0.221049	0.41973	0.757548	0.0218603	270
seq.24937.7	Q9UNA1	ARHGAP26	ARHGAP26	-0.0213006	-0.113181	0.00745573	609	0.00442339	0.0463595	-0.0094278	-0.0498386	0.0076607	609	0.218921	0.543113	-0.0216609	-0.115096	0.0084131	608	0.0102691	0.106038	0.000797145	0.00421398	0.00859771	608	0.92616	0.976672	-0.000371787	0.93	0.960906	0.451622	0	0	-0.000823905	0.93	0.960906	0.000354431	0.852	0.922101	-0.0216609	0.01	0.0134381	-0.0166349	0.856	0.924967	-0.0206303	-0.0966984	0.0130664	268
seq.24318.13	Q7Z6J4	FGD2	FGD2	-0.0324395	-0.12852	0.0102313	601	0.00159858	0.0197384	-0.0157467	-0.0620547	0.010527	601	0.13522	0.424494	-0.0322286	-0.127684	0.0115583	600	0.00546573	0.0673902	-0.000464966	-0.00183234	0.0118161	600	0.968624	0.987995	3.59879e-06	0.956	0.975107	0.452999	0	0	7.9443e-06	0.956	0.975107	-0.000214836	0.988	0.992352	-0.0322286	0.006	0.00847934	0.00662186	0.988	0.992352	-0.053069	-0.19039	0.0173616	263
seq.23621.326	Q9Y5L4	TIMM13	TIMM13	-0.100593	-0.23235	0.0136366	611	5.31397e-13	2.61994e-11	-0.0465514	-0.106955	0.0144402	611	0.00133271	0.0139051	-0.101238	-0.233839	0.0153983	610	1.04879e-10	6.99295e-09	0.00142403	0.00327179	0.0157572	610	0.92802	0.976672	-0.00120419	0.934	0.962133	0.452947	0	0	-0.00266564	0.934	0.962133	0.00066809	0.922	0.95533	-0.101238	0	0	-0.00664306	0.922	0.95533	-0.0981831	-0.206567	0.0222988	268
seq.19280.29	P61077	UBE2D3	UBE2D3_1	0.110945	0.116666	0.0337948	614	0.00108572	0.0140762	0.066721	0.0698008	0.034777	614	0.0555061	0.245793	0.10262	0.107911	0.0380509	613	0.00719099	0.0820561	0.0185803	0.0194379	0.0389338	613	0.63337	0.867995	0.00173258	0.652	0.804996	0.445356	0	0	0.00387525	0.652	0.804996	0.00873484	0.68	0.823221	0.10262	0.006	0.00847934	0.0784416	0.68	0.823221	0.145703	0.137093	0.0592317	270
seq.19279.42	P09455	RBP1	RBP1_1	0.0386832	0.107025	0.0126195	606	0.00227085	0.0266749	0.0269762	0.0741432	0.0129727	606	0.0379951	0.191784	0.0337062	0.0932551	0.0142386	605	0.0182349	0.151814	0.0110157	0.0302761	0.0145767	605	0.450122	0.771851	0.00289788	0.51	0.692143	0.447885	0	0	0.00642856	0.51	0.692143	0.00557093	0.476	0.659077	0.0337062	0.018	0.0228	0.141836	0.476	0.659077	0.0732799	0.180728	0.0217635	263
seq.23631.1	Q01415	GALK2	GALK2	-0.0889458	-0.229834	0.0136938	613	1.71427e-10	6.31662e-09	-0.0441494	-0.113522	0.0143555	613	0.00219555	0.021438	-0.0876555	-0.226499	0.0154435	612	2.13142e-08	1.15675e-06	-0.00286001	-0.00735398	0.0157802	612	0.856239	0.956926	0.00133413	0.932	0.96152	0.449035	0	0	0.0029623	0.932	0.96152	-0.00143	0.876	0.935889	-0.0876555	0	0	0.016052	0.876	0.935889	-0.100239	-0.236822	0.0231232	270
seq.19273.3	P00390	GSR	GSR	0.0780548	0.119471	0.0172663	607	7.41441e-06	0.000152671	0.0654883	0.0997563	0.0177964	607	0.000254105	0.00346782	0.0617707	0.0945462	0.0193545	606	0.00148838	0.0249884	0.0366603	0.0558435	0.0198388	606	0.0651025	0.312336	0.011268	0.062	0.145233	0.43007	0	0	0.0255314	0.062	0.145233	0.0168326	0.08	0.178824	0.0617707	0	0	0.214146	0.08	0.17941	0.0733283	0.105365	0.0283655	268
seq.23703.8	Q96HC4	PDLIM5	PDLIM5	0.0924661	0.0901448	0.0314247	611	0.0033796	0.0370856	0.0778985	0.0755569	0.0322082	611	0.0158721	0.101228	0.0728853	0.0710556	0.0352952	610	0.0393432	0.240561	0.0439127	0.0425927	0.0360932	610	0.224209	0.580505	0.00410794	0.334	0.521143	0.439183	0	0	0.00926692	0.334	0.521143	0.0183207	0.214	0.380197	0.0728853	0.062	0.0692941	0.200872	0.22	0.388837	0.106223	0.0928985	0.0564852	269
seq.24179.48	Q96BW5	PTER	PTER	-0.074006	-0.289961	0.00994234	605	3.38601e-13	1.68124e-11	-0.0391991	-0.152635	0.0105289	605	0.000215256	0.00302611	-0.071442	-0.279915	0.0111824	604	3.3412e-10	2.10736e-08	-0.00575626	-0.022414	0.0114636	604	0.615756	0.864511	0.00575763	0.554	0.738667	0.439317	0	0	0.0129363	0.554	0.738667	-0.0026894	0.642	0.797588	-0.071442	0	0	0.0362788	0.642	0.798415	-0.053092	-0.190676	0.0173147	263
seq.24226.30	Q16658	FSCN1	FSCN1	0.0667576	0.0970763	0.0234851	607	0.00462582	0.0478366	0.0718577	0.103901	0.023982	607	0.00284416	0.02643	0.0436878	0.0635291	0.0263762	606	0.0981717	0.380987	0.0513682	0.0742745	0.0269539	606	0.0571518	0.288335	0.00726236	0.082	0.181515	0.439788	0	0	0.0162451	0.082	0.181515	0.0228303	0.072	0.164709	0.0436878	0.112	0.119513	0.34322	0.082	0.182104	0.0485365	0.0680698	0.0400715	266
seq.24304.3	Q9BSW2	CRACR2A	CRACR2A	-0.0258243	-0.29648	0.00323909	607	7.73298e-15	4.43759e-13	-0.0162763	-0.185746	0.00340765	607	2.24001e-06	5.6209e-05	-0.0234163	-0.268834	0.00363712	606	2.46206e-10	1.596e-08	-0.00537906	-0.061386	0.00370831	606	0.147425	0.475681	0.0170602	0.134	0.269576	0.430511	0	0	0.0381174	0.134	0.269576	-0.00248737	0.16	0.303158	-0.0234163	0	0	0.0960241	0.16	0.303158	-0.0228784	-0.238814	0.0056461	264
seq.19233.75	O00244	ATOX1	ATOX1	0.0507813	0.0904431	0.0159213	609	0.00149828	0.0187458	0.0447373	0.0792709	0.0163361	609	0.00635139	0.0499058	0.0389764	0.0694181	0.0178534	608	0.0294078	0.205678	0.0266171	0.0471633	0.0182789	608	0.145864	0.473397	0.00635079	0.186	0.340171	0.434803	0	0	0.0143959	0.186	0.340171	0.0136553	0.12	0.241412	0.0389764	0.03	0.035625	0.259451	0.122	0.244716	0.0614354	0.0993923	0.0276724	268
seq.23593.14	Q8IYB1	MB21D2	MB21D2	-0.0174084	-0.1236	0.00498251	607	0.000510673	0.00728151	-0.0110122	-0.0777788	0.00514368	607	0.0326784	0.172926	-0.0158003	-0.112183	0.00560205	606	0.0049525	0.0621371	-0.00361603	-0.0255399	0.00574755	606	0.529493	0.820673	0.00277446	0.618	0.788642	0.441324	0	0	0.00624739	0.618	0.788642	-0.00174893	0.544	0.714196	-0.0158003	0.008	0.0110545	0.0996583	0.544	0.714196	-0.0188818	-0.125425	0.00844332	265
seq.24413.96	P0C024	NUDT7	NUDT7	-0.136042	-0.562033	0.00681247	609	1.26103e-68	3.0443e-66	-0.0753547	-0.309643	0.00840008	609	3.61388e-18	4.86553e-16	-0.129278	-0.53409	0.00764205	608	6.76266e-53	1.57818e-50	-0.0150925	-0.0620173	0.00779407	608	0.05328	0.276922	0.0553473	0.052	0.126128	0.392767	0	0	0.123512	0.052	0.126128	-0.00690718	0.058	0.134481	-0.129278	0	0	0.050719	0.058	0.134939	-0.113728	-0.456783	0.011367	266
seq.19196.73	Q9BPY8	HOPX	HOPX	0.0896708	0.179771	0.0157699	601	2.02853e-08	6.12145e-07	0.0651521	0.129959	0.0163805	601	7.81573e-05	0.00127846	0.0765975	0.153562	0.0176641	600	1.69931e-05	0.000561174	0.0295853	0.0590141	0.0181073	600	0.102806	0.39527	0.0126931	0.11	0.233665	0.427084	0	0	0.0288625	0.11	0.233665	0.0123028	0.132	0.260196	0.0765975	0	0	0.138389	0.132	0.260948	0.102285	0.191607	0.0257266	265
seq.19194.9	Q8TEA8	DTD1	DTD1	0.0922847	0.119864	0.0202766	611	6.43472e-06	0.000134476	0.0696309	0.0900125	0.0209126	611	0.000922011	0.0104113	0.0773483	0.100464	0.0227808	610	0.00072996	0.0145597	0.0334279	0.0432125	0.0233157	610	0.152167	0.484885	0.00842187	0.2	0.36383	0.436196	0	0	0.0189418	0.2	0.36383	0.0152488	0.148	0.283563	0.0773483	0.002	0.00316667	0.164679	0.148	0.28436	0.0950851	0.112098	0.0354681	270
seq.24428.76	Q8N9F7	GDPD1	GDPD1	-0.0426805	-0.169559	0.0077314	601	5.03599e-08	1.41028e-06	-0.0276495	-0.109216	0.00798821	601	0.000575747	0.00703456	-0.0383131	-0.152209	0.00871839	600	1.31284e-05	0.000441885	-0.00961452	-0.0379774	0.00887509	600	0.279104	0.641498	0.00851799	0.226	0.398412	0.445049	0	0	0.01878	0.226	0.398412	-0.00452168	0.266	0.438419	-0.0383131	0	0	0.105561	0.266	0.438419	-0.0281061	-0.1042	0.0128868	260
seq.19175.18	P49006	MARCKSL1	MARCKSL1	0.0495333	0.0801801	0.0158365	608	0.00184543	0.0222221	0.0421894	0.0679454	0.0162224	608	0.00953005	0.0685713	0.038754	0.0627316	0.0178023	607	0.0298721	0.207319	0.0240578	0.0387447	0.0181915	607	0.186509	0.530288	0.00515007	0.24	0.415595	0.440792	0	0	0.0115487	0.24	0.415595	0.0116561	0.19	0.345638	0.038754	0.026	0.0313651	0.231225	0.192	0.349277	0.0490088	0.0756666	0.0258128	267
seq.24497.8	Q8N9V2	TRIML1	TRIML1	-0.044081	-0.307785	0.00551807	594	7.12007e-15	4.15397e-13	-0.0246325	-0.170979	0.00587013	594	3.12862e-05	0.000588803	-0.0417192	-0.291294	0.00617954	593	3.50059e-11	2.4265e-09	-0.00538704	-0.0373924	0.00633872	593	0.395745	0.737671	0.0095857	0.426	0.617339	0.427697	0	0	0.0219211	0.426	0.617339	-0.00250915	0.386	0.573965	-0.0417192	0	0	0.0567318	0.386	0.573965	-0.0334379	-0.21922	0.00940936	259
seq.24902.84	Q9NQX3	GPHN	GPHN	0.0796359	0.0912672	0.0260761	605	0.00235757	0.027509	0.0365886	0.041766	0.0267333	605	0.171616	0.481172	0.0801193	0.0918212	0.0294136	604	0.00663854	0.0770753	-0.00106785	-0.00121895	0.0299714	604	0.97159	0.989473	-0.000136133	0.964	0.976853	0.452025	0	0	-0.000301252	0.964	0.976853	-0.000512918	0.948	0.966367	0.0801193	0.012	0.015815	-0.00644317	0.946	0.965767	0.111346	0.116749	0.0450023	269
seq.18928.10	Q8WXG8	S100Z	S100Z	-0.0123053	-0.126616	0.00391632	606	0.00175948	0.0215077	-0.005398	-0.0552163	0.00402888	606	0.180804	0.492708	-0.0125245	-0.128871	0.00441372	605	0.00469748	0.0597947	0.000487095	0.00498251	0.00451071	605	0.914042	0.974039	-0.000233729	0.966	0.977432	0.449336	0	0	-0.000520437	0.966	0.977432	0.000228002	1	1	-0.0125245	0.004	0.00594783	-0.0185421	1	1	-0.0207468	-0.187938	0.00679465	264
seq.18925.24	P28066	PSMA5	PSMA5	0.0591532	0.117945	0.0188067	592	0.00174227	0.0213618	0.0558093	0.110688	0.0192928	592	0.0039592	0.0345185	0.0434932	0.0867207	0.0209933	591	0.0387206	0.239721	0.0358873	0.0711762	0.0215086	591	0.0957439	0.382332	0.00788325	0.1	0.21853	0.428567	0	0	0.0180622	0.1	0.21853	0.015449	0.104	0.218209	0.0434932	0.056	0.0632079	0.262104	0.106	0.221049	0.0334339	0.0600407	0.0330526	260
seq.23601.43	Q8WYK0	ACOT12	ACOT12	-0.052844	-0.214897	0.00780764	603	3.09465e-11	1.28962e-09	-0.0335453	-0.135501	0.0081506	603	4.39776e-05	0.000790683	-0.0477677	-0.194253	0.00875944	602	7.22632e-08	3.58805e-06	-0.0114036	-0.0460629	0.00893845	602	0.202522	0.55234	0.0132569	0.212	0.3816	0.431822	0	0	0.0297854	0.212	0.3816	-0.00495155	0.23	0.400305	-0.0477677	0	0	0.093923	0.23	0.400305	-0.0527526	-0.198341	0.0132512	260
seq.19332.1	Q9Y3A3	MOB4	MOB4	-0.238722	-0.545265	0.011772	612	2.50761e-70	6.26991e-68	-0.119444	-0.271296	0.0147977	612	3.67987e-15	3.78864e-13	-0.23431	-0.535188	0.0132425	611	7.16727e-57	1.79207e-54	-0.00986478	-0.022406	0.0135417	611	0.466602	0.782251	0.0189536	0.486	0.67021	0.427356	0	0	0.0424673	0.486	0.67021	-0.00466858	0.512	0.686682	-0.23431	0	0	0.0195356	0.512	0.688016	-0.228752	-0.495795	0.0204487	267
seq.22974.25	Q16778	H2BC21	H2BC21_2	-0.174275	-0.120061	0.0554709	614	0.00176031	0.0215077	-0.109548	-0.0750934	0.0569879	614	0.0550297	0.244414	-0.158594	-0.109258	0.062561	613	0.0114914	0.113631	-0.0347407	-0.0238142	0.063953	613	0.587174	0.854384	0.00229241	0.6	0.772881	0.448211	0	0	0.00508855	0.6	0.772881	-0.0150412	0.568	0.735818	-0.158594	0.006	0.00847934	0.0866255	0.566	0.733227	-0.218604	-0.136953	0.0928987	270
seq.19768.13	P04080	CSTB	CSTB	0.0393786	0.091791	0.0129796	607	0.00251743	0.0290355	0.0445715	0.103434	0.0132411	607	0.000810384	0.00933141	0.024504	0.0571186	0.0145694	606	0.0931058	0.373897	0.0330572	0.0767137	0.0148885	606	0.0267665	0.183898	0.00932803	0.032	0.0865138	0.439174	0	0	0.0207982	0.032	0.0865138	0.014422	0.022	0.0619259	0.024504	0.074	0.0815072	0.370498	0.024	0.0664615	0.0296001	0.0602736	0.0223757	269
seq.20215.45	P06756	ITGAV	ITGAV_5	-0.0228381	-0.131146	0.00660198	605	0.000579699	0.00813321	-0.0223519	-0.127591	0.00677988	605	0.00103521	0.0113597	-0.0162299	-0.0931992	0.00743264	604	0.0293755	0.205678	-0.0146393	-0.0835653	0.00762612	604	0.0553767	0.283401	0.00935467	0.054	0.130516	0.442578	0	0	0.0206993	0.054	0.130516	-0.00638368	0.046	0.11118	-0.0162299	0.036	0.0420205	0.282294	0.05	0.119164	-0.0107704	-0.0528928	0.0122609	264
seq.22989.24	O14910	LIN7A	LIN7A_2	0.0354104	0.170433	0.00815344	589	1.65486e-05	0.000314829	0.0250529	0.119875	0.00842887	589	0.00307674	0.0281389	0.0306493	0.147518	0.00917241	588	0.000886229	0.0171395	0.010646	0.0509395	0.00940373	588	0.258053	0.619769	0.00713196	0.216	0.385755	0.438424	0	0	0.0160069	0.216	0.385755	0.00476739	0.27	0.443942	0.0306493	0	0	0.134609	0.27	0.443942	0.0312176	0.129765	0.0145855	257
seq.23261.27	Q9BV19	C1orf50	C1orf50	0.0216981	0.120518	0.00693787	608	0.00184735	0.0222221	0.0124937	0.0690002	0.00713336	608	0.080374	0.311227	0.0203906	0.113256	0.00781789	607	0.00932594	0.0993773	0.00290827	0.0160618	0.00799437	607	0.716142	0.905492	0.00177204	0.716	0.851729	0.446835	0	0	0.0039501	0.716	0.851729	0.00148972	0.73	0.847742	0.0203906	0.006	0.00847934	0.0680847	0.73	0.847742	0.0447455	0.217863	0.0124906	265
seq.20165.4	Q14117	DPYS	DPYS	-0.0736812	-0.242399	0.0120023	608	1.49966e-09	5.07205e-08	-0.0450218	-0.147362	0.0124833	608	0.000335756	0.00441018	-0.0677846	-0.223001	0.0135461	607	7.36593e-07	3.10656e-05	-0.0129774	-0.0424766	0.0138171	607	0.347989	0.70028	0.00760394	0.38	0.566275	0.445873	0	0	0.0167681	0.38	0.566275	-0.00632992	0.386	0.573965	-0.0677846	0	0	0.0854073	0.386	0.573965	-0.0385568	-0.108514	0.0219681	267
seq.23284.5	P61968	LMO4	LMO4	-0.486482	-0.698014	0.0157962	614	1.20894e-126	9.40418e-124	-0.261737	-0.373615	0.0234828	614	2.10819e-26	6.41715e-24	-0.467436	-0.670687	0.0177178	613	4.53979e-103	3.17831e-100	-0.0423788	-0.0604934	0.0181049	613	0.0195656	0.14889	0.103998	0.024	0.0686862	0.344755	0	0	0.231749	0.024	0.0686862	-0.0192382	0.026	0.0700157	-0.467436	0	0	0.0395299	0.026	0.0714217	-0.436551	-0.616309	0.0273783	270
seq.23320.11	Q9H7P6	MVB12B	MVB12B	0.063835	0.0992783	0.0153256	606	3.5622e-05	0.000636199	0.0521979	0.0808102	0.0157293	606	0.000959251	0.0107365	0.0511645	0.0795726	0.017196	605	0.00304311	0.0433024	0.0283816	0.0439389	0.017559	605	0.106539	0.40375	0.00896996	0.126	0.258811	0.435403	0	0	0.0201856	0.126	0.258811	0.0137959	0.12	0.241412	0.0511645	0.002	0.00316667	0.212375	0.12	0.242124	0.0808245	0.114389	0.0271353	268
seq.20093.9	P19320	VCAM1	VCAM1_1	-0.0740466	-0.107432	0.0223612	612	0.000982964	0.0129113	-0.0443227	-0.0639946	0.023009	612	0.0545273	0.243616	-0.0686711	-0.0996327	0.0252181	611	0.0066522	0.077106	-0.0119223	-0.0172138	0.0257972	611	0.644135	0.872767	0.0023014	0.652	0.804996	0.447799	0	0	0.00511308	0.652	0.804996	-0.00481143	0.664	0.809583	-0.0686711	0.002	0.00316667	0.0654772	0.664	0.809583	-0.0914811	-0.120746	0.0378041	269
seq.20054.28	P21399	ACO1	ACO1	0.0450768	0.0690666	0.0156859	613	0.00419724	0.0445848	0.0323468	0.0493009	0.0160899	613	0.044829	0.2153	0.038704	0.0593022	0.0176523	612	0.0287138	0.202709	0.0142197	0.0216728	0.0180454	612	0.431004	0.761408	0.0028845	0.48	0.668738	0.44366	0	0	0.0064596	0.48	0.668738	0.00676473	0.458	0.643269	0.038704	0.028	0.0335412	0.148778	0.456	0.641778	0.0165364	0.0227164	0.0287024	269
seq.23364.3	Q9HA47	UCK1	UCK1	-0.0414549	-0.221091	0.00718636	608	1.2737e-08	3.9632e-07	-0.0268845	-0.142662	0.00747474	608	0.00034845	0.00456836	-0.0371899	-0.198344	0.00805993	607	4.81733e-06	0.000178445	-0.00962951	-0.0510988	0.00824934	607	0.243545	0.601431	0.00959597	0.25	0.425373	0.432128	0	0	0.0217239	0.25	0.425373	-0.00431993	0.25	0.421182	-0.0371899	0	0	0.10407	0.25	0.423267	-0.0302877	-0.154491	0.0115776	268
seq.19630.2	O76070	SNCG	SNCG	0.0542342	0.0768412	0.017032	615	0.00152465	0.0189931	0.0311293	0.0438746	0.0175153	615	0.0760195	0.300685	0.0510168	0.0722827	0.0191889	614	0.00804957	0.090024	0.00716171	0.0100939	0.0196229	614	0.715262	0.905251	0.000971287	0.812	0.888	0.447364	0	0	0.00216643	0.812	0.888	0.00330363	0.738	0.852689	0.0510168	0.004	0.00594783	0.0608174	0.738	0.852689	0.0550712	0.074879	0.0283361	270
seq.19356.20	Q6ZVM7	TOM1L2	TOM1L2	0.0198858	0.113752	0.00692176	604	0.0042095	0.0445851	0.0226063	0.128674	0.00707933	604	0.00147984	0.0152134	0.0123638	0.0707242	0.00776773	603	0.111978	0.403722	0.0167958	0.0956011	0.00795715	603	0.0352027	0.216758	0.00887149	0.036	0.0961875	0.437703	0	0	0.0198656	0.036	0.0961875	0.00683965	0.026	0.0700157	0.0123638	0.142	0.149198	0.356167	0.03	0.0795349	0.0204169	0.104031	0.0120985	266
seq.23374.42	Q96P71	NECAB3	NECAB3	-0.0981428	-0.371412	0.00938532	606	1.21498e-23	1.10468e-21	-0.0597221	-0.22494	0.0101176	606	5.95155e-09	2.2645e-07	-0.090343	-0.341895	0.0105584	605	9.57241e-17	9.05627e-15	-0.0172885	-0.0651161	0.0107731	605	0.109062	0.409314	0.0221939	0.124	0.256242	0.427571	0	0	0.0493455	0.124	0.256242	-0.00724364	0.094	0.202826	-0.090343	0	0	0.0742278	0.094	0.203468	-0.067895	-0.226547	0.0166281	267
seq.23385.18	Q8WTX7	CASTOR1	CASTOR1	0.0195708	0.116517	0.00679085	606	0.00409235	0.0436081	0.0112847	0.0668448	0.00696393	606	0.105657	0.368328	0.0183715	0.109377	0.00765268	605	0.0166665	0.143428	0.00266256	0.0157717	0.00781136	605	0.73333	0.909792	0.00106508	0.788	0.882147	0.448344	0	0	0.00236995	0.788	0.882147	0.00119401	0.754	0.860995	0.0183715	0.014	0.0181708	0.0610263	0.754	0.860995	0.0237232	0.130915	0.0111214	267
seq.19587.12	P52294	KPNA1	KPNA1	-0.0383806	-0.257673	0.00614308	548	8.36528e-10	2.89927e-08	-0.0295094	-0.196249	0.00636708	548	4.47244e-06	0.000106502	-0.03182	-0.213627	0.0069235	547	5.35427e-06	0.000195236	-0.0143702	-0.0955672	0.00706786	547	0.0425176	0.239473	0.0199343	0.044	0.111467	0.437069	0	0	0.0436196	0.044	0.111467	-0.00649646	0.042	0.102968	-0.03182	0	0	0.169547	0.042	0.102968	-0.0291375	-0.18071	0.0106274	229
seq.23414.12	Q8TF39	ZNF483	ZNF483	-0.123298	-0.425968	0.00867963	598	1.13028e-39	1.72023e-37	-0.0629859	-0.216189	0.00989176	598	3.83077e-10	1.77611e-08	-0.119877	-0.414146	0.00973888	597	3.44863e-31	5.48725e-29	-0.00769297	-0.0264048	0.00991716	597	0.43822	0.765144	0.0158444	0.496	0.678528	0.428092	0	0	0.0356906	0.496	0.678528	-0.00315118	0.48	0.663273	-0.119877	0	0	0.0256136	0.48	0.663273	-0.113895	-0.362496	0.0156068	255
seq.19555.1	P61956	SUMO2	SUMO2	0.0355142	0.153287	0.00904611	590	9.65988e-05	0.00159127	0.0333828	0.143401	0.00928629	590	0.000351732	0.00459417	0.0261805	0.113001	0.0100838	589	0.00965838	0.101682	0.021398	0.0919186	0.0103302	589	0.038756	0.227482	0.0114332	0.036	0.0961875	0.4241	0	0	0.0262511	0.036	0.0961875	0.00909863	0.048	0.114797	0.0261805	0.006	0.00847934	0.257904	0.048	0.1152	0.0370861	0.140549	0.0159207	262
seq.19523.215	Q99497	PARK7	PARK7_1	0.0583094	0.0878227	0.0205256	614	0.00464916	0.0480071	0.0224455	0.0336325	0.0211045	614	0.287956	0.622023	0.0611012	0.0920276	0.0231187	613	0.00842928	0.0929345	-0.00622087	-0.00932141	0.0236378	613	0.792504	0.935721	-0.00175536	0.676	0.827163	0.449952	0	0	-0.00391649	0.676	0.827163	-0.00266322	0.792	0.879429	0.0611012	0.012	0.015815	-0.0455734	0.79	0.877208	0.100552	0.137571	0.0355102	270
seq.19491.11	Q92506	HSD17B8	HSD17B8	-0.177524	-0.20699	0.0215323	611	1.01658e-15	6.35455e-14	-0.0676805	-0.0785414	0.0229859	611	0.00335845	0.0302996	-0.186306	-0.21723	0.0242427	610	6.13641e-14	4.99546e-12	0.0195153	0.022647	0.0247232	610	0.430213	0.761408	-0.00861857	0.428	0.61762	0.457401	0	0	-0.0192043	0.428	0.61762	0.00782514	0.432	0.618176	-0.186306	0	0	-0.043843	0.432	0.618176	-0.157349	-0.168814	0.0352454	270
seq.19392.6	O94760	DDAH1	DDAH1	0.111544	0.155794	0.0197553	611	2.51319e-08	7.36187e-07	0.0763467	0.106114	0.0205063	611	0.000214999	0.00302611	0.0978753	0.136703	0.0221816	610	1.20843e-05	0.00041069	0.0306801	0.0426424	0.0226998	610	0.177018	0.518319	0.0102976	0.184	0.338323	0.433738	0	0	0.0231909	0.184	0.338323	0.0133479	0.178	0.329951	0.0978753	0	0	0.12001	0.178	0.331749	0.0903247	0.115925	0.0339432	270
seq.23518.7	Q6UXP7	FAM151B	FAM151B	0.0120421	0.120135	0.00403002	607	0.00292065	0.032716	0.00419962	0.04167	0.00415743	607	0.312827	0.647017	0.0128447	0.128142	0.00453144	606	0.0047415	0.0602454	-0.00180406	-0.0179004	0.00464459	606	0.69784	0.899211	-0.00129066	0.79	0.882941	0.445401	0	0	-0.00290616	0.79	0.882941	-0.000792962	0.668	0.811567	0.0128447	0.006	0.00847934	-0.0657963	0.668	0.811567	0.00386852	0.0360411	0.00670718	265
seq.5934.1	P02794	FTH1	FTH1_2	0.113904	0.156913	0.0249198	614	5.87611e-06	0.00012317	0.0905372	0.124083	0.0256439	614	0.000445749	0.00565342	0.092803	0.127845	0.0280045	613	0.000974376	0.0183376	0.0470287	0.0644535	0.0286263	613	0.100927	0.392552	0.0107766	0.082	0.181515	0.436327	0	0	0.024103	0.082	0.181515	0.0205893	0.088	0.192307	0.092803	0	0	0.181576	0.088	0.192307	0.0461244	0.0567747	0.0448223	270
seq.21492.19	Q15846	CLUL1	CLUL1	-0.369298	-0.345118	0.0374405	604	2.22724e-21	1.83446e-19	-0.242966	-0.225951	0.0399705	604	2.14858e-09	8.69494e-08	-0.329223	-0.307667	0.0419606	603	1.96371e-14	1.63666e-12	-0.0896215	-0.0833453	0.0428256	603	0.0367926	0.222248	0.0301887	0.042	0.108408	0.414229	0	0	0.0679286	0.042	0.108408	-0.0447372	0.04	0.0984173	-0.329223	0	0	0.119631	0.04	0.0991304	-0.204958	-0.193221	0.059286	267
seq.11286.78	Q9BQE4	SELENOS	SELENOS	-0.598759	-0.458696	0.0376951	614	7.51337e-48	1.28295e-45	-0.355728	-0.271057	0.0434589	614	1.5718e-15	1.71941e-13	-0.556158	-0.426061	0.0422914	613	5.68016e-35	9.46828e-33	-0.0949192	-0.0723264	0.0432299	613	0.0284885	0.190807	0.0471549	0.048	0.118957	0.400918	0	0	0.105239	0.048	0.118957	-0.0409425	0.034	0.0855	-0.556158	0	0	0.0685689	0.034	0.0855	-0.489137	-0.340691	0.0678143	269
seq.9039.47	Q5JTV8	TOR1AIP1	TOR1AIP1_2	-0.0993195	-0.302808	0.0130072	549	1.00286e-13	5.31894e-12	-0.0587302	-0.177593	0.0137363	549	2.24861e-05	0.000437292	-0.0922289	-0.281191	0.014604	548	5.57775e-10	3.45574e-08	-0.0159095	-0.0481082	0.0149057	548	0.286289	0.646454	0.0128343	0.24	0.415595	0.432319	0	0	0.0288311	0.24	0.415595	-0.00631783	0.266	0.438419	-0.0922289	0	0	0.06411	0.266	0.438419	-0.0679996	-0.20238	0.0215377	234
seq.9199.6	P60604	UBE2G2	UBE2G2	-0.0231621	-0.186768	0.00484062	606	2.15093e-06	4.7654e-05	-0.0168166	-0.134879	0.00500014	606	0.000818942	0.00939904	-0.0198169	-0.159794	0.00548157	605	0.000325124	0.0074143	-0.00728125	-0.0584	0.00560981	605	0.1948	0.540824	0.00864932	0.238	0.415286	0.450027	0	0	0.0188571	0.238	0.415286	-0.00353933	0.226	0.395355	-0.0198169	0.002	0.00316667	0.151537	0.226	0.395355	-0.0279946	-0.195283	0.00862781	265
seq.9171.11	P50461	CSRP3	CSRP3	0.0863703	0.101726	0.0244533	612	0.000443381	0.00640023	0.0659395	0.0772774	0.0252002	612	0.00909953	0.0661611	0.0720414	0.0848493	0.0274773	611	0.00896316	0.0966888	0.0322013	0.0377382	0.0281886	611	0.253755	0.615145	0.00568147	0.262	0.438161	0.43767	0	0	0.0128148	0.262	0.438161	0.0132563	0.2	0.36095	0.0720414	0.012	0.015815	0.155412	0.2	0.36095	0.0695976	0.0789566	0.0395207	270
seq.9094.5	Q8WTT0	CLEC4C	CLEC4C	-0.0420861	-0.165276	0.00943714	594	9.8201e-06	0.000198128	-0.033721	-0.131678	0.00973535	594	0.000571011	0.00700114	-0.034194	-0.134283	0.010588	593	0.00130861	0.0227335	-0.0177446	-0.0692914	0.0108521	593	0.102554	0.39527	0.0104471	0.118	0.246073	0.433915	0	0	0.0235103	0.118	0.246073	-0.00787991	0.074	0.16705	-0.034194	0	0	0.187287	0.074	0.168159	-0.0288698	-0.105006	0.0161465	260
seq.11391.69	Q03426	MVK	MVK	-0.0818404	-0.477246	0.0060704	603	2.13372e-36	2.98763e-34	-0.051394	-0.297932	0.00676444	603	1.15669e-13	9.52706e-12	-0.0744061	-0.433894	0.0067974	602	1.47803e-25	1.9524e-23	-0.0166401	-0.0964631	0.00695023	602	0.0169624	0.135101	0.0452134	0.022	0.0634937	0.399902	0	0	0.101577	0.022	0.0634937	-0.00790953	0.018	0.0523915	-0.0744061	0	0	0.0960878	0.018	0.0523915	-0.0686019	-0.380398	0.0103069	261
seq.7784.1	P01042	KNG1	KNG1_4	-0.0982482	-0.114185	0.0313246	607	0.00179276	0.0217902	-0.0436752	-0.0505422	0.0321416	607	0.174703	0.486059	-0.099608	-0.115766	0.0353036	606	0.00493712	0.0620552	0.00301491	0.00348895	0.0359891	606	0.933265	0.978852	3.8322e-05	0.988	0.993812	0.450464	0	0	8.5065e-05	0.988	0.993812	0.00130548	0.946	0.965767	-0.099608	0.002	0.00316667	-0.0132802	0.946	0.965767	-0.0821073	-0.0961423	0.0478483	269
seq.11401.181	Q9NTX7	RNF146	RNF146	0.0185601	0.182543	0.00389921	608	2.42226e-06	5.28644e-05	0.0144019	0.140829	0.00402187	608	0.000369777	0.00479409	0.0153306	0.15078	0.00438217	607	0.000502305	0.0105923	0.00720665	0.0704704	0.00448464	607	0.108582	0.408701	0.010258	0.108	0.23085	0.436485	0	0	0.0229617	0.108	0.23085	0.00340935	0.128	0.255254	0.0153306	0	0	0.18193	0.128	0.255254	0.0202218	0.174078	0.006746	266
seq.9013.60	O95631	NTN1	NTN1_2	0.0565153	0.10082	0.0191716	608	0.00332254	0.0366317	0.0649501	0.115235	0.0195765	608	0.000961603	0.0107365	0.0346388	0.0617938	0.0215238	607	0.108064	0.397979	0.0486471	0.0863102	0.0220196	607	0.027529	0.187516	0.0089309	0.042	0.108408	0.440174	0	0	0.019886	0.042	0.108408	0.0217444	0.028	0.0745214	0.0346388	0.084	0.091345	0.385654	0.03	0.0795349	0.0282054	0.0443247	0.0346391	266
seq.7104.71	Q86V35	CABP7	CABP7	-0.180196	-0.640135	0.00855744	611	2.00622e-74	5.20206e-72	-0.09988	-0.352785	0.0107465	611	2.58583e-19	3.77155e-17	-0.171254	-0.608368	0.00959462	610	1.20238e-57	3.11774e-55	-0.019995	-0.0706242	0.00979899	610	0.0417289	0.236745	0.0583498	0.066	0.150983	0.387409	0	0	0.1309	0.066	0.150983	-0.00834207	0.054	0.126493	-0.171254	0	0	0.0464491	0.054	0.126493	-0.166032	-0.555189	0.014998	266
seq.12796.44	O95989	NUDT3	NUDT3	0.0604162	0.154144	0.0147376	592	4.7199e-05	0.00082404	0.0548239	0.138994	0.0151646	592	0.000325618	0.00430123	0.0454045	0.115843	0.0165879	591	0.00638281	0.075356	0.0332581	0.084319	0.017016	591	0.0511113	0.269665	0.0111237	0.064	0.148393	0.439462	0	0	0.0246872	0.064	0.148393	0.0149857	0.054	0.126493	0.0454045	0.01	0.0134381	0.248147	0.054	0.126493	0.0664386	0.147967	0.0265948	259
seq.12754.14	Q9Y534	CSDC2	CSDC2	0.0464283	0.342492	0.0049381	605	1.08899e-19	8.37803e-18	0.0261383	0.191927	0.00530143	605	1.06115e-06	2.81407e-05	0.0438709	0.323627	0.00554267	604	1.18642e-14	1.00073e-12	0.00575892	0.0422863	0.00566881	604	0.310086	0.667767	0.013892	0.296	0.478638	0.429426	0	0	0.0313364	0.296	0.478638	0.00291722	0.29	0.468936	0.0438709	0	0	0.0623497	0.29	0.468936	0.0588925	0.399787	0.00833984	268
seq.7898.29	Q8TC05	MDM1	MDM1	0.0341622	0.107788	0.0101829	611	0.000843221	0.0112875	0.0219911	0.0690076	0.0104678	611	0.0360646	0.18538	0.0307659	0.0970718	0.0114626	610	0.00747184	0.0846445	0.00757522	0.0237709	0.0117184	610	0.518239	0.813421	0.00274675	0.57	0.752664	0.44455	0	0	0.00614077	0.57	0.752664	0.00340639	0.486	0.667518	0.0307659	0.008	0.0110545	0.0996827	0.486	0.667518	0.0265165	0.0732793	0.0187611	268
seq.11493.169	Q96FJ2	DYNLL2	DYNLL2	0.050659	0.0835336	0.0162558	603	0.00191805	0.0229543	0.034099	0.0560023	0.0166379	603	0.0408473	0.201958	0.044732	0.0737602	0.0183188	602	0.0148986	0.134761	0.0131194	0.0215465	0.0186648	602	0.482395	0.793163	0.00291031	0.474	0.665741	0.448273	0	0	0.0064504	0.474	0.665741	0.00548079	0.488	0.668922	0.044732	0.016	0.0204944	0.109151	0.49	0.671663	0.060756	0.0900447	0.0282584	267
seq.8963.8	Q9UEU0	VTI1B	VTI1B	0.084855	0.147909	0.0150044	609	2.39359e-08	7.07068e-07	0.0532521	0.0923478	0.0155982	609	0.000682694	0.00805112	0.0772139	0.13459	0.0168814	608	5.80378e-06	0.000209445	0.0170578	0.029581	0.0172689	608	0.323656	0.678603	0.00726142	0.37	0.560458	0.439506	0	0	0.0162532	0.37	0.560458	0.00747321	0.318	0.497739	0.0772139	0	0	0.0882449	0.318	0.497739	0.102377	0.163923	0.0256832	268
seq.11607.15	O95696	BRD1	BRD1	-0.0160757	-0.13713	0.00467736	610	0.000628392	0.00872892	-0.0118619	-0.100674	0.00481006	610	0.0139348	0.0927352	-0.0136267	-0.116239	0.00526139	609	0.00982888	0.103012	-0.00547405	-0.0464593	0.00538566	609	0.309837	0.667767	0.00504973	0.32	0.504332	0.441157	0	0	0.011317	0.32	0.504332	-0.00237654	0.35	0.529646	-0.0136267	0.008	0.0110545	0.148504	0.35	0.53082	-0.0244008	-0.198409	0.00752478	268
seq.7758.217	Q9Y6U7	RNF215	RNF215_1	0.0646746	0.52802	0.00399448	582	5.97428e-49	1.04565e-46	0.0300585	0.244166	0.00478342	582	6.47464e-10	2.81546e-08	0.0649628	0.530373	0.00450239	581	1.47971e-40	2.72617e-38	-0.000643852	-0.00523002	0.00462624	581	0.889361	0.966836	-0.00602841	0.814	0.888	0.453166	0	0	-0.0134822	0.814	0.888	-0.000266535	0.938	0.961907	0.0649628	0	0	-0.00411979	0.938	0.960467	0.0660904	0.49902	0.00680186	259
seq.11320.29	Q96EP1	CHFR	CHFR	0.117717	0.599184	0.0061356	613	1.30793e-64	3.05226e-62	0.0488734	0.247459	0.00768904	613	4.03792e-10	1.85983e-08	0.121268	0.61726	0.00690063	612	2.82886e-56	6.82925e-54	-0.00792964	-0.0401498	0.00705728	612	0.261618	0.621412	-0.0291447	0.224	0.395907	0.47524	0	0	-0.065333	0.224	0.395907	-0.00363121	0.25	0.421182	0.121268	0	0	-0.030868	0.25	0.423267	0.115207	0.56572	0.0101546	269
seq.7752.31	Q8WXI8	CLEC4D	CLEC4D	0.0381708	0.368882	0.00390206	599	4.58847e-21	3.73534e-19	0.0193469	0.185972	0.00422358	599	5.64076e-06	0.000130765	0.0374443	0.361861	0.00440667	598	1.54732e-16	1.40685e-14	0.00160317	0.0154104	0.004506	598	0.722127	0.90672	0.00419782	0.758	0.862682	0.448331	0	0	0.00927637	0.758	0.862682	0.000676833	0.702	0.83653	0.0374443	0	0	0.0177548	0.702	0.83653	0.0486183	0.424838	0.00653082	264
seq.9207.60	O95825	CRYZL1	CRYZL1	-0.170791	-0.438687	0.0123172	604	3.72394e-38	5.54709e-36	-0.104615	-0.26716	0.013781	604	1.20767e-13	9.83126e-12	-0.156688	-0.402463	0.0138125	603	3.61193e-27	5.38024e-25	-0.0313883	-0.0801575	0.014087	603	0.0262373	0.181385	0.042696	0.046	0.116103	0.405713	0	0	0.0952167	0.046	0.116103	-0.013916	0.028	0.0745214	-0.156688	0	0	0.0815688	0.028	0.0754016	-0.145187	-0.31286	0.0229909	261
seq.12881.17	O75452	RDH16	RDH16	-0.266845	-0.687999	0.00987204	614	1.33396e-106	6.22604e-104	-0.143827	-0.368841	0.013763	614	1.22503e-23	2.59891e-21	-0.256237	-0.66065	0.0110799	613	1.50372e-85	7.51967e-83	-0.0236408	-0.0606261	0.0113284	613	0.0373138	0.223468	0.0812813	0.056	0.1344	0.365998	0	0	0.181724	0.056	0.1344	-0.0110756	0.032	0.0825962	-0.256237	0	0	0.0414332	0.032	0.0825962	-0.245405	-0.600707	0.0175541	269
seq.7551.33	Q14392	LRRC32	LRRC32	-0.0281311	-0.0806887	0.00989259	611	0.00460911	0.047805	-0.00576489	-0.0164454	0.010187	611	0.571665	0.827249	-0.032362	-0.0928241	0.0111374	610	0.00379702	0.0512196	0.00943327	0.0269101	0.0113966	610	0.408151	0.747608	-0.00319833	0.376	0.562766	0.450504	0	0	-0.00715022	0.376	0.562766	0.0040122	0.348	0.527787	-0.032362	0.002	0.00316667	-0.141525	0.354	0.535699	-0.0202929	-0.0515875	0.0171053	268
seq.7249.307	Q9HD36	BCL2L10	BCL2L10_1	0.00982296	0.120776	0.00322686	603	0.00243528	0.0282274	0.00652387	0.0798204	0.00330963	603	0.0491599	0.228282	0.00874815	0.107561	0.00365218	602	0.0169101	0.144552	0.00234759	0.028723	0.00372935	602	0.529268	0.820673	0.00289999	0.504	0.686725	0.454393	0	0	0.00634165	0.504	0.686725	0.00116993	0.518	0.690667	0.00874815	0.026	0.0313651	0.11796	0.518	0.690667	0.0187265	0.202028	0.00561568	265
seq.12432.23	Q9HB71	CACYBP	CACYBP	0.0455691	0.0851511	0.0132859	611	0.000644517	0.00893517	0.0320544	0.0596141	0.0136501	611	0.0191779	0.115745	0.0394927	0.0737967	0.0149498	610	0.00846074	0.0930101	0.0135568	0.0252127	0.0152824	610	0.37538	0.719784	0.00385642	0.424	0.615745	0.44355	0	0	0.0086195	0.424	0.615745	0.00614019	0.402	0.586286	0.0394927	0.022	0.0270647	0.134556	0.402	0.585038	0.0381726	0.0662377	0.0230691	270
seq.11258.41	Q13477	MADCAM1	MADCAM1	0.070246	0.293135	0.0083196	606	2.27873e-16	1.46361e-14	0.0371484	0.154269	0.00888331	606	3.31885e-05	0.000617565	0.0678637	0.283193	0.00936211	605	1.2893e-12	9.30556e-11	0.00533331	0.022148	0.00959119	605	0.578373	0.85023	0.00589719	0.624	0.7904	0.439889	0	0	0.0132287	0.624	0.7904	0.00236551	0.55	0.719312	0.0678637	0	0	0.0336828	0.55	0.719312	0.0650379	0.243846	0.0147911	268
seq.7202.107	Q9H3T2	SEMA6C	SEMA6C_2	-0.0421484	-0.207522	0.00688985	606	1.70609e-09	5.66082e-08	-0.0271251	-0.132814	0.00715052	606	0.000163473	0.00240942	-0.0379027	-0.186618	0.00774457	605	1.26819e-06	5.19218e-05	-0.00946153	-0.0463272	0.0078924	605	0.231069	0.586341	0.0101359	0.262	0.438161	0.438159	0	0	0.0226099	0.262	0.438161	-0.00481594	0.22	0.388837	-0.0379027	0	0	0.112736	0.22	0.388837	-0.0346484	-0.149796	0.0121723	264
seq.11180.17	Q92922	SMARCC1	SMARCC1	-0.0412291	-0.309813	0.00506045	601	2.16316e-15	1.32844e-13	-0.0193036	-0.144262	0.00539559	601	0.000374603	0.00483873	-0.0413156	-0.310463	0.00570886	600	1.40775e-12	9.99949e-11	0.000191762	0.00143309	0.0058375	600	0.973805	0.989775	-0.00116013	0.904	0.944024	0.451678	0	0	-0.0025751	0.904	0.944024	9.01849e-05	0.962	0.975988	-0.0413156	0	0	-0.00218761	0.962	0.974827	-0.0278161	-0.190798	0.00865009	263
seq.11179.7	Q9BXA7	TSSK1B	TSSK1B	0.108179	0.454365	0.00692007	606	1.57027e-46	2.6175e-44	0.053064	0.221748	0.00808413	606	1.12634e-10	5.6325e-09	0.106782	0.448498	0.00779156	605	2.00217e-37	3.41884e-35	0.00311063	0.0129989	0.00795228	605	0.695816	0.897969	0.00752376	0.716	0.851729	0.440674	0	0	0.0167867	0.716	0.851729	0.00137458	0.72	0.847642	0.106782	0	0	0.0127092	0.72	0.847642	0.0962507	0.382331	0.0113012	267
seq.7180.114	P01570	IFNA14	IFNA14	0.0343426	0.359065	0.00346119	610	1.30219e-21	1.08532e-19	0.0204687	0.212782	0.00372187	610	5.60518e-08	1.85103e-06	0.0318863	0.333383	0.00389709	609	1.63299e-15	1.41143e-13	0.00544934	0.0566485	0.00398377	609	0.171853	0.511559	0.018078	0.246	0.422774	0.431433	0	0	0.0402171	0.246	0.422774	0.00264049	0.224	0.392862	0.0318863	0	0	0.0764767	0.224	0.392862	0.0343099	0.338242	0.00576752	267
seq.11160.56	Q9H9V4	RNF122	RNF122	0.133706	0.348357	0.011754	612	2.47937e-27	2.55266e-25	0.0651445	0.168824	0.0129753	612	6.76263e-07	1.84223e-05	0.132381	0.344905	0.0132407	611	6.71703e-22	7.23476e-20	0.00295341	0.00765387	0.0135505	611	0.827536	0.946214	0.00216194	0.912	0.948036	0.445499	0	0	0.00482941	0.912	0.948036	0.00121104	0.812	0.895819	0.132381	0	0	0.00906522	0.812	0.895819	0.140239	0.344163	0.0192671	269
seq.13116.25	Q8N6Q3	CD177	CD177	-0.285991	-0.125414	0.0931966	570	0.00225225	0.0265454	-0.119034	-0.0519062	0.0960151	570	0.215582	0.53856	-0.295268	-0.129483	0.105173	569	0.0051646	0.064337	0.0205479	0.00896019	0.107614	569	0.84864	0.95426	-0.00112149	0.828	0.896127	0.45243	0	0	-0.00248498	0.828	0.896127	0.00871947	0.91	0.95029	-0.295268	0.002	0.00316667	-0.0304292	0.91	0.95029	-0.31207	-0.119114	0.165859	250
seq.11152.46	Q9UKR3	KLK13	KLK13_1	-0.0640231	-0.126909	0.0204304	599	0.00181043	0.0219288	-0.0333984	-0.0659236	0.0209914	599	0.112126	0.381435	-0.062265	-0.123424	0.0230878	598	0.00719647	0.0820561	-0.0038663	-0.00763152	0.0235793	598	0.86981	0.961468	0.000613794	0.868	0.921913	0.453499	0	0	0.00135163	0.868	0.921913	-0.00172191	0.854	0.922806	-0.062265	0.01	0.0134381	0.0269104	0.852	0.922101	-0.0249769	-0.0460779	0.0340507	265
seq.13236.25	P56704	WNT3A	WNT3A	-0.0180799	-0.096072	0.00620365	594	0.003698	0.0403266	-0.0103435	-0.0546359	0.00637746	594	0.10536	0.368328	-0.0170247	-0.090465	0.00698713	593	0.0151199	0.135885	-0.00235273	-0.0124275	0.00714786	593	0.742158	0.914279	0.00140228	0.712	0.851729	0.446499	0	0	0.00313079	0.712	0.851729	-0.00109584	0.772	0.866475	-0.0170247	0.032	0.0377379	0.0604752	0.776	0.868714	-0.0127941	-0.0654375	0.00984001	258
seq.11608.5	Q9GZQ8	MAP1LC3B	MAP1LC3B	0.0925603	0.14141	0.0170633	612	8.37807e-08	2.28229e-06	0.0628394	0.0955381	0.0176554	612	0.000400786	0.0051579	0.0815122	0.124531	0.0192192	611	2.56789e-05	0.000806178	0.0244734	0.0372083	0.0196246	611	0.212845	0.566671	0.00873001	0.262	0.438161	0.441076	0	0	0.0194084	0.262	0.438161	0.0107493	0.206	0.368859	0.0815122	0	0	0.116509	0.206	0.369827	0.0772676	0.109842	0.0284681	269
seq.12703.6	Q8TDX7	NEK7	NEK7	-0.0516043	-0.128333	0.0162961	593	0.00162113	0.0199464	-0.0227293	-0.0562042	0.016737	593	0.174973	0.486059	-0.0521234	-0.129624	0.0182597	592	0.00446057	0.0573983	0.00117779	0.0029124	0.0186261	592	0.949602	0.983893	-0.000121444	0.994	0.996915	0.440095	0	0	-0.000276025	0.994	0.996915	0.000516021	0.974	0.981172	-0.0521234	0.002	0.00316667	-0.00999896	0.974	0.981172	-0.0399487	-0.0850738	0.0294283	258
seq.12691.44	P34897	SHMT2	SHMT2	-0.0501539	-0.118242	0.0172873	585	0.00385726	0.0416739	-0.056117	-0.131665	0.0176859	585	0.00158799	0.0162063	-0.0316942	-0.074722	0.0194012	584	0.102877	0.389619	-0.0412199	-0.0967122	0.0198761	584	0.0385319	0.226946	0.00851609	0.042	0.108408	0.438528	0	0	0.0190498	0.042	0.108408	-0.020051	0.04	0.0984173	-0.0316942	0.124	0.131294	0.387495	0.042	0.102968	-0.047491	-0.0945668	0.0311096	256
seq.8249.124	Q9UM73	ALK	ALK	0.0217093	0.1439	0.00497983	604	1.53272e-05	0.00029474	0.0165129	0.108816	0.00513408	604	0.00136783	0.0141659	0.0181264	0.120151	0.00560989	603	0.0013001	0.0227013	0.00794425	0.0523508	0.00574332	603	0.167111	0.505924	0.00890972	0.166	0.311079	0.440628	0	0	0.0198197	0.166	0.311079	0.00340468	0.194	0.351979	0.0181264	0.002	0.00316667	0.158129	0.194	0.351979	0.0321695	0.190152	0.00823539	264
seq.12457.10	Q9BV57	ADI1	ADI1	-0.0592101	-0.208815	0.00861717	609	1.57763e-11	6.90313e-10	-0.037101	-0.130096	0.00901387	609	4.38667e-05	0.000790683	-0.0538978	-0.190081	0.00969646	608	4.07612e-08	2.0983e-06	-0.0118212	-0.0414517	0.00990614	608	0.233207	0.588901	0.0125503	0.24	0.415595	0.435851	0	0	0.0279889	0.24	0.415595	-0.00492873	0.236	0.408668	-0.0538978	0	0	0.083784	0.236	0.408668	-0.0271329	-0.0908766	0.0136907	266
seq.12425.104	P62330	ARF6	ARF6	0.0190707	0.129908	0.00568635	602	0.000847236	0.0112981	0.00997528	0.0675299	0.00583951	602	0.0881075	0.330568	0.0184105	0.12541	0.00637925	601	0.00404187	0.0537702	0.0014903	0.0100889	0.00650643	601	0.818908	0.942336	0.00124685	0.826	0.896127	0.441039	0	0	0.00281912	0.826	0.896127	0.000596611	0.866	0.931358	0.0184105	0.01	0.0134381	0.0313889	0.868	0.932044	0.0314566	0.190725	0.0100178	261
seq.8405.108	O14672	ADAM10	ADAM10_1	-0.0256067	-0.145645	0.00712807	598	0.00035464	0.00518336	-0.0183091	-0.103525	0.00733017	598	0.012765	0.086962	-0.0220172	-0.125229	0.00800039	597	0.00610285	0.0727871	-0.0080853	-0.0457165	0.00818222	597	0.323477	0.678603	0.00581095	0.256	0.433426	0.437282	0	0	0.0131145	0.256	0.433426	-0.00372755	0.324	0.503673	-0.0220172	0.006	0.00847934	0.144789	0.324	0.503673	-0.0214974	-0.116581	0.0116963	259
seq.12417.46	Q9Y3C4	TPRKB	TPRKB	0.0348149	0.127011	0.0110242	560	0.00167387	0.0205592	0.0224837	0.0813913	0.0113454	560	0.0479964	0.225115	0.0312237	0.113909	0.0123161	559	0.0115099	0.113654	0.00826243	0.0299102	0.0126075	559	0.512507	0.812323	0.00326981	0.494	0.677146	0.430532	0	0	0.00753756	0.494	0.677146	0.00334884	0.512	0.686682	0.0312237	0.018	0.0228	0.0968644	0.512	0.688016	0.00479207	0.0151254	0.0195844	240
seq.12482.5	Q12830	BPTF	BPTF	-0.0171522	-0.16001	0.00430877	568	7.76067e-05	0.00129982	-0.0140395	-0.13013	0.0044205	568	0.0015742	0.0160904	-0.0137256	-0.128044	0.00485974	567	0.00490444	0.0619535	-0.00753194	-0.0698122	0.00496111	567	0.129522	0.446238	0.00891054	0.156	0.295579	0.445453	0	0	0.019611	0.156	0.295579	-0.00353594	0.104	0.218209	-0.0137256	0.004	0.00594783	0.204845	0.104	0.220919	-0.00213909	-0.0182657	0.00730674	246
seq.12401.3	Q96FJ0	STAMBPL1	STAMBPL1	0.0846508	0.134673	0.018674	607	7.00452e-06	0.000145085	0.0752102	0.119089	0.0192642	607	0.000105157	0.00165069	0.0647962	0.103086	0.0208748	606	0.00199802	0.031154	0.0451297	0.0714594	0.0214433	606	0.0357365	0.218928	0.0131688	0.038	0.0999692	0.424149	0	0	0.0301126	0.038	0.0999692	0.0196152	0.034	0.0855	0.0647962	0.002	0.00316667	0.232376	0.034	0.0855	0.115959	0.16629	0.0326636	269
seq.8280.238	P04004	VTN	VTN_2	-0.0987554	-0.111195	0.032674	614	0.00261188	0.02983	-0.0792976	-0.0888413	0.0334956	614	0.0182225	0.111517	-0.079993	-0.0900692	0.0368226	613	0.0302088	0.208649	-0.0415657	-0.0465682	0.0376415	613	0.269917	0.630405	0.00474547	0.22	0.389845	0.446222	0	0	0.0105229	0.22	0.389845	-0.0188019	0.282	0.460353	-0.079993	0.028	0.0335412	0.190313	0.284	0.461416	-0.0617411	-0.0678695	0.0513968	270
seq.8274.64	O15400	STX7	STX7	0.0808223	0.12365	0.0145765	610	4.38884e-08	1.24398e-06	0.0437553	0.0665925	0.0151908	610	0.00411149	0.0355365	0.0774014	0.118416	0.0163804	609	2.85692e-06	0.000110504	0.00769546	0.0117119	0.0167691	609	0.646465	0.873323	0.00278051	0.74	0.859355	0.440807	0	0	0.00626823	0.74	0.859355	0.00337849	0.6	0.762825	0.0774014	0	0	0.0418234	0.6	0.762825	0.0973806	0.137982	0.0249708	268
seq.8760.10	Q9BTE7	DCUN1D5	DCUN1D5	-0.293997	-0.498094	0.0161082	607	1.17953e-59	2.42878e-57	-0.168833	-0.284374	0.0192813	607	1.99993e-17	2.54573e-15	-0.276155	-0.467866	0.0180642	606	7.3294e-45	1.50921e-42	-0.0397809	-0.0670048	0.0184392	606	0.0313659	0.202389	0.055619	0.052	0.126128	0.391318	0	0	0.124445	0.052	0.126128	-0.0157953	0.032	0.0825962	-0.276155	0	0	0.0541028	0.032	0.0825962	-0.246489	-0.381703	0.0274573	263
seq.12392.30	P40616	ARL1	ARL1	-0.0908116	-0.33424	0.00903969	601	4.69568e-22	3.96078e-20	-0.049303	-0.180424	0.00977233	601	6.01099e-07	1.66996e-05	-0.0870671	-0.320458	0.0101911	600	1.07652e-16	1.0049e-14	-0.00829164	-0.0303433	0.010408	600	0.425962	0.758241	0.0119598	0.462	0.656981	0.439354	0	0	0.0264999	0.462	0.656981	-0.00354379	0.424	0.609277	-0.0870671	0	0	0.03911	0.424	0.609277	-0.0869701	-0.299641	0.0152762	260
seq.8268.98	Q9Y663	HS3ST3A1	HS3ST3A1	0.0334608	0.200465	0.00658907	606	5.07791e-07	1.22166e-05	0.0224965	0.133943	0.00681573	606	0.00102114	0.0112406	0.0296029	0.177352	0.00742118	605	7.44848e-05	0.00208032	0.00856344	0.0509862	0.00758543	605	0.259374	0.620628	0.00898003	0.21	0.378997	0.44027	0	0	0.0199889	0.21	0.378997	0.00384023	0.25	0.421182	0.0296029	0.002	0.00316667	0.114829	0.25	0.423267	0.0167262	0.0919812	0.0113814	264
seq.8262.20	P05090	APOD	APOD_2	-0.129439	-0.199194	0.0225162	615	1.41698e-08	4.351e-07	-0.0647593	-0.0991375	0.0234913	615	0.00601149	0.0477605	-0.12719	-0.195733	0.0253695	614	7.00353e-07	2.97162e-05	-0.00500584	-0.00766324	0.0259433	614	0.84706	0.953763	0.00163462	0.8	0.885437	0.44686	0	0	0.00364469	0.8	0.885437	-0.00217189	0.886	0.935889	-0.12719	0	0	0.0167893	0.886	0.935889	-0.113225	-0.154834	0.0404554	270
seq.12564.9	Q9Y221	NIP7	NIP7	-0.0268918	-0.207305	0.00524509	584	4.00838e-07	9.74399e-06	-0.0224823	-0.172538	0.00540539	584	3.67273e-05	0.000678799	-0.021296	-0.164167	0.00587949	583	0.000317724	0.00731707	-0.0125306	-0.0961648	0.00601441	583	0.0376468	0.22393	0.0157823	0.048	0.118957	0.431209	0	0	0.0353077	0.048	0.118957	-0.00629722	0.048	0.114797	-0.021296	0	0	0.228216	0.048	0.1152	-0.0188793	-0.126337	0.00947284	255
seq.12572.236	O43281	EFS	EFS	-0.0522483	-0.414441	0.00441781	605	3.52602e-29	3.74025e-27	-0.0313518	-0.247522	0.00484866	605	2.07406e-10	1.01542e-08	-0.0484942	-0.384663	0.00498651	604	7.26819e-21	7.59472e-19	-0.00823883	-0.0650453	0.00509987	604	0.106725	0.403884	0.0277535	0.136	0.269635	0.427556	0	0	0.0609553	0.136	0.269635	-0.0038763	0.114	0.232071	-0.0484942	0	0	0.0740169	0.114	0.232764	-0.0449464	-0.331164	0.0076836	266
seq.8785.1	Q96C12	ARMC5	ARMC5_1	0.0299669	0.329686	0.00350668	603	1.04807e-16	6.85751e-15	0.0152116	0.166311	0.00375406	603	5.74121e-05	0.00099245	0.0294311	0.323791	0.00396455	602	3.91096e-13	2.97616e-11	0.00118021	0.0129034	0.00406264	602	0.771532	0.927932	0.00259939	0.856	0.916964	0.45067	0	0	0.00573476	0.856	0.916964	0.000494988	0.736	0.851817	0.0294311	0	0	0.0165404	0.736	0.851817	0.0321574	0.320163	0.00602311	262
seq.11626.7	Q13404	UBE2V1	UBE2V1	0.100777	0.116048	0.0187636	602	1.12067e-07	3.00605e-06	0.0653055	0.0749055	0.0194461	602	0.00083378	0.00955367	0.0904952	0.104207	0.021109	601	2.10891e-05	0.00068039	0.0229255	0.0262955	0.02157	601	0.288282	0.649376	0.00814534	0.298	0.479605	0.440104	0	0	0.0181714	0.298	0.479605	0.00978203	0.306	0.4845	0.0904952	0	0	0.0975498	0.306	0.485624	0.100604	0.105396	0.0327691	267
seq.8076.4	Q8IXA5	SPACA3	SPACA3	-0.076449	-0.224667	0.011987	588	3.64118e-10	1.294e-08	-0.0393739	-0.115194	0.0125884	588	0.00184832	0.0184858	-0.0746045	-0.219246	0.0135251	587	5.20565e-08	2.64093e-06	-0.00408996	-0.0119658	0.0138503	587	0.767872	0.925312	0.0026995	0.754	0.862682	0.447516	0	0	0.00599601	0.754	0.862682	-0.00182083	0.762	0.865794	-0.0746045	0	0	0.0238249	0.762	0.865794	-0.0814034	-0.217803	0.0213131	260
seq.11833.83	Q16595	FXN	FXN_1	0.0112976	0.103266	0.00393889	610	0.00427071	0.0450969	0.00576607	0.0524388	0.00404988	610	0.155027	0.457652	0.0110336	0.100853	0.00443626	609	0.013144	0.123187	0.000588747	0.00535428	0.00453834	609	0.896825	0.968855	0.000676146	0.8	0.885437	0.446812	0	0	0.00151098	0.8	0.885437	0.000264218	0.862	0.928517	0.0110336	0.008	0.0110545	0.0233866	0.864	0.930671	0.0136705	0.113277	0.00694586	268
seq.12650.43	P08754	GNAI3	GNAI3	-0.0783029	-0.335397	0.00807796	609	9.27135e-21	7.37599e-19	-0.0395084	-0.168318	0.00873493	609	7.32951e-06	0.000164468	-0.0766769	-0.328432	0.00908902	608	2.3937e-16	2.1485e-14	-0.00363942	-0.0155051	0.0093002	608	0.695693	0.897969	0.00561743	0.708	0.851729	0.440401	0	0	0.0125946	0.708	0.851729	-0.00157076	0.654	0.801677	-0.0766769	0	0	0.0200742	0.654	0.801677	-0.0918711	-0.347649	0.0138564	266
seq.8922.4	Q9ULS5	TMCC3	TMCC3_2	-0.168553	-0.291029	0.0149809	610	8.12922e-27	8.01587e-25	-0.0896297	-0.153977	0.0164179	610	6.96465e-08	2.25739e-06	-0.162641	-0.280823	0.0168841	609	1.5487e-20	1.59448e-18	-0.0131074	-0.0225174	0.0172453	609	0.447515	0.77141	0.0112519	0.484	0.6688	0.439254	0	0	0.0249762	0.484	0.6688	-0.00667091	0.496	0.677174	-0.162641	0	0	0.0394	0.496	0.677174	-0.153041	-0.241314	0.0263916	268
seq.12651.21	Q15119	PDK2	PDK2	-0.0380752	-0.299597	0.00472328	601	4.09663e-15	2.41013e-13	-0.0222186	-0.173933	0.00500021	601	1.05368e-05	0.00022663	-0.0356731	-0.280696	0.00533359	600	5.17547e-11	3.51781e-09	-0.00528622	-0.0413818	0.00545116	600	0.332565	0.687142	0.0110024	0.356	0.544752	0.442798	0	0	0.0242449	0.356	0.544752	-0.0024512	0.346	0.52592	-0.0356731	0	0	0.064295	0.346	0.52592	-0.0328096	-0.246377	0.00762602	262
seq.8068.43	Q6NSJ0	MYORG	MYORG_1	-0.0232559	-0.131917	0.00648277	601	0.000361261	0.00526914	-0.0152227	-0.085829	0.00666862	601	0.0227947	0.132546	-0.0208429	-0.118229	0.00733026	600	0.00461551	0.0590735	-0.00529271	-0.0298415	0.00749322	600	0.480256	0.791156	0.00390538	0.474	0.665741	0.451403	0	0	0.00857744	0.474	0.665741	-0.0023756	0.458	0.643269	-0.0208429	0.006	0.00847934	0.102315	0.458	0.643269	-0.00554599	-0.0280143	0.0115016	262
seq.8038.41	Q15738	NSDHL	NSDHL	-0.0294055	-0.168599	0.0070585	600	3.55598e-05	0.000636199	-0.0200443	-0.114246	0.00726533	600	0.0059765	0.0476182	-0.025817	-0.148024	0.00792428	599	0.00118563	0.0211926	-0.00806251	-0.0459534	0.00809185	599	0.319471	0.674289	0.00607778	0.328	0.515752	0.43832	0	0	0.0136764	0.328	0.515752	-0.00350486	0.328	0.505297	-0.025817	0.002	0.00316667	0.119531	0.328	0.505297	-0.0289728	-0.148657	0.0122214	262
seq.8946.38	Q96RI1	NR1H4	NR1H4	0.0783826	0.344407	0.00844266	596	3.00009e-19	2.16532e-17	0.0256207	0.111981	0.00922007	596	0.00562813	0.045447	0.0851829	0.374287	0.00952321	595	4.69424e-18	4.62878e-16	-0.0150373	-0.065724	0.00978369	595	0.124831	0.436994	-0.0213174	0.102	0.220785	0.474814	0	0	-0.0470067	0.102	0.220785	-0.00693066	0.104	0.218209	0.0851829	0	0	-0.0885683	0.104	0.220919	0.0913868	0.35449	0.0145576	264
seq.8019.73	Q9NZ72	STMN3	STMN3	0.0776358	0.1464	0.0146109	608	1.51095e-07	3.9324e-06	0.0512772	0.0961878	0.0151528	608	0.000760283	0.00884177	0.069129	0.130358	0.0163897	607	2.84293e-05	0.000884592	0.0191945	0.0360058	0.0167718	607	0.252887	0.613466	0.00774511	0.362	0.551465	0.435132	0	0	0.0174882	0.362	0.551465	0.00848567	0.282	0.460353	0.069129	0	0	0.109331	0.282	0.461416	0.0929528	0.16021	0.0254782	267
seq.12661.44	Q9H0R8	GABARAPL1	GABARAPL1	0.0959013	0.152625	0.0169345	610	2.29173e-08	6.85658e-07	0.0820165	0.129962	0.017412	610	3.06477e-06	7.47613e-05	0.0747224	0.11892	0.0190079	609	9.42524e-05	0.0025282	0.0468729	0.074274	0.0193928	609	0.0159407	0.129019	0.0186151	0.028	0.0772258	0.430409	0	0	0.0414569	0.028	0.0772258	0.0209594	0.022	0.0619259	0.0747224	0	0	0.219053	0.022	0.0624398	0.0894801	0.132814	0.0286624	270
seq.11659.31	Q14677	CLINT1	CLINT1	0.0776481	0.146839	0.01478	604	2.07071e-07	5.22506e-06	0.0633587	0.119224	0.015263	604	3.78436e-05	0.000693568	0.0624453	0.118089	0.0165233	603	0.00017294	0.00424824	0.0344709	0.0648651	0.0169226	603	0.0420893	0.238246	0.0142106	0.052	0.126128	0.424777	0	0	0.0323713	0.052	0.126128	0.0157355	0.044	0.106723	0.0624453	0	0	0.20127	0.044	0.107103	0.0833283	0.149254	0.0245322	266
seq.8950.4	Q9UQC9	CLCA2	CLCA2	0.0257665	0.133532	0.00713287	602	0.000328751	0.00484545	0.0183124	0.09443	0.00733688	602	0.0128288	0.0870759	0.0222094	0.115098	0.00799123	601	0.00561926	0.0684182	0.00807047	0.0416162	0.0081741	601	0.323882	0.678603	0.0049818	0.34	0.523784	0.435195	0	0	0.0113177	0.34	0.523784	0.00340369	0.306	0.4845	0.0222094	0.004	0.00594783	0.132888	0.306	0.485624	0.0260253	0.121251	0.0122571	265
seq.11636.33	P37802	TAGLN2	TAGLN2_1	0.120498	0.45936	0.00826795	605	1.8643e-41	2.96635e-39	0.0600335	0.227744	0.00953716	605	5.91847e-10	2.5897e-08	0.118621	0.452206	0.00931585	604	4.55761e-33	7.42043e-31	0.00418233	0.0158662	0.00954287	604	0.661349	0.883776	0.00719796	0.758	0.862682	0.4407	0	0	0.0160705	0.758	0.862682	0.00187862	0.618	0.776703	0.118621	0	0	0.0155903	0.618	0.777044	0.129228	0.461808	0.0141143	268
seq.12677.164	Q13045	FLII	FLII	0.0313725	0.158608	0.0074916	605	3.23724e-05	0.000588673	0.0249368	0.125418	0.00770602	605	0.00127824	0.0134977	0.0255786	0.129316	0.00838604	604	0.00238753	0.0360239	0.0131293	0.0660329	0.00857697	604	0.126351	0.439548	0.00866785	0.158	0.298541	0.432285	0	0	0.0196571	0.158	0.298541	0.00525173	0.134	0.263379	0.0255786	0.004	0.00594783	0.170343	0.134	0.263379	0.025102	0.114231	0.0130457	266
seq.13240.170	Q9Y566	SHANK1	SHANK1_1	0.0198811	0.100838	0.00688799	600	0.00403764	0.0432225	0.0132407	0.0667928	0.00707649	600	0.0618199	0.26471	0.0176463	0.0895028	0.00773808	599	0.0229313	0.177026	0.00502802	0.0253638	0.00791822	599	0.525675	0.818061	0.00219211	0.596	0.770631	0.440874	0	0	0.00494758	0.596	0.770631	0.00236857	0.492	0.673056	0.0176463	0.028	0.0335412	0.11834	0.492	0.673056	0.0232228	0.104322	0.0118216	262
seq.8479.4	P09238	MMP10	MMP10_2	0.050891	0.22208	0.00880546	607	1.19865e-08	3.74631e-07	0.042783	0.185832	0.00906097	607	2.9076e-06	7.19298e-05	0.0400548	0.174793	0.00990155	606	5.90095e-05	0.0017001	0.0238355	0.103532	0.0101001	606	0.0185948	0.144326	0.0190625	0.026	0.0734876	0.434634	0	0	0.042016	0.026	0.0734876	0.00958094	0.024	0.0659277	0.0400548	0	0	0.193025	0.024	0.0664615	0.036133	0.144626	0.0148841	268
seq.9853.3	P09913	IFIT2	IFIT2	-0.0710321	-0.33317	0.008219	598	5.03205e-17	3.35518e-15	-0.037902	-0.176766	0.00877577	598	1.83543e-05	0.000369049	-0.0684793	-0.321196	0.00926385	597	4.90714e-13	3.67889e-11	-0.00566786	-0.0264335	0.00947045	597	0.549748	0.835005	0.00562458	0.68	0.827616	0.444044	0	0	0.0125083	0.68	0.827616	-0.00249085	0.578	0.743143	-0.0684793	0	0	0.0350972	0.578	0.743143	-0.0636898	-0.269585	0.0139927	259
seq.10978.39	P01242	GH2	GH2	0.0105329	0.132283	0.00320754	605	0.00108326	0.0140703	0.00548478	0.0685085	0.00329888	605	0.0969067	0.350883	0.0102954	0.129301	0.00364257	604	0.00486289	0.0616759	0.000513453	0.00641336	0.00372183	604	0.89032	0.966836	0.000883705	0.86	0.916964	0.460814	0	0	0.00191404	0.86	0.916964	0.000224741	0.868	0.932044	0.0102954	0.006	0.00847934	0.0213628	0.868	0.932044	0.00546369	0.0663892	0.00519301	264
seq.9757.29	Q8N8S7	ENAH	ENAH	0.0204915	0.090692	0.00714798	596	0.00429356	0.0452699	0.0196929	0.0865995	0.00730336	596	0.00720716	0.0554476	0.0147374	0.0652253	0.00804032	595	0.0673113	0.317964	0.0127729	0.0561688	0.00820866	595	0.120234	0.428812	0.00599285	0.172	0.320567	0.444372	0	0	0.0133067	0.172	0.320567	0.0062908	0.162	0.306099	0.0147374	0.084	0.091345	0.29916	0.162	0.306099	0.0242201	0.0965552	0.01234	259
seq.9874.28	P42772	CDKN2B	CDKN2B	-0.0635859	-0.295854	0.00687544	611	3.77276e-19	2.69521e-17	-0.0376868	-0.174384	0.00734503	611	3.87813e-07	1.14079e-05	-0.0591994	-0.275444	0.00775339	610	8.7372e-14	6.95104e-12	-0.0096833	-0.0448064	0.0079231	610	0.222119	0.579867	0.0164387	0.186	0.340171	0.437048	0	0	0.0362496	0.186	0.340171	-0.00426002	0.218	0.386301	-0.0591994	0	0	0.0671298	0.218	0.387304	-0.0530455	-0.23004	0.0114263	267
seq.13475.10	Q9Y2X8	UBE2D4	UBE2D4	0.0559084	0.0731419	0.0194378	603	0.00416613	0.0443269	0.067638	0.0881028	0.0197726	603	0.000666603	0.00788325	0.0323784	0.0423589	0.0217669	602	0.137405	0.44474	0.052553	0.0684536	0.0222039	602	0.0182565	0.142765	0.00954807	0.028	0.0772258	0.437179	0	0	0.0213734	0.028	0.0772258	0.0210903	0.018	0.0523915	0.0323784	0.14	0.147323	0.394442	0.018	0.0523915	0.0771933	0.0892711	0.0343819	267
seq.6439.59	Q9H972	C14orf93	C14orf93	-0.226461	-0.240266	0.0288529	610	1.89298e-14	1.05181e-12	-0.0859579	-0.0907559	0.0307223	610	0.00530598	0.0437025	-0.237694	-0.252184	0.0324576	609	7.70305e-13	5.67674e-11	0.02508	0.02648	0.033148	609	0.449578	0.771851	-0.00852342	0.482	0.668738	0.455787	0	0	-0.0190568	0.482	0.668738	0.011704	0.504	0.684	-0.237694	0	0	-0.0517899	0.504	0.68536	-0.243879	-0.246698	0.0467751	269
seq.13482.14	A5YKK6	CNOT1	CNOT1	0.0298922	0.158845	0.0067127	604	1.0085e-05	0.000202888	0.0273102	0.144417	0.0069114	604	8.68513e-05	0.00140103	0.0224076	0.119073	0.00752455	603	0.00301854	0.0430404	0.0167977	0.0888273	0.00772106	603	0.0299747	0.19723	0.0141908	0.028	0.0772258	0.429138	0	0	0.0320097	0.028	0.0772258	0.00711629	0.032	0.0825962	0.0224076	0.004	0.00594783	0.241035	0.032	0.0825962	0.0230596	0.10989	0.0115512	267
seq.9789.52	Q8WXH0	SYNE2	SYNE2	0.114487	0.181438	0.0173114	613	8.18738e-11	3.18443e-09	0.0819347	0.129194	0.0180348	613	6.67645e-06	0.000151759	0.0984682	0.156052	0.019436	612	5.37888e-07	2.3294e-05	0.0358071	0.0564603	0.0198889	612	0.0722972	0.329097	0.0165689	0.068	0.154525	0.428518	0	0	0.0372261	0.068	0.154525	0.0157018	0.082	0.181515	0.0984682	0	0	0.13753	0.082	0.182104	0.130207	0.184084	0.0295193	270
seq.10085.25	P49675	STAR	STAR	0.297778	0.453119	0.0171587	596	6.5474e-55	1.27329e-52	0.147206	0.222879	0.0207884	596	4.04095e-12	2.66893e-10	0.293363	0.446401	0.0192805	595	2.11865e-44	4.23791e-42	0.00997778	0.015107	0.0198235	595	0.614918	0.864511	0.00616386	0.862	0.916964	0.435278	0	0	0.013963	0.862	0.916964	0.00428331	0.582	0.746882	0.293363	0	0	0.0143906	0.582	0.746882	0.334374	0.510743	0.0239867	265
seq.10948.14	Q8IV08	PLD3	PLD3	0.105762	0.104154	0.0332496	608	0.00154319	0.0191898	0.0981843	0.0961343	0.0341284	608	0.00415678	0.0358836	0.0783266	0.077136	0.0373454	607	0.0363753	0.231302	0.0614518	0.0601688	0.0382753	607	0.1089	0.409237	0.00745442	0.128	0.259798	0.438382	0	0	0.0167201	0.128	0.259798	0.0264654	0.154	0.2926	0.0783266	0.042	0.0484452	0.252551	0.156	0.2964	0.106734	0.0995062	0.0535366	266
seq.6267.51	Q9H169	STMN4	STMN4	-0.0498437	-0.129102	0.0145681	549	0.000669315	0.00920671	-0.0510257	-0.130945	0.0148974	549	0.000660435	0.00784028	-0.033957	-0.087953	0.0164206	548	0.0391132	0.240257	-0.0348268	-0.0893747	0.0167922	548	0.0385467	0.226946	0.0108766	0.058	0.13823	0.445241	0	0	0.0238461	0.058	0.13823	-0.0151503	0.052	0.123073	-0.033957	0.052	0.0591814	0.308514	0.052	0.123073	-0.0495334	-0.114243	0.0265576	232
seq.6641.60	P0CG47	UBB	UBB_1	0.0669462	0.0868633	0.0199005	581	0.000818696	0.0110013	0.0364962	0.0470348	0.0205416	581	0.0761415	0.300769	0.0638126	0.0827974	0.0222819	580	0.00433626	0.0566383	0.00716331	0.00923178	0.0228407	580	0.753922	0.920569	0.00139267	0.724	0.853821	0.434781	0	0	0.00319292	0.724	0.853821	0.00319049	0.742	0.852988	0.0638126	0.002	0.00316667	0.047617	0.742	0.852988	0.0393255	0.0480374	0.0329243	252
seq.6510.56	Q8TEB7	RNF128	RNF128_1	-0.0461488	-0.327957	0.00457448	598	3.30496e-22	2.82171e-20	-0.0195166	-0.13785	0.00498967	598	0.000102288	0.00161653	-0.0471581	-0.335129	0.0051334	597	6.63146e-19	6.63241e-17	0.00227716	0.0160841	0.00524193	597	0.664147	0.884981	-0.00734297	0.634	0.79863	0.449553	0	0	-0.0166051	0.634	0.79863	0.00101207	0.684	0.825143	-0.0471581	0	0	-0.0219319	0.684	0.825143	-0.0440995	-0.286825	0.00787483	257
seq.13698.28	Q8IZA0	KIAA0319L	KIAA0319L	0.0966371	0.292435	0.0115923	601	5.23014e-16	3.32874e-14	0.0376838	0.11342	0.0124581	601	0.00259391	0.0245055	0.101699	0.307751	0.0131196	600	3.89839e-14	3.2109e-12	-0.0110917	-0.0333834	0.01345	600	0.409894	0.748478	-0.0100868	0.372	0.560458	0.466124	0	0	-0.0221184	0.372	0.560458	-0.00466729	0.402	0.586286	0.101699	0	0	-0.0481009	0.402	0.585038	0.127549	0.345855	0.0197121	264
seq.9490.3	Q8N8J7	FAM241A	FAM241A	-0.0227589	-0.119732	0.00726037	608	0.00180334	0.0218807	-0.0171685	-0.0897797	0.00745834	608	0.0216765	0.127611	-0.0190782	-0.100368	0.00816763	607	0.0198247	0.159532	-0.00822509	-0.0430116	0.00835954	607	0.325548	0.680383	0.00446969	0.284	0.468087	0.44155	0	0	0.0100213	0.284	0.468087	-0.00331419	0.314	0.496018	-0.0190782	0.016	0.0204944	0.148005	0.314	0.496018	-0.00319737	-0.0151071	0.0126975	265
seq.9883.29	Q04760	GLO1	GLO1	0.110595	0.135082	0.0257654	611	2.05513e-05	0.000387954	0.081701	0.0992694	0.0265478	611	0.00218086	0.0213243	0.09368	0.114422	0.0290012	610	0.00130351	0.0227013	0.0376281	0.0457193	0.0296686	610	0.205182	0.556776	0.00767377	0.254	0.431107	0.439673	0	0	0.017154	0.254	0.431107	0.0154544	0.198	0.358286	0.09368	0.002	0.00316667	0.141609	0.198	0.358286	0.068893	0.0788676	0.0441155	269
seq.6378.2	Q86SI9	C5orf38	C5orf38	1.05389	0.538702	0.0492119	615	1.9246e-76	5.18236e-74	0.541486	0.275337	0.0628048	615	5.58739e-17	6.74436e-15	1.02748	0.525205	0.0554013	614	2.6478e-61	7.1297e-59	0.0587776	0.0298875	0.0566544	614	0.299922	0.659981	0.0299625	0.396	0.583759	0.418123	0	0	0.0668679	0.396	0.583759	0.0259759	0.246	0.42066	1.02748	0	0	0.0246577	0.246	0.422774	1.03464	0.499803	0.0807215	270
seq.9969.8	Q86VW1	SLC22A16	SLC22A16	-0.0453601	-0.110858	0.015413	589	0.00337867	0.0370856	-0.0543949	-0.132085	0.0157057	589	0.000572136	0.00700266	-0.0261823	-0.0639881	0.0173734	588	0.13234	0.437447	-0.0418747	-0.101683	0.0177527	588	0.0186611	0.144417	0.00982416	0.036	0.0961875	0.448241	0	0	0.0214471	0.036	0.0961875	-0.0185405	0.02	0.057479	-0.0261823	0.144	0.151067	0.414565	0.022	0.0624398	-0.0179575	-0.0387567	0.0277663	256
seq.6334.9	P36268	GGT2	GGT2	0.142633	0.282229	0.0135627	609	6.98628e-24	6.43565e-22	0.055748	0.109704	0.0149192	609	0.000204021	0.0028914	0.148924	0.294677	0.0152591	608	5.30445e-21	5.62674e-19	-0.0140586	-0.0276653	0.0156176	608	0.368384	0.715317	-0.013119	0.366	0.55632	0.460333	0	0	-0.0293349	0.366	0.55632	-0.00627371	0.34	0.519107	0.148924	0	0	-0.0439796	0.34	0.519107	0.160057	0.269885	0.0240039	267
seq.13563.259	Q8N6N7	ACBD7	ACBD7	0.0447732	0.258503	0.00666289	594	4.27173e-11	1.74891e-09	0.0287147	0.164848	0.00698388	594	4.48352e-05	0.000800744	0.0404927	0.233789	0.00751998	593	1.04728e-07	5.12729e-06	0.00944637	0.0542308	0.0077061	593	0.220749	0.578392	0.0121369	0.194	0.353856	0.439597	0	0	0.0268673	0.194	0.353856	0.00435258	0.236	0.408668	0.0404927	0	0	0.0970577	0.236	0.408668	0.041812	0.211152	0.0120348	261
seq.10553.8	Q8NFQ8	TOR1AIP2	TOR1AIP2	0.0713471	0.133034	0.0209568	603	0.000706916	0.00962863	0.0607878	0.112748	0.0215064	603	0.00486211	0.0407173	0.0559113	0.104253	0.0234811	602	0.0175702	0.148382	0.0348908	0.0647146	0.0240262	602	0.146969	0.475026	0.00687015	0.138	0.271241	0.434202	0	0	0.015576	0.138	0.271241	0.0164124	0.142	0.2736	0.0559113	0.014	0.0181708	0.22693	0.144	0.279025	0.0454507	0.0760907	0.0360762	264
seq.13590.1	Q9Y3B8	REXO2	REXO2	0.0734579	0.0844237	0.0218993	599	0.000845785	0.0112981	0.0785553	0.0896984	0.0223928	599	0.000485233	0.00607016	0.0486107	0.0558673	0.0245052	598	0.0477475	0.266784	0.0559407	0.0638759	0.0250791	598	0.0260796	0.180955	0.0101898	0.068	0.154525	0.432038	0	0	0.023042	0.068	0.154525	0.0263959	0.034	0.0855	0.0486107	0.048	0.054995	0.351914	0.034	0.0855	0.0324164	0.0331687	0.0396929	260
seq.6226.69	Q8IYU8	MICU2	MICU2	0.0168351	0.110738	0.00589197	604	0.0044198	0.0463595	0.0113117	0.0740108	0.00603191	604	0.0612322	0.263561	0.0148693	0.0978072	0.0066236	603	0.0251362	0.188212	0.00439623	0.0287638	0.00675514	603	0.515425	0.813273	0.00280719	0.484	0.6688	0.443537	0	0	0.00628929	0.484	0.6688	0.00202125	0.512	0.686682	0.0148693	0.02	0.024918	0.119667	0.514	0.688016	0.0224203	0.140896	0.00948375	265
seq.10048.7	Q13951	CBFB	CBFB	0.0181911	0.125298	0.00439066	605	3.91417e-05	0.00069551	0.0129664	0.0888246	0.00451045	605	0.00418571	0.0360889	0.0156817	0.108013	0.00497629	604	0.00170604	0.0277767	0.00543559	0.0372358	0.00507535	604	0.284607	0.645677	0.00628066	0.238	0.415286	0.455877	0	0	0.0135899	0.238	0.415286	0.00246829	0.29	0.468936	0.0156817	0	0	0.135994	0.29	0.468936	0.0136112	0.0850875	0.00775123	264
seq.13934.3	O15068	MCF2L	MCF2L	-0.04657	-0.351386	0.00495138	601	1.07831e-19	8.37803e-18	-0.0215234	-0.16163	0.00534751	601	6.4272e-05	0.00108951	-0.0467527	-0.352765	0.0055779	600	3.71535e-16	3.29256e-14	0.000406719	0.00305426	0.00569972	600	0.943137	0.981214	-0.000867451	0.958	0.975107	0.448927	0	0	-0.00193602	0.958	0.975107	0.000172487	0.888	0.935889	-0.0467527	0	0	-0.003703	0.888	0.935889	-0.050247	-0.349756	0.00824733	264
seq.10058.1	P54725	RAD23A	RAD23A	0.0934511	0.126771	0.0177869	597	2.0748e-07	5.22506e-06	0.0609674	0.0821667	0.0184564	597	0.00101259	0.011164	0.0836312	0.113449	0.0199467	596	3.17462e-05	0.000974802	0.022198	0.0299166	0.020419	596	0.277421	0.63945	0.00754576	0.288	0.471273	0.433954	0	0	0.0170912	0.288	0.471273	0.00910783	0.264	0.43723	0.0836312	0	0	0.0982092	0.264	0.43723	0.0938201	0.118658	0.0317481	259
seq.13256.21	Q9Y566	SHANK1	SHANK1_2	0.0224277	0.180507	0.00419238	601	1.25461e-07	3.32709e-06	0.0193607	0.154982	0.00432048	601	8.89057e-06	0.000195732	0.017422	0.140219	0.00469602	600	0.000226561	0.00541348	0.0112115	0.0897479	0.00480659	600	0.0200023	0.150436	0.0172553	0.032	0.0865138	0.427399	0	0	0.038806	0.032	0.0865138	0.00501374	0.03	0.0795349	0.017422	0	0	0.223471	0.03	0.0795349	0.0235312	0.179856	0.0067957	264
seq.9997.12	Q92575	UBXN4	UBXN4_2	0.0441037	0.0905992	0.0146883	597	0.00278844	0.0314362	0.0419569	0.0857304	0.0150301	597	0.00541395	0.0442792	0.0320503	0.0658388	0.0164837	596	0.0523221	0.278187	0.0270124	0.0551944	0.0168503	596	0.109447	0.409314	0.00649605	0.128	0.259798	0.439272	0	0	0.0145727	0.128	0.259798	0.0121152	0.104	0.218209	0.0320503	0.052	0.0591814	0.274314	0.11	0.226627	0.0119178	0.022863	0.0257203	262
seq.7066.199	Q5JX69	FAM209B	FAM209B	0.0209142	0.133405	0.0060399	608	0.000572406	0.00804701	0.014062	0.0891724	0.00623511	608	0.0244702	0.139622	0.0185167	0.118112	0.00678712	607	0.00655212	0.0765323	0.00540217	0.0342573	0.00696737	607	0.438433	0.765144	0.00328795	0.476	0.665816	0.439534	0	0	0.00742501	0.476	0.665816	0.00228248	0.394	0.58081	0.0185167	0.002	0.00316667	0.109739	0.392	0.577862	0.0282747	0.168361	0.00987303	265
seq.7100.31	P06729	CD2	CD2	0.0385067	0.110084	0.0121434	608	0.00159568	0.0197374	0.0398702	0.113298	0.012459	608	0.00144532	0.0148829	0.0261681	0.0748101	0.0136457	607	0.0556203	0.287378	0.0275133	0.0781836	0.0140024	607	0.0498821	0.26641	0.00905877	0.056	0.1344	0.438004	0	0	0.0202629	0.056	0.1344	0.0120735	0.054	0.126493	0.0261681	0.072	0.0796893	0.315717	0.054	0.126493	0.00992243	0.0261632	0.0207974	265
seq.11128.29	Q8N3T6	TMEM132C	TMEM132C_1	0.0622073	0.222737	0.00898226	591	1.13647e-11	5.00405e-10	0.0350103	0.124721	0.00946561	591	0.00023693	0.00327169	0.0588252	0.210627	0.0100843	590	8.95905e-09	5.05825e-07	0.00763875	0.0272124	0.0103379	590	0.460258	0.77795	0.00588157	0.534	0.716188	0.436101	0	0	0.0133072	0.534	0.716188	0.00306319	0.44	0.624398	0.0588252	0	0	0.0494954	0.44	0.624398	0.0651911	0.220721	0.0154016	262
seq.9327.3	Q8N2G4	LYPD1	LYPD1	-0.0129105	-0.122678	0.00423622	607	0.00240659	0.0279876	-0.0104072	-0.0982764	0.00435089	607	0.0170618	0.106491	-0.0104507	-0.0993036	0.00475417	606	0.0283114	0.201636	-0.00554474	-0.0523598	0.00486872	606	0.255216	0.616354	0.00498516	0.288	0.471273	0.438118	0	0	0.0112506	0.288	0.471273	-0.00240091	0.238	0.411091	-0.0104507	0.026	0.0313651	0.186818	0.24	0.414545	-0.00161475	-0.0138031	0.00729269	263
seq.10624.45	Q1W4C9	SPINK13	SPINK13	0.0747129	0.441738	0.006114	606	7.47827e-31	8.44442e-29	0.0357722	0.21058	0.00682317	606	2.18833e-07	6.74913e-06	0.0742841	0.439203	0.0068857	605	6.15026e-25	7.82873e-23	0.000955612	0.0056254	0.00703737	605	0.892032	0.967335	0.00357695	0.854	0.916964	0.444457	0	0	0.00798366	0.854	0.916964	0.00047546	0.9	0.942726	0.0742841	0	0	0.00635985	0.9	0.942726	0.0735319	0.4108	0.00993898	269
seq.13933.276	Q13506	NAB1	NAB1	-0.01674	-0.102058	0.00586831	603	0.00448494	0.0467945	-0.008223	-0.0498972	0.00604825	603	0.174476	0.486059	-0.0165841	-0.101107	0.00662733	602	0.0126001	0.119369	-0.000344941	-0.0020931	0.00679531	602	0.959532	0.98716	-9.47359e-05	0.96	0.975691	0.450913	0	0	-0.000210142	0.96	0.975691	-0.000162258	0.954	0.971036	-0.0165841	0.008	0.0110545	0.00968916	0.952	0.969	-0.0138292	-0.0778749	0.00961387	266
seq.9834.62	P00325	ADH1B	ADH1B	0.0271808	0.18141	0.00473087	609	1.4494e-08	4.43112e-07	0.0143407	0.0952023	0.00493668	609	0.0038067	0.0334807	0.0262966	0.175509	0.00533115	608	1.04842e-06	4.36904e-05	0.00196798	0.0130647	0.00545558	608	0.718428	0.905789	0.00171654	0.86	0.916964	0.446831	0	0	0.0038269	0.86	0.916964	0.000891039	0.728	0.847742	0.0262966	0	0	0.0327737	0.728	0.847742	0.029248	0.167314	0.0084013	267
seq.6558.5	Q9Y6Z7	COLEC10	COLEC10	-0.0165596	-0.12308	0.00542505	609	0.00236884	0.0275944	-0.0136172	-0.100655	0.00555998	609	0.0146004	0.095889	-0.0132339	-0.0983612	0.00610076	608	0.0304531	0.209844	-0.00742164	-0.0548591	0.00623569	608	0.234437	0.590181	0.00500019	0.238	0.415286	0.442148	0	0	0.0111824	0.238	0.415286	-0.00342072	0.206	0.368859	-0.0132339	0.022	0.0270647	0.205392	0.21	0.375039	-0.00510783	-0.0347323	0.00919627	267
seq.13732.79	Q16619	CTF1	CTF1_1	0.805201	0.642847	0.0316519	575	3.27192e-96	1.0908e-93	0.399767	0.317823	0.0444492	575	3.44421e-18	4.72802e-16	0.792756	0.632911	0.0355719	574	9.66176e-80	3.3821e-77	0.028094	0.0223353	0.0365951	574	0.442982	0.768985	0.0202005	0.564	0.74908	0.421884	0	0	0.0456936	0.564	0.74908	0.0120611	0.46	0.644754	0.792756	0	0	0.0149861	0.46	0.644754	0.861512	0.674195	0.0472625	258
seq.9719.145	P51512	MMP16	MMP16_2	0.0655092	0.13923	0.0136401	611	1.97133e-06	4.38137e-05	0.0426884	0.0902806	0.0140952	611	0.00256078	0.0243257	0.0587768	0.124922	0.0153954	610	0.000148397	0.00376423	0.0148422	0.0313894	0.0157339	610	0.345888	0.698661	0.00601703	0.376	0.562766	0.445985	0	0	0.013312	0.376	0.562766	0.00756566	0.392	0.57911	0.0587768	0	0	0.11404	0.392	0.577862	0.0725387	0.142282	0.0241966	269
seq.9864.38	Q99614	TTC1	TTC1	0.0462943	0.0680483	0.0230359	602	0.0449131	0.244888	0.102551	0.150148	0.0232058	602	1.17503e-05	0.000250042	2.89947e-05	4.26194e-05	0.0256442	601	0.999098	0.999669	0.102538	0.150128	0.0261614	601	9.89693e-05	0.00277154																			0.0251021	0.0330306	0.0393863	267
seq.8924.55	Q9NYX4	CALY	CALY	-0.00351198	-0.00317854	0.0337035	610	0.917043	0.982635	-0.192327	-0.173251	0.033508	610	1.49523e-08	5.36826e-07	0.10541	0.0954018	0.0367513	609	0.00427125	0.0558935	-0.241796	-0.217813	0.0375115	609	2.33888e-10	4.30907e-08																			0.108029	0.0873495	0.0590492	269
seq.9906.21	Q9BQ16	SPOCK3	SPOCK3	0.0202356	0.0408544	0.0196206	613	0.302787	0.667839	0.0600962	0.120756	0.0199185	613	0.00265779	0.0250097	-0.00884677	-0.0178611	0.0219991	612	0.68772	0.88198	0.0642755	0.129154	0.0224788	612	0.00438923	0.0489315																			-0.0188094	-0.0345633	0.0328251	270
seq.21771.47	Q09327	MGAT3	MGAT3	0.00123319	0.00199617	0.0174808	614	0.943782	0.991135	-0.0644014	-0.103689	0.0177094	614	0.000299496	0.00402451	0.0380537	0.0615977	0.0194149	613	0.0504459	0.274019	-0.0822596	-0.132441	0.0198795	613	3.9948e-05	0.00132548																			0.0525386	0.077754	0.0299151	269
seq.23644.19	Q3LXA3	TKFC	TKFC	0.0105819	0.0232725	0.0148585	590	0.476639	0.804084	0.0569751	0.124305	0.0150507	590	0.000169064	0.00247619	-0.0189363	-0.0416463	0.0165287	589	0.252399	0.588286	0.0658839	0.143741	0.0169373	589	0.000111733	0.00306762																			-0.0336144	-0.064091	0.0265002	253
seq.23695.1	Q9BTV5	FSD1	FSD1	0.0106589	0.0919746	0.00470751	607	0.0239115	0.160966	0.0212256	0.18217	0.00476092	607	9.84237e-06	0.000214662	0.00160149	0.0138191	0.00522044	606	0.759121	0.910464	0.0204838	0.175804	0.0053429	606	0.000139348	0.00372358																			0.0136424	0.109181	0.00783229	266
seq.9934.29	Q00169	PITPNA	PITPNA	0.0338826	0.056629	0.0153003	611	0.0271624	0.174346	0.0595299	0.0989669	0.0155417	611	0.000141192	0.00211667	0.00930408	0.0155502	0.0170666	610	0.585841	0.823423	0.0551865	0.0917462	0.0174728	610	0.00166464	0.0246388																			0.0444009	0.0654415	0.0276695	268
seq.22589.3	Q14332	FZD2	FZD2	-0.00288952	-0.00464633	0.0169632	611	0.864799	0.966639	-0.0724164	-0.115871	0.0170785	611	2.57892e-05	0.000494657	0.0381262	0.0613067	0.0188173	610	0.0431865	0.252613	-0.0904548	-0.144734	0.0192214	610	3.12934e-06	0.000173877																			0.0173014	0.0264971	0.027444	269
seq.9964.10	P0CAP1	MYZAP	MYZAP_3	0.010439	0.0245732	0.015769	586	0.508235	0.822314	-0.0447374	-0.104665	0.0159957	586	0.00532989	0.0437964	0.0383427	0.0902579	0.0175444	585	0.0292504	0.205444	-0.062557	-0.146355	0.0179083	585	0.00051334	0.0102977																			0.0670946	0.139823	0.0285721	253
seq.8921.139	Q86U42	PABPN1	PABPN1	-0.0129517	-0.0498133	0.0102781	595	0.208118	0.570836	-0.0388019	-0.148512	0.0104059	595	0.000210745	0.00297784	0.00558349	0.0214745	0.0114502	594	0.625992	0.844433	-0.0414161	-0.158518	0.0117116	594	0.000437363	0.00914024																			-0.0030221	-0.00966623	0.0190548	261
seq.8624.16	Q6UXZ4	UNC5D	UNC5D_3	-0.00708066	-0.0081422	0.0250641	606	0.777655	0.933906	-0.114485	-0.13103	0.0252153	606	6.7785e-06	0.00015358	0.0550905	0.0633497	0.0275982	605	0.0463637	0.261557	-0.140071	-0.160314	0.028231	605	9.09846e-07	6.63524e-05																			0.0758056	0.0817029	0.0424668	268
seq.2475.1	P10721	KIT	KIT	-0.000644505	-0.000930827	0.022441	611	0.977097	0.997805	-0.0947971	-0.136307	0.0225778	611	3.0841e-05	0.000581988	0.0539035	0.0778501	0.0248839	610	0.0306825	0.210226	-0.12026	-0.172919	0.0253942	610	2.71706e-06	0.000154651																			0.0261274	0.0360598	0.0357583	270
seq.24698.12	Q99633	PRPF18	PRPF18	-0.00214617	-0.0185253	0.004715	605	0.649144	0.888997	-0.0137578	-0.118155	0.00479913	605	0.00429159	0.0367753	0.00504335	0.0435334	0.00526648	604	0.338631	0.661255	-0.0161191	-0.138434	0.00539581	604	0.00292831	0.0370725																			-0.000818036	-0.00633222	0.00808539	265
seq.24674.22	Q96KS0	EGLN2	EGLN2	-0.00728781	-0.0185714	0.0141494	599	0.606699	0.873972	0.0417662	0.105903	0.0143944	599	0.00384964	0.033816	-0.0321943	-0.08204	0.0157003	598	0.0407457	0.245914	0.0566219	0.143571	0.0160805	598	0.000462411	0.00957793																			-0.0289548	-0.0671467	0.0239182	262
seq.24664.3	Q5UCC4	EMC10	EMC10	-0.000105731	-0.000156375	0.0170549	610	0.995056	0.998867	-0.0663299	-0.0975696	0.0172372	610	0.000131594	0.00200281	0.0379965	0.0561966	0.0189579	609	0.0454849	0.258555	-0.0842988	-0.124001	0.0193916	609	1.61613e-05	0.000648364																			0.0705181	0.0959435	0.0303301	267
seq.9986.14	Q8N729	NPW	NPW	-0.0418282	-0.0391118	0.0429163	614	0.33012	0.691975	-0.137082	-0.127493	0.0435772	614	0.00173689	0.0175237	0.0248432	0.0232298	0.0479717	613	0.604734	0.833406	-0.148731	-0.138328	0.0490635	613	0.00253698	0.0332945																			-0.0384396	-0.0324862	0.0739474	269
seq.21567.214	Q9BXJ3	C1QTNF4	C1QTNF4_1	0.00235223	0.00349542	0.0211515	611	0.911487	0.981922	-0.0650225	-0.096147	0.021447	611	0.00253421	0.0241387	0.0408458	0.0606968	0.0236848	610	0.0851147	0.357213	-0.0844517	-0.124876	0.0241955	610	0.00051712	0.0103439																			0.0540565	0.0749986	0.0356037	269
seq.9971.5	Q7Z408	CSMD2	CSMD2	-0.0033486	-0.00616045	0.0127913	611	0.793573	0.939591	-0.0395791	-0.0724282	0.0129851	611	0.00240284	0.0230758	0.0180627	0.0332301	0.0142596	610	0.205745	0.53763	-0.0480065	-0.08785	0.0145845	610	0.00105366	0.0176899																			0.0287737	0.0497167	0.021586	268
seq.24426.191	P35221	CTNNA1	CTNNA1_2	0.0159581	0.073738	0.00642132	607	0.0132173	0.107848	0.0268132	0.123184	0.00652971	607	4.57069e-05	0.000811898	0.00495045	0.0228747	0.00717863	606	0.490704	0.775686	0.0244703	0.112421	0.00736314	606	0.000943016	0.0165881																			0.0194719	0.0828501	0.0110559	265
seq.21604.2	O60888	CUTA	CUTA	-0.0258386	-0.0274977	0.0282453	614	0.360659	0.718722	-0.193425	-0.204742	0.0278318	614	9.36973e-12	5.75417e-10	0.0770044	0.0819487	0.0304853	613	0.0117894	0.116086	-0.229513	-0.242942	0.0311769	613	5.87463e-13	2.2849e-10																			0.0465741	0.0437982	0.0511917	269
seq.21685.29	P43146	DCC	DCC	-0.0201496	-0.0287801	0.0205794	611	0.32791	0.690643	-0.0718056	-0.10204	0.0208239	611	0.000603058	0.0072668	0.0155822	0.0222563	0.0229956	610	0.498272	0.778182	-0.079138	-0.11246	0.0234757	610	0.000796107	0.0146287																			0.010692	0.013962	0.0372495	269
seq.8811.24	Q13145	BAMBI	BAMBI_3	-0.0101228	-0.0160858	0.0196361	610	0.606376	0.873911	-0.0620092	-0.0980233	0.0199338	610	0.00195315	0.0193136	0.0226322	0.0359639	0.0219579	609	0.303088	0.632048	-0.0726823	-0.114895	0.022462	609	0.00127884	0.0201647																			0.0556605	0.077881	0.0361997	268
seq.8866.53	Q9NXS2	QPCTL	QPCTL	0.00273933	0.00304074	0.0239795	608	0.909088	0.981877	-0.0944117	-0.104342	0.0241447	608	0.000102585	0.00161757	0.0580063	0.0643888	0.0266335	607	0.0297946	0.207319	-0.121773	-0.134581	0.0271519	607	8.72614e-06	0.000389119																			0.0746105	0.0799901	0.0414312	268
seq.8885.6	Q8IZS8	CACNA2D3	CACNA2D3	-0.0127228	-0.0128014	0.0305827	606	0.677548	0.90322	-0.0917346	-0.0918629	0.0310066	606	0.00321143	0.0291615	0.0356631	0.0358833	0.0341201	605	0.296338	0.627068	-0.108339	-0.10849	0.034837	605	0.00195967	0.0277165																			0.0974198	0.0891264	0.0509589	267
seq.8906.60	Q8N967	LRTM2	LRTM2	-0.0267194	-0.0295274	0.0258352	610	0.30144	0.667149	-0.108152	-0.118978	0.0260123	610	3.67468e-05	0.000678799	0.0280531	0.0310013	0.0287275	609	0.329192	0.652883	-0.121331	-0.133477	0.0293058	609	3.95994e-05	0.00132017																			0.0480706	0.0494349	0.0454985	269
seq.8778.3	Q13253	NOG	NOG_2	-0.00383938	-0.0110774	0.00832527	615	0.644838	0.887589	-0.029443	-0.084505	0.00843186	615	0.000514013	0.00634674	0.0118992	0.0343315	0.00927811	614	0.200151	0.532478	-0.0350333	-0.10055	0.00948795	614	0.000241937	0.00560861																			0.0238007	0.0607841	0.0144482	270
seq.2358.19	P35916	FLT4	FLT4_2	-0.0365151	-0.0588755	0.0181351	611	0.0444991	0.243391	-0.0787488	-0.126299	0.0183375	611	2.03704e-05	0.000402863	-0.00126572	-0.0020408	0.0202222	610	0.950113	0.985089	-0.0781515	-0.125341	0.0206857	610	0.000173565	0.00433975																			0.0226822	0.0364663	0.0289723	268
seq.8954.30	Q92918	MAP4K1	MAP4K1	0.0610846	0.109387	0.0241602	527	0.0117521	0.0983569	0.0950399	0.168914	0.0244744	527	0.00011618	0.0018035	0.024082	0.0431247	0.0268416	526	0.370027	0.686311	0.083973	0.149245	0.0274112	526	0.00230005	0.0311463																			0.0123728	0.0201403	0.0409399	226
seq.9337.43	P20366	TAC1	TAC1	-0.0142753	-0.0316407	0.0175384	602	0.415999	0.761214	-0.0761686	-0.167563	0.017712	602	1.98889e-05	0.000394453	0.0251309	0.0557017	0.0194435	601	0.196679	0.528756	-0.0879873	-0.193563	0.0199243	601	1.19201e-05	0.000502727																			0.0273362	0.0515893	0.0320126	258
seq.9388.18	Q96PE7	MCEE	MCEE	0.0010816	0.00439995	0.00897025	605	0.904067	0.98124	0.0266936	0.10812	0.00909501	605	0.00346235	0.0309973	-0.0139907	-0.0569145	0.0100367	604	0.163843	0.482441	0.0332967	0.134866	0.0102484	604	0.00122251	0.0194519																			-0.0140818	-0.0528609	0.0147401	267
seq.9231.23	Q9NX62	BPNT2	BPNT2	-0.0101467	-0.0109078	0.0228491	608	0.657147	0.893163	-0.0943401	-0.100992	0.0229678	608	4.54752e-05	0.000810107	0.0418549	0.0449945	0.0254148	607	0.100102	0.384007	-0.114137	-0.122184	0.0258947	607	1.23535e-05	0.000517887																			0.0552865	0.0533931	0.0418943	269
seq.9359.9	Q6UY11	DLK2	DLK2	-0.0194039	-0.025338	0.0210388	611	0.35674	0.71723	-0.127385	-0.165521	0.0208724	611	1.84932e-09	7.57141e-08	0.0478768	0.0625185	0.0229384	610	0.0372851	0.234255	-0.149807	-0.194656	0.023424	610	3.18693e-10	5.72095e-08																			0.0405248	0.0514287	0.0348574	269
seq.23200.25	Q9BXJ3	C1QTNF4	C1QTNF4_2	-0.010126	-0.013132	0.0200514	611	0.613739	0.878067	-0.0947289	-0.122265	0.0200858	611	2.97986e-06	7.31999e-05	0.041393	0.053681	0.0221439	610	0.0620639	0.305133	-0.114149	-0.14733	0.0225774	610	5.67166e-07	4.51219e-05																			0.0619389	0.0775546	0.0335043	269
seq.22094.15	Q8N5S3	C2orf73	C2orf73	-0.0239504	-0.0730015	0.0108797	604	0.0280866	0.177468	-0.0401432	-0.121643	0.0110612	604	0.000308382	0.00410453	-0.00713583	-0.0217502	0.0122399	603	0.560113	0.811901	-0.0367195	-0.111268	0.0125288	603	0.00350887	0.0420528																			0.0111139	0.0303205	0.0189181	264
seq.9340.17	Q9NWM8	FKBP14	FKBP14	-0.00737339	-0.0145021	0.0131142	612	0.574156	0.859418	-0.0620362	-0.121445	0.0131574	612	2.99676e-06	7.33577e-05	0.0262569	0.0516422	0.0144979	611	0.0706196	0.324841	-0.0744092	-0.145667	0.0148036	611	6.57357e-07	5.17096e-05																			0.0277674	0.0522217	0.021885	270
seq.9232.1	Q8WZ75	ROBO4	ROBO4_2	-0.0249398	-0.0420479	0.0154241	606	0.106412	0.403284	-0.063564	-0.106619	0.0155832	606	5.12715e-05	0.000897379	0.00425384	0.00717186	0.0171396	605	0.804073	0.93035	-0.0655425	-0.109938	0.0175147	605	0.000199844	0.0048412																			0.0403147	0.0628593	0.0268666	266
seq.9339.204	P26885	FKBP2	FKBP2	0.000423011	0.00169476	0.00955577	603	0.964706	0.995734	-0.0361952	-0.144125	0.0096506	603	0.000193449	0.00276396	0.0220317	0.0882684	0.0106836	602	0.0396169	0.241601	-0.0468103	-0.186393	0.0109147	602	2.09284e-05	0.000779362																			0.0341715	0.119387	0.0171254	263
seq.9235.3	Q8IUK5	PLXDC1	PLXDC1	0.00947417	0.0144216	0.0218912	605	0.665325	0.897657	-0.0647473	-0.0982389	0.0221184	605	0.0035477	0.0316804	0.0508681	0.0774315	0.0245975	604	0.0390632	0.240257	-0.0891838	-0.135316	0.0250243	604	0.000394264	0.00844112																			0.0623694	0.0874333	0.0374887	269
seq.23315.30	Q8IZU0	FAM9B	FAM9B	-0.00381203	-0.0160464	0.00789608	611	0.629428	0.882559	-0.026209	-0.109723	0.00800385	611	0.0011181	0.01208	0.0100565	0.0423318	0.00880755	610	0.253984	0.588594	-0.0309227	-0.129457	0.00900403	610	0.000634336	0.0122005																			0.000659563	0.0024528	0.0139715	268
seq.9244.27	P50897	PPT1	PPT1	0.00122825	0.00196679	0.0250202	586	0.960864	0.995734	0.0712607	0.113615	0.0253201	586	0.00505117	0.0419991	-0.0387494	-0.0620491	0.0279069	585	0.165507	0.485279	0.089272	0.142332	0.0284316	585	0.00177539	0.0254182																			0.00699601	0.0106778	0.0404672	259
seq.9259.35	O75509	TNFRSF21	TNFRSF21_2	-0.00393359	-0.00390392	0.0277828	604	0.887456	0.976542	-0.108909	-0.107554	0.0280696	604	0.000115952	0.0018035	0.0556729	0.0552529	0.030719	603	0.0704327	0.324466	-0.134685	-0.133009	0.0314199	603	2.11181e-05	0.000780461																			0.101891	0.0928161	0.0480759	266
seq.9321.400	P08949	NMB	NMB	-0.00528656	-0.00760848	0.0264379	609	0.841578	0.956786	-0.115354	-0.164967	0.026629	609	1.7287e-05	0.000348779	0.0593737	0.0854513	0.0292741	608	0.0429754	0.252197	-0.143358	-0.205014	0.0299355	608	2.10892e-06	0.000129479																			0.0662739	0.081555	0.0477757	264
seq.9313.27	P23435	CBLN1	CBLN1	-0.0154571	-0.0169263	0.0328545	610	0.638187	0.885797	-0.126915	-0.138376	0.0331315	610	0.000141035	0.00211667	0.0538349	0.0589521	0.0366205	609	0.142057	0.45227	-0.152397	-0.166159	0.0373639	609	5.13046e-05	0.00159727																			-0.0135219	-0.0140672	0.0544323	270
seq.22786.57	Q5T0L3	SPATA46	SPATA46	0.0207834	0.0572691	0.0123447	613	0.0927707	0.377612	0.0429471	0.117744	0.0125468	613	0.000660729	0.00784028	0.00199925	0.00550897	0.0137965	612	0.88483	0.961828	0.0420104	0.115176	0.0141231	612	0.00304949	0.0382644																			-0.00418506	-0.0103738	0.0207943	270
seq.22591.4	O00144	FZD9	FZD9	-0.0208592	-0.030821	0.0195462	610	0.286316	0.651787	-0.062443	-0.0917355	0.0198616	610	0.00174805	0.0176088	0.00911833	0.013473	0.0218689	609	0.676859	0.875428	-0.0667328	-0.0980377	0.0223802	609	0.00298025	0.0376245																			-0.0400847	-0.0530704	0.0351382	267
seq.22500.9	Q9P086	MED11	MED11	-0.000258961	-0.00126146	0.00653416	607	0.9684	0.995734	-0.0288091	-0.139452	0.00657597	607	1.39196e-05	0.000288316	0.0161906	0.0788678	0.00722724	606	0.0254387	0.189464	-0.0364446	-0.176412	0.00738757	606	1.04618e-06	7.47378e-05																			0.0157235	0.070085	0.01147	264
seq.22504.3	Q92802	N4BP2L2	N4BP2L2	-0.00532167	-0.00983417	0.0154435	614	0.73052	0.921513	-0.0585899	-0.107675	0.0156154	614	0.000192023	0.00274965	0.0267556	0.049443	0.0171859	613	0.120025	0.416472	-0.0711949	-0.13084	0.0175736	613	5.74936e-05	0.00175006																			0.0255337	0.0436174	0.0269175	269
seq.9204.33	P01189	POMC	POMC_3	-0.0714967	-0.0833658	0.0260528	611	0.00624218	0.0609505	-0.13977	-0.162122	0.0261311	611	1.25318e-07	3.95205e-06	-0.0107051	-0.0124823	0.028877	610	0.710979	0.891876	-0.134746	-0.156294	0.0294532	610	5.77334e-06	0.000280688																			0.0420563	0.0450653	0.043873	269
seq.9391.60	Q9UHG2	PCSK1N	PCSK1N	-0.0223828	-0.027195	0.0249282	602	0.369603	0.726343	-0.100133	-0.121229	0.0250698	602	7.29568e-05	0.00121323	0.0295951	0.035958	0.0277877	601	0.287283	0.618223	-0.11411	-0.138151	0.0282944	601	6.218e-05	0.00185243																			0.0404397	0.0471841	0.040411	267
seq.23588.9	Q6YN16	HSDL2	HSDL2	-0.00402053	-0.00652364	0.0145356	611	0.782181	0.93469	-0.0419867	-0.0678263	0.01472	611	0.00448626	0.0381169	0.0190343	0.0308848	0.0162715	610	0.24254	0.577463	-0.0509382	-0.0822868	0.0165862	610	0.0022275	0.0303991																			0.0231762	0.034103	0.025693	270
seq.9005.16	Q9UIW2	PLXNA1	PLXNA1	0.00211885	0.00275724	0.020628	607	0.918221	0.983096	-0.0680001	-0.0880127	0.0209063	607	0.0012069	0.0129021	0.0419152	0.0545436	0.0230306	606	0.0692554	0.322164	-0.0878445	-0.113697	0.0235436	606	0.000208539	0.00496592																			0.0366467	0.0450008	0.0349	266
seq.9790.28	Q8IWQ3	BRSK2	BRSK2	-0.00785457	-0.0127788	0.0211369	613	0.710316	0.913668	-0.127259	-0.205873	0.0209793	613	2.29641e-09	9.23591e-08	0.0627862	0.102148	0.0230079	612	0.00653721	0.0765323	-0.156792	-0.253651	0.023509	612	5.74819e-11	1.43725e-08																			0.0464583	0.0704216	0.0359279	268
seq.9316.67	Q9HC57	WFDC1	WFDC1	0.00567178	0.00518712	0.0385186	613	0.882985	0.974629	-0.171785	-0.156278	0.0387063	613	1.07595e-05	0.000230359	0.104981	0.0960096	0.0424953	612	0.0137675	0.127664	-0.220958	-0.201013	0.0433823	612	4.69291e-07	3.82036e-05																			0.0396313	0.0350768	0.0626635	269
seq.23426.1	Q9H320	VCX	VCX	-0.0118578	-0.0436168	0.00781059	613	0.129487	0.450088	-0.0347506	-0.127172	0.00787516	613	1.20626e-05	0.000253926	0.00481618	0.0177154	0.0086835	612	0.579347	0.821252	-0.0370175	-0.135468	0.00887658	612	3.48245e-05	0.00117781																			0.0153769	0.051544	0.0136681	269
seq.8971.9	Q9ULB1	NRXN1	NRXN1_3	0.00432179	0.00765112	0.0167727	602	0.796751	0.941181	-0.0487945	-0.0861453	0.0169065	602	0.00403994	0.0350479	0.0348728	0.0617373	0.0188708	601	0.0650979	0.312372	-0.0655378	-0.115705	0.0191515	601	0.000663677	0.0126951																			0.0359816	0.0580911	0.0291317	270
seq.8997.4	O95502	NPTXR	NPTXR_2	-0.0201747	-0.0478523	0.0154714	603	0.192732	0.548503	-0.069108	-0.163369	0.0154885	603	9.69466e-06	0.000212101	0.014669	0.0347935	0.0172279	602	0.394847	0.709836	-0.0760469	-0.179772	0.0175047	602	1.6392e-05	0.000648364																			0.00598669	0.0132493	0.0262051	270
seq.9769.48	Q8NFT8	DNER	DNER_2	-0.00138167	-0.00200752	0.0181558	613	0.939364	0.990981	-0.0552896	-0.0799111	0.0184242	613	0.00280109	0.0260777	0.02959	0.0429933	0.0202556	612	0.144575	0.455934	-0.0691399	-0.0999293	0.0207055	612	0.000891226	0.015917																			0.0225048	0.0297753	0.0322901	269
seq.21887.2	Q8IUK8	CBLN2	CBLN2	-0.0216333	-0.0395573	0.0205053	606	0.291843	0.656763	-0.0850072	-0.154811	0.0206476	606	4.36989e-05	0.000790683	0.0217912	0.0398461	0.0228618	605	0.340884	0.662189	-0.0953338	-0.173618	0.0233188	605	4.93267e-05	0.00157688																			0.00286256	0.00499831	0.0340295	268
seq.9760.13	P45984	MAPK9	MAPK9_3	0.0120435	0.0532339	0.00897436	589	0.180115	0.530494	0.0322599	0.141653	0.00911654	589	0.000433954	0.00552384	-0.00243869	-0.0107793	0.00993853	588	0.80625	0.930984	0.0333718	0.146535	0.0101872	588	0.00111539	0.0181624																			-0.00535012	-0.0210063	0.0156852	254
seq.9038.12	O76095	JTB	JTB	0.000964719	0.00167837	0.0156368	607	0.950826	0.992699	-0.0532651	-0.0921352	0.0158352	607	0.000817445	0.00939726	0.031239	0.0543482	0.0173783	606	0.0727399	0.328974	-0.0678303	-0.117329	0.017762	606	0.000147879	0.0038921																			0.0692296	0.1124	0.0268894	265
seq.23345.2	Q8N987	NECAB1	NECAB1	0.0330424	0.108004	0.0118429	604	0.00543623	0.0546041	0.0517571	0.168434	0.012018	604	1.93423e-05	0.000386902	0.0126422	0.0413229	0.0131871	603	0.338107	0.661014	0.0458646	0.149258	0.0134993	603	0.00072469	0.0135657																			0.0417145	0.127173	0.0192752	268
seq.9599.6	Q8IYJ0	PIANP	PIANP_2	-0.0162636	-0.0263696	0.0209999	610	0.438958	0.775053	-0.0692564	-0.111725	0.0212474	610	0.00117809	0.0126306	0.0191877	0.0311107	0.023491	609	0.414355	0.724501	-0.0782963	-0.126308	0.0239621	609	0.00114604	0.0184871																			0.0420358	0.0624199	0.0371036	268
seq.23378.29	Q9UFW8	CGGBP1	CGGBP1	-0.0128856	-0.0343997	0.015298	593	0.399956	0.751347	-0.0471779	-0.125357	0.0155216	593	0.00247413	0.0236308	0.0105208	0.0280865	0.0171054	592	0.538754	0.802172	-0.0521123	-0.138469	0.0174796	592	0.00298803	0.0376245																			0.0254579	0.0601105	0.0261919	260
seq.9557.5	Q9H8J5	MANSC1	MANSC1	-0.000167771	-0.000231551	0.0189925	610	0.992955	0.998602	-0.0728249	-0.100003	0.0191554	610	0.000158083	0.00233984	0.0411519	0.0567962	0.021068	609	0.0512431	0.275752	-0.0920589	-0.126415	0.021499	609	2.15154e-05	0.000780461																			0.0552149	0.0707402	0.0324795	268
seq.9514.46	O75071	EFCAB14	EFCAB14_2	0.0556399	0.0392091	0.0548362	615	0.310669	0.673372	0.179046	0.125513	0.055657	615	0.00136365	0.014157	-0.031429	-0.0221479	0.0613118	614	0.608409	0.835845	0.193811	0.135863	0.0626985	614	0.00208408	0.0290073																			-0.00851041	-0.00542034	0.0926378	270
seq.23371.5	Q9GZT8	NIF3L1	NIF3L1	0.0866132	0.0674289	0.0474801	614	0.0686075	0.320436	0.166183	0.128682	0.0482138	614	0.000606037	0.00729015	0.0152597	0.0118798	0.0531086	613	0.773956	0.916517	0.159025	0.123139	0.0543016	613	0.00353193	0.0420528																			-0.0547294	-0.0409378	0.074302	269
seq.21967.20	P28845	HSD11B1	HSD11B1	-0.00426092	-0.0245031	0.00679824	610	0.531046	0.832662	-0.020351	-0.116326	0.0069009	610	0.0033097	0.029937	0.00614628	0.0353451	0.00759773	609	0.418853	0.727098	-0.0232273	-0.132766	0.00776474	609	0.00288946	0.0368472																			0.0222906	0.111619	0.0119685	265
seq.23365.7	Q8TC99	FNDC8	FNDC8	-0.0153883	-0.110666	0.00559661	613	0.00614335	0.0601533	-0.0228421	-0.16332	0.00568493	613	6.59921e-05	0.00111597	-0.00641475	-0.0461323	0.00627259	612	0.306871	0.633673	-0.019801	-0.141577	0.0064155	612	0.00211725	0.0291789																			-0.00349814	-0.0205137	0.0107023	268
seq.9076.25	P01210	PENK	PENK	-0.0712755	-0.0593237	0.0436692	611	0.103159	0.398661	-0.152814	-0.126606	0.0442564	611	0.000592853	0.00718091	-0.00192453	-0.00160181	0.0490328	610	0.968704	0.990492	-0.151898	-0.125847	0.0500656	610	0.00251611	0.0331739																			-0.0259887	-0.0196956	0.0764899	269
seq.5957.30	P61278	SST	SST	-0.0196873	-0.0204606	0.0330013	603	0.551023	0.843234	-0.117875	-0.121693	0.033497	603	0.00046584	0.0058763	0.0415894	0.0432229	0.0367349	602	0.258023	0.591239	-0.13737	-0.141818	0.0376566	602	0.000287246	0.00648713																			0.0395966	0.0391111	0.0530373	261
seq.8235.48	P05060	CHGB	CHGB	0.00253103	0.00501821	0.0187212	608	0.892502	0.977077	-0.0848448	-0.167486	0.0187782	608	7.49328e-06	0.000167071	0.0529658	0.105014	0.0207339	607	0.0108753	0.109974	-0.110079	-0.217299	0.0211429	607	2.639e-07	2.36867e-05																			0.0270295	0.0513934	0.0310256	269
seq.24940.3	O14920	IKBKB	IKBKB	-0.0105553	-0.0231095	0.0123552	602	0.39327	0.745622	-0.0404679	-0.0881908	0.01256	602	0.00134186	0.013959	0.00942274	0.02063	0.0137805	601	0.494381	0.776869	-0.0448727	-0.0977901	0.0141206	601	0.00156004	0.0234879																			0.0269877	0.0525867	0.0216883	266
seq.5115.31	Q969Z4	RELT	RELT_2	-0.000225862	-0.000324046	0.0181059	610	0.990051	0.998602	-0.0784019	-0.111916	0.0182111	610	1.94387e-05	0.000387722	0.0442144	0.0634349	0.0200011	609	0.0274344	0.197628	-0.0990751	-0.141426	0.0204206	609	1.55665e-06	9.90739e-05																			0.0425737	0.0580347	0.030854	268
seq.5111.15	Q9HDB5	NRXN3	NRXN3_2	0.00213412	0.00370855	0.0189082	606	0.910173	0.981922	-0.0625945	-0.108295	0.0190772	606	0.00109333	0.0118673	0.0393241	0.0683352	0.0211395	605	0.06334	0.307814	-0.0812438	-0.140561	0.0215168	605	0.000175213	0.00436536																			0.00919929	0.0160351	0.0298916	268
seq.5105.2	Q9BZR6	RTN4R	RTN4R	-0.0224481	-0.0286618	0.0244474	610	0.358866	0.718279	-0.0910892	-0.115757	0.0246887	610	0.000244763	0.00336658	0.0238784	0.0304879	0.0272853	609	0.381844	0.698169	-0.102343	-0.130059	0.027841	609	0.000257862	0.005919																			-0.0176787	-0.0219956	0.040816	269
seq.6609.22	P09543	CNP	CNP	0.0108395	0.0147027	0.0301817	601	0.719615	0.91683	0.121061	0.163439	0.0304822	601	8.00711e-05	0.00130367	-0.0545102	-0.0739376	0.03344	600	0.103607	0.390831	0.146507	0.197793	0.0342096	600	2.15045e-05	0.000780461																			-0.105619	-0.137228	0.0476651	266
seq.5092.51	P78504	JAG1	JAG1_1	-0.0125067	-0.0236056	0.0146478	609	0.393534	0.745637	-0.0649179	-0.121792	0.0147612	609	1.29025e-05	0.000269643	0.0213272	0.0402536	0.0162559	608	0.190027	0.518537	-0.0749884	-0.140685	0.0166299	608	7.80835e-06	0.000357353																			0.0297156	0.0546557	0.0243921	266
seq.5060.62	Q9NZQ7	CD274	CD274	-0.00343634	-0.0107517	0.0118943	600	0.772752	0.933737	-0.0335943	-0.104463	0.0120929	600	0.00564012	0.0454913	0.0151598	0.0474324	0.0133558	599	0.256797	0.5912	-0.0408233	-0.126942	0.0136649	599	0.00292809	0.0370725																			0.0267821	0.0725717	0.020728	261
seq.21497.32	Q9Y4L1	HYOU1	HYOU1	0.00715061	0.0120765	0.0158296	613	0.651627	0.889636	-0.0500037	-0.0840366	0.0160433	613	0.00191385	0.0190325	0.0375793	0.063467	0.0176347	612	0.0334887	0.21988	-0.0676385	-0.113674	0.0180109	612	0.000189568	0.00465672																			0.0301708	0.0474951	0.0281752	270
seq.6713.4	Q86VZ4	LRP11	LRP11_2	-0.00556137	-0.0095797	0.0172481	609	0.747235	0.926145	-0.072029	-0.123316	0.0173862	609	3.91502e-05	0.000715642	0.0339342	0.058453	0.0191137	608	0.0763348	0.336961	-0.087947	-0.150568	0.0195347	608	8.06697e-06	0.000364367																			0.0396231	0.061986	0.0306096	265
seq.6897.38	O94766	B3GAT3	B3GAT3	-0.00351699	-0.010656	0.00993599	611	0.723487	0.91793	-0.0364585	-0.109805	0.0100606	611	0.000314373	0.00417633	0.0167107	0.0506311	0.0111001	610	0.132726	0.43805	-0.0444254	-0.133799	0.0113584	610	0.000102133	0.00284874																			0.0181645	0.0508958	0.0173772	267
seq.6904.14	O43300	LRRTM2	LRRTM2	-0.00389976	-0.00490508	0.0217351	607	0.857666	0.964803	-0.0613599	-0.076847	0.0220249	607	0.00550416	0.0448077	0.0300494	0.0377958	0.0242995	606	0.216705	0.55112	-0.0754252	-0.0944624	0.0247798	606	0.00243726	0.0324396																			0.0428849	0.0495216	0.0372158	269
seq.6918.183	P06307	CCK	CCK	-0.110237	-0.063457	0.0614968	613	0.0735361	0.331718	-0.432505	-0.247621	0.0605302	613	2.55922e-12	1.79171e-10	0.108434	0.0624196	0.0667044	612	0.10455	0.392007	-0.483686	-0.276923	0.068157	612	3.55095e-12	1.13001e-09																			0.0622446	0.0359366	0.0976824	269
seq.7020.13	Q9GZS9	CHST5	CHST5	0.00636937	0.0196448	0.0111349	612	0.567518	0.855159	0.0454843	0.13953	0.0112232	612	5.71573e-05	0.000990491	-0.017724	-0.0546654	0.0123506	611	0.15178	0.464632	0.0537654	0.164934	0.0126112	611	2.33304e-05	0.000837622																			-0.00634839	-0.0177305	0.0184502	268
seq.7049.2	O75077	ADAM23	ADAM23	0.00186009	0.00219565	0.0234696	609	0.936856	0.990459	-0.0758075	-0.0890538	0.0237752	609	0.00150341	0.0154331	0.0453232	0.0534995	0.0261362	608	0.0834051	0.354535	-0.0969964	-0.113945	0.0266965	608	0.000303465	0.00682484																			0.0577919	0.063557	0.0393711	268
seq.7050.5	Q7Z3B1	NEGR1	NEGR1_2	-0.0033131	-0.00427552	0.0219719	613	0.880193	0.973803	-0.0925444	-0.118842	0.0221327	613	3.32052e-05	0.000617565	0.0486767	0.0628167	0.0243428	612	0.045981	0.260027	-0.115425	-0.148225	0.0248677	612	4.2328e-06	0.000216305																			0.0373949	0.0466898	0.0364614	270
seq.4862.63	Q13873	BMPR2	BMPR2	0.00365281	0.00864395	0.0140376	599	0.794786	0.940133	-0.0472078	-0.111003	0.0142423	599	0.000973064	0.0107962	0.0312951	0.0740562	0.0156049	598	0.0453634	0.258555	-0.0618642	-0.145465	0.015976	598	0.000119694	0.00327334																			0.0570491	0.116548	0.0251537	261
seq.4842.62	P51654	GPC3	GPC3	-0.0127757	-0.0202311	0.0257064	609	0.619379	0.878861	0.0888299	0.13997	0.0260715	609	0.000699692	0.00821904	-0.0665085	-0.105321	0.0285523	608	0.0201665	0.161355	0.120027	0.189127	0.0292266	608	4.56121e-05	0.00147838																			-0.110925	-0.168297	0.0403046	268
seq.4829.43	P31947	SFN	SFN	0.0454658	0.0667846	0.0259608	562	0.0804353	0.350158	0.0981726	0.143345	0.0263202	562	0.000210971	0.00297784	0.00288038	0.00423097	0.028822	561	0.92043	0.974729	0.0968458	0.141407	0.0295002	561	0.00109145	0.0180151																			-0.0572556	-0.07445	0.0452774	242
seq.4568.17	O94991	SLITRK5	SLITRK5	-0.0128462	-0.0141434	0.0197439	604	0.515526	0.826292	-0.0602036	-0.0660137	0.0199922	604	0.00270948	0.0253597	0.0181227	0.0199528	0.022081	603	0.412121	0.722941	-0.0686996	-0.0753297	0.022518	603	0.00238199	0.031947																			0.0285601	0.0288463	0.0360216	267
seq.4541.49	Q4KMG0	CDON	CDON	-0.027599	-0.0449195	0.0173753	611	0.112712	0.41663	-0.0610428	-0.098862	0.0177	611	0.00060194	0.00726583	-0.000370871	-0.000603621	0.0194272	610	0.984775	0.995526	-0.060868	-0.0985789	0.0199408	610	0.00236864	0.0318883																			-0.00158893	-0.00248618	0.0289716	269
seq.7105.7	Q9BTV7	CABLES2	CABLES2	-0.00986318	-0.0480696	0.00681304	608	0.148218	0.477972	-0.0315443	-0.15293	0.00688521	608	5.60474e-06	0.000130765	0.00516772	0.0251856	0.00753518	607	0.493093	0.77609	-0.0339531	-0.164608	0.00773202	607	1.32969e-05	0.000544397																			0.0168781	0.0763294	0.0114685	267
seq.7108.7	O75264	SMIM24	SMIM24	-0.00957999	-0.0130196	0.0210699	595	0.649508	0.888997	-0.0809833	-0.109438	0.0213513	595	0.000164112	0.00241376	0.0339387	0.0461241	0.023431	594	0.148018	0.459671	-0.0969929	-0.131073	0.0240251	594	6.11898e-05	0.00183858																			0.0396848	0.0460864	0.0379197	261
seq.4153.11	P01011	SERPINA3	SERPINA3_2	0.0217168	0.039746	0.0195009	614	0.265874	0.63129	0.0898872	0.163666	0.0196262	614	5.63337e-06	0.000130765	-0.0235623	-0.0431238	0.0215982	613	0.275728	0.605892	0.100937	0.183785	0.0220829	613	5.87826e-06	0.000283818																			-0.0481632	-0.0839395	0.0308283	270
seq.7140.1	P08217	CELA2A	CELA2A	0.00523148	0.0312238	0.00698706	569	0.454324	0.786634	0.0231574	0.137894	0.00711836	569	0.00120882	0.0129021	-0.00655623	-0.0391305	0.00780836	568	0.401462	0.714746	0.0262651	0.156399	0.00802478	568	0.00112875	0.0182926																			-0.0115101	-0.0662301	0.0109891	258
seq.7144.234	Q96I82	KAZALD1	KAZALD1	0.0333171	0.0516973	0.020188	606	0.0993902	0.390916	0.0756491	0.116738	0.0205392	606	0.000250958	0.00343156	0.000192475	0.000298658	0.0224256	605	0.993155	0.997187	0.0755602	0.116601	0.0230181	605	0.00108765	0.0180151																			0.0439098	0.0650283	0.0343075	265
seq.7190.50	P54764	EPHA4	EPHA4_2	0.00239905	0.00244465	0.0268174	609	0.928747	0.986483	-0.126829	-0.128619	0.0268664	609	2.91891e-06	7.19553e-05	0.075248	0.0766783	0.0295076	608	0.0110127	0.110935	-0.162027	-0.164314	0.0300974	608	1.04514e-07	1.07604e-05																			0.0889243	0.0864648	0.0446374	268
seq.7195.119	Q15375	EPHA7	EPHA7_2	0.00294137	0.00671822	0.0132685	606	0.824637	0.9517	-0.0379317	-0.0862124	0.0134853	606	0.00507008	0.0421064	0.025547	0.0583504	0.0148437	605	0.0857508	0.358199	-0.0500137	-0.113673	0.0151838	605	0.0010458	0.0176326																			0.0194627	0.0402068	0.023585	267
seq.3806.55	P54756	EPHA5	EPHA5	-0.02442	-0.0298677	0.0221771	609	0.271272	0.637124	-0.106076	-0.129123	0.0222562	609	2.3509e-06	5.87809e-05	0.0292365	0.0357587	0.0245046	608	0.233294	0.566721	-0.119736	-0.145751	0.0250215	608	2.14534e-06	0.000129479																			0.0613293	0.069381	0.0388513	269
seq.7198.197	O75063	FAM20B	FAM20B	-0.00352353	-0.00538064	0.0155767	614	0.821117	0.950348	-0.0486374	-0.073902	0.0157994	614	0.00217374	0.0212844	0.0233432	0.0356464	0.017404	613	0.180334	0.506217	-0.0596247	-0.0905966	0.0177877	613	0.00085161	0.015406																			-0.00687838	-0.00994894	0.0263491	270
seq.5112.73	P41217	CD200	CD200	-0.00709405	-0.00896072	0.0240628	615	0.768236	0.931489	-0.0800757	-0.100617	0.024396	615	0.00108787	0.0118263	0.0366054	0.0462375	0.0268398	614	0.173115	0.494685	-0.0972729	-0.122226	0.0274469	614	0.000423986	0.00888721																			0.0342209	0.0412567	0.0404443	270
seq.5116.62	Q9HCK4	ROBO2	ROBO2_2	0.00515939	0.0101438	0.0144594	612	0.721351	0.917047	-0.0423442	-0.0828213	0.0146663	612	0.00402428	0.0349924	0.0308777	0.060708	0.0161562	611	0.0564468	0.28998	-0.0568964	-0.111284	0.0164969	611	0.000601563	0.0116987																			0.0140335	0.0254052	0.025854	269
seq.8427.118	Q9BXY4	RSPO3	RSPO3_2	-0.00594189	-0.0153513	0.0120884	605	0.623225	0.881819	-0.0468032	-0.120184	0.0122208	605	0.000141618	0.00211852	0.0195437	0.0504926	0.0134803	604	0.147634	0.459671	-0.0560944	-0.144042	0.0137893	604	5.37193e-05	0.00165678																			0.0257965	0.0602888	0.0219675	264
seq.5121.3	Q9H3T3	SEMA6B	SEMA6B	-0.0146772	-0.0180807	0.0268213	612	0.584428	0.864042	-0.0827786	-0.10148	0.0272129	612	0.00245161	0.0234798	0.0289382	0.0356488	0.0300283	611	0.335579	0.658253	-0.0964469	-0.118236	0.0306886	611	0.00175467	0.0253121																			0.0120011	0.0138353	0.0461616	269
seq.5846.24	Q13253	NOG	NOG_1	-0.000747268	-0.00134632	0.0152965	612	0.961053	0.995734	-0.0549725	-0.0985645	0.0154657	612	0.000407958	0.00523098	0.0302959	0.0545827	0.0170071	611	0.0753488	0.334282	-0.0691604	-0.124003	0.0173718	611	7.68172e-05	0.00220409																			0.0296752	0.0488852	0.026944	270
seq.5834.18	P15248	IL9	IL9	-0.0138486	-0.0248643	0.0213757	604	0.517318	0.827455	-0.0638422	-0.113916	0.0217149	604	0.00340749	0.0305453	0.0190428	0.0341903	0.023945	603	0.426768	0.731767	-0.0728372	-0.129966	0.0244899	603	0.00305525	0.0382644																			0.0210678	0.0326759	0.0386992	261
seq.5740.17	Q9Y6N7	ROBO1	ROBO1	0.00409993	0.00570618	0.0185456	611	0.825109	0.9517	-0.0713379	-0.0988482	0.0187053	611	0.000150756	0.00223611	0.0463993	0.0645774	0.0206096	610	0.0247186	0.185892	-0.093256	-0.129219	0.0210322	610	1.09737e-05	0.000468455																			0.0276278	0.0365291	0.0318564	270
seq.5735.54	Q96EU7	C1GALT1C1	C1GALT1C1	7.37666e-05	9.79611e-05	0.0183455	608	0.996793	0.998867	-0.0758513	-0.100202	0.0184802	608	4.60574e-05	0.000814262	0.0433345	0.0575477	0.0203136	607	0.0333028	0.219335	-0.0961783	-0.127054	0.0207443	607	4.34415e-06	0.000220387																			0.0680734	0.0874321	0.0306075	267
seq.5731.1	Q6UWN8	SPINK6	SPINK6	-0.0593235	-0.0711805	0.0326117	595	0.0694006	0.322411	-0.112309	-0.134055	0.0330311	595	0.000718745	0.00838656	-0.0113959	-0.0136736	0.0364375	594	0.754578	0.909417	-0.107	-0.127719	0.0371598	594	0.00412713	0.0472125																			0.0494593	0.0550035	0.0540754	261
seq.5688.65	Q9NTU7	CBLN4	CBLN4	-0.0339162	-0.0320971	0.0324022	610	0.295642	0.66096	-0.126423	-0.119104	0.0327413	610	0.000124846	0.00191258	0.02892	0.0273689	0.0360699	609	0.422995	0.729046	-0.139978	-0.131875	0.036857	609	0.00016058	0.00413316																			0.0480128	0.043005	0.0538677	270
seq.5687.5	P14314	PRKCSH	PRKCSH	0.0152647	0.0242676	0.0162608	611	0.348234	0.708304	-0.0568372	-0.0899135	0.0164774	611	0.000600531	0.00726134	0.0515089	0.0818883	0.018022	610	0.00440704	0.0569555	-0.0809459	-0.128052	0.0184258	610	1.31777e-05	0.000542687																			0.0505658	0.0751297	0.0283774	269
seq.6361.49	Q15256	PTPRR	PTPRR	-0.0280813	-0.0382185	0.0222754	610	0.207919	0.570836	-0.148558	-0.20131	0.0219391	610	3.00444e-11	1.66937e-09	0.0497601	0.0677232	0.0241848	609	0.0400638	0.24369	-0.171986	-0.233057	0.0246666	609	8.13275e-12	2.1899e-09																			0.0519766	0.0701945	0.0363341	270
seq.5660.51	P08294	SOD3	SOD3_1	0.0108467	0.0278587	0.0159571	592	0.496934	0.816292	0.0606574	0.154846	0.0161459	592	0.000189097	0.00272401	-0.02195	-0.0563766	0.0178782	591	0.220029	0.553085	0.0712413	0.181864	0.018297	591	0.000110027	0.00303266																			-0.0589463	-0.140191	0.0259849	258
seq.5639.49	Q8TDF5	NETO1	NETO1_2	-0.0116758	-0.0525178	0.00862622	606	0.176393	0.525366	-0.0307396	-0.137537	0.00876357	606	0.000485543	0.00607016	0.00231054	0.0103928	0.00958789	605	0.809648	0.931355	-0.0318063	-0.14231	0.0098241	605	0.00127142	0.020093																			0.023826	0.0982783	0.0146073	266
seq.5637.81	Q9Y2I2	NTNG1	NTNG1	-0.00935571	-0.0126189	0.0208236	613	0.653385	0.890348	-0.061225	-0.0821329	0.0211319	613	0.00389854	0.0341121	0.0231787	0.0312634	0.0233074	612	0.320382	0.645608	-0.0721348	-0.0967684	0.02381	612	0.002552	0.0333103																			-0.0038726	-0.00487923	0.0366768	269
seq.6379.62	Q86TH1	ADAMTSL2	ADAMTSL2	-0.00514686	-0.00835137	0.0153586	613	0.737655	0.925008	-0.0538503	-0.086937	0.0155774	613	0.000584141	0.00709995	0.0239134	0.0388022	0.0170939	612	0.162338	0.480967	-0.0650517	-0.105021	0.017504	612	0.000220612	0.00518289																			0.0297839	0.0455902	0.0263132	270
seq.5628.21	Q9NS98	SEMA3G	SEMA3G	-0.016903	-0.023389	0.0202534	611	0.404283	0.754367	-0.0632259	-0.0870553	0.0205344	611	0.00216996	0.0212772	0.0145138	0.0200829	0.022635	610	0.521628	0.791486	-0.0700164	-0.0964051	0.0231132	610	0.00255501	0.0333103																			0.0351441	0.0463437	0.0340527	269
seq.5620.13	P19021	PAM	PAM	-0.0161871	-0.0145562	0.0307345	611	0.598612	0.86976	-0.124357	-0.111299	0.0309664	611	6.6601e-05	0.00112355	0.0506895	0.0455826	0.0341518	610	0.138262	0.446158	-0.148182	-0.132623	0.0348526	610	2.4544e-05	0.000872248																			0.0498143	0.0439671	0.0459613	270
seq.5609.92	Q7Z5A7	TAFA5	TAFA5	0.00624694	0.0100219	0.0159551	614	0.695539	0.906216	-0.0746914	-0.119229	0.0160277	614	3.87766e-06	9.29709e-05	0.0506235	0.0812143	0.0175615	613	0.0040818	0.0541225	-0.0985118	-0.157253	0.0179485	613	5.9371e-08	6.59772e-06																			0.0399305	0.0619954	0.0272041	270
seq.5599.88	Q8NBM8	PCYOX1L	PCYOX1L	0.00517894	0.0115083	0.0159402	611	0.745369	0.926145	0.0571364	0.126384	0.0161024	611	0.00041746	0.00533328	-0.0262535	-0.0583388	0.0177702	610	0.140087	0.448659	0.0695004	0.153733	0.0181335	610	0.000139885	0.0037237																			-0.0278279	-0.0582842	0.0259355	270
seq.5532.53	P11362	FGFR1	FGFR1	0.00482635	0.0146638	0.00987794	610	0.625301	0.882114	-0.0390636	-0.11813	0.00995608	610	9.7158e-05	0.00155653	0.0288761	0.0877339	0.0109688	609	0.00868881	0.0947513	-0.052766	-0.159567	0.011192	609	3.00424e-06	0.000169619																			0.0193405	0.0573472	0.0154769	269
seq.6478.2	A6NGN9	IGLON5	IGLON5	-0.0110633	-0.0181306	0.0178648	609	0.535966	0.835354	-0.0791835	-0.129055	0.0179639	609	1.23362e-05	0.000258581	0.0315567	0.0517155	0.0198173	608	0.11182	0.403565	-0.0940887	-0.153348	0.0202363	608	4.08401e-06	0.000210236																			0.0209797	0.0328641	0.0300518	267
seq.5483.1	Q96B86	RGMA	RGMA	0.00421541	0.011252	0.0099887	611	0.67316	0.901083	-0.030522	-0.0810821	0.0101341	611	0.00270434	0.0253455	0.0227491	0.0607228	0.0111373	610	0.0415209	0.247076	-0.0412071	-0.109467	0.0113813	610	0.000318355	0.00705319																			0.0327973	0.0859196	0.0160205	269
seq.6521.35	P47972	NPTX2	NPTX2	-0.0587761	-0.0529486	0.0350816	608	0.0943675	0.379912	-0.199075	-0.178499	0.0349261	608	1.8704e-08	6.58023e-07	0.0396114	0.035684	0.0385994	607	0.305197	0.633099	-0.217682	-0.195184	0.0393509	607	4.71566e-08	5.50238e-06																			0.0150216	0.0133132	0.0565828	269
seq.5404.53	O75509	TNFRSF21	TNFRSF21_1	0.00212008	0.0050209	0.011818	612	0.857688	0.964803	-0.0377408	-0.0889318	0.0119776	612	0.00170687	0.0172935	0.0241984	0.0573082	0.0131735	611	0.0667092	0.316846	-0.0490988	-0.115695	0.0134589	611	0.000286789	0.00648713																			0.0400927	0.0917863	0.0192969	269
seq.5352.11	Q92956	TNFRSF14	TNFRSF14_3	-0.0061954	-0.0225758	0.00855689	595	0.469335	0.796682	-0.0362813	-0.131363	0.00863154	595	3.03417e-05	0.000574114	0.0124596	0.0454025	0.0094611	594	0.188369	0.516557	-0.0420656	-0.152306	0.00968003	594	1.63374e-05	0.000648364																			0.0201129	0.0677441	0.014561	258
seq.5253.1	P54750	PDE1A	PDE1A	-0.0138885	-0.0707907	0.00793486	592	0.0805819	0.350158	-0.0301293	-0.15287	0.00802838	592	0.000192055	0.00274965	-0.000273928	-0.00139623	0.00888006	591	0.975402	0.992845	-0.0299997	-0.152212	0.00906753	591	0.000995065	0.0172437																			0.011908	0.0525514	0.0143107	262
seq.6572.10	Q86VH4	LRRTM4	LRRTM4_1	0.00648066	0.0582631	0.0042576	608	0.128495	0.448226	0.0158066	0.141373	0.00432893	608	0.000283294	0.00382884	-0.000826508	-0.00743057	0.00476385	607	0.862319	0.951923	0.016199	0.144882	0.00488718	607	0.000972437	0.0169354																			0.0100928	0.0865263	0.00683669	268
seq.5231.79	Q8NBP7	PCSK9	PCSK9_1	0.0111361	0.011651	0.0288534	610	0.699665	0.90828	-0.0812746	-0.0846939	0.0292212	610	0.00558051	0.0451666	0.0616669	0.0645186	0.0323361	609	0.0569829	0.290888	-0.110545	-0.115196	0.0329513	609	0.000843529	0.0152993																			0.0843771	0.081112	0.0481859	270
seq.5140.56	Q6UXZ4	UNC5D	UNC5D_2	0.000455626	0.000486424	0.0274137	608	0.986745	0.998602	-0.104454	-0.110989	0.027659	608	0.000174667	0.00254759	0.0597881	0.0638294	0.0304024	607	0.0496895	0.272921	-0.132374	-0.140655	0.0310321	607	2.31096e-05	0.000833972																			0.0632189	0.0636611	0.0461022	268
seq.5139.32	O95185	UNC5C	UNC5C	-0.00842062	-0.0166025	0.0141328	609	0.551517	0.843419	-0.041174	-0.0807755	0.0143393	609	0.00422854	0.0364133	0.0131151	0.0258584	0.0158566	608	0.408502	0.72002	-0.047389	-0.092968	0.0161921	608	0.00355408	0.0421731																			0.0221789	0.0409937	0.0254608	267
seq.7200.4	Q9ULH4	LRFN2	LRFN2	-0.00147286	-0.00124019	0.037766	599	0.968904	0.995734	-0.11723	-0.0983767	0.0381672	599	0.0022266	0.0216506	0.0652262	0.0549222	0.0421466	598	0.122247	0.42069	-0.147773	-0.124008	0.0429284	598	0.000617048	0.0119336																			0.084328	0.0662592	0.0620063	269
seq.3630.27	Q8N126	CADM3	CADM3	0.00393741	0.00572817	0.0193331	611	0.838685	0.956113	-0.0983192	-0.14233	0.0193382	611	4.9157e-07	1.40469e-05	0.0609047	0.0886044	0.0211851	610	0.00418266	0.0550428	-0.126843	-0.183622	0.0216336	610	7.43856e-09	1.04155e-06																			0.06012	0.0811756	0.0329673	269
seq.3585.54	P35613	BSG	BSG	-0.00802764	-0.0145815	0.0168298	604	0.633541	0.882714	-0.0617444	-0.111582	0.0170535	604	0.000318545	0.00422374	0.0246098	0.0447016	0.0187039	603	0.188755	0.516805	-0.0732441	-0.132364	0.0191535	603	0.000144926	0.00382879																			0.060016	0.0969244	0.029472	266
seq.7210.25	P51693	APLP1	APLP1	0.00287883	0.00999872	0.00855985	611	0.736747	0.924447	-0.0272557	-0.0942464	0.00865802	611	0.00172389	0.0174407	0.0193263	0.0671237	0.00954745	610	0.0433816	0.253095	-0.0363464	-0.125681	0.00973405	610	0.000206161	0.00494292																			0.020447	0.0710732	0.0136291	270
seq.2765.4	O95390	GDF11	GDF11_2	-0.000132206	-0.00021225	0.0153384	612	0.993126	0.998602	-0.0517085	-0.0825857	0.015551	612	0.000936759	0.0105269	0.0290126	0.0465782	0.0170626	611	0.0895726	0.365868	-0.0652663	-0.10424	0.0174547	611	0.000201973	0.00487591																			0.0119422	0.0188406	0.0251821	269
seq.2762.30	O95750	FGF19	FGF19_2	0.00230358	0.00306066	0.0259991	612	0.929427	0.98658	-0.107676	-0.142271	0.0262611	612	4.68493e-05	0.000824101	0.0641358	0.0852144	0.028782	611	0.0262218	0.19222	-0.137836	-0.182121	0.0294685	611	3.57922e-06	0.000194249																			0.0674847	0.0844105	0.0436056	268
seq.7995.16	B2RUY7	VWC2L	VWC2L	0.00679358	0.0180458	0.0101738	603	0.504548	0.820625	-0.0335415	-0.0885922	0.0103198	603	0.00121737	0.0129724	0.0275044	0.07306	0.0112951	602	0.0151778	0.136056	-0.046388	-0.122523	0.0115527	602	6.68661e-05	0.00195027																			0.0383261	0.0954952	0.0175954	263
seq.8006.12	Q9NXW2	DNAJB12	DNAJB12	-0.00608264	-0.00869994	0.0195578	614	0.7559	0.928351	-0.0831852	-0.118342	0.0197316	614	2.8631e-05	0.000543212	0.0394511	0.0564265	0.021653	613	0.0689474	0.321372	-0.101684	-0.14466	0.0221577	613	5.4011e-06	0.000268178																			0.0493341	0.0689861	0.0312919	269
seq.2711.6	P26992	CNTFR	CNTFR_2	0.0189607	0.0282571	0.0194236	613	0.329366	0.69125	-0.0562615	-0.0834231	0.0197532	613	0.00454383	0.0384925	0.0558813	0.0832799	0.0216246	612	0.00999244	0.104066	-0.0824448	-0.122247	0.0221195	612	0.000211521	0.00501985																			0.0355439	0.0485638	0.0324405	270
seq.2682.68	P10809	HSPD1	HSPD1	0.0742924	0.06469	0.0348958	612	0.0336549	0.201039	0.138803	0.120232	0.0354014	612	9.8214e-05	0.00156628	0.0152958	0.0133188	0.0389571	611	0.694728	0.883547	0.131623	0.114012	0.0398674	611	0.00101766	0.0174624																			-0.0122166	-0.00949226	0.0622732	268
seq.2620.4	P40189	IL6ST	IL6ST	-0.0049148	-0.00905329	0.0150639	611	0.744336	0.926145	-0.0499131	-0.0914064	0.015299	611	0.00116587	0.012538	0.0223481	0.0411662	0.0168274	610	0.184649	0.512202	-0.0604827	-0.110763	0.0172368	610	0.000483039	0.00992444																			0.00643783	0.0109812	0.0271623	267
seq.2615.60	P52803	EFNA5	EFNA5	-0.0123232	-0.0157244	0.023504	615	0.600258	0.871036	-0.0790245	-0.100308	0.0238288	615	0.000965752	0.0107492	0.0293789	0.0374875	0.0262287	614	0.263106	0.597279	-0.0928267	-0.117828	0.0268219	614	0.000575823	0.0112607																			0.00797207	0.00970691	0.0404332	270
seq.2611.72	Q06418	TYRO3	TYRO3_2	0.00223221	0.00316557	0.0194244	609	0.908548	0.981597	-0.0581888	-0.0820669	0.0197273	609	0.00330345	0.0299191	0.0362578	0.0514184	0.021716	608	0.0955058	0.376479	-0.0753233	-0.106233	0.0222114	608	0.000741001	0.0137972																			0.0466745	0.0611779	0.0344507	267
seq.25964.12	Q9BXJ3	C1QTNF4	C1QTNF4_3	-0.0114937	-0.0150691	0.0212061	608	0.588017	0.865882	-0.0752719	-0.0982563	0.0213972	608	0.000467543	0.00588718	0.0291968	0.0382792	0.0237128	607	0.218699	0.552348	-0.0891144	-0.116326	0.0241629	607	0.000246233	0.00567064																			0.0426815	0.0536934	0.0345914	269
seq.2590.69	Q01973	ROR1	ROR1_1	-0.0396073	-0.0698305	0.016056	612	0.0139048	0.111637	-0.0628937	-0.110289	0.0162913	612	0.000125153	0.00191309	-0.0145123	-0.0255863	0.0179286	611	0.418571	0.726789	-0.056117	-0.0984055	0.0183206	611	0.00228732	0.031034																			-0.0291408	-0.0493858	0.0277912	268
seq.8099.42	Q9BUD6	SPON2	SPON2	-0.0149052	-0.0227061	0.0216631	608	0.491687	0.815123	-0.0711352	-0.107821	0.0220008	608	0.00128996	0.0135805	0.0215009	0.0327539	0.024188	607	0.374403	0.690697	-0.0812366	-0.123132	0.0247657	607	0.00109671	0.0180236																			0.0698698	0.0984342	0.0369941	268
seq.6086.15	Q6WN34	CHRDL2	CHRDL2	-0.00234955	-0.00271791	0.0244138	613	0.923362	0.9842	-0.0980808	-0.11286	0.0246439	613	7.71919e-05	0.00126859	0.0525822	0.0608258	0.0270505	612	0.0523711	0.278187	-0.122689	-0.141177	0.0276558	612	1.08535e-05	0.000468455																			0.0903499	0.100218	0.0405976	269
seq.8242.9	P0C7M8	CLEC2L	CLEC2L	-0.00524687	-0.0162754	0.0111598	594	0.638413	0.885797	-0.0484372	-0.149471	0.0112914	594	2.08799e-05	0.00041039	0.0205975	0.063892	0.0123395	593	0.0955995	0.376479	-0.0581034	-0.1793	0.0126747	593	5.56053e-06	0.00027415																			0.0311813	0.0813893	0.0207611	262
seq.8244.16	Q9BYC5	FUT8	FUT8	0.0261625	0.0282062	0.0270073	609	0.333069	0.693993	-0.0798291	-0.0856979	0.0273929	609	0.0036967	0.0326775	0.0793871	0.0855886	0.0301351	608	0.00864401	0.0944099	-0.117335	-0.125961	0.0307542	608	0.000149952	0.00393189																			0.0663068	0.0669606	0.0451729	269
seq.25424.234	Q8IV01	SYT12	SYT12	0.0108524	0.0905966	0.00406083	607	0.00773204	0.0715086	0.0174937	0.145199	0.00411925	607	2.50855e-05	0.000482483	0.00386662	0.0322788	0.00452287	606	0.392943	0.708471	0.0156909	0.130235	0.00462845	606	0.000744093	0.013818																			0.0117682	0.0875705	0.0069395	265
seq.25413.80	Q13066	GAGE2B	GAGE2B	0.0194974	0.0795398	0.00816732	611	0.0172785	0.130601	0.0318307	0.12924	0.00830219	611	0.00013914	0.00209939	0.0066085	0.0269595	0.00913266	610	0.469581	0.76118	0.0287217	0.116617	0.00935097	610	0.00222456	0.0303991																			0.025931	0.103835	0.012959	270
seq.8250.2	Q12913	PTPRJ	PTPRJ	-0.0125029	-0.0170146	0.0197347	611	0.526611	0.830779	-0.066753	-0.0903932	0.0199949	611	0.000893539	0.0101553	0.0219588	0.0298827	0.0219988	610	0.318589	0.644268	-0.0770168	-0.104292	0.022484	610	0.0006551	0.0125653																			0.0454998	0.0569624	0.0349091	269
seq.25261.42	Q6ZW76	ANKS3	ANKS3	0.00300236	0.0260442	0.00460523	603	0.514685	0.826068	0.0144985	0.125123	0.00467332	603	0.00200935	0.0197855	-0.00429996	-0.0373004	0.00512742	602	0.402015	0.715004	0.0164894	0.142304	0.00524275	602	0.0017417	0.0252795																			-0.00889315	-0.0674408	0.00818254	266
seq.25259.7	Q9BQA9	CYBC1	CYBC1	-0.0192866	-0.0220821	0.0257248	614	0.453706	0.786634	-0.176582	-0.201095	0.0253374	614	8.2443e-12	5.15342e-10	0.0757448	0.0867236	0.0277289	613	0.00648392	0.0764207	-0.21208	-0.24152	0.028358	613	2.61119e-13	1.07535e-10																			0.0492574	0.0508564	0.0457302	269
seq.2515.14	O00451	GFRA2	GFRA2	-0.0120242	-0.0114484	0.0289063	612	0.677576	0.90322	-0.109737	-0.103958	0.0291877	612	0.00018643	0.00269668	0.0471579	0.0448996	0.0321315	611	0.142713	0.452623	-0.131816	-0.124874	0.0328121	611	6.621e-05	0.00194763																			0.0716514	0.0661972	0.0470333	269
seq.8307.47	Q9H3H3	C11orf68	C11orf68	0.0391658	0.0667786	0.0162522	609	0.0162537	0.124909	0.0632184	0.107191	0.0165364	609	0.000145404	0.0021659	0.0139882	0.0238503	0.0181283	608	0.440638	0.740358	0.0566952	0.0961303	0.0185769	608	0.00237306	0.0318883																			0.0457172	0.0690595	0.028144	266
seq.8330.1	Q86VZ4	LRP11	LRP11_3	0.000611872	0.000651594	0.0238179	612	0.979513	0.998044	-0.109476	-0.116022	0.0239559	612	5.90515e-06	0.000135993	0.0629373	0.0670232	0.0262553	611	0.0168234	0.143986	-0.138999	-0.14731	0.0268543	611	3.07947e-07	2.66165e-05																			0.0443913	0.0464455	0.0391494	270
seq.8364.74	Q9Y2C2	UST	UST	0.0136851	0.0143047	0.0279261	613	0.624274	0.88203	-0.0880228	-0.0915718	0.028295	613	0.00195184	0.0193136	0.0678782	0.070951	0.0311378	612	0.029643	0.206704	-0.119982	-0.124819	0.0317909	612	0.000176225	0.004375																			0.0527014	0.0515701	0.0468152	270
seq.24967.4	Q08174	PCDH1	PCDH1	0.00608437	0.0119825	0.0174094	608	0.726844	0.919855	-0.0640362	-0.125375	0.0176037	608	0.00029848	0.00401857	0.0437891	0.086238	0.0192913	607	0.023564	0.179821	-0.0844553	-0.165354	0.0197157	607	2.13714e-05	0.000780461																			0.0763478	0.13568	0.0302683	265
seq.8368.102	P20333	TNFRSF1B	TNFRSF1B_2	0.0344512	0.0545384	0.0177677	613	0.0529618	0.271439	0.0631903	0.0995288	0.0180672	613	0.000503614	0.00624537	0.00785204	0.0124302	0.0198604	612	0.692715	0.883547	0.0595115	0.0937346	0.0203335	612	0.0035522	0.0421731																			0.0312295	0.0452133	0.0314223	270
seq.24957.6	B1AK53	ESPN	ESPN	-0.00132371	-0.00874365	0.00479631	604	0.782655	0.934886	-0.0136894	-0.0899213	0.00485802	604	0.00499206	0.0416065	0.00616313	0.0407101	0.00536643	603	0.251234	0.588177	-0.0165814	-0.108918	0.00547075	603	0.00254257	0.0332945																			0.00763732	0.0470308	0.00813883	263
seq.2778.10	Q9GZX6	IL22	IL22_2	0.000258669	0.000850249	0.0120215	609	0.98284	0.998567	-0.0485938	-0.158936	0.0121163	609	6.80831e-05	0.00114031	0.02781	0.0914119	0.0133031	608	0.0369876	0.233675	-0.0615693	-0.201374	0.0135839	608	7.01972e-06	0.000327634																			0.0136793	0.0389482	0.021498	268
seq.2813.11	O00253	AGRP	AGRP	0.0106115	0.0116727	0.0354255	611	0.764627	0.929548	-0.12872	-0.140866	0.0358781	611	0.000360303	0.00468863	0.0865515	0.0952071	0.0393365	610	0.0281607	0.200794	-0.16936	-0.18534	0.0402535	610	2.97232e-05	0.00103016																			0.0702034	0.0686422	0.0609234	268
seq.2837.3	P08581	MET	MET_2	-0.0188236	-0.0210534	0.022537	611	0.403913	0.754091	-0.0909735	-0.101248	0.0228097	611	7.45908e-05	0.00123222	0.0274986	0.030756	0.0250245	610	0.272259	0.603383	-0.10385	-0.115579	0.0256403	610	5.77573e-05	0.00175047																			0.0706644	0.0756363	0.0379629	269
seq.7776.20	Q8IZJ1	UNC5B	UNC5B_3	0.00537148	0.00850795	0.0170058	613	0.752214	0.926342	-0.0524805	-0.0827307	0.0172561	613	0.00245645	0.023494	0.037188	0.0589026	0.0190106	612	0.0508994	0.274756	-0.0701153	-0.11053	0.0194339	612	0.000333919	0.00732843																			0.0474711	0.0676317	0.0296422	270
seq.3522.57	P01282	VIP	VIP	-0.00778532	-0.0441991	0.0065032	603	0.231718	0.594807	-0.0255431	-0.143947	0.00657269	603	0.000113094	0.00176341	0.00492041	0.0279343	0.00727026	602	0.498802	0.778794	-0.027885	-0.157145	0.00743057	602	0.000191846	0.00467984																			-0.00114871	-0.00566058	0.0117371	260
seq.7628.40	Q96HD1	CRELD1	CRELD1	-0.0260195	-0.0291159	0.0270661	609	0.336767	0.698098	-0.100555	-0.111878	0.0274519	609	0.000271038	0.0036774	0.0246243	0.0275546	0.0302257	608	0.415574	0.724948	-0.112221	-0.124858	0.0309689	608	0.00031476	0.00699566																			0.00870975	0.0095418	0.0451091	266
seq.3366.51	Q16610	ECM1	ECM1	-0.00701433	-0.0178172	0.0110179	613	0.524602	0.830638	-0.0420258	-0.106227	0.0111277	613	0.000174424	0.00254759	0.0150801	0.038305	0.0122625	612	0.219254	0.552934	-0.0491035	-0.124117	0.0125238	612	9.82319e-05	0.00276193																			0.0275679	0.0662695	0.0180981	270
seq.3332.57	Q6ZVN8	HJV	HJV	-0.00954526	-0.00708718	0.0318032	604	0.764177	0.929548	-0.0926425	-0.0683566	0.0323113	604	0.00428586	0.0367712	0.0404126	0.0300056	0.0355284	603	0.255793	0.590246	-0.111572	-0.0823238	0.0363381	603	0.00223403	0.0304289																			0.0737811	0.0501147	0.0570158	263
seq.3331.8	Q6NW40	RGMB	RGMB	-0.0202508	-0.0342245	0.0188038	611	0.281927	0.649527	-0.078173	-0.131415	0.0189376	611	4.16898e-05	0.000758104	0.0193053	0.0326265	0.0209391	610	0.356906	0.67247	-0.0872777	-0.146721	0.0213597	610	4.97339e-05	0.00158267																			0.019003	0.030993	0.0324523	268
seq.3305.6	Q9NR61	DLL4	DLL4	-0.00446174	-0.0129122	0.0121643	608	0.713904	0.915057	-0.0379755	-0.10932	0.0123193	608	0.00214494	0.0210613	0.016673	0.0482516	0.013665	607	0.22289	0.555395	-0.0459603	-0.132305	0.0139453	607	0.00103877	0.0175663																			0.00636546	0.0167603	0.0205377	266
seq.3298.52	Q8IWV2	CNTN4	CNTN4	0.0104753	0.0163133	0.0171571	612	0.541723	0.837959	-0.0651598	-0.100986	0.0173209	612	0.000184822	0.00268452	0.0504701	0.0785977	0.0190106	611	0.00814149	0.0906374	-0.0888384	-0.137683	0.0194069	611	5.69842e-06	0.000278983																			0.0397457	0.0588782	0.0291614	270
seq.3291.30	P06734	FCER2	FCER2	0.0135511	0.0100394	0.0505193	599	0.78861	0.93609	-0.142391	-0.104927	0.0513297	599	0.00570881	0.0459395	0.0962114	0.0712785	0.0561957	598	0.0874005	0.360001	-0.186882	-0.137712	0.0574592	598	0.00120865	0.019275																			0.0739027	0.0523206	0.0855913	262
seq.3289.19	Q9NS85	CA10	CA10_2	0.0184257	0.0228255	0.0227701	612	0.418712	0.763609	-0.0687963	-0.084814	0.0230759	612	0.00298427	0.0274322	0.0628966	0.0779157	0.0253843	611	0.0134897	0.125587	-0.0983869	-0.121294	0.0258976	611	0.000159761	0.00412727																			0.00992941	0.0119962	0.0361958	270
seq.3221.54	Q8N474	SFRP1	SFRP1_2	0.0876761	0.0913499	0.03514	613	0.0128558	0.105762	0.132356	0.137249	0.0357185	613	0.000230026	0.00318894	0.0351585	0.0366317	0.0394447	612	0.373098	0.689017	0.115662	0.119938	0.0403363	612	0.00428053	0.0484918																			0.0108265	0.0101137	0.060721	270
seq.3177.49	P22748	CA4	CA4_2	-0.0209563	-0.0297534	0.0228658	611	0.359771	0.718696	-0.115292	-0.162849	0.0228947	611	6.27325e-07	1.73593e-05	0.0389805	0.0553438	0.0251979	610	0.122388	0.42069	-0.133535	-0.188617	0.0257303	610	2.87053e-07	2.54387e-05																			0.0324286	0.0456647	0.0354456	268
seq.3143.3	P01730	CD4	CD4	0.011373	0.058376	0.00560456	611	0.0428662	0.238021	0.0201462	0.102898	0.00568208	611	0.000421732	0.00537804	0.00283153	0.0145338	0.00628653	610	0.652574	0.860389	0.0188062	0.0960534	0.00641712	610	0.00350935	0.0420528																			0.00555133	0.0275872	0.00923837	269
seq.3049.61	P07477	PRSS1	PRSS1	-0.000485709	-0.000398271	0.047942	602	0.99192	0.998602	0.144052	0.117551	0.0486484	602	0.00318637	0.0290088	-0.0829655	-0.0680299	0.0535559	601	0.121875	0.420111	0.183096	0.149412	0.0547393	601	0.000874494	0.0157386																			-0.130682	-0.101426	0.077019	265
seq.7975.97	Q6ZN44	UNC5A	UNC5A	0.0178964	0.0191638	0.0258669	608	0.489287	0.813724	-0.0862261	-0.0918969	0.0261878	608	0.00105018	0.0114701	0.0714862	0.0765487	0.0287217	607	0.0130796	0.122748	-0.119612	-0.127479	0.0293245	607	5.12777e-05	0.00159727																			0.0909352	0.0890447	0.0448399	268
seq.2999.6	Q13449	LSAMP	LSAMP	0.006412	0.0135581	0.0147985	610	0.66496	0.897657	-0.0473394	-0.0995931	0.0149873	610	0.00166345	0.016878	0.0354455	0.074949	0.0165104	609	0.0321987	0.21551	-0.0640766	-0.134805	0.0168546	609	0.000158151	0.00411605																			0.036587	0.0714942	0.0254367	268
seq.7832.181	P30101	PDIA3	PDIA3_2	0.00953568	0.020008	0.0108608	614	0.380293	0.735965	-0.030315	-0.0632906	0.0110419	614	0.00621956	0.0490904	0.0295003	0.0618982	0.0121267	613	0.0152725	0.136547	-0.0442301	-0.092342	0.0123965	613	0.000387894	0.00833021																			0.0319601	0.0619418	0.0196327	270
seq.2997.8	P57087	JAM2	JAM2	-0.00746587	-0.0129439	0.0142639	611	0.600879	0.871077	-0.056941	-0.0981608	0.0143973	611	8.55116e-05	0.0013826	0.0229149	0.0397286	0.0158403	610	0.148516	0.459938	-0.0676835	-0.11668	0.0161882	610	3.32687e-05	0.00114174																			0.0341158	0.0544134	0.0255882	267
seq.2981.9	Q96AP7	ESAM	ESAM_2	-0.00489057	-0.00739998	0.0181626	609	0.787816	0.935931	-0.0683368	-0.102828	0.0183633	609	0.000216477	0.00303719	0.0321681	0.0486739	0.0201422	608	0.110775	0.402247	-0.0832972	-0.125339	0.0205938	608	5.91177e-05	0.00178398																			0.0452565	0.0632523	0.0326004	266
seq.2962.50	P12272	PTHLH	PTHLH	-0.0217007	-0.0570186	0.0134692	608	0.107669	0.405544	-0.0511411	-0.133459	0.0136609	608	0.000198604	0.00282607	0.00198105	0.00520523	0.0150899	607	0.895594	0.964526	-0.052085	-0.135922	0.0154471	607	0.000794164	0.0146287																			0.00431132	0.0102014	0.0237183	263
seq.7841.84	Q96AP7	ESAM	ESAM_3	-0.00454047	-0.00922266	0.014473	598	0.753843	0.92729	-0.061103	-0.123441	0.0146053	598	3.29956e-05	0.000617565	0.0282143	0.0573094	0.0159669	597	0.0777305	0.340851	-0.0741624	-0.149824	0.0163457	597	6.89671e-06	0.000326242																			0.0509136	0.0919909	0.0264385	262
seq.2954.56	P22894	MMP8	MMP8_1	0.0126199	0.0216658	0.0196571	614	0.521111	0.82897	-0.0801663	-0.136871	0.0198491	614	6.05381e-05	0.00103879	0.0619025	0.106274	0.0217441	613	0.0045629	0.0585071	-0.109349	-0.186696	0.0222387	613	1.12961e-06	7.75332e-05																			0.0589498	0.0942531	0.0318387	269
seq.7920.30	Q92186	ST8SIA2	ST8SIA2	-0.00401692	-0.0176929	0.00653227	609	0.538827	0.836591	-0.0193614	-0.0847589	0.0066209	609	0.00358088	0.031936	0.00599168	0.026391	0.00731207	608	0.412866	0.723184	-0.0221767	-0.0970833	0.00746081	608	0.00307153	0.0383996																			0.00564464	0.0225827	0.0113281	265
seq.2944.66	P41271	NBL1	NBL1	-0.0598035	-0.0458099	0.0334232	612	0.074064	0.332608	-0.169716	-0.129304	0.0335643	612	5.65114e-07	1.59531e-05	0.0203503	0.0155885	0.0369369	611	0.58187	0.822004	-0.179228	-0.13655	0.037761	611	2.58182e-06	0.000149383																			0.0839197	0.0617107	0.0546574	268
seq.7959.34	Q9ULB5	CDH7	CDH7	0.00914859	0.0159446	0.016281	607	0.57438	0.859421	-0.0542383	-0.0940216	0.0164813	607	0.00105657	0.0115219	0.0423961	0.0738897	0.0180944	606	0.0194492	0.157829	-0.0740756	-0.128409	0.0184748	606	6.84281e-05	0.00197961																			0.0285896	0.0473242	0.0285742	266
seq.2855.49	P27361	MAPK3	MAPK3	0.00888639	0.0156789	0.0212261	578	0.675624	0.902464	0.0614219	0.107743	0.0215963	578	0.00461143	0.038944	-0.0229356	-0.040467	0.0236413	577	0.332378	0.656201	0.0720515	0.126389	0.0242177	577	0.0030509	0.0382644																			-0.0216093	-0.0337025	0.0375364	252
seq.2844.53	P35590	TIE1	TIE1	-0.0172303	-0.0203406	0.0217625	608	0.428819	0.770815	-0.0912165	-0.107135	0.0219591	608	3.73624e-05	0.000688354	0.0295694	0.0349069	0.0241132	607	0.220571	0.553086	-0.105001	-0.123325	0.0246611	607	2.392e-05	0.000854407																			0.0334975	0.0370323	0.0370238	267
seq.5012.67	P00568	AK1	AK1	0.0755471	0.0898304	0.0319337	550	0.0183395	0.135561	0.142802	0.168387	0.0323161	550	1.19538e-05	0.000253602	0.0163283	0.0194154	0.0353133	549	0.643989	0.855355	0.135299	0.159541	0.0361814	549	0.000203771	0.0049024																			-0.0733749	-0.0751031	0.0593145	235
seq.21734.36	Q9NS00	C1GALT1	C1GALT1	-0.0124963	-0.0161157	0.0195593	610	0.523131	0.830383	-0.0833832	-0.106974	0.0197066	610	2.68158e-05	0.000512943	0.0318502	0.0410752	0.0217069	609	0.142815	0.452623	-0.0983757	-0.126208	0.0221816	609	1.09244e-05	0.000468455																			0.0671881	0.0820014	0.0334112	268
seq.21495.134	O15354	GPR37	GPR37	0.00313933	0.00404388	0.0249977	615	0.900102	0.981049	-0.0976433	-0.12512	0.0252584	615	0.000122514	0.00188096	0.0595799	0.0767469	0.0277265	614	0.0320373	0.215046	-0.125634	-0.160987	0.0283536	614	1.11102e-05	0.000471408																			0.0547181	0.0691463	0.0408162	270
seq.15298.199	Q8TDF5	NETO1	NETO1_1	-0.00983346	-0.0106126	0.0285177	608	0.73035	0.921513	-0.0963387	-0.103501	0.0288662	608	0.000897198	0.0101804	0.0421034	0.0454392	0.0317603	607	0.185451	0.512775	-0.116003	-0.124627	0.0324384	607	0.000376535	0.00811114																			0.0705379	0.0712415	0.0478368	269
seq.19372.7	Q7Z553	MDGA2	MDGA2	-0.00735555	-0.00868784	0.023151	608	0.750806	0.926145	-0.0809362	-0.0951493	0.0234016	608	0.000580993	0.00708629	0.0370083	0.0437115	0.0258076	607	0.152085	0.465158	-0.0983296	-0.115597	0.0263401	607	0.000206944	0.00494477																			0.042264	0.045353	0.0397814	269
seq.14124.6	O43921	EFNA2	EFNA2_2	-0.0238024	-0.0320419	0.0223414	614	0.287118	0.652271	-0.0762731	-0.102165	0.0226515	614	0.000806673	0.00930398	0.0135003	0.0181737	0.0249907	613	0.589246	0.824088	-0.0826411	-0.110694	0.0255467	613	0.00128232	0.0201742																			-0.00301688	-0.00381341	0.0387642	270
seq.14131.37	P52799	EFNB2	EFNB2_1	-0.0077577	-0.0124516	0.0166698	609	0.64183	0.886513	-0.0802369	-0.128213	0.0166851	609	1.91486e-06	4.9106e-05	0.036137	0.058002	0.0183921	608	0.0498908	0.273028	-0.0972008	-0.15532	0.0187519	608	2.96788e-07	2.59727e-05																			0.0378631	0.055929	0.0294796	269
seq.19303.64	Q6UWS5	PET117	PET117	-0.0106035	-0.0118308	0.0304847	615	0.728086	0.920278	-0.164528	-0.182611	0.0304631	615	9.48773e-08	3.03304e-06	0.0802464	0.0895343	0.0334088	614	0.0166038	0.143428	-0.202227	-0.224454	0.0341644	614	5.38081e-09	7.68797e-07																			0.0592195	0.0648921	0.0487277	270
seq.14283.12	P61106	RAB14	RAB14	-0.0333016	-0.0655895	0.0154342	609	0.0313451	0.191824	-0.0603581	-0.118351	0.0156088	609	0.000122071	0.00187829	-0.00758798	-0.014945	0.0172677	608	0.660505	0.865314	-0.0567849	-0.111344	0.017609	608	0.00132835	0.0206457																			-0.0104261	-0.0190204	0.0271144	269
seq.14615.46	Q9BYR9	KRTAP2-4	KRTAP2-4	0.0131271	0.0345269	0.0129329	606	0.310505	0.673372	-0.0411314	-0.107597	0.0131334	606	0.00182095	0.0182381	0.0395787	0.1041	0.0143371	605	0.00594477	0.0718814	-0.0595296	-0.155725	0.0146642	605	5.56298e-05	0.00170818																			0.0706328	0.158403	0.0232149	266
seq.19282.3	P51153	RAB13	RAB13	0.0322459	0.070814	0.0164728	615	0.0507369	0.263706	0.061251	0.133808	0.0167162	615	0.000269567	0.00366455	0.00599427	0.0131638	0.018417	614	0.744932	0.904795	0.0584349	0.127656	0.0188335	614	0.00200567	0.0282407																			0.00739217	0.0147459	0.0285988	270
seq.19563.3	Q9BYH1	SEZ6L	SEZ6L	-0.00020812	-0.000513601	0.0118152	608	0.985952	0.998602	-0.0484568	-0.119039	0.0118988	608	5.26849e-05	0.000919817	0.0281331	0.0694272	0.0131483	607	0.032779	0.217177	-0.0618811	-0.152017	0.0134207	607	4.89217e-06	0.000246403																			0.0392592	0.0940106	0.0190182	268
seq.15299.102	Q14696	MESD	MESD_1	0.00378108	0.00605432	0.0137611	612	0.783589	0.935204	-0.0523368	-0.0834123	0.0139169	612	0.000185722	0.00269201	0.0349771	0.0560058	0.0152982	611	0.0225747	0.175022	-0.0689051	-0.109818	0.0156481	611	1.25806e-05	0.000524265																			0.0472512	0.0704041	0.0247966	270
seq.15308.108	Q2TAL6	VWC2	VWC2_2	-0.00379287	-0.00498783	0.0214455	612	0.859676	0.965482	-0.126844	-0.16603	0.0212948	612	4.34546e-09	1.68081e-07	0.0680261	0.089458	0.0233614	611	0.00372348	0.0504018	-0.158913	-0.208006	0.0238595	611	6.09752e-11	1.47202e-08																			0.0581385	0.0785097	0.0332539	270
seq.15316.262	Q9NX01	TXNL4B	TXNL4B	0.0145621	0.0636174	0.00602208	609	0.0158932	0.123263	0.0246968	0.10726	0.00611793	609	6.1098e-05	0.00104075	0.00439128	0.0191842	0.00673073	608	0.514374	0.788434	0.0226248	0.0982609	0.00689571	608	0.00109362	0.0180151																			0.0117837	0.0474671	0.00986139	266
seq.15333.11	Q99470	SDF2	SDF2	-0.00408537	-0.0164539	0.010103	567	0.686093	0.90403	-0.0390893	-0.156738	0.0101753	567	0.000136033	0.00205695	0.0176737	0.0711812	0.0112677	566	0.117319	0.412556	-0.0475109	-0.190506	0.0114934	566	4.10911e-05	0.0013506																			0.0243307	0.0842614	0.0178502	252
seq.19261.12	Q9H190	SDCBP2	SDCBP2_1	0.0103942	0.0187718	0.0214117	611	0.627534	0.882559	0.0815168	0.146541	0.0216362	611	0.000180771	0.00263113	-0.0336546	-0.0607796	0.0238541	610	0.158799	0.474701	0.0974109	0.175114	0.0243779	610	7.23363e-05	0.00208406																			0.0027099	0.00455476	0.0353421	269
seq.15336.7	Q8WWX9	SELENOM	SELENOM	-0.00732503	-0.0126836	0.0180375	610	0.684811	0.90403	-0.0824802	-0.142172	0.01809	610	6.2e-06	0.000142315	0.0381338	0.0660301	0.0199545	609	0.0564694	0.28998	-0.100429	-0.17311	0.020348	609	1.03301e-06	7.45574e-05																			0.0496522	0.0791519	0.030759	269
seq.14114.18	Q8IYJ0	PIANP	PIANP_1	-0.0165264	-0.0247064	0.0219174	612	0.451122	0.785258	-0.0822835	-0.122438	0.0221291	612	0.000218952	0.00306577	0.0261818	0.0391409	0.024429	611	0.284256	0.61517	-0.0945944	-0.140757	0.0249304	611	0.00016277	0.00417419																			0.04763	0.0656915	0.0387145	270
seq.14112.40	Q969Z4	RELT	RELT_1	0.00240184	0.00979031	0.00672329	595	0.721037	0.917047	-0.0260135	-0.105354	0.00680941	595	0.000147335	0.00219	0.0178985	0.0729572	0.0074555	594	0.01667	0.143428	-0.0344686	-0.139596	0.00764222	594	7.80416e-06	0.000357353																			0.0200896	0.071405	0.0123959	259
seq.13405.61	P20155	SPINK2	SPINK2	-0.0119354	-0.0204586	0.0218239	591	0.584658	0.864042	-0.0622173	-0.105995	0.0221914	591	0.00521838	0.0431842	0.0196364	0.033659	0.0243319	590	0.419977	0.727995	-0.07132	-0.121502	0.0248992	590	0.00432738	0.0487668																			0.0346214	0.0542951	0.0381316	256
seq.13589.10	O95704	APBB3	APBB3_2	0.003465	0.00551123	0.0250215	576	0.889909	0.976921	-0.0720806	-0.113633	0.0255307	576	0.00491767	0.041118	0.0485222	0.0771766	0.0283101	575	0.0870759	0.359233	-0.0960943	-0.15149	0.0290849	575	0.00101269	0.0174624																			0.0310343	0.0430544	0.0444892	244
seq.13436.54	P56270	MAZ	MAZ	-0.00984987	-0.0496338	0.00797954	596	0.217543	0.58264	-0.026616	-0.133335	0.00812155	596	0.00110935	0.0120066	0.00253794	0.0127887	0.00890927	595	0.775847	0.917053	-0.0278054	-0.139293	0.0091375	595	0.00244567	0.0324899																			0.00170983	0.00795733	0.0131939	260
seq.18319.7	O00330	PDHX	PDHX	0.0163231	0.0703974	0.00898843	591	0.0698748	0.322857	0.0337924	0.144908	0.00916536	591	0.000247841	0.00340222	0.00174237	0.00751441	0.0100142	590	0.861932	0.951729	0.0329775	0.141413	0.0102994	590	0.00143869	0.02204																			-0.0134175	-0.052255	0.0151525	260
seq.13438.115	Q9H2X0	CHRD	CHRD	-0.0104784	-0.0144732	0.0192258	614	0.585937	0.864884	-0.0823847	-0.113225	0.0193802	614	2.45962e-05	0.000477004	0.033871	0.0467836	0.021333	613	0.112863	0.405209	-0.0983531	-0.135171	0.0218132	613	7.80959e-06	0.000357353																			0.0422092	0.0582715	0.0310148	270
seq.13496.19	Q01581	HMGCS1	HMGCS1	0.0346835	0.0401997	0.0285728	609	0.225271	0.592819	0.0958802	0.110533	0.0289597	609	0.000985235	0.010914	-0.010453	-0.0121155	0.0319097	608	0.743342	0.904124	0.100765	0.116164	0.0325922	608	0.0020813	0.0290073																			0.0106443	0.0110946	0.0491818	266
seq.13516.46	Q5J8M3	EMC4	EMC4	-0.0229492	-0.0195903	0.0380844	614	0.547006	0.841852	-0.231264	-0.196359	0.0378156	614	1.71243e-09	7.13615e-08	0.102357	0.087376	0.0414526	613	0.0138105	0.127893	-0.279274	-0.237123	0.0423825	613	9.52214e-11	1.9047e-08																			0.0143673	0.0119337	0.0615839	269
seq.20126.19	P14136	GFAP	GFAP_1	0.0487028	0.0840774	0.019779	610	0.0140782	0.112213	0.0773574	0.132792	0.0201249	610	0.000133817	0.00203222	0.0181395	0.0313149	0.0220549	609	0.411131	0.721928	0.0689104	0.118292	0.0225987	609	0.00239331	0.0320236																			0.0409794	0.0664937	0.0324252	266
seq.13624.17	O95544	NADK	NADK	0.0227812	0.0798885	0.0116298	601	0.0505901	0.263528	0.0416001	0.145134	0.011799	601	0.000454483	0.00574339	0.00511668	0.017943	0.0130187	600	0.694441	0.883547	0.0391926	0.136735	0.0133017	600	0.0033393	0.0405876																			-0.0188361	-0.0601216	0.0198746	263
seq.14101.2	P26992	CNTFR	CNTFR_1	0.0148654	0.0211348	0.0203462	612	0.465289	0.793349	-0.0684157	-0.0968018	0.0206245	612	0.000963082	0.0107365	0.0577574	0.0821167	0.0226066	611	0.0108634	0.109974	-0.0955207	-0.135153	0.0231109	611	4.07812e-05	0.00134674																			0.0215606	0.028837	0.0338111	270
seq.13669.6	P22607	FGFR3	FGFR3_1	0.00165119	0.00194729	0.0247868	612	0.946909	0.992619	-0.0768664	-0.0902143	0.0251663	612	0.00235362	0.0227592	0.0456197	0.0538005	0.0276323	611	0.0992616	0.383149	-0.0982358	-0.115294	0.0282684	611	0.000546809	0.0108448																			0.0523631	0.0575667	0.0415342	270
seq.13724.27	O95750	FGF19	FGF19_1	0.0040925	0.00732099	0.0202165	611	0.839645	0.956113	-0.0825077	-0.146736	0.0204205	611	6.01559e-05	0.00103477	0.0523304	0.0936129	0.0223976	610	0.0197918	0.159532	-0.107178	-0.190612	0.0229231	610	3.6116e-06	0.000194498																			0.0658531	0.107082	0.0349938	267
seq.19638.9	P01213	PDYN	PDYN	-0.0486266	-0.0803823	0.0228153	608	0.033464	0.20024	-0.145006	-0.238168	0.0226954	608	3.31857e-10	1.54889e-08	0.0211217	0.0349153	0.0249838	607	0.398212	0.711906	-0.154969	-0.254533	0.0255779	607	2.40825e-09	3.58727e-07																			0.00719442	0.010665	0.0396534	264
seq.19623.26	P08865	RPSA	RPSA	-0.0396036	-0.0372699	0.0429471	598	0.356822	0.71723	-0.14955	-0.139915	0.0434544	598	0.000618776	0.00741789	0.0353958	0.0333101	0.0479697	597	0.460878	0.75609	-0.166202	-0.155494	0.0489799	597	0.000736361	0.0137474																			0.00049945	0.000396687	0.0778467	262
seq.13937.75	Q86VP6	CAND1	CAND1	0.1216	0.090921	0.0458923	582	0.00827548	0.0748535	0.222435	0.165325	0.0463345	582	2.01346e-06	5.10734e-05	0.0293787	0.0219665	0.0507864	581	0.563168	0.812936	0.208851	0.155229	0.0519686	581	6.61932e-05	0.00194763																			0.0073554	0.00465006	0.0860842	253
seq.13986.6	O43813	LANCL1	LANCL1	0.0482563	0.0660692	0.0286654	584	0.0928255	0.377612	0.0973011	0.132273	0.0292315	584	0.000927655	0.0104582	0.00666933	0.00913119	0.031963	583	0.834788	0.941037	0.0941962	0.128052	0.0328224	583	0.00425531	0.0483627																			-0.0495585	-0.0588556	0.0516159	252
seq.15358.28	P05408	SCG5	SCG5	0.000596534	0.000716409	0.0248713	609	0.980873	0.998463	-0.122819	-0.146657	0.0249186	609	1.06796e-06	2.82142e-05	0.0712195	0.0855313	0.0273609	608	0.00946762	0.1004	-0.15639	-0.186745	0.0279544	608	3.34844e-08	4.1127e-06																			0.0914647	0.104333	0.0413014	266
seq.19252.67	P49721	PSMB2	PSMB2	0.0231704	0.0774914	0.00995946	570	0.0203432	0.146435	0.0447654	0.148794	0.010139	570	1.20779e-05	0.000253926	0.00430626	0.0144019	0.0110562	569	0.697061	0.884082	0.0427477	0.142087	0.0113925	569	0.000193201	0.00469653																			-0.00533055	-0.0156913	0.0177097	249
seq.15418.25	P53779	MAPK10	MAPK10	0.0403181	0.0701508	0.0181934	607	0.0270555	0.174095	0.0757304	0.131129	0.018403	607	4.4046e-05	0.000790683	0.00799368	0.0139085	0.0202898	606	0.693737	0.883547	0.0719855	0.124645	0.0207242	606	0.000550335	0.0108604																			0.058765	0.093359	0.0296984	267
seq.18198.51	P09105	HBQ1	HBQ1_1	-0.00247061	-0.0103494	0.00871683	600	0.776945	0.933906	-0.0285992	-0.118996	0.00884374	600	0.00128845	0.0135805	0.0131239	0.0549757	0.0097212	599	0.177518	0.502142	-0.0347638	-0.144646	0.00994764	599	0.000509686	0.0102538																			0.0123263	0.0448242	0.0153899	260
seq.17172.19	P02808	STATH	STATH	0.0101672	0.0287177	0.013057	589	0.436478	0.773594	-0.0414454	-0.116424	0.0132539	589	0.0018529	0.0185053	0.0385417	0.108862	0.0147017	588	0.00897878	0.0967084	-0.0603939	-0.169652	0.0150391	588	6.69225e-05	0.00195027																			0.0387915	0.0974475	0.0226194	258
seq.17320.19	Q9NRN7	AASDHPPT	AASDHPPT	0.0485756	0.0773711	0.0195104	579	0.0130638	0.107031	0.0885273	0.14037	0.0196828	579	8.30322e-06	0.000183958	0.0113766	0.0181207	0.0216812	578	0.599976	0.829796	0.0832282	0.131967	0.0221334	578	0.000186979	0.0046093																			0.0120231	0.0168968	0.0350501	254
seq.17366.6	Q96GG9	DCUN1D1	DCUN1D1	-0.0751677	-0.0515467	0.051116	614	0.14193	0.468704	-0.3494	-0.238372	0.0503676	614	1.01884e-11	6.20254e-10	0.103899	0.0712496	0.0554012	613	0.0612128	0.303332	-0.398154	-0.271633	0.0565894	613	5.31482e-12	1.61778e-09																			0.0740282	0.0512684	0.0805523	270
seq.17682.1	P15529	CD46	CD46	-0.01031	-0.0149539	0.0191832	610	0.591155	0.866222	-0.0557535	-0.0804583	0.0194712	610	0.00433539	0.0370599	0.0185137	0.0268528	0.0214359	609	0.388105	0.70538	-0.0644008	-0.0929374	0.0218981	609	0.00339658	0.0411409																			0.0262667	0.0347539	0.0339828	268
seq.17852.5	Q9Y570	PPME1	PPME1	0.0243871	0.0919278	0.0100112	590	0.0151465	0.119013	0.0412524	0.154445	0.0101596	590	5.55908e-05	0.000965734	0.00769245	0.0289969	0.0111401	589	0.490138	0.775686	0.0376802	0.141072	0.0114048	589	0.00101142	0.0174624																			0.0172665	0.0567457	0.0178075	255
seq.18896.23	Q8IZP7	HS6ST3	HS6ST3	-0.0177981	-0.0203703	0.0240316	608	0.459214	0.789793	-0.0902364	-0.102827	0.0242709	608	0.000219462	0.00306677	0.028935	0.0331167	0.0267644	607	0.280082	0.610667	-0.103813	-0.118297	0.0273242	607	0.000159724	0.00412727																			0.0555649	0.0584984	0.0411021	269
seq.18413.24	P49703	ARL4D	ARL4D	-0.0243238	-0.0730773	0.00960561	608	0.0115839	0.0972406	-0.048534	-0.145027	0.0096679	608	6.79284e-07	1.84328e-05	-0.00326641	-0.00981345	0.0106502	607	0.759177	0.910464	-0.0470063	-0.140462	0.0108819	607	1.82533e-05	0.000698312																			0.0201265	0.0537899	0.0167835	267
seq.15511.37	O95502	NPTXR	NPTXR_1	-0.0402764	-0.0511896	0.0252998	609	0.111911	0.415353	-0.137803	-0.174335	0.0252291	609	6.86415e-08	2.23516e-06	0.0286005	0.03635	0.0279408	608	0.306426	0.633673	-0.151326	-0.191443	0.0284778	608	1.50885e-07	1.48781e-05																			0.0194723	0.0242376	0.0412326	269
seq.18226.148	P20674	COX5A	COX5A	0.0265052	0.0648556	0.0116936	610	0.0237612	0.160571	0.086246	0.210006	0.0115051	610	2.32152e-13	1.84693e-11	-0.0158353	-0.0387474	0.0126673	609	0.211745	0.545813	0.093744	0.228263	0.01297	609	1.47634e-12	5.43991e-10																			-0.0200203	-0.0442651	0.0190501	268
seq.18392.19	Q9NZL9	MAT2B	MAT2B	0.0415862	0.0951801	0.016687	596	0.0129685	0.106439	0.0695225	0.158264	0.0169383	596	4.61748e-05	0.000814281	0.0134108	0.0306939	0.0185947	595	0.471061	0.762343	0.0632595	0.144007	0.0190407	595	0.00094743	0.0166239																			0.0120221	0.025855	0.027132	262
seq.18240.6	P47874	OMP	OMP	0.0285109	0.0445618	0.0256101	608	0.266034	0.63129	0.0836464	0.130033	0.025958	608	0.00133931	0.0139531	-0.0112959	-0.0176552	0.0286012	607	0.693023	0.883547	0.0889195	0.13823	0.0292065	607	0.00243155	0.0324253																			-0.0348938	-0.0514012	0.0419858	267
seq.18268.5	Q6NT46	GAGE2A	GAGE2A	-0.0144489	-0.0170069	0.0246719	606	0.558334	0.848837	-0.112594	-0.131877	0.024807	606	6.82553e-06	0.000154147	0.0448655	0.0528086	0.027206	605	0.0996456	0.383518	-0.133431	-0.156283	0.0278083	605	2.01858e-06	0.000125063																			0.0635767	0.0694864	0.0420267	267
seq.18285.6	Q8NHG7	SVIP	SVIP	-0.00826322	-0.015685	0.0168463	603	0.623955	0.88203	-0.0610371	-0.115254	0.017075	603	0.000378758	0.0048834	0.0239353	0.0454333	0.018731	602	0.201797	0.534127	-0.0722268	-0.136384	0.0191815	602	0.00018256	0.00451626																			0.064838	0.108367	0.0292919	265
seq.18304.19	Q9P287	BCCIP	BCCIP	-0.00378433	-0.025966	0.00459267	608	0.410266	0.757369	-0.0138089	-0.0941897	0.00466238	608	0.00317822	0.0289723	0.00312537	0.0214446	0.00514698	607	0.54393	0.803938	-0.0152844	-0.104254	0.00525973	607	0.00379521	0.0446905																			0.00111774	0.00726565	0.00757667	266
seq.17170.15	P10092	CALCB	CALCB	-0.0259066	-0.0454259	0.019475	612	0.183934	0.537221	-0.0680063	-0.118585	0.0197574	612	0.000616647	0.00740505	0.00589472	0.0103361	0.0217664	611	0.786622	0.92247	-0.070777	-0.123416	0.0222625	611	0.00155146	0.0234879																			-0.00445181	-0.00748425	0.0323676	268
seq.16907.3	Q8N3J6	CADM2	CADM2	0.0035416	0.00481779	0.0204437	609	0.862523	0.966639	-0.0799229	-0.108183	0.0206446	609	0.000119923	0.00185337	0.0496313	0.0675155	0.0226355	608	0.0287122	0.202709	-0.103103	-0.139559	0.0231369	608	9.93198e-06	0.000437319																			0.0553951	0.0703414	0.0351476	268
seq.16887.29	Q9Y3E5	PTRH2	PTRH2	-0.00685218	-0.0442278	0.00585847	581	0.242634	0.607323	-0.0195639	-0.125507	0.00593689	581	0.00104301	0.0114274	0.00279196	0.0180209	0.00659338	580	0.672125	0.872512	-0.020908	-0.134129	0.00673586	580	0.00200238	0.0282407																			0.0104779	0.061994	0.010119	252
seq.16773.29	Q8IX30	SCUBE3	SCUBE3	-0.00251804	-0.00289093	0.0264405	600	0.924161	0.9842	0.0768038	0.0878289	0.0267699	600	0.00426217	0.0366212	-0.0464541	-0.0533333	0.0294596	599	0.115352	0.40973	0.0983649	0.112485	0.0300302	599	0.00111553	0.0181624																			-0.0175168	-0.0180565	0.0452532	267
seq.16768.3	P14923	JUP	JUP_1	0.0125545	0.0573077	0.00773115	597	0.104929	0.40177	0.0283409	0.128825	0.0078376	597	0.000324453	0.00429394	-0.000524366	-0.00239359	0.00867912	596	0.951844	0.985141	0.0285917	0.129965	0.00887488	596	0.00134402	0.0208174																			0.00629032	0.0253958	0.013826	262
seq.16612.28	O75056	SDC3	SDC3	-0.0183153	-0.0323155	0.018254	609	0.316087	0.678811	-0.0682559	-0.119789	0.0184886	609	0.000242672	0.00334438	0.0150573	0.0265671	0.0202837	608	0.458172	0.754034	-0.0752483	-0.13206	0.0207559	608	0.000312696	0.00697194																			0.0484305	0.0815924	0.0309262	267
seq.16609.106	Q6UWL6	KIRREL2	KIRREL2_1	-0.0105776	-0.0187956	0.0174426	603	0.544462	0.839414	-0.0514672	-0.0909835	0.0177009	603	0.00377611	0.0332536	0.016308	0.028978	0.0195646	602	0.404868	0.717264	-0.059197	-0.104648	0.019987	602	0.00317926	0.0391648																			0.0302455	0.0482689	0.0315912	266
seq.16596.25	O76003	GLRX3	GLRX3	0.0382132	0.0304679	0.0482434	586	0.428628	0.770815	0.144253	0.114301	0.049053	586	0.0034034	0.0305453	-0.0318627	-0.0254045	0.0537246	585	0.553361	0.807941	0.158972	0.125964	0.0549983	585	0.00398919	0.0461626																			-0.0599004	-0.0402459	0.0871706	255
seq.16583.8	P50583	NUDT2	NUDT2	0.0311579	0.0628756	0.0175779	607	0.0768029	0.340353	0.063371	0.127194	0.0178354	607	0.00041029	0.00525126	0.00338004	0.0068208	0.0196573	606	0.863536	0.952683	0.0617821	0.124005	0.0200997	606	0.00220859	0.030259																			-0.0182338	-0.0324226	0.0294885	266
seq.16323.8	Q9Y4C0	NRXN3	NRXN3_1	-0.000128376	-0.000224481	0.0183474	608	0.99442	0.998856	-0.0610632	-0.106328	0.0185171	608	0.0010318	0.0113401	0.0353141	0.0617509	0.0204978	607	0.0854299	0.35752	-0.077753	-0.13539	0.0208716	607	0.000213282	0.00504455																			0.00736972	0.0126873	0.0298036	269
seq.16307.22	Q6UXZ4	UNC5D	UNC5D_1	0.00246808	0.00273929	0.0258119	608	0.923855	0.9842	-0.10695	-0.118143	0.0259872	608	4.39647e-05	0.000790683	0.0637483	0.0707533	0.0285386	607	0.0258625	0.190995	-0.13672	-0.151027	0.0291297	607	3.32253e-06	0.000183158																			0.0701629	0.0738014	0.0433817	268
seq.15622.13	Q14982	OPCML	OPCML_1	0.00852255	0.00746497	0.0286104	613	0.765893	0.93026	-0.127315	-0.11097	0.0287735	613	1.14293e-05	0.000243953	0.083559	0.07319	0.0315698	612	0.0083348	0.0921832	-0.166592	-0.145204	0.0322505	612	3.24779e-07	2.73949e-05																			0.0810841	0.0687363	0.0459371	270
seq.15553.22	P22303	ACHE	ACHE_2	0.0204922	0.0794685	0.0111579	485	0.0668857	0.315969	0.0479948	0.186007	0.0113562	485	2.83929e-05	0.000540159	-0.00151364	-0.00586989	0.0124437	484	0.903235	0.967305	0.048724	0.188833	0.0128515	484	0.000168781	0.00426519																			-0.0228477	-0.0831705	0.016674	230
seq.19189.2	P54578	USP14	USP14	0.0222468	0.0510709	0.0185513	547	0.230969	0.594807	0.0757429	0.172357	0.0187417	547	6.07485e-05	0.00103965	-0.0135102	-0.0310148	0.0204718	546	0.509569	0.785792	0.0819247	0.186424	0.0209609	546	0.000104565	0.002905																			-0.0511383	-0.106424	0.0318206	232
seq.15539.15	Q96PX8	SLITRK1	SLITRK1_2	-0.011185	-0.00966239	0.0329141	608	0.734106	0.92337	-0.0953807	-0.0820076	0.0333669	608	0.00440174	0.0375354	0.0400961	0.0346377	0.0367873	607	0.27617	0.606193	-0.114139	-0.0981363	0.0375395	607	0.00246353	0.0326599																			0.0831099	0.0664192	0.0565907	268
seq.15535.3	Q9BQR3	PRSS27	PRSS27_1	0.00341174	0.00475957	0.0201478	612	0.865588	0.966639	-0.0633982	-0.0880005	0.0203983	612	0.00197086	0.0194612	0.0404235	0.0563931	0.0224573	611	0.0723509	0.32785	-0.0823208	-0.114266	0.0229147	611	0.000353906	0.00771868																			0.0217366	0.0289601	0.0341345	269
seq.15530.33	P54760	EPHB4	EPHB4	0.00500828	0.0149914	0.00975693	601	0.607927	0.87466	-0.027341	-0.0813608	0.00991058	601	0.00597863	0.0476182	0.0214273	0.0641391	0.0108387	600	0.0485082	0.269528	-0.0372141	-0.110741	0.0110765	600	0.000829659	0.0152053																			0.0398885	0.108514	0.0170204	262
seq.13416.8	Q14C87	TMEM132D	TMEM132D	-0.0100274	-0.00897452	0.0316819	603	0.75173	0.926217	-0.0936378	-0.0834259	0.0321435	603	0.00371091	0.0327618	0.0400572	0.0358511	0.0353387	602	0.257446	0.591239	-0.112285	-0.10004	0.036102	602	0.00195781	0.0277165																			0.0859382	0.0707092	0.0550786	266
seq.20175.17	Q14050	COL9A3	COL9A3	0.000206868	0.000448214	0.0161945	604	0.989812	0.998602	-0.0857231	-0.185071	0.0160918	604	1.41002e-07	4.40694e-06	0.0505736	0.109576	0.0177917	603	0.00462698	0.0591122	-0.109722	-0.236883	0.0180893	603	2.32208e-09	3.5341e-07																			0.0388055	0.0862182	0.0249516	269
seq.13392.13	P05026	ATP1B1	ATP1B1	0.00220428	0.00622179	0.00927793	606	0.812285	0.947237	-0.0295481	-0.0830064	0.00941733	606	0.00178583	0.0179377	0.019545	0.0551677	0.0103336	605	0.0590468	0.298044	-0.0387136	-0.108754	0.0105732	605	0.000272704	0.00619871																			0.037909	0.0946647	0.0161187	267
seq.11205.10	P26010	ITGB7	ITGB7	0.00432386	0.0200677	0.00740201	605	0.559339	0.849627	-0.0245731	-0.113574	0.00750808	605	0.00112517	0.0121376	0.0199892	0.0927725	0.00827734	604	0.0160345	0.140146	-0.0341647	-0.157906	0.00846757	604	6.16712e-05	0.00184513																			0.0231573	0.0994946	0.0122621	268
seq.10981.56	P56975	NRG3	NRG3_1	0.000285703	0.00035798	0.0226001	607	0.989918	0.998602	-0.0695544	-0.0867014	0.0229476	607	0.00254118	0.0241723	0.0396361	0.0496632	0.0251881	606	0.116101	0.410471	-0.0880859	-0.109801	0.0257682	606	0.000672167	0.0127679																			0.060165	0.0680122	0.0408236	267
seq.11067.13	P02818	BGLAP	BGLAP_1	-0.00300097	-0.00381846	0.0275653	612	0.913343	0.98237	-0.0911659	-0.115331	0.0279488	612	0.00116824	0.0125443	0.0480694	0.0611637	0.030728	611	0.118253	0.414151	-0.11374	-0.143888	0.0314248	611	0.000319722	0.00706112																			0.0452326	0.0548066	0.0450276	267
seq.21156.5	Q8WUX2	CHAC2	CHAC2	0.0144673	0.0686532	0.00887161	567	0.103501	0.399015	0.0306659	0.144555	0.00900427	567	0.000706657	0.00828695	0.0010717	0.00508567	0.0098894	566	0.913742	0.972648	0.030168	0.142208	0.0101157	566	0.00298426	0.0376245																			0.0013152	0.0056952	0.0151155	244
seq.11116.16	Q6NUJ2	C11orf87	C11orf87	-0.0010207	-0.00287536	0.00936821	609	0.913275	0.98237	-0.0313986	-0.0879798	0.00949911	609	0.00100402	0.0111045	0.0166798	0.0469878	0.0104512	608	0.111015	0.402488	-0.0392674	-0.110028	0.0106918	608	0.000261162	0.00595569																			0.0258103	0.0643866	0.016952	267
seq.11121.56	Q2TAL6	VWC2	VWC2_1	-0.00556211	-0.0071436	0.0219838	613	0.800345	0.942351	-0.129915	-0.166037	0.0218374	613	4.53104e-09	1.74296e-07	0.0671773	0.0862779	0.0239428	612	0.00517979	0.0644115	-0.161492	-0.206393	0.0244591	612	8.77609e-11	1.84626e-08																			0.0588002	0.0770064	0.0345374	270
seq.11150.3	P12109	COL6A1	COL6A1_1	0.0122797	0.0173724	0.02354	614	0.602099	0.871685	-0.0674704	-0.0949406	0.02391	614	0.00492927	0.0411321	0.0539239	0.076287	0.0262607	613	0.0404569	0.245441	-0.0927592	-0.130526	0.0268399	613	0.00058612	0.0114302																			-0.00228165	-0.00303488	0.0393708	269
seq.21147.9	Q9H479	FN3K	FN3K	0.0544834	0.050616	0.0445127	522	0.221506	0.588748	0.15324	0.141271	0.0449968	522	0.000711116	0.00831139	-0.0131513	-0.0122178	0.048981	521	0.788422	0.923343	0.159064	0.146641	0.0499891	521	0.00154994	0.0234879																			-0.0944516	-0.0849638	0.0717538	224
seq.10907.116	Q9P121	NTM	NTM_1	0.00261297	0.00287372	0.0240095	613	0.913372	0.98237	-0.104876	-0.114776	0.0241589	613	1.65851e-05	0.000336558	0.0632407	0.0695515	0.0265352	612	0.0174633	0.148015	-0.134602	-0.147309	0.0271073	612	8.89705e-07	6.63524e-05																			0.0580941	0.0613681	0.0399648	270
seq.11308.8	Q8TEY5	CREB3L4	CREB3L4	-0.00782445	-0.0192222	0.0151701	596	0.606199	0.873911	-0.0440698	-0.107616	0.0154201	596	0.00441287	0.0375846	0.0156988	0.0385669	0.0170428	595	0.357352	0.67247	-0.0515671	-0.125924	0.017438	595	0.00322805	0.039579																			-0.00168031	-0.00383599	0.0251669	260
seq.11382.5	P53004	BLVRA	BLVRA	0.0100714	0.0256934	0.0161398	543	0.532881	0.833118	0.0531094	0.134091	0.0163858	543	0.00126334	0.013374	-0.0156611	-0.0399533	0.0177962	542	0.379236	0.695665	0.0601444	0.151853	0.0182349	542	0.00103651	0.0175663																			-0.00969997	-0.0227043	0.0273334	228
seq.11387.3	Q99941	ATF6B	ATF6B	0.0109082	0.0170418	0.0172385	609	0.527113	0.830779	-0.0496093	-0.0771474	0.0175226	609	0.00479113	0.0402191	0.0420223	0.0656513	0.0192233	608	0.0291952	0.205444	-0.0693366	-0.107825	0.0196618	608	0.000452876	0.00943627																			0.039083	0.0594755	0.0298892	269
seq.11514.196	P13987	CD59	CD59_2	0.00160203	0.003113	0.0161578	613	0.921053	0.9842	-0.0458743	-0.0886864	0.0164272	613	0.00539212	0.044204	0.0281361	0.054673	0.0180552	612	0.119669	0.416443	-0.0590976	-0.11425	0.0184724	612	0.00144913	0.0221515																			0.0406308	0.0736287	0.0274289	269
seq.11633.89	O95433	AHSA1	AHSA1	0.0190176	0.100234	0.00686772	608	0.00579206	0.0573553	0.0349043	0.183002	0.00694174	608	6.52449e-07	1.78429e-05	0.00451867	0.0238161	0.00759994	607	0.552355	0.807941	0.0328055	0.171998	0.00779097	607	2.93154e-05	0.00102108																			0.033722	0.151769	0.0119829	267
seq.13388.57	P29120	PCSK1	PCSK1	-0.0477788	-0.0388637	0.0432561	606	0.269791	0.635534	-0.157788	-0.127782	0.0437342	606	0.000334178	0.0043977	0.0292447	0.0237879	0.0482338	605	0.544536	0.804282	-0.171477	-0.138868	0.0492383	605	0.000532422	0.0106196																			-0.0257845	-0.0199257	0.0718952	268
seq.10908.2	Q8IUC8	GALNT13	GALNT13	-0.0112389	-0.0144291	0.0219654	603	0.609076	0.875054	-0.0955733	-0.122318	0.0220028	603	1.64366e-05	0.000336066	0.0424786	0.0545364	0.0244879	602	0.0833098	0.354345	-0.115932	-0.148374	0.0249049	602	3.98844e-06	0.000206837																			0.0381599	0.0465772	0.0352781	269
seq.10880.38	P0C2L3	FAM163B	FAM163B	-0.0168501	-0.0216458	0.0252346	613	0.504552	0.820625	-0.166376	-0.212522	0.0249029	613	5.33492e-11	2.85113e-09	0.0737347	0.09472	0.0273144	612	0.00713676	0.0816412	-0.201059	-0.256826	0.0279094	612	1.72539e-12	6.03973e-10																			0.064242	0.0811598	0.0408546	268
seq.11851.21	Q9NZC2	TREM2	TREM2_1	0.0288779	0.0286455	0.0321878	612	0.369982	0.726385	0.0967732	0.095529	0.032711	612	0.00321147	0.0291615	-0.0186225	-0.0184726	0.0360467	611	0.605608	0.834245	0.105541	0.104184	0.0368693	611	0.00434605	0.0487668																			0.00503772	0.00459337	0.0544867	269
seq.10530.8	P28072	PSMB6	PSMB6	0.00736101	0.0527889	0.0056003	583	0.18923	0.544969	0.0204971	0.146222	0.0057006	583	0.000351073	0.00459414	-0.00180479	-0.0129429	0.00618869	582	0.770675	0.914816	0.0213166	0.152068	0.00635958	582	0.000854707	0.0154222																			0.00832754	0.0534702	0.00947426	257
seq.10082.251	P07196	NEFL	NEFL	0.00473894	0.00511916	0.0303119	606	0.875818	0.971677	0.150057	0.161384	0.0303538	606	9.94118e-07	2.65642e-05	-0.0813548	-0.0878821	0.0334505	605	0.0153007	0.136547	0.188764	0.203013	0.0341647	605	4.89706e-08	5.62038e-06																			-0.0610749	-0.0574506	0.0521227	268
seq.10366.11	P16234	PDGFRA	PDGFRA	-0.0210175	-0.0417936	0.01534	605	0.17116	0.519416	-0.0545662	-0.107835	0.0155765	605	0.000493778	0.00616154	0.00416538	0.00828293	0.0171073	604	0.807712	0.931162	-0.0565128	-0.111682	0.0175191	604	0.00132418	0.0206457																			0.0206373	0.0379721	0.0271353	263
seq.21429.50	P52888	THOP1	THOP1	-0.0250584	-0.0196665	0.0512427	615	0.625006	0.882114	-0.201206	-0.157086	0.05178	615	0.000113071	0.00176341	0.0828103	0.0649916	0.0569551	614	0.146469	0.458395	-0.24011	-0.187459	0.0582433	614	4.26252e-05	0.00139448																			0.150932	0.10514	0.0877809	270
seq.10440.26	Q9H6B4	CLMP	CLMP_1	0.00822288	0.0142841	0.0169449	612	0.627657	0.882559	-0.0669257	-0.115632	0.017086	612	9.97616e-05	0.00158734	0.0483505	0.0839906	0.0187398	611	0.0101098	0.104857	-0.0895082	-0.154649	0.0191277	611	3.54372e-06	0.000193825																			0.0354913	0.0568325	0.0288787	268
seq.21375.34	Q8TBN0	RAB3IL1	RAB3IL1	-0.0103754	-0.0486357	0.00883424	573	0.240701	0.605315	-0.0315172	-0.146537	0.00898161	573	0.00048496	0.00607016	0.00475046	0.0222682	0.00986171	572	0.630198	0.846511	-0.0337592	-0.15696	0.0101212	572	0.000906671	0.0161107																			-0.0129797	-0.0513864	0.0160035	245
seq.10499.1	Q96A25	TMEM106A	TMEM106A	-0.000903021	-0.00213239	0.0171396	611	0.957999	0.995122	0.0502473	0.118051	0.0174225	611	0.00406419	0.0352146	-0.0294399	-0.0695192	0.019111	610	0.123965	0.422287	0.0639965	0.150353	0.0195582	610	0.00112775	0.0182926																			-0.0513658	-0.106207	0.0301484	269
seq.10606.34	Q5JTV8	TOR1AIP1	TOR1AIP1_1	-0.0128519	-0.0208013	0.013116	610	0.327541	0.690474	-0.0444042	-0.0714958	0.0132769	610	0.000874988	0.00997685	0.00916509	0.0148341	0.0146678	609	0.532306	0.798355	-0.0487193	-0.0784437	0.0149715	609	0.00120035	0.0192303																			0.00920712	0.0140389	0.0227944	268
seq.21281.13	Q96S95	CAMK2N2	CAMK2N2	-0.00535009	-0.00928912	0.0149642	613	0.720821	0.917047	-0.050345	-0.0869517	0.0151661	613	0.000955035	0.0107151	0.0217843	0.037823	0.0166782	612	0.191993	0.521794	-0.0605505	-0.104578	0.0170527	612	0.000413602	0.00869558																			0.0376709	0.0601874	0.0263989	269
seq.10743.13	Q96PX8	SLITRK1	SLITRK1_1	-0.0139683	-0.0116944	0.0302187	606	0.644076	0.887109	-0.0917783	-0.0765137	0.0305614	606	0.00278279	0.0259691	0.0349382	0.0292507	0.0337979	605	0.301671	0.630824	-0.10817	-0.0901789	0.0344285	605	0.00176075	0.0253121																			0.0875249	0.066687	0.0544375	268
seq.10801.11	O43921	EFNA2	EFNA2_1	-0.0104048	-0.0146578	0.0215853	615	0.629955	0.882559	-0.0730071	-0.102312	0.0218805	615	0.000899112	0.0101856	0.028384	0.0399862	0.0240815	614	0.238988	0.573785	-0.0863418	-0.120999	0.0246261	614	0.000487872	0.00998711																			0.0111992	0.0150591	0.037096	270
seq.10827.67	P0C6S8	LINGO3	LINGO3	-0.0305113	-0.034892	0.0273854	608	0.265657	0.63129	-0.0916344	-0.104334	0.0277313	608	0.00100787	0.0111295	0.0138556	0.0158449	0.0306439	607	0.651324	0.860267	-0.0981583	-0.111762	0.0312765	607	0.00178109	0.0254478																			-0.0217874	-0.0236793	0.0467207	269
seq.10832.24	Q9UBX8	B4GALT6	B4GALT6	0.00201333	0.00273535	0.0205122	601	0.921843	0.9842	-0.0603994	-0.0816547	0.0208487	601	0.00390422	0.0341121	0.0359736	0.0488744	0.0227992	600	0.115129	0.409545	-0.0770154	-0.104118	0.0233344	600	0.00102231	0.0174938																			0.0371675	0.0475389	0.0334483	266
seq.21326.28	Q15814	TBCC	TBCC	0.0109685	0.0273646	0.0133854	605	0.412863	0.759047	-0.0466285	-0.11564	0.0135805	605	0.000636594	0.0075925	0.0408619	0.101944	0.0148898	604	0.00624439	0.0740965	-0.0660226	-0.163738	0.0152448	604	1.7392e-05	0.000676452																			0.0531595	0.115867	0.0242133	264
seq.10866.60	Q6IN85	PPP4R3A	PPP4R3A	-0.0264178	-0.0673763	0.0162266	565	0.104071	0.399862	-0.0593891	-0.150309	0.0164375	565	0.00032963	0.00434603	0.00045063	0.00114929	0.0181345	564	0.980184	0.994532	-0.0596014	-0.150847	0.0185377	564	0.00137841	0.021256																			-0.0261663	-0.0553361	0.0298636	241
seq.11683.19	Q9NZ52	GGA3	GGA3	0.0171616	0.0992366	0.00655655	602	0.00908097	0.0801713	0.0325787	0.187263	0.00662359	602	1.12617e-06	2.96402e-05	0.00334779	0.0193585	0.00727049	601	0.645351	0.856128	0.0310136	0.178266	0.00744869	601	3.59079e-05	0.00120861																			0.023365	0.127233	0.0106662	262
seq.11664.32	Q8N6H7	ARFGAP2	ARFGAP2	0.0123092	0.0434322	0.00705015	615	0.0813185	0.351861	0.0249319	0.0875102	0.00715719	615	0.000530114	0.00653402	0.00140528	0.00495843	0.00788585	614	0.858622	0.950415	0.0242717	0.0851929	0.0080642	614	0.00272143	0.0349932																			0.00753631	0.0242944	0.0111234	270
seq.12018.84	Q9H3S4	TPK1	TPK1	-0.012692	-0.06803	0.00752635	579	0.0922681	0.377289	-0.0305923	-0.162859	0.00763872	579	7.01244e-05	0.0011717	0.00215724	0.0115629	0.00849804	578	0.799701	0.928013	-0.0316583	-0.168533	0.00872217	578	0.000308992	0.00691135																			0.0138373	0.0614192	0.0139418	249
seq.20576.71	O75084	FZD7	FZD7	0.00207252	0.00347797	0.0163473	611	0.899156	0.980902	-0.0730988	-0.122128	0.0164131	611	1.0038e-05	0.000217574	0.0447957	0.0751732	0.0180701	610	0.0134443	0.125498	-0.0942356	-0.157442	0.0184347	610	4.27529e-07	3.52133e-05																			0.0272578	0.0431377	0.0267893	270
seq.13109.82	Q7Z3B1	NEGR1	NEGR1_1	-0.00647251	-0.015347	0.0152583	612	0.671571	0.900186	-0.0462642	-0.109187	0.0154714	612	0.002899	0.0267756	0.0183935	0.043613	0.017082	611	0.282004	0.612786	-0.054945	-0.129674	0.0174441	611	0.00171371	0.0250998																			0.0111243	0.0239715	0.0270705	270
seq.13094.75	Q9BXY4	RSPO3	RSPO3_1	-0.00639147	-0.0137248	0.013728	607	0.641683	0.886513	-0.0534629	-0.114126	0.0138819	607	0.000129998	0.00198283	0.022785	0.0489275	0.0153023	606	0.137009	0.444437	-0.0642909	-0.13724	0.015659	606	4.58425e-05	0.001479																			0.0273957	0.0544711	0.024501	265
seq.20221.26	Q08493	PDE4C	PDE4C	-0.0583065	-0.0786772	0.0289238	576	0.0442778	0.242938	-0.121459	-0.162754	0.0292443	576	3.77443e-05	0.000693564	-0.00482023	-0.00650429	0.032216	575	0.881115	0.960008	-0.119198	-0.159724	0.0329411	575	0.000322406	0.007098																			-0.0354261	-0.039985	0.0528284	248
seq.12893.159	Q16666	IFI16	IFI16_1	-0.0265577	-0.0691948	0.0119962	599	0.0272153	0.174346	-0.0499537	-0.129481	0.0121418	599	4.42942e-05	0.000793104	-0.00472125	-0.012301	0.013451	598	0.725716	0.898291	-0.0476953	-0.123627	0.0137492	598	0.000560091	0.0109838																			-0.0027423	-0.00625231	0.0213175	261
seq.12807.89	Q7Z6I6	ARHGAP30	ARHGAP30	0.00501505	0.0116868	0.0118382	610	0.671982	0.900378	-0.0380735	-0.0882622	0.0120268	610	0.0016241	0.0165266	0.0276716	0.0644844	0.0131526	609	0.0357973	0.228457	-0.0509729	-0.118166	0.0134695	609	0.000169365	0.00426519																			0.0540078	0.112634	0.0210695	268
seq.20512.2	P43121	MCAM	MCAM	-0.00432091	-0.0179809	0.00869504	605	0.619412	0.878861	-0.0313987	-0.130143	0.00876661	605	0.000368898	0.00479157	0.0129483	0.0538827	0.0097332	604	0.183914	0.511385	-0.037574	-0.155739	0.00991479	604	0.000165956	0.00420964																			0.0101401	0.0405073	0.0138752	268
seq.12758.47	O43424	GRID2	GRID2	-0.000697316	-0.00522134	0.00476715	606	0.883753	0.974815	-0.0208358	-0.154985	0.00479835	606	1.65259e-05	0.000336331	0.0114139	0.0854643	0.00530384	605	0.0317923	0.214496	-0.0263219	-0.195793	0.00542087	605	1.5295e-06	9.82391e-05																			0.0104489	0.0727837	0.00806696	263
seq.12724.81	Q14011	CIRBP	CIRBP	-0.0377599	-0.0753917	0.01826	580	0.0390919	0.22433	-0.0680833	-0.135121	0.01854	580	0.000262667	0.00357769	-0.0092038	-0.0183764	0.020398	579	0.652007	0.860347	-0.0637673	-0.126555	0.0208735	579	0.00235455	0.0317615																			-0.037319	-0.0678228	0.0318738	252
seq.20524.38	P56975	NRG3	NRG3_2	-0.00154026	-0.00172962	0.0265101	603	0.953688	0.993459	-0.0925452	-0.103419	0.0267874	603	0.000589349	0.00715084	0.0504029	0.0565997	0.029463	602	0.0876487	0.360746	-0.116038	-0.129672	0.0300643	602	0.00012582	0.0034142																			0.0814999	0.0836208	0.0461997	266
seq.12714.38	O75843	AP1G2	AP1G2	-0.0241924	-0.0356962	0.02762	568	0.381453	0.736558	-0.0846219	-0.124134	0.0281407	568	0.00275422	0.0257441	0.0185454	0.027364	0.0310625	567	0.550723	0.807627	-0.0935452	-0.137224	0.0318776	567	0.00347599	0.0418134																			-0.0516183	-0.0702952	0.0465613	247
seq.20525.200	P13667	PDIA4	PDIA4_1	-0.00353669	-0.00673822	0.0149563	606	0.813149	0.947244	-0.043251	-0.0820119	0.0151613	606	0.00448269	0.0381169	0.0201044	0.0383035	0.0167093	605	0.229374	0.562337	-0.0526511	-0.0998362	0.0170509	605	0.0021083	0.0291207																			0.00105681	0.0019127	0.0239469	267
seq.12365.108	Q9Y265	RUVBL1	RUVBL1	0.00207948	0.00807209	0.0102984	604	0.840046	0.956201	0.0304506	0.117619	0.0104404	604	0.00367001	0.0324826	-0.0145905	-0.0566372	0.0114908	603	0.20466	0.536639	0.0372546	0.1439	0.0117305	603	0.00157015	0.0235893																			-0.0238473	-0.0859641	0.0168826	266
seq.20536.11	Q96AP7	ESAM	ESAM_1	-0.00662308	-0.00912923	0.0206784	608	0.748859	0.926145	-0.0770751	-0.105637	0.0209135	608	0.000248709	0.00340746	0.03478	0.0479407	0.0229321	607	0.129875	0.432219	-0.0932249	-0.127772	0.0234484	607	7.86096e-05	0.00224631																			0.0760389	0.0990762	0.0356122	265
seq.12705.9	Q15751	HERC1	HERC1	0.0305704	0.0710504	0.013886	609	0.0280735	0.177468	0.0524091	0.121236	0.0141182	609	0.000224343	0.00312251	0.00919357	0.0213673	0.0154886	608	0.553022	0.807941	0.0481264	0.111329	0.0158618	608	0.0025155	0.0331739																			0.0153206	0.0312329	0.0246275	270
seq.18318.98	Q99963	SH3GL3	SH3GL3_1	0.0109471	0.0465779	0.00901035	609	0.224855	0.592254	0.0343014	0.145105	0.00914149	609	0.00019199	0.00274965	-0.00570329	-0.0242664	0.0100577	608	0.570883	0.816901	0.0369979	0.156511	0.0103088	608	0.000358768	0.00780043																			0.00447424	0.0162887	0.0163018	265
seq.12659.13	Q9NTK5	OLA1	OLA1	0.0421655	0.0669788	0.0240243	533	0.079814	0.348524	0.0942059	0.148471	0.0243186	533	0.000120471	0.00185774	0.000965648	0.00153391	0.0266284	532	0.971086	0.991274	0.0937615	0.147771	0.0272527	532	0.000626374	0.0120806																			-0.0536655	-0.0782478	0.0398042	228
seq.20578.10	Q9HAR2	ADGRL3	ADGRL3	-0.0121019	-0.0204344	0.0172641	610	0.483579	0.810906	-0.0567793	-0.0953742	0.0174741	610	0.00122033	0.0129841	0.0176527	0.029807	0.0193548	609	0.3621	0.679096	-0.0651722	-0.109472	0.0197511	609	0.00102449	0.0174938																			0.0133543	0.0205793	0.0312699	268
seq.20584.4	Q15223	NECTIN1	NECTIN1_1	-0.0251164	-0.0326608	0.0195763	611	0.19998	0.558931	-0.0710051	-0.0918782	0.0198352	611	0.000371239	0.00480414	0.00846009	0.0110013	0.0218381	610	0.698595	0.885091	-0.074966	-0.0970036	0.0223277	610	0.000835342	0.0152082																			0.0170435	0.0204962	0.0355192	269
seq.20950.159	Q9NRG1	PRTFDC1	PRTFDC1	0.0180713	0.0851905	0.00839825	604	0.0318095	0.193651	0.0392189	0.183901	0.00847608	604	4.54249e-06	0.000107439	0.00106088	0.00500114	0.00928131	603	0.909036	0.970442	0.0387312	0.181614	0.00949556	603	5.13334e-05	0.00159727																			0.0212814	0.0908975	0.014069	265
seq.12628.31	Q9NS86	LANCL2	LANCL2	0.0627605	0.0619977	0.0413809	533	0.129946	0.450374	0.146592	0.143526	0.0418822	533	0.000504018	0.00624537	-0.0019713	-0.00194734	0.0459121	532	0.965768	0.989803	0.147495	0.14441	0.0468982	532	0.00175367	0.0253121																			-0.0793448	-0.0725553	0.0700678	226
seq.12462.20	Q53H47	SETMAR	SETMAR	-0.107378	-0.0704401	0.0630891	583	0.0892868	0.370099	-0.234698	-0.15282	0.0640871	583	0.000272837	0.00369465	0.00485033	0.00318182	0.0715689	582	0.945991	0.983937	-0.237109	-0.15439	0.0733504	582	0.00129626	0.0203023																			-0.00760358	-0.00416012	0.117166	251
seq.20590.13	P01303	NPY	NPY	-0.0344367	-0.0418129	0.0324426	598	0.288907	0.653518	-0.116121	-0.140002	0.0329185	598	0.000451608	0.00571737	0.0229672	0.0278867	0.0362774	597	0.526911	0.794426	-0.12701	-0.15313	0.0371555	597	0.000672954	0.0127679																			0.0148046	0.0156393	0.0577124	258
seq.12477.42	Q15631	TSN	TSN	0.021179	0.0904367	0.00985188	560	0.0320031	0.194154	0.0477183	0.202465	0.00998201	560	2.23851e-06	5.6209e-05	0.00152117	0.00649557	0.0107505	559	0.887528	0.962496	0.0470447	0.199607	0.011067	559	2.49479e-05	0.000882122																			-0.00318024	-0.0131306	0.0158734	244
seq.20591.48	Q6ZMI3	GLDN	GLDN	0.00401507	0.00562396	0.0271479	614	0.882473	0.974629	0.0841151	0.11719	0.0275788	614	0.00238705	0.0229877	-0.0426299	-0.0597122	0.0302961	613	0.159901	0.476572	0.104122	0.145064	0.0310085	613	0.000834216	0.0152082																			-0.0402053	-0.048971	0.0479486	269
seq.7223.60	Q99584	S100A13	S100A13	-1.83022	-0.858722	0.0358933	615	4.70409e-223	1.64667e-219	-1.00932	-0.471089	0.0733936	615	1.02753e-37	2.39791e-34	-1.7451	-0.818783	0.0397457	614	1.43702e-191	5.03029e-188	-0.189481	-0.088438	0.0406446	614	3.84573e-06	0.000202436	0.431901	0	0	0.0181831	0.806	0.806	0.959601	0	0	-0.0812937	0	0	-1.7451	0	0	0.0445106	0	0	-1.57925	-0.864423	0.0468609	270
seq.13022.20	O14683	TP53I11	TP53I11	-1.04245	-0.601477	0.0392014	615	2.68473e-104	1.04421e-101	-0.586073	-0.336387	0.0538179	615	2.24676e-25	5.82575e-23	-0.987594	-0.569827	0.0439068	614	3.50889e-82	1.36476e-79	-0.122104	-0.0700836	0.0448999	614	0.00672378	0.0689212	0.104629	0.008	0.0277766	0.34305	0	0	0.233714	0.008	0.0277766	-0.0527803	0.006	0.0204179	-0.987594	0	0	0.050732	0.006	0.0206231	-0.890475	-0.504605	0.0676241	270
seq.25482.5	Q12857	NFIA	NFIA	0.275397	0.591972	0.0145842	615	4.5071e-63	1.01788e-60	0.168184	0.359625	0.0174757	615	1.62246e-20	2.52419e-18	0.253302	0.544477	0.0163179	614	4.37322e-46	9.27786e-44	0.0491833	0.105168	0.0166869	614	0.00332605	0.0404968	0.0847767	0.002	0.00824096	0.36432	0	0	0.188771	0.002	0.00824096	0.0226085	0.002	0.0076	0.253302	0	0	0.0819415	0.002	0.00786207	0.240447	0.510726	0.0245578	270
seq.18235.16	A6NDG6	PGP	PGP	0.0479707	0.130145	0.0115594	607	3.8014e-05	0.000677192	0.0461374	0.124537	0.0118682	607	0.000112447	0.00176117	0.0346517	0.0940102	0.0129438	606	0.00762771	0.0858547	0.0299465	0.0808332	0.0132671	606	0.0243504	0.171934	0.0139162	0.008	0.0277766	0.429387	0	0	0.0313921	0.008	0.0277766	0.0133095	0.02	0.057479	0.0346517	0.006	0.00847934	0.277506	0.02	0.0577215	0.054793	0.135221	0.018962	268
seq.9884.8	Q9Y3C6	PPIL1	PPIL1	0.0300651	0.129935	0.00939964	594	0.00145476	0.0183179	0.0335918	0.14409	0.00959666	594	0.000499455	0.0062108	0.0191497	0.0827611	0.010492	593	0.0684782	0.320679	0.024764	0.106224	0.0107298	593	0.0213447	0.158116	0.0109535	0.016	0.0490762	0.430166	0	0	0.0248312	0.016	0.0490762	0.0108317	0.026	0.0700157	0.0191497	0.076	0.0835756	0.36128	0.028	0.0754016	0.0118601	0.0470886	0.0162487	254
seq.12587.65	P36404	ARL2	ARL2	-0.950648	-0.666698	0.0343697	613	6.42173e-110	3.45835e-107	-0.584858	-0.40792	0.0470673	613	8.91074e-32	4.79878e-29	-0.871328	-0.61107	0.0380588	612	2.87309e-84	1.34096e-81	-0.176948	-0.123416	0.0388936	612	6.48488e-06	0.000308848	0.197026	0	0	0.251615	0	0	0.439162	0	0	-0.0747306	0	0	-0.871328	0	0	0.0789915	0	0	-0.75824	-0.571098	0.0510213	268
seq.12501.10	O75347	TBCA	TBCA	-1.02978	-0.79792	0.0238204	615	1.38934e-188	2.43169e-185	-0.570747	-0.439927	0.0432074	615	3.00384e-35	3.00427e-32	-0.980266	-0.759553	0.026485	614	1.64813e-158	2.88465e-155	-0.11022	-0.0849569	0.027084	614	5.32514e-05	0.00164962	0.28285	0	0	0.165673	0.024	0.0240704	0.630626	0	0	-0.0492436	0	0	-0.980266	0	0	0.047832	0	0	-0.915967	-0.757622	0.0369375	270
seq.13574.50	Q92730	RND1	RND1	0.237212	0.700127	0.00891486	598	1.62347e-103	5.98206e-101	0.136682	0.401041	0.0123111	598	3.60873e-26	1.0527e-23	0.223334	0.659164	0.00998356	597	5.75615e-81	2.12099e-78	0.0308439	0.0904994	0.0102457	597	0.00271891	0.0349932	0.12037	0.004	0.0152849	0.327445	0	0	0.268795	0.004	0.0152849	0.0148337	0.004	0.0144762	0.223334	0	0	0.0622828	0.004	0.0148696	0.24738	0.719479	0.0136484	263
seq.3736.60	P22004	BMP6	BMP6_1	-0.0315032	-0.0894517	0.010591	613	0.00304993	0.0340551	-0.0384062	-0.108462	0.0108042	613	0.000407498	0.00523098	-0.0180658	-0.0512968	0.0118772	612	0.128764	0.430918	-0.0299078	-0.0844618	0.0121532	612	0.0141335	0.117936	0.0104794	0.012	0.0383551	0.439708	0	0	0.0232779	0.012	0.0383551	-0.0116631	0.024	0.0659277	-0.0180658	0.14	0.147323	0.392315	0.028	0.0754016	0.00522544	0.013556	0.0183471	269
seq.12627.97	O95352	ATG7	ATG7	-0.165773	-0.517741	0.0112037	605	1.66233e-42	2.70651e-40	-0.121554	-0.377288	0.012455	605	5.39682e-21	8.78678e-19	-0.141081	-0.44062	0.0124477	604	3.93564e-27	5.7403e-25	-0.0548762	-0.170329	0.0127571	604	1.9772e-05	0.000748237	0.0954013	0	0	0.351194	0	0	0.213619	0	0	-0.0267184	0	0	-0.141081	0	0	0.159229	0	0	-0.113547	-0.388546	0.0169117	263
seq.17405.2	Q9Y5K5	UCHL5	UCHL5	-0.0750839	-0.469497	0.00549045	603	2.82297e-37	4.11742e-35	-0.0496057	-0.308495	0.00609808	603	2.36421e-15	2.47042e-13	-0.0667621	-0.417461	0.0061058	602	1.65134e-25	2.14093e-23	-0.0189159	-0.117637	0.00624135	602	0.00254429	0.0332945	0.0609093	0	0	0.377399	0	0	0.138965	0	0	-0.0087735	0	0	-0.0667621	0	0	0.116151	0	0	-0.0563325	-0.346691	0.00894139	264
seq.11293.14	Q6UXK5	LRRN1	LRRN1_1	1.44557	0.861699	0.0296064	612	3.03715e-213	7.0877e-210	0.747615	0.44328	0.0598472	612	4.658e-32	2.71755e-29	1.40731	0.838892	0.0331995	611	4.16349e-184	9.7162e-181	0.0851397	0.0504816	0.0339793	611	0.0124822	0.108125	0.182487	0.014	0.0439266	0.265144	0	0	0.407672	0.014	0.0439266	0.0386372	0.012	0.0366429	1.40731	0	0	0.0267211	0.012	0.0366429	1.47135	0.891327	0.0390448	269
seq.5496.49	Q9HCB6	SPON1	SPON1_2	0.075776	0.143758	0.0142112	605	1.37272e-07	3.61295e-06	0.0704459	0.133044	0.0145817	605	1.72259e-06	4.43377e-05	0.0559293	0.106106	0.0159061	604	0.000470577	0.0100442	0.0442457	0.0835626	0.016255	604	0.00667665	0.0686391	0.0198516	0.012	0.0383551	0.426624	0	0	0.044463	0.012	0.0383551	0.0200919	0.018	0.0523915	0.0559293	0	0	0.264293	0.018	0.0523915	0.030163	0.053663	0.0251415	267
seq.5980.55	Q53S33	BOLA3	BOLA3	0.0386178	0.124128	0.00922067	602	3.23278e-05	0.000588673	0.0380342	0.12167	0.00947369	602	6.70348e-05	0.00112815	0.0272958	0.0877362	0.0103713	601	0.00871017	0.0948366	0.0250306	0.0800719	0.0106437	601	0.0190103	0.145933	0.0134064	0.016	0.0490762	0.437275	0	0	0.0297469	0.016	0.0490762	0.0109277	0.024	0.0659277	0.0272958	0.016	0.0204944	0.285889	0.024	0.0664615	0.0293752	0.0851991	0.0155267	266
seq.7965.25	P09105	HBQ1	HBQ1_2	-0.681209	-0.541639	0.0296378	615	7.42657e-85	2.16639e-82	-0.389581	-0.308142	0.0382212	615	1.19712e-22	2.31299e-20	-0.641605	-0.51015	0.0332129	614	2.543e-65	7.41815e-63	-0.0881563	-0.0697278	0.0339641	614	0.00966916	0.0909862	0.0888188	0.006	0.0216	0.360468	0	0	0.197688	0.006	0.0216	-0.0400969	0.008	0.0264348	-0.641605	0	0	0.0588188	0.008	0.0266927	-0.563234	-0.460423	0.0475773	270
seq.9999.1	O14896	IRF6	IRF6	-0.25564	-0.582929	0.0101142	611	5.00791e-97	1.75302e-94	-0.147791	-0.335218	0.0135362	611	1.78481e-25	4.80596e-23	-0.239616	-0.54639	0.0112874	610	2.6271e-75	8.36013e-73	-0.035914	-0.08146	0.0115466	610	0.00195585	0.0277165	0.121374	0.002	0.00824096	0.324178	0	0	0.272412	0.002	0.00824096	-0.0155666	0.006	0.0204179	-0.239616	0	0	0.0610019	0.006	0.0206231	-0.223758	-0.510467	0.017029	268
seq.21940.12	O00744	WNT10B	WNT10B	-0.28283	-0.654961	0.0126721	609	4.34681e-81	1.21728e-78	-0.167454	-0.38546	0.0160796	609	1.74876e-23	3.6009e-21	-0.262608	-0.608131	0.0141279	608	2.09411e-61	5.86433e-59	-0.0453956	-0.104496	0.014431	608	0.00173786	0.0252795	0.0990947	0.002	0.00824096	0.346917	0	0	0.222179	0.002	0.00824096	-0.0214409	0	0	-0.262608	0	0	0.0754834	0	0	-0.258679	-0.575942	0.0220793	264
seq.25108.6	O95260	ATE1	ATE1	-0.36792	-0.717035	0.0121726	614	1.25614e-123	7.99474e-121	-0.223212	-0.432779	0.017444	614	2.11696e-33	1.8526e-30	-0.339117	-0.660901	0.013471	613	1.43555e-96	9.13664e-94	-0.0642447	-0.124562	0.0137745	613	3.80888e-06	0.000202436	0.21513	0	0	0.231855	0	0	0.481291	0	0	-0.0258432	0	0	-0.339117	0	0	0.0708109	0	0	-0.320311	-0.653922	0.0185955	270
seq.22055.31	Q12778	FOXO1	FOXO1	-0.602193	-0.67115	0.0207189	615	1.5381e-117	8.97353e-115	-0.344843	-0.382321	0.0295326	615	1.35936e-28	5.59818e-26	-0.566926	-0.631845	0.0231386	614	5.4715e-93	3.19216e-90	-0.0785021	-0.0870338	0.023662	614	0.000961422	0.0167853	0.141887	0.002	0.00824096	0.30619	0	0	0.316657	0.002	0.00824096	-0.0355792	0.002	0.0076	-0.566926	0	0	0.059052	0.002	0.00786207	-0.525212	-0.581509	0.0356586	270
seq.24493.10	Q9Y216	MTMR7	MTMR7	-0.31306	-0.660105	0.0116484	612	1.14584e-105	5.01377e-103	-0.172232	-0.361205	0.0161221	612	1.52338e-24	3.67765e-22	-0.298344	-0.629076	0.0130468	611	4.33795e-84	1.89812e-81	-0.0328319	-0.068855	0.013321	611	0.0139877	0.117153	0.100206	0.01	0.0332039	0.347067	0	0	0.224037	0.01	0.0332039	-0.0142076	0.02	0.057479	-0.298344	0	0	0.0454569	0.02	0.0577215	-0.291564	-0.603155	0.0198995	268
seq.21115.48	Q7Z5W3	BCDIN3D	BCDIN3D	-0.47561	-0.378776	0.0334039	614	5.86866e-40	9.13033e-38	-0.322668	-0.255692	0.0371456	614	3.37765e-17	4.14858e-15	-0.418991	-0.333685	0.0373202	613	9.95361e-27	1.39371e-24	-0.125772	-0.0996656	0.0381302	613	0.00102837	0.017503	0.067863	0	0	0.381168	0	0	0.151132	0	0	-0.0534378	0.002	0.0076	-0.418991	0	0	0.113113	0.002	0.00786207	-0.36581	-0.299458	0.0510477	270
seq.23285.51	Q14681	KCTD2	KCTD2	-0.437434	-0.618836	0.0179288	611	2.59668e-92	8.26336e-90	-0.242626	-0.341497	0.0238029	611	1.22241e-22	2.31299e-20	-0.415663	-0.588037	0.0200728	610	1.52092e-72	4.62954e-70	-0.0487611	-0.0686314	0.0205157	610	0.0177722	0.139959	0.0852573	0.016	0.0490762	0.359211	0	0	0.191819	0.016	0.0490762	-0.0222433	0.016	0.0473766	-0.415663	0	0	0.0507946	0.016	0.0473766	-0.343552	-0.512393	0.0297616	269
seq.20133.1	P43357	MAGEA3	MAGEA3_2	-0.328669	-0.661073	0.0122552	609	3.31269e-105	1.36424e-102	-0.189158	-0.378355	0.0168059	609	7.87827e-27	2.50708e-24	-0.30815	-0.619802	0.0136532	608	2.14521e-82	8.83447e-80	-0.0460062	-0.0920218	0.0139343	608	0.00101746	0.0174624	0.135194	0.002	0.00824096	0.31097	0	0	0.303014	0.002	0.00824096	-0.0221789	0	0	-0.30815	0	0	0.0671418	0	0	-0.311895	-0.613492	0.01994	266
seq.23253.5	Q86VU5	COMTD1	COMTD1	-0.149967	-0.373508	0.0115094	609	2.08002e-34	2.69671e-32	-0.0987944	-0.244497	0.0126797	609	2.86919e-14	2.60873e-12	-0.1338	-0.333242	0.0128957	608	2.47977e-23	2.89348e-21	-0.0358938	-0.0888301	0.0131745	608	0.00662538	0.0683976	0.0503449	0.008	0.0277766	0.39888	0	0	0.112071	0.008	0.0277766	-0.0155501	0.006	0.0204179	-0.1338	0	0	0.104118	0.006	0.0206231	-0.0909582	-0.216638	0.0196579	264
seq.5909.51	P15531	NME1	NME1	0.0494808	0.115862	0.017014	601	0.00376901	0.0409098	0.0902488	0.210132	0.0171392	601	1.94829e-07	6.03539e-06	0.0116039	0.0271711	0.0188413	600	0.53821	0.802046	0.0848245	0.197502	0.0192777	600	1.28036e-05	0.0005304	0.0182346	0	0	0.426975	0	0	0.0409573	0	0	0.0335939	0	0	0.0116039	0.548	0.548802	0.743264	0.002	0.00786207	-0.0206465	-0.0433922	0.0295735	263
seq.16882.27	Q9NRX4	PHPT1	PHPT1	0.0965177	0.116654	0.0302707	599	0.00150479	0.018779	0.136263	0.163796	0.0306668	599	1.0553e-05	0.00022663	0.0444803	0.0537602	0.0338188	598	0.188929	0.517081	0.115343	0.138649	0.0345296	598	0.00088869	0.0159123	0.0150171	0	0	0.434305	0	0	0.0334217	0	0	0.0553797	0	0	0.0444803	0.168	0.174904	0.554574	0.002	0.00786207	0.0137157	0.0139519	0.0568879	263
seq.13102.1	Q96BQ1	FAM3D	FAM3D_1	-0.0379324	-0.117343	0.0130642	593	0.00382705	0.0414114	-0.0497742	-0.153302	0.0132806	593	0.000195773	0.00279145	-0.0199187	-0.0616179	0.0145819	592	0.172461	0.493823	-0.0405432	-0.124871	0.0148924	592	0.00667189	0.0686391	0.0116374	0.012	0.0383551	0.432176	0	0	0.0262214	0.012	0.0383551	-0.0189156	0.004	0.0144762	-0.0199187	0.2	0.206647	0.487086	0.006	0.0206231	-0.0197314	-0.0521872	0.0237563	264
seq.4696.2	P05413	FABP3	FABP3_1	0.0203656	0.13302	0.00491627	601	3.92809e-05	0.000696217	0.0276046	0.179421	0.00498736	601	4.6551e-08	1.57441e-06	0.0101883	0.0665457	0.00545721	600	0.0623966	0.306099	0.0228283	0.148376	0.00559613	600	5.12735e-05	0.00159727	0.0235561	0	0	0.419368	0	0	0.0531832	0	0	0.00998265	0	0	0.0101883	0.074	0.0815072	0.494902	0	0	0.017735	0.109514	0.00798371	265
seq.3216.2	P01833	PIGR	PIGR	0.272636	0.138489	0.0751794	607	0.000311468	0.0046297	0.342329	0.172881	0.0764219	607	8.94337e-06	0.000196278	0.150676	0.0765377	0.0839951	606	0.0733334	0.329953	0.271646	0.137186	0.0858579	606	0.00163463	0.0243277	0.016333	0.004	0.0152849	0.431517	0	0	0.0364698	0.004	0.0152849	0.117625	0.002	0.0076	0.150676	0.068	0.0756293	0.438406	0.002	0.00786207	0.347284	0.151584	0.13859	264
seq.3115.64	P28482	MAPK1	MAPK1	0.0366047	0.178776	0.00795404	593	5.12016e-06	0.000108625	0.0614255	0.298235	0.00792056	593	3.86351e-14	3.46775e-12	0.0117553	0.0574123	0.00866226	592	0.175278	0.49782	0.0559167	0.271489	0.00889521	592	6.31803e-10	1.07884e-07	0.0421183	0	0	0.39768	0	0	0.0957673	0	0	0.0269298	0	0	0.0117553	0.17	0.176449	0.696129	0	0	0.0280173	0.12705	0.0129588	257
seq.17325.10	Q16774	GUK1	GUK1	0.0955603	0.155875	0.0211337	573	7.45833e-06	0.000153125	0.134579	0.218243	0.0213118	573	5.43002e-10	2.40605e-08	0.045541	0.0742849	0.023251	572	0.0506375	0.274368	0.113501	0.184062	0.0238277	572	2.41584e-06	0.000143333	0.0328353	0	0	0.409362	0	0	0.0742549	0	0	0.0492886	0	0	0.045541	0.08	0.0874121	0.51976	0	0	0.0131098	0.0185649	0.0379157	251
seq.3351.1	Q13554	CAMK2B	CAMK2B	0.0450156	0.180312	0.0099124	600	6.7583e-06	0.0001404	0.0790325	0.314653	0.00982165	600	4.56809e-15	4.63496e-13	0.0121772	0.0487764	0.0107807	599	0.259123	0.592463	0.0732954	0.291812	0.0110553	599	7.50576e-11	1.75159e-08	0.0432027	0	0	0.40479	0	0	0.0964363	0	0	0.0327103	0	0	0.0121772	0.256	0.26174	0.728717	0	0	0.00824693	0.0326613	0.0159297	260
seq.24909.40	P51178	PLCD1	PLCD1	0.067545	0.0955134	0.0227155	611	0.00306011	0.0341077	0.0990163	0.139325	0.0230097	611	1.95991e-05	0.000389811	0.0289844	0.040986	0.0253952	610	0.254178	0.588647	0.0853739	0.120129	0.0259241	610	0.00104773	0.0176326	0.0134927	0.008	0.0277766	0.436183	0	0	0.0300053	0.008	0.0277766	0.0386677	0	0	0.0289844	0.204	0.210462	0.571567	0.002	0.00786207	0.0562391	0.0718307	0.0372952	269
seq.22981.3	P37235	HPCAL1	HPCAL1_2	0.0218508	0.121175	0.00576963	604	0.00016758	0.00263056	0.0299438	0.1651	0.00584881	604	4.121e-07	1.20716e-05	0.0105487	0.0584984	0.00644204	603	0.102052	0.388509	0.0249363	0.137491	0.00659283	603	0.000170842	0.00428697	0.0205482	0	0	0.426138	0	0	0.0460013	0	0	0.0115878	0	0	0.0105487	0.072	0.0796893	0.523471	0	0	0.0167191	0.0804775	0.00977402	263
seq.12936.38	P12271	RLBP1	RLBP1	0.0213437	0.144382	0.00563069	601	0.000165439	0.00260278	0.0297578	0.200316	0.00568849	601	2.32889e-07	7.14071e-06	0.0098715	0.0667768	0.00629621	600	0.117444	0.412556	0.0250453	0.168594	0.00642767	600	0.000108587	0.00300482	0.0211829	0	0	0.437205	0	0	0.0462118	0	0	0.0117374	0	0	0.0098715	0.112	0.119513	0.543174	0	0	0.0149846	0.0947356	0.00922579	265
seq.14042.11	Q8N474	SFRP1	SFRP1_1	0.0891558	0.114761	0.0245399	614	0.000303462	0.0045203	0.123651	0.15837	0.0248516	614	8.45799e-07	2.28627e-05	0.0424813	0.054682	0.0273565	613	0.120968	0.418312	0.103676	0.132786	0.027958	613	0.000227615	0.00532954	0.0191263	0	0	0.429991	0	0	0.0425865	0	0	0.0489068	0	0	0.0424813	0.114	0.121269	0.535155	0	0	0.0101707	0.0118858	0.0425138	270
seq.18901.26	P0DMV9	HSPA1B	HSPA1B	0.0814539	0.0917172	0.0253497	612	0.00138158	0.0174738	0.118203	0.132408	0.025681	612	5.07207e-06	0.00011916	0.0356996	0.0401978	0.0283098	611	0.207778	0.540189	0.101379	0.113562	0.0289289	611	0.000491096	0.0100238	0.0162387	0.002	0.00824096	0.43607	0	0	0.0359019	0.002	0.00824096	0.045185	0	0	0.0356996	0.216	0.222171	0.558635	0.002	0.00786207	0.0234922	0.0233878	0.0460685	269
seq.13615.60	O43639	NCK2	NCK2	0.0269701	0.105089	0.00886723	610	0.00245473	0.0283764	0.0386678	0.149938	0.00901703	610	2.09269e-05	0.00041039	0.0122152	0.0475964	0.0099041	609	0.217922	0.551779	0.0329234	0.127664	0.0101455	609	0.00123828	0.0196581	0.0137854	0.012	0.0383551	0.432754	0	0	0.0308716	0.012	0.0383551	0.0128481	0.002	0.0076	0.0122152	0.226	0.23176	0.512627	0.002	0.00786207	0.0382361	0.128537	0.0160679	269
seq.19176.27	Q9NUQ9	CYRIB	CYRIB	0.0675362	0.0924945	0.0175511	607	0.000131712	0.0021101	0.100647	0.137203	0.0177322	607	2.13833e-08	7.44798e-07	0.0287379	0.0393582	0.0194268	606	0.139582	0.448312	0.0872354	0.11892	0.0199002	606	1.37574e-05	0.000559975	0.0245506	0	0	0.416449	0	0	0.0556705	0	0	0.0334973	0	0	0.0287379	0.166	0.17335	0.538237	0	0	0.0414043	0.0525014	0.0300389	268
seq.12499.108	Q99962	SH3GL2	SH3GL2_1	0.0443142	0.107829	0.0127634	611	0.000553131	0.00780741	0.0703099	0.17014	0.0128894	611	7.12618e-08	2.29909e-06	0.0164321	0.0399837	0.0141366	610	0.245537	0.581136	0.0626385	0.151577	0.0144774	610	1.76896e-05	0.000684227	0.0212144	0	0	0.423187	0	0	0.047737	0	0	0.0273535	0.002	0.0076	0.0164321	0.284	0.287787	0.624715	0.002	0.00786207	0.0336312	0.0736093	0.0226105	267
seq.13113.7	P10451	SPP1	SPP1	0.118516	0.188248	0.0225172	613	1.95907e-07	4.97085e-06	0.183952	0.290753	0.0223224	613	1.04082e-15	1.17529e-13	0.045313	0.0719741	0.0245506	612	0.0654182	0.312837	0.162652	0.257086	0.0250902	612	1.85673e-10	3.51911e-08	0.0470873	0	0	0.399377	0	0	0.105467	0	0	0.0807994	0	0	0.045313	0.084	0.091345	0.640693	0	0	0.0850238	0.126452	0.037528	270
seq.3392.68	Q9Y243	AKT3	AKT3	0.0689132	0.0913843	0.0185501	609	0.000221918	0.00337749	0.11291	0.148872	0.0186583	609	2.50861e-09	9.92246e-08	0.0234031	0.0310343	0.0204799	608	0.253599	0.588286	0.101954	0.134427	0.0209733	608	1.4877e-06	9.64386e-05	0.0244183	0	0	0.415525	0	0	0.0555032	0	0	0.0445011	0	0	0.0234031	0.218	0.223892	0.655351	0	0	0.0841756	0.103276	0.0314203	266
seq.15627.83	P31749	AKT1	AKT1_1	0.0751216	0.121898	0.0176947	607	2.52356e-05	0.000471132	0.10351	0.167035	0.01788	607	1.13528e-08	4.1832e-07	0.0361818	0.0587114	0.0196554	606	0.0661379	0.314988	0.0864581	0.139519	0.0201058	606	1.98903e-05	0.000748666	0.0252369	0	0	0.42435	0	0	0.0561335	0	0	0.0391322	0	0	0.0361818	0.06	0.0673892	0.519587	0	0	0.0501785	0.0761822	0.0286094	266
seq.23327.1	Q969J3	BORCS5	BORCS5	0.0288934	0.116727	0.00983991	609	0.00344636	0.0376999	0.0644162	0.258737	0.00979611	609	1.04276e-10	5.29013e-09	0.000394034	0.00159187	0.0107549	608	0.970786	0.991274	0.0642332	0.258002	0.011003	608	8.61254e-09	1.15955e-06	0.0243643	0	0	0.419469	0	0	0.0548953	0	0	0.0278274	0	0	0.000394034	0.982	0.982	0.986038	0.006	0.0206231	-0.00313398	-0.0115779	0.0167409	265
seq.3844.2	P62937	PPIA	PPIA	0.0646971	0.144294	0.0154819	611	3.35706e-05	0.000605742	0.0803503	0.178228	0.0157324	611	4.37293e-07	1.26508e-05	0.0363078	0.0809772	0.0172575	610	0.0357973	0.228457	0.0633065	0.140423	0.0176566	610	0.000363455	0.00785356	0.0209529	0	0	0.426603	0	0	0.0468162	0	0	0.0323726	0	0	0.0363078	0.044	0.0505815	0.471352	0	0	0.0346564	0.0695799	0.0269886	268
seq.6400.33	Q8NBR0	TP53I13	TP53I13	0.0782103	0.118936	0.0209698	610	0.000209619	0.00320424	0.103838	0.157144	0.0212466	610	1.3087e-06	3.40604e-05	0.0397245	0.06041	0.0234198	609	0.09036	0.367583	0.0851006	0.128788	0.0239178	609	0.000402703	0.00854341	0.018619	0	0	0.433414	0	0	0.0411895	0	0	0.037638	0	0	0.0397245	0.086	0.0932235	0.486515	0	0	0.100539	0.143124	0.0338867	269
seq.8975.26	Q92600	CNOT9	CNOT9	0.0303461	0.0868285	0.010659	603	0.00456374	0.0474751	0.0449092	0.127891	0.0108562	603	4.02356e-05	0.000733567	0.0131328	0.0375764	0.0118838	602	0.269558	0.600687	0.0387718	0.110414	0.0121925	602	0.00154857	0.0234879	0.0128921	0.004	0.0152849	0.429654	0	0	0.0291318	0.004	0.0152849	0.0191946	0.002	0.0076	0.0131328	0.284	0.287787	0.593757	0.002	0.00786207	0.0219891	0.0574335	0.0177173	265
seq.19152.4	P41236	PPP1R2	PPP1R2	-0.0949346	-0.114842	0.0217223	610	1.45782e-05	0.000281938	-0.152813	-0.183961	0.0216544	610	4.64272e-12	3.0096e-10	-0.0331126	-0.0400562	0.0238672	609	0.165837	0.485582	-0.13727	-0.16525	0.0243663	609	2.69885e-08	3.43539e-06	0.0342778	0	0	0.418173	0	0	0.0757602	0	0	-0.0607112	0	0	-0.0331126	0.17	0.176449	0.647077	0	0	-0.0346317	-0.042625	0.0351063	269
seq.6285.71	Q14165	MLEC	MLEC	0.0722104	0.119847	0.0200122	585	0.00033457	0.00490026	0.121596	0.200478	0.0200717	585	2.46672e-09	9.81224e-08	0.0226262	0.0375525	0.0220616	584	0.305508	0.633099	0.111029	0.183056	0.0225611	584	1.12002e-06	7.75332e-05	0.0263141	0	0	0.414582	0	0	0.0596832	0	0	0.0487399	0	0	0.0226262	0.292	0.295019	0.682956	0	0	-0.021764	-0.0335596	0.0331446	253
seq.19802.22	O00559	EBAG9	EBAG9_2	-0.0432392	-0.110404	0.0133786	609	0.00129578	0.0165242	-0.0512661	-0.130173	0.0136481	609	0.000189008	0.00272401	-0.0257832	-0.0658328	0.014954	608	0.0851854	0.357213	-0.0392676	-0.0997064	0.0153002	608	0.0105122	0.0963296	0.0115263	0.026	0.0734876	0.432499	0	0	0.0259587	0.026	0.0734876	-0.0175873	0.014	0.0418166	-0.0257832	0.102	0.109698	0.405512	0.014	0.0418166	0.0272199	0.0637666	0.023264	266
seq.4254.6	Q8IVD9	NUDCD3	NUDCD3	0.0165964	0.0968446	0.00580049	603	0.00436663	0.0459021	0.0271495	0.157516	0.00587192	603	4.6163e-06	0.000108817	0.00553395	0.0322921	0.00646961	602	0.392684	0.708186	0.0245376	0.142362	0.00661958	602	0.000229245	0.00533203	0.0149268	0.008	0.0277766	0.434231	0	0	0.0332328	0.008	0.0277766	0.0110984	0.002	0.0076	0.00553395	0.366	0.368695	0.667278	0.004	0.0148696	0.013897	0.0708869	0.0101345	264
seq.6229.13	P0DML2	CSH1	CSH1_2	0.033997	0.135927	0.00999607	602	0.000715779	0.00973042	0.0402587	0.159938	0.0101948	602	8.77798e-05	0.00141097	0.0203128	0.0812148	0.0111634	601	0.0693187	0.322244	0.0308143	0.122417	0.0114227	601	0.00717913	0.0721106	0.0132257	0.008	0.0277766	0.428987	0	0	0.0299079	0.008	0.0277766	0.0142142	0.012	0.0366429	0.0203128	0.078	0.0855	0.411683	0.012	0.0366429	0.0147566	0.0544426	0.0170952	261
seq.3432.21	P29320	EPHA3	EPHA3	0.0306192	0.117179	0.00836765	610	0.000274871	0.00414735	0.0495922	0.188728	0.00842312	610	6.47149e-09	2.44902e-07	0.0106554	0.0407778	0.00925533	609	0.250074	0.58723	0.0445935	0.169706	0.00947432	609	3.1181e-06	0.000173877	0.0240755	0	0	0.422794	0	0	0.0538758	0	0	0.0216079	0	0	0.0106554	0.268	0.273192	0.669737	0	0	0.0123819	0.0448581	0.01404	267
seq.3419.49	Q13557	CAMK2D	CAMK2D	0.030002	0.149564	0.00795075	607	0.000176775	0.0027625	0.0507966	0.251814	0.00794011	607	3.1579e-10	1.48379e-08	0.00932475	0.0464851	0.00873512	606	0.286171	0.617583	0.0464819	0.230424	0.00890885	606	2.49376e-07	2.29721e-05	0.0277415	0	0	0.420232	0	0	0.0619267	0	0	0.0213422	0	0	0.00932475	0.29	0.293432	0.695935	0	0	0.00670107	0.030956	0.0136222	265
seq.4280.47	P25787	PSMA2	PSMA2	0.0578989	0.140623	0.0149006	601	0.000113386	0.00184608	0.0782027	0.188896	0.0151194	601	3.15386e-07	9.43597e-06	0.0292966	0.0711544	0.0165336	600	0.0769124	0.338656	0.0645936	0.156024	0.0169344	600	0.000150679	0.0039362	0.0214456	0	0	0.419149	0	0	0.0486743	0	0	0.0267541	0	0	0.0292966	0.086	0.0932235	0.47732	0	0	0.0142979	0.0323901	0.025048	263
seq.13939.14	Q16851	UGP2	UGP2	0.0665207	0.160634	0.0134714	577	1.03528e-06	2.36862e-05	0.0958241	0.230059	0.0135352	577	4.21642e-12	2.7588e-10	0.029768	0.0718836	0.0148303	576	0.0451901	0.258266	0.0817329	0.196228	0.015216	576	1.13475e-07	1.15136e-05	0.0382724	0	0	0.406259	0	0	0.0860959	0	0	0.0359512	0	0	0.029768	0.044	0.0505815	0.547043	0	0	0.0256499	0.0548649	0.0244994	250
seq.7761.125	Q9Y259	CHKB	CHKB_2	0.0608591	0.122879	0.013688	611	1.03835e-05	0.000207108	0.0967302	0.194313	0.013667	611	4.03741e-12	2.66893e-10	0.0223333	0.0450926	0.0150104	610	0.137306	0.444679	0.0863147	0.17339	0.0153435	610	2.8201e-08	3.52562e-06	0.0351612	0	0	0.405882	0	0	0.0797228	0	0	0.0368519	0	0	0.0223333	0.122	0.129377	0.622654	0	0	0.0487349	0.087492	0.0242246	269
seq.2864.2	Q02750	MAP2K1	MAP2K1	0.0504774	0.156707	0.0114051	605	1.13958e-05	0.000223479	0.0770598	0.238128	0.0114492	605	3.92919e-11	2.14908e-09	0.0201192	0.06246	0.0125733	604	0.110088	0.401978	0.0675764	0.208822	0.0128791	604	2.14322e-07	2.02766e-05	0.0322574	0	0	0.40855	0	0	0.0731781	0	0	0.0316833	0	0	0.0201192	0.088	0.0952405	0.611617	0	0	0.0458411	0.125074	0.0201222	268
seq.9126.171	Q86UY8	NT5DC3	NT5DC3	0.0577985	0.118053	0.0154935	609	0.000208951	0.00320102	0.107395	0.218265	0.0154285	609	8.77522e-12	5.43675e-10	0.012278	0.0250778	0.0169733	608	0.46973	0.761245	0.10164	0.206569	0.0173644	608	7.88117e-09	1.08188e-06	0.0301894	0	0	0.417087	0	0	0.0674961	0	0	0.0460195	0	0	0.012278	0.532	0.53356	0.78939	0	0	0.0404177	0.077549	0.0252811	268
seq.18339.207	P49720	PSMB3	PSMB3	0.0249457	0.116479	0.00690262	597	0.000327	0.00484002	0.0276236	0.128216	0.00705837	597	0.000101399	0.00160609	0.0159954	0.0746873	0.00771339	596	0.0385343	0.238953	0.020177	0.0936524	0.007902	596	0.0109154	0.0991166	0.0135262	0.02	0.0592208	0.428088	0	0	0.0306289	0.02	0.0592208	0.00811102	0.012	0.0366429	0.0159954	0.048	0.054995	0.336467	0.012	0.0366429	0.0160141	0.0682587	0.0124677	260
seq.8046.9	P09382	LGALS1	LGALS1	0.0272159	0.109788	0.00943104	594	0.00404623	0.0432483	0.0384497	0.15409	0.00957883	594	6.73322e-05	0.00113044	0.0127936	0.051609	0.0105087	593	0.223924	0.556331	0.0325211	0.130331	0.0107421	593	0.00257346	0.0334263	0.0127487	0.01	0.0332039	0.430741	0	0	0.0287462	0.01	0.0332039	0.0144418	0.006	0.0204179	0.0127936	0.28	0.285	0.530257	0.01	0.0324171	-0.00908799	-0.0329451	0.0160808	257
seq.12513.8	Q9NZD2	GLTP	GLTP	0.0219634	0.150253	0.00552767	608	7.93693e-05	0.00132301	0.0286056	0.194518	0.00559832	608	4.32689e-07	1.25695e-05	0.0115308	0.0788831	0.00615902	607	0.0616623	0.304227	0.0231987	0.157752	0.00628913	607	0.00024564	0.00567064	0.020482	0.002	0.00824096	0.427116	0	0	0.0457599	0.002	0.00824096	0.0102937	0	0	0.0115308	0.06	0.0673892	0.471659	0.002	0.00786207	0.0160017	0.0981812	0.00973614	265
seq.21475.137	O43396	TXNL1	TXNL1	0.0876111	0.120033	0.0220088	613	7.69362e-05	0.00129168	0.109911	0.149825	0.0223635	613	1.14246e-06	2.99563e-05	0.0486055	0.0665926	0.0245342	612	0.0480238	0.267687	0.0871544	0.118804	0.0250938	612	0.000550697	0.0108604	0.0202407	0.002	0.00824096	0.424879	0	0	0.0454725	0.002	0.00824096	0.0416028	0	0	0.0486055	0.054	0.0611523	0.461186	0	0	0.041833	0.056196	0.0337198	270
seq.8009.121	Q15526	SURF1	SURF1	-0.089987	-0.14475	0.0200933	608	8.98147e-06	0.000182259	-0.134712	-0.21567	0.0201509	608	5.22851e-11	2.81576e-09	-0.0371441	-0.0597487	0.0221775	607	0.0944781	0.37601	-0.117209	-0.187648	0.022673	607	3.19037e-07	2.72387e-05	0.031921	0	0	0.415815	0	0	0.0712942	0	0	-0.0493309	0	0	-0.0371441	0.098	0.105562	0.570464	0	0	-0.0609587	-0.090283	0.0346507	268
seq.18308.30	Q8NFX7	STXBP6	STXBP6	-0.0310535	-0.11005	0.00961276	604	0.00130309	0.0165705	-0.039611	-0.139653	0.00978948	604	5.87938e-05	0.00101383	-0.0169531	-0.0600794	0.0107291	603	0.11461	0.409169	-0.0317196	-0.111831	0.010979	603	0.00400217	0.0462363	0.0129254	0.006	0.0216	0.431687	0	0	0.0290711	0.006	0.0216	-0.0142712	0.006	0.0204179	-0.0169531	0.114	0.121269	0.457055	0.006	0.0206231	-0.000614426	-0.00192767	0.0174195	265
seq.8474.6	Q01973	ROR1	ROR1_2	-0.0608302	-0.0922957	0.018586	611	0.00112449	0.014525	-0.079282	-0.119636	0.0189187	611	3.19197e-05	0.000599114	-0.0320414	-0.0486154	0.0207782	610	0.123575	0.421613	-0.0642402	-0.0969384	0.0212663	610	0.00262707	0.0339337	0.0139492	0.004	0.0152849	0.434163	0	0	0.0311287	0.004	0.0152849	-0.0293044	0.002	0.0076	-0.0320414	0.122	0.129377	0.477692	0.002	0.00786207	-0.0497423	-0.0722891	0.0317208	268
seq.8459.10	P22004	BMP6	BMP6_2	-0.0518363	-0.0796016	0.0156885	612	0.00100846	0.0131967	-0.0689649	-0.105374	0.015973	612	1.83971e-05	0.000369049	-0.0265734	-0.040807	0.0175223	611	0.129898	0.432219	-0.0564944	-0.0863195	0.0179503	611	0.00172827	0.0252602	0.0154498	0.002	0.00824096	0.431644	0	0	0.0345561	0.002	0.00824096	-0.0277436	0	0	-0.0265734	0.136	0.143556	0.510772	0.002	0.00786207	0.00498206	0.00763399	0.024468	269
seq.25297.11	A1X283	SH3PXD2B	SH3PXD2B	0.0487411	0.150006	0.01298	603	0.000190063	0.0029504	0.0726988	0.222487	0.0130875	603	4.1718e-08	1.43171e-06	0.0204788	0.0630259	0.0143909	602	0.155243	0.469022	0.0631244	0.193185	0.0147058	602	2.05874e-05	0.000770763	0.0226549	0	0	0.420622	0	0	0.0511078	0	0	0.0285513	0	0	0.0204788	0.178	0.184194	0.582322	0	0	0.0548643	0.156178	0.0210155	264
seq.21439.37	P14317	HCLS1	HCLS1	-0.0966018	-0.111577	0.029326	600	0.00104564	0.0136578	-0.135444	-0.155563	0.0297399	600	6.36849e-06	0.000145705	-0.0447951	-0.0517391	0.0328118	599	0.172699	0.494045	-0.114208	-0.131173	0.0335431	599	0.000706351	0.0132578	0.0166444	0	0	0.439029	0	0	0.036527	0	0	-0.0547444	0.002	0.0076	-0.0447951	0.168	0.174904	0.549977	0.004	0.0148696	-0.0582756	-0.0628332	0.04983	262
seq.21154.8	Q9H9S4	CAB39L	CAB39L	0.0808713	0.113569	0.0201957	607	6.98847e-05	0.00117895	0.147582	0.206049	0.02008	607	6.44704e-13	4.80168e-11	0.0195347	0.0274329	0.0220032	606	0.374994	0.69087	0.138509	0.193381	0.0225342	606	1.43579e-09	2.28453e-07	0.0335938	0	0	0.403653	0	0	0.0768303	0	0	0.0649543	0	0	0.0195347	0.362	0.365204	0.76879	0	0	0.0300528	0.0400396	0.0337316	264
seq.12460.18	O14818	PSMA7	PSMA7	0.160094	0.133029	0.0382543	609	3.27218e-05	0.000593485	0.212719	0.175708	0.0387285	609	5.82426e-08	1.91435e-06	0.0823074	0.0683927	0.0424674	608	0.0530698	0.279791	0.174314	0.143985	0.0434258	608	6.71354e-05	0.00195027	0.0251538	0	0	0.420462	0	0	0.0564472	0	0	0.0740977	0	0	0.0823074	0.062	0.0692941	0.473755	0	0	0.0165531	0.0126056	0.0670253	265
seq.12461.8	Q9NXA8	SIRT5	SIRT5	0.0485593	0.120757	0.0162403	595	0.00290465	0.0325889	0.0645678	0.159561	0.0165283	595	0.000104388	0.00164229	0.0251172	0.0624613	0.0181096	594	0.165975	0.485783	0.0529237	0.130786	0.0185269	594	0.00443208	0.0492523	0.012126	0.012	0.0383551	0.427789	0	0	0.0275645	0.012	0.0383551	0.0224044	0	0	0.0251172	0.166	0.17335	0.471457	0.006	0.0206231	0.0172079	0.0430588	0.025412	257
seq.19277.4	Q8NFU3	TSTD1	TSTD1	0.0367036	0.148413	0.00996187	607	0.000249718	0.00377597	0.0491135	0.19757	0.0101204	607	1.54871e-06	4.01576e-05	0.0186493	0.0754094	0.0111007	606	0.0934708	0.374209	0.0403665	0.162383	0.0113677	606	0.000413571	0.00869558	0.0181564	0.002	0.00824096	0.424659	0	0	0.0410023	0.002	0.00824096	0.0187981	0	0	0.0186493	0.11	0.117746	0.501986	0	0	0.00458118	0.0155392	0.0184287	267
seq.22381.1	Q53H82	LACTB2	LACTB2	0.0513019	0.0908007	0.0157014	608	0.00114673	0.014785	0.0612436	0.107805	0.0160078	608	0.000143786	0.00214637	0.0301718	0.053402	0.0175892	607	0.0867902	0.359121	0.0470774	0.0828691	0.0179899	607	0.00909462	0.0868642	0.0119527	0.022	0.0634937	0.435438	0	0	0.0267164	0.022	0.0634937	0.0223483	0.01	0.0322642	0.0301718	0.078	0.0855	0.425519	0.012	0.0366429	0.011223	0.017682	0.0284302	266
seq.12578.13	P61204	ARF3	ARF3	0.0204389	0.137144	0.00608132	592	0.000826824	0.0110893	0.0288418	0.192289	0.00616812	592	3.62732e-06	8.72677e-05	0.00943163	0.063286	0.00679167	591	0.165445	0.485279	0.0243854	0.162577	0.00694869	591	0.000483393	0.00992444	0.0167925	0	0	0.433103	0	0	0.0373254	0	0	0.00963978	0	0	0.00943163	0.132	0.139549	0.505457	0	0	0.0113795	0.0692654	0.0105161	256
seq.12667.2	Q9Y2T3	GDA	GDA	0.113603	0.144253	0.0276507	615	4.52166e-05	0.000791404	0.154885	0.195645	0.0279728	615	4.56237e-08	1.55054e-06	0.055798	0.0708524	0.0307391	614	0.0699785	0.323187	0.128671	0.162533	0.0314343	614	4.82036e-05	0.00154804	0.0241465	0	0	0.425698	0	0	0.0536774	0	0	0.0525062	0	0	0.055798	0.096	0.103735	0.484803	0	0	0.0998838	0.122862	0.0434726	270
seq.12580.7	P28074	PSMB5	PSMB5	0.056424	0.120187	0.0176245	591	0.00144079	0.0181747	0.0718286	0.151874	0.0180364	591	7.67235e-05	0.00126386	0.0310702	0.0661814	0.0196749	590	0.114832	0.409337	0.0572951	0.121144	0.0202285	590	0.00477787	0.0524293	0.0133691	0	0	0.426962	0	0	0.0303615	0	0	0.0269172	0.004	0.0144762	0.0310702	0.104	0.111498	0.46419	0.01	0.0324171	0.0248073	0.0467008	0.0314339	255
seq.21883.17	P22003	BMP5	BMP5	-0.0452068	-0.0687059	0.015552	612	0.00378342	0.0410026	-0.0676466	-0.102295	0.015788	612	2.12494e-05	0.00041555	-0.0188428	-0.0286376	0.017362	611	0.278223	0.609145	-0.0588008	-0.0889181	0.0177657	611	0.000988569	0.0171736	0.0139616	0.006	0.0216	0.434897	0	0	0.0311046	0.006	0.0216	-0.0271608	0	0	-0.0188428	0.266	0.271558	0.590406	0.006	0.0206231	0.0103216	0.0156775	0.0241769	269
seq.25285.14	O94819	KBTBD11	KBTBD11	0.049343	0.161553	0.0113558	570	1.64782e-05	0.000314343	0.0839391	0.2731	0.0112732	570	3.57887e-13	2.75337e-11	0.0161707	0.0529441	0.0122828	569	0.188526	0.516787	0.0766102	0.249255	0.0125663	569	2.0017e-09	3.11421e-07	0.0406429	0	0	0.388509	0	0	0.0947051	0	0	0.0315767	0	0	0.0161707	0.178	0.184194	0.661329	0	0	0.044422	0.14039	0.0185485	249
seq.21935.16	P62256	UBE2H	UBE2H	0.014193	0.116882	0.0045188	602	0.00176702	0.0215521	0.0249849	0.204624	0.0045399	602	5.5176e-08	1.83075e-06	0.00395396	0.0325616	0.00498341	601	0.427843	0.733071	0.0231618	0.189693	0.00508954	601	6.46762e-06	0.000308848	0.0204242	0.002	0.00824096	0.417303	0	0	0.0466596	0.002	0.00824096	0.01015	0	0	0.00395396	0.426	0.428506	0.719655	0.002	0.00786207	0.0191275	0.138232	0.00752319	264
seq.7769.29	P78314	SH3BP2	SH3BP2	0.0203001	0.127715	0.00542961	605	0.000202472	0.00312226	0.0236455	0.147893	0.00552212	605	2.15407e-05	0.000420073	0.0122834	0.0772788	0.00606577	604	0.0433034	0.25285	0.0179223	0.112097	0.0061908	604	0.00392871	0.0456134	0.0147377	0.002	0.00824096	0.430005	0	0	0.0331375	0.002	0.00824096	0.0078153	0.002	0.0076	0.0122834	0.054	0.0611523	0.388846	0.002	0.00786207	0.0152379	0.0915165	0.0089248	263
seq.23387.18	O75663	TIPRL	TIPRL	0.0917671	0.104094	0.0242469	591	0.000169592	0.00265618	0.148566	0.167821	0.0243253	591	1.83572e-09	7.55993e-08	0.0323322	0.0366753	0.0267146	590	0.226655	0.559429	0.133532	0.150838	0.027305	590	1.29951e-06	8.66461e-05	0.027703	0	0	0.415477	0	0	0.0625096	0	0	0.0613887	0	0	0.0323322	0.238	0.243701	0.655016	0	0	0.0731543	0.0732215	0.0427159	261
seq.10980.11	P22303	ACHE	ACHE_1	0.142982	0.152474	0.0392557	525	0.000296989	0.00443331	0.204632	0.217967	0.040032	525	4.47969e-07	1.29063e-05	0.0664518	0.0708633	0.0435211	524	0.127392	0.428579	0.173403	0.184704	0.0449089	524	0.000126929	0.003431	0.0244921	0.002	0.00824096	0.41881	0	0	0.0552492	0.002	0.00824096	0.074596	0	0	0.0664518	0.158	0.165501	0.52887	0	0	0.00791352	0.00883803	0.0526807	247
seq.19383.131	Q9BW66	CINP	CINP	0.0265065	0.135688	0.00795311	595	0.000912983	0.0120828	0.0418377	0.21296	0.00804071	595	2.69941e-07	8.11097e-06	0.00968453	0.0495757	0.00885309	594	0.274436	0.604951	0.0372495	0.189606	0.00906773	594	4.5527e-05	0.00147838	0.0199009	0	0	0.432711	0	0	0.0439691	0	0	0.0152102	0	0	0.00968453	0.282	0.286609	0.610981	0	0	0.00802985	0.0364366	0.0137904	261
seq.9854.36	P15121	AKR1B1	AKR1B1_2	0.0772518	0.126785	0.0175693	604	1.29716e-05	0.000252963	0.110491	0.180502	0.0176795	604	7.77174e-10	3.35864e-08	0.0351236	0.0576444	0.0194197	603	0.0710016	0.325529	0.0940576	0.153655	0.0198482	603	2.68366e-06	0.000154003	0.029233	0	0	0.419241	0	0	0.0651834	0	0	0.0424727	0	0	0.0351236	0.098	0.105562	0.547354	0	0	0.00744809	0.0108459	0.0326034	266
seq.12387.7	P50479	PDLIM4	PDLIM4	0.0612993	0.135936	0.0138289	612	1.10306e-05	0.00021815	0.0877317	0.193576	0.0139222	612	5.63723e-10	2.48216e-08	0.027671	0.0613624	0.0153075	611	0.0711482	0.325659	0.0747063	0.164836	0.0156536	611	2.27919e-06	0.000136381	0.0294187	0	0	0.419122	0	0	0.0655876	0	0	0.0335391	0	0	0.027671	0.072	0.0796893	0.547934	0	0	0.0492089	0.0978016	0.0239807	269
seq.17836.17	Q96FQ6	S100A16	S100A16	0.046259	0.111498	0.0157046	586	0.00335154	0.0368933	0.0826103	0.197913	0.0158343	586	2.52453e-07	7.61821e-06	0.0115528	0.0278458	0.017431	585	0.507738	0.784177	0.0771632	0.184863	0.0178469	585	1.80423e-05	0.000694034	0.0183179	0.006	0.0216	0.426112	0	0	0.0412166	0.006	0.0216	0.0365579	0	0	0.0115528	0.5	0.502203	0.759871	0.004	0.0148696	-0.00102274	-0.00226929	0.0263585	255
seq.24954.83	Q10567	AP1B1	AP1B1	0.0335787	0.122349	0.0105247	601	0.0014944	0.0187458	0.051238	0.185642	0.0106706	601	1.98736e-06	5.05946e-05	0.013914	0.050698	0.0116549	600	0.233012	0.566721	0.0448323	0.162434	0.0119403	600	0.000190432	0.0046616	0.0171633	0.002	0.00824096	0.421476	0	0	0.0391286	0.002	0.00824096	0.0179033	0	0	0.013914	0.206	0.212205	0.56269	0	0	-0.00116231	-0.00364503	0.0194447	263
seq.23356.32	Q8N4L8	CCDC24	CCDC24	-0.284539	-0.526259	0.0164887	612	1.14635e-54	2.16907e-52	-0.170526	-0.31376	0.0193635	612	1.32172e-17	1.74591e-15	-0.263316	-0.487008	0.0184589	611	4.65165e-40	8.35031e-38	-0.047465	-0.0873332	0.018872	611	0.0121552	0.107177	0.0611666	0.02	0.0592208	0.384997	0	0	0.137095	0.02	0.0592208	-0.020463	0.008	0.0264348	-0.263316	0	0	0.072109	0.008	0.0266927	-0.225173	-0.388031	0.0294376	269
seq.11214.40	Q9UBS3	DNAJB9	DNAJB9	0.204507	0.304584	0.0187486	609	1.99287e-25	1.91124e-23	0.134334	0.199133	0.0203205	609	8.36493e-11	4.30609e-09	0.182745	0.272172	0.0209684	608	2.75291e-17	2.67682e-15	0.0492039	0.0729386	0.0215194	608	0.0225684	0.164094	0.0368806	0.03	0.08208	0.403801	0	0	0.0836899	0.03	0.08208	0.0206752	0.012	0.0366429	0.182745	0	0	0.101638	0.012	0.0366429	0.148324	0.22052	0.0300864	270
seq.5494.52	P62306	SNRPF	SNRPF	-0.386946	-0.709007	0.0116909	611	2.15171e-138	2.15201e-135	-0.209286	-0.381282	0.018087	611	3.88831e-28	1.51234e-25	-0.370762	-0.679353	0.0130733	610	1.74404e-113	1.74429e-110	-0.0362251	-0.0659957	0.0133629	610	0.00689961	0.0704873	0.129352	0.022	0.0634937	0.317345	0	0	0.289574	0.022	0.0634937	-0.0169364	0.01	0.0322642	-0.370762	0	0	0.0436845	0.01	0.0324171	-0.353086	-0.627631	0.0202775	266
seq.5467.15	P08238	HSP90AB1	HSP90AB1	0.0910776	0.128039	0.0170223	608	1.24418e-07	3.31198e-06	0.110738	0.154944	0.0172309	608	2.6351e-10	1.26358e-08	0.0525321	0.0738507	0.0188476	607	0.00548279	0.0673902	0.0861855	0.12059	0.0192674	607	9.20395e-06	0.000407828	0.0363467	0	0	0.408778	0	0	0.0816551	0	0	0.0396482	0	0	0.0525321	0.01	0.0134381	0.430116	0	0	0.0538161	0.0692757	0.0287182	268
seq.11476.43	Q9UN37	VPS4A	VPS4A	0.051489	0.22479	0.00760167	602	2.99822e-11	1.25692e-09	0.05317	0.231041	0.00781919	602	2.5272e-11	1.44488e-09	0.0353373	0.154275	0.00840723	601	3.0317e-05	0.000936285	0.0367111	0.159522	0.0086502	601	2.54332e-05	0.000894093	0.0417829	0	0	0.395301	0	0	0.0955947	0	0	0.0174181	0	0	0.0353373	0	0	0.330167	0	0	0.0455186	0.181851	0.0126649	267
seq.11354.21	Q9NQ66	PLCB1	PLCB1	0.176077	0.172618	0.0266707	606	8.87833e-11	3.39657e-09	0.195422	0.190742	0.027076	606	1.59067e-12	1.14397e-10	0.112056	0.109855	0.0294696	605	0.00015781	0.00398273	0.143065	0.139639	0.0301127	605	2.53112e-06	0.000147669	0.0456637	0	0	0.39766	0	0	0.103003	0	0	0.0594739	0	0	0.112056	0	0	0.346726	0	0	0.168031	0.149223	0.044812	268
seq.14156.33	P31946	YWHAB	YWHAB_2	0.163132	0.240224	0.0180635	615	2.17417e-18	1.52213e-16	0.210127	0.307809	0.017739	615	2.65814e-29	1.1631e-26	0.0871207	0.128291	0.0192267	614	7.0488e-06	0.000251779	0.169198	0.247853	0.0196615	614	6.35988e-17	4.45255e-14	0.110161	0	0	0.334097	0	0	0.247967	0	0	0.0745015	0	0	0.0871207	0	0	0.460961	0	0	0.0909436	0.128169	0.0285609	270
seq.19620.16	Q15700	DLG2	DLG2	0.192761	0.242557	0.0170936	614	6.17806e-27	6.17894e-25	0.224139	0.280636	0.0169471	614	2.57403e-35	3.00346e-32	0.116337	0.14639	0.0180985	613	2.60066e-10	1.67039e-08	0.169142	0.211777	0.0185124	613	9.30891e-19	9.31024e-16	0.145446	0	0	0.30154	0	0	0.325392	0	0	0.075144	0	0	0.116337	0	0	0.392436	0	0	0.126136	0.150166	0.0257308	270
seq.14157.21	P62258	YWHAE	YWHAE	0.169947	0.272619	0.0181776	609	1.65697e-19	1.26092e-17	0.223572	0.356623	0.0177188	609	1.36798e-32	9.01867e-30	0.087993	0.141154	0.0191888	608	5.49728e-06	0.000199412	0.182055	0.2904	0.019645	608	3.26905e-19	3.81444e-16	0.119834	0	0	0.329894	0	0	0.266458	0	0	0.081836	0	0	0.087993	0	0	0.481873	0	0	0.0659622	0.0974869	0.0308074	267
seq.21110.5	Q9H832	UBE2Z	UBE2Z	0.0971046	0.189135	0.0129517	612	2.29529e-13	1.16444e-11	0.108177	0.209611	0.0131381	612	1.09883e-15	1.2211e-13	0.0616553	0.120089	0.0142328	611	1.7278e-05	0.000567903	0.0793387	0.153732	0.0145622	611	7.38397e-08	7.71569e-06	0.0590224	0	0	0.383228	0	0	0.133459	0	0	0.0366475	0	0	0.0616553	0	0	0.372803	0	0	0.0967722	0.176937	0.0202965	269
seq.5694.57	Q9H4F8	SMOC1	SMOC1_2	0.29205	0.345447	0.0253076	614	5.09014e-28	5.31882e-26	0.354282	0.416904	0.0247305	614	2.28435e-40	7.99638e-37	0.16877	0.199627	0.0263516	613	3.00449e-10	1.91222e-08	0.275097	0.323722	0.0269637	613	1.1125e-22	3.8943e-19	0.163291	0	0	0.276506	0	0	0.371287	0	0	0.123549	0	0	0.16877	0	0	0.422652	0	0	0.221126	0.246461	0.0404718	270
seq.13960.15	Q96P47	AGAP3	AGAP3	0.0408474	0.15989	0.00874465	609	3.68868e-06	7.94598e-05	0.0564491	0.219748	0.00880294	609	2.87271e-10	1.36815e-08	0.0197532	0.0773204	0.00965555	608	0.0412069	0.246177	0.0472365	0.183884	0.00986749	608	2.12743e-06	0.000129479	0.0322349	0	0	0.413044	0	0	0.0723927	0	0	0.0200793	0	0	0.0197532	0.03	0.035625	0.504094	0	0	0.0450763	0.166121	0.0144691	267
seq.9099.19	O00445	SYT5	SYT5	0.107794	0.181008	0.0187292	604	1.37551e-08	4.24227e-07	0.12095	0.202059	0.0191297	604	5.00234e-10	2.24496e-08	0.068398	0.114854	0.0207435	603	0.00103352	0.0191295	0.089039	0.148749	0.0213007	603	3.34577e-05	0.00114262	0.033748	0	0	0.405266	0	0	0.0768723	0	0	0.0416685	0	0	0.068398	0	0	0.378576	0	0	0.108509	0.164852	0.031421	267
seq.13967.14	Q16881	TXNRD1	TXNRD1	0.150625	0.21267	0.0186098	614	3.11014e-15	1.87317e-13	0.128909	0.181036	0.0193545	614	6.0707e-11	3.19556e-09	0.117616	0.166064	0.0207534	613	2.23395e-08	1.20307e-06	0.0737189	0.103528	0.0212453	613	0.000557223	0.0109582	0.0388348	0.004	0.0152849	0.406009	0	0	0.0873	0.004	0.0152849	0.0307261	0	0	0.117616	0	0	0.20713	0	0	0.108061	0.144728	0.0312621	269
seq.23546.9	Q6PII5	HAGHL	HAGHL	0.0636509	0.174733	0.00998828	603	3.69435e-10	1.29971e-08	0.0690928	0.188654	0.0101949	603	2.9219e-11	1.6365e-09	0.0412187	0.113152	0.0111183	602	0.000228848	0.00543107	0.0494532	0.135029	0.0113952	602	1.67229e-05	0.000657736	0.0391654	0	0	0.409249	0	0	0.087342	0	0	0.0218798	0	0	0.0412187	0	0	0.346756	0	0	0.0538585	0.140502	0.0165971	265
seq.23528.199	Q96FC7	PHYHIPL	PHYHIPL	0.169528	0.216849	0.0223053	611	1.11648e-13	5.79e-12	0.209076	0.266062	0.0223645	611	1.65172e-19	2.51384e-17	0.0964471	0.123368	0.0242438	610	7.77733e-05	0.00215214	0.163937	0.20862	0.0248408	610	8.96627e-11	1.84626e-08	0.0715918	0	0	0.371292	0	0	0.161649	0	0	0.0750492	0	0	0.0964471	0	0	0.437614	0	0	0.127887	0.151865	0.0373643	268
seq.5864.10	P04075	ALDOA	ALDOA	0.112015	0.189973	0.0172201	612	1.61756e-10	6.02368e-09	0.0929717	0.156942	0.0177781	612	2.3357e-07	7.14071e-06	0.0889154	0.150797	0.019312	611	5.0408e-06	0.000184768	0.0511627	0.086366	0.0197084	611	0.00965871	0.0909862	0.0234328	0.016	0.0490762	0.428191	0	0	0.0518857	0.016	0.0490762	0.0237156	0.012	0.0366429	0.0889154	0	0	0.21056	0.012	0.0366429	0.0870675	0.132211	0.0298576	270
seq.5858.6	P63104	YWHAZ	YWHAZ	0.204147	0.304346	0.0198245	615	4.7373e-23	4.19821e-21	0.262657	0.389525	0.019227	615	2.69598e-37	4.71863e-34	0.109196	0.162791	0.0207216	614	1.89457e-07	8.96209e-06	0.211356	0.313446	0.0211903	614	8.12423e-22	1.89592e-18	0.141718	0	0	0.305484	0	0	0.3169	0	0	0.0957922	0	0	0.109196	0	0	0.467306	0	0	0.111691	0.160132	0.0310288	270
seq.19601.15	Q96DX5	ASB9	ASB9	0.152046	0.13485	0.0307091	612	9.55291e-07	2.2e-05	0.190827	0.168425	0.0310722	612	1.47243e-09	6.17275e-08	0.0840292	0.0745259	0.034078	611	0.0139449	0.128561	0.151369	0.133599	0.0348368	611	1.6302e-05	0.000648364	0.0305236	0	0	0.41828	0	0	0.0680109	0	0	0.0699192	0.002	0.0076	0.0840292	0.018	0.0228	0.454173	0.002	0.00786207	0.09186	0.0757465	0.0516219	269
seq.23396.21	Q6IBS0	TWF2	TWF2	0.0858591	0.115488	0.015032	608	1.75093e-08	5.32969e-07	0.0781832	0.104672	0.0154243	608	5.31953e-07	1.50778e-05	0.0642854	0.0864697	0.0167986	607	0.00014325	0.00364688	0.048243	0.0645881	0.0171435	607	0.00505032	0.0545637	0.0223347	0.002	0.00824096	0.423504	0	0	0.0500959	0.002	0.00824096	0.0225869	0.01	0.0322642	0.0642854	0	0	0.260001	0.01	0.0324171	0.0856851	0.10702	0.0256259	269
seq.9169.14	P55854	SUMO3	SUMO3_2	0.121993	0.177395	0.0173948	610	6.2058e-12	2.82274e-10	0.106982	0.154782	0.0179847	610	4.56066e-09	1.74477e-07	0.0937883	0.136382	0.0194132	609	1.71977e-06	6.88006e-05	0.0631247	0.091329	0.0198604	609	0.00155583	0.0234879	0.0310584	0	0	0.414364	0	0	0.0697281	0	0	0.0291503	0.004	0.0144762	0.0937883	0	0	0.237113	0.004	0.0148696	0.098082	0.134063	0.0281614	268
seq.11490.42	P11441	UBL4A	UBL4A	0.0844546	0.164519	0.0138724	612	2.01947e-09	6.63769e-08	0.072297	0.140107	0.0143219	612	5.89687e-07	1.64478e-05	0.0659345	0.128441	0.0155212	611	2.49304e-05	0.000789763	0.0414786	0.0803829	0.0158805	611	0.00922497	0.0878694	0.0214133	0.01	0.0332039	0.423245	0	0	0.0481568	0.01	0.0332039	0.0194956	0.006	0.0204179	0.0659345	0	0	0.228205	0.006	0.0206231	0.0763877	0.14457	0.0227155	269
seq.13118.5	Q9H4F8	SMOC1	SMOC1_1	0.183775	0.326103	0.0188894	614	6.68165e-21	5.37681e-19	0.224127	0.395663	0.0186911	614	6.49047e-30	3.02932e-27	0.105523	0.187248	0.0201255	613	2.1746e-07	1.00161e-05	0.174616	0.308259	0.020593	613	1.69263e-16	9.87509e-14	0.11461	0	0	0.32686	0	0	0.259609	0	0	0.0792684	0	0	0.105523	0	0	0.428961	0	0	0.131492	0.214274	0.0316173	270
seq.20966.7	Q96LD8	SENP8	SENP8	0.0163234	0.178362	0.00365553	611	9.52018e-06	0.000192632	0.0164845	0.179234	0.00373486	611	1.20152e-05	0.000253926	0.0112878	0.123339	0.00409626	610	0.0060329	0.0725497	0.0111821	0.121582	0.00418363	610	0.00772266	0.0762572	0.0163773	0.012	0.0383551	0.434216	0	0	0.0363461	0.012	0.0383551	0.00504648	0.012	0.0366429	0.0112878	0.01	0.0134381	0.30895	0.012	0.0366429	-0.00584528	-0.0551668	0.00662199	269
seq.8892.14	Q5VY43	PEAR1	PEAR1_2	0.0266293	0.145622	0.00714581	595	0.000212621	0.00324305	0.0288733	0.157099	0.00729196	595	8.41571e-05	0.00136385	0.0172381	0.0942665	0.00802789	594	0.0321758	0.21551	0.0207093	0.112678	0.00820413	594	0.011854	0.105184	0.013705	0.004	0.0152849	0.438693	0	0	0.030294	0.004	0.0152849	0.0103891	0.008	0.0264348	0.0172381	0.024	0.029262	0.376048	0.008	0.0266927	0.0179615	0.0855001	0.0126277	263
seq.12861.13	Q9NYL9	TMOD3	TMOD3	0.153983	0.235099	0.0184891	611	5.4004e-16	3.40614e-14	0.197813	0.300259	0.0182655	611	4.01816e-25	1.00468e-22	0.0821031	0.125354	0.0198895	610	4.16937e-05	0.00123163	0.159049	0.24142	0.0203292	610	2.27036e-14	1.05965e-11	0.095561	0	0	0.358539	0	0	0.21044	0	0	0.072295	0	0	0.0821031	0	0	0.468238	0	0	0.0874069	0.122101	0.0333198	267
seq.12853.112	Q9NZR1	TMOD2	TMOD2	0.0788454	0.296003	0.0101537	613	3.43652e-14	1.83657e-12	0.0993469	0.371087	0.0101192	613	3.14893e-21	5.24897e-19	0.0435006	0.163311	0.010996	612	8.51314e-05	0.00233727	0.0789737	0.294988	0.0112486	612	5.88219e-12	1.6494e-09	0.0767499	0	0	0.36781	0	0	0.172642	0	0	0.0350142	0	0	0.0435006	0	0	0.445957	0	0	0.050192	0.181652	0.0168576	270
seq.12358.6	P78318	IGBP1	IGBP1	0.0549128	0.163267	0.0113777	578	1.78195e-06	3.99853e-05	0.0814219	0.240409	0.0114388	578	3.2593e-12	2.2371e-10	0.0241788	0.0718883	0.0124288	577	0.0522142	0.278187	0.0702419	0.207399	0.0127768	577	5.78706e-08	6.53471e-06	0.0403658	0	0	0.391852	0	0	0.0933922	0	0	0.0287955	0	0	0.0241788	0.036	0.0420205	0.543576	0	0	0.0219471	0.0577384	0.0204095	251
seq.20956.13	Q9NQP4	PFDN4	PFDN4	0.0596881	0.213696	0.0102781	593	1.03549e-08	3.25087e-07	0.0715	0.254497	0.0104295	593	1.78722e-11	1.04269e-09	0.0355274	0.127196	0.0113011	592	0.00175179	0.0283895	0.0551276	0.196221	0.0115885	592	2.47019e-06	0.000145326	0.0413772	0	0	0.396714	0	0	0.0944487	0	0	0.024706	0	0	0.0355274	0.002	0.00316667	0.410171	0	0	0.0255675	0.0827478	0.0182507	260
seq.22817.126	Q9C026	TRIM9	TRIM9	0.0354295	0.149828	0.00800942	601	1.15312e-05	0.000225502	0.0391311	0.164601	0.00814859	601	1.98356e-06	5.05946e-05	0.022672	0.0958782	0.00892868	600	0.0113608	0.112735	0.0286072	0.120333	0.00910935	600	0.00177005	0.0253937	0.0194968	0.002	0.00824096	0.424081	0	0	0.0439535	0.002	0.00824096	0.0126986	0	0	0.022672	0.012	0.015815	0.359015	0	0	0.0177364	0.0675136	0.0139722	262
seq.7893.19	P78380	OLR1	OLR1_3	0.105424	0.135019	0.023056	613	5.83215e-06	0.000122615	0.122539	0.156113	0.0234701	613	2.43973e-07	7.39419e-06	0.0639995	0.0819658	0.0256961	612	0.0130158	0.122314	0.0925613	0.117922	0.0262884	612	0.000461908	0.00957793	0.0223622	0	0	0.422716	0	0	0.0502432	0	0	0.0396905	0	0	0.0639995	0.02	0.024918	0.382781	0	0	0.0993848	0.118056	0.0398188	269
seq.7934.11	Q9ULP0	NDRG4	NDRG4	0.0684865	0.0815175	0.0224887	611	0.00242396	0.0281428	-0.0240487	-0.0284982	0.0230811	611	0.297859	0.632488	0.100832	0.120017	0.0252091	610	7.11718e-05	0.00200917	-0.071478	-0.0847028	0.0257018	610	0.00558564	0.0594302	-0.0115895	0.004	0.0152849	0.465238	0	0	-0.0255473	0.004	0.0152849	-0.0339985	0.012	0.0366429	0.100832	0	0	-0.508706	0.012	0.0366429	0.0987291	0.10687	0.0371488	270
seq.12414.31	P31946	YWHAB	YWHAB_1	0.231071	0.302583	0.0213318	614	3.84633e-25	3.63894e-23	0.282946	0.368608	0.0208931	614	9.49227e-37	1.32911e-33	0.13192	0.172747	0.0223839	613	6.24184e-09	3.58189e-07	0.221058	0.287983	0.0228924	613	1.24402e-20	2.17734e-17	0.147145	0	0	0.299215	0	0	0.329656	0	0	0.0964226	0	0	0.13192	0	0	0.422271	0	0	0.127634	0.160536	0.0331376	270
seq.22782.80	Q9HBM1	SPC25	SPC25	2.40572	0.925157	0.036615	615	3.26113e-280	2.28312e-276	1.20458	0.460817	0.0942532	615	2.4505e-33	1.90622e-30	2.36337	0.90887	0.0410881	614	1.9431e-249	1.36036e-245	0.0942729	0.0360646	0.0420174	614	0.0252096	0.176492	0.220275	0.048	0.118957	0.225587	0.048	0.0480703	0.494043	0.048	0.118957	0.03999	0.012	0.0366429	2.36337	0	0	0.0166392	0.012	0.0366429	2.46052	0.947615	0.0498912	270
seq.7997.118	Q14184	DOC2B	DOC2B	0.125518	0.206477	0.019599	613	3.00809e-10	1.08555e-08	0.126806	0.207574	0.0200665	613	5.05647e-10	2.2548e-08	0.0869097	0.142966	0.0218223	612	7.63621e-05	0.00212147	0.085949	0.140693	0.0223244	612	0.000130542	0.0035151	0.0336127	0	0	0.411434	0	0	0.0755262	0	0	0.0369942	0	0	0.0869097	0	0	0.298572	0	0	0.100961	0.151948	0.0333663	270
seq.8039.41	Q8N128	FAM177A1	FAM177A1	-0.104825	-0.137854	0.0171299	612	1.67685e-09	5.61704e-08	-0.115942	-0.151677	0.017425	612	6.34947e-11	3.31736e-09	-0.0668819	-0.087955	0.0190025	611	0.000464296	0.0100016	-0.0845622	-0.110626	0.0194312	611	1.58203e-05	0.00064022	0.0382356	0	0	0.41274	0	0	0.0847842	0	0	-0.0361822	0	0	-0.0668819	0	0	0.351065	0	0	-0.0488697	-0.0638561	0.0287275	268
seq.12655.30	Q9H115	NAPB	NAPB	0.0251651	0.167073	0.00592484	607	2.50222e-05	0.000468397	0.0288368	0.190487	0.00601744	607	2.07643e-06	5.24803e-05	0.0154412	0.102515	0.00661735	606	0.0199508	0.160178	0.0216151	0.142782	0.0067472	606	0.00142862	0.0219337	0.0188555	0.004	0.0152849	0.42874	0	0	0.0421262	0.004	0.0152849	0.0101718	0	0	0.0154412	0.024	0.029262	0.397133	0	0	0.0272316	0.158986	0.0104363	266
seq.8070.88	P78352	DLG4	DLG4	0.0710366	0.236564	0.00948385	605	2.44612e-13	1.23204e-11	0.0859295	0.285023	0.00954175	605	2.77269e-18	3.88232e-16	0.0409215	0.136276	0.0103887	604	9.1357e-05	0.00246946	0.0664457	0.220396	0.0106479	604	8.22533e-10	1.37108e-07	0.065372	0	0	0.382471	0	0	0.145971	0	0	0.0294104	0	0	0.0409215	0	0	0.418166	0	0	0.0390631	0.123446	0.0156715	269
seq.22430.15	P15882	CHN1	CHN1	0.0720989	0.219462	0.00948541	603	1.12964e-13	5.81514e-12	0.10435	0.315975	0.00923604	603	5.55413e-27	1.85164e-24	0.0323906	0.098594	0.0100553	602	0.00134518	0.023139	0.0892409	0.270223	0.0102956	602	4.07133e-17	3.16704e-14	0.0921698	0	0	0.342115	0	0	0.212234	0	0	0.0371348	0	0	0.0323906	0.002	0.00316667	0.534118	0	0	0.0715194	0.20326	0.0148297	265
seq.12517.52	O14737	PDCD5	PDCD5	0.146283	0.18713	0.0184416	613	1.02462e-14	5.78499e-13	0.126569	0.161059	0.0191305	613	8.0476e-11	4.17343e-09	0.113373	0.145031	0.0205591	612	5.16362e-08	2.63872e-06	0.0734639	0.0934825	0.0210229	612	0.000509324	0.0102538	0.0409629	0	0	0.405532	0	0	0.0917433	0	0	0.0337601	0.002	0.0076	0.113373	0	0	0.229452	0.002	0.00786207	0.101305	0.124052	0.0312476	269
seq.20931.156	Q13825	AUH	AUH	-0.0610997	-0.283054	0.00653826	598	1.80266e-19	1.35704e-17	-0.0466873	-0.21492	0.00688189	598	2.81461e-11	1.58912e-09	-0.0508003	-0.23534	0.0073083	597	9.53069e-12	6.67243e-10	-0.0228918	-0.10538	0.00745699	597	0.00223894	0.0304366	0.0419743	0	0	0.407428	0	0	0.0934003	0	0	-0.0111992	0	0	-0.0508003	0	0	0.180633	0	0	-0.0455306	-0.202786	0.010654	258
seq.8358.30	P30048	PRDX3	PRDX3	0.117922	0.191153	0.016461	611	2.26795e-12	1.10263e-10	0.132048	0.213008	0.0167376	611	1.40798e-14	1.36309e-12	0.0747722	0.121207	0.0181022	610	4.12369e-05	0.00122851	0.0971427	0.156703	0.0185574	610	2.2768e-07	2.12532e-05	0.0533035	0	0	0.387592	0	0	0.120898	0	0	0.0414749	0	0	0.0747722	0	0	0.356782	0	0	0.0809888	0.122428	0.0266594	270
seq.20912.10	Q08623	PUDP	PUDP	0.0579722	0.142893	0.010841	605	1.26599e-07	3.3446e-06	0.0612288	0.150116	0.0110847	605	4.93465e-08	1.66094e-06	0.0388569	0.0957765	0.0120496	604	0.00132892	0.0229724	0.0431983	0.10591	0.0123392	604	0.00049786	0.0101323	0.0262034	0	0	0.41427	0	0	0.0594893	0	0	0.0179875	0	0	0.0388569	0	0	0.316434	0	0	0.0341019	0.073829	0.0190776	266
seq.8300.82	O75381	PEX14	PEX14_1	0.0613879	0.163246	0.012895	598	2.42386e-06	5.28644e-05	0.0654516	0.173186	0.0132462	598	1.00953e-06	2.68734e-05	0.0410083	0.109052	0.0143495	597	0.00441428	0.0569555	0.0463864	0.122739	0.0147611	597	0.00175826	0.0253121	0.0213441	0.006	0.0216	0.415331	0	0	0.0488788	0.006	0.0216	0.0205392	0.002	0.0076	0.0410083	0.006	0.00847934	0.333713	0.002	0.00786207	0.0514803	0.123358	0.0213259	265
seq.8887.21	Q9Y266	NUDC	NUDC_2	0.0474268	0.1449	0.00930406	611	4.59757e-07	1.10992e-05	0.0471325	0.143269	0.0095348	611	9.93942e-07	2.65642e-05	0.0333678	0.101947	0.0103879	610	0.00138661	0.0237783	0.0315596	0.095932	0.0106325	610	0.00311288	0.0386405	0.0209881	0.008	0.0277766	0.422506	0	0	0.0473243	0.008	0.0277766	0.0147551	0.004	0.0144762	0.0333678	0	0	0.306613	0.004	0.0148696	0.0534823	0.149404	0.0158656	269
seq.20448.7	P61218	POLR2F	POLR2F	-0.0230405	-0.155928	0.00545853	606	2.80513e-05	0.00052092	-0.0251612	-0.169135	0.00556433	606	7.37488e-06	0.000164957	-0.0147989	-0.100153	0.0061243	605	0.0159687	0.139996	-0.0181482	-0.121993	0.00625616	605	0.00385678	0.0449634	0.0173918	0.004	0.0152849	0.436105	0	0	0.0383505	0.004	0.0152849	-0.00843548	0.004	0.0144762	-0.0147989	0.012	0.015815	0.36306	0.004	0.0148696	-0.0128558	-0.0822789	0.00921429	263
seq.13594.158	Q9UJY5	GGA1	GGA1	0.074997	0.0943814	0.0168832	605	1.05932e-05	0.000210094	0.0786986	0.0986302	0.0172126	605	5.85654e-06	0.000135319	0.0501511	0.0631136	0.0188962	604	0.00816309	0.0907139	0.0551856	0.0691622	0.019283	604	0.00435715	0.0488071	0.0180272	0.006	0.0216	0.432925	0	0	0.0399759	0.006	0.0216	0.0249692	0.006	0.0204179	0.0501511	0.022	0.0270647	0.33239	0.006	0.0206231	0.0670534	0.0783374	0.0277967	267
seq.22968.9	Q9UEU5	GAGE2D	GAGE2D_2	0.110703	0.259424	0.0147842	600	2.51132e-13	1.25584e-11	0.105937	0.246967	0.0152848	600	1.08287e-11	6.53549e-10	0.0804258	0.188472	0.0163981	599	1.20774e-06	4.97377e-05	0.0682904	0.159203	0.0168493	599	5.72299e-05	0.00174964	0.0434882	0	0	0.396227	0	0	0.098901	0	0	0.0282192	0	0	0.0804258	0	0	0.259737	0	0	0.103241	0.214023	0.0248999	265
seq.20111.5	P80723	BASP1	BASP1	0.143494	0.159408	0.0260778	605	5.53319e-08	1.54334e-06	0.138415	0.152968	0.0267731	605	3.18715e-07	9.49498e-06	0.103591	0.115079	0.0290196	604	0.000385826	0.00857514	0.0905846	0.100109	0.02971	604	0.00239685	0.0320236	0.0232279	0.01	0.0332039	0.414485	0	0	0.0530665	0.01	0.0332039	0.0405403	0	0	0.103591	0.002	0.00316667	0.281274	0	0	0.125581	0.127386	0.0445019	266
seq.13522.20	P62760	VSNL1	VSNL1_1	0.11331	0.232168	0.0138045	610	1.33917e-15	8.29694e-14	0.0874768	0.178368	0.0144722	610	2.61111e-09	1.02699e-07	0.0938973	0.192392	0.0155082	609	2.46134e-09	1.47281e-07	0.0428106	0.0872924	0.0158839	609	0.00722854	0.0725029	0.0321668	0.016	0.0490762	0.418331	0	0	0.0714027	0.016	0.0490762	0.0197695	0.014	0.0418166	0.0938973	0	0	0.173925	0.014	0.0418166	0.0781336	0.153559	0.0228103	269
seq.11557.3	Q9HCE7	SMURF1	SMURF1	0.0311918	0.141813	0.00614595	602	5.1662e-07	1.23865e-05	0.0323626	0.146342	0.00629682	602	3.72804e-07	1.10127e-05	0.0212508	0.0966163	0.00684138	601	0.00198429	0.031146	0.0224941	0.101717	0.00701298	601	0.00141018	0.0216981	0.0222647	0.01	0.0332039	0.414335	0	0	0.0509957	0.01	0.0332039	0.0105615	0.002	0.0076	0.0212508	0.002	0.00316667	0.331993	0.002	0.00786207	0.0254082	0.10931	0.0101588	265
seq.22037.47	Q96C19	EFHD2	EFHD2	0.0922446	0.158547	0.0149687	610	1.30144e-09	4.423e-08	0.11255	0.19244	0.0151219	610	3.36981e-13	2.62134e-11	0.0532376	0.0915032	0.0164616	609	0.00128654	0.0225741	0.0877477	0.150033	0.0168522	609	2.63012e-07	2.36867e-05	0.0445167	0	0	0.393227	0	0	0.101696	0	0	0.0368112	0	0	0.0532376	0.002	0.00316667	0.408792	0	0	0.0725041	0.121349	0.023385	268
seq.11649.3	Q8IYB5	SMAP1	SMAP1	0.0363401	0.197414	0.0064559	602	2.78161e-08	8.1142e-07	0.0484483	0.26208	0.00648847	602	2.89679e-13	2.2787e-11	0.0183835	0.0998665	0.00711435	601	0.0100008	0.104066	0.0397387	0.214966	0.00728477	601	7.16289e-08	7.59808e-06	0.0428201	0	0	0.404424	0	0	0.0957422	0	0	0.0177417	0	0	0.0183835	0.016	0.0204944	0.491116	0	0	0.0185869	0.0928462	0.0104467	268
seq.23187.9	Q96JH7	VCPIP1	VCPIP1	0.0185074	0.147342	0.0047663	603	0.000114592	0.00186139	0.0210991	0.167099	0.00486247	603	1.67681e-05	0.000339288	0.0114878	0.0914576	0.00532501	602	0.031375	0.213052	0.0157319	0.124593	0.00544891	602	0.00402674	0.0462921	0.0159636	0	0	0.429637	0	0	0.035825	0	0	0.00706385	0.002	0.0076	0.0114878	0.02	0.024918	0.380767	0.002	0.00786207	0.0222484	0.158341	0.00837403	265
seq.23022.5	P31150	GDI1	GDI1_2	0.0843449	0.159106	0.020802	601	5.68159e-05	0.000979725	0.0851521	0.159873	0.021323	601	7.31879e-05	0.00121419	0.0585345	0.110418	0.0233197	600	0.0123323	0.118808	0.057628	0.108197	0.0238942	600	0.0161735	0.13045	0.0135758	0.048	0.118957	0.432388	0	0	0.0304416	0.048	0.118957	0.025866	0.014	0.0418166	0.0585345	0.008	0.0110545	0.306468	0.014	0.0418166	0.0837661	0.14049	0.0353906	267
seq.13377.3	Q8N8Q1	CYB561D1	CYB561D1	-0.0757752	-0.421533	0.00668111	599	3.8224e-27	3.87835e-25	-0.0568291	-0.314247	0.00720089	599	1.42131e-14	1.36309e-12	-0.063828	-0.355071	0.00743899	598	8.15723e-17	7.82312e-15	-0.0268893	-0.148689	0.00764344	598	0.000467889	0.00966281	0.05635	0.002	0.00824096	0.386536	0	0	0.127234	0.002	0.00824096	-0.0112187	0	0	-0.063828	0	0	0.14949	0	0	-0.0444671	-0.230792	0.0119331	259
seq.13242.134	Q9BYB0	SHANK3	SHANK3	0.0775393	0.174225	0.0124622	609	9.13362e-10	3.14997e-08	0.0780868	0.174558	0.0127731	609	1.74271e-09	7.21935e-08	0.0538519	0.121001	0.0138909	608	0.000117368	0.00307751	0.0527221	0.117857	0.0142227	608	0.000228977	0.00533203	0.0320979	0	0	0.412903	0	0	0.07213	0	0	0.0235274	0	0	0.0538519	0	0	0.304053	0	0	0.068045	0.139265	0.0208172	268
seq.13131.5	P19367	HK1	HK1	-0.04856	-0.24404	0.00688522	608	4.78657e-12	2.20465e-10	-0.0385253	-0.192512	0.00714222	608	9.8796e-08	3.14396e-06	-0.0395751	-0.198886	0.00772168	607	4.00068e-07	1.75055e-05	-0.0199267	-0.0995743	0.00788317	607	0.011732	0.104366	0.0246738	0.018	0.05472	0.425383	0	0	0.0548237	0.018	0.05472	-0.00975207	0.008	0.0264348	-0.0395751	0	0	0.197702	0.008	0.0266927	-0.0216405	-0.101704	0.0116237	265
seq.19290.5	P00492	HPRT1	HPRT1	0.193581	0.205055	0.0246696	609	1.92325e-14	1.06021e-12	0.178005	0.187724	0.0254552	609	7.10605e-12	4.48193e-10	0.144046	0.152584	0.0274185	608	2.06633e-07	9.67362e-06	0.110636	0.116677	0.028023	608	8.80034e-05	0.00249438	0.0439153	0	0	0.399687	0	0	0.0989971	0	0	0.0457681	0	0	0.144046	0	0	0.241121	0	0	0.155389	0.144791	0.0423124	270
seq.22045.8	Q6EEV6	SUMO4	SUMO4	0.0332374	0.210053	0.00606815	597	6.36983e-08	1.75571e-06	0.0354496	0.222941	0.00620162	597	1.72185e-08	6.11913e-07	0.0220083	0.139088	0.00675558	596	0.00118662	0.0211926	0.0251371	0.158087	0.00691886	596	0.000304149	0.00682484	0.0287411	0	0	0.41788	0	0	0.0643523	0	0	0.010439	0	0	0.0220083	0.004	0.00594783	0.321722	0	0	0.0238578	0.135102	0.0103692	264
seq.11681.8	P52594	AGFG1	AGFG1	0.0549992	0.197883	0.0101836	596	9.59961e-08	2.59486e-06	0.0709768	0.253837	0.0102598	596	1.18548e-11	7.0936e-10	0.0291157	0.104756	0.0112652	595	0.00998692	0.104066	0.0572052	0.204585	0.0115179	595	8.91295e-07	6.63524e-05	0.0388488	0	0	0.407613	0	0	0.0870147	0	0	0.028555	0	0	0.0291157	0.006	0.00847934	0.495139	0	0	0.032085	0.102911	0.0177004	260
seq.13097.11	Q92843	BCL2L2	BCL2L2_1	0.0399071	0.289038	0.00490843	611	2.38987e-15	1.45491e-13	0.0324	0.233523	0.00512472	611	4.97579e-10	2.24496e-08	0.0321634	0.232953	0.00547611	610	7.01954e-09	3.99543e-07	0.0173916	0.12535	0.00560601	610	0.00200884	0.0282407	0.035664	0	0	0.404934	0	0	0.0809444	0	0	0.00798999	0.002	0.0076	0.0321634	0	0	0.198987	0.002	0.00786207	0.0353118	0.234215	0.00810401	270
seq.20197.14	P62760	VSNL1	VSNL1_2	0.166249	0.226464	0.0205416	613	3.13042e-15	1.87317e-13	0.161762	0.219192	0.0210988	613	6.93718e-14	5.99595e-12	0.118303	0.161152	0.0228212	612	2.95585e-07	1.33509e-05	0.10572	0.143254	0.0233239	612	7.00572e-06	0.000327634	0.0529266	0	0	0.400445	0	0	0.11674	0	0	0.0552552	0	0	0.118303	0	0	0.318366	0	0	0.0966112	0.130895	0.0328615	269
seq.22049.24	Q04917	YWHAH	YWHAH_1	0.138996	0.18908	0.0214232	612	1.79494e-10	6.57926e-09	0.17562	0.237701	0.0215115	612	1.85408e-15	1.99699e-13	0.0761047	0.103527	0.0235069	611	0.00127091	0.0224219	0.139806	0.189227	0.0240428	611	9.78519e-09	1.29257e-06	0.0530219	0	0	0.394873	0	0	0.11838	0	0	0.0627652	0	0	0.0761047	0	0	0.451971	0	0	0.105643	0.134706	0.0358569	269
seq.11926.23	Q6PD74	AAGAB	AAGAB	0.050717	0.172918	0.0079177	609	2.99917e-10	1.08555e-08	0.0485048	0.164494	0.00814079	609	4.31467e-09	1.67817e-07	0.036779	0.125397	0.00880968	608	3.41779e-05	0.00103138	0.0313849	0.106435	0.00901929	608	0.0005378	0.0106964	0.0311428	0	0	0.408527	0	0	0.0708322	0	0	0.0131878	0.002	0.0076	0.036779	0	0	0.263931	0.002	0.00786207	0.0452499	0.145662	0.0131369	267
seq.7203.125	Q9Y644	RFNG	RFNG	-0.0593003	-0.3052	0.00488503	610	1.58504e-30	1.76141e-28	-0.0416895	-0.213392	0.00529406	610	1.5683e-14	1.48374e-12	-0.0513863	-0.264469	0.00546094	609	1.00301e-19	1.01769e-17	-0.0175732	-0.0899498	0.00557477	609	0.0016997	0.0249468	0.0558297	0.006	0.0216	0.397441	0	0	0.123171	0.006	0.0216	-0.00777219	0	0	-0.0513863	0	0	0.131379	0	0	-0.0487126	-0.220562	0.0085062	266
seq.8901.40	P61981	YWHAG	YWHAG_2	0.1868	0.216928	0.0235356	611	9.94938e-15	5.66306e-13	0.191926	0.221826	0.0240909	611	8.00072e-15	8.00187e-13	0.12781	0.148423	0.0259677	610	1.10453e-06	4.57563e-05	0.13207	0.152646	0.0265898	610	8.84208e-07	6.63524e-05	0.0557861	0	0	0.385895	0	0	0.126304	0	0	0.0557439	0	0	0.12781	0	0	0.303693	0	0	0.141119	0.153812	0.0378533	270
seq.9266.1	Q9NP99	TREM1	TREM1	0.0748958	0.169212	0.016628	600	8.00845e-06	0.000163461	0.0860485	0.193506	0.0169382	600	5.04272e-07	1.43513e-05	0.0463182	0.104647	0.0184842	599	0.0124807	0.119206	0.0645963	0.145265	0.0189126	599	0.000679701	0.012861	0.0220657	0	0	0.417693	0	0	0.0501768	0	0	0.0253047	0	0	0.0463182	0.01	0.0134381	0.353304	0	0	0.0633708	0.136363	0.0265192	265
seq.15545.13	P63098	PPP3R1	PPP3R1	0.147308	0.249396	0.0165271	609	5.73142e-18	3.8957e-16	0.165147	0.278192	0.0167176	609	1.90479e-21	3.31179e-19	0.093173	0.157744	0.017955	608	2.88165e-07	1.31003e-05	0.121581	0.204805	0.0183997	608	8.53175e-11	1.84626e-08	0.0830251	0	0	0.356603	0	0	0.188853	0	0	0.0548502	0	0	0.093173	0	0	0.370552	0	0	0.101379	0.168329	0.0257955	269
seq.14623.26	P55854	SUMO3	SUMO3_1	0.109556	0.172069	0.0161722	610	2.94739e-11	1.24305e-09	0.0962729	0.150443	0.0167071	610	1.31654e-08	4.75108e-07	0.0841159	0.132113	0.0180575	609	3.91927e-06	0.000147836	0.0569384	0.0889761	0.0184734	609	0.00214777	0.0295413	0.0285074	0.006	0.0216	0.415659	0	0	0.0641817	0.006	0.0216	0.0240715	0.006	0.0204179	0.0841159	0	0	0.222498	0.006	0.0206231	0.0800569	0.119541	0.0265739	268
seq.16872.248	O43708	GSTZ1	GSTZ1	0.028646	0.246138	0.00463963	591	1.23672e-09	4.22357e-08	0.0246187	0.210184	0.00478665	591	3.67906e-07	1.0914e-05	0.0222721	0.191371	0.00520453	590	2.18681e-05	0.000699079	0.0141047	0.12042	0.00531943	590	0.00822782	0.0800042	0.023699	0.01	0.0332039	0.427183	0	0	0.0525616	0.01	0.0332039	0.00636604	0.01	0.0322642	0.0222721	0	0	0.222292	0.01	0.0324171	0.00388997	0.0317901	0.00769116	257
seq.17686.27	Q99426	TBCB	TBCB	0.0809029	0.11647	0.0154467	612	2.2413e-07	5.62415e-06	0.0781287	0.111952	0.0158018	612	9.88268e-07	2.65642e-05	0.0579414	0.0834139	0.0172969	611	0.000858477	0.016695	0.0509066	0.0729451	0.0176532	611	0.00406863	0.0466959	0.0213866	0.004	0.0152849	0.430679	0	0	0.0473087	0.004	0.0152849	0.0218643	0.004	0.0144762	0.0579414	0	0	0.273969	0.004	0.0148696	0.0728492	0.0978288	0.0255069	270
seq.9816.37	Q96CN7	ISOC1	ISOC1	0.0349492	0.180161	0.0067158	588	2.69844e-07	6.69922e-06	0.0393094	0.201594	0.00688196	588	1.77495e-08	6.27598e-07	0.022312	0.115017	0.00742927	587	0.00278486	0.0404498	0.0290115	0.148782	0.00764732	587	0.000163814	0.00417438	0.0291368	0	0	0.406499	0	0	0.0668833	0	0	0.0133561	0	0	0.022312	0.002	0.00316667	0.374455	0	0	0.0214995	0.0933426	0.0124272	260
seq.18910.45	O14910	LIN7A	LIN7A_1	0.0502836	0.160537	0.00944664	609	1.4378e-07	3.77004e-06	0.0518788	0.164835	0.0096778	609	1.17875e-07	3.73412e-06	0.0342067	0.109209	0.0105629	608	0.00126765	0.0224219	0.0357019	0.113436	0.0108248	608	0.00103003	0.017503	0.0249623	0	0	0.423719	0	0	0.0556347	0	0	0.0150018	0	0	0.0342067	0.004	0.00594783	0.304862	0	0	0.0293597	0.0859464	0.0165017	268
seq.17380.2	P61086	UBE2K	UBE2K	0.0856997	0.0889158	0.0215176	601	7.64658e-05	0.00128687	0.0965384	0.0996277	0.0219796	601	1.32627e-05	0.000276346	0.0537144	0.0557302	0.0240864	600	0.0261117	0.192209	0.0712325	0.073512	0.0246718	600	0.00402684	0.0462921	0.0174855	0.004	0.0152849	0.429515	0	0	0.0391174	0.004	0.0152849	0.0320899	0	0	0.0537144	0.024	0.029262	0.373989	0	0	0.0489527	0.0467007	0.0370847	262
seq.17367.5	P16949	STMN1	STMN1	0.141907	0.189535	0.0208661	609	2.48864e-11	1.06238e-09	0.142718	0.189644	0.0214027	609	5.81375e-11	3.08349e-09	0.099065	0.132315	0.0231247	608	2.134e-05	0.000685329	0.0966399	0.128415	0.0236871	608	5.10697e-05	0.00159727	0.0385132	0	0	0.401354	0	0	0.0875564	0	0	0.042339	0	0	0.099065	0	0	0.299419	0	0	0.13353	0.16228	0.0366741	268
seq.24908.19	P49418	AMPH	AMPH	0.142562	0.170893	0.0218988	611	1.56816e-10	5.87094e-09	0.144893	0.172831	0.0224062	611	2.05303e-10	1.0122e-08	0.0983163	0.117855	0.024337	610	6.03307e-05	0.00171697	0.098874	0.117939	0.0248902	610	7.96473e-05	0.00226671	0.036853	0	0	0.40629	0	0	0.0831627	0	0	0.0468689	0	0	0.0983163	0	0	0.322821	0	0	0.142989	0.156309	0.0362324	269
seq.18930.28	O94813	SLIT2	SLIT2	0.186872	0.240029	0.0211519	611	1.06076e-17	7.14074e-16	0.208232	0.2662	0.0213902	611	6.45085e-21	1.02642e-18	0.118687	0.152447	0.0230191	610	3.41408e-07	1.51279e-05	0.152729	0.195245	0.0235592	610	1.85984e-10	3.51911e-08	0.0814979	0	0	0.359997	0	0	0.184596	0	0	0.0661989	0	0	0.118687	0	0	0.358054	0	0	0.136093	0.165356	0.0336535	270
seq.17156.72	O15075	DCLK1	DCLK1	0.158024	0.169535	0.0236057	611	4.91315e-11	1.97684e-09	0.169041	0.180497	0.0240686	611	5.79304e-12	3.72083e-10	0.104315	0.111913	0.0261282	610	7.33712e-05	0.00206294	0.120285	0.128437	0.0267321	610	8.15199e-06	0.000365847	0.0420279	0	0	0.401032	0	0	0.0948582	0	0	0.0505745	0	0	0.104315	0	0	0.32652	0	0	0.143154	0.141195	0.0396813	270
seq.24717.26	Q15257	PTPA	PTPA	0.179611	0.19821	0.0252157	600	3.03638e-12	1.45601e-10	0.27765	0.304662	0.0244188	600	2.89242e-27	1.01249e-24	0.0719404	0.0793899	0.0265591	599	0.00694799	0.0800047	0.244331	0.268102	0.0272277	599	3.66929e-18	3.21109e-15	0.0910508	0	0	0.345417	0	0	0.208608	0	0	0.114694	0	0	0.0719404	0	0	0.614539	0	0	0.0655443	0.0636914	0.0447671	263
seq.16885.49	Q9UPY8	MAPRE3	MAPRE3_1	0.149595	0.259636	0.0166939	611	3.87439e-18	2.65928e-16	0.204222	0.352626	0.0161929	611	1.41702e-32	9.01867e-30	0.0734031	0.127398	0.0175759	610	3.39429e-05	0.00102872	0.169676	0.292976	0.0179934	610	8.44828e-20	1.18293e-16	0.115044	0	0	0.326416	0	0	0.260598	0	0	0.0760236	0	0	0.0734031	0	0	0.508769	0	0	0.0978822	0.165875	0.0249695	268
seq.3397.7	Q06124	PTPN11	PTPN11_2	0.120195	0.108381	0.0238345	613	6.04692e-07	1.4381e-05	0.160649	0.144096	0.024028	613	5.17028e-11	2.80598e-09	0.0611138	0.0551066	0.0263211	612	0.020568	0.164192	0.132013	0.11841	0.0269323	612	1.21858e-06	8.28278e-05	0.0352874	0	0	0.411323	0	0	0.0790115	0	0	0.0593846	0	0	0.0611138	0.016	0.0204944	0.492825	0	0	0.10359	0.0878306	0.0378508	269
seq.24474.12	Q92623	TTC9	TTC9	0.0773655	0.184138	0.0154175	607	6.86653e-07	1.61317e-05	0.111133	0.26324	0.0154408	607	1.82024e-12	1.28723e-10	0.0350985	0.0835378	0.0169236	606	0.0385072	0.238953	0.0947703	0.224482	0.0173024	606	6.33669e-08	6.8251e-06	0.038535	0	0	0.411285	0	0	0.0856677	0	0	0.0445978	0	0	0.0350985	0.036	0.0420205	0.559597	0	0	0.0312105	0.0688837	0.0268672	268
seq.3405.6	Q9Y3C8	UFC1	UFC1	0.069501	0.11065	0.0138304	608	6.62078e-07	1.56595e-05	0.068386	0.10842	0.0141462	608	1.69501e-06	4.37888e-05	0.0491131	0.0781911	0.0154757	607	0.00158193	0.0261823	0.0453602	0.0719144	0.0158056	607	0.00424909	0.0483627	0.0216745	0.01	0.0332039	0.425337	0	0	0.0484876	0.01	0.0332039	0.0208672	0.012	0.0366429	0.0491131	0.002	0.00316667	0.298187	0.012	0.0366429	0.057909	0.0837738	0.0236706	270
seq.3503.4	P56199	ITGA1	ITGA1	0.208597	0.182489	0.0423537	581	1.10057e-06	2.50164e-05	0.281424	0.244759	0.0426036	581	8.95343e-11	4.5754e-09	0.106812	0.093443	0.0464393	580	0.0218009	0.171608	0.232621	0.202314	0.0474552	580	1.23369e-06	8.30484e-05	0.0354781	0	0	0.397145	0	0	0.0820069	0	0	0.105195	0	0	0.106812	0.022	0.0270647	0.496188	0	0	0.133697	0.10578	0.0739676	253
seq.19113.66	Q9UJC5	SH3BGRL2	SH3BGRL2	0.149033	0.170578	0.0225114	609	7.87304e-11	3.09658e-09	0.142292	0.162087	0.0231265	609	1.38016e-09	5.82077e-08	0.108048	0.123667	0.0250522	608	1.87986e-05	0.000614466	0.0919024	0.104687	0.0256187	608	0.000360977	0.00782414	0.0339173	0	0	0.409707	0	0	0.076455	0	0	0.0431073	0	0	0.108048	0	0	0.285186	0	0	0.118326	0.123493	0.0375431	269
seq.21747.8	P61088	UBE2N	UBE2N_2	0.131393	0.152314	0.0198486	605	7.94118e-11	3.10593e-09	0.137468	0.15855	0.02022	605	2.53849e-11	1.44488e-09	0.0882119	0.102257	0.0220135	604	6.91257e-05	0.00195931	0.096243	0.111003	0.0224668	604	2.13759e-05	0.000780461	0.0456873	0	0	0.400803	0	0	0.102325	0	0	0.0448082	0	0	0.0882119	0	0	0.336853	0	0	0.0791114	0.0824558	0.0367494	265
seq.9738.7	Q96CS3	FAF2	FAF2	0.0734798	0.156739	0.0110811	613	7.31972e-11	2.89522e-09	0.0883666	0.187532	0.0111657	613	1.16943e-14	1.15312e-12	0.042777	0.0912471	0.0121904	612	0.000482702	0.0102717	0.0682828	0.14491	0.0124567	612	6.16878e-08	6.74806e-06	0.0528765	0	0	0.388351	0	0	0.119839	0	0	0.0304952	0	0	0.042777	0.002	0.00316667	0.416191	0	0	0.0421977	0.0861324	0.0173347	269
seq.3600.2	Q13231	CHIT1	CHIT1_2	0.449679	0.22209	0.0794554	587	2.37563e-08	7.04738e-07	0.5636	0.276845	0.0803635	587	6.43672e-12	4.09668e-10	0.255799	0.126335	0.0869447	586	0.00338889	0.0470747	0.446939	0.21954	0.0891485	586	7.09434e-07	5.51861e-05	0.042591	0	0	0.390294	0	0	0.0983888	0	0	0.187986	0	0	0.255799	0.004	0.00594783	0.423597	0	0	0.354921	0.165986	0.129337	258
seq.16606.85	P15121	AKR1B1	AKR1B1_1	0.0779251	0.137238	0.0131446	610	5.12395e-09	1.65312e-07	0.0784341	0.137437	0.0134336	610	8.55663e-09	3.18643e-07	0.0540896	0.0952602	0.0146487	609	0.000242041	0.00568634	0.0531314	0.0931003	0.0149585	609	0.000411987	0.00869558	0.0300918	0	0	0.415623	0	0	0.0675136	0	0	0.0240171	0	0	0.0540896	0	0	0.307491	0	0	0.0485941	0.0801925	0.0218686	268
seq.3636.37	P78380	OLR1	OLR1_2	0.114122	0.136331	0.0247518	613	4.88776e-06	0.00010401	0.127572	0.151597	0.025237	613	5.69179e-07	1.60033e-05	0.0721544	0.0861967	0.0276166	612	0.00920327	0.098615	0.0937742	0.111434	0.0282532	612	0.000956807	0.0167465	0.0212388	0.002	0.00824096	0.427115	0	0	0.0473707	0.002	0.00824096	0.0443075	0.002	0.0076	0.0721544	0.016	0.0204944	0.380447	0.002	0.00786207	0.118622	0.131438	0.0423603	269
seq.24637.3	Q5H9L2	TCEAL5	TCEAL5	0.152241	0.194823	0.0223709	609	2.41766e-11	1.04482e-09	0.174724	0.222564	0.0226847	609	5.43963e-14	4.82062e-12	0.0933707	0.119487	0.0247047	608	0.000172649	0.00424824	0.13058	0.166334	0.0252988	608	3.32258e-07	2.76921e-05	0.0491079	0	0	0.39673	0	0	0.110148	0	0	0.0601858	0	0	0.0933707	0	0	0.391946	0	0	0.0540048	0.0676098	0.0343073	269
seq.24488.8	Q8IV36	HID1	HID1	-0.0737649	-0.229893	0.011571	594	3.67678e-10	1.29971e-08	-0.0671813	-0.207971	0.0119386	594	2.82425e-08	9.7884e-07	-0.0550573	-0.171589	0.0130478	593	2.83005e-05	0.000884516	-0.0404731	-0.125291	0.0133668	593	0.00256972	0.0334263	0.0283102	0.002	0.00824096	0.433027	0	0	0.0613656	0.002	0.00824096	-0.0191893	0.002	0.0076	-0.0550573	0	0	0.258453	0.002	0.00786207	-0.031634	-0.0897971	0.0203165	257
seq.17704.74	Q92598	HSPH1	HSPH1	0.0508651	0.188959	0.010666	614	2.31629e-06	5.09948e-05	0.0479637	0.177265	0.0109446	614	1.38043e-05	0.000286777	0.0371925	0.138166	0.0119511	613	0.00194429	0.0307269	0.0305148	0.112777	0.0122291	613	0.012848	0.110096	0.0163493	0.022	0.0634937	0.432023	0	0	0.0364637	0.022	0.0634937	0.0145919	0.008	0.0264348	0.0371925	0	0	0.281782	0.008	0.0266927	0.0444392	0.147767	0.0185004	270
seq.17706.4	Q13522	PPP1R1A	PPP1R1A	0.0985793	0.183422	0.0169778	605	1.03137e-08	3.25087e-07	0.101025	0.186829	0.0174186	605	1.07023e-08	3.96436e-07	0.0676174	0.125813	0.0189302	604	0.000382589	0.00853027	0.0691695	0.127917	0.0194206	604	0.000397564	0.0084858	0.0289201	0.002	0.00824096	0.41724	0	0	0.06482	0.002	0.00824096	0.0302758	0	0	0.0676174	0	0	0.309274	0	0	0.0680862	0.119081	0.0287729	264
seq.17721.82	O60861	GAS7	GAS7	0.033325	0.158264	0.00587512	593	2.20468e-08	6.62446e-07	0.0513611	0.242856	0.0058499	593	1.74794e-17	2.26617e-15	0.0134786	0.0640115	0.00635073	592	0.0342208	0.224116	0.0450513	0.213021	0.00654667	592	1.51166e-11	3.91969e-09	0.0547054	0	0	0.372885	0	0	0.127939	0	0	0.0200396	0	0	0.0134786	0.024	0.029262	0.597871	0	0	0.0424822	0.179707	0.00918417	265
seq.9826.135	P49789	FHIT	FHIT	0.0608622	0.133314	0.0123056	612	9.80547e-07	2.25076e-05	0.064235	0.139974	0.0125635	612	4.24983e-07	1.23971e-05	0.0406365	0.0890111	0.0137291	611	0.0031968	0.0449413	0.0452542	0.098613	0.0140352	611	0.00132999	0.0206457	0.0221137	0	0	0.422593	0	0	0.0497264	0	0	0.0202434	0.004	0.0144762	0.0406365	0.002	0.00316667	0.332513	0.004	0.0148696	0.0546995	0.109619	0.0219771	269
seq.25219.17	Q16864	ATP6V1F	ATP6V1F	0.101294	0.193252	0.016796	602	2.84785e-09	9.27339e-08	0.162315	0.307649	0.016427	602	1.93949e-21	3.31179e-19	0.0364494	0.0695396	0.017992	601	0.0432198	0.252613	0.145257	0.275318	0.0184217	601	1.4866e-14	7.43405e-12	0.0701729	0	0	0.370694	0	0	0.15917	0	0	0.0610222	0	0	0.0364494	0.036	0.0420205	0.626051	0	0	0.0213109	0.038775	0.0287433	261
seq.25276.32	Q3YEC7	RABL6	RABL6	0.0900355	0.185034	0.0125032	606	1.7787e-12	8.70815e-11	0.0720929	0.147356	0.0130158	606	4.54161e-08	1.55054e-06	0.073154	0.15034	0.0139627	605	2.2296e-07	1.02022e-05	0.0380806	0.0778357	0.0142993	605	0.00794836	0.0777185	0.0275686	0.014	0.0439266	0.414209	0	0	0.0624039	0.014	0.0439266	0.0156436	0.008	0.0264348	0.073154	0	0	0.176171	0.008	0.0266927	0.0846513	0.168847	0.0198155	266
seq.10339.48	P09104	ENO2	ENO2_1	0.111104	0.14947	0.0217265	609	4.23601e-07	1.02617e-05	0.103935	0.139253	0.0222168	609	3.56806e-06	8.6138e-05	0.0813149	0.109394	0.0243942	608	0.000910122	0.0175048	0.0655599	0.0878378	0.0248609	608	0.00857629	0.0827033	0.0194139	0.014	0.0439266	0.433501	0	0	0.0428643	0.014	0.0439266	0.031819	0.014	0.0418166	0.0813149	0	0	0.281251	0.014	0.0418166	0.0643766	0.0799481	0.0366049	270
seq.18303.39	Q92686	NRGN	NRGN	0.238323	0.194786	0.0343324	613	9.89744e-12	4.38557e-10	0.248508	0.202148	0.0349927	613	3.42766e-12	2.30741e-10	0.160147	0.130891	0.0381092	612	3.03581e-05	0.000936285	0.17313	0.140832	0.0389081	612	1.02167e-05	0.000447044	0.042909	0	0	0.406449	0	0	0.0954896	0	0	0.0778803	0	0	0.160147	0	0	0.327191	0	0	0.213622	0.161321	0.0566614	270
seq.18284.77	Q8IX03	WWC1	WWC1	0.0547164	0.167288	0.0105105	601	2.65478e-07	6.61426e-06	0.0509815	0.155194	0.0108355	601	3.15229e-06	7.66291e-05	0.0405171	0.123876	0.0117423	600	0.000598771	0.0123658	0.0320614	0.0975991	0.0120574	600	0.00804484	0.0785522	0.0193624	0.014	0.0439266	0.420162	0	0	0.0440532	0.014	0.0439266	0.0148668	0.006	0.0204179	0.0405171	0	0	0.268431	0.006	0.0206231	0.0615075	0.162084	0.0180985	267
seq.10479.18	P09238	MMP10	MMP10_1	0.0924966	0.203003	0.0174148	600	1.53506e-07	3.98035e-06	0.120481	0.263286	0.0175248	600	1.55992e-11	9.17733e-10	0.0482636	0.105925	0.0192668	599	0.0125093	0.119315	0.0976768	0.213452	0.0196803	599	9.05157e-07	6.63524e-05	0.0368801	0	0	0.415084	0	0	0.0815997	0	0	0.0393936	0	0	0.0482636	0.004	0.00594783	0.449405	0	0	0.0618893	0.13065	0.0275357	266
seq.18280.29	Q96FN9	DTD2	DTD2	0.0505591	0.127893	0.0125998	610	6.74914e-05	0.00115152	0.0593319	0.149238	0.0128224	610	4.52942e-06	0.000107439	0.0304398	0.0769997	0.0140486	609	0.0306413	0.210226	0.0451717	0.113621	0.0143573	609	0.0017345	0.0252795	0.0181227	0.004	0.0152849	0.425805	0	0	0.0408236	0.004	0.0152849	0.0189501	0	0	0.0304398	0.03	0.035625	0.383683	0	0	0.0119711	0.0279414	0.0216923	266
seq.9900.36	P12036	NEFH	NEFH	0.159283	0.236242	0.0227757	612	7.04301e-12	3.18117e-10	0.233354	0.344424	0.0222794	612	1.00348e-23	2.19542e-21	0.0683226	0.101333	0.0244463	611	0.00535612	0.0663685	0.201056	0.296752	0.0249892	611	4.47534e-15	2.41014e-12	0.0828314	0	0	0.366982	0	0	0.184146	0	0	0.0889599	0	0	0.0683226	0.004	0.00594783	0.565606	0	0	0.0941843	0.127333	0.0369361	269
seq.18387.7	P50502	ST13	ST13	0.142048	0.153378	0.0228439	611	9.32445e-10	3.20002e-08	0.119181	0.127957	0.0236026	611	5.85491e-07	1.63961e-05	0.112201	0.121151	0.0255922	610	1.37104e-05	0.000459265	0.0665583	0.0714593	0.0261729	610	0.0112356	0.101628	0.0234062	0.02	0.0592208	0.422188	0	0	0.052528	0.02	0.0592208	0.0304699	0.014	0.0418166	0.112201	0	0	0.213567	0.014	0.0418166	0.104899	0.105149	0.0411028	267
seq.25085.37	Q9BZE9	ASPSCR1	ASPSCR1	0.0236298	0.16452	0.00542034	594	1.53664e-05	0.00029474	0.0270268	0.186727	0.00552204	594	1.27236e-06	3.32379e-05	0.014682	0.102222	0.00602827	593	0.0151637	0.136056	0.0202338	0.139794	0.00616612	593	0.00109339	0.0180151	0.0207638	0	0	0.421262	0	0	0.0469742	0	0	0.00945821	0.002	0.0076	0.014682	0.012	0.015815	0.391803	0.002	0.00786207	0.0113766	0.0714884	0.00980472	254
seq.9878.3	P49888	SULT1E1	SULT1E1_2	-0.0899884	-0.275625	0.0111603	604	4.00333e-15	2.3752e-13	-0.0842512	-0.256525	0.0115208	604	8.33986e-13	6.08201e-11	-0.0661148	-0.202503	0.0123979	603	1.36993e-07	6.5691e-06	-0.0531507	-0.161831	0.0126876	603	3.21796e-05	0.0011098	0.0499299	0	0	0.400511	0	0	0.110847	0	0	-0.0247862	0	0	-0.0661148	0	0	0.272673	0	0	-0.0324784	-0.100282	0.0167795	263
seq.18218.48	Q96F85	CNRIP1	CNRIP1	0.156983	0.164977	0.0298215	605	1.95965e-07	4.97085e-06	0.204385	0.213725	0.0300177	605	2.3768e-11	1.3752e-09	0.0826959	0.0869067	0.0329156	604	0.0122521	0.118805	0.165718	0.173291	0.0336169	604	1.06597e-06	7.53823e-05	0.037341	0	0	0.410058	0	0	0.0834622	0	0	0.0768821	0	0	0.0826959	0.006	0.00847934	0.481784	0	0	0.0905504	0.0826055	0.0525418	267
seq.18833.76	Q15121	PEA15	PEA15	0.171755	0.205288	0.0324376	597	1.67568e-07	4.31304e-06	0.176659	0.210222	0.0331227	597	1.36933e-07	4.29896e-06	0.116834	0.139644	0.0362649	596	0.00134388	0.023139	0.121602	0.144706	0.0370431	596	0.00108822	0.0180151	0.0243233	0.002	0.00824096	0.426458	0	0	0.0539581	0.002	0.00824096	0.0545393	0	0	0.116834	0	0	0.318248	0	0	0.12803	0.138585	0.056283	265
seq.9877.28	P46109	CRKL	CRKL	0.094113	0.157661	0.0135254	609	8.9267e-12	3.98063e-10	0.0865306	0.144217	0.0139538	609	1.03408e-09	4.41437e-08	0.0702049	0.117609	0.0150452	608	3.77501e-06	0.000143635	0.0538711	0.0897844	0.0154036	608	0.000504287	0.0102038	0.0347489	0	0	0.405917	0	0	0.0788554	0	0	0.0246543	0	0	0.0702049	0	0	0.259904	0	0	0.0802554	0.122802	0.0239067	268
seq.2625.53	P07900	HSP90AA1	HSP90AA1	0.0852315	0.104409	0.0198544	602	2.05586e-05	0.000387954	0.101462	0.12376	0.0201712	602	6.48097e-07	1.77934e-05	0.0502441	0.0615493	0.022145	601	0.0236302	0.179821	0.0779171	0.0950406	0.0226226	601	0.000612594	0.0118803	0.022321	0	0	0.423989	0	0	0.0500123	0	0	0.0329896	0.002	0.0076	0.0502441	0.034	0.0399588	0.396349	0.002	0.00786207	0.0433508	0.0482231	0.0348961	266
seq.2647.66	P50395	GDI2	GDI2	0.054786	0.0864481	0.0146621	601	0.000204332	0.00313713	0.05957	0.0934537	0.0149684	601	7.74262e-05	0.00126946	0.0356712	0.0562864	0.0163857	600	0.0298716	0.207319	0.042989	0.0674414	0.0167535	600	0.0105303	0.096369	0.0134226	0.02	0.0592208	0.429329	0	0	0.0303163	0.02	0.0592208	0.019792	0.012	0.0366429	0.0356712	0.034	0.0399588	0.356849	0.012	0.0366429	0.00505437	0.00735544	0.0269457	263
seq.21667.57	Q01064	PDE1B	PDE1B	0.09662	0.206841	0.0135679	608	3.03157e-12	1.45601e-10	0.105041	0.223691	0.0138187	608	1.11511e-13	9.29391e-12	0.0627076	0.134243	0.0149956	607	3.31939e-05	0.00101481	0.0755168	0.160817	0.0153546	607	1.12606e-06	7.75332e-05	0.0496654	0	0	0.39658	0	0	0.111296	0	0	0.0341242	0	0	0.0627076	0	0	0.352407	0	0	0.0716435	0.146265	0.0224645	267
seq.17781.191	Q9H492	MAP1LC3A	MAP1LC3A	0.131121	0.205186	0.0172449	612	1.0896e-13	5.69273e-12	0.130906	0.203822	0.0176512	612	4.03563e-13	3.07103e-11	0.0915678	0.143291	0.0191164	611	2.09535e-06	8.33498e-05	0.0879367	0.136918	0.0195257	611	8.00286e-06	0.000363818	0.0468145	0	0	0.399975	0	0	0.10478	0	0	0.0354883	0	0	0.0915678	0	0	0.279312	0	0	0.0852442	0.120759	0.0296572	269
seq.21351.8	P41250	GARS1	GARS1	0.133872	0.172434	0.0202542	612	8.39497e-11	3.2293e-09	0.187296	0.240085	0.0200619	612	1.82524e-19	2.71884e-17	0.0630118	0.0811623	0.0219567	611	0.00424907	0.0557074	0.15767	0.202109	0.0224576	611	5.88988e-12	1.6494e-09	0.064626	0	0	0.384531	0	0	0.143883	0	0	0.0695078	0	0	0.0630118	0.002	0.00316667	0.52451	0	0	0.05508	0.0654991	0.0336957	270
seq.17757.86	Q9Y376	CAB39	CAB39	0.0983009	0.134042	0.0166905	607	6.41245e-09	2.04993e-07	0.142895	0.193908	0.0165755	607	5.77454e-17	6.85212e-15	0.0436483	0.0595182	0.0181343	606	0.0163846	0.142495	0.122503	0.166237	0.0185572	606	8.90523e-11	1.84626e-08	0.0546082	0	0	0.387092	0	0	0.123632	0	0	0.0552467	0	0	0.0436483	0.032	0.0377379	0.55864	0	0	0.0567147	0.0739976	0.026732	267
seq.17735.130	O95166	GABARAP	GABARAP_1	0.0888078	0.147149	0.015867	611	3.29574e-08	9.41774e-07	0.0771062	0.127197	0.016293	611	2.75835e-06	6.84794e-05	0.0684927	0.113488	0.0178159	610	0.000133488	0.00344853	0.044845	0.0739776	0.0181666	610	0.0138394	0.116174	0.0186089	0.024	0.0686862	0.432929	0	0	0.0412121	0.024	0.0686862	0.0185641	0.012	0.0366429	0.0684927	0	0	0.213241	0.012	0.0366429	0.0805974	0.124658	0.0269353	270
seq.21756.5	P61088	UBE2N	UBE2N_3	0.115146	0.133451	0.0196877	601	8.14277e-09	2.57953e-07	0.130281	0.150192	0.0199707	601	1.45798e-10	7.23923e-09	0.0716755	0.0830704	0.0218395	600	0.00109087	0.0199185	0.0966871	0.111464	0.0222986	600	1.70158e-05	0.000665517	0.0365151	0	0	0.411344	0	0	0.0815325	0	0	0.03542	0	0	0.0716755	0.004	0.00594783	0.330733	0	0	0.0470614	0.0495608	0.0361849	263
seq.19112.2	Q969E4	TCEAL3	TCEAL3	0.063663	0.24236	0.00995898	602	3.27311e-10	1.17513e-08	0.0774801	0.293703	0.0100594	602	5.52439e-14	4.83453e-12	0.0363478	0.138373	0.0110019	601	0.00101067	0.0189189	0.060158	0.22804	0.0112713	601	1.33921e-07	1.3394e-05	0.0493482	0	0	0.397505	0	0	0.110435	0	0	0.0284437	0	0	0.0363478	0.002	0.00316667	0.439004	0	0	0.0370895	0.132962	0.0155051	267
seq.24255.38	Q9Y6I3	EPN1	EPN1	0.0370291	0.125736	0.00885077	611	3.28847e-05	0.000594898	0.0410428	0.138657	0.00901794	611	6.4367e-06	0.000146786	0.0234758	0.0797148	0.00991734	610	0.0182368	0.151814	0.0299624	0.101224	0.0101304	610	0.00321977	0.0395467	0.0174537	0.004	0.0152849	0.4319	0	0	0.0388417	0.004	0.0152849	0.0125492	0.002	0.0076	0.0234758	0.028	0.0335412	0.348347	0.002	0.00786207	0.0318397	0.0962928	0.0156615	269
seq.19243.2	Q9UHV9	PFDN2	PFDN2	0.0493236	0.208251	0.00899803	596	6.23003e-08	1.72397e-06	0.0566707	0.237802	0.00915309	596	1.11049e-09	4.71183e-08	0.0305398	0.128943	0.00995258	595	0.00224902	0.0344539	0.0425284	0.178458	0.0101909	595	3.45201e-05	0.00117318	0.0340876	0	0	0.40475	0	0	0.0776771	0	0	0.0188229	0	0	0.0305398	0	0	0.381318	0	0	0.0274442	0.103364	0.0161696	260
seq.19238.12	P15104	GLUL	GLUL	0.150661	0.190477	0.0224159	606	4.16694e-11	1.71605e-09	0.13268	0.166886	0.0231875	606	1.65542e-08	5.91306e-07	0.11568	0.146252	0.0250011	605	4.54072e-06	0.000169998	0.0787379	0.0990372	0.0256135	605	0.00220666	0.030259	0.0285193	0.01	0.0332039	0.413474	0	0	0.0645242	0.01	0.0332039	0.0345364	0.002	0.0076	0.11568	0	0	0.229911	0.002	0.00786207	0.125101	0.147865	0.0389979	266
seq.4707.50	Q04917	YWHAH	YWHAH_2	0.164155	0.191012	0.0249449	607	1.01282e-10	3.85366e-09	0.164994	0.191108	0.0256009	607	2.35942e-10	1.14711e-08	0.114733	0.133504	0.0276631	606	3.84105e-05	0.0011492	0.111643	0.129313	0.028352	606	9.17986e-05	0.00259146	0.0363977	0	0	0.404294	0	0	0.0825922	0	0	0.0499841	0	0	0.114733	0	0	0.303454	0	0	0.13528	0.143672	0.042179	269
seq.10900.272	Q93045	STMN2	STMN2	0.156031	0.206764	0.0199525	609	2.33493e-14	1.25745e-12	0.152177	0.200626	0.0205333	609	4.20262e-13	3.16372e-11	0.111576	0.147855	0.0220584	608	5.61235e-07	2.39586e-05	0.10028	0.132206	0.0225949	608	1.0774e-05	0.000468455	0.048425	0	0	0.391279	0	0	0.110131	0	0	0.0481799	0	0	0.111576	0	0	0.301585	0	0	0.142811	0.176507	0.0339328	268
seq.19239.5	P84077	ARF1	ARF1	0.175426	0.295987	0.016967	607	3.44547e-23	3.09253e-21	0.153062	0.256867	0.0178262	607	7.54826e-17	8.80756e-15	0.1356	0.228791	0.0187426	606	1.41401e-12	9.99949e-11	0.089678	0.150497	0.0192287	606	3.82252e-06	0.000202436	0.0730375	0	0	0.368352	0	0	0.165472	0	0	0.0402965	0	0	0.1356	0	0	0.229091	0	0	0.135277	0.20689	0.0286493	266
seq.3853.56	P40925	MDH1	MDH1	0.103695	0.173423	0.0159549	610	1.67869e-10	6.21826e-09	0.0907813	0.15114	0.0164461	610	5.02105e-08	1.68193e-06	0.0796263	0.133169	0.0178834	609	1.00965e-05	0.000348204	0.0531832	0.0885435	0.018267	609	0.00372935	0.0440289	0.0271877	0.006	0.0216	0.42309	0	0	0.0603799	0.006	0.0216	0.0226569	0.004	0.0144762	0.0796263	0	0	0.221512	0.004	0.0148696	0.0678616	0.104356	0.0270532	269
seq.4903.72	Q08209	PPP3CA	PPP3CA	0.296522	0.278125	0.0280068	610	3.66532e-24	3.42145e-22	0.344218	0.321249	0.0278325	610	1.6551e-31	8.27666e-29	0.179564	0.168423	0.0298309	609	3.02533e-09	1.79494e-07	0.259898	0.242556	0.0304725	609	1.16963e-16	7.44414e-14	0.127369	0	0	0.311497	0	0	0.290223	0	0	0.113679	0	0	0.179564	0	0	0.387661	0	0	0.194355	0.175434	0.0428768	269
seq.15474.7	Q13526	PIN1	PIN1_2	0.104896	0.259561	0.0131469	591	7.70695e-15	4.43759e-13	0.120952	0.297339	0.0132748	591	1.25151e-18	1.78813e-16	0.0648743	0.160529	0.0142782	590	6.70982e-06	0.0002409	0.0910035	0.223717	0.0146286	590	9.36814e-10	1.52526e-07	0.0717604	0	0	0.36525	0	0	0.164207	0	0	0.0395468	0	0	0.0648743	0	0	0.378725	0	0	0.0657932	0.150581	0.0219002	257
seq.21173.25	Q12926	ELAVL2	ELAVL2	0.117194	0.198387	0.0164933	607	3.37244e-12	1.5953e-10	0.111708	0.18829	0.0169986	607	1.07228e-10	5.40077e-09	0.0849875	0.143868	0.0183921	606	4.67137e-06	0.000173959	0.0714919	0.120503	0.01885	606	0.00016397	0.00417438	0.0375189	0.006	0.0216	0.407643	0	0	0.0842816	0.006	0.0216	0.0296715	0	0	0.0849875	0	0	0.25878	0	0	0.0865492	0.142369	0.0260554	269
seq.21478.20	Q99717	SMAD5	SMAD5	0.078496	0.205455	0.0152322	590	3.4959e-07	8.55763e-06	0.0734596	0.191319	0.0156675	590	3.41931e-06	8.28324e-05	0.0580923	0.15205	0.0169222	589	0.000639088	0.013121	0.0469453	0.122265	0.0173413	589	0.00698332	0.0710613	0.020293	0.012	0.0383551	0.414089	0	0	0.046717	0.012	0.0383551	0.0201983	0.006	0.0204179	0.0580923	0	0	0.257992	0.006	0.0206231	0.0422385	0.100005	0.0264954	260
seq.5019.16	P09936	UCHL1	UCHL1	0.150937	0.202512	0.0212955	615	3.75115e-12	1.76254e-10	0.165421	0.220785	0.0216446	615	8.21074e-14	7.01017e-12	0.0971196	0.130305	0.0235245	614	4.15752e-05	0.00123163	0.119794	0.159888	0.0240566	614	8.28701e-07	6.37554e-05	0.051047	0	0	0.396469	0	0	0.114067	0	0	0.0564193	0	0	0.0971196	0	0	0.367459	0	0	0.0673658	0.0819706	0.0360752	270
seq.15325.14	P17677	GAP43	GAP43	0.191388	0.188624	0.0287064	608	5.86525e-11	2.3331e-09	0.1887	0.185106	0.0294885	608	3.12307e-10	1.47734e-08	0.135678	0.133719	0.0318753	607	2.40488e-05	0.000765298	0.125474	0.123085	0.0326557	607	0.000134697	0.00361307	0.0355524	0	0	0.404239	0	0	0.0808392	0	0	0.0579269	0	0	0.135678	0	0	0.299201	0	0	0.161862	0.145827	0.0485993	269
seq.11105.171	P06733	ENO1	ENO1	0.126768	0.155151	0.0276963	609	5.71756e-06	0.000120568	0.162145	0.197433	0.0280394	609	1.17504e-08	4.30704e-07	0.068746	0.084138	0.0307146	608	0.0255682	0.189862	0.130097	0.158411	0.0314019	608	3.91421e-05	0.00131117	0.0264926	0	0	0.415893	0	0	0.0598858	0	0	0.0582683	0	0	0.068746	0.01	0.0134381	0.458754	0	0	0.0363968	0.0399032	0.0481852	268
seq.23677.30	Q9NZQ3	NCKIPSD	NCKIPSD	0.0581587	0.248526	0.00821314	605	3.98124e-12	1.85818e-10	0.0675196	0.287032	0.00829836	605	2.31928e-15	2.4602e-13	0.0356293	0.152252	0.00898277	604	8.17182e-05	0.0022524	0.0510856	0.217169	0.00918655	604	4.03338e-08	4.78605e-06	0.0591169	0	0	0.381046	0	0	0.134307	0	0	0.0221929	0	0	0.0356293	0	0	0.383813	0	0	0.0462351	0.177711	0.014546	266
seq.19267.14	Q16775	HAGH	HAGH	0.179599	0.22582	0.0237348	599	1.44839e-13	7.40161e-12	0.183121	0.228797	0.0243273	599	1.91031e-13	1.53725e-11	0.123754	0.155603	0.0262364	598	2.98417e-06	0.000114792	0.12517	0.15639	0.0268792	598	3.96092e-06	0.000206837	0.0505711	0	0	0.390441	0	0	0.114671	0	0	0.0611342	0	0	0.123754	0	0	0.330656	0	0	0.0618275	0.0718917	0.0409094	260
seq.14675.20	P23588	EIF4B	EIF4B	0.0708244	0.226082	0.0110971	579	3.57851e-10	1.27822e-08	0.0881148	0.279526	0.011207	579	1.84954e-14	1.72648e-12	0.0402618	0.128522	0.0121303	578	0.000959872	0.0181557	0.069422	0.220227	0.0124571	578	3.84611e-08	4.64252e-06	0.0525271	0	0	0.380428	0	0	0.121322	0	0	0.0313825	0	0	0.0402618	0.002	0.00316667	0.438032	0	0	0.0297991	0.0858821	0.0194149	253
seq.11161.5	Q8N0X7	SPART	SPART	0.0188065	0.117874	0.00474806	603	8.3594e-05	0.00139012	0.0191666	0.119441	0.00485396	603	8.78705e-05	0.00141097	0.012959	0.0812237	0.00531022	602	0.0149585	0.13512	0.0131408	0.0818901	0.00542823	602	0.01578	0.128573	0.0135614	0.012	0.0383551	0.431422	0	0	0.0304762	0.012	0.0383551	0.00618136	0.012	0.0366429	0.012959	0.022	0.0270647	0.322948	0.012	0.0366429	0.0215848	0.121149	0.00812742	264
seq.19229.92	Q86YM7	HOMER1	HOMER1_1	0.0756367	0.239661	0.011435	601	8.25027e-11	3.19117e-09	0.0999497	0.315245	0.0114674	601	2.80432e-17	3.5059e-15	0.0391764	0.124133	0.0124775	600	0.00177397	0.0286237	0.0814265	0.256822	0.0128217	600	4.23623e-10	7.41445e-08	0.0599318	0	0	0.38441	0	0	0.134878	0	0	0.035876	0	0	0.0391764	0	0	0.478013	0	0	0.0386338	0.116159	0.0181662	267
seq.15305.7	O76038	SCGN	SCGN_2	0.0651759	0.175953	0.0137226	585	2.56781e-06	5.58299e-05	0.0614458	0.164871	0.0140834	585	1.51663e-05	0.000312346	0.0476995	0.128772	0.0153583	584	0.0019899	0.031146	0.0391464	0.105038	0.0157164	584	0.0130223	0.111182	0.0178948	0.006	0.0216	0.428678	0	0	0.0400714	0.006	0.0216	0.0171846	0.006	0.0204179	0.0476995	0	0	0.264851	0.006	0.0206231	0.0235902	0.0583283	0.0226424	255
seq.4250.23	Q9UNZ2	NSFL1C	NSFL1C	0.104392	0.193943	0.014681	601	3.29119e-12	1.56746e-10	0.0799355	0.147613	0.0152928	601	2.38033e-07	7.24552e-06	0.0868057	0.161271	0.0163976	600	1.68296e-07	8.01523e-06	0.0397775	0.0734552	0.0167735	600	0.0180331	0.141536	0.0232297	0.038	0.0999692	0.416104	0	0	0.0528749	0.038	0.0999692	0.0177883	0.016	0.0473766	0.0868057	0	0	0.17007	0.016	0.0473766	0.0938894	0.16525	0.0247627	262
seq.4179.57	P61981	YWHAG	YWHAG_1	0.347854	0.340908	0.029101	615	9.29435e-30	1.00107e-27	0.459864	0.448324	0.0273405	615	1.64793e-52	1.15372e-48	0.179052	0.175477	0.0292453	614	1.64451e-09	1.00115e-07	0.375745	0.366316	0.0299067	614	2.21009e-32	1.54729e-28	0.194814	0	0	0.247996	0	0	0.43995	0	0	0.173328	0	0	0.179052	0	0	0.491877	0	0	0.189669	0.180456	0.0433704	270
seq.3859.50	P25786	PSMA1	PSMA1_1	0.0318965	0.162747	0.00789571	594	6.054e-05	0.00103629	0.0343607	0.174357	0.00808291	594	2.47088e-05	0.000477862	0.0209531	0.10691	0.00883063	593	0.017973	0.150513	0.0245407	0.124527	0.00905297	593	0.00690677	0.0704873	0.0156507	0.01	0.0332039	0.428198	0	0	0.0352613	0.01	0.0332039	0.0110208	0.01	0.0322642	0.0209531	0.01	0.0134381	0.344681	0.01	0.0324171	0.0198993	0.0873171	0.0143096	260
seq.15612.5	Q9HAP6	LIN7B	LIN7B_1	0.0967901	0.267208	0.0104306	606	2.98288e-19	2.16532e-17	0.110888	0.304607	0.0104977	606	4.69622e-24	1.06059e-21	0.0600217	0.165701	0.0112465	605	1.33861e-07	6.46317e-06	0.0829462	0.227851	0.0115253	605	1.83232e-12	6.10859e-10	0.0953644	0	0	0.341433	0	0	0.218327	0	0	0.0357035	0	0	0.0600217	0	0	0.372979	0	0	0.0698743	0.17771	0.0172787	268
seq.4272.46	P06744	GPI	GPI	0.223991	0.275946	0.0261301	615	8.21536e-17	5.42601e-15	0.275877	0.33809	0.0259919	615	2.78819e-24	6.5067e-22	0.126821	0.156237	0.0281777	614	8.10257e-06	0.00028795	0.216297	0.265074	0.028815	614	2.14729e-13	9.39572e-11	0.0904591	0	0	0.351587	0	0	0.204637	0	0	0.0962872	0	0	0.126821	0	0	0.431572	0	0	0.109759	0.125443	0.0438178	270
seq.3905.62	P61088	UBE2N	UBE2N_4	0.0900113	0.135939	0.0159078	606	2.35947e-08	7.02921e-07	0.114108	0.171291	0.0160606	606	3.39348e-12	2.30658e-10	0.0493401	0.0745158	0.0175402	605	0.005068	0.063359	0.0909739	0.136563	0.0179631	605	5.44419e-07	4.38101e-05	0.041477	0	0	0.405953	0	0	0.0927004	0	0	0.0400523	0	0	0.0493401	0.002	0.00316667	0.448051	0	0	0.0246583	0.0343863	0.027731	264
seq.15635.4	Q9H3U7	SMOC2	SMOC2	0.104974	0.136935	0.0259817	613	6.01679e-05	0.00103244	0.125563	0.162965	0.026473	613	2.62142e-06	6.53115e-05	0.061819	0.0806408	0.0289903	612	0.0333712	0.219578	0.0966143	0.125394	0.029683	612	0.00119701	0.0192209	0.0182138	0.002	0.00824096	0.426701	0	0	0.0409378	0.002	0.00824096	0.0426791	0.006	0.0204179	0.061819	0.038	0.044129	0.40842	0.006	0.0206231	0.119767	0.141156	0.0419843	270
seq.3872.2	P13693	TPT1	TPT1_2	0.0866888	0.149056	0.0141728	612	1.70579e-09	5.66082e-08	0.0879927	0.150516	0.0145079	612	2.30865e-09	9.23591e-08	0.0598888	0.102975	0.0157712	611	0.000160846	0.00403614	0.0599806	0.1026	0.0161362	611	0.000219999	0.00518289	0.0317738	0	0	0.414493	0	0	0.0711991	0	0	0.0269281	0	0	0.0598888	0.002	0.00316667	0.310171	0	0	0.0702796	0.114583	0.0246217	269
seq.4230.1	P78344	EIF4G2	EIF4G2	0.065896	0.159401	0.0123841	605	1.45525e-07	3.80158e-06	0.0943205	0.226964	0.0124058	605	1.10994e-13	9.29391e-12	0.0304289	0.0736066	0.0135356	604	0.0249316	0.18708	0.0801851	0.19295	0.0138714	604	1.19376e-08	1.54769e-06	0.0431054	0	0	0.393555	0	0	0.0987162	0	0	0.0311539	0	0	0.0304289	0.038	0.044129	0.505886	0	0	0.0472365	0.105367	0.0205851	265
seq.21001.393	Q8WUW1	BRK1	BRK1	-0.0332743	-0.265004	0.00484608	602	1.64566e-11	7.15605e-10	-0.0133457	-0.105673	0.0051205	602	0.00937832	0.0676883	-0.0344219	-0.274144	0.005438	601	4.80155e-10	3.0014e-08	0.00259478	0.0205459	0.00556449	601	0.641162	0.871481	-0.0044176	0.652	0.804996	0.445952	0	0	-0.0100051	0.652	0.804996	0.00109862	0.628	0.783854	-0.0344219	0	0	-0.0329684	0.628	0.783854	-0.0333254	-0.244871	0.00821545	262
seq.10990.21	Q5S007	LRRK2	LRRK2	-0.0493189	-0.142658	0.012998	602	0.000162994	0.00257009	-0.00873877	-0.0251738	0.0134391	602	0.515778	0.802492	-0.0575438	-0.16645	0.0146291	601	9.34781e-05	0.00251708	0.0182929	0.0526966	0.0149531	601	0.221675	0.579743	-0.00641062	0.218	0.387304	0.455967	0	0	-0.0142599	0.218	0.387304	0.00726293	0.25	0.421182	-0.0575438	0	0	-0.144447	0.25	0.423267	-0.0502023	-0.138426	0.0206779	267
seq.9577.26	Q8N9I0	SYT2	SYT2	-0.0275731	-0.144051	0.0076912	597	0.000364621	0.00530709	-0.00958477	-0.0498186	0.00791454	597	0.226362	0.551825	-0.0294475	-0.153844	0.0086587	596	0.000716536	0.0144048	0.00417015	0.0216751	0.00882657	596	0.636776	0.869576	-0.00233711	0.57	0.752664	0.450715	0	0	-0.00521236	0.57	0.752664	0.00203658	0.62	0.776703	-0.0294475	0	0	-0.0742981	0.622	0.779209	-0.0330862	-0.162334	0.0123849	263
seq.21357.12	Q8WUP2	FBLIM1	FBLIM1	-0.0740069	-0.135055	0.0174472	599	2.56884e-05	0.000478309	-0.0428555	-0.0778629	0.0179306	599	0.0171531	0.106576	-0.0692639	-0.1264	0.019649	598	0.00045576	0.00990924	-0.0105155	-0.0191054	0.0199914	598	0.599082	0.859808	0.00321028	0.624	0.7904	0.447447	0	0	0.00712354	0.624	0.7904	-0.00443951	0.592	0.756603	-0.0692639	0	0	0.0602348	0.592	0.756603	-0.0525502	-0.0901131	0.0296345	265
seq.21600.10	Q9NSA3	CTNNBIP1	CTNNBIP1	0.0481622	0.0865105	0.0138016	615	0.00051829	0.0073751	-0.00280031	-0.0050037	0.0142523	615	0.844299	0.948421	0.0626409	0.112518	0.0154989	614	5.98231e-05	0.00171059	-0.0322289	-0.0575878	0.0158494	614	0.0424376	0.239323	-0.00996746	0.066	0.150983	0.458785	0	0	-0.0222083	0.066	0.150983	-0.0128916	0.034	0.0855	0.0626409	0	0	-0.25913	0.034	0.0855	0.0519551	0.0914042	0.0222915	270
seq.8353.15	O60939	SCN2B	SCN2B	0.0619064	0.0826358	0.0209095	609	0.00318908	0.0354393	0.00930122	0.0123567	0.0215467	609	0.666129	0.875952	0.0729604	0.0973913	0.0234997	608	0.00199306	0.031146	-0.0247797	-0.0329198	0.0240471	608	0.303202	0.662721	-0.00431599	0.336	0.521143	0.450846	0	0	-0.00966562	0.336	0.521143	-0.0113809	0.32	0.498588	0.0729604	0	0	-0.184816	0.32	0.499726	0.0914159	0.111631	0.0352555	269
seq.21569.49	O94804	STK10	STK10	-0.0912617	-0.14397	0.0223368	615	4.97628e-05	0.00086664	-0.00578502	-0.00907843	0.0231488	615	0.802743	0.935349	-0.112381	-0.177287	0.0250997	614	9.00882e-06	0.000315354	0.0470115	0.0737753	0.0256674	614	0.0674999	0.317585	-0.0100625	0.074	0.165412	0.458888	0	0	-0.0224197	0.074	0.165412	0.0213068	0.06	0.138649	-0.112381	0	0	-0.233949	0.06	0.139119	-0.134772	-0.191267	0.0382261	270
seq.21153.5	Q8IXM2	BAP18	BAP18	-0.0271426	-0.152619	0.00704508	608	0.000129228	0.00207506	-0.00791127	-0.0442898	0.00728016	608	0.277605	0.612709	-0.0299805	-0.168576	0.00794986	607	0.000178363	0.00436615	0.00626721	0.0350858	0.00812452	607	0.440773	0.767244	-0.0040881	0.416	0.606704	0.455915	0	0	-0.00904793	0.416	0.606704	0.00268887	0.44	0.624398	-0.0299805	0	0	-0.0985236	0.44	0.624398	-0.0391964	-0.195288	0.0122752	269
seq.12456.5	Q16875	PFKFB3	PFKFB3	-0.0172764	-0.133998	0.00533199	567	0.00126473	0.0161872	-0.00451425	-0.034805	0.00550924	567	0.412905	0.729803	-0.0192091	-0.148989	0.00598004	566	0.00139204	0.0237783	0.00438035	0.0337727	0.00612604	566	0.474881	0.789421	-0.00366268	0.46	0.656981	0.44331	0	0	-0.00833096	0.46	0.656981	0.00207531	0.468	0.651959	-0.0192091	0	0	-0.121123	0.468	0.651959	-0.0162589	-0.114502	0.00915548	248
seq.11279.42	Q9UBS5	GABBR1	GABBR1	0.0353989	0.0908883	0.0098094	605	0.000333236	0.00489095	0.0153149	0.0391123	0.010132	605	0.131174	0.416295	0.0360078	0.0924518	0.0110106	604	0.00113548	0.0204356	-0.00137705	-0.00351681	0.0112734	604	0.902821	0.970432	-0.00113402	0.842	0.908404	0.442711	0	0	-0.0025681	0.842	0.908404	-0.000539533	0.926	0.95533	0.0360078	0.002	0.00316667	-0.0152117	0.926	0.95533	0.0472235	0.11211	0.0167286	266
seq.9950.229	P18627	LAG3	LAG3_2	-0.0922715	-0.12154	0.0255379	599	0.000327941	0.00484371	-0.0329996	-0.0432837	0.0263945	599	0.211699	0.535457	-0.0979561	-0.129028	0.0287185	598	0.000691123	0.0139843	0.012756	0.0167314	0.0294018	598	0.664552	0.885205	-0.00200839	0.712	0.851729	0.447366	0	0	-0.00450961	0.712	0.851729	0.00574445	0.646	0.797588	-0.0979561	0	0	-0.0622963	0.646	0.799031	-0.0654362	-0.0784121	0.0440033	264
seq.11254.13	O95428	PAPLN	PAPLN	0.0185795	0.215071	0.00335537	609	4.5733e-08	1.29103e-06	0.00648961	0.0747336	0.00350968	609	0.0649337	0.272542	0.0198319	0.229568	0.00377534	608	2.07262e-07	9.67362e-06	-0.00280051	-0.0322503	0.00386396	608	0.468868	0.783985	-0.00526985	0.464	0.658456	0.451041	0	0	-0.0118219	0.464	0.658456	-0.00139569	0.474	0.658976	0.0198319	0	0	-0.0757038	0.474	0.658976	0.0180007	0.18335	0.00591236	267
seq.20942.4	Q8NHS0	DNAJB8	DNAJB8	0.0709795	0.0994696	0.0170049	611	3.42693e-05	0.000616759	0.0417029	0.0581323	0.0175544	611	0.0178259	0.109569	0.0661421	0.0926906	0.0191211	610	0.000579729	0.0120794	0.0108411	0.015112	0.0195531	610	0.579479	0.85023	0.0028128	0.64	0.800293	0.442454	0	0	0.00631711	0.64	0.800293	0.00485736	0.626	0.782786	0.0661421	0	0	0.0684141	0.626	0.782786	0.0794386	0.102389	0.0307354	268
seq.11556.19	Q8N6T3	ARFGAP1	ARFGAP1	-0.0466747	-0.240518	0.00742899	607	6.34762e-10	2.21093e-08	-0.020741	-0.106322	0.00778515	607	0.00792277	0.0595143	-0.0473478	-0.243986	0.00837251	606	2.40098e-08	1.28315e-06	0.00149513	0.00766429	0.00855138	606	0.861263	0.958898	-0.00220677	0.804	0.886341	0.451499	0	0	-0.00491167	0.804	0.886341	0.000652289	0.822	0.902485	-0.0473478	0	0	-0.013969	0.822	0.904681	-0.0476643	-0.223816	0.0121947	265
seq.10073.22	Q9NUW8	TDP1	TDP1	0.0177755	0.0810259	0.00548958	609	0.00126896	0.0162117	0.00531329	0.0240867	0.00565126	609	0.34749	0.678397	0.0194711	0.088755	0.00617679	608	0.00169966	0.0277441	-0.00378572	-0.0171618	0.00630925	608	0.548711	0.834678	-0.00230999	0.59	0.765769	0.448951	0	0	-0.00517192	0.59	0.765769	-0.00161541	0.562	0.729427	0.0194711	0	0	-0.0904702	0.562	0.729427	0.0209509	0.0864523	0.00915633	267
seq.21152.25	O00167	EYA2	EYA2	0.101173	0.20248	0.0129257	608	2.22294e-14	1.20642e-12	0.0350631	0.0698201	0.0137905	608	0.0112512	0.0779901	0.108052	0.216247	0.0145294	607	3.53488e-13	2.71952e-11	-0.0153951	-0.0306558	0.0148533	607	0.300391	0.660087	-0.0117786	0.312	0.495146	0.457903	0	0	-0.0264021	0.312	0.495146	-0.00728316	0.328	0.505297	0.108052	0	0	-0.0722761	0.328	0.505297	0.111419	0.198317	0.0220664	268
seq.9991.112	Q9NT22	EMILIN3	EMILIN3_2	-0.0329251	-0.136725	0.00949159	598	0.000560247	0.00789193	-0.0116687	-0.0482319	0.0098065	598	0.234561	0.5597	-0.0351329	-0.145894	0.0107013	597	0.00108686	0.0199185	0.00490796	0.0202868	0.0109596	597	0.654445	0.878575	-0.00281797	0.582	0.75971	0.451757	0	0	-0.00627696	0.582	0.75971	0.00209992	0.652	0.801677	-0.0351329	0.002	0.00316667	-0.0635706	0.652	0.801677	-0.0168068	-0.0627707	0.0162744	265
seq.10064.12	O75884	RBBP9	RBBP9	0.0265733	0.204105	0.00538745	559	1.07254e-06	2.44588e-05	0.0115173	0.0878468	0.0056342	559	0.0414047	0.203993	0.0271877	0.208824	0.00607709	558	9.31605e-06	0.000324486	-0.00136878	-0.0104402	0.0062447	558	0.826582	0.946053	-0.00243407	0.786	0.882147	0.450297	0	0	-0.00543485	0.786	0.882147	-0.000635851	0.83	0.908352	0.0271877	0	0	-0.0239475	0.83	0.908352	0.0207399	0.142227	0.009477	241
seq.11457.53	Q14376	GALE	GALE	-0.0624394	-0.167689	0.0142736	604	1.43383e-05	0.000278067	-0.0301569	-0.0805874	0.0147795	604	0.0417393	0.205019	-0.0619156	-0.166283	0.0160667	603	0.000128847	0.00334095	-0.00117079	-0.00312866	0.0164351	603	0.943233	0.981214	-4.62613e-05	0.988	0.993812	0.44662	0	0	-0.000103591	0.988	0.993812	-0.000557519	0.926	0.95533	-0.0619156	0	0	0.00892414	0.926	0.95533	-0.0377593	-0.0880607	0.025222	265
seq.11313.100	P61457	PCBD1	PCBD1	0.0492825	0.107679	0.0153276	604	0.00137277	0.0174108	0.0104448	0.022705	0.0158025	604	0.508892	0.797292	0.0567395	0.123972	0.0173002	603	0.00109905	0.0199339	-0.0164514	-0.0357623	0.0176919	603	0.352803	0.702895	-0.00484115	0.296	0.478638	0.457815	0	0	-0.0106875	0.296	0.478638	-0.00694256	0.316	0.497739	0.0567395	0	0	-0.139417	0.316	0.497739	0.0705568	0.136558	0.0271997	266
seq.8587.21	Q6IE38	SPINK14	SPINK14	0.0152175	0.129668	0.00406934	606	0.000201839	0.00311938	0.00945089	0.0800944	0.00419735	606	0.0247029	0.140377	0.0139218	0.118628	0.00458828	605	0.00251523	0.0375142	0.00287764	0.0243874	0.00469847	605	0.540461	0.829047	0.00264181	0.646	0.804852	0.446966	0	0	0.00587582	0.646	0.804852	0.00124808	0.542	0.712938	0.0139218	0.002	0.00316667	0.0822736	0.544	0.714196	0.0198611	0.149349	0.00706358	266
seq.21219.7	Q86UA6	RPAIN	RPAIN	0.00850185	0.116019	0.00296021	612	0.00421952	0.0446237	-0.00215004	-0.029193	0.00304231	612	0.480015	0.779356	0.0120204	0.164035	0.00332324	611	0.000322576	0.00740444	-0.00780335	-0.105953	0.00339401	611	0.0218326	0.160974	-0.0090725	0.028	0.0772258	0.459498	0	0	-0.0201421	0.028	0.0772258	-0.00365506	0.026	0.0700157	0.0120204	0	0	-0.436928	0.03	0.0795349	0.0107244	0.128391	0.00517531	269
seq.9543.131	Q96MW5	COG8	COG8	0.0246743	0.164647	0.00542648	599	6.58679e-06	0.000137244	0.013264	0.0880274	0.00563452	599	0.0188914	0.11451	0.0237331	0.158367	0.00611042	598	0.000114198	0.00301392	0.00210565	0.0139742	0.00626672	598	0.736985	0.911918	0.00182974	0.752	0.862682	0.444298	0	0	0.00410137	0.752	0.862682	0.000930808	0.706	0.838375	0.0237331	0	0	0.0377397	0.706	0.838375	0.0246795	0.157717	0.00849253	263
seq.21736.60	Q7LGA3	HS2ST1	HS2ST1	0.0366586	0.124495	0.00921708	606	7.81436e-05	0.00130569	0.0247112	0.0834338	0.0094888	606	0.00943323	0.0679445	0.0324162	0.110087	0.0104049	605	0.0019234	0.0304655	0.00935049	0.0315705	0.0106335	605	0.379565	0.722887	0.00450012	0.41	0.600514	0.448355	0	0	0.00993722	0.41	0.600514	0.00417788	0.396	0.582503	0.0324162	0.004	0.00594783	0.114168	0.396	0.582503	0.0487448	0.144872	0.0173673	265
seq.21823.5	O15355	PPM1G	PPM1G	0.050519	0.12959	0.012217	612	4.04302e-05	0.000714777	0.0342113	0.0873039	0.0125834	612	0.00673841	0.0526478	0.0445562	0.114294	0.0137683	611	0.00127706	0.0224641	0.0132199	0.0337358	0.0140714	611	0.347852	0.70028	0.00490947	0.394	0.583759	0.445555	0	0	0.0108987	0.394	0.583759	0.00580646	0.376	0.564	0.0445562	0.002	0.00316667	0.115293	0.376	0.564	0.080736	0.194881	0.0192394	269
seq.21349.2	Q8WUJ0	STYX	STYX	-0.0215504	-0.113684	0.0076008	610	0.0047303	0.0486297	-0.00235931	-0.0123793	0.00782834	610	0.763227	0.915114	-0.0259329	-0.136803	0.00854822	609	0.00251845	0.0375142	0.00979302	0.051384	0.00874733	609	0.263349	0.622454	-0.0047104	0.26	0.43803	0.451574	0	0	-0.010541	0.26	0.43803	0.00434715	0.246	0.42066	-0.0259329	0.002	0.00316667	-0.201389	0.248	0.423267	-0.0219456	-0.105751	0.0124503	268
seq.9808.41	Q9UPQ9	TNRC6B	TNRC6B	0.0308833	0.16695	0.0068224	596	7.23458e-06	0.000149408	0.0137336	0.0738198	0.0070877	596	0.0531369	0.239638	0.0315379	0.170489	0.00773191	595	5.14051e-05	0.00149331	-0.00142966	-0.00768463	0.00792279	595	0.856861	0.957065	-0.00149712	0.794	0.885437	0.458891	0	0	-0.00327315	0.794	0.885437	-0.000630383	0.888	0.935889	0.0315379	0	0	-0.0203958	0.888	0.935889	0.0311001	0.151567	0.0113422	260
seq.9765.4	Q9NXR1	NDE1	NDE1	-0.0156728	-0.160367	0.00360117	601	1.58422e-05	0.000303036	-0.0084695	-0.0861649	0.00372748	601	0.0234283	0.135331	-0.0151105	-0.154613	0.00407839	600	0.000230921	0.00546175	-0.00122951	-0.0125085	0.00417427	600	0.768444	0.925649	0.00178045	0.736	0.857622	0.454557	0	0	0.0039016	0.736	0.857622	-0.000574177	0.772	0.866475	-0.0151105	0	0	0.0366076	0.772	0.867895	-0.0258739	-0.231854	0.00640407	261
seq.21249.115	O00273	DFFA	DFFA	0.045224	0.213919	0.00823408	609	5.83339e-08	1.62062e-06	0.0227174	0.106885	0.00856414	609	0.00819514	0.0609068	0.0444124	0.210079	0.00928803	608	2.18328e-06	8.58714e-05	0.00179654	0.00845265	0.00948394	608	0.84982	0.954444	0.00100859	0.904	0.944024	0.449811	0	0	0.00223723	0.904	0.944024	0.000825119	0.87	0.932727	0.0444124	0	0	0.0182397	0.87	0.932727	0.0331394	0.143193	0.0143527	267
seq.8889.5	Q9ULG6	CCPG1	CCPG1	0.0210455	0.132842	0.00545066	605	0.000125033	0.00202629	0.00433941	0.027245	0.00564333	605	0.442226	0.754018	0.024207	0.152798	0.00613538	604	8.89953e-05	0.00243253	-0.00704168	-0.0442112	0.00627848	604	0.262496	0.621412	-0.00598767	0.288	0.471273	0.454464	0	0	-0.0133511	0.288	0.471273	-0.00288593	0.244	0.420393	0.024207	0	0	-0.135356	0.244	0.420393	0.0323464	0.181958	0.00946874	266
seq.21328.2	P21579	SYT1	SYT1	0.0852205	0.104902	0.0228023	608	0.000203488	0.00313103	0.0318893	0.0390787	0.0235853	608	0.176852	0.488019	0.0896187	0.110316	0.0256278	607	0.000505034	0.0106179	-0.0098951	-0.0121259	0.026248	607	0.706316	0.902203	-0.0023499	0.684	0.829532	0.446238	0	0	-0.00529391	0.684	0.829532	-0.00405166	0.75	0.859296	0.0896187	0	0	-0.0473508	0.75	0.859296	0.108143	0.121003	0.0391289	270
seq.22063.20	Q96L46	CAPNS2	CAPNS2	-0.0172017	-0.11247	0.00578526	597	0.00306438	0.0341077	0.000198935	0.00129327	0.00596387	597	0.973401	0.99088	-0.0218306	-0.142735	0.00649276	596	0.000822489	0.0161944	0.0103869	0.0675247	0.0066442	596	0.118514	0.426588	-0.00631402	0.136	0.269635	0.450854	0	0	-0.0142035	0.136	0.269635	0.00393389	0.102	0.216671	-0.0218306	0.002	0.00316667	-0.219811	0.106	0.221049	-0.0143471	-0.0883481	0.00942405	261
seq.9107.59	Q8N2F6	ARMC10	ARMC10	-0.024355	-0.133368	0.00698514	605	0.000524479	0.00743548	-0.0023696	-0.0129098	0.00721837	605	0.742818	0.906953	-0.029412	-0.16106	0.00784165	604	0.000193282	0.00471488	0.0113506	0.0618392	0.00802398	604	0.157704	0.493509	-0.00677648	0.214	0.384189	0.450933	0	0	-0.015257	0.214	0.384189	0.00507988	0.18	0.33186	-0.029412	0	0	-0.208772	0.18	0.332757	-0.0227556	-0.108811	0.0116479	267
seq.9121.28	Q10981	FUT2	FUT2	0.0199871	0.132499	0.00476182	606	3.10523e-05	0.000569102	0.00733936	0.0484155	0.0049436	606	0.138165	0.429909	0.021143	0.140162	0.00535998	605	8.92959e-05	0.00243253	-0.00258789	-0.0170715	0.0054954	605	0.637867	0.870339	-0.00269605	0.682	0.828575	0.448928	0	0	-0.00604183	0.682	0.828575	-0.00101652	0.696	0.836133	0.021143	0	0	-0.0505067	0.696	0.836133	0.0250629	0.149226	0.00816831	267
seq.12329.21	Q15418	RPS6KA1	RPS6KA1	0.0225177	0.14734	0.00486367	606	4.48145e-06	9.56544e-05	0.00370073	0.0241048	0.005059	606	0.464747	0.769658	0.0265067	0.173442	0.00547782	605	1.6588e-06	6.67429e-05	-0.00882739	-0.0574974	0.00560211	605	0.115612	0.422683	-0.00970662	0.142	0.27515	0.460693	0	0	-0.0215231	0.142	0.27515	-0.00377078	0.084	0.184746	0.0265067	0	0	-0.165851	0.084	0.184746	0.0322111	0.194973	0.00802433	268
seq.9444.70	Q14129	DGCR6	DGCR6	-0.0149945	-0.125797	0.00477921	609	0.00178655	0.0217525	-0.00108709	-0.00907966	0.00492231	609	0.825284	0.943151	-0.0184805	-0.155043	0.00539116	608	0.000649288	0.0132527	0.00767556	0.0641084	0.00550847	608	0.164005	0.501642	-0.00595304	0.182	0.335547	0.459334	0	0	-0.0131303	0.182	0.335547	0.00345025	0.186	0.341083	-0.0184805	0	0	-0.229553	0.188	0.343829	-0.0201941	-0.151759	0.00819474	269
seq.10737.96	P30740	SERPINB1	SERPINB1	0.055084	0.105034	0.016493	611	0.000889329	0.011792	0.019176	0.0363787	0.01701	611	0.260044	0.590709	0.0587289	0.111984	0.018538	610	0.00161152	0.0264842	-0.00818844	-0.0155343	0.0189667	610	0.666091	0.885785	-0.00232042	0.594	0.7695	0.446533	0	0	-0.00522366	0.594	0.7695	-0.00366885	0.67	0.812553	0.0587289	0	0	-0.0666336	0.672	0.814979	0.0735543	0.122049	0.0292036	269
seq.9284.25	Q6FHJ7	SFRP4	SFRP4_2	-0.0909574	-0.141289	0.0242482	606	0.000192966	0.00298884	-0.0335868	-0.0519052	0.0250478	606	0.180453	0.492343	-0.0965385	-0.149958	0.0274016	605	0.000458705	0.00993786	0.0122849	0.0189852	0.0280236	605	0.66127	0.883776	-0.00137293	0.85	0.914151	0.455039	0	0	-0.0030263	0.85	0.914151	0.00601176	0.752	0.860147	-0.0965385	0	0	-0.0664087	0.752	0.860147	-0.0487338	-0.0708686	0.0400289	266
seq.11438.6	P25686	DNAJB2	DNAJB2	0.0372849	0.140512	0.00904658	596	4.29876e-05	0.000756171	0.018448	0.0692339	0.00939341	596	0.0500025	0.230308	0.0366698	0.138194	0.0101543	595	0.000330422	0.00751066	0.00139558	0.0052375	0.0104301	595	0.893603	0.967989	0.000666454	0.88	0.928889	0.439025	0	0	0.00151573	0.88	0.928889	0.000626966	0.92	0.954901	0.0366698	0	0	0.0168102	0.92	0.954901	0.0501502	0.165237	0.0157823	265
seq.10582.36	Q9H5K3	POMK	POMK	0.0461665	0.107306	0.0157199	608	0.00344146	0.0376999	0.00493025	0.0113977	0.0162202	608	0.761264	0.914888	0.0559668	0.130085	0.017736	607	0.00168132	0.0275665	-0.0216585	-0.05007	0.0181734	607	0.233818	0.589747	-0.00486967	0.208	0.377379	0.457316	0	0	-0.010763	0.208	0.377379	-0.0100696	0.248	0.421182	0.0559668	0.002	0.00316667	-0.219395	0.248	0.423267	0.089382	0.181776	0.0276906	267
seq.12394.53	Q6UWD8	C16orf54	C16orf54	-0.0120757	-0.118454	0.00401574	600	0.00274806	0.0310869	-0.000549967	-0.00536857	0.00413419	600	0.894215	0.965975	-0.015044	-0.14757	0.00452531	599	0.000940156	0.017886	0.00655893	0.0640257	0.00462414	599	0.15659	0.49236	-0.00633577	0.156	0.295579	0.458771	0	0	-0.0140037	0.156	0.295579	0.00315479	0.132	0.260196	-0.015044	0	0	-0.26535	0.134	0.263379	-0.00517566	-0.0443759	0.00697073	263
seq.11348.132	O15460	P4HA2	P4HA2	0.0223814	0.112467	0.00653427	601	0.000656156	0.00907856	0.00824731	0.0412096	0.00674132	601	0.221659	0.546613	0.0235051	0.118114	0.00731972	600	0.00139253	0.0237783	-0.00255822	-0.0127827	0.00748832	600	0.732751	0.909792	-0.0019881	0.71	0.851729	0.440717	0	0	-0.00453149	0.71	0.851729	-0.000983605	0.722	0.847742	0.0235051	0	0	-0.0436741	0.722	0.847742	0.0225648	0.100868	0.012072	263
seq.10748.216	Q9Y5E7	PCDHB2	PCDHB2	-0.0180622	-0.133136	0.0054657	604	0.00100726	0.0131967	-0.00665464	-0.0488436	0.00561612	604	0.236516	0.561304	-0.0191452	-0.141118	0.00617114	603	0.00200954	0.031264	0.0023843	0.0175002	0.0062917	603	0.704851	0.901725	-0.00142658	0.748	0.862682	0.454911	0	0	-0.00314582	0.748	0.862682	0.00101793	0.73	0.847742	-0.0191452	0.002	0.00316667	-0.0561546	0.73	0.847742	0.000396458	0.0027087	0.00886652	266
seq.10870.32	Q9UBP0	SPAST	SPAST_1	0.0348255	0.0770947	0.0099082	613	0.00047251	0.00677878	0.00770722	0.016981	0.0102169	613	0.450924	0.760716	0.0398161	0.0881426	0.0111677	612	0.000391789	0.00865272	-0.0110512	-0.0243485	0.0114066	612	0.333008	0.687726	-0.0052962	0.334	0.521143	0.456736	0	0	-0.0117318	0.334	0.521143	-0.00459571	0.332	0.51031	0.0398161	0.002	0.00316667	-0.130484	0.332	0.51031	0.0525045	0.1082	0.0171085	270
seq.25232.4	Q9NZN3	EHD3	EHD3	0.0726041	0.1037	0.0145178	614	7.45141e-07	1.73891e-05	0.0360017	0.0511565	0.0150843	614	0.0173024	0.107214	0.0715024	0.102126	0.0163489	613	1.43642e-05	0.000478875	0.0024587	0.00349368	0.0167282	613	0.883197	0.966606	0.000208868	0.994	0.996915	0.447069	0	0	0.000466976	0.994	0.996915	0.00100096	0.914	0.951562	0.0715024	0	0	0.0138057	0.914	0.951562	0.072433	0.0978052	0.0242627	270
seq.12494.99	P60520	GABARAPL2	GABARAPL2	0.050815	0.0899682	0.0144784	614	0.000481446	0.00689285	0.0191474	0.0337316	0.0149222	614	0.199924	0.520069	0.0535419	0.094796	0.0163229	613	0.00109624	0.0199339	-0.00604997	-0.0106581	0.0166792	613	0.716936	0.905789	-0.0021025	0.664	0.815397	0.452356	0	0	-0.00466959	0.664	0.815397	-0.0027953	0.698	0.836133	0.0535419	0	0	-0.0550835	0.698	0.836133	0.0478197	0.0801438	0.0248643	270
seq.15487.164	P23141	CES1	CES1_1	-0.0201909	-0.162589	0.00503155	598	6.76013e-05	0.00115152	-0.0114441	-0.0916313	0.00518317	598	0.0276271	0.151819	-0.0191738	-0.154398	0.00571314	597	0.000840759	0.0164418	-0.00219724	-0.0175929	0.00583125	597	0.706453	0.902203	0.00182481	0.718	0.852625	0.460693	0	0	0.00394538	0.718	0.852625	-0.00100935	0.724	0.847742	-0.0191738	0	0	0.0500095	0.724	0.847742	-0.0271166	-0.188695	0.00892552	260
seq.3367.8	Q9UGM5	FETUB	FETUB	-0.106875	-0.130641	0.0310545	603	0.000618469	0.00860815	-0.051099	-0.0621591	0.0320021	603	0.110847	0.378557	-0.106607	-0.130314	0.0350705	602	0.00247027	0.0370329	-0.000591476	-0.000719498	0.0358664	602	0.986848	0.993678	0.000366635	0.928	0.96029	0.451895	0	0	0.000810671	0.928	0.96029	-0.000278227	0.966	0.975988	-0.106607	0.008	0.0110545	0.00260305	0.966	0.975988	-0.0753185	-0.0932534	0.0480122	266
seq.24669.12	Q9UF47	DNAJC5B	DNAJC5B	0.0742001	0.112012	0.0180538	607	4.50154e-05	0.000789856	0.0418558	0.0628695	0.0186378	607	0.0250791	0.141406	0.0700675	0.105773	0.0202807	606	0.000588967	0.0122355	0.00929872	0.0139671	0.0207369	606	0.654015	0.878335	0.0022386	0.644	0.803825	0.441109	0	0	0.00504931	0.644	0.803825	0.00408718	0.686	0.826099	0.0700675	0.002	0.00316667	0.055117	0.686	0.826099	0.0936404	0.128093	0.032787	267
seq.19121.3	Q9UHD9	UBQLN2	UBQLN2	0.0688508	0.09619	0.0178999	607	0.000132516	0.00211813	0.0329562	0.0458124	0.0184805	607	0.0750385	0.298491	0.0683181	0.0954458	0.0201119	606	0.000726194	0.014526	0.00119863	0.00166622	0.0205695	606	0.953551	0.986524	-5.95138e-05	0.998	0.998	0.443705	0	0	-0.000134147	0.998	0.998	0.000491596	0.958	0.973658	0.0683181	0	0	0.00714429	0.958	0.972214	0.0848972	0.112472	0.0307041	267
seq.3827.22	Q9NQU5	PAK6	PAK6	0.0821049	0.142374	0.0217666	615	0.000177542	0.00276831	0.028333	0.0488738	0.0224859	615	0.208135	0.530645	0.0879357	0.152485	0.0245203	614	0.000362156	0.00812645	-0.012979	-0.0223886	0.0250748	614	0.604916	0.860192	-0.0024601	0.704	0.85077	0.45096	0	0	-0.00548518	0.704	0.85077	-0.00607084	0.646	0.797588	0.0879357	0	0	-0.0741568	0.646	0.799031	0.0970761	0.146087	0.0385278	270
seq.3847.56	O95571	ETHE1	ETHE1	-0.0141079	-0.140738	0.00397804	601	0.000420866	0.00608778	-0.00498681	-0.0494723	0.00410093	601	0.224455	0.550407	-0.014976	-0.149397	0.004467	600	0.000851014	0.016596	0.00195433	0.0193882	0.00456316	600	0.668598	0.887154	-0.00218271	0.606	0.776225	0.445374	0	0	-0.00492498	0.606	0.776225	0.000864291	0.658	0.8037	-0.014976	0	0	-0.0612465	0.658	0.8037	-0.0149865	-0.134713	0.00682195	261
seq.24434.16	Q92561	PHYHIP	PHYHIP	-0.0365005	-0.18031	0.00723492	585	6.05972e-07	1.4381e-05	-0.0196753	-0.0966105	0.00750943	585	0.00901908	0.0657051	-0.0355019	-0.175377	0.00827537	584	2.09028e-05	0.000677501	-0.00210787	-0.0103501	0.00845757	584	0.803271	0.937975	0.0018128	0.812	0.888	0.470967	0	0	0.00383434	0.812	0.888	-0.00100035	0.772	0.866475	-0.0355019	0	0	0.027405	0.772	0.867895	-0.0250901	-0.111922	0.0119739	251
seq.4306.4	P29401	TKT	TKT	0.0427469	0.126918	0.0101749	611	3.05065e-05	0.000560567	0.00649735	0.0192059	0.0105306	611	0.537466	0.807115	0.0506942	0.150514	0.0114724	610	1.17467e-05	0.000401164	-0.0174936	-0.0517102	0.0117093	610	0.135695	0.455222	-0.00871697	0.136	0.269635	0.462551	0	0	-0.0192074	0.136	0.269635	-0.00798002	0.152	0.289604	0.0506942	0	0	-0.186824	0.152	0.289604	0.0445816	0.129801	0.0159036	270
seq.4309.59	P60174	TPI1	TPI1	0.0622972	0.109421	0.0182907	613	0.000702446	0.0095864	0.0128452	0.0224511	0.0188577	613	0.496025	0.789557	0.0717613	0.126044	0.0206137	612	0.000534617	0.0111727	-0.0209689	-0.0366499	0.0210623	612	0.319857	0.674899	-0.00478012	0.308	0.489935	0.455394	0	0	-0.010608	0.308	0.489935	-0.00882185	0.298	0.478479	0.0717613	0	0	-0.140164	0.298	0.478479	0.0456258	0.0751436	0.0315288	270
seq.4763.31	P43652	AFM	AFM_2	-0.0659648	-0.143894	0.0171164	607	0.000128633	0.00207025	-0.0466525	-0.10133	0.0175661	607	0.00811938	0.0605776	-0.0570073	-0.124355	0.0193143	606	0.00328404	0.0458914	-0.0197174	-0.0428265	0.0196971	606	0.317212	0.673378	0.0056503	0.336	0.521143	0.448469	0	0	0.0124423	0.336	0.521143	-0.0084089	0.36	0.542379	-0.0570073	0.002	0.00316667	0.128545	0.36	0.542379	-0.0295809	-0.0609175	0.028083	268
seq.15534.26	P40926	MDH2	MDH2_2	0.0855154	0.110044	0.0230639	612	0.000228092	0.00346393	0.0425505	0.0545003	0.0237619	612	0.0738348	0.295409	0.0842071	0.10836	0.0260106	611	0.00127146	0.0224219	0.00289967	0.00371401	0.026571	611	0.913136	0.974039	0.000481373	0.936	0.962743	0.450089	0	0	0.00106836	0.936	0.962743	0.0012877	0.924	0.95533	0.0842071	0	0	0.0150617	0.924	0.95533	0.0550712	0.0700295	0.0381291	270
seq.15368.3	Q8N8U9	BMPER	BMPER_1	0.0565236	0.0963533	0.0177228	608	0.00149945	0.0187458	0.0232208	0.0393931	0.0182778	608	0.204415	0.526142	0.0584371	0.0996153	0.0199674	607	0.00355478	0.0487981	-0.00426697	-0.00723874	0.0204496	607	0.834786	0.949689	-0.00123303	0.774	0.875068	0.448831	0	0	-0.00275478	0.774	0.875068	-0.00179589	0.822	0.902485	0.0584371	0.004	0.00594783	-0.0317064	0.824	0.904681	0.07979	0.127535	0.0298554	269
seq.19111.10	P61081	UBE2M	UBE2M	0.0193766	0.139663	0.00552146	607	0.000482496	0.00689378	0.0101374	0.072718	0.00568241	607	0.0749252	0.298354	0.0187903	0.135437	0.00622457	606	0.00264508	0.0391506	0.0013012	0.00933389	0.00635861	606	0.837925	0.95024	0.000886936	0.884	0.93024	0.448915	0	0	0.00197184	0.884	0.93024	0.00062934	0.774	0.866475	0.0187903	0.002	0.00316667	0.0324074	0.774	0.867895	0.0212824	0.129967	0.0101193	268
seq.5002.76	P50281	MMP14	MMP14	-0.055157	-0.194469	0.00823593	603	4.8769e-11	1.97359e-09	-0.0230266	-0.0807579	0.00866418	603	0.00807665	0.0604109	-0.057018	-0.20103	0.00931297	602	1.66292e-09	1.00363e-07	0.00407965	0.0143079	0.0095072	602	0.667996	0.887154	-0.00407406	0.64	0.800293	0.459055	0	0	-0.00895434	0.64	0.800293	0.00179826	0.654	0.801677	-0.057018	0	0	-0.0325656	0.654	0.801677	-0.0571464	-0.179531	0.0144764	264
seq.24013.6	Q14833	GRM4	GRM4	0.0348791	0.138545	0.0101306	605	0.000615138	0.00857885	0.00206433	0.00815241	0.0104622	605	0.843649	0.948206	0.0434354	0.172532	0.0114465	604	0.000162758	0.00406953	-0.0187125	-0.0738988	0.0117075	604	0.110491	0.4119	-0.00774093	0.126	0.258811	0.464167	0	0	-0.0169599	0.126	0.258811	-0.00840528	0.082	0.181515	0.0434354	0	0	-0.239944	0.084	0.184746	0.0402585	0.137162	0.0183374	264
seq.23903.3	P00505	GOT2	GOT2_2	0.0799565	0.1034	0.0237145	606	0.000794811	0.0107009	0.0362024	0.0466195	0.0243972	606	0.138362	0.43014	0.0808309	0.104531	0.0267616	605	0.00263089	0.0390229	-0.00193233	-0.00248835	0.0273269	605	0.943651	0.981277	-0.000626913	0.882	0.929565	0.452539	0	0	-0.00138725	0.882	0.929565	-0.000964582	0.882	0.935889	0.0808309	0.004	0.00594783	-0.0120775	0.882	0.935889	0.0640097	0.0775222	0.0390116	268
seq.19264.6	P15927	RPA2	RPA2	-0.0147732	-0.129197	0.00405921	605	0.000296604	0.00443331	-0.00927997	-0.0807006	0.00416613	605	0.0262822	0.146966	-0.0134326	-0.117473	0.00457751	604	0.00346791	0.0478873	-0.00296214	-0.0257594	0.0046665	604	0.525821	0.818061	0.00263554	0.618	0.788642	0.448836	0	0	0.00583767	0.618	0.788642	-0.0013451	0.616	0.775956	-0.0134326	0.004	0.00594783	0.0910223	0.618	0.777044	-0.0163676	-0.129253	0.00710521	264
seq.15321.8	Q6PUV4	CPLX2	CPLX2	0.103912	0.140813	0.0213512	612	1.4448e-06	3.26291e-05	0.0414312	0.0558534	0.0221677	612	0.0621013	0.264943	0.108297	0.146754	0.0240925	611	8.32208e-06	0.000293302	-0.00969377	-0.0130682	0.0246133	611	0.693834	0.897105	-0.00305209	0.686	0.830485	0.454868	0	0	-0.00675517	0.686	0.830485	-0.00446196	0.718	0.846745	0.108297	0	0	-0.0429717	0.718	0.846745	0.0895681	0.114531	0.0359652	269
seq.23617.15	Q9NX55	HYPK	HYPK	-0.0353824	-0.154341	0.00922029	604	0.000137408	0.00218635	-0.00607596	-0.026359	0.00953261	604	0.524115	0.805547	-0.0413856	-0.180527	0.0103756	603	7.45838e-05	0.00208032	0.0133525	0.0579263	0.0106022	603	0.208371	0.561294	-0.00696898	0.154	0.293415	0.455763	0	0	-0.0155282	0.154	0.293415	0.00563478	0.17	0.319451	-0.0413856	0	0	-0.157613	0.17	0.319451	-0.0507852	-0.200085	0.0153899	265
seq.14685.17	P31751	AKT2	AKT2_1	-0.0691963	-0.214001	0.0112922	603	1.60965e-09	5.41787e-08	-0.0207407	-0.0637258	0.0118726	603	0.0811559	0.313012	-0.0755315	-0.233593	0.0126675	602	4.23216e-09	2.44871e-07	0.0142874	0.0438981	0.0129549	602	0.27053	0.631116	-0.00943756	0.29	0.473413	0.452026	0	0	-0.0213236	0.29	0.473413	0.00669724	0.284	0.461416	-0.0755315	0	0	-0.0972952	0.284	0.461416	-0.0892315	-0.243461	0.0199599	260
seq.14662.6	P28698	MZF1	MZF1	-0.0341669	-0.116623	0.0113289	604	0.00266991	0.0303935	0.00611169	0.0207624	0.0116954	604	0.601465	0.845214	-0.0466621	-0.159273	0.0127025	603	0.000260564	0.00610103	0.0279914	0.0950917	0.0130187	603	0.0319448	0.204616	-0.00901311	0.032	0.0865138	0.454641	0	0	-0.0202256	0.032	0.0865138	0.0122721	0.056	0.130286	-0.0466621	0	0	-0.356851	0.062	0.14327	-0.0135549	-0.0405795	0.0195968	267
seq.5242.37	P45985	MAP2K4	MAP2K4	-0.0738687	-0.123507	0.0214323	598	0.000607506	0.00848932	-0.0132379	-0.0220267	0.0221105	598	0.549589	0.814292	-0.0864922	-0.144614	0.0241919	597	0.000378195	0.00845924	0.0277889	0.0462381	0.0247206	597	0.261416	0.621412	-0.00500937	0.318	0.5035	0.458212	0	0	-0.0110533	0.318	0.5035	0.0118898	0.258	0.429372	-0.0864922	0	0	-0.159375	0.258	0.429372	-0.0548134	-0.0854934	0.0347325	264
seq.5252.33	Q9HCR9	PDE11A	PDE11A	-0.0281568	-0.135009	0.00841704	592	0.000874213	0.0116357	-0.00535043	-0.0255089	0.00869593	592	0.538606	0.807129	-0.0326869	-0.15673	0.0094828	591	0.000607192	0.0125028	0.0100674	0.0479978	0.00970881	591	0.300189	0.660087	-0.00471741	0.284	0.468087	0.452895	0	0	-0.0105257	0.284	0.468087	0.00477234	0.284	0.461416	-0.0326869	0	0	-0.170962	0.284	0.461416	-0.00899024	-0.0360727	0.0155312	259
seq.16859.100	Q9Y371	SH3GLB1	SH3GLB1	-0.0124482	-0.136052	0.00344735	608	0.000330263	0.0048575	-0.00540023	-0.05872	0.00355119	608	0.12886	0.412454	-0.0127066	-0.138876	0.00388643	607	0.00113844	0.0204365	0.000573184	0.00623259	0.00396877	607	0.885214	0.966799	-0.000714809	0.942	0.967459	0.450669	0	0	-0.00158863	0.942	0.967459	0.000257138	0.86	0.927823	-0.0127066	0.006	0.00847934	-0.0206546	0.86	0.927823	-0.0132398	-0.138305	0.0055124	266
seq.24895.25	Q86WN1	FCHSD1	FCHSD1	-0.0817244	-0.192839	0.0144541	603	2.42063e-08	7.1205e-07	-0.0184022	-0.0432053	0.0151306	603	0.224375	0.550404	-0.0928647	-0.219126	0.0162305	602	1.66438e-08	9.10335e-07	0.0249143	0.0584947	0.0165772	602	0.133382	0.451817	-0.011919	0.112	0.236444	0.457527	0	0	-0.0267476	0.112	0.236444	0.0110639	0.118	0.238793	-0.0928647	0	0	-0.135255	0.118	0.239501	-0.116384	-0.25035	0.0238184	266
seq.12509.115	Q8N668	COMMD1	COMMD1	-0.0181228	-0.119996	0.00604149	583	0.00281764	0.0317144	-0.000318958	-0.0020973	0.00622304	583	0.95914	0.987102	-0.0225492	-0.149305	0.00675881	582	0.000903222	0.01742	0.0100541	0.0661108	0.00690883	582	0.146137	0.473556	-0.00645221	0.146	0.280517	0.445776	0	0	-0.0146867	0.146	0.280517	0.0045483	0.148	0.283563	-0.0225492	0	0	-0.252671	0.152	0.289604	-0.0278905	-0.162087	0.0106391	251
seq.2575.5	P41159	LEP	LEP_1	-0.0313976	-0.104173	0.0109275	614	0.00420311	0.0445848	-0.00344083	-0.0113551	0.0112502	614	0.759825	0.914559	-0.0378067	-0.125437	0.0122941	613	0.00219732	0.0338098	0.0142928	0.0471675	0.0125739	613	0.256106	0.617211	-0.00467588	0.26	0.43803	0.452025	0	0	-0.0104524	0.26	0.43803	0.00664994	0.3	0.480562	-0.0378067	0.006	0.00847934	-0.213435	0.308	0.487667	9.45982e-05	0.000279474	0.0195879	269
seq.25240.1	Q96G04	EEF2KMT	EEF2KMT	-0.0302474	-0.212099	0.00508887	599	4.72829e-09	1.53253e-07	-0.0109721	-0.0764795	0.00532225	599	0.0396815	0.197433	-0.0319285	-0.223887	0.00571131	598	3.4473e-08	1.80108e-06	0.00378378	0.0263744	0.00582508	598	0.516221	0.813421	-0.00478328	0.574	0.753582	0.448023	0	0	-0.0107916	0.574	0.753582	0.00171022	0.518	0.690667	-0.0319285	0	0	-0.0565956	0.518	0.690667	-0.0321357	-0.208582	0.00856164	260
seq.18323.39	Q14194	CRMP1	CRMP1	0.0175313	0.132686	0.00443253	611	8.54543e-05	0.00141769	0.00535596	0.0403436	0.00458629	611	0.243335	0.569413	0.0191692	0.145083	0.0049918	610	0.000135817	0.00348298	-0.00364814	-0.0274795	0.00510579	610	0.475185	0.789456	-0.00441666	0.44	0.630943	0.452714	0	0	-0.00985208	0.44	0.630943	-0.00175892	0.436	0.6213	0.0191692	0	0	-0.101028	0.436	0.6213	0.0241402	0.170113	0.00718243	269
seq.25291.27	Q8IWE5	PLEKHM2	PLEKHM2	-0.0323154	-0.169193	0.00766588	598	2.87786e-05	0.000533014	-0.013071	-0.0680383	0.00795682	598	0.100962	0.359182	-0.033571	-0.175767	0.00864476	597	0.000114513	0.00301392	0.00279256	0.0145361	0.00886236	597	0.752793	0.920569	-0.00195489	0.738	0.85849	0.450681	0	0	-0.00435653	0.738	0.85849	0.00122724	0.804	0.891306	-0.033571	0	0	-0.0379438	0.804	0.891306	-0.0134847	-0.0615686	0.0134516	261
seq.18312.68	Q9UGV2	NDRG3	NDRG3	0.0781499	0.0783006	0.0270412	610	0.00398899	0.0427671	-0.0161883	-0.0161435	0.0277836	610	0.56034	0.820756	0.108202	0.108411	0.0303424	609	0.000390863	0.00865272	-0.0668629	-0.0666779	0.0309728	609	0.0312586	0.202229	-0.00884675	0.028	0.0772258	0.45929	0	0	-0.0196401	0.028	0.0772258	-0.0333771	0.022	0.0619259	0.108202	0	0	-0.446068	0.028	0.0754016	0.142995	0.129725	0.0458942	269
seq.18342.2	Q9Y617	PSAT1	PSAT1	0.0895488	0.130321	0.0207377	605	1.83832e-05	0.000348782	0.0579507	0.0839261	0.0213952	605	0.00694831	0.0540501	0.0804236	0.117041	0.0233069	604	0.000598293	0.0123658	0.0204561	0.0296252	0.0238269	604	0.390939	0.732593	0.00490329	0.434	0.62496	0.439766	0	0	0.0110268	0.434	0.62496	0.00932262	0.406	0.587112	0.0804236	0	0	0.103878	0.406	0.587112	0.0883989	0.112877	0.036049	266
seq.18302.204	Q9H900	ZWILCH	ZWILCH	-0.0249	-0.192614	0.00497165	599	7.23077e-07	1.69307e-05	-0.00851854	-0.0655319	0.00517855	599	0.100501	0.358599	-0.0268509	-0.207705	0.00562141	598	2.24594e-06	8.78427e-05	0.0042811	0.0329339	0.00574941	598	0.456797	0.776185	-0.0052697	0.474	0.665741	0.460148	0	0	-0.0115849	0.474	0.665741	0.00197753	0.484	0.667452	-0.0268509	0	0	-0.0795037	0.484	0.667452	-0.0227674	-0.156888	0.00871241	262
seq.25118.45	Q96G01	BICD1	BICD1	-0.0564557	-0.156662	0.0103262	605	6.69215e-08	1.83732e-06	-0.0291011	-0.0803649	0.0107582	605	0.00702228	0.0543613	-0.054805	-0.152081	0.0115875	604	2.80223e-06	0.000108991	-0.00373323	-0.0103096	0.0118557	604	0.752954	0.920569	0.0021797	0.746	0.862682	0.439279	0	0	0.0049375	0.746	0.862682	-0.00162181	0.714	0.843482	-0.054805	0	0	0.0287419	0.714	0.843482	-0.0621851	-0.154968	0.0175482	267
seq.25481.66	Q9UBB4	ATXN10	ATXN10	-0.0425559	-0.165494	0.0103013	599	4.12399e-05	0.000727256	-0.0175732	-0.0680468	0.0106595	599	0.0997535	0.357398	-0.0436621	-0.169796	0.0115437	598	0.000170989	0.00424501	0.00251456	0.00973687	0.0118051	598	0.831395	0.948275	-0.00161725	0.806	0.886341	0.440992	0	0	-0.00368079	0.806	0.886341	0.00118651	0.872	0.933408	-0.0436621	0	0	-0.0279338	0.872	0.933408	-0.02563	-0.0900998	0.0174548	267
seq.25114.256	Q9ULP9	TBC1D24	TBC1D24	-0.048135	-0.156694	0.0110177	595	1.47356e-05	0.000284198	-0.0179028	-0.0579511	0.0114006	595	0.116868	0.38943	-0.0507418	-0.16518	0.0124015	594	4.87595e-05	0.00142831	0.00581077	0.0188093	0.0126576	594	0.646349	0.873323	-0.00286123	0.658	0.809482	0.450617	0	0	-0.00639016	0.658	0.809482	0.00255674	0.652	0.801677	-0.0507418	0	0	-0.0530608	0.652	0.801677	-0.0351787	-0.108897	0.0183056	259
seq.25499.37	O94830	DDHD2	DDHD2	0.066942	0.169733	0.0128956	592	2.87809e-07	7.11996e-06	0.0121715	0.0307004	0.0134849	592	0.367101	0.69364	0.0781905	0.198253	0.014526	591	1.0591e-07	5.14913e-06	-0.0248685	-0.0627263	0.0148656	591	0.0948787	0.379786	-0.012723	0.072	0.162	0.465169	0	0	-0.0281206	0.072	0.162	-0.0112887	0.086	0.188538	0.0781905	0	0	-0.168736	0.086	0.188538	0.102534	0.230382	0.0220953	261
seq.18233.10	P00505	GOT2	GOT2_1	0.0859092	0.111075	0.0232903	607	0.000245701	0.00372327	0.0355863	0.0458132	0.0240022	607	0.138693	0.430599	0.0888159	0.114833	0.0262981	606	0.000778987	0.0154495	-0.00640901	-0.00825086	0.0268517	606	0.811433	0.940025	-0.00158333	0.78	0.87975	0.454679	0	0	-0.00349448	0.78	0.87975	-0.00285892	0.884	0.935889	0.0888159	0.002	0.00316667	-0.0332599	0.884	0.935889	0.0741086	0.0895047	0.038544	268
seq.17404.5	Q96KC2	ARL5B	ARL5B	-0.0709298	-0.14751	0.0194124	585	0.000281562	0.00423007	-0.00736027	-0.0152452	0.0200966	585	0.714315	0.894468	-0.0852212	-0.177232	0.0217651	584	0.000100863	0.00268496	0.0322366	0.0667711	0.022282	584	0.148502	0.477566	-0.00796146	0.138	0.271241	0.451085	0	0	-0.0179667	0.138	0.271241	0.0147523	0.14	0.271275	-0.0852212	0	0	-0.209345	0.14	0.272045	-0.152166	-0.303893	0.0301286	255
seq.25049.8	P22307	SCP2	SCP2_2	-0.0367951	-0.127214	0.00905066	592	5.44141e-05	0.000940626	-0.013731	-0.047208	0.0093434	592	0.142204	0.436403	-0.0386591	-0.133658	0.0101669	591	0.000158149	0.00398273	0.00418527	0.0143893	0.0103711	591	0.686688	0.895875	-0.00232122	0.68	0.827616	0.446769	0	0	-0.0052227	0.68	0.827616	0.0016685	0.706	0.838375	-0.0386591	0	0	-0.045106	0.706	0.838375	-0.0403467	-0.124577	0.0159737	256
seq.18196.8	P43652	AFM	AFM_1	-0.129581	-0.147214	0.0331278	614	0.000101945	0.00167147	-0.0871162	-0.0984775	0.0340945	614	0.0108545	0.0759924	-0.114663	-0.130266	0.0373505	613	0.00223581	0.0343265	-0.0330326	-0.0373406	0.0381716	613	0.387173	0.729852	0.0051947	0.356	0.544752	0.445427	0	0	0.0115278	0.356	0.544752	-0.0144084	0.392	0.57911	-0.114663	0.004	0.00594783	0.111631	0.392	0.577862	-0.0590298	-0.0655603	0.0525927	270
seq.2665.26	Q02223	TNFRSF17	TNFRSF17	-0.11484	-0.140531	0.0292398	602	9.57617e-05	0.0015812	-0.0618685	-0.0753009	0.030114	602	0.0403608	0.199976	-0.110764	-0.135543	0.0331292	601	0.000879103	0.0170487	-0.00887252	-0.0107989	0.0338087	601	0.793078	0.935721	0.00193341	0.75	0.862682	0.456835	0	0	0.00421435	0.75	0.862682	-0.00382966	0.826	0.905423	-0.110764	0	0	0.0334196	0.826	0.905423	-0.0975546	-0.111295	0.0471742	263
seq.17818.22	Q9Y2Z0	SUGT1	SUGT1	0.052961	0.0784731	0.016922	610	0.00183337	0.0221301	0.0187913	0.0277028	0.0174058	610	0.280747	0.616136	0.0563292	0.0834638	0.0190421	609	0.003215	0.0451067	-0.00752224	-0.0110895	0.0194496	609	0.699073	0.899284	-0.00185865	0.68	0.827616	0.449205	0	0	-0.00415483	0.68	0.827616	-0.00304559	0.668	0.811567	0.0563292	0.004	0.00594783	-0.057158	0.668	0.811567	0.0648941	0.0894083	0.0300893	268
seq.17789.1	Q15274	QPRT	QPRT	0.0144389	0.151271	0.00376105	604	0.000136528	0.00217729	0.00955708	0.0995099	0.00387718	604	0.01398	0.0929477	0.0128799	0.134938	0.00424719	603	0.00252892	0.0375901	0.00343901	0.0358075	0.00434757	603	0.429244	0.760409	0.00471641	0.38	0.566275	0.44826	0	0	0.010412	0.38	0.566275	0.00155292	0.462	0.644914	0.0128799	0	0	0.107596	0.462	0.644914	0.00875919	0.0853924	0.00637898	262
seq.17771.35	O75575	CRCP	CRCP	-0.0297756	-0.195453	0.00548005	604	8.02546e-08	2.19478e-06	-0.0113146	-0.0738442	0.0057293	604	0.0487381	0.226999	-0.031107	-0.204193	0.00614117	603	5.42669e-07	2.33082e-05	0.00302846	0.0197651	0.00628931	603	0.630318	0.8671	-0.00395913	0.59	0.765769	0.442925	0	0	-0.00901923	0.59	0.765769	0.00140732	0.608	0.770133	-0.031107	0	0	-0.0473848	0.608	0.770133	-0.0272219	-0.151939	0.00990421	263
seq.17761.2	Q9UKK9	NUDT5	NUDT5	0.0442567	0.122061	0.0115691	602	0.000144176	0.00228365	0.0177334	0.0486906	0.0120092	602	0.140293	0.433472	0.0457134	0.126078	0.0129547	601	0.000449474	0.00980301	-0.0033367	-0.00916159	0.013311	601	0.802152	0.937797	-0.00144133	0.782	0.87975	0.437176	0	0	-0.00330781	0.782	0.87975	-0.00141824	0.832	0.909086	0.0457134	0.002	0.00316667	-0.0320179	0.832	0.909086	0.0423755	0.102189	0.0198379	268
seq.2822.56	P48960	ADGRE5	ADGRE5_2	0.0226193	0.11837	0.0064874	603	0.000524657	0.00743548	0.00964094	0.0502591	0.00666767	603	0.148718	0.446092	0.0233423	0.122154	0.00735983	602	0.00159324	0.0262454	-0.00156476	-0.00815726	0.0075022	602	0.834851	0.949689	-0.00127291	0.814	0.888	0.46274	0	0	-0.0027584	0.814	0.888	-0.000741204	0.84	0.916364	0.0233423	0.002	0.00316667	-0.0327951	0.84	0.916364	0.0225391	0.116439	0.0104385	268
seq.17671.58	Q9UNL4	ING4	ING4	0.0325042	0.206653	0.00617035	614	1.91308e-07	4.90604e-06	0.00415506	0.0262753	0.00644767	614	0.519539	0.803902	0.0387936	0.246639	0.00692636	613	3.22269e-08	1.70925e-06	-0.0140278	-0.0887072	0.00708184	613	0.0480595	0.260045	-0.0143604	0.044	0.111467	0.46229	0	0	-0.0320595	0.044	0.111467	-0.00663995	0.038	0.0941739	0.0387936	0	0	-0.206507	0.038	0.0945164	0.0573193	0.307591	0.0110467	269
seq.17447.52	Q6FHJ7	SFRP4	SFRP4_1	-0.0953145	-0.148187	0.0244159	609	0.000105274	0.00172201	-0.0421966	-0.0652646	0.0252345	609	0.0950029	0.347137	-0.0968342	-0.150549	0.0275203	608	0.000466142	0.0100106	0.00338006	0.00522787	0.028158	608	0.904492	0.971033	0.000247372	0.948	0.972162	0.448907	0	0	0.000550751	0.948	0.972162	0.00142029	0.884	0.935889	-0.0968342	0	0	-0.0148855	0.884	0.935889	-0.0731022	-0.107127	0.0399824	267
seq.14593.152	Q96ND0	FAM210A	FAM210A	-0.0807617	-0.207814	0.0150122	593	1.07506e-07	2.89481e-06	-0.0171386	-0.0438864	0.0157073	593	0.275663	0.610539	-0.0919208	-0.236528	0.0168063	592	6.66865e-08	3.3348e-06	0.0252873	0.0647528	0.0171877	592	0.141757	0.465934	-0.0116595	0.136	0.269635	0.451804	0	0	-0.0264902	0.136	0.269635	0.0120517	0.152	0.289604	-0.0919208	0	0	-0.150892	0.152	0.289604	-0.093572	-0.213708	0.0259035	261
seq.14334.3	P35243	RCVRN	RCVRN	-0.0268738	-0.204447	0.00520124	610	3.2304e-07	7.93544e-06	-0.00996124	-0.0753709	0.00542498	610	0.0668176	0.275982	-0.0284362	-0.216333	0.00586542	609	1.58413e-06	6.41067e-05	0.00346744	0.0262361	0.00600463	609	0.563841	0.842213	-0.00418117	0.638	0.800293	0.454442	0	0	-0.00928611	0.638	0.800293	0.00173654	0.51	0.686682	-0.0284362	0	0	-0.0650398	0.51	0.688016	-0.0336866	-0.230953	0.00891007	267
seq.14332.3	P11233	RALA	RALA	0.0459898	0.116545	0.0113693	609	5.90292e-05	0.00101539	0.0286094	0.0721403	0.0117048	609	0.0147984	0.0966379	0.0419647	0.106344	0.0127999	608	0.0011031	0.0199555	0.00895972	0.0225925	0.0130678	608	0.493205	0.798918	0.00367501	0.532	0.716188	0.444135	0	0	0.00820662	0.532	0.716188	0.00376483	0.486	0.667518	0.0419647	0	0	0.0823282	0.486	0.667518	0.0382866	0.0877125	0.0197212	268
seq.20451.126	Q9H7X7	IFT22	IFT22	-0.0364031	-0.127314	0.010773	604	0.00077404	0.0104413	-0.0157832	-0.0549838	0.011072	604	0.15453	0.456675	-0.0372446	-0.130257	0.0121725	603	0.00231378	0.0351384	0.00184893	0.00644112	0.0124147	603	0.881658	0.966328	-0.000743149	0.888	0.931583	0.455262	0	0	-0.00163502	0.888	0.931583	0.000813651	0.898	0.942074	-0.0372446	0.002	0.00316667	-0.0223341	0.896	0.939975	-0.0307834	-0.0968055	0.0180428	268
seq.13067.5	Q13976	PRKG1	PRKG1	0.0726541	0.178688	0.0129155	598	2.84549e-08	8.23194e-07	0.0305179	0.0746095	0.0134984	598	0.0241273	0.138115	0.0743068	0.182753	0.0144808	597	3.89513e-07	1.71508e-05	-0.00374964	-0.00916707	0.0148121	597	0.800241	0.937626	-0.00242519	0.758	0.862682	0.442515	0	0	-0.00551066	0.758	0.862682	-0.00160432	0.774	0.866475	0.0743068	0	0	-0.022067	0.774	0.867895	0.0513071	0.118362	0.0228458	261
seq.13066.42	Q6P2E9	EDC4	EDC4	-0.0617567	-0.132567	0.0132088	600	3.62606e-06	7.8352e-05	-0.0362748	-0.0774655	0.0136826	600	0.0082333	0.0611255	-0.0577428	-0.123951	0.0149195	599	0.000120641	0.00315153	-0.00885312	-0.018906	0.0152692	599	0.562267	0.841442	0.00402777	0.572	0.753582	0.449199	0	0	0.00888687	0.572	0.753582	-0.00398025	0.588	0.753169	-0.0577428	0	0	0.0644855	0.588	0.753169	-0.05631	-0.116803	0.0213283	264
seq.13062.4	O60234	GMFG	GMFG	0.0810121	0.14078	0.0222102	606	0.000287582	0.00431127	0.0404099	0.0698741	0.0229321	606	0.078547	0.306546	0.0795042	0.13816	0.024957	605	0.0015186	0.0253136	0.0033959	0.00587196	0.025555	605	0.894328	0.967994	0.00045223	0.876	0.926096	0.442679	0	0	0.00102053	0.876	0.926096	0.00148953	0.89	0.936554	0.0795042	0	0	0.0183906	0.89	0.936554	0.0785844	0.118913	0.0391607	268
seq.13032.1	Q14457	BECN1	BECN1_2	-0.0174128	-0.136412	0.00515038	605	0.000769084	0.0103945	-0.00820576	-0.0639267	0.00530479	605	0.12242	0.400981	-0.0174871	-0.136994	0.00583297	604	0.00282949	0.040828	0.000162252	0.00126402	0.00596364	604	0.978304	0.99136	-0.000176013	0.962	0.976273	0.457158	0	0	-0.000385164	0.962	0.976273	7.10186e-05	0.936	0.961297	-0.0174871	0.004	0.00594783	-0.00407776	0.936	0.960467	-0.00699032	-0.0497849	0.00881689	265
seq.7695.106	Q13501	SQSTM1	SQSTM1_2	-0.0372234	-0.226847	0.00631493	599	6.27721e-09	2.01591e-07	-0.0155395	-0.0942328	0.00659825	599	0.0188392	0.114391	-0.0385218	-0.23476	0.00714829	598	1.02082e-07	5.03293e-06	0.00283493	0.0171912	0.00729491	598	0.697697	0.899211	-0.00344295	0.652	0.804996	0.460476	0	0	-0.00753325	0.652	0.804996	0.00126727	0.742	0.852988	-0.0385218	0	0	-0.0340166	0.742	0.852988	-0.0317462	-0.175523	0.0106096	261
seq.7717.95	P13569	CFTR	CFTR	0.0265051	0.09058	0.00775104	606	0.000669364	0.00920671	0.0107005	0.0363786	0.0079712	606	0.179969	0.491798	0.0275062	0.0940012	0.00873823	605	0.00172598	0.0280362	-0.00221818	-0.00754112	0.00891419	605	0.803571	0.937975	-0.0015959	0.754	0.862682	0.452462	0	0	-0.00353963	0.754	0.862682	-0.00100925	0.786	0.875609	0.0275062	0.002	0.00316667	-0.0380894	0.784	0.874185	0.0324492	0.105251	0.0125923	267
seq.7721.81	Q06787	FMR1	FMR1_3	-0.0219252	-0.148506	0.005466	583	6.82726e-05	0.00116014	-0.00794564	-0.0534907	0.00562561	583	0.158364	0.461	-0.0234233	-0.158653	0.00619541	582	0.000172491	0.00424824	0.00324372	0.021837	0.00630086	582	0.606884	0.860632	-0.00314976	0.634	0.79863	0.464181	0	0	-0.006832	0.634	0.79863	0.00139017	0.614	0.774863	-0.0234233	0	0	-0.0630944	0.614	0.774863	-0.0229414	-0.140467	0.00939449	251
seq.7745.3	Q9NZ45	CISD1	CISD1	0.0563281	0.0924158	0.0171851	612	0.00110568	0.0143085	0.00685365	0.0111882	0.017722	612	0.69909	0.888397	0.0674522	0.110667	0.019332	611	0.000519409	0.0108874	-0.0247891	-0.0404668	0.0197657	611	0.210268	0.563971	-0.00612581	0.174	0.323413	0.45485	0	0	-0.0136516	0.174	0.323413	-0.0114504	0.21	0.374063	0.0674522	0	0	-0.204465	0.214	0.381188	0.0877384	0.138327	0.0289996	269
seq.12842.43	O60499	STX10	STX10	-0.0247289	-0.18434	0.00531459	602	4.02535e-06	8.6182e-05	-0.00668749	-0.0496309	0.0055192	602	0.226112	0.551825	-0.02768	-0.206339	0.00600438	601	4.92193e-06	0.00018136	0.00647607	0.0480619	0.00613383	601	0.291485	0.651434	-0.00697355	0.3	0.48169	0.46206	0	0	-0.0153235	0.3	0.48169	0.00281661	0.294	0.474283	-0.02768	0	0	-0.113283	0.294	0.474283	-0.0307211	-0.208063	0.00888405	264
seq.12817.1	P55040	GEM	GEM	-0.0277657	-0.1874	0.00582723	601	2.37292e-06	5.20778e-05	-0.0114557	-0.0769217	0.00604679	601	0.0586383	0.255702	-0.0287218	-0.193853	0.00657693	600	1.48338e-05	0.000492187	0.00211267	0.014186	0.00671935	600	0.753314	0.920569	-0.00199655	0.744	0.862536	0.453744	0	0	-0.00441962	0.744	0.862536	0.00101799	0.744	0.853852	-0.0287218	0	0	-0.0367453	0.744	0.853852	-0.0226958	-0.141516	0.00981339	263
seq.22816.4	Q9BYV2	TRIM54	TRIM54	-0.0237176	-0.13691	0.0066551	612	0.000393964	0.00571044	-0.0132743	-0.0762292	0.00685164	612	0.0531578	0.239638	-0.0225294	-0.130051	0.00751104	611	0.00281423	0.0407074	-0.0026266	-0.0150835	0.00767728	611	0.732374	0.909792	0.00166597	0.714	0.851729	0.450098	0	0	0.00368771	0.714	0.851729	-0.00112812	0.736	0.851817	-0.0225294	0.002	0.00316667	0.0476852	0.736	0.851817	-0.0148527	-0.0744165	0.0116445	269
seq.19293.6	O75436	VPS26A	VPS26A	0.0580844	0.0854202	0.0142191	613	4.9941e-05	0.000867585	0.0365595	0.0534823	0.0146694	613	0.0129573	0.0876462	0.0527886	0.0776322	0.0160002	612	0.00102572	0.0190985	0.0118331	0.0173105	0.016369	612	0.470018	0.784783	0.00300892	0.636	0.799676	0.443566	0	0	0.00673777	0.636	0.799676	0.00501664	0.462	0.644914	0.0527886	0.002	0.00316667	0.0867852	0.462	0.644914	0.0580307	0.0806357	0.0248705	269
seq.12720.71	Q9NRR5	UBQLN4	UBQLN4	0.0680042	0.106944	0.0163261	607	3.55946e-05	0.000636199	0.040785	0.0638185	0.0168665	607	0.015895	0.101257	0.0628824	0.0988895	0.0183374	606	0.000646464	0.0132336	0.0115356	0.0180504	0.0187691	606	0.539045	0.828144	0.00308503	0.602	0.774	0.439886	0	0	0.00696441	0.602	0.774	0.00510809	0.526	0.69861	0.0628824	0	0	0.0751294	0.526	0.69861	0.0730719	0.107929	0.0282237	267
seq.22806.1	Q9H0W7	THAP2	THAP2	0.0128012	0.144329	0.00358437	603	0.000383393	0.00556875	0.000747972	0.00839489	0.00370608	603	0.840123	0.946423	0.0158225	0.178393	0.00403295	602	9.74064e-05	0.00260283	-0.00671056	-0.0753163	0.00412661	602	0.104438	0.397589	-0.00826687	0.102	0.220785	0.456958	0	0	-0.0184244	0.102	0.220785	-0.00293587	0.102	0.216671	0.0158225	0	0	-0.227823	0.102	0.218025	0.0113264	0.117231	0.00605839	266
seq.20542.47	P30988	CALCR	CALCR	-0.0170635	-0.121811	0.00554305	601	0.00217631	0.0257806	0.000440753	0.00313146	0.00570879	601	0.938485	0.980233	-0.0220139	-0.15715	0.00624942	600	0.000459915	0.00993786	0.0108903	0.0773731	0.00638617	600	0.0886576	0.367438	-0.00730005	0.086	0.189755	0.461785	0	0	-0.0160622	0.086	0.189755	0.00465442	0.094	0.202826	-0.0220139	0	0	-0.268121	0.096	0.207142	-0.0202274	-0.128943	0.0095971	264
seq.12671.35	O43704	SULT1B1	SULT1B1	0.0413164	0.206227	0.00771519	603	1.21691e-07	3.25175e-06	0.00432148	0.0214685	0.00804585	603	0.591392	0.839625	0.0501395	0.250267	0.00868168	602	1.23165e-08	6.84347e-07	-0.0193837	-0.0962958	0.00884797	602	0.0288524	0.192368	-0.0164847	0.028	0.0772258	0.4703	0	0	-0.0363246	0.028	0.0772258	-0.00863978	0.026	0.0700157	0.0501395	0	0	-0.208189	0.026	0.0714217	0.0592771	0.268175	0.0126665	265
seq.22514.12	Q969F2	NKD2	NKD2	0.0525511	0.175206	0.0119677	609	1.32993e-05	0.000258635	0.0318879	0.105787	0.0123545	609	0.0100821	0.0718053	0.0485171	0.161757	0.0135162	608	0.000357956	0.00805803	0.0088855	0.0294774	0.0138122	608	0.520266	0.814308	0.00376206	0.534	0.716188	0.449415	0	0	0.00830152	0.534	0.716188	0.00397966	0.56	0.728213	0.0485171	0	0	0.0758079	0.56	0.728213	0.0657885	0.195948	0.0206361	268
seq.12657.2	Q13630	TSTA3	TSTA3	0.0502728	0.280397	0.00710046	586	4.13477e-12	1.91705e-10	0.0178546	0.0989933	0.00755314	586	0.018411	0.112376	0.0535344	0.298589	0.00798935	585	4.88387e-11	3.35215e-09	-0.00730361	-0.0404944	0.00819577	585	0.373218	0.718546	-0.00999693	0.35	0.537978	0.455767	0	0	-0.0224262	0.35	0.537978	-0.00346026	0.338	0.518368	0.0535344	0	0	-0.0691027	0.338	0.518368	0.0755356	0.364988	0.0123721	257
seq.12649.80	P40926	MDH2	MDH2_1	0.0804558	0.108153	0.0222654	612	0.000326929	0.00484002	0.0450928	0.0603341	0.0229141	612	0.0495299	0.229338	0.0763257	0.102601	0.0251076	611	0.00246747	0.0370329	0.00915309	0.0122468	0.0256486	611	0.721316	0.906381	0.00173337	0.73	0.855	0.448616	0	0	0.00384894	0.73	0.855	0.0039609	0.702	0.83653	0.0763257	0.008	0.0110545	0.0493345	0.702	0.83653	0.0458112	0.0605276	0.0369763	270
seq.22479.64	Q9UHH9	IP6K2	IP6K2	-0.0299513	-0.134825	0.00850578	606	0.000461722	0.00665127	-0.0161077	-0.0721213	0.00876195	606	0.0664977	0.275148	-0.0287718	-0.129516	0.00957546	605	0.00276802	0.0402889	-0.00263372	-0.0117923	0.00979165	605	0.78804	0.934432	0.000945982	0.862	0.916964	0.445887	0	0	0.00211708	0.862	0.916964	-0.00118539	0.788	0.87641	-0.0287718	0.002	0.00316667	0.0395694	0.786	0.874185	-0.0205698	-0.0814171	0.0147932	264
seq.12522.6	P54727	RAD23B	RAD23B	0.0972391	0.126545	0.0199662	609	1.42298e-06	3.22403e-05	0.05228	0.0676736	0.0207056	609	0.0118251	0.0816446	0.0932872	0.121403	0.0224351	608	3.67071e-05	0.00110295	0.00888591	0.0115023	0.0229448	608	0.698689	0.899284	0.00248794	0.706	0.851683	0.441358	0	0	0.00560541	0.706	0.851683	0.00370487	0.708	0.839293	0.0932872	0	0	0.0381977	0.708	0.839293	0.114035	0.137468	0.0341996	267
seq.8273.84	Q8NI17	IL31RA	IL31RA	-0.0239289	-0.272519	0.00341125	603	6.20915e-12	2.82274e-10	-0.00880235	-0.0997366	0.00360865	603	0.0150057	0.0971251	-0.0252565	-0.287638	0.0038347	602	9.83927e-11	6.62353e-09	0.00297478	0.0337063	0.00391978	602	0.448199	0.771659	-0.00767193	0.462	0.656981	0.452504	0	0	-0.0172468	0.462	0.656981	0.00122318	0.476	0.659077	-0.0252565	0	0	-0.0508953	0.476	0.659077	-0.0235532	-0.234875	0.00606755	264
seq.7146.16	P13667	PDIA4	PDIA4_2	0.0104013	0.119858	0.00336574	600	0.00209175	0.0249053	0.00244253	0.0279968	0.00347135	600	0.481939	0.780685	0.011903	0.137162	0.00381245	599	0.00188192	0.029944	-0.00327574	-0.0375472	0.00390277	599	0.401615	0.743402	-0.00333077	0.436	0.626521	0.461484	0	0	-0.00726999	0.436	0.626521	-0.00152146	0.378	0.564524	0.011903	0.002	0.00316667	-0.146554	0.38	0.567511	0.0174206	0.171919	0.00601209	264
seq.22992.6	Q9UPY8	MAPRE3	MAPRE3_2	0.0160101	0.144334	0.00411941	607	0.000112903	0.0018425	0.00887574	0.079659	0.00424641	607	0.0370175	0.188778	0.0152553	0.13753	0.00464913	606	0.00109251	0.0199185	0.00166813	0.0149714	0.00475092	606	0.725622	0.907802	0.00214379	0.724	0.853821	0.449512	0	0	0.00474652	0.724	0.853821	0.000673251	0.71	0.840208	0.0152553	0.002	0.00316667	0.0422668	0.71	0.840208	0.0066186	0.054141	0.00715929	268
seq.20183.48	P50221	MEOX1	MEOX1	0.023512	0.175427	0.00528784	592	1.04276e-05	0.000207396	0.00386326	0.0286258	0.00550128	592	0.4828	0.780685	0.027845	0.207756	0.00597652	591	3.92766e-06	0.000147836	-0.00947915	-0.070238	0.00611901	591	0.121886	0.43169	-0.010374	0.106	0.227285	0.467302	0	0	-0.0227038	0.106	0.227285	-0.00444583	0.138	0.268923	0.027845	0	0	-0.189999	0.138	0.268923	0.0322921	0.213102	0.00909343	257
seq.13423.94	Q9BRX8	PRXL2A	PRXL2A	0.0188716	0.129303	0.00553765	592	0.000699173	0.00956037	0.0056774	0.0385989	0.00570711	592	0.320243	0.652129	0.0207284	0.142025	0.00624712	591	0.000962113	0.0181557	-0.00410525	-0.0279103	0.00638138	591	0.520268	0.814308	-0.00343319	0.488	0.671614	0.455351	0	0	-0.00759694	0.488	0.671614	-0.00176037	0.524	0.697307	0.0207284	0.002	0.00316667	-0.0928075	0.522	0.694646	0.0323334	0.193206	0.00992966	255
seq.5487.7	Q9NQ25	SLAMF7	SLAMF7_1	-0.134967	-0.130893	0.0397404	589	0.000729275	0.00989468	-0.0100791	-0.00971517	0.0410233	589	0.806007	0.936705	-0.167401	-0.162348	0.044988	588	0.000217469	0.00523195	0.0704623	0.0679184	0.0459946	588	0.126068	0.439323	-0.00740158	0.124	0.256242	0.466955	0	0	-0.016106	0.124	0.256242	0.0307235	0.116	0.235442	-0.167401	0	0	-0.224788	0.116	0.236143	-0.171311	-0.144257	0.0704933	256
seq.19370.30	Q9Y661	HS3ST4	HS3ST4_1	-0.0168898	-0.154194	0.00429312	607	9.31325e-05	0.00154142	-0.00687172	-0.0623823	0.00444077	607	0.122284	0.400802	-0.0174545	-0.159349	0.00482663	606	0.000323728	0.0074066	0.00126832	0.011514	0.00493988	606	0.797458	0.936865	-0.00165764	0.782	0.87975	0.445991	0	0	-0.00373062	0.782	0.87975	0.000536757	0.842	0.917083	-0.0174545	0	0	-0.0317274	0.842	0.917083	-0.0101646	-0.0825237	0.00738434	264
seq.14125.5	O95445	APOM	APOM_2	-0.0634646	-0.115274	0.0207006	603	0.00226775	0.0266749	-0.00910059	-0.01644	0.0213352	603	0.669857	0.877558	-0.0758957	-0.137853	0.0234122	602	0.00125375	0.0222779	0.0271958	0.0491285	0.0239476	602	0.256561	0.617669	-0.00449618	0.306	0.487888	0.461131	0	0	-0.00984635	0.306	0.487888	0.0115851	0.318	0.497739	-0.0758957	0.002	0.00316667	-0.180142	0.318	0.497739	-0.0675604	-0.110201	0.0352954	264
seq.14078.69	P47992	XCL1	XCL1_1	-0.0440903	-0.112189	0.01341	612	0.00106735	0.0138894	-0.017602	-0.0445733	0.0138098	612	0.202934	0.524493	-0.0458713	-0.116721	0.0151128	611	0.00250551	0.037481	0.00395915	0.0100257	0.0154482	611	0.797817	0.936865	-0.00127943	0.734	0.856751	0.450318	0	0	-0.00284926	0.734	0.856751	0.00179028	0.766	0.866475	-0.0458713	0.004	0.00594783	-0.0406133	0.766	0.867457	-0.0510448	-0.109876	0.0239899	270
seq.14070.56	Q15811	ITSN1	ITSN1	0.0322204	0.12633	0.00857621	601	0.00018875	0.00293653	0.012247	0.047787	0.00886647	601	0.16771	0.474856	0.0337359	0.132272	0.00963071	600	0.000494382	0.0104626	-0.00341896	-0.0133406	0.00985738	600	0.728831	0.909528	-0.00192187	0.75	0.862682	0.444493	0	0	-0.00434251	0.75	0.862682	-0.00136533	0.726	0.847742	0.0337359	0	0	-0.0421781	0.726	0.847742	0.0529652	0.184145	0.0147902	266
seq.5691.2	Q9H0B8	CRISPLD2	CRISPLD2	0.0200657	0.109107	0.0065655	604	0.00234037	0.0273996	0.00309794	0.0167519	0.00675658	604	0.646754	0.867329	0.0235411	0.128005	0.00736824	603	0.0014716	0.024766	-0.00781889	-0.0422801	0.00752604	603	0.299262	0.65943	-0.0042253	0.358	0.546589	0.447694	0	0	-0.00952785	0.358	0.546589	-0.00336379	0.254	0.42687	0.0235411	0.002	0.00316667	-0.166712	0.254	0.42687	0.0248454	0.122726	0.0114809	264
seq.14069.61	P22748	CA4	CA4_1	-0.0132648	-0.137786	0.00388097	603	0.000673571	0.00924642	-0.00246514	-0.0254857	0.00399046	603	0.536967	0.807115	-0.0155839	-0.161876	0.00439897	602	0.000426859	0.00936815	0.00501443	0.0518412	0.00448131	602	0.263601	0.622628	-0.00526242	0.32	0.504332	0.466028	0	0	-0.011421	0.32	0.504332	0.00221856	0.222	0.391361	-0.0155839	0	0	-0.165994	0.224	0.392862	-0.0144645	-0.133178	0.00670648	265
seq.14064.21	O75594	PGLYRP1	PGLYRP1_1	0.0135161	0.132311	0.00404685	612	0.000889028	0.011792	0.00593745	0.0578002	0.00417058	612	0.155057	0.457652	0.0138152	0.135238	0.00457892	611	0.00265797	0.0392584	-0.000655827	-0.00638438	0.00468422	611	0.8887	0.966836	-0.000906537	0.788	0.882147	0.456152	0	0	-0.00199132	0.788	0.882147	-0.000321005	0.912	0.950927	0.0138152	0.004	0.00594783	-0.0237884	0.912	0.950927	0.0118463	0.108478	0.00669118	268
seq.14029.42	P61201	COPS2	COPS2	-0.042188	-0.171017	0.00800617	586	1.92585e-07	4.92077e-06	-0.0169023	-0.0680355	0.00833419	586	0.0430047	0.209268	-0.043433	-0.176064	0.00894997	585	1.56293e-06	6.36168e-05	0.00285188	0.0114794	0.00913536	585	0.755015	0.920569	-0.00238262	0.726	0.85412	0.437863	0	0	-0.00547125	0.726	0.85412	0.00127394	0.74	0.852988	-0.043433	0	0	-0.0302174	0.74	0.852988	-0.0493641	-0.182048	0.0135483	251
seq.14021.81	Q9NPJ6	MED4	MED4	-0.0238599	-0.154858	0.00618436	605	0.000126534	0.00204471	-0.0158368	-0.102304	0.00636413	605	0.013098	0.0883752	-0.0212249	-0.137756	0.00697005	604	0.00242683	0.0365381	-0.00584335	-0.0377475	0.00712219	604	0.412287	0.749915	0.00477944	0.34	0.523784	0.445581	0	0	0.0106125	0.34	0.523784	-0.00290252	0.326	0.504489	-0.0212249	0.002	0.00316667	0.120299	0.326	0.504489	-0.0245549	-0.146403	0.0104949	266
seq.13963.7	Q9H0E2	TOLLIP	TOLLIP	0.0584492	0.116983	0.0139397	605	3.16438e-05	0.000578429	0.0376618	0.0749765	0.0143682	605	0.00898257	0.0655073	0.0525596	0.105195	0.0156573	604	0.000837808	0.01643	0.0132293	0.0263366	0.0159992	604	0.408636	0.747608	0.0047477	0.402	0.59006	0.439318	0	0	0.0106914	0.402	0.59006	0.00563872	0.434	0.619741	0.0525596	0	0	0.0968881	0.434	0.619741	0.0811344	0.152377	0.0241771	266
seq.19613.16	Q8IZV5	RDH10	RDH10	-0.0377662	-0.122908	0.0124754	598	0.00257408	0.0295428	-0.00562031	-0.0181919	0.012847	598	0.661922	0.873273	-0.0445647	-0.145033	0.0140252	597	0.00156234	0.0259193	0.0152022	0.0492066	0.0143359	597	0.289378	0.649614	-0.00464625	0.298	0.479605	0.450552	0	0	-0.0104198	0.298	0.479605	0.00698342	0.32	0.498588	-0.0445647	0.002	0.00316667	-0.185822	0.322	0.501704	-0.0186475	-0.0596624	0.0197663	262
seq.6035.2	P15907	ST6GAL1	ST6GAL1	0.0206612	0.106115	0.00535615	610	0.000126754	0.00204471	0.00579277	0.0295853	0.00553184	610	0.295437	0.630212	0.0228435	0.117323	0.00602438	609	0.000164429	0.00409667	-0.00487491	-0.0248976	0.00615299	609	0.428504	0.760061	-0.00383257	0.506	0.68808	0.450569	0	0	-0.00857905	0.506	0.68808	-0.00194204	0.404	0.587112	0.0228435	0.002	0.00316667	-0.0929139	0.402	0.585038	0.0139669	0.0655543	0.00911996	267
seq.13723.6	P22301	IL10	IL10_1	-0.0354502	-0.168581	0.00842045	601	2.94433e-05	0.000543885	-0.00118597	-0.00561506	0.00873809	601	0.892085	0.965975	-0.0445974	-0.21208	0.00949153	600	3.25018e-06	0.000124342	0.0200729	0.0950372	0.00970762	600	0.0390915	0.227687	-0.0121564	0.044	0.111467	0.465688	0	0	-0.0268038	0.044	0.111467	0.00851279	0.036	0.0901978	-0.0445974	0	0	-0.235912	0.036	0.0901978	-0.0337058	-0.150969	0.0137649	265
seq.13712.104	P12544	GZMA	GZMA_1	-0.0376868	-0.127624	0.011138	604	0.000761697	0.0103146	-0.0180367	-0.0607985	0.0114957	604	0.117172	0.390258	-0.0375065	-0.127013	0.0125463	603	0.00290871	0.0416495	-0.000402625	-0.00135718	0.0128542	603	0.975023	0.990156	-0.000148672	0.956	0.975107	0.447221	0	0	-0.000332546	0.956	0.975107	-0.000175198	0.988	0.992352	-0.0375065	0.006	0.00847934	0.00464943	0.988	0.992352	-0.035848	-0.106988	0.0192983	266
seq.18332.17	O14810	CPLX1	CPLX1	0.0736928	0.0815175	0.025744	606	0.00434797	0.0457746	-0.00574276	-0.00632265	0.0265343	606	0.828727	0.94411	0.0960319	0.106229	0.0288477	605	0.00092476	0.0176892	-0.0503795	-0.0554667	0.0295354	605	0.0885716	0.367352	-0.00689354	0.11	0.233665	0.450746	0	0	-0.0155312	0.11	0.233665	-0.0232521	0.102	0.216671	0.0960319	0.004	0.00594783	-0.319485	0.11	0.226627	0.110372	0.111535	0.0444109	268
seq.13621.31	O94973	AP2A2	AP2A2	0.0869771	0.11252	0.0195391	604	1.01603e-05	0.000203234	0.0492529	0.0634577	0.0201645	604	0.0148693	0.0966575	0.0821247	0.106243	0.0220061	603	0.000208012	0.00503908	0.0107894	0.0139011	0.022457	603	0.631084	0.867438	0.00297912	0.668	0.818839	0.446258	0	0	0.00663152	0.668	0.818839	0.00464173	0.702	0.83653	0.0821247	0	0	0.0534969	0.702	0.83653	0.0886644	0.10635	0.0327912	268
seq.6502.50	Q9NZV1	CRIM1	CRIM1_2	0.0518222	0.115844	0.0127199	608	5.2315e-05	0.000906578	0.0355163	0.0790068	0.0131311	608	0.00702714	0.0543613	0.045538	0.101797	0.0143551	607	0.00158894	0.0262363	0.0138963	0.0309125	0.0147086	607	0.345151	0.69818	0.00502201	0.412	0.602154	0.445632	0	0	0.0111438	0.412	0.602154	0.00634739	0.358	0.540556	0.045538	0	0	0.122335	0.358	0.540556	0.0560143	0.114918	0.0226103	268
seq.23291.18	Q7Z2X4	PID1	PID1	-0.0276783	-0.162192	0.00690327	602	6.85089e-05	0.00116133	-0.008887	-0.0517454	0.00715374	602	0.214614	0.538343	-0.0300341	-0.175997	0.00777658	601	0.000124604	0.00324295	0.00524888	0.0305621	0.00796343	601	0.510069	0.810669	-0.00398014	0.524	0.708332	0.452136	0	0	-0.00888114	0.524	0.708332	0.00232611	0.51	0.686682	-0.0300341	0	0	-0.0839508	0.51	0.688016	-0.0189045	-0.0951317	0.0124695	261
seq.13474.40	Q9Y2Q3	GSTK1	GSTK1	-0.0343653	-0.0932184	0.0112995	612	0.00245624	0.0283764	0.00633009	0.0170882	0.0116184	612	0.586066	0.835992	-0.0472543	-0.128181	0.0126915	611	0.000214807	0.00518573	0.0285552	0.0770852	0.0129553	611	0.0278869	0.188452	-0.00952619	0.042	0.108408	0.4593	0	0	-0.0211799	0.042	0.108408	0.014347	0.044	0.106723	-0.0472543	0	0	-0.435984	0.046	0.111574	-0.02965	-0.0688213	0.0199897	270
seq.23258.56	Q96BR5	COA7	COA7	-0.0273851	-0.186919	0.00488161	601	3.09225e-08	8.909e-07	-0.0103094	-0.069965	0.00508386	601	0.0430134	0.209268	-0.0290191	-0.198072	0.00552948	600	2.13551e-07	9.90114e-06	0.00355001	0.0240922	0.00563264	600	0.528766	0.820455	-0.00509695	0.58	0.758547	0.46435	0	0	-0.0110983	0.58	0.758547	0.00169885	0.534	0.705127	-0.0290191	0	0	-0.062183	0.534	0.705127	-0.0290253	-0.180646	0.00833491	260
seq.19823.75	Q96EB6	SIRT1	SIRT1	-0.0505317	-0.127534	0.0158295	603	0.00148514	0.0186669	-0.0129491	-0.0325214	0.0162802	603	0.426701	0.741826	-0.0570942	-0.144096	0.017917	602	0.00151408	0.0252984	0.0143117	0.0359436	0.018283	602	0.434059	0.764027	-0.00352046	0.482	0.668738	0.461599	0	0	-0.00768528	0.482	0.668738	0.00640261	0.432	0.618176	-0.0570942	0	0	-0.126305	0.432	0.618176	-0.0191712	-0.0437594	0.0265552	265
seq.10000.28	P43320	CRYBB2	CRYBB2	0.00192676	0.0178167	0.00432041	585	0.655786	0.892354	0.000933789	0.00857918	0.00441836	585	0.832693	0.944537	0.0019197	0.0177514	0.00489257	584	0.694928	0.883547	1.54256e-05	0.000141723	0.00500283	584	0.997541	0.998539																			0.00477249	0.0411155	0.00734361	253
seq.10003.15	P51814	ZNF41	ZNF41	0.0137887	0.10721	0.0051767	606	0.0079363	0.0726301	0.0175345	0.135636	0.00528495	606	0.000961557	0.0107365	0.0075582	0.0587663	0.00579321	605	0.192503	0.522571	0.0140084	0.108361	0.00593319	605	0.0185403	0.144223																			0.0052935	0.0377343	0.0086922	266
seq.10006.25	P19419	ELK1	ELK1	0.00396534	0.0258297	0.00561439	610	0.480283	0.808283	-0.00169201	-0.0109601	0.0057402	610	0.768273	0.918961	0.00597043	0.0388906	0.00631559	609	0.344856	0.663839	-0.00448208	-0.0290328	0.00645493	609	0.487718	0.795367																			0.00503522	0.0322808	0.00859757	267
seq.10008.43	P43080	GUCA1A	GUCA1A	-0.00399218	-0.0435695	0.00372554	609	0.284337	0.65166	-0.000847619	-0.00920285	0.00381366	609	0.824187	0.942958	-0.00456938	-0.0498689	0.00419283	608	0.276229	0.606193	0.00129035	0.0140097	0.00428813	608	0.763585	0.923451																			-0.00218291	-0.0208869	0.00651081	267
seq.10010.10	Q14457	BECN1	BECN1_1	0.00714032	0.0809587	0.00355586	608	0.0450805	0.245419	-0.00241349	-0.0272357	0.00364905	608	0.508604	0.797147	0.0104181	0.118123	0.00399521	607	0.00934108	0.0993874	-0.00730643	-0.0824513	0.00408786	607	0.0743795	0.333588																			0.00702888	0.0722044	0.00597087	268
seq.10011.65	Q01968	OCRL	OCRL	0.00802457	0.0541659	0.00593007	608	0.176495	0.525366	-0.00631389	-0.042346	0.00607892	608	0.299378	0.633658	0.0137831	0.0930362	0.00666627	607	0.0391016	0.240257	-0.0128145	-0.0859444	0.00682937	607	0.0610824	0.300307																			0.00889556	0.0526976	0.010453	264
seq.10012.5	O95238	SPDEF	SPDEF	0.000511741	0.00508939	0.00410775	598	0.900898	0.981205	-0.00258783	-0.0256144	0.00421124	598	0.539115	0.807447	0.00215446	0.0214267	0.00464364	597	0.642846	0.854483	-0.00361689	-0.0358001	0.00476207	597	0.447841	0.771659																			0.0169176	0.14593	0.0071511	265
seq.10014.31	O43623	SNAI2	SNAI2	0.00231778	0.0283898	0.00334465	600	0.488588	0.813268	0.00724532	0.0882545	0.0034147	600	0.0342636	0.178717	-0.00113615	-0.0139163	0.00374641	599	0.761795	0.911836	0.00777493	0.0947056	0.00383766	599	0.0432123	0.241042																			-0.00187987	-0.021652	0.00550026	263
seq.10015.119	Q13303	KCNAB2	KCNAB2	-0.00192261	-0.0259339	0.00301329	601	0.523689	0.830383	-0.00129165	-0.0173126	0.00308848	601	0.67594	0.880052	-0.00170469	-0.0229945	0.00340391	600	0.616692	0.839483	-0.000481534	-0.00645425	0.00348817	600	0.890249	0.966836																			0.00274977	0.0324128	0.00535239	260
seq.10022.207	Q9Y253	POLH	POLH	-0.00075585	-0.00601524	0.00512844	606	0.882878	0.974629	0.000989193	0.00783242	0.00525421	606	0.850731	0.95128	-0.00151563	-0.0120618	0.00577297	605	0.792995	0.924634	0.00170016	0.0134618	0.00591462	605	0.773866	0.929143																			-0.000796286	-0.0053951	0.0093164	267
seq.10023.32	P11473	VDR	VDR	-0.00318369	-0.0162643	0.00802606	602	0.691752	0.905512	0.0113911	0.0578914	0.00821992	602	0.166324	0.472962	-0.010278	-0.0525067	0.00897581	601	0.252632	0.588286	0.0161427	0.08204	0.00920606	601	0.0800276	0.346165																			-0.0032301	-0.0152957	0.0132907	264
seq.10024.44	Q86XE5	HOGA1	HOGA1	-0.00880519	-0.0716001	0.00497191	603	0.0770677	0.340626	-0.00525807	-0.0425052	0.00510594	603	0.30352	0.637881	-0.00816854	-0.0664231	0.00559582	602	0.144878	0.456276	-0.00142657	-0.0115321	0.00573682	602	0.803702	0.937975																			-0.011221	-0.0792517	0.00870179	264
seq.10030.8	Q9UIF7	MUTYH	MUTYH	0.00155837	0.0115523	0.00541913	600	0.773777	0.933906	0.00380082	0.0279713	0.0055491	600	0.493643	0.788501	-0.000181835	-0.00134796	0.00610158	599	0.976235	0.99326	0.00388625	0.0286	0.00624993	599	0.534305	0.823573																			-0.00379458	-0.0248853	0.00943452	258
seq.10035.6	Q13115	DUSP4	DUSP4	-0.00757915	-0.0797479	0.00388199	600	0.0513565	0.265153	-0.00468775	-0.0490849	0.00399588	600	0.241202	0.567235	-0.00694222	-0.0730461	0.00436575	599	0.112327	0.404319	-0.00143411	-0.0150164	0.00448476	599	0.749252	0.918814																			-0.0059634	-0.0564706	0.00665174	263
seq.10037.98	Q96PQ1	SIGLEC12	SIGLEC12_1	-0.00460812	-0.0218092	0.00862443	600	0.593325	0.86726	-0.0132364	-0.0622493	0.0087897	600	0.132618	0.419359	0.00176222	0.00834017	0.00971778	599	0.856162	0.950091	-0.014068	-0.0661602	0.00992034	599	0.156682	0.49236																			0.0188228	0.0766038	0.0154584	261
seq.10039.32	P00491	PNP	PNP_1	0.0196273	0.0145457	0.0599561	509	0.743529	0.926145	0.0206957	0.0152221	0.0611008	509	0.734965	0.904953	0.013342	0.00988773	0.0665508	508	0.841186	0.943575	0.0148184	0.0108992	0.067822	508	0.827136	0.946214																			-0.0781899	-0.052281	0.102529	219
seq.10040.63	Q9H3D4	TP63	TP63	0.00666866	0.0704403	0.00381448	603	0.0809296	0.350828	0.00121335	0.0127418	0.00390376	603	0.756049	0.913075	0.00776133	0.0819821	0.00429722	602	0.0713975	0.325753	-0.00242762	-0.0254933	0.00438706	602	0.580222	0.850269																			-0.000247627	-0.00238869	0.00645016	263
seq.10041.3	P41235	HNF4A	HNF4A	-0.0152381	-0.0203307	0.0243998	612	0.532522	0.833118	0.0198359	0.0263283	0.0249375	612	0.426674	0.741826	-0.0304652	-0.0406468	0.0274202	611	0.266984	0.598816	0.0340659	0.0452157	0.0280299	611	0.224705	0.581151																			-0.0478486	-0.061359	0.0378354	269
seq.10042.8	Q96BR1	SGK3	SGK3	0.000942213	0.00879324	0.00428473	593	0.826025	0.9517	8.4831e-05	0.000787715	0.00439117	593	0.984593	0.994968	0.00113511	0.0105934	0.00480281	592	0.813249	0.931934	-0.000438985	-0.00407628	0.00492192	592	0.928961	0.976672																			0.00318678	0.0261621	0.00735755	261
seq.10043.31	O60885	BRD4	BRD4	0.000465277	0.00638004	0.00279966	611	0.868062	0.967877	-0.00102548	-0.0139851	0.00286614	611	0.720623	0.897536	0.00116986	0.0160415	0.00315175	610	0.710634	0.891752	-0.0015743	-0.0214697	0.00322686	610	0.625814	0.866839																			-0.00486881	-0.0609511	0.00480905	268
seq.10045.47	Q13618	CUL3	CUL3	0.00532453	0.0291007	0.00695391	598	0.444163	0.779541	0.00880612	0.047827	0.00709552	598	0.215062	0.53856	0.00177232	0.00968644	0.00780614	597	0.820469	0.934609	0.00798382	0.043361	0.00797145	597	0.316966	0.673264																			-0.0131355	-0.0666337	0.0118948	259
seq.10046.55	Q13490	BIRC2	BIRC2_1	0.00420534	0.0344516	0.0043093	607	0.329515	0.691321	-0.00461479	-0.0375918	0.00440811	607	0.295569	0.630248	0.00793441	0.0650015	0.00484003	606	0.101663	0.38766	-0.00833166	-0.0678692	0.00495159	606	0.0929631	0.37664																			0.0105784	0.0796453	0.00706162	266
seq.10047.12	P19878	NCF2	NCF2	-0.0030212	-0.011129	0.0111125	582	0.785815	0.935931	-0.010544	-0.0387038	0.0112905	582	0.350753	0.680416	0.00227739	0.00838906	0.0125443	581	0.856001	0.950091	-0.0116177	-0.042645	0.012754	581	0.362723	0.710527																			-0.0143223	-0.0465775	0.0194594	260
seq.10049.112	P54274	TERF1	TERF1	0.00195953	0.0252913	0.00312777	600	0.531229	0.832662	0.00100953	0.0129591	0.00319635	600	0.752236	0.91062	0.00190679	0.0246107	0.003521	599	0.58833	0.824088	0.000117694	0.00151081	0.00359732	599	0.973911	0.989775																			-0.00699198	-0.080845	0.0053906	262
seq.10053.5	Q13418	ILK	ILK	0.00404787	0.0204969	0.00718678	595	0.573485	0.858918	-0.000369498	-0.00185951	0.00736563	595	0.960008	0.987102	0.00531606	0.0269186	0.00807973	594	0.510825	0.785825	-0.00285156	-0.0143505	0.00827861	594	0.73063	0.909569																			0.0042669	0.0186577	0.013625	259
seq.10054.3	Q9H2C0	GAN	GAN	-0.0209618	-0.111372	0.00742246	608	0.00489665	0.0500459	-0.00321284	-0.0169799	0.00763623	608	0.674096	0.879318	-0.0246637	-0.131041	0.00834203	607	0.00323181	0.0452518	0.00829272	0.0438271	0.00852778	607	0.331221	0.686261																			-0.0224693	-0.11091	0.0120976	266
seq.10056.5	Q08050	FOXM1	FOXM1	0.00756897	0.040711	0.00515802	611	0.142777	0.469533	-0.00216096	-0.0115623	0.00528096	611	0.682538	0.882073	0.0108021	0.0581011	0.00579979	610	0.0630128	0.307814	-0.00721714	-0.0386158	0.00592841	610	0.22393	0.580379																			-0.00402869	-0.0202579	0.00887661	269
seq.10063.10	Q9NW38	FANCL	FANCL	0.00643507	0.0774269	0.00319376	608	0.044356	0.243083	0.00297714	0.0356389	0.00327493	608	0.363674	0.690931	0.00644546	0.0775519	0.00358985	607	0.0730762	0.329521	-2.33362e-05	-0.000279354	0.00367134	607	0.994931	0.997284																			0.00777212	0.0869998	0.00533285	267
seq.10069.2	Q13526	PIN1	PIN1_1	-0.00735914	-0.0828731	0.0035917	603	0.0409016	0.230743	0.00579466	0.0648859	0.00367057	603	0.114934	0.386294	-0.0126905	-0.142911	0.00402571	602	0.00170008	0.0277441	0.0117775	0.131879	0.00410832	602	0.00429223	0.0485459																			-0.00388264	-0.0412266	0.00593554	263
seq.10070.22	P16885	PLCG2	PLCG2	0.00288757	0.0338427	0.00336731	611	0.391488	0.743976	0.00192041	0.0224001	0.0034464	611	0.57758	0.831341	0.00256861	0.0301045	0.0037996	610	0.499283	0.77891	0.000706512	0.00824093	0.00388749	610	0.855847	0.956849																			0.000588189	0.00639685	0.00558343	269
seq.10074.128	P25440	BRD2	BRD2_1	-0.000323924	-0.00358896	0.003603	597	0.928394	0.986445	-0.000296788	-0.00327202	0.00367677	597	0.935692	0.980233	-0.000241046	-0.0026707	0.00406465	596	0.952731	0.985293	-0.000183279	-0.00202061	0.00414787	596	0.964771	0.98716																			0.000412024	0.00401604	0.00629485	263
seq.10075.75	Q9BR61	ACBD6	ACBD6_1	-0.00191908	-0.0102752	0.00749182	607	0.797917	0.942026	-0.0019898	-0.0106007	0.00766757	607	0.795331	0.931362	-0.00130396	-0.00698173	0.00842287	606	0.877021	0.958818	-0.00138176	-0.00736134	0.00862047	606	0.872708	0.962632																			0.00747345	0.0344869	0.0134353	267
seq.10076.1	O00189	AP4M1	AP4M1	-0.00115048	-0.0152063	0.00302129	599	0.703494	0.909619	-0.00169883	-0.0223511	0.00308651	599	0.582246	0.832264	-0.000483514	-0.00639078	0.00341228	598	0.887366	0.962496	-0.00146979	-0.0193376	0.00348641	598	0.673485	0.88796																			0.00234678	0.0266471	0.00543794	264
seq.10078.5	O95817	BAG3	BAG3	0.00792293	0.0822077	0.0035004	607	0.023961	0.160998	0.0064171	0.0662157	0.0035836	607	0.0738416	0.295409	0.00638847	0.0662863	0.0039345	606	0.104958	0.392007	0.00343793	0.0354748	0.0040217	606	0.392975	0.735226																			0.010115	0.0918415	0.00611764	266
seq.10080.9	Q14232	EIF2B1	EIF2B1	-0.00532175	-0.0257583	0.00771982	601	0.490862	0.81463	-0.00185385	-0.00892116	0.00790843	601	0.814743	0.939906	-0.00568988	-0.0275401	0.00869684	600	0.513203	0.78742	0.000821188	0.00395174	0.00890621	600	0.926567	0.976672																			-0.00808949	-0.0354189	0.0135806	263
seq.10081.17	Q9UPW6	SATB2	SATB2	-0.00109869	-0.00559869	0.00790041	608	0.889443	0.976921	0.00658745	0.0333996	0.00808161	608	0.415325	0.732047	-0.00514001	-0.0261924	0.00889457	607	0.563558	0.813164	0.00900406	0.0456522	0.00910339	607	0.323014	0.678603																			0.000156442	0.000725399	0.0132273	268
seq.10086.39	P35520	CBS	CBS	-0.00655049	-0.0465209	0.00503119	604	0.193421	0.548738	0.00494263	0.0349359	0.00515946	604	0.338458	0.67031	-0.0110937	-0.0787862	0.00565158	603	0.0501129	0.273028	0.0101553	0.0717802	0.00579195	603	0.0800516	0.346165																			-0.00723235	-0.0458996	0.00861969	267
seq.10087.10	P02489	CRYAA	CRYAA	0.00477092	0.0571677	0.0032637	605	0.144311	0.472113	0.00107073	0.0127655	0.00334021	605	0.748657	0.909376	0.00545857	0.0654075	0.00368616	604	0.139174	0.447363	-0.00151527	-0.0180655	0.00376625	604	0.687585	0.895916																			0.00217583	0.0218188	0.00613396	266
seq.10088.37	P07741	APRT	APRT	-0.0126384	-0.0686401	0.00751536	598	0.0931542	0.377993	-0.00134317	-0.0072592	0.0076833	598	0.861283	0.954542	-0.015336	-0.0832913	0.00849038	597	0.0713776	0.325753	0.00592317	0.0320119	0.00865988	597	0.494255	0.799879																			-0.0269255	-0.12824	0.0132996	262
seq.10089.7	O95671	ASMTL	ASMTL	0.000256588	0.0021517	0.00468712	611	0.956361	0.99473	-0.00136212	-0.0113638	0.00479061	611	0.776253	0.922829	0.00110149	0.0092369	0.00528103	610	0.83485	0.941037	-0.00187946	-0.0156799	0.00539798	610	0.727826	0.909263																			0.00031876	0.00244922	0.00779501	268
seq.10336.3	Q9UNE7	STUB1	STUB1_1	0.0181469	0.0556978	0.0134141	589	0.176632	0.525366	0.0076065	0.0232266	0.0137457	589	0.580217	0.832001	0.0185617	0.0569708	0.0150343	588	0.217465	0.551668	-0.000943042	-0.0028796	0.015386	588	0.951147	0.984911																			0.00260161	0.00738924	0.0224461	258
seq.10342.55	Q8N2W9	PIAS4	PIAS4	-7.4015e-05	-0.000225265	0.0135378	591	0.99564	0.998867	0.0237148	0.0718778	0.0138079	591	0.0864162	0.326713	-0.0136472	-0.0415353	0.0152154	590	0.370119	0.686311	0.0301403	0.0913529	0.0155577	590	0.0531831	0.276623																			0.00270733	0.0072301	0.0234152	263
seq.10346.5	P40763	STAT3	STAT3_1	0.00543386	0.0107715	0.0161109	610	0.736023	0.924059	0.0191384	0.0377462	0.0164374	610	0.244748	0.571351	-0.00398993	-0.00790918	0.0181212	609	0.825805	0.937564	0.0210055	0.0414287	0.0185072	609	0.256826	0.617882																			0.0111226	0.0198174	0.0278082	268
seq.10351.51	P10914	IRF1	IRF1_1	-0.00987896	-0.0254034	0.0137146	594	0.471608	0.799253	-0.0389555	-0.0994427	0.0139712	594	0.00546869	0.0446228	0.00932733	0.0239849	0.0153126	593	0.542673	0.803088	-0.0433012	-0.110536	0.015694	593	0.00597506	0.0628099																			-0.0214776	-0.0514715	0.0231622	256
seq.10354.57	P40763	STAT3	STAT3_2	-0.0100942	-0.0301137	0.0117564	596	0.3909	0.743887	0.00536876	0.0159191	0.011993	596	0.654564	0.869862	-0.0158344	-0.0472384	0.013229	595	0.231804	0.565495	0.0127695	0.0378632	0.0134892	595	0.344203	0.697173																			-0.00261538	-0.00703878	0.0202145	259
seq.10356.21	P05412	JUN	JUN	-0.000381853	-0.00271977	0.00575489	599	0.947119	0.992619	0.000901723	0.0063852	0.00590518	599	0.878686	0.960685	-0.000992756	-0.00707094	0.00647936	598	0.878278	0.958818	0.00136839	0.00968974	0.00664867	598	0.837006	0.950199																			0.0123837	0.0754485	0.0102898	262
seq.10361.25	P00973	OAS1	OAS1	0.000380515	0.00484334	0.00308145	609	0.901763	0.98124	-0.00314672	-0.0398375	0.00314605	609	0.317605	0.649604	0.00226135	0.0287834	0.00346367	608	0.514081	0.788408	-0.0042032	-0.0532126	0.00353914	608	0.235442	0.591434																			0.00525668	0.0600976	0.00540447	266
[truncated: 5,943 more rows]
[truncated: 3 more columns]

## Sheet: Fig_6b
protein_id	protein_label	GNPC_APOE4_protein_AD	BF2_APOE4_protein_AD	BF2_APOE4_protein_Aβ	ADNI_APOE4_protein_Aβ
[truncated: 47 more rows]

[truncated: 3 more sheets: Fig_6c_APOE4, Fig_6c_APOE2, Fig_6d]
