# Supplementary material for: Proteomic signatures of the APOE ε4 and APOE ε2 genetic variants and Alzheimer’s disease
Source: Nat Aging. 2026 May 15;6(5):1138–57. doi: 10.1038/s43587-026-01123-0 (PMC13190297; doi:10.1038/s43587-026-01123-0)
Supplement: Supplementary file 10 — Statistical source data. [file 43587_2026_1123_MOESM10_ESM.xlsx]

## Sheet: Extended_Fig_1
Group summary						Statistics
group	n	mean	sd	.y.		.y.	group1	group2	n1	n2	statistic	df	p	p.adj	p.adj.signif
e2+ CU	262	-0.273277	0.486418	CRYZL1		CRYZL1	e2+ CU	e2+ AD	262	71	-1.20087	107.433	0.232	0.708	ns
e2+ AD	71	-0.192469	0.507322	CRYZL1		CRYZL1	e2+ CU	e2/e4 CU	262	56	9.24792	100.592	4.2e-15	8.82e-14	****
e2/e4 CU	56	-0.807013	0.368728	CRYZL1		CRYZL1	e2+ CU	e2/e4 AD	262	36	1.67806	42.2301	0.101	0.606	ns
e2/e4 AD	36	-0.441163	0.572571	CRYZL1		CRYZL1	e2+ CU	e3/e3 CU	262	1184	-12.5914	452.603	2.23e-31	6.02e-30	****
e3/e3 CU	1184	0.163566	0.59657	CRYZL1		CRYZL1	e2+ CU	e3/e3 AD	262	495	-10.5341	690.035	3.66e-24	9.15e-23	****
e3/e3 AD	495	0.178204	0.679889	CRYZL1		CRYZL1	e2+ CU	e4+ CU	262	566	-3.29578	639.633	0.001	0.011	*
e4+ CU	566	-0.141738	0.62486	CRYZL1		CRYZL1	e2+ CU	e4+ AD	262	618	-4.44606	699.007	1.02e-05	0.000122	***
e4+ AD	618	-0.0894996	0.70555	CRYZL1		CRYZL1	e2+ AD	e2/e4 CU	71	56	7.899	124.237	1.28e-12	2.3e-11	****
e2+ CU	254	0.978386	0.386455	VPS29		CRYZL1	e2+ AD	e2/e4 AD	71	36	2.20406	63.3883	0.031	0.218	ns
e2+ AD	67	0.870672	0.448568	VPS29		CRYZL1	e2+ AD	e3/e3 CU	71	1184	-5.68251	82.0568	1.96e-07	3.14e-06	****
e2/e4 CU	56	0.77449	0.344575	VPS29		CRYZL1	e2+ AD	e3/e3 AD	71	495	-5.4899	109.679	2.62e-07	3.67e-06	****
e2/e4 AD	36	1.01608	0.552253	VPS29		CRYZL1	e2+ AD	e4+ CU	71	566	-0.772313	98.7342	0.442	0.884	ns
e3/e3 CU	1183	-0.0722218	0.234929	VPS29		CRYZL1	e2+ AD	e4+ AD	71	618	-1.54697	103.983	0.125	0.625	ns
e3/e3 AD	495	-0.0452915	0.284917	VPS29		CRYZL1	e2/e4 CU	e2/e4 AD	56	36	-3.40646	53.7202	0.001	0.011	*
e4+ CU	566	-0.257642	0.278555	VPS29		CRYZL1	e2/e4 CU	e3/e3 CU	56	1184	-18.5811	69.4124	1.19e-28	3.09e-27	****
e4+ AD	618	-0.215393	0.337843	VPS29		CRYZL1	e2/e4 CU	e3/e3 AD	56	495	-16.9923	103.738	9.65e-32	2.7e-30	****
e2+ CU	262	-0.318213	0.542048	BCDIN3D		CRYZL1	e2/e4 CU	e4+ CU	56	566	-11.9147	89.988	3.35e-20	7.37e-19	****
e2+ AD	71	-0.288578	0.560559	BCDIN3D		CRYZL1	e2/e4 CU	e4+ AD	56	618	-12.6183	96.6014	3.8e-22	9.12e-21	****
e2/e4 CU	56	-1.31206	0.501205	BCDIN3D		CRYZL1	e2/e4 AD	e3/e3 CU	36	1184	-6.23492	37.3475	2.91e-07	3.78e-06	****
e2/e4 AD	36	-1.00519	0.767741	BCDIN3D		CRYZL1	e2/e4 AD	e3/e3 AD	36	495	-6.18119	42.5145	2.08e-07	3.14e-06	****
e3/e3 CU	1184	0.423016	0.57952	BCDIN3D		CRYZL1	e2/e4 AD	e4+ CU	36	566	-3.0252	40.4891	0.004	0.034	*
e3/e3 AD	495	0.406352	0.750852	BCDIN3D		CRYZL1	e2/e4 AD	e4+ AD	36	618	-3.53219	41.4471	0.001	0.011	*
e4+ CU	567	-0.43305	0.686981	BCDIN3D		CRYZL1	e3/e3 CU	e3/e3 AD	1184	495	-0.416643	827.407	0.677	0.884	ns
e4+ AD	618	-0.393095	0.797019	BCDIN3D		CRYZL1	e3/e3 CU	e4+ CU	1184	566	9.70108	1067.82	2.21e-21	5.08e-20	****
						CRYZL1	e3/e3 CU	e4+ AD	1184	618	7.60916	1084.63	5.97e-14	1.13e-12	****
						CRYZL1	e3/e3 AD	e4+ CU	495	566	7.94001	1011.04	5.35e-15	1.07e-13	****
						CRYZL1	e3/e3 AD	e4+ AD	495	618	6.41892	1073.99	2.06e-10	3.5e-09	****
						CRYZL1	e4+ CU	e4+ AD	566	618	-1.35088	1180.68	0.177	0.708	ns
						VPS29	e2+ CU	e2+ AD	254	67	1.79744	93.4394	0.076	0.32	ns
						VPS29	e2+ CU	e2/e4 CU	254	56	3.91805	88.2597	0.000176	0.001	**
						VPS29	e2+ CU	e2/e4 AD	254	36	-0.39603	40.0003	0.694	0.694	ns
						VPS29	e2+ CU	e3/e3 CU	254	1183	41.7041	294.345	1.46e-125	3.65e-124	****
						VPS29	e2+ CU	e3/e3 AD	254	495	37.3303	397.956	4.44e-132	1.15e-130	****
						VPS29	e2+ CU	e4+ CU	254	566	45.9027	375.587	4.18e-156	1.17e-154	****
						VPS29	e2+ CU	e4+ AD	254	618	42.9464	419.912	9.85e-156	2.66e-154	****
						VPS29	e2+ AD	e2/e4 CU	67	56	1.34375	120.196	0.182	0.54	ns
						VPS29	e2+ AD	e2/e4 AD	67	36	-1.35743	60.2009	0.18	0.54	ns
						VPS29	e2+ AD	e3/e3 CU	67	1183	17.0736	68.0656	2.67e-26	4.81e-25	****
						VPS29	e2+ AD	e3/e3 AD	67	495	16.2758	73.3757	4.66e-26	7.92e-25	****
						VPS29	e2+ AD	e4+ CU	67	566	20.1348	72.1455	2.49e-31	5.48e-30	****
						VPS29	e2+ AD	e4+ AD	67	618	19.2356	74.3372	1.39e-30	2.78e-29	****
						VPS29	e2/e4 CU	e2/e4 AD	56	36	-2.34743	52.6139	0.023	0.136	ns
						VPS29	e2/e4 CU	e3/e3 CU	56	1183	18.1894	57.4458	1.65e-25	2.48e-24	****
						VPS29	e2/e4 CU	e3/e3 AD	56	495	17.1526	63.7949	1.39e-25	2.22e-24	****
						VPS29	e2/e4 CU	e4+ CU	56	566	21.724	62.317	8.99e-31	1.89e-29	****
						VPS29	e2/e4 CU	e4+ AD	56	618	20.6185	64.9553	3.31e-30	6.29e-29	****
						VPS29	e2/e4 AD	e3/e3 CU	36	1183	11.7915	35.3865	8.19e-14	8.19e-13	****
						VPS29	e2/e4 AD	e3/e3 AD	36	495	11.4214	36.3672	1.38e-13	1.24e-12	****
						VPS29	e2/e4 AD	e4+ CU	36	566	13.7278	36.1413	6.59e-16	7.91e-15	****
						VPS29	e2/e4 AD	e4+ AD	36	618	13.2359	36.5417	1.64e-15	1.8e-14	****
						VPS29	e3/e3 CU	e3/e3 AD	1183	495	-1.8555	788.382	0.064	0.32	ns
						VPS29	e3/e3 CU	e4+ CU	1183	566	13.6789	961.75	4.74e-39	1.14e-37	****
						VPS29	e3/e3 CU	e4+ AD	1183	618	9.41297	936.883	3.62e-20	5.07e-19	****
						VPS29	e3/e3 AD	e4+ CU	495	566	12.2379	1033.6	2.95e-32	6.78e-31	****
						VPS29	e3/e3 AD	e4+ AD	495	618	9.10942	1108.04	3.77e-19	4.9e-18	****
						VPS29	e4+ CU	e4+ AD	566	618	-2.35526	1169.34	0.019	0.131	ns
						BCDIN3D	e2+ CU	e2+ AD	262	71	-0.397897	108.108	0.691	1	ns
						BCDIN3D	e2+ CU	e2/e4 CU	262	56	13.2722	84.8198	2.09e-22	4.18e-21	****
						BCDIN3D	e2+ CU	e2/e4 AD	262	36	5.1939	39.9336	6.4e-06	7.68e-05	****
						BCDIN3D	e2+ CU	e3/e3 CU	262	1184	-19.7743	404.027	2.31e-61	5.78e-60	****
						BCDIN3D	e2+ CU	e3/e3 AD	262	495	-15.24	686.335	2.19e-45	5.04e-44	****
						BCDIN3D	e2+ CU	e4+ CU	262	567	2.59803	631.739	0.01	0.077	ns
						BCDIN3D	e2+ CU	e4+ AD	262	618	1.6152	707.35	0.107	0.535	ns
						BCDIN3D	e2+ AD	e2/e4 CU	71	56	10.8419	122.995	1.24e-19	2.23e-18	****
						BCDIN3D	e2+ AD	e2/e4 AD	71	36	4.96898	54.4882	7.04e-06	7.74e-05	****
						BCDIN3D	e2+ AD	e3/e3 CU	71	1184	-10.3693	79.2411	2.06e-16	3.3e-15	****
						BCDIN3D	e2+ AD	e3/e3 AD	71	495	-9.31582	109.636	1.49e-15	2.24e-14	****
						BCDIN3D	e2+ AD	e4+ CU	71	567	1.99238	98.3756	0.049	0.295	ns
						BCDIN3D	e2+ AD	e4+ AD	71	618	1.41529	105.645	0.16	0.64	ns
						BCDIN3D	e2/e4 CU	e2/e4 AD	56	36	-2.12476	54.2159	0.038	0.267	ns
						BCDIN3D	e2/e4 CU	e3/e3 CU	56	1184	-25.1237	62.164	2.93e-34	6.15e-33	****
						BCDIN3D	e2/e4 CU	e3/e3 AD	56	495	-22.9126	85.8583	2.42e-38	5.32e-37	****
						BCDIN3D	e2/e4 CU	e4+ CU	56	567	-12.0535	77.0465	2.07e-19	3.52e-18	****
						BCDIN3D	e2/e4 CU	e4+ AD	56	618	-12.3759	82.7065	1.63e-20	3.1e-19	****
						BCDIN3D	e2/e4 AD	e3/e3 CU	36	1184	-11.0662	36.2229	3.57e-13	4.64e-12	****
						BCDIN3D	e2/e4 AD	e3/e3 AD	36	495	-10.6666	40.025	2.88e-13	4.03e-12	****
						BCDIN3D	e2/e4 AD	e4+ CU	36	567	-4.36186	38.6429	9.28e-05	0.000835	***
						BCDIN3D	e2/e4 AD	e4+ AD	36	618	-4.64018	39.5237	3.78e-05	0.000378	***
						BCDIN3D	e3/e3 CU	e3/e3 AD	1184	495	0.441808	751.241	0.659	1	ns
						BCDIN3D	e3/e3 CU	e4+ CU	1184	567	25.6256	963.938	7.22e-111	2.02e-109	****
						BCDIN3D	e3/e3 CU	e4+ AD	1184	618	22.535	966.139	1.05e-90	2.84e-89	****
						BCDIN3D	e3/e3 AD	e4+ CU	495	567	18.9057	1009.37	1.76e-68	4.58e-67	****
						BCDIN3D	e3/e3 AD	e4+ AD	495	618	17.1742	1082.26	1.2e-58	2.88e-57	****
						BCDIN3D	e4+ CU	e4+ AD	567	618	-0.926374	1178.46	0.354	1	ns
