# Supplementary material for: Proteomic signatures of the APOE ε4 and APOE ε2 genetic variants and Alzheimer’s disease
Source: Nat Aging. 2026 May 15;6(5):1138–57. doi: 10.1038/s43587-026-01123-0 (PMC13190297; doi:10.1038/s43587-026-01123-0)
Supplement: Supplementary file 11 — Statistical source data. [file 43587_2026_1123_MOESM11_ESM.xlsx]

## Sheet: Extended_Fig_2a
APOE4 effect in Aβ- men											APOE4 effect in Aβ- women
apt_name	UniProt	EntrezGeneSymbol	label	coef	standardized_beta	se	resid	p	p_adjusted		apt_name	UniProt	EntrezGeneSymbol	label	coef	standardized_beta	se	resid	p	p_adjusted
seq.10082.251	P07196	NEFL	NEFL	-0.412099	-0.588105	0.0352475	267	8.94876e-26	1.63315e-24		seq.10082.251	P07196	NEFL	NEFL	-0.421054	-0.554216	0.0332619	344	2.05815e-30	2.14636e-29
seq.11293.14	Q6UXK5	LRRN1	LRRN1_1	0.320763	0.548482	0.0298125	266	1.18885e-22	1.73573e-21		seq.11293.14	Q6UXK5	LRRN1	LRRN1_1	0.377116	0.634485	0.0252602	340	4.12677e-39	7.53136e-38
seq.11563.51	Q96C24	SYTL4	SYTL4_1	-0.0712982	-0.149639	0.0250557	265	0.00477925	0.00714082		seq.11563.51	Q96C24	SYTL4	SYTL4_1	-0.0497065	-0.117638	0.0214442	343	0.02104	0.0219417
seq.12501.10	O75347	TBCA	TBCA	-0.587239	-0.657654	0.0404108	267	1.19815e-35	4.37325e-34		seq.12501.10	O75347	TBCA	TBCA	-0.647792	-0.630312	0.0420097	344	3.76325e-41	9.15723e-40
seq.12587.65	P36404	ARL2	ARL2	-0.439706	-0.515686	0.0438393	267	2.67369e-20	2.78827e-19		seq.12587.65	P36404	ARL2	ARL2	-0.515997	-0.518778	0.045366	344	1.16227e-25	1.06057e-24
seq.12893.159	Q16666	IFI16	IFI16_1	-0.135189	-0.130937	0.0577509	267	0.019974	0.0251397		seq.12893.159	Q16666	IFI16	IFI16_1	-0.105341	-0.130551	0.0408235	341	0.0102862	0.0117327
seq.13022.20	O14683	TP53I11	TP53I11	-0.413982	-0.219102	0.112767	267	0.000291618	0.000760289		seq.13022.20	O14683	TP53I11	TP53I11	-0.513005	-0.31944	0.0824159	344	1.40511e-09	4.88441e-09
seq.13055.53	A5PKW4	PSD	PSD	0.114502	0.167607	0.038832	266	0.00347528	0.0057658		seq.13055.53	A5PKW4	PSD	PSD	0.142504	0.209321	0.0359386	342	8.93286e-05	0.000186314
seq.13658.31	Q9NRA1	PDGFC	PDGFC_1	-0.133871	-0.139292	0.042587	265	0.00185943	0.0035258		seq.13658.31	Q9NRA1	PDGFC	PDGFC_1	-0.130148	-0.147416	0.0411286	341	0.00169379	0.00228975
seq.13732.79	Q16619	CTF1	CTF1_1	0.294722	0.52825	0.0280586	266	8.13437e-22	9.89682e-21		seq.13732.79	Q16619	CTF1	CTF1_1	0.230309	0.582949	0.0175748	343	4.33746e-32	6.33269e-31
seq.14318.1	Q9UBQ0	VPS29	VPS29	-0.155661	-0.273606	0.0264475	266	1.18988e-08	7.23845e-08		seq.14318.1	Q9UBQ0	VPS29	VPS29	-0.174504	-0.379912	0.0211466	343	3.38546e-15	2.05949e-14
seq.14341.8	Q0P6D2	DIPK1C	DIPK1C	-0.0880979	-0.244547	0.0201494	267	1.76372e-05	6.7764e-05		seq.14341.8	Q0P6D2	DIPK1C	DIPK1C	-0.0891	-0.269761	0.0174457	343	5.43341e-07	1.8029e-06
seq.14685.17	P31751	AKT2	AKT2_1	-0.0661778	-0.117786	0.0301726	266	0.0291508	0.0339028		seq.14685.17	P31751	AKT2	AKT2_1	-0.0697645	-0.190593	0.0177014	342	9.83368e-05	0.000199405
seq.15548.35	O43175	PHGDH	PHGDH_1	-0.22763	-0.439495	0.0255585	266	8.48966e-17	7.74681e-16		seq.15548.35	O43175	PHGDH	PHGDH_1	-0.209382	-0.467705	0.0210371	342	1.15811e-20	8.45418e-20
seq.15606.19	P08727	KRT19	KRT19	-0.116575	-0.185919	0.0356903	266	0.00123274	0.00264678		seq.15606.19	P08727	KRT19	KRT19	-0.126005	-0.219921	0.030432	344	4.36348e-05	9.9542e-05
seq.17692.2	O00478	BTN3A3	BTN3A3_1	-0.0699357	-0.154892	0.0250861	267	0.00568754	0.0083038		seq.17692.2	O00478	BTN3A3	BTN3A3_1	-0.0467881	-0.114016	0.0212117	342	0.028065	0.0284548
seq.18275.5	P50238	CRIP1	CRIP1	0.107877	0.153603	0.0427838	267	0.0122703	0.0159952		seq.18275.5	P50238	CRIP1	CRIP1	0.126399	0.194446	0.0349403	344	0.000341933	0.000608808
seq.18308.30	Q8NFX7	STXBP6	STXBP6	-0.111425	-0.140196	0.0370923	267	0.00291767	0.00507119		seq.18308.30	Q8NFX7	STXBP6	STXBP6	-0.100198	-0.142484	0.0329017	343	0.00250376	0.00320449
seq.18336.31	P32320	CDA	CDA	-0.241679	-0.279561	0.0500748	267	2.34222e-06	1.00578e-05		seq.18336.31	P32320	CDA	CDA	-0.274612	-0.354682	0.039587	344	1.99595e-11	8.57084e-11
seq.19332.1	Q9Y3A3	MOB4	MOB4	-0.0875862	-0.127769	0.0234791	267	0.000233533	0.000631405		seq.19332.1	Q9Y3A3	MOB4	MOB4	-0.0973095	-0.19355	0.0193223	342	7.70384e-07	2.44513e-06
seq.20133.1	P43357	MAGEA3	MAGEA3_2	-0.0932579	-0.171488	0.0296825	265	0.00186937	0.0035258		seq.20133.1	P43357	MAGEA3	MAGEA3_2	-0.168879	-0.303787	0.0261687	342	3.74092e-10	1.36544e-09
seq.20135.85	O60942	RNGTT	RNGTT_2	-0.0620489	-0.133913	0.0235047	267	0.00878235	0.0120964		seq.20135.85	O60942	RNGTT	RNGTT_2	-0.0798975	-0.214847	0.0186138	343	2.30302e-05	6.0043e-05
seq.20241.9	O00161	SNAP23	SNAP23	0.0970264	0.172251	0.033782	267	0.00440433	0.00684076		seq.20241.9	O00161	SNAP23	SNAP23	0.101016	0.180643	0.0299213	343	0.000819647	0.00124655
seq.20387.277	Q9BUK0	CHCHD7	CHCHD7	0.169181	0.237467	0.0425406	267	8.99507e-05	0.0002736		seq.20387.277	Q9BUK0	CHCHD7	CHCHD7	0.0883274	0.129766	0.0368364	343	0.0170267	0.0180137
seq.20398.60	O75817	POP7	POP7	-0.156518	-0.10367	0.0887529	267	0.0789562	0.0835333		seq.20398.60	O75817	POP7	POP7	-0.215795	-0.168057	0.0693217	344	0.00200753	0.00261696
seq.20941.7	O95164	UBL3	UBL3	0.0953661	0.201335	0.0224125	267	2.89528e-05	0.000100646		seq.20941.7	O95164	UBL3	UBL3	0.050789	0.115198	0.0207528	344	0.0148915	0.0159865
seq.21115.48	Q7Z5W3	BCDIN3D	BCDIN3D	-0.569044	-0.432073	0.0730958	267	1.54115e-13	1.25004e-12		seq.21115.48	Q7Z5W3	BCDIN3D	BCDIN3D	-0.791044	-0.547431	0.0624026	344	1.76463e-30	2.14636e-29
seq.21130.82	Q13572	ITPK1	ITPK1	-0.105603	-0.160401	0.0382399	267	0.00615138	0.00880491		seq.21130.82	Q13572	ITPK1	ITPK1	-0.212398	-0.35001	0.0309537	343	3.189e-11	1.29332e-10
seq.21207.1	Q13057	COASY	COASY	-0.0450236	-0.0599296	0.0334586	265	0.179566	0.18206		seq.21207.1	Q13057	COASY	COASY	-0.0789022	-0.142312	0.0230149	342	0.000681495	0.0010815
seq.21217.20	Q99623	PHB2	PHB2_1	-0.0705806	-0.113234	0.0367601	267	0.0559189	0.0618497		seq.21217.20	Q99623	PHB2	PHB2_1	-0.112139	-0.177937	0.0337603	343	0.000991367	0.00142796
seq.21238.40	Q96JB5	CDK5RAP3	CDK5RAP3	-0.0708953	-0.107619	0.0372845	267	0.058317	0.0635395		seq.21238.40	Q96JB5	CDK5RAP3	CDK5RAP3	-0.0954897	-0.181571	0.0277224	344	0.000642843	0.00104283
seq.21497.32	Q9Y4L1	HYOU1	HYOU1	0.0492203	0.0813675	0.0194743	266	0.0120693	0.0159952		seq.21497.32	Q9Y4L1	HYOU1	HYOU1	0.0436807	0.0870928	0.0174026	343	0.0125327	0.0140752
seq.21508.7	Q92185	ST8SIA1	ST8SIA1_1	-0.216934	-0.387126	0.0292765	267	1.66855e-12	1.21804e-11		seq.21508.7	Q92185	ST8SIA1	ST8SIA1_1	-0.276794	-0.474636	0.025649	344	1.40428e-23	1.13902e-22
seq.21726.73	Q9H4F1	ST6GALNAC4	ST6GALNAC4	0.0892325	0.179361	0.0282498	266	0.00176761	0.0035258		seq.21726.73	Q9H4F1	ST6GALNAC4	ST6GALNAC4	0.0614481	0.13179	0.0248732	341	0.0139827	0.0152349
seq.21802.53	Q96FI4	NEIL1	NEIL1	-0.0609597	-0.0678769	0.0193831	267	0.00184868	0.0035258		seq.21802.53	Q96FI4	NEIL1	NEIL1	-0.0788815	-0.0975669	0.0200764	344	0.000103086	0.000203385
seq.21861.8	P40306	PSMB10	PSMB10	-0.111612	-0.280223	0.0229361	267	1.94748e-06	8.88537e-06		seq.21861.8	P40306	PSMB10	PSMB10	-0.0720739	-0.17974	0.02155	343	0.000915477	0.00136387
seq.21916.82	Q96BN8	OTULIN	OTULIN	0.0723864	0.13985	0.0174466	266	4.49711e-05	0.000142734		seq.21916.82	Q96BN8	OTULIN	OTULIN	0.118686	0.265026	0.0177275	343	8.82221e-11	3.38959e-10
seq.21940.12	O00744	WNT10B	WNT10B	-0.0875994	-0.140837	0.0376289	265	0.020666	0.0255697		seq.21940.12	O00744	WNT10B	WNT10B	-0.157709	-0.214351	0.0392538	343	7.22718e-05	0.000155172
seq.22055.31	Q12778	FOXO1	FOXO1	-0.189103	-0.259313	0.0372297	267	7.11978e-07	3.46496e-06		seq.22055.31	Q12778	FOXO1	FOXO1	-0.258421	-0.384868	0.031506	344	4.75467e-15	2.66993e-14
seq.22088.3	P62324	BTG1	BTG1	-0.083515	-0.188674	0.0250514	266	0.000978636	0.00216486		seq.22088.3	P62324	BTG1	BTG1	-0.0733618	-0.186181	0.0210925	343	0.000569997	0.000967669
seq.22466.27	Q5TA89	HES5	HES5	-0.0581957	-0.14192	0.0212334	264	0.00654807	0.00919248		seq.22466.27	Q5TA89	HES5	HES5	-0.0711047	-0.154209	0.0225465	342	0.00175503	0.0023294
seq.22472.4	Q99081	TCF12	TCF12	-0.331675	-0.213891	0.0932258	267	0.000442468	0.00106757		seq.22472.4	Q99081	TCF12	TCF12	-0.285486	-0.226817	0.0670318	344	2.65356e-05	6.45699e-05
seq.22537.5	Q8NI37	PPTC7	PPTC7	-0.0733903	-0.178743	0.0247743	267	0.00332792	0.00564973		seq.22537.5	Q8NI37	PPTC7	PPTC7	-0.0554211	-0.13521	0.0223623	340	0.0136849	0.0151364
seq.22782.80	Q9HBM1	SPC25	SPC25	1.22192	0.851186	0.044755	267	3.0053e-79	2.19387e-77		seq.22782.80	Q9HBM1	SPC25	SPC25	1.18496	0.857159	0.0386303	344	1.82656e-100	1.33339e-98
seq.22858.3	Q16659	MAPK6	MAPK6	-0.0481398	-0.105764	0.0233516	267	0.0402213	0.0451716		seq.22858.3	Q16659	MAPK6	MAPK6	-0.103904	-0.237544	0.0208949	344	1.04406e-06	3.04865e-06
seq.23253.5	Q86VU5	COMTD1	COMTD1	-0.081057	-0.118673	0.0280942	265	0.00423353	0.00684076		seq.23253.5	Q86VU5	COMTD1	COMTD1	-0.0941205	-0.140009	0.0283512	343	0.000997616	0.00142796
seq.23285.51	Q14681	KCTD2	KCTD2	-0.164707	-0.176247	0.0533216	264	0.00222317	0.00405729		seq.23285.51	Q14681	KCTD2	KCTD2	-0.216587	-0.238836	0.046695	344	4.99799e-06	1.40328e-05
seq.23631.1	Q01415	GALK2	GALK2	-0.0874683	-0.23225	0.020517	266	2.80137e-05	0.000100646		seq.23631.1	Q01415	GALK2	GALK2	-0.0555867	-0.178203	0.0160948	343	0.000622216	0.00103231
seq.24720.10	Q6P6B7	ANKRD16	ANKRD16	-0.143935	-0.100652	0.0394916	267	0.000321659	0.000809693		seq.24720.10	Q6P6B7	ANKRD16	ANKRD16	-0.0495823	-0.0377529	0.0329292	343	0.133058	0.133058
seq.24915.123	Q6MZZ7	CAPN13	CAPN13	-0.063224	-0.136499	0.0273853	267	0.0217252	0.0264324		seq.24915.123	Q6MZZ7	CAPN13	CAPN13	-0.090236	-0.162249	0.0296816	344	0.00254603	0.00320449
seq.25255.4	Q9BVT8	TMUB1	TMUB1	-0.095928	-0.107573	0.042997	267	0.0265094	0.0317243		seq.25255.4	Q9BVT8	TMUB1	TMUB1	-0.0918881	-0.130206	0.0315119	343	0.00377906	0.00459785
seq.25262.6	O43264	ZW10	ZW10	-0.20688	-0.316659	0.0378298	267	1.04187e-07	5.8505e-07		seq.25262.6	O43264	ZW10	ZW10	-0.281385	-0.431057	0.0322153	344	1.08559e-16	7.20438e-16
seq.25941.4	Q15646	OASL	OASL	0.0732113	0.105227	0.0425142	267	0.0862194	0.0899146		seq.25941.4	Q15646	OASL	OASL	0.129977	0.173588	0.0397741	344	0.00119282	0.00164294
seq.25951.17	P78395	PRAME	PRAME	-0.0952395	-0.201679	0.0253867	266	0.000215733	0.000605712		seq.25951.17	P78395	PRAME	PRAME	-0.0524953	-0.116861	0.0237597	343	0.0278056	0.0284548
seq.2797.56	P04114	APOB	APOB	0.121696	0.144331	0.0477402	266	0.0113615	0.0153591		seq.2797.56	P04114	APOB	APOB	0.141859	0.184681	0.0385832	344	0.000274019	0.000500085
seq.2859.69	Q9BY41	HDAC8	HDAC8	-0.0870863	-0.139501	0.0205324	266	3.0687e-05	0.000101825		seq.2859.69	Q9BY41	HDAC8	HDAC8	-0.0897824	-0.164794	0.0217761	344	4.6928e-05	0.00010381
seq.2943.5	P08684	CYP3A4	CYP3A4_1	0.0629368	0.108737	0.0337418	267	0.0632437	0.067894		seq.2943.5	P08684	CYP3A4	CYP3A4_1	0.128547	0.228438	0.0295552	343	1.80262e-05	4.87374e-05
seq.3480.7	P51452	DUSP3	DUSP3	0.163704	0.131955	0.0542351	266	0.00278771	0.00496349		seq.3480.7	P51452	DUSP3	DUSP3	0.147947	0.119722	0.0489741	344	0.00270875	0.0033515
seq.4337.49	P02741	CRP	CRP	-0.449062	-0.206932	0.128093	267	0.000533889	0.00121793		seq.4337.49	P02741	CRP	CRP	-0.407373	-0.182119	0.119126	344	0.000702301	0.00109081
seq.5015.15	Q13093	PLA2G7	PLA2G7	0.104573	0.115622	0.0504772	267	0.039254	0.044774		seq.5015.15	Q13093	PLA2G7	PLA2G7	0.188012	0.216772	0.0439137	344	2.41187e-05	6.07126e-05
seq.5383.14	Q96RJ3	TNFRSF13C	TNFRSF13C	0.10828	0.0797476	0.0442285	266	0.0150039	0.0192155		seq.5383.14	Q96RJ3	TNFRSF13C	TNFRSF13C	0.131567	0.109516	0.037167	343	0.000455503	0.000791708
seq.5494.52	P62306	SNRPF	SNRPF	-0.110894	-0.292465	0.0212688	266	3.71759e-07	1.93846e-06		seq.5494.52	P62306	SNRPF	SNRPF	-0.138385	-0.352336	0.0197646	343	1.33981e-11	6.1129e-11
seq.5744.12	Q9BUN1	MENT	MENT	0.319025	0.331045	0.0484307	267	2.37331e-10	1.57502e-09		seq.5744.12	Q9BUN1	MENT	MENT	0.159811	0.173408	0.0418449	344	0.000158856	0.000305171
seq.6378.2	Q86SI9	C5orf38	C5orf38	0.180682	0.203585	0.050881	267	0.000453351	0.00106757		seq.6378.2	Q86SI9	C5orf38	C5orf38	0.100953	0.138672	0.0375755	344	0.00756706	0.00876818
seq.6442.6	Q86Y29	BAGE3	BAGE3	0.0585707	0.099688	0.0360326	267	0.105238	0.108202		seq.6442.6	Q86Y29	BAGE3	BAGE3	0.107489	0.177112	0.0325484	343	0.00105946	0.00148732
seq.7203.125	Q9Y644	RFNG	RFNG	-0.0137113	-0.0528205	0.0160533	265	0.393816	0.393816		seq.7203.125	Q9Y644	RFNG	RFNG	-0.0550106	-0.22169	0.0129667	343	2.848e-05	6.70658e-05
seq.7223.60	Q99584	S100A13	S100A13	-0.793031	-0.609809	0.0608871	267	2.36439e-30	5.75334e-29		seq.7223.60	Q99584	S100A13	S100A13	-0.921651	-0.66721	0.0527654	344	2.32816e-49	8.49779e-48
seq.7965.25	P09105	HBQ1	HBQ1_2	-0.222715	-0.229029	0.0578838	267	0.000149257	0.000435829		seq.7965.25	P09105	HBQ1	HBQ1_2	-0.319065	-0.357473	0.0452465	344	9.74797e-12	4.74401e-11
seq.8760.10	Q9BTE7	DCUN1D5	DCUN1D5	-0.233643	-0.269349	0.0511255	267	7.46276e-06	3.02657e-05		seq.8760.10	Q9BTE7	DCUN1D5	DCUN1D5	-0.303628	-0.385863	0.0390005	344	8.2517e-14	4.30267e-13
seq.8922.4	Q9ULS5	TMCC3	TMCC3_2	-0.17335	-0.187763	0.0552175	266	0.00188364	0.0035258		seq.8922.4	Q9ULS5	TMCC3	TMCC3_2	-0.161055	-0.199558	0.0434678	343	0.000246185	0.000460807
seq.8967.6	Q9BV47	DUSP26	DUSP26	-0.103057	-0.156062	0.0358312	266	0.0043511	0.00684076		seq.8967.6	Q9BV47	DUSP26	DUSP26	-0.0866215	-0.142484	0.0310651	340	0.00559516	0.00658785
seq.9199.6	P60604	UBE2G2	UBE2G2	-0.0912103	-0.173455	0.032065	266	0.00479315	0.00714082		seq.9199.6	P60604	UBE2G2	UBE2G2	-0.0756084	-0.153542	0.02666	343	0.00483909	0.00579104
seq.9314.9	Q15238	PSG5	PSG5	-0.100447	-0.124106	0.0458287	267	0.0292586	0.0339028		seq.9314.9	Q15238	PSG5	PSG5	-0.202406	-0.243457	0.0402895	344	8.15721e-07	2.48115e-06
65 overlapped with APOE4-associated proteins in the whole cohort

## Sheet: APOE4xSex_effect
apt_name	UniProt	EntrezGeneSymbol	label	coef	standardized_beta	se	resid	p	p_adjusted
seq.10082.251	P07196	NEFL	NEFL	-0.0461107	-0.0563712	0.0465516	612	0.322307	0.676707
seq.11293.14	Q6UXK5	LRRN1	LRRN1_1	0.0153611	0.0239569	0.0358653	607	0.668585	0.880356
seq.11563.51	Q96C24	SYTL4	SYTL4_1	0.00950102	0.0187332	0.032552	610	0.770484	0.907183
seq.12501.10	O75347	TBCA	TBCA	-0.082089	-0.074095	0.0589325	613	0.164145	0.595173
seq.12587.65	P36404	ARL2	ARL2	-0.087762	-0.0821306	0.0636303	613	0.168321	0.595173
seq.12893.159	Q16666	IFI16	IFI16_1	0.00175775	0.00168794	0.0679864	610	0.979382	0.979382
seq.13022.20	O14683	TP53I11	TP53I11	-0.172237	-0.087764	0.135718	613	0.204894	0.595173
seq.13055.53	A5PKW4	PSD	PSD	0.0235475	0.0304078	0.0527091	610	0.655218	0.880356
seq.13658.31	Q9NRA1	PDGFC	PDGFC_1	-0.0184512	-0.0176412	0.0594501	608	0.75639	0.905188
seq.13732.79	Q16619	CTF1	CTF1_1	-0.0786738	-0.14679	0.0314415	611	0.0126015	0.281396
seq.14318.1	Q9UBQ0	VPS29	VPS29	-0.0473868	-0.0818874	0.0337183	611	0.160418	0.595173
seq.14341.8	Q0P6D2	DIPK1C	DIPK1C	-0.0208319	-0.053427	0.0266325	612	0.434401	0.75503
seq.14685.17	P31751	AKT2	AKT2_1	0.0190061	0.037491	0.0318341	609	0.550705	0.824695
seq.15548.35	O43175	PHGDH	PHGDH_1	0.0056429	0.0101747	0.0333167	611	0.86556	0.943239
seq.15606.19	P08727	KRT19	KRT19	-0.0325046	-0.0481336	0.0463841	612	0.483713	0.802524
seq.17692.2	O00478	BTN3A3	BTN3A3_1	0.0173216	0.0355914	0.0322666	611	0.591582	0.846774
seq.18275.5	P50238	CRIP1	CRIP1	0.00961716	0.0126151	0.053926	613	0.858515	0.943239
seq.18308.30	Q8NFX7	STXBP6	STXBP6	-0.00979274	-0.0114677	0.0491656	612	0.842189	0.943239
seq.18336.31	P32320	CDA	CDA	-0.061088	-0.0658849	0.0623797	613	0.327821	0.676707
seq.19332.1	Q9Y3A3	MOB4	MOB4	-0.0371301	-0.0554496	0.0305488	611	0.22467	0.595173
seq.20133.1	P43357	MAGEA3	MAGEA3_2	-0.0563007	-0.0859306	0.0413533	610	0.173872	0.595173
seq.20135.85	O60942	RNGTT	RNGTT_2	-0.0329728	-0.0703174	0.0294391	612	0.263138	0.640301
seq.20241.9	O00161	SNAP23	SNAP23	-0.00137603	-0.00214495	0.0444933	612	0.975338	0.979382
seq.20387.277	Q9BUK0	CHCHD7	CHCHD7	-0.105915	-0.132713	0.0557092	612	0.0577435	0.383207
seq.20398.60	O75817	POP7	POP7	-0.116627	-0.0738764	0.110117	613	0.28996	0.641427
seq.20941.7	O95164	UBL3	UBL3	-0.0366411	-0.0688081	0.0303826	613	0.228286	0.595173
seq.21115.48	Q7Z5W3	BCDIN3D	BCDIN3D	-0.273122	-0.172723	0.0953352	613	0.00431481	0.281396
seq.21130.82	Q13572	ITPK1	ITPK1	-0.116788	-0.16389	0.0480768	612	0.0154189	0.281396
seq.21207.1	Q13057	COASY	COASY	-0.0233127	-0.0318456	0.0378909	609	0.538614	0.824695
seq.21217.20	Q99623	PHB2	PHB2_1	-0.0223514	-0.0314135	0.0496499	612	0.65274	0.880356
seq.21238.40	Q96JB5	CDK5RAP3	CDK5RAP3	-0.0377478	-0.0574835	0.0444131	612	0.3957	0.729755
seq.21497.32	Q9Y4L1	HYOU1	HYOU1	-0.0134223	-0.0211965	0.026041	611	0.606439	0.851347
seq.21508.7	Q92185	ST8SIA1	ST8SIA1_1	-0.0753044	-0.115739	0.0386587	613	0.0518795	0.383207
seq.21726.73	Q9H4F1	ST6GALNAC4	ST6GALNAC4	-0.013472	-0.0247496	0.0372317	609	0.717595	0.887872
seq.21802.53	Q96FI4	NEIL1	NEIL1	-0.0367777	-0.0376101	0.0284543	613	0.196664	0.595173
seq.21861.8	P40306	PSMB10	PSMB10	0.0303249	0.0669821	0.0313463	612	0.333719	0.676707
seq.21916.82	Q96BN8	OTULIN	OTULIN	0.0317702	0.0583296	0.0253964	611	0.211424	0.595173
seq.21940.12	O00744	WNT10B	WNT10B	-0.0667707	-0.0850972	0.0548576	610	0.224013	0.595173
seq.22055.31	Q12778	FOXO1	FOXO1	-0.098581	-0.12492	0.048283	613	0.0416053	0.383207
seq.22088.3	P62324	BTG1	BTG1	-0.00418381	-0.00884318	0.0323818	611	0.89724	0.949254
seq.22466.27	Q5TA89	HES5	HES5	-0.00367946	-0.00700826	0.0333419	609	0.912164	0.951257
seq.22472.4	Q99081	TCF12	TCF12	0.00945831	0.00598417	0.110529	613	0.931834	0.958083
seq.22537.5	Q8NI37	PPTC7	PPTC7	0.0189678	0.0421357	0.0319991	608	0.553562	0.824695
seq.22782.80	Q9HBM1	SPC25	SPC25	-0.0549982	-0.0345665	0.0582527	613	0.345475	0.68144
seq.22858.3	Q16659	MAPK6	MAPK6	-0.0553431	-0.109448	0.0310664	613	0.0753343	0.383756
seq.23253.5	Q86VU5	COMTD1	COMTD1	-0.0244062	-0.0318135	0.0401753	610	0.543751	0.824695
seq.23285.51	Q14681	KCTD2	KCTD2	-0.0424945	-0.0408492	0.0699693	610	0.543858	0.824695
seq.23631.1	Q01415	GALK2	GALK2	0.0278132	0.0690774	0.0258425	612	0.282236	0.641427
seq.24720.10	Q6P6B7	ANKRD16	ANKRD16	0.0920048	0.0582703	0.0503133	612	0.0679405	0.383756
seq.24915.123	Q6MZZ7	CAPN13	CAPN13	-0.0380182	-0.0643928	0.0410488	613	0.354722	0.68144
seq.25255.4	Q9BVT8	TMUB1	TMUB1	-0.0277258	-0.0313532	0.0498402	611	0.578213	0.844191
seq.25262.6	O43264	ZW10	ZW10	-0.0990662	-0.133928	0.049159	613	0.0443176	0.383207
seq.25941.4	Q15646	OASL	OASL	0.0470233	0.0568169	0.0579064	613	0.417075	0.742597
seq.25951.17	P78395	PRAME	PRAME	0.0259993	0.0500016	0.0347937	611	0.455206	0.772791
seq.2797.56	P04114	APOB	APOB	0.0181325	0.0204438	0.0582782	611	0.755803	0.905188
seq.2859.69	Q9BY41	HDAC8	HDAC8	-0.025899	-0.0391645	0.0307425	612	0.399866	0.729755
seq.2943.5	P08684	CYP3A4	CYP3A4_1	0.0517454	0.0796653	0.0443055	612	0.243293	0.612427
seq.3480.7	P51452	DUSP3	DUSP3	-0.0148802	-0.0105188	0.0723141	612	0.837037	0.943239
seq.4337.49	P02741	CRP	CRP	0.0635615	0.0253245	0.173865	613	0.714806	0.887872
seq.5015.15	Q13093	PLA2G7	PLA2G7	0.0843753	0.0840576	0.0659115	613	0.200983	0.595173
seq.5383.14	Q96RJ3	TNFRSF13C	TNFRSF13C	0.0229198	0.0154248	0.0569331	612	0.687401	0.880356
seq.5494.52	P62306	SNRPF	SNRPF	-0.038548	-0.0880327	0.0289383	611	0.183332	0.595173
seq.5744.12	Q9BUN1	MENT	MENT	-0.157871	-0.144279	0.0629293	613	0.0123747	0.281396
seq.6378.2	Q86SI9	C5orf38	C5orf38	-0.108204	-0.119403	0.061469	613	0.0788539	0.383756
seq.6442.6	Q86Y29	BAGE3	BAGE3	0.052495	0.0773483	0.048027	612	0.27481	0.641427
seq.7203.125	Q9Y644	RFNG	RFNG	-0.0437156	-0.151953	0.0201604	610	0.0305147	0.383207
seq.7223.60	Q99584	S100A13	S100A13	-0.134686	-0.0871963	0.0792799	613	0.0898505	0.409943
seq.7965.25	P09105	HBQ1	HBQ1_2	-0.1382	-0.131588	0.0720583	613	0.0555885	0.383207
seq.8760.10	Q9BTE7	DCUN1D5	DCUN1D5	-0.11478	-0.12327	0.0631127	613	0.0694529	0.383756
seq.8922.4	Q9ULS5	TMCC3	TMCC3_2	-0.0115882	-0.0119333	0.068497	611	0.865712	0.943239
seq.8967.6	Q9BV47	DUSP26	DUSP26	0.00635387	0.00859263	0.0480645	609	0.894874	0.949254
seq.9199.6	P60604	UBE2G2	UBE2G2	0.0166486	0.0284786	0.0408644	611	0.683849	0.880356
seq.9314.9	Q15238	PSG5	PSG5	-0.115545	-0.123623	0.0602593	613	0.0556433	0.383207
65 overlapped with APOE4-associated proteins in the whole cohort

## Sheet: Extended_Fig_2b
APOE2 effect in Aβ- men											APOE2 effect in Aβ- women
apt_name	UniProt	EntrezGeneSymbol	label	coef	standardized_beta	se	resid	p	p_adjusted		apt_name	UniProt	EntrezGeneSymbol	label	coef	standardized_beta	se	resid	p	p_adjusted
seq.10046.55	Q13490	BIRC2	BIRC2_1	0.833277	0.696258	0.0546078	204	1.41298e-35	2.07237e-34		seq.10046.55	Q13490	BIRC2	BIRC2_1	0.799776	0.793272	0.0370717	217	6.70239e-56	9.83017e-55
seq.10833.64	Q96QV1	HHIP	HHIP	0.176047	0.289851	0.0391924	204	1.1811e-05	2.73518e-05		seq.10833.64	Q96QV1	HHIP	HHIP	0.149437	0.214073	0.0439852	217	0.000809045	0.00148431
seq.12500.88	Q9UBT2	UBA2	UBA2	0.436349	0.289552	0.08174	204	2.48961e-07	8.42637e-07		seq.12500.88	Q9UBT2	UBA2	UBA2	0.60727	0.367038	0.0764728	217	1.07065e-13	9.42175e-13
seq.12501.10	O75347	TBCA	TBCA	-0.237258	-0.280304	0.0560496	204	3.48528e-05	7.3025e-05		seq.12501.10	O75347	TBCA	TBCA	-0.300152	-0.26157	0.0730529	217	5.64035e-05	0.000124088
seq.12587.65	P36404	ARL2	ARL2	-0.535393	-0.514491	0.0606045	204	4.68039e-16	3.43229e-15		seq.12587.65	P36404	ARL2	ARL2	-0.593724	-0.419851	0.0858463	217	5.12516e-11	2.81884e-10
seq.12650.43	P08754	GNAI3	GNAI3	0.221817	0.313898	0.031118	203	1.74443e-11	8.52834e-11		seq.12650.43	P08754	GNAI3	GNAI3	0.130764	0.174876	0.0407337	216	0.00152839	0.00240175
seq.13507.51	Q15628	TRADD	TRADD	-0.257665	-0.271413	0.0631977	204	6.5328e-05	0.000130656		seq.13507.51	Q15628	TRADD	TRADD	-0.179388	-0.163409	0.0737433	216	0.0158045	0.0182999
seq.14318.1	Q9UBQ0	VPS29	VPS29	1.3293	0.82124	0.0601873	204	5.32306e-56	1.17107e-54		seq.14318.1	Q9UBQ0	VPS29	VPS29	1.02236	0.823806	0.0449946	216	3.51028e-59	7.72261e-58
seq.14341.8	Q0P6D2	DIPK1C	DIPK1C	-0.044821	-0.104994	0.0278542	204	0.109134	0.120048		seq.14341.8	Q0P6D2	DIPK1C	DIPK1C	-0.106535	-0.241592	0.0289786	216	0.000298562	0.000597124
seq.15548.35	O43175	PHGDH	PHGDH_1	0.341897	0.462264	0.0431481	204	1.47132e-13	8.09225e-13		seq.15548.35	O43175	PHGDH	PHGDH_1	0.299192	0.451036	0.039489	217	1.01423e-12	6.37514e-12
seq.17467.1	Q9BPW9	DHRS9	DHRS9	0.181316	0.162118	0.0385685	204	4.75741e-06	1.39551e-05		seq.17467.1	Q9BPW9	DHRS9	DHRS9	0.126418	0.135547	0.0319835	216	0.000104742	0.000219459
seq.17671.58	Q9UNL4	ING4	ING4	0.493737	0.546321	0.0492534	202	1.87355e-19	2.0609e-18		seq.17671.58	Q9UNL4	ING4	ING4	0.434918	0.50019	0.0498331	216	7.13056e-16	7.84362e-15
seq.19158.1	Q15004	PCLAF	PCLAF	0.676223	0.528043	0.0740625	204	6.79736e-17	5.98167e-16		seq.19158.1	Q15004	PCLAF	PCLAF	0.476146	0.352951	0.0838575	216	4.3633e-08	1.74532e-07
seq.19287.59	O43583	DENR	DENR	0.109605	0.0998289	0.038189	204	0.00453609	0.00623713		seq.19287.59	O43583	DENR	DENR	0.159384	0.144447	0.0489159	217	0.00130078	0.00211979
seq.19606.28	Q14623	IHH	IHH	0.168932	0.221815	0.0457634	204	0.000286205	0.00050372		seq.19606.28	Q14623	IHH	IHH	0.136462	0.158458	0.0537714	217	0.0118565	0.0140997
seq.19823.75	Q96EB6	SIRT1	SIRT1	0.154317	0.238624	0.0436599	204	0.000505386	0.000855268		seq.19823.75	Q96EB6	SIRT1	SIRT1	0.168834	0.187812	0.0583632	217	0.00420704	0.0054444
seq.20089.172	O75897	SULT1C4	SULT1C4	0.0686375	0.19075	0.0244175	201	0.0054276	0.0072368		seq.20089.172	O75897	SULT1C4	SULT1C4	0.0251693	0.0460183	0.0365604	215	0.491923	0.491923
seq.20133.1	P43357	MAGEA3	MAGEA3_2	-0.167037	-0.27359	0.0367548	203	9.442e-06	2.30804e-05		seq.20133.1	P43357	MAGEA3	MAGEA3_2	-0.193695	-0.263905	0.0425715	216	8.95122e-06	2.31679e-05
seq.20241.9	O00161	SNAP23	SNAP23	-0.169772	-0.244459	0.0458701	204	0.000276113	0.00050372		seq.20241.9	O00161	SNAP23	SNAP23	-0.151551	-0.196817	0.0511439	217	0.00338399	0.00465299
seq.20387.277	Q9BUK0	CHCHD7	CHCHD7	-0.0675342	-0.0709199	0.0664722	204	0.310844	0.318073		seq.20387.277	Q9BUK0	CHCHD7	CHCHD7	-0.332104	-0.340618	0.0622915	217	2.43845e-07	8.94099e-07
seq.20398.60	O75817	POP7	POP7	-0.184468	-0.0980537	0.12531	204	0.142539	0.151779		seq.20398.60	O75817	POP7	POP7	-0.550954	-0.287313	0.123971	217	1.40661e-05	3.43837e-05
seq.21115.48	Q7Z5W3	BCDIN3D	BCDIN3D	-0.462692	-0.305625	0.100581	204	7.40527e-06	2.03645e-05		seq.21115.48	Q7Z5W3	BCDIN3D	BCDIN3D	-0.760832	-0.45985	0.0969691	217	1.93271e-13	1.41732e-12
seq.21569.49	O94804	STK10	STK10	0.355335	0.283945	0.0604995	204	1.71357e-08	7.47975e-08		seq.21569.49	O94804	STK10	STK10	0.203665	0.143272	0.0858793	217	0.0185891	0.0209724
seq.21823.5	O15355	PPM1G	PPM1G	-0.175855	-0.269584	0.0342817	203	6.75917e-07	2.12431e-06		seq.21823.5	O15355	PPM1G	PPM1G	-0.187249	-0.28739	0.0400808	217	5.23608e-06	1.43992e-05
seq.22055.31	Q12778	FOXO1	FOXO1	0.336741	0.341912	0.0574995	204	1.86994e-08	7.47975e-08		seq.22055.31	Q12778	FOXO1	FOXO1	0.161906	0.187288	0.0554296	217	0.00385861	0.00514481
seq.22792.21	Q9UGM6	WARS2	WARS2	-0.110597	-0.169271	0.044585	204	0.013926	0.017507		seq.22792.21	Q9UGM6	WARS2	WARS2	-0.150178	-0.221715	0.0442029	216	0.000809621	0.00148431
seq.22821.50	P13051	UNG	UNG	1.609	0.87486	0.0545736	204	1.74764e-75	7.68961e-74		seq.22821.50	P13051	UNG	UNG	1.46464	0.82936	0.0626408	217	3.26698e-61	1.43747e-59
seq.23245.5	Q9H0A9	SPATC1L	SPATC1L	0.121674	0.196829	0.0349601	204	0.000612289	0.000997804		seq.23245.5	Q9H0A9	SPATC1L	SPATC1L	0.0843051	0.132623	0.0388412	217	0.0310538	0.033326
seq.23356.32	Q8N4L8	CCDC24	CCDC24	0.359123	0.292006	0.0783501	202	8.00006e-06	2.07061e-05		seq.23356.32	Q8N4L8	CCDC24	CCDC24	0.496063	0.341419	0.0933388	215	2.66682e-07	9.02615e-07
seq.23631.1	Q01415	GALK2	GALK2	-0.109985	-0.226841	0.0293032	203	0.000227769	0.000435732		seq.23631.1	Q01415	GALK2	GALK2	-0.0837845	-0.196826	0.0277377	217	0.00282539	0.00402422
seq.23678.132	P56693	SOX10	SOX10	0.0403759	0.118207	0.0213293	203	0.059783	0.0692224		seq.23678.132	P56693	SOX10	SOX10	0.103141	0.214317	0.0304646	216	0.000843568	0.00148468
seq.24488.8	Q8IV36	HID1	HID1	0.12464	0.203586	0.0408524	202	0.00258705	0.00379434		seq.24488.8	Q8IV36	HID1	HID1	0.122952	0.168293	0.0483059	215	0.0116199	0.0140997
seq.2743.5	Q15465	SHH	SHH	0.143139	0.151202	0.0573137	204	0.0132988	0.0172103		seq.2743.5	Q15465	SHH	SHH	0.203177	0.19629	0.065869	216	0.00230473	0.00349683
seq.2797.56	P04114	APOB	APOB	-0.195289	-0.182753	0.0672615	203	0.00409919	0.0058182		seq.2797.56	P04114	APOB	APOB	-0.179673	-0.165696	0.0681346	217	0.00896844	0.0112746
seq.2943.5	P08684	CYP3A4	CYP3A4_1	-0.0707169	-0.0973502	0.0483217	204	0.14488	0.151779		seq.2943.5	P08684	CYP3A4	CYP3A4_1	-0.19757	-0.271504	0.0469222	217	3.7321e-05	8.64277e-05
seq.4455.89	Q08431	MFGE8	MFGE8	0.160082	0.158151	0.049111	204	0.00130727	0.00198344		seq.4455.89	Q08431	MFGE8	MFGE8	0.0967796	0.0990115	0.0503165	217	0.0557366	0.0583907
seq.5744.12	Q9BUN1	MENT	MENT	0.206394	0.211379	0.0594988	203	0.000638127	0.00100277		seq.5744.12	Q9BUN1	MENT	MENT	0.148474	0.123555	0.0668826	217	0.027459	0.0302049
seq.5918.5	Q06323	PSME1	PSME1	0.162503	0.141874	0.0369971	204	1.80079e-05	3.96174e-05		seq.5918.5	Q06323	PSME1	PSME1	0.112019	0.104633	0.0341446	216	0.00120714	0.00204285
seq.5963.9	Q6E0U4	DMKN	DMKN_1	0.161534	0.226525	0.0296657	204	1.47925e-07	5.42393e-07		seq.5963.9	Q6E0U4	DMKN	DMKN_1	0.0930328	0.159059	0.0308074	215	0.00283525	0.00402422
seq.6378.2	Q86SI9	C5orf38	C5orf38	-0.117083	-0.116078	0.067791	204	0.0856597	0.0966417		seq.6378.2	Q86SI9	C5orf38	C5orf38	-0.330738	-0.322691	0.0635159	217	4.44368e-07	1.39658e-06
seq.7223.60	Q99584	S100A13	S100A13	-0.703607	-0.518185	0.0800648	204	6.31058e-16	3.96665e-15		seq.7223.60	Q99584	S100A13	S100A13	-0.652892	-0.397286	0.0999554	217	4.54868e-10	2.2238e-09
seq.7965.25	P09105	HBQ1	HBQ1_2	-0.165283	-0.137795	0.0818614	204	0.0447896	0.0532633		seq.7965.25	P09105	HBQ1	HBQ1_2	-0.480412	-0.404048	0.0738439	217	5.2596e-10	2.31422e-09
seq.8980.19	Q6Q8B3	CD200R1L	CD200R1L	0.137463	0.168753	0.0559751	203	0.014898	0.0182086		seq.8980.19	Q6Q8B3	CD200R1L	CD200R1L	0.075316	0.110214	0.0455769	215	0.0998911	0.102214
seq.9207.60	O95825	CRYZL1	CRYZL1	-0.0672456	-0.0480682	0.0947155	204	0.47853	0.47853		seq.9207.60	O95825	CRYZL1	CRYZL1	-0.428946	-0.324633	0.08473	216	8.84951e-07	2.59586e-06
43 overlapped with APOE2-associated proteins in the whole cohort

## Sheet: APOE2xSex_effect
apt_name	UniProt	EntrezGeneSymbol	label	coef	standardized_beta	se	resid	p	p_adjusted
seq.10046.55	Q13490	BIRC2	BIRC2_1	-0.010992	-0.00718062	0.0581265	421	0.850101	0.879812
seq.10833.64	Q96QV1	HHIP	HHIP	-0.0247269	-0.0261847	0.0592165	423	0.676475	0.811247
seq.12500.88	Q9UBT2	UBA2	UBA2	0.170711	0.0738549	0.11303	423	0.131711	0.375744
seq.12501.10	O75347	TBCA	TBCA	-0.0611206	-0.0411921	0.0916537	423	0.505223	0.7348
seq.12587.65	P36404	ARL2	ARL2	-0.0565625	-0.0311001	0.104032	423	0.586931	0.782575
seq.12650.43	P08754	GNAI3	GNAI3	-0.127694	-0.115471	0.0540802	422	0.0186699	0.136913
seq.13507.51	Q15628	TRADD	TRADD	0.0794879	0.0537703	0.0968558	422	0.41229	0.698009
seq.14318.1	Q9UBQ0	VPS29	VPS29	-0.210061	-0.104735	0.0685617	420	0.00232604	0.0625532
seq.14341.8	Q0P6D2	DIPK1C	DIPK1C	-0.0603158	-0.0956743	0.0407578	422	0.139657	0.375744
seq.15548.35	O43175	PHGDH	PHGDH_1	-0.0167033	-0.0168109	0.0578124	422	0.772783	0.879812
seq.17467.1	Q9BPW9	DHRS9	DHRS9	-0.0590288	-0.0396015	0.0506066	421	0.244103	0.537026
seq.17671.58	Q9UNL4	ING4	ING4	-0.058142	-0.0450181	0.0704179	420	0.40946	0.698009
seq.19158.1	Q15004	PCLAF	PCLAF	-0.199476	-0.103101	0.11163	422	0.0746658	0.287715
seq.19287.59	O43583	DENR	DENR	0.0508461	0.0313804	0.0619785	423	0.41246	0.698009
seq.19606.28	Q14623	IHH	IHH	-0.0320349	-0.0270421	0.0703377	423	0.649023	0.811247
seq.19823.75	Q96EB6	SIRT1	SIRT1	0.0145398	0.0130223	0.0724191	423	0.840973	0.879812
seq.20089.172	O75897	SULT1C4	SULT1C4	-0.115046	-0.155829	0.0480365	421	0.0170577	0.136913
seq.20133.1	P43357	MAGEA3	MAGEA3_2	-0.0277213	-0.0277502	0.056145	421	0.621744	0.80461
seq.20241.9	O00161	SNAP23	SNAP23	0.0192078	0.0180178	0.0686901	423	0.779899	0.879812
seq.20387.277	Q9BUK0	CHCHD7	CHCHD7	-0.264107	-0.186271	0.0918521	423	0.00423967	0.0625532
seq.20398.60	O75817	POP7	POP7	-0.363209	-0.131144	0.177604	423	0.0414682	0.202734
seq.21115.48	Q7Z5W3	BCDIN3D	BCDIN3D	-0.293894	-0.125072	0.141349	423	0.0381996	0.202734
seq.21569.49	O94804	STK10	STK10	-0.152212	-0.0788019	0.104292	423	0.145174	0.375744
seq.21823.5	O15355	PPM1G	PPM1G	-0.0095754	-0.0100953	0.0534192	422	0.857827	0.879812
seq.22055.31	Q12778	FOXO1	FOXO1	-0.0980051	-0.0774663	0.0771795	421	0.204846	0.474379
seq.22792.21	Q9UGM6	WARS2	WARS2	-0.0522341	-0.0541422	0.0635293	422	0.411425	0.698009
seq.22821.50	P13051	UNG	UNG	-0.146941	-0.0558598	0.083304	423	0.0784676	0.287715
seq.23245.5	Q9H0A9	SPATC1L	SPATC1L	-0.0369088	-0.0402118	0.0523264	423	0.480977	0.7348
seq.23356.32	Q8N4L8	CCDC24	CCDC24	0.0689814	0.0344702	0.126701	420	0.586427	0.782575
seq.23631.1	Q01415	GALK2	GALK2	0.0265411	0.0392092	0.0409939	422	0.5177	0.7348
seq.23678.132	P56693	SOX10	SOX10	0.0628958	0.105207	0.0367291	421	0.0875548	0.296339
seq.24488.8	Q8IV36	HID1	HID1	-0.00110359	-0.00113692	0.0629952	419	0.986031	0.986031
seq.2743.5	Q15465	SHH	SHH	0.059254	0.0406111	0.0873393	422	0.497868	0.7348
seq.2797.56	P04114	APOB	APOB	0.0169766	0.0108479	0.0960672	422	0.859816	0.879812
seq.2943.5	P08684	CYP3A4	CYP3A4_1	-0.125885	-0.117217	0.0678328	423	0.0641757	0.282373
seq.4455.89	Q08431	MFGE8	MFGE8	-0.064245	-0.0443242	0.0706429	423	0.36364	0.698009
seq.5744.12	Q9BUN1	MENT	MENT	-0.0613865	-0.0373506	0.0898196	422	0.494703	0.7348
seq.5918.5	Q06323	PSME1	PSME1	-0.0492987	-0.0296567	0.05094	422	0.333709	0.698009
seq.5963.9	Q6E0U4	DMKN	DMKN_1	-0.0679266	-0.0700614	0.0439661	421	0.123103	0.375744
seq.6378.2	Q86SI9	C5orf38	C5orf38	-0.211492	-0.143233	0.0938738	423	0.0247748	0.155727
seq.7223.60	Q99584	S100A13	S100A13	0.0521653	0.0228407	0.127305	423	0.682185	0.811247
seq.7965.25	P09105	HBQ1	HBQ1_2	-0.312538	-0.179854	0.111911	423	0.00546369	0.0625532
seq.8980.19	Q6Q8B3	CD200R1L	CD200R1L	-0.0853687	-0.08906	0.0628492	418	0.175098	0.428017
seq.9207.60	O95825	CRYZL1	CRYZL1	-0.358286	-0.180449	0.128901	422	0.00568665	0.0625532
43 overlapped with APOE2-associated proteins in the whole cohort

## Sheet: Extended_Fig_2c
ref_name	label	standardized_beta_APOE4	p_APOE4	p_adjusted_APOE4	significance_APOE4	standardized_beta_APOE2	p_APOE2	p_adjusted_APOE2	significance_APOE2
TBCA__seq.12501.10	TBCA	-0.638125	2.23336e-74	5.42335e-71	*+	-0.267016	4.41199e-09	1.89067e-06	*+
ARL2__seq.12587.65	ARL2	-0.514001	3.29852e-44	3.43281e-41	*+	-0.454856	5.00207e-25	7.28801e-22	*+
VPS29__seq.14318.1	VPS29	-0.329887	1.13835e-21	6.91076e-19	*+	0.823546	4.86877e-119	1.77345e-115	*+
DIPK1C__seq.14341.8	DIPK1C	-0.261444	4.15323e-11	1.37529e-08	*+	-0.17806	0.000159036	0.0275852	*+
PHGDH__seq.15548.35	PHGDH_1	-0.443977	3.40423e-34	2.75554e-31	*+	0.446379	9.36487e-24	9.74615e-21	*+
MAGEA3__seq.20133.1	MAGEA3_2	-0.224881	7.31517e-10	2.317e-07	*+	-0.257366	5.5272e-10	2.87612e-07	*+
SNAP23__seq.20241.9	SNAP23	0.175256	1.12134e-05	0.00173807	*+	-0.226126	1.59882e-06	0.000485309	*+
CHCHD7__seq.20387.277	CHCHD7	0.172782	1.74525e-05	0.00259473	*+	-0.192316	5.42528e-05	0.0127494	*+
POP7__seq.20398.60	POP7	-0.139515	0.000482313	0.0488006	*+	-0.188642	5.83855e-05	0.0132918	*+
BCDIN3D__seq.21115.48	BCDIN3D	-0.501795	2.82266e-41	2.57039e-38	*+	-0.377563	9.83109e-17	7.16195e-14	*+
FOXO1__seq.22055.31	FOXO1	-0.331327	5.57475e-20	3.12401e-17	*+	0.238569	7.97159e-08	2.90365e-05	*+
GALK2__seq.23631.1	GALK2	-0.193251	1.74302e-07	4.23262e-05	*+	-0.217514	9.28276e-07	0.000294021	*+
APOB__seq.2797.56	APOB	0.180127	1.82648e-06	0.000341178	*+	-0.178698	6.39277e-05	0.0141125	*+
CYP3A4__seq.2943.5	CYP3A4_1	0.174347	8.94731e-06	0.00148139	*+	-0.177033	0.00012499	0.0227638	*+
MENT__seq.5744.12	MENT	0.236531	1.94802e-12	7.46913e-10	*+	0.166561	2.69635e-05	0.00677341	*+
C5orf38__seq.6378.2	C5orf38	0.166561	1.97539e-05	0.00282171	*+	-0.215951	3.80402e-06	0.00106586	*+
S100A13__seq.7223.60	S100A13	-0.636766	4.01221e-78	1.46145e-74	*+	-0.437504	1.68763e-24	2.04906e-21	*+
HBQ1__seq.7965.25	HBQ1_2	-0.30308	4.28541e-14	1.83642e-11	*+	-0.263685	3.3264e-08	1.34627e-05	*+
