# Supplementary material for: Proteomic signatures of the APOE ε4 and APOE ε2 genetic variants and Alzheimer’s disease
Source: Nat Aging. 2026 May 15;6(5):1138–57. doi: 10.1038/s43587-026-01123-0 (PMC13190297; doi:10.1038/s43587-026-01123-0)
Supplement: Supplementary file 12 — Statistical source data. [file 43587_2026_1123_MOESM12_ESM.xlsx]

## Sheet: Extended_Fig_3a-c
Proteins included from ADNI CSF TMT-MS dataset				APOE4 associated proteins (Without Aβ adjustment)						Aβ associated proteins (Without APOE4 adjustment)						APOE4 associated proteins (With Aβ adjustment)						Aβ associated proteins (With APOE4 adjustment)						APOE4 => protein => Aβ									APOE4 => Aβ => protein									Category
Protein_id	UniProt	EntrezGeneSymbol	label	coef	std.beta	se	resid	p	p_adjusted	coef	std.beta	se	resid	p	p_adjusted	coef	std.beta	se	resid	p	p_adjusted	coef	std.beta	se	resid	p	p_adjusted	acme	acme_p	p_adjusted	ade	ade_p	ade_p_adjusted	prop_m	prop_m_p	prop_m_p_adjusted	acme	acme_p	p_adjusted	ade	ade_p	ade_p_adjusted	prop_m	prop_m_p	prop_m_p_adjusted	Category
A1BG_P04217_MS	P04217	A1BG	A1BG	-0.00270923	-0.0053949	0.0169733	492	0.873248	0.974341	0.00142063	0.00281562	0.016855	492	0.932864	0.969441	-0.00407195	-0.00810848	0.0188079	491	0.828687	0.922863	0.00315493	0.00625292	0.0186765	491	0.865925	0.939646
VAPA_Q9P0L0_MS	Q9P0L0	VAPA	VAPA	0.0438577	0.0802197	0.0133247	492	0.00106826	0.0251413	0.0200005	0.0364109	0.013346	492	0.134616	0.291649	0.0431586	0.0789409	0.0147652	491	0.00362674	0.0564432	0.0016186	0.00294666	0.014662	491	0.912142	0.967597	0.000693807	0.902	0.948495	0.431205	0	0	0.00160641	0.902	0.948495	0.000745793	0.882	0.92412	0.0431586	0.004	0.00566667	0.0169868	0.882	0.92412	Non-specific
PSAT1_Q9Y617_MS	Q9Y617	PSAT1	PSAT1	0.0464406	0.0864467	0.0144535	492	0.00139917	0.0314366	0.034949	0.0647502	0.0144164	492	0.0156994	0.0571504	0.0384114	0.0715009	0.0159939	491	0.0166929	0.14492	0.018589	0.0344399	0.0158821	491	0.242394	0.450591	0.00694471	0.214	0.341062	0.425021	0	0	0.016077	0.214	0.341062	0.00740568	0.194	0.319161	0.0384114	0.008	0.01088	0.161636	0.196	0.322452	Non-specific
PREP_P48147_MS	P48147	PREP	PREP	0.0416579	0.0791618	0.0132833	492	0.00181443	0.0382542	0.0234142	0.0442846	0.0132797	492	0.0784956	0.198099	0.038656	0.0734573	0.0147161	491	0.00888886	0.0967261	0.00695	0.0131449	0.0146132	491	0.634574	0.800601	0.00268507	0.63	0.772286	0.429355	0	0	0.00621485	0.63	0.772286	0.00276881	0.588	0.731415	0.038656	0.002	0.00309091	0.0668395	0.59	0.733902	Non-specific
PLD3_Q8IV08_MS	Q8IV08	PLD3	PLD3	0.0539578	0.079727	0.0159681	492	0.000784979	0.0201114	0.0499365	0.0734387	0.0158806	492	0.00176438	0.0100879	0.0396904	0.0586457	0.0176308	491	0.0248145	0.185592	0.0330318	0.0485779	0.0175076	491	0.0597888	0.161199	0.0116692	0.084	0.168	0.419515	0	0	0.0270631	0.084	0.168	0.0141565	0.062	0.129061	0.0396904	0.03	0.0347727	0.262903	0.064	0.13056	Non-specific
PKM_P14618_MS	P14618	PKM	PKM	0.104699	0.141265	0.0156393	492	5.91222e-11	7.97756e-09	0.0708193	0.0951044	0.0159046	492	1.05e-05	0.0001265	0.0908171	0.122535	0.0172686	491	2.16495e-07	4.86872e-05	0.0321389	0.0431599	0.0171479	491	0.0614939	0.1642	0.0231642	0.056	0.119	0.408532	0	0	0.0536586	0.056	0.119	0.0133212	0.064	0.13056	0.0908171	0	0	0.127918	0.064	0.13056	Non-specific
PEBP1_P30086_MS	P30086	PEBP1	PEBP1	0.063646	0.0952584	0.0127198	492	7.84362e-07	4.81075e-05	0.0383341	0.0571048	0.0128325	492	0.00295537	0.0153771	0.0577039	0.0863649	0.0140813	491	4.87684e-05	0.00274187	0.0137571	0.0204935	0.0139829	491	0.325671	0.541181	0.0090041	0.354	0.547091	0.42319	0	0	0.0208335	0.354	0.547091	0.00559142	0.328	0.499343	0.0577039	0	0	0.0883387	0.328	0.499343	Non-specific
CSTB_P04080_MS	P04080	CSTB	CSTB	0.0543188	0.109757	0.0178279	492	0.00243686	0.048355	0.0356882	0.0717729	0.017797	492	0.0454793	0.130014	0.0476745	0.0963313	0.0197431	491	0.0161111	0.144044	0.0153829	0.0309367	0.0196052	491	0.433047	0.639772	0.0045654	0.38	0.57	0.42774	0	0	0.0105606	0.38	0.57	0.00696408	0.454	0.62288	0.0476745	0.014	0.0174146	0.127457	0.454	0.62288	Non-specific
DDAH1_O94760_MS	O94760	DDAH1	DDAH1	0.0527092	0.101056	0.0118276	492	1.03277e-05	0.000486123	0.0430794	0.0822054	0.0118212	492	0.000296688	0.00219937	0.0417898	0.0801208	0.013056	491	0.00145919	0.0293664	0.0252805	0.048241	0.0129648	491	0.0517522	0.144877	0.0157137	0.036	0.0874286	0.416138	0	0	0.0363869	0.036	0.0874286	0.00930852	0.054	0.11475	0.0417898	0.002	0.00309091	0.182169	0.054	0.117191	Non-specific
DTD1_Q8TEA8_MS	Q8TEA8	DTD1	DTD1	0.0524115	0.0731175	0.016686	492	0.00178486	0.0382421	0.0352146	0.048896	0.0166593	492	0.0350339	0.107502	0.0455879	0.0635981	0.0184762	491	0.0139507	0.130723	0.015798	0.0219358	0.0183471	491	0.389623	0.603364	0.00500507	0.38	0.57	0.427131	0	0	0.0115822	0.38	0.57	0.00737454	0.382	0.573	0.0455879	0.01	0.0132468	0.139241	0.382	0.573	Non-specific
DYNLL2_Q96FJ2_MS	Q96FJ2	DYNLL2	DYNLL2	0.0446052	0.0648817	0.0138911	492	0.001409	0.0314366	0.0252354	0.0365344	0.0138913	492	0.0698829	0.180873	0.0413037	0.0600795	0.0153891	491	0.00752152	0.088509	0.00764347	0.0110658	0.0152816	491	0.617176	0.790111	0.00287895	0.654	0.775674	0.429128	0	0	0.00666412	0.654	0.775674	0.00344494	0.636	0.768558	0.0413037	0.01	0.0132468	0.0769843	0.636	0.768558	Non-specific
NPEPPS_P55786_MS	P55786	NPEPPS	NPEPPS	0.0542814	0.101116	0.0104234	492	2.81591e-07	1.91705e-05	0.0301317	0.055866	0.0105448	492	0.00445095	0.0210484	0.0505696	0.0942015	0.0115437	491	1.44723e-05	0.000976401	0.00859338	0.0159326	0.0114631	491	0.453821	0.66034	0.00717166	0.478	0.625077	0.424654	0	0	0.0166077	0.478	0.625077	0.00361371	0.448	0.62288	0.0505696	0	0	0.0666942	0.448	0.62288	Non-specific
NME2_P22392_MS	P22392	NME2	NME2	0.0991829	0.119395	0.0299616	491	0.0010004	0.0238214	0.108466	0.129973	0.0296706	491	0.00028417	0.00211456	0.0641784	0.0772571	0.032977	490	0.0522068	0.275174	0.0812065	0.0973081	0.0327349	490	0.0134458	0.0486841	0.015856	0.03	0.0746341	0.414601	0	0	0.0368354	0.03	0.0746341	0.0338906	0.036	0.0834545	0.0641784	0.058	0.065011	0.345579	0.036	0.0834545	Non-specific
NME1_P15531_MS	P15531	NME1	NME1	0.102983	0.148753	0.0250973	491	4.76778e-05	0.00185577	0.0946413	0.136079	0.0249741	491	0.00016965	0.00134804	0.0761249	0.109958	0.0276511	490	0.0061234	0.0794471	0.0623072	0.0895875	0.0274481	490	0.0236412	0.0768055	0.0176623	0.052	0.115304	0.413127	0	0	0.0409998	0.052	0.115304	0.0287668	0.02	0.0523077	0.0761249	0.012	0.0156923	0.274252	0.02	0.0523077	Non-specific
UBE2V1_Q13404_MS	Q13404	UBE2V1	UBE2V1	0.0901267	0.137507	0.0160836	492	3.49975e-08	2.83339e-06	0.0480731	0.0730009	0.0163298	492	0.00339445	0.0171331	0.0849995	0.129684	0.0178145	491	2.41684e-06	0.00031796	0.0118706	0.018026	0.01769	491	0.502514	0.69807	0.00721265	0.456	0.609351	0.425036	0	0	0.0166863	0.456	0.609351	0.00499186	0.514	0.65535	0.0849995	0	0	0.0554704	0.514	0.65535	Non-specific
UBE2L3_P68036_MS	P68036	UBE2L3	UBE2L3	0.0677873	0.10755	0.0201132	492	0.000809952	0.0204918	0.0611825	0.0966148	0.0200127	492	0.00235587	0.0128179	0.050685	0.0804156	0.0222152	491	0.0229431	0.175233	0.039595	0.0625254	0.0220599	491	0.073287	0.187763	0.0120579	0.06	0.124898	0.420158	0	0	0.0278979	0.06	0.124898	0.017527	0.054	0.11475	0.050685	0.014	0.0174146	0.256949	0.056	0.119	Non-specific
NEDD8_Q15843_MS	Q15843	NEDD8	NEDD8	0.0623463	0.0979013	0.0186953	492	0.000917874	0.0223829	0.0459661	0.0718408	0.0186586	492	0.0140985	0.0532378	0.0520715	0.0817669	0.0206885	491	0.0121556	0.122394	0.0237881	0.0371786	0.0205439	491	0.247461	0.456574	0.00710505	0.206	0.333524	0.425278	0	0	0.0164323	0.206	0.333524	0.0105299	0.216	0.34425	0.0520715	0.004	0.00566667	0.168206	0.216	0.34425	Non-specific
FKBP1A_P62942_MS	P62942	FKBP1A	FKBP1A	0.119644	0.192283	0.0180919	492	9.8269e-11	1.2431e-08	0.0847745	0.135604	0.0183532	492	4.92834e-06	6.83217e-05	0.101745	0.163517	0.0199593	491	4.91825e-07	9.04958e-05	0.0414399	0.0662864	0.0198199	491	0.0370572	0.109815	0.025439	0.048	0.1088	0.405418	0	0	0.0590429	0.048	0.1088	0.0140912	0.032	0.0777143	0.101745	0	0	0.121648	0.032	0.0777143	Non-specific
GABARAPL2_P60520_MS	P60520	GABARAPL2	GABARAPL2	0.0511082	0.0950378	0.0138857	492	0.000258378	0.00817122	0.0396987	0.0734746	0.0138622	492	0.00436453	0.0207855	0.0416173	0.077389	0.0153546	491	0.00695538	0.0837958	0.0219733	0.0406683	0.0152474	491	0.150188	0.320316	0.00976621	0.192	0.315871	0.421885	0	0	0.0226252	0.192	0.315871	0.00963818	0.162	0.284897	0.0416173	0.018	0.0218571	0.188042	0.162	0.284897	Non-specific
TPI1_P60174_MS	P60174	TPI1	TPI1	0.0485515	0.066211	0.0141804	492	0.000668968	0.0178157	0.0252515	0.0342744	0.0142025	492	0.076028	0.193387	0.0461312	0.0629103	0.0157115	491	0.0034792	0.0550596	0.00560351	0.00760576	0.0156017	491	0.71963	0.851275	0.00217348	0.686	0.795136	0.429768	0	0	0.00503188	0.686	0.795136	0.00275102	0.676	0.783545	0.0461312	0	0	0.0562785	0.676	0.783545	Non-specific
SYT1_P21579_MS	P21579	SYT1	SYT1	0.0541454	0.0779029	0.0157006	492	0.000611844	0.0165116	0.0297778	0.0426422	0.015721	492	0.0587923	0.159286	0.0505904	0.072788	0.0173942	491	0.00379662	0.0573459	0.0082306	0.0117863	0.0172726	491	0.633922	0.800601	0.00294192	0.58	0.73037	0.428936	0	0	0.00681191	0.58	0.73037	0.0034446	0.648	0.768558	0.0505904	0.002	0.00309091	0.0637476	0.648	0.768558	Non-specific
HPRT1_P00492_MS	P00492	HPRT1	HPRT1	0.123085	0.186037	0.0178966	492	1.85561e-11	2.88904e-09	0.0763946	0.114924	0.0182847	492	3.47904e-05	0.000355635	0.110397	0.16686	0.0197866	491	3.99506e-08	1.34767e-05	0.0293749	0.0441902	0.0196484	491	0.13555	0.296918	0.0192432	0.128	0.237382	0.412591	0	0	0.0445615	0.128	0.237382	0.0126483	0.13	0.236786	0.110397	0	0	0.102794	0.13	0.236786	Non-specific
HSP90AA1_P07900_MS	P07900	HSP90AA1	HSP90AA1	0.0457569	0.0894422	0.013452	491	0.000724894	0.0190544	0.0438841	0.0853651	0.013366	491	0.00109926	0.00664148	0.0328731	0.0642579	0.0148308	490	0.0271133	0.1946	0.029941	0.0582423	0.0147244	490	0.0425474	0.12373	0.0131441	0.042	0.0996279	0.416988	0	0	0.0305583	0.042	0.0996279	0.0140047	0.042	0.0952	0.0328731	0.022	0.0257931	0.298749	0.042	0.0952	Non-specific
HSPA2_P54652_MS	P54652	HSPA2	HSPA2	0.0805111	0.105706	0.0164842	492	1.40709e-06	7.91095e-05	0.0487187	0.0636644	0.0166166	492	0.00352556	0.0175886	0.0728744	0.0956798	0.0182488	491	7.51079e-05	0.00361948	0.0176804	0.0231043	0.0181213	491	0.329709	0.5442	0.00884512	0.228	0.357785	0.423152	0	0	0.020475	0.228	0.357785	0.00793305	0.272	0.426831	0.0728744	0	0	0.0981723	0.272	0.426831	Non-specific
TBCA_O75347_MS	O75347	TBCA	TBCA	0.0692722	0.125089	0.016015	492	1.84386e-05	0.0008113	0.0482279	0.0866791	0.0160561	492	0.00280288	0.0146969	0.0593616	0.107193	0.0177159	491	0.000868002	0.0216893	0.0229449	0.0412384	0.0175921	491	0.192751	0.383875	0.0108104	0.166	0.286983	0.421284	0	0	0.0250187	0.166	0.286983	0.00932569	0.18	0.300984	0.0593616	0	0	0.13577	0.18	0.300984	Non-specific
TALDO1_P37837_MS	P37837	TALDO1	TALDO1	0.0455707	0.0696449	0.0145502	492	0.00183987	0.0383908	0.0195707	0.029769	0.0145652	492	0.179677	0.353074	0.0454853	0.0695143	0.0161234	491	0.0049803	0.068109	0.000197823	0.00030091	0.0160108	491	0.990147	0.997743	8.0109e-06	0.946	0.954	0.431953	0	0	1.85454e-05	0.946	0.954	8.99559e-05	0.998	0.998	0.0454853	0.004	0.00566667	0.00197379	0.996	0.996	Non-specific
CAMK2A_Q9UQM7_MS	Q9UQM7	CAMK2A	CAMK2A	0.0852104	0.0993959	0.0227969	491	0.000207477	0.00699888	0.0666779	0.0774007	0.0227549	491	0.00354444	0.0175886	0.0691369	0.0806466	0.0251821	490	0.00626429	0.0797416	0.0373534	0.0433603	0.0250013	490	0.135804	0.297155	0.010306	0.124	0.237382	0.420963	0	0	0.023897	0.124	0.237382	0.0164927	0.14	0.250526	0.0691369	0.008	0.01088	0.192605	0.14	0.250526	Non-specific
TAGLN3_Q9UI15_MS	Q9UI15	TAGLN3	TAGLN3	0.0727596	0.142639	0.0171975	492	2.77783e-05	0.00114742	0.0612381	0.119489	0.0171646	492	0.000395388	0.0028278	0.0567488	0.111252	0.0189823	491	0.00293396	0.0490772	0.0370679	0.0723274	0.0188497	491	0.0498036	0.140394	0.0154182	0.044	0.102	0.416768	0	0	0.035675	0.044	0.102	0.0162592	0.046	0.102	0.0567488	0.002	0.00309091	0.222704	0.046	0.102	Non-specific
AQP4_P55087_MS	P55087	AQP4	AQP4	0.0829313	0.130858	0.0184205	492	8.40873e-06	0.000405221	0.0625005	0.0981567	0.0184508	492	0.000762135	0.0049441	0.0685455	0.108158	0.020356	491	0.000818564	0.0212407	0.0333059	0.0523068	0.0202137	491	0.100056	0.235755	0.0135061	0.126	0.237382	0.417543	0	0	0.0313331	0.126	0.237382	0.0125316	0.09	0.176538	0.0685455	0	0	0.154564	0.09	0.176538	Non-specific
ALDOA_P04075_MS	P04075	ALDOA	ALDOA	0.122873	0.167519	0.0157474	492	3.66067e-14	9.26148e-12	0.0800891	0.108676	0.0161786	492	1.01969e-06	1.81039e-05	0.108182	0.147489	0.0173814	491	1.04008e-09	1.05256e-06	0.0340129	0.0461536	0.0172599	491	0.0493281	0.139637	0.0283687	0.054	0.117191	0.402254	0	0	0.0658784	0.054	0.117191	0.0136188	0.036	0.0834545	0.108182	0	0	0.111812	0.036	0.0834545	Non-specific
ANGPTL4_Q9BY76_MS	Q9BY76	ANGPTL4	ANGPTL4	0.0973352	0.157293	0.0247803	492	9.79271e-05	0.0033594	0.0760676	0.122348	0.0247536	492	0.00223677	0.0123357	0.0790155	0.127689	0.0273919	491	0.00409094	0.0600005	0.0424137	0.0682184	0.0272004	491	0.119569	0.27192	0.0111674	0.148	0.269571	0.420497	0	0	0.0258705	0.148	0.269571	0.0166412	0.11	0.211698	0.0790155	0.008	0.01088	0.173968	0.11	0.211698	Non-specific
S100B_P04271_MS	P04271	S100B	S100B	0.0689931	0.11401	0.0231894	492	0.00307191	0.0571811	0.0878963	0.144565	0.0228931	492	0.000139425	0.0011613	0.038023	0.0628322	0.0254892	491	0.136413	0.424115	0.0717017	0.117929	0.0253111	491	0.00480369	0.0210261																			Aβ-specific
MT3_P25713_MS	P25713	MT3	MT3	0.0143368	0.0183625	0.021327	492	0.501748	0.857466	-0.0847606	-0.108051	0.0208403	492	5.54129e-05	0.00051924	0.0624331	0.079964	0.0230847	491	0.00707797	0.0842695	-0.111352	-0.141949	0.0229234	491	1.60073e-06	2.33084e-05																			Aβ-specific
NECTIN1_Q15223_MS	Q15223	NECTIN1	NECTIN1	-0.00924276	-0.0161598	0.0124937	492	0.45978	0.836931	-0.0523991	-0.0911832	0.0121865	492	2.06242e-05	0.000220865	0.0164086	0.0286885	0.013579	491	0.22748	0.535242	-0.0593878	-0.103345	0.0134841	491	1.30369e-05	0.000142631																			Aβ-specific
NDRG4_Q9ULP0_MS	Q9ULP0	NDRG4	NDRG4	-0.000728222	-0.0011304	0.0159317	492	0.963561	0.994538	-0.0548139	-0.0846866	0.0156262	492	0.000493214	0.00337855	0.0281208	0.0436513	0.0173913	491	0.106532	0.380285	-0.0667909	-0.103191	0.0172698	491	0.000124763	0.000994172																			Aβ-specific
NCAM1_P13591_MS	P13591	NCAM1	NCAM1	-0.00542746	-0.00818477	0.0140676	492	0.699803	0.949863	-0.0454463	-0.0682125	0.0138204	492	0.00107991	0.00654412	0.0174039	0.0262456	0.0154025	491	0.259051	0.565143	-0.0528589	-0.0793384	0.0152948	491	0.000595818	0.00379225																			Aβ-specific
NBL1_P41271_MS	P41271	NBL1	NBL1	-0.026826	-0.036729	0.0234762	492	0.253723	0.710228	-0.0759782	-0.103538	0.0230904	492	0.00107197	0.00651551	0.00734197	0.0100523	0.0257649	491	0.775795	0.901777	-0.0791053	-0.107799	0.0255848	491	0.00210202	0.0106897																			Aβ-specific
SUSD5_O60279_MS	O60279	SUSD5	SUSD5	-0.00340746	-0.0057994	0.0135947	492	0.802192	0.96726	-0.0409744	-0.0694097	0.0133736	492	0.00230511	0.0126096	0.0175123	0.0298054	0.0149029	491	0.240528	0.548628	-0.0484331	-0.0820447	0.0147988	491	0.00113999	0.00639154																			Aβ-specific
NAGPA_Q9UK23_MS	Q9UK23	NAGPA	NAGPA	0.00541049	0.00632127	0.037733	491	0.886042	0.977835	0.0974249	0.113304	0.0372189	491	0.00912789	0.037627	-0.044803	-0.0523449	0.0414595	490	0.280387	0.581459	0.116478	0.135463	0.0411781	490	0.00486624	0.0211812																			Aβ-specific
NAGLU_P54802_MS	P54802	NAGLU	NAGLU	-0.0168662	-0.0331318	0.017855	492	0.345317	0.778149	0.0588687	0.115098	0.0175467	492	0.000855066	0.0053747	-0.051828	-0.10181	0.0194405	491	0.00792967	0.0911912	0.080943	0.158257	0.0193047	491	3.26727e-05	0.000319467																			Aβ-specific
MYDGF_Q969H8_MS	Q969H8	MYDGF	MYDGF	0.00846555	0.0128834	0.0185911	492	0.649055	0.927864	-0.0511442	-0.0774691	0.0183205	492	0.00544827	0.025062	0.0374449	0.0569861	0.0203743	491	0.0666888	0.312016	-0.0670926	-0.101626	0.0202319	491	0.000980194	0.00565217																			Aβ-specific
MTOR_P42345_MS	P42345	MTOR	MTOR	-0.0236658	-0.027371	0.0392123	471	0.546447	0.878087	0.103145	0.118757	0.0387197	471	0.00798919	0.0338287	-0.0822092	-0.0950801	0.0428419	470	0.0556029	0.282003	0.137708	0.158552	0.0426048	470	0.0013146	0.0072107																			Aβ-specific
MPZ_P25189_MS	P25189	MPZ	MPZ	0.000660384	0.000807652	0.0359023	492	0.985332	0.996895	0.106543	0.129691	0.0353264	492	0.0026941	0.0142373	-0.0555846	-0.0679802	0.0393416	491	0.158327	0.458446	0.130218	0.158509	0.0390666	491	0.000923324	0.00538561																			Aβ-specific
SERPINA3_P01011_MS	P01011	SERPINA3	SERPINA3	0.032538	0.0667878	0.0204863	492	0.112865	0.513347	0.0591195	0.120779	0.0202203	492	0.00361768	0.0178155	0.00858111	0.0176137	0.022561	491	0.703849	0.87072	0.0554647	0.113313	0.0224033	491	0.0136323	0.0491833																			Aβ-specific
SEZ6L_Q9BYH1_MS	Q9BYH1	SEZ6L	SEZ6L	-0.0123944	-0.0151846	0.0173264	492	0.474734	0.84732	-0.0865779	-0.10557	0.0167659	492	3.51775e-07	7.19184e-06	0.0306375	0.0375346	0.0186583	491	0.101223	0.371152	-0.0996269	-0.121482	0.0185279	491	1.17259e-07	2.52482e-06																			Aβ-specific
MMRN2_Q9H8L6_MS	Q9H8L6	MMRN2	MMRN2	-0.0119108	-0.0249696	0.01259	492	0.344588	0.778149	-0.075087	-0.156672	0.0120468	492	9.85131e-10	4.5316e-08	0.0251479	0.0527199	0.0133953	491	0.0610598	0.298238	-0.0857978	-0.179021	0.0133017	491	2.67983e-10	1.39077e-08																			Aβ-specific
SV2A_Q7L0J3_MS	Q7L0J3	SV2A	SV2A	0.0087018	0.00888411	0.033406	478	0.794601	0.96496	-0.0938673	-0.0953986	0.0328984	478	0.00451519	0.0213024	0.0624792	0.0637882	0.0368305	477	0.0904629	0.357611	-0.121206	-0.123184	0.0365758	477	0.000990274	0.00569408																			Aβ-specific
MEGF9_Q9H1U4_MS	Q9H1U4	MEGF9	MEGF9	0.00104928	0.00185097	0.0130427	492	0.935912	0.98988	-0.0449284	-0.0788833	0.0127922	492	0.000485429	0.00335327	0.0250666	0.0442185	0.0142302	491	0.0787752	0.335711	-0.0556046	-0.0976282	0.0141308	491	9.5199e-05	0.000789683																			Aβ-specific
ME1_P48163_MS	P48163	ME1	ME1	0.05965	0.0962416	0.0226131	492	0.00860759	0.116925	0.0844509	0.135616	0.0222905	492	0.000170231	0.00134804	0.0283972	0.0458172	0.0248414	491	0.253537	0.562059	0.0723561	0.116194	0.0246678	491	0.00351153	0.0164142																			Aβ-specific
SEZ6_Q53EL9_MS	Q53EL9	SEZ6	SEZ6	0.0124616	0.0210206	0.0118893	492	0.295088	0.733715	-0.0435808	-0.073168	0.0116549	492	0.000206259	0.00158733	0.0383385	0.0646704	0.0128903	491	0.00308206	0.051132	-0.0599098	-0.100583	0.0128003	491	3.70946e-06	4.76013e-05																			Aβ-specific
MDK_P21741_MS	P21741	MDK	MDK	0.00664516	0.0121471	0.0185576	492	0.720435	0.955544	0.0808166	0.147035	0.0180666	492	9.5771e-06	0.000116771	-0.0346333	-0.0633082	0.0201002	491	0.0855122	0.348945	0.0955675	0.173873	0.0199598	491	2.23319e-06	3.07481e-05																			Aβ-specific
SV2B_Q7L1I2_MS	Q7L1I2	SV2B	SV2B	-0.000824219	-0.00128374	0.0224334	491	0.970707	0.994538	-0.0678127	-0.105136	0.022051	491	0.00222039	0.0122789	0.0347823	0.054174	0.0245594	490	0.157338	0.457759	-0.0825819	-0.128034	0.0243722	490	0.000759777	0.00464027																			Aβ-specific
MDGA2_Q7Z553_MS	Q7Z553	MDGA2	MDGA2	-0.00303957	-0.00557367	0.0162819	492	0.851986	0.970132	-0.0554773	-0.101251	0.0159741	492	0.000560175	0.00377931	0.0256396	0.0470154	0.0177882	491	0.150115	0.446455	-0.0663976	-0.121182	0.0176639	491	0.000191164	0.00140187																			Aβ-specific
SEZ6L2_Q6UXD5_MS	Q6UXD5	SEZ6L2	SEZ6L2	0.00278756	0.00502891	0.0110074	492	0.800186	0.96726	-0.05137	-0.0922391	0.0106831	492	2.02384e-06	3.23823e-05	0.0306064	0.0552156	0.0118412	491	0.0100327	0.104135	-0.0644057	-0.115646	0.0117584	491	6.90374e-08	1.62479e-06																			Aβ-specific
NEGR1_Q7Z3B1_MS	Q7Z3B1	NEGR1	NEGR1	-0.020429	-0.0283153	0.0144305	492	0.157503	0.593642	-0.0778912	-0.107453	0.0139228	492	3.67743e-08	1.11091e-06	0.0161937	0.0224451	0.0155196	491	0.297259	0.599255	-0.0847883	-0.116968	0.0154111	491	6.0625e-08	1.4964e-06																			Aβ-specific
STC2_O76061_MS	O76061	STC2	STC2	0.00544632	0.0112826	0.0142295	491	0.702073	0.949863	-0.0352673	-0.0727359	0.0140536	491	0.0124115	0.0476678	0.0254292	0.0526795	0.0156402	490	0.104617	0.376769	-0.0461435	-0.0951672	0.0155433	490	0.00313693	0.0150098																			Aβ-specific
SEMA3G_Q9NS98_MS	Q9NS98	SEMA3G	SEMA3G	-0.0115104	-0.0196398	0.0134462	492	0.392396	0.802233	-0.0424416	-0.0720764	0.0132245	492	0.00141738	0.00829499	0.00835922	0.014263	0.0147526	491	0.571228	0.783841	-0.0460019	-0.0781227	0.0146496	491	0.00179035	0.00931536																			Aβ-specific
NPTXR_O95502_MS	O95502	NPTXR	NPTXR	-0.0528107	-0.0560039	0.0227993	492	0.0209504	0.209919	-0.171369	-0.180878	0.0214119	492	8.76802e-15	1.47887e-12	0.0259902	0.0275617	0.0238652	491	0.276669	0.578209	-0.182439	-0.192562	0.0236984	491	7.64192e-14	1.71858e-11																			Aβ-specific
NPTX2_P47972_MS	P47972	NPTX2	NPTX2	-0.0740364	-0.0780802	0.0309407	492	0.0170923	0.185993	-0.164736	-0.172918	0.0299971	492	6.38984e-08	1.7244e-06	-0.0035315	-0.00372439	0.0334739	491	0.916022	0.960637	-0.163232	-0.171339	0.03324	491	1.2377e-06	1.89781e-05																			Aβ-specific
NPTX1_Q15818_MS	Q15818	NPTX1	NPTX1	-0.0133101	-0.0161025	0.0168383	492	0.429638	0.825342	-0.102681	-0.123639	0.0160781	492	3.93777e-10	2.0436e-08	0.0380386	0.0460189	0.0178596	491	0.033679	0.215036	-0.118882	-0.143147	0.0177348	491	5.60915e-11	3.66223e-09																			Aβ-specific
SDC4_P31431_MS	P31431	SDC4	SDC4	0.0157989	0.0223408	0.0292835	490	0.589776	0.894163	0.0870083	0.122437	0.0288437	490	0.00268962	0.0142373	-0.0269139	-0.0380581	0.0321713	489	0.403238	0.679562	0.0985309	0.138652	0.0319715	489	0.00217335	0.0109971																			Aβ-specific
SELENBP1_Q13228_MS	Q13228	SELENBP1	SELENBP1	-0.0251582	-0.0491481	0.017317	492	0.146916	0.577394	-0.092489	-0.179835	0.0167208	492	5.16835e-08	1.41361e-06	0.018125	0.0354084	0.0186411	491	0.331372	0.630947	-0.100209	-0.194845	0.0185108	491	9.68437e-08	2.15397e-06																			Aβ-specific
NPTN_Q9Y639_MS	Q9Y639	NPTN	NPTN	-0.0061206	-0.00863411	0.0154682	492	0.692506	0.947048	-0.0747767	-0.104989	0.0149881	492	8.4295e-07	1.52333e-05	0.0320792	0.045253	0.0166627	491	0.0547809	0.280703	-0.0884397	-0.124173	0.0165463	491	1.3873e-07	2.92489e-06																			Aβ-specific
SEMA3B_Q13214_MS	Q13214	SEMA3B	SEMA3B	-0.0149669	-0.0361253	0.0152784	492	0.327758	0.760759	0.057522	0.138187	0.0149633	492	0.000136815	0.00114427	-0.0487876	-0.117758	0.0165521	491	0.00335577	0.0543367	0.0783013	0.188107	0.0164364	491	2.5041e-06	3.38761e-05																			Aβ-specific
NPDC1_Q9NQX5_MS	Q9NQX5	NPDC1	NPDC1	-0.0129001	-0.0196284	0.0164459	492	0.433187	0.827142	-0.0689394	-0.104404	0.0160429	492	2.08571e-05	0.000221286	0.0206817	0.0314688	0.0178783	491	0.247914	0.556102	-0.0777481	-0.117744	0.0177533	491	1.45583e-05	0.000154272																			Aβ-specific
NOTCH3_Q9UM47_MS	Q9UM47	NOTCH3	NOTCH3	-0.0145565	-0.0397632	0.0115511	492	0.208201	0.667849	-0.0336786	-0.0915659	0.0113881	492	0.00325226	0.0164977	-1.18864e-05	-3.24693e-05	0.0127083	491	0.999254	0.999254	-0.0336736	-0.0915521	0.0126195	491	0.00787376	0.031495																			Aβ-specific
NLGN4X_Q8N0W4_MS	Q8N0W4	NLGN4X	NLGN4X	0.00172995	0.00371753	0.0155139	492	0.911258	0.985249	-0.0422112	-0.0902828	0.0152877	492	0.00597556	0.0271178	0.0244625	0.0525682	0.0170241	491	0.151373	0.447923	-0.0526302	-0.112567	0.0169051	491	0.00195827	0.0100853																			Aβ-specific
NEFM_P07197_MS	P07197	NEFM	NEFM	0.0597292	0.0686783	0.0370651	490	0.107722	0.501739	0.158174	0.180961	0.0361743	490	1.50077e-05	0.000168753	-0.00987361	-0.011353	0.0403243	489	0.806671	0.908581	0.162341	0.185728	0.0400097	489	5.7717e-05	0.000526213																			Aβ-specific
NLGN1_Q8N2Q7_MS	Q8N2Q7	NLGN1	NLGN1	-0.0047512	-0.00831794	0.0145209	492	0.743658	0.962754	-0.0541424	-0.0943422	0.0142129	492	0.000156941	0.00128084	0.0228355	0.0399782	0.0158269	491	0.149707	0.446455	-0.0638684	-0.11129	0.0157163	491	5.62026e-05	0.000517064																			Aβ-specific
ST8SIA5_O15466_MS	O15466	ST8SIA5	ST8SIA5	-0.00988148	-0.015715	0.0172931	492	0.567981	0.888433	-0.0644635	-0.102038	0.0169303	492	0.000158059	0.00128478	0.0220117	0.0350063	0.0188667	491	0.243901	0.552411	-0.0738386	-0.116878	0.0187349	491	9.28327e-05	0.000773223																			Aβ-specific
NFASC_O94856_MS	O94856	NFASC	NFASC	0.00223252	0.00329259	0.0127766	492	0.861359	0.970132	-0.0540205	-0.0792971	0.0124517	492	1.74252e-05	0.000192724	0.0313291	0.0462052	0.013823	491	0.0238586	0.18086	-0.067364	-0.0988842	0.0137264	491	1.25644e-06	1.91205e-05																			Aβ-specific
NEU1_Q99519_MS	Q99519	NEU1	NEU1	-0.0117367	-0.0219775	0.0193219	492	0.543846	0.878087	0.0524867	0.0978223	0.0190477	492	0.0060768	0.0273321	-0.0421641	-0.0789542	0.0211703	491	0.0469622	0.260496	0.070445	0.131292	0.0210224	491	0.000867423	0.00511856																			Aβ-specific
NEO1_Q92859_MS	Q92859	NEO1	NEO1	0.00151853	0.0027302	0.00963225	492	0.874797	0.97452	-0.0390937	-0.0699575	0.0094014	492	3.78309e-05	0.000379059	0.0225533	0.0405492	0.0104417	491	0.0312617	0.206103	-0.0486995	-0.0871469	0.0103688	491	3.43563e-06	4.48627e-05																			Aβ-specific
NENF_Q9UMX5_MS	Q9UMX5	NENF	NENF	0.00315061	0.00618738	0.0108386	492	0.771414	0.96496	-0.026671	-0.0521322	0.0106964	492	0.0129779	0.0495609	0.017978	0.0353063	0.0119087	491	0.131776	0.419087	-0.0343281	-0.0670991	0.0118255	491	0.0038637	0.0175733																			Aβ-specific
NELL2_Q99435_MS	Q99435	NELL2	NELL2	-0.0160312	-0.0194267	0.019888	492	0.420588	0.819317	-0.108994	-0.131459	0.0191414	492	2.13479e-08	6.85845e-07	0.0380456	0.0461038	0.0212911	491	0.0745669	0.329841	-0.125198	-0.151003	0.0211423	491	5.99502e-09	2.12876e-07																			Aβ-specific
NELL1_Q92832_MS	Q92832	NELL1	NELL1	0.0167071	0.0273202	0.0194577	492	0.390958	0.801822	-0.0512325	-0.0833841	0.0191977	492	0.00786655	0.0333793	0.0475912	0.077823	0.0213152	491	0.0260166	0.190732	-0.0715023	-0.116374	0.0211663	491	0.000787827	0.00475989																			Aβ-specific
MCAM_P43121_MS	P43121	MCAM	MCAM	-0.00921449	-0.0149426	0.0155429	492	0.553558	0.881286	-0.0629907	-0.101668	0.0151764	492	3.90829e-05	0.000386106	0.0220494	0.0357562	0.0169063	491	0.192773	0.503436	-0.0723818	-0.116826	0.0167882	491	1.96075e-05	0.000204565																			Aβ-specific
MCFD2_Q8NI22_MS	Q8NI22	MCFD2	MCFD2	-0.00865116	-0.0200216	0.0142299	492	0.543496	0.878087	0.038534	0.0887615	0.0140286	492	0.00623821	0.0278109	-0.0309977	-0.0717388	0.0155921	491	0.047363	0.260496	0.0517364	0.119173	0.0154832	491	0.000896946	0.00524687																			Aβ-specific
MATN2_O00339_MS	O00339	MATN2	MATN2	0.0212826	0.0580043	0.0148312	492	0.151926	0.583024	0.0523145	0.14191	0.0145687	492	0.000362639	0.00262136	-0.00160975	-0.00438726	0.0162573	491	0.921165	0.960775	0.0530001	0.14377	0.0161437	491	0.00110025	0.00622039																			Aβ-specific
NRCAM_Q92823_MS	Q92823	NRCAM	NRCAM	-0.00602729	-0.00759945	0.0184811	492	0.744462	0.962754	-0.103112	-0.129398	0.0177555	492	1.13984e-08	3.91022e-07	0.0471918	0.0595013	0.0196989	491	0.0169641	0.145253	-0.123212	-0.154621	0.0195612	491	6.67069e-10	3.13988e-08																			Aβ-specific
TAC1_P20366_MS	P20366	TAC1	TAC1	-0.0551416	-0.0791649	0.0191459	492	0.00414925	0.0705721	-0.0995118	-0.142195	0.0186394	492	1.43165e-07	3.36938e-06	-0.0149006	-0.0213923	0.0207892	491	0.473872	0.725802	-0.0931655	-0.133126	0.0206439	491	8.00968e-06	9.42535e-05																			Aβ-specific
LCAT_P04180_MS	P04180	LCAT	LCAT	0.0231078	0.0376827	0.019962	492	0.247595	0.702122	-0.0502937	-0.0816307	0.0197196	492	0.0110604	0.0434798	0.0549378	0.0895892	0.0218653	491	0.0123056	0.122692	-0.0736925	-0.119609	0.0217126	491	0.000744528	0.00458032																			Aβ-specific
LAMC3_Q9Y6N6_MS	Q9Y6N6	LAMC3	LAMC3	0.0174748	0.0374871	0.016983	492	0.304007	0.736976	0.0508542	0.108581	0.0167261	492	0.00248853	0.0134314	-0.00550308	-0.0118053	0.0186633	491	0.768225	0.898824	0.053198	0.113585	0.0185329	491	0.0042757	0.0191461																			Aβ-specific
SHISA7_A6NL88_MS	A6NL88	SHISA7	SHISA7	-0.0155065	-0.0261926	0.0178011	492	0.384127	0.798227	-0.0760742	-0.127897	0.0173547	492	1.42885e-05	0.00016339	0.0212642	0.0359183	0.0193427	491	0.272157	0.573944	-0.085131	-0.143123	0.0192075	491	1.15162e-05	0.000130216																			Aβ-specific
LAMA5_O15230_MS	O15230	LAMA5	LAMA5	0.00212428	0.00623888	0.0110452	490	0.847567	0.970132	-0.0274342	-0.0801686	0.0109011	490	0.0121662	0.0469371	0.0169841	0.0498813	0.0121205	489	0.161768	0.464709	-0.0346254	-0.101183	0.012039	489	0.00420198	0.0188577																			Aβ-specific
SIRPA_P78324_MS	P78324	SIRPA	SIRPA	0.0332175	0.0349988	0.0271498	492	0.22173	0.675425	-0.083075	-0.0871187	0.02674	492	0.00200076	0.01128	0.0846779	0.0892187	0.029594	491	0.0043988	0.0626714	-0.119141	-0.12494	0.0293872	491	5.84963e-05	0.000530926																			Aβ-specific
SLC12A5_Q9H2X9_MS	Q9H2X9	SLC12A5	SLC12A5	-0.0270921	-0.0373521	0.0200429	492	0.177092	0.625407	-0.103208	-0.141625	0.0193893	492	1.55493e-07	3.53615e-06	0.0214287	0.0295439	0.0216153	491	0.321996	0.622464	-0.112335	-0.154149	0.0214643	491	2.46836e-07	4.898e-06																			Aβ-specific
LAMA2_P24043_MS	P24043	LAMA2	LAMA2	0.00378528	0.0106003	0.0100775	492	0.707363	0.950761	0.0266947	0.0744046	0.00993588	492	0.00746049	0.032265	-0.00949097	-0.0265785	0.0110794	491	0.392065	0.675749	0.030737	0.0856717	0.0110019	491	0.00541324	0.0233612																			Aβ-specific
KIT_P10721_MS	P10721	KIT	KIT	0.00289915	0.00488244	0.0155151	492	0.851847	0.970132	-0.0588021	-0.0985633	0.0151774	492	0.000121395	0.00103672	0.034677	0.0583993	0.0168643	491	0.0402885	0.243415	-0.0735716	-0.12332	0.0167465	491	1.36907e-05	0.000148181																			Aβ-specific
KIAA1549L_Q6ZVL6_MS	Q6ZVL6	KIAA1549L	KIAA1549L	-0.0156369	-0.0190574	0.0203896	492	0.443507	0.832629	-0.126377	-0.153299	0.0194416	492	1.96926e-10	1.17229e-08	0.0477299	0.0581709	0.021588	491	0.0274997	0.194613	-0.146706	-0.177958	0.0214372	491	2.31098e-11	1.94893e-09																			Aβ-specific
KIAA0319_Q5VV43_MS	Q5VV43	KIAA0319	KIAA0319	-0.0101874	-0.0152202	0.0175687	492	0.562273	0.885634	-0.0803807	-0.119526	0.0170715	492	3.25049e-06	4.90969e-05	0.0300617	0.0449127	0.0190021	491	0.114288	0.397204	-0.0931844	-0.138565	0.0188693	491	1.08142e-06	1.7428e-05																			Aβ-specific
KIAA0319L_Q8IZA0_MS	Q8IZA0	KIAA0319L	KIAA0319L	-0.000310215	-0.00060095	0.0106377	492	0.976747	0.995636	-0.0592976	-0.114332	0.0102195	492	1.17173e-08	3.95265e-07	0.0310063	0.0600656	0.0113179	491	0.00637572	0.0803158	-0.0725037	-0.139795	0.0112388	491	2.66324e-10	1.39077e-08																			Aβ-specific
JAM2_P57087_MS	P57087	JAM2	JAM2	-0.00871576	-0.0173415	0.0121257	492	0.472616	0.846606	-0.0390343	-0.0773008	0.0119181	492	0.00113026	0.00676817	0.0099804	0.0198577	0.013292	491	0.453098	0.717315	-0.0432851	-0.0857188	0.0131991	491	0.00111416	0.00628153																			Aβ-specific
JAG1_P78504_MS	P78504	JAG1	JAG1	-0.032687	-0.0682684	0.0120902	492	0.00709679	0.103878	-0.054665	-0.113635	0.0118408	492	4.9831e-06	6.86108e-05	-0.0111214	-0.0232277	0.0132038	491	0.400037	0.677552	-0.0499282	-0.103788	0.0131116	491	0.000157866	0.00119224																			Aβ-specific
ITGBL1_O95965_MS	O95965	ITGBL1	ITGBL1	0.00031446	0.000532588	0.0203042	492	0.98765	0.996895	0.0720733	0.121494	0.0198987	492	0.000322681	0.00235779	-0.0377634	-0.0639582	0.0221399	491	0.0887022	0.355289	0.0881573	0.148607	0.0219852	491	7.02112e-05	0.000617858																			Aβ-specific
ITGB2_P05107_MS	P05107	ITGB2	ITGB2	0.0807653	0.129187	0.027519	491	0.00349291	0.0625632	0.129114	0.205606	0.0269451	491	2.1941e-06	3.44252e-05	0.0303936	0.0486157	0.0300651	490	0.31255	0.614133	0.116109	0.184897	0.0298578	490	0.00011467	0.000924666																			Aβ-specific
ITGAM_P11215_MS	P11215	ITGAM	ITGAM	0.0659308	0.0703424	0.0433437	448	0.128936	0.541424	0.134705	0.143001	0.0427379	448	0.00173105	0.00992533	0.00873795	0.00932264	0.0477691	447	0.854943	0.931407	0.130931	0.138995	0.0474984	447	0.00608063	0.0258013																			Aβ-specific
ISLR2_Q6UXK2_MS	Q6UXK2	ISLR2	ISLR2	0.0133637	0.0229117	0.0160436	492	0.405269	0.810263	-0.0425534	-0.0726137	0.0158269	492	0.0074169	0.0321452	0.0389001	0.066693	0.017574	491	0.0273223	0.194613	-0.0591215	-0.100886	0.0174512	491	0.000761151	0.00464027																			Aβ-specific
SLC39A10_Q9ULF5_MS	Q9ULF5	SLC39A10	SLC39A10	-0.0032825	-0.00451694	0.0183077	492	0.857778	0.970132	-0.0977076	-0.133821	0.0176386	492	4.95005e-08	1.37245e-06	0.0476946	0.0656308	0.0195652	491	0.0151339	0.138602	-0.118021	-0.161643	0.0194285	491	2.49281e-09	9.9331e-08																			Aβ-specific
SLC5A5_Q92911_MS	Q92911	SLC5A5	SLC5A5	-0.0215374	-0.0222737	0.0377024	492	0.568093	0.888433	0.174794	0.179921	0.0366129	492	2.38417e-06	3.71197e-05	-0.118912	-0.122978	0.0405031	491	0.00348203	0.0550596	0.225441	0.232053	0.04022	491	3.47375e-08	9.63133e-07																			Aβ-specific
INAFM2_P0DMQ5_MS	P0DMQ5	INAFM2	INAFM2	-0.0032175	-0.00534667	0.014131	492	0.819981	0.970132	-0.0567658	-0.0938875	0.0137976	492	4.55502e-05	0.000434876	0.0261035	0.0433775	0.0153519	491	0.0897	0.355289	-0.0678836	-0.112276	0.0152446	491	1.04952e-05	0.000120012																			Aβ-specific
INAFM1_C9JVW0_MS	C9JVW0	INAFM1	INAFM1	0.0120154	0.0154057	0.0234971	491	0.609332	0.906491	-0.071383	-0.0911187	0.0231344	491	0.00214623	0.011934	0.0526874	0.067554	0.0257057	490	0.0409312	0.243661	-0.0939177	-0.119884	0.0255463	490	0.000262713	0.00186572																			Aβ-specific
TAC3_Q9UHF0_MS	Q9UHF0	TAC3	TAC3	-0.0571287	-0.0764206	0.0219971	490	0.00968403	0.123273	-0.0957693	-0.127487	0.0215565	490	1.09913e-05	0.000131635	-0.0191171	-0.0255728	0.0240711	489	0.427469	0.701132	-0.087594	-0.116604	0.0238955	489	0.000273652	0.00191145																			Aβ-specific
SHBG_P04278_MS	P04278	SHBG	SHBG	0.0209907	0.0284456	0.0320989	492	0.513456	0.861006	0.0832363	0.112268	0.0316668	492	0.00884428	0.0365323	-0.0183345	-0.024846	0.035328	491	0.604009	0.809687	0.0910453	0.122801	0.0350811	491	0.0097342	0.0379615																			Aβ-specific
MASP1_P48740_MS	P48740	MASP1	MASP1	-0.0222846	-0.0425145	0.0197174	492	0.258944	0.717002	0.0594643	0.112913	0.0194209	492	0.00231991	0.0126563	-0.0587831	-0.112146	0.0215092	491	0.00650376	0.0812569	0.0845009	0.160454	0.0213589	491	8.73598e-05	0.000730646																			Aβ-specific
LGALS1_P09382_MS	P09382	LGALS1	LGALS1	0.0132918	0.0298437	0.0144364	492	0.357653	0.780896	0.0465425	0.10401	0.0141936	492	0.0011151	0.00669794	-0.00834692	-0.0187412	0.0158345	491	0.598338	0.808252	0.0500976	0.111955	0.0157238	491	0.00153388	0.00819148																			Aβ-specific
SFRP1_Q8N474_MS	Q8N474	SFRP1	SFRP1	0.0652109	0.106377	0.0230332	492	0.00482784	0.0794435	0.110117	0.178787	0.0225171	492	1.36514e-06	2.37368e-05	0.0216264	0.0352785	0.0251083	491	0.38948	0.672617	0.100906	0.163832	0.0249328	491	6.02248e-05	0.000541755																			Aβ-specific
SYN1_P17600_MS	P17600	SYN1	SYN1	0.0960614	0.122376	0.0318087	491	0.00265963	0.0522244	0.141567	0.179471	0.0312254	491	7.29061e-06	9.22262e-05	0.0429907	0.0547673	0.0347667	490	0.216847	0.520638	0.123332	0.156354	0.0345171	490	0.000387709	0.00260705																			Aβ-specific
MANSC1_Q9H8J5_MS	Q9H8J5	MANSC1	MANSC1	-0.00479107	-0.00752889	0.0139671	492	0.731726	0.958585	-0.0522747	-0.0817609	0.0136695	492	0.000148065	0.0012232	0.021798	0.0342544	0.0152223	491	0.152786	0.450784	-0.0615588	-0.0962818	0.0151159	491	5.4227e-05	0.000501167																			Aβ-specific
MAN2A2_P49641_MS	P49641	MAN2A2	MAN2A2	-0.00135228	-0.00205701	0.0145163	492	0.925817	0.985999	-0.0529886	-0.0802246	0.0142156	492	0.000215855	0.00164864	0.02639	0.0401428	0.0158187	491	0.0958986	0.363481	-0.0642285	-0.0972417	0.0157082	491	5.06467e-05	0.000472391																			Aβ-specific
MAN2A1_Q16706_MS	Q16706	MAN2A1	MAN2A1	-0.00391303	-0.009337	0.00932388	492	0.674904	0.939225	-0.0253104	-0.0601104	0.00918981	492	0.00610175	0.0273835	0.00860174	0.0205249	0.0102477	491	0.401665	0.679088	-0.028974	-0.0688112	0.0101761	491	0.00459458	0.0203489																			Aβ-specific
MAN1A2_O60476_MS	O60476	MAN1A2	MAN1A2	0.00225097	0.00498764	0.0112006	492	0.840806	0.970132	-0.0295572	-0.0651845	0.0110427	492	0.00768465	0.0329963	0.0184032	0.0407773	0.0122947	491	0.135077	0.422561	-0.0373954	-0.0824706	0.0122088	491	0.00231168	0.01161																			Aβ-specific
MAN1A1_P33908_MS	P33908	MAN1A1	MAN1A1	-0.0127521	-0.0234785	0.00985429	492	0.196251	0.658222	-0.0327588	-0.0600307	0.00969017	492	0.000780759	0.00503266	0.0017125	0.00315298	0.0108132	491	0.874229	0.941218	-0.0334882	-0.0613673	0.0107376	491	0.00192275	0.00995308																			Aβ-specific
MAMDC2_Q7Z304_MS	Q7Z304	MAMDC2	MAMDC2	0.0215984	0.0493181	0.0175644	492	0.219408	0.675425	0.0552446	0.125554	0.01729	492	0.00148717	0.00867442	-0.00277362	-0.00633332	0.0192938	491	0.885751	0.947548	0.0564259	0.128238	0.019159	491	0.00338129	0.0159372																			Aβ-specific
LYVE1_Q9Y5Y7_MS	Q9Y5Y7	LYVE1	LYVE1	-0.0263113	-0.0413137	0.0209296	492	0.209303	0.667849	-0.10645	-0.166361	0.020256	492	2.20682e-07	4.80279e-06	0.0241015	0.0378439	0.0225779	491	0.286279	0.58945	-0.116715	-0.182404	0.0224201	491	2.84479e-07	5.38118e-06																			Aβ-specific
LYNX1_P0DP58_MS	P0DP58	LYNX1	LYNX1	-0.00923569	-0.0135952	0.017163	492	0.590741	0.894285	-0.0705847	-0.103414	0.0167485	492	2.98023e-05	0.000309332	0.026043	0.038336	0.018653	491	0.163289	0.466146	-0.0816768	-0.119666	0.0185226	491	1.27349e-05	0.000141402																			Aβ-specific
LY6H_O94772_MS	O94772	LY6H	LY6H	-0.0471392	-0.0515441	0.0271742	492	0.0834198	0.457566	-0.143047	-0.155679	0.0262872	492	8.33779e-08	2.05801e-06	0.0179491	0.0196263	0.0293232	491	0.540747	0.76334	-0.150692	-0.163999	0.0291183	491	3.32555e-07	6.15039e-06																			Aβ-specific
LTBP3_Q9NS15_MS	Q9NS15	LTBP3	LTBP3	0.0076546	0.0171215	0.0166701	492	0.646307	0.927864	0.0443913	0.0988264	0.0164358	492	0.00715379	0.0312328	-0.0141163	-0.0315747	0.0183299	491	0.441598	0.712187	0.0504036	0.112211	0.0182018	491	0.00583297	0.0248546																			Aβ-specific
LSR_Q86X29_MS	Q86X29	LSR	LSR	-0.0105738	-0.021883	0.0180078	492	0.557352	0.88314	-0.0519347	-0.106977	0.0177343	492	0.00356406	0.0175943	0.0145317	0.0300742	0.0197792	491	0.462874	0.721422	-0.058124	-0.119726	0.019641	491	0.00323206	0.0153561																			Aβ-specific
LSAMP_Q13449_MS	Q13449	LSAMP	LSAMP	0.00128211	0.00180697	0.0139811	492	0.926971	0.985999	-0.0598931	-0.0840152	0.0136185	492	1.3404e-05	0.000155917	0.0332728	0.0468937	0.0151227	491	0.0282588	0.197457	-0.0740645	-0.103894	0.0150171	491	1.11568e-06	1.75049e-05																			Aβ-specific
LRTM2_Q8N967_MS	Q8N967	LRTM2	LRTM2	-0.0192287	-0.0240612	0.0233244	492	0.410109	0.813807	-0.0634856	-0.0790673	0.023	492	0.00599139	0.0271224	0.0100395	0.0125626	0.0256621	491	0.695805	0.867334	-0.0677615	-0.0843928	0.0254828	491	0.00809068	0.0321089																			Aβ-specific
ADA2_Q9NZK5_MS	Q9NZK5	ADA2	ADA2	-0.0107887	-0.0207752	0.0204557	492	0.598143	0.901628	0.0538376	0.103186	0.020173	492	0.00786394	0.0333793	-0.0417173	-0.0803332	0.0224326	491	0.06353	0.303931	0.0716056	0.13724	0.0222759	491	0.00139277	0.00753908																			Aβ-specific
LRP1_Q07954_MS	Q07954	LRP1	LRP1	0.0171685	0.0413491	0.00844027	492	0.0424753	0.313759	0.0342616	0.0821289	0.00827351	492	4.06731e-05	0.000397693	0.00290417	0.00699448	0.00923164	491	0.753207	0.890474	0.0330247	0.0791638	0.00916713	491	0.000347268	0.00236657																			Aβ-specific
LRP11_Q86VZ4_MS	Q86VZ4	LRP11	LRP11	0.0018312	0.00327176	0.0138904	492	0.895171	0.984199	-0.0461391	-0.0820487	0.0136359	492	0.000772366	0.00499447	0.0266657	0.047643	0.0151689	491	0.0793844	0.336138	-0.0574964	-0.102245	0.0150629	491	0.000152294	0.00115623																			Aβ-specific
LRFN2_Q9ULH4_MS	Q9ULH4	LRFN2	LRFN2	-0.0144597	-0.0208552	0.0234483	492	0.537743	0.874831	-0.0590177	-0.0847214	0.023141	492	0.0110633	0.0434798	0.0135189	0.0194983	0.0258163	491	0.600754	0.808999	-0.0647756	-0.092987	0.0256359	491	0.0118252	0.0443228																			Aβ-specific
LGMN_Q99538_MS	Q99538	LGMN	LGMN	-0.0192164	-0.033319	0.0250818	492	0.443955	0.832629	0.0832272	0.143628	0.0246373	492	0.000787798	0.00506192	-0.0676011	-0.117212	0.0273235	491	0.0136942	0.130723	0.11202	0.193316	0.0271326	491	4.28867e-05	0.000407524																			Aβ-specific
LGI1_O95970_MS	O95970	LGI1	LGI1	0.00395322	0.00799808	0.017724	492	0.823595	0.970132	0.0776926	0.156448	0.017249	492	8.33129e-06	0.00010409	-0.0362786	-0.0733981	0.0191788	491	0.0591326	0.293698	0.0931442	0.187562	0.0190448	491	1.36323e-06	2.04383e-05																			Aβ-specific
NPY_P01303_MS	P01303	NPY	NPY	-0.0455347	-0.0515647	0.0268804	492	0.0909027	0.470555	-0.144226	-0.162558	0.0259686	492	4.58019e-08	1.28754e-06	0.0205394	0.0232594	0.0289641	491	0.478577	0.729948	-0.152974	-0.172418	0.0287617	491	1.5909e-07	3.31958e-06																			Aβ-specific
NRGN_Q92686_MS	Q92686	NRGN	NRGN	0.123285	0.104424	0.0487332	487	0.0117269	0.141663	0.160851	0.135551	0.0481939	487	0.000909808	0.00563135	0.0663209	0.0561744	0.0535901	486	0.216478	0.520369	0.132751	0.111871	0.0532511	486	0.013001	0.0474983																			Aβ-specific
NRG3_P56975_MS	P56975	NRG3	NRG3	-0.0308075	-0.0453386	0.0223196	492	0.168125	0.610542	-0.0651007	-0.0953573	0.0220117	492	0.00325011	0.0164977	-0.00329456	-0.00484853	0.0245629	491	0.893357	0.950689	-0.0636975	-0.0933019	0.0243912	491	0.00929063	0.0364423																			Aβ-specific
SCG3_Q8WXD2_MS	Q8WXD2	SCG3	SCG3	-0.0186552	-0.0219369	0.0215188	492	0.386405	0.800259	-0.115445	-0.135116	0.0207417	492	4.29339e-08	1.22392e-06	0.0382449	0.0449728	0.0230816	491	0.0981703	0.367039	-0.131734	-0.154181	0.0229204	491	1.59216e-08	4.80976e-07																			Aβ-specific
PRSS3_P35030_MS	P35030	PRSS3	PRSS3	-0.000157879	-0.000146203	0.0400289	491	0.996855	0.998865	0.133564	0.12312	0.0392875	491	0.000729669	0.00479145	-0.0706161	-0.0653938	0.0437011	490	0.106762	0.380434	0.163557	0.150769	0.0433935	490	0.000183751	0.00135241																			Aβ-specific
PRRT3_Q5FWE3_MS	Q5FWE3	PRRT3	PRRT3	-0.0117525	-0.0175421	0.0157508	492	0.455929	0.836628	-0.0700719	-0.1041	0.0153274	492	6.12785e-06	8.15972e-05	0.0226874	0.0338636	0.0170734	491	0.184528	0.492951	-0.0797348	-0.118455	0.0169541	491	3.33708e-06	4.38587e-05																			Aβ-specific
PRRT1_Q99946_MS	Q99946	PRRT1	PRRT1	-0.0238668	-0.0409596	0.0209475	492	0.255107	0.710228	-0.080518	-0.137534	0.0205098	492	9.87571e-05	0.00086157	0.0133712	0.0229474	0.0228793	491	0.559203	0.774597	-0.086213	-0.147262	0.0227194	491	0.000166297	0.00123745																			Aβ-specific
PROS1_P07225_MS	P07225	PROS1	PROS1	8.37546e-05	0.00026212	0.0118496	492	0.994363	0.998333	0.0540124	0.168244	0.0115121	492	3.51459e-06	5.17442e-05	-0.0284864	-0.0891514	0.0127821	491	0.0262916	0.190732	0.0661452	0.206037	0.0126928	491	2.76703e-07	5.28345e-06																			Aβ-specific
PRNP_P04156_MS	P04156	PRNP	PRNP	-0.0189303	-0.0255081	0.0174645	492	0.278925	0.724994	-0.102315	-0.137219	0.0167392	492	2.00067e-09	7.9399e-08	0.0309576	0.0417146	0.0186273	491	0.0971613	0.365474	-0.1155	-0.154902	0.0184971	491	9.22857e-10	4.15081e-08																			Aβ-specific
PRL_P01236_MS	P01236	PRL	PRL	0.00976174	0.0154409	0.0289377	486	0.736009	0.960055	0.0898279	0.141502	0.0284465	486	0.00168862	0.00970955	-0.036406	-0.0575863	0.0317961	485	0.252781	0.562059	0.105531	0.166238	0.0315718	485	0.000894236	0.00524619																			Aβ-specific
PRKCSH_P14314_MS	P14314	PRKCSH	PRKCSH	-0.00149899	-0.00264327	0.0104434	492	0.885926	0.977835	-0.0467934	-0.0821266	0.0101538	492	5.17483e-06	7.07693e-05	0.022931	0.0404359	0.0112834	491	0.0426633	0.246874	-0.0565601	-0.099268	0.0112046	491	6.30264e-07	1.05426e-05																			Aβ-specific
SOD3_P08294_MS	P08294	SOD3	SOD3	0.00276078	0.00442875	0.0251155	492	0.912515	0.98564	0.127309	0.203266	0.0242709	492	2.32169e-07	4.94642e-06	-0.0640022	-0.10267	0.0269299	491	0.0178544	0.14914	0.154569	0.24679	0.0267417	491	1.32875e-08	4.13754e-07																			Aβ-specific
PRG2_P13727_MS	P13727	PRG2	PRG2	0.0509583	0.0449558	0.0510503	483	0.318684	0.749362	0.136976	0.120305	0.0503215	483	0.00672294	0.0296454	-0.00993228	-0.00876234	0.0561685	482	0.859716	0.933704	0.141193	0.124009	0.0557322	482	0.0116113	0.0436828																			Aβ-specific
SCG5_P05408_MS	P05408	SCG5	SCG5	-0.00792235	-0.0104214	0.0170523	492	0.642431	0.927864	-0.0766361	-0.100337	0.0165807	492	4.86212e-06	6.79251e-05	0.0308555	0.0405886	0.0184503	491	0.0950917	0.361777	-0.0897779	-0.117543	0.0183214	491	1.30271e-06	1.96767e-05																			Aβ-specific
PRELP_P51888_MS	P51888	PRELP	PRELP	-0.0127921	-0.0252199	0.0192569	492	0.506819	0.858143	0.0824861	0.16186	0.0187659	492	1.35484e-05	0.000156696	-0.0593361	-0.116983	0.0207694	491	0.00445945	0.06268	0.107758	0.211451	0.0206242	491	2.5813e-07	5.02567e-06																			Aβ-specific
PRDX5_P30044_MS	P30044	PRDX5	PRDX5	0.0405349	0.0373833	0.0495496	483	0.413723	0.816989	0.148828	0.136506	0.0488319	483	0.00243191	0.0131609	-0.0308528	-0.028454	0.054656	482	0.572683	0.784774	0.162247	0.148815	0.0543422	482	0.00297359	0.0142958																			Aβ-specific
PRDX3_P30048_MS	P30048	PRDX3	PRDX3	0.0759384	0.104751	0.0297475	482	0.0109942	0.1372	0.11385	0.156217	0.0292943	482	0.000115964	0.000998772	0.0329183	0.0454082	0.0326279	481	0.313529	0.614643	0.0998555	0.137014	0.032412	481	0.00218261	0.0110165																			Aβ-specific
SORCS3_Q9UPU3_MS	Q9UPU3	SORCS3	SORCS3	-0.0230078	-0.0406315	0.012901	492	0.0751365	0.434504	-0.0912517	-0.160393	0.012176	492	3.11974e-13	3.32334e-11	0.0201053	0.0355058	0.0135571	491	0.138714	0.42815	-0.0998148	-0.175444	0.0134624	491	5.39742e-13	9.10364e-11																			Aβ-specific
PRCP_P42785_MS	P42785	PRCP	PRCP	-0.0053852	-0.00878221	0.0197267	492	0.784975	0.96496	0.0559058	0.0907433	0.0194275	492	0.00418049	0.0200505	-0.0361904	-0.0590195	0.0216179	491	0.0947491	0.361777	0.0713199	0.115763	0.0214669	491	0.000959306	0.00557941																			Aβ-specific
PPT1_P50897_MS	P50897	PPT1	PPT1	-0.0151329	-0.0286537	0.0196734	492	0.442141	0.832629	0.0730394	0.137649	0.0192684	492	0.000168906	0.00134804	-0.0572045	-0.108315	0.0213464	491	0.00761363	0.089075	0.0974037	0.183565	0.0211972	491	5.50599e-06	6.79519e-05																			Aβ-specific
PPP3CA_Q08209_MS	Q08209	PPP3CA	PPP3CA	0.0606563	0.0732496	0.0321091	481	0.0594839	0.378602	0.162786	0.195621	0.0310919	481	2.4616e-07	5.18988e-06	-0.011564	-0.0139649	0.0347018	480	0.739099	0.885619	0.167686	0.201509	0.0344192	480	1.50395e-06	2.2058e-05																			Aβ-specific
PPIB_P23284_MS	P23284	PPIB	PPIB	0.0011371	0.0019133	0.0172607	492	0.947502	0.98988	0.0578655	0.0969085	0.0169405	492	0.000688541	0.0045692	-0.029235	-0.0491915	0.0188581	491	0.121722	0.406901	0.0703172	0.117761	0.0187263	491	0.000194117	0.00141329																			Aβ-specific
SORT1_Q99523_MS	Q99523	SORT1	SORT1	-0.0188995	-0.037473	0.0132606	492	0.154722	0.588647	0.0341303	0.067354	0.0131051	492	0.00948293	0.0388314	-0.0412255	-0.0817398	0.0145054	491	0.00466846	0.0646	0.0516889	0.102005	0.014404	491	0.000365949	0.00248551																			Aβ-specific
POMGNT1_Q8WZA1_MS	Q8WZA1	POMGNT1	POMGNT1	-0.011729	-0.0186203	0.0151482	492	0.439136	0.831428	-0.0655197	-0.103527	0.0147589	492	1.11487e-05	0.000132591	0.0203067	0.0322377	0.0164442	491	0.217464	0.521171	-0.0741686	-0.117193	0.0163293	491	7.01848e-06	8.5054e-05																			Aβ-specific
PODXL2_Q9NZ53_MS	Q9NZ53	PODXL2	PODXL2	2.26755e-06	4.26744e-06	0.0108497	492	0.999833	0.999833	-0.0374085	-0.0700707	0.0106411	492	0.00047955	0.003324	0.0198033	0.037269	0.0118409	491	0.0950741	0.361777	-0.045843	-0.0858696	0.0117582	491	0.000110103	0.000891396																			Aβ-specific
PRSS57_Q6UWY2_MS	Q6UWY2	PRSS57	PRSS57	-0.0259644	-0.0301589	0.0347361	463	0.455155	0.836628	0.130762	0.15132	0.0338002	463	0.000125107	0.00106394	-0.10251	-0.11907	0.0376932	462	0.00678272	0.0822049	0.174629	0.202083	0.0372433	462	3.6216e-06	4.69879e-05																			Aβ-specific
SCG2_P13521_MS	P13521	SCG2	SCG2	-0.0443666	-0.0523039	0.0197787	492	0.0253313	0.23627	-0.136854	-0.16058	0.0187517	492	1.17795e-12	1.19209e-10	0.018069	0.0213016	0.0209095	491	0.387925	0.672024	-0.14455	-0.16961	0.0207634	491	1.08185e-11	1.04269e-09																			Aβ-specific
PLXDC1_Q8IUK5_MS	Q8IUK5	PLXDC1	PLXDC1	-0.0177068	-0.0276498	0.0137469	492	0.198331	0.662414	-0.0535144	-0.0831724	0.0134593	492	8.05946e-05	0.000731495	0.00662684	0.0103481	0.0150165	491	0.659188	0.843351	-0.0563369	-0.0875591	0.0149116	491	0.000177455	0.00131083																			Aβ-specific
PTHLH_P12272_MS	P12272	PTHLH	PTHLH	-0.0413747	-0.0408387	0.0333176	473	0.214916	0.670245	-0.13122	-0.128957	0.0326028	473	6.63879e-05	0.000613558	0.0222082	0.0219205	0.0367229	472	0.545635	0.766388	-0.141099	-0.138665	0.0364857	472	0.000125521	0.000996291																			Aβ-specific
RTN4RL2_Q86UN3_MS	Q86UN3	RTN4RL2	RTN4RL2	-0.0312979	-0.0379183	0.0215036	492	0.146176	0.576803	-0.098451	-0.118716	0.0209339	492	3.33555e-06	5.00085e-05	0.0137569	0.0166669	0.0233523	491	0.556063	0.774597	-0.10431	-0.125781	0.0231891	491	8.56088e-06	0.000100157																			Aβ-specific
RTN4RL1_Q86UN2_MS	Q86UN2	RTN4RL1	RTN4RL1	-0.022135	-0.0290311	0.018893	492	0.241926	0.698874	-0.0714548	-0.0932764	0.0185089	492	0.00012822	0.00108132	0.0106962	0.0140287	0.0206488	491	0.604686	0.809984	-0.0760105	-0.0992233	0.0205045	491	0.000233611	0.00166489																			Aβ-specific
RTBDN_Q9BSG5_MS	Q9BSG5	RTBDN	RTBDN	-0.0208665	-0.0391604	0.016324	492	0.201756	0.662606	-0.0771494	-0.144107	0.0158599	492	1.54758e-06	2.61025e-05	0.0152649	0.0286478	0.017685	491	0.388472	0.672024	-0.083651	-0.156251	0.0175614	491	2.51058e-06	3.38761e-05																			Aβ-specific
ROBO2_Q9HCK4_MS	Q9HCK4	ROBO2	ROBO2	0.00541612	0.0104729	0.0117438	492	0.644868	0.927864	-0.0367078	-0.0706469	0.0115463	492	0.00156995	0.00907881	0.0260667	0.0504041	0.0128309	491	0.0427369	0.246874	-0.04781	-0.0920139	0.0127413	491	0.000196098	0.00142259																			Aβ-specific
ROBO1_Q9Y6N7_MS	Q9Y6N7	ROBO1	ROBO1	-0.000153252	-0.000271056	0.010554	492	0.98842	0.996895	-0.0554438	-0.0976021	0.0101778	492	8.0845e-08	2.04538e-06	0.0291588	0.0515728	0.0112811	491	0.0100326	0.104135	-0.067863	-0.119465	0.0112023	491	2.74607e-09	1.06885e-07																			Aβ-specific
RNASET2_O00584_MS	O00584	RNASET2	RNASET2	-0.0142577	-0.0250986	0.0179286	492	0.426853	0.823423	0.049267	0.0863203	0.0176758	492	0.00552111	0.0252822	-0.0435492	-0.0766621	0.0196266	491	0.0269509	0.194123	0.0678153	0.118818	0.0194894	491	0.000546906	0.00353654																			Aβ-specific
RNASE4_P34096_MS	P34096	RNASE4	RNASE4	-0.0113852	-0.0233343	0.0173653	492	0.512369	0.860611	0.0685404	0.139816	0.0169724	492	6.24314e-05	0.000579639	-0.0502305	-0.102949	0.0188037	491	0.0078066	0.0908078	0.0899343	0.183458	0.0186723	491	1.94987e-06	2.74065e-05																			Aβ-specific
RGMB_Q6NW40_MS	Q6NW40	RGMB	RGMB	-0.00347952	-0.00617651	0.0113216	492	0.758718	0.963639	-0.0668731	-0.118149	0.0108318	492	1.39615e-09	6.01235e-08	0.0311323	0.0552631	0.0120055	491	0.00979321	0.103237	-0.0801328	-0.141576	0.0119216	491	4.99887e-11	3.48886e-09																			Aβ-specific
RGMA_Q96B86_MS	Q96B86	RGMA	RGMA	-0.023052	-0.0363855	0.0154431	492	0.136157	0.555608	-0.0473922	-0.0744532	0.0152207	492	0.00195539	0.0110551	-0.00316386	-0.00499387	0.0169845	491	0.852303	0.930955	-0.0460447	-0.0723362	0.0168658	491	0.00655968	0.0273266																			Aβ-specific
SLITRK4_Q8IW52_MS	Q8IW52	SLITRK4	SLITRK4	-0.0218936	-0.033194	0.0182503	492	0.23086	0.680569	-0.0618333	-0.0933085	0.0179339	492	0.000613541	0.0041256	0.00589939	0.00894438	0.020011	491	0.768265	0.898824	-0.0643459	-0.0971001	0.0198711	491	0.00128445	0.00708372																			Aβ-specific
QSOX2_Q6ZRP7_MS	Q6ZRP7	QSOX2	QSOX2	0.0183811	0.0310103	0.0154422	492	0.234498	0.685873	-0.0405724	-0.0681272	0.0152471	492	0.00804559	0.0339964	0.044	0.0742313	0.0168982	491	0.0094982	0.101181	-0.0593126	-0.099595	0.0167801	491	0.000446886	0.00296556																			Aβ-specific
QPCT_Q16769_MS	Q16769	QPCT	QPCT	-0.0103949	-0.0157916	0.0163498	492	0.525217	0.867787	-0.0501799	-0.0758742	0.0160839	492	0.00191547	0.0108902	0.0138222	0.0209983	0.0179375	491	0.441331	0.712187	-0.056067	-0.0847757	0.0178122	491	0.00174585	0.00917816																			Aβ-specific
PTPRS_Q13332_MS	Q13332	PTPRS	PTPRS	0.00231375	0.00424372	0.010494	492	0.825587	0.970132	-0.0374657	-0.0683943	0.0102834	492	0.00029774	0.00219937	0.0226661	0.0415726	0.0114298	491	0.0479159	0.262113	-0.0471195	-0.0860176	0.0113499	491	3.89389e-05	0.000375297																			Aβ-specific
PTPRR_Q15256_MS	Q15256	PTPRR	PTPRR	-0.00139713	-0.00267781	0.0181112	492	0.938542	0.98988	-0.0571995	-0.109116	0.0177989	492	0.00139656	0.00824093	0.0285638	0.0547468	0.0198202	491	0.150181	0.446455	-0.0693652	-0.132324	0.0196817	491	0.000464252	0.00307074																			Aβ-specific
PTPRN_Q16849_MS	Q16849	PTPRN	PTPRN	-0.0360118	-0.0422748	0.0213081	492	0.0916509	0.471731	-0.146526	-0.171201	0.0201661	492	1.46223e-12	1.40931e-10	0.0334264	0.0392398	0.0224532	491	0.137204	0.425268	-0.160763	-0.187835	0.0222963	491	2.12374e-12	2.68653e-10																			Aβ-specific
PTPRN2_Q92932_MS	Q92932	PTPRN2	PTPRN2	-0.0352144	-0.0495724	0.0183253	492	0.0552298	0.361333	-0.123621	-0.173207	0.0173944	492	4.19264e-12	3.53579e-10	0.0222798	0.031364	0.0193847	491	0.250971	0.561287	-0.13311	-0.186503	0.0192492	491	1.46176e-11	1.34482e-09																			Aβ-specific
PTPRG_P23470_MS	P23470	PTPRG	PTPRG	-0.0213352	-0.0359345	0.0113145	492	0.0599316	0.379067	-0.0674075	-0.113	0.0108588	492	1.14373e-09	5.03243e-08	0.00953413	0.0160582	0.0121099	491	0.431485	0.703727	-0.0714683	-0.119808	0.0120252	491	5.30471e-09	1.95213e-07																			Aβ-specific
PTPRF_P10586_MS	P10586	PTPRF	PTPRF	-0.00413168	-0.0078912	0.0120176	492	0.731142	0.95844	-0.0389413	-0.0740256	0.0118052	492	0.00104191	0.00637106	0.0155487	0.0296968	0.013155	491	0.237794	0.543836	-0.0455637	-0.0866145	0.0130631	491	0.000530438	0.00344104																			Aβ-specific
PTPRD_P23468_MS	P23468	PTPRD	PTPRD	-0.00319449	-0.00534001	0.0119825	492	0.789893	0.96496	-0.033464	-0.0556769	0.0118036	492	0.00477032	0.0222982	0.013798	0.0230652	0.0131572	491	0.29483	0.596737	-0.0393408	-0.0654546	0.0130653	491	0.00273714	0.0133493																			Aβ-specific
SLITRK5_O94991_MS	O94991	SLITRK5	SLITRK5	-0.0408709	-0.058146	0.0187269	492	0.0295472	0.256667	-0.0753592	-0.106708	0.0183744	492	4.8067e-05	0.000454615	-0.0101969	-0.0145068	0.0204992	491	0.619111	0.818471	-0.0710162	-0.100558	0.020356	491	0.000529007	0.00344104																			Aβ-specific
PTN_P21246_MS	P21246	PTN	PTN	0.0179997	0.0270875	0.023415	492	0.442424	0.832629	0.090972	0.136259	0.022901	492	8.17866e-05	0.000739001	-0.0260943	-0.0392689	0.0255285	491	0.307207	0.609594	0.102086	0.152906	0.0253501	491	6.54227e-05	0.00058077																			Aβ-specific
PNOC_Q13519_MS	Q13519	PNOC	PNOC	-0.0618753	-0.076875	0.0223105	492	0.0057587	0.0883062	-0.138269	-0.170981	0.0214393	492	2.68869e-10	1.51164e-08	-0.00263794	-0.00327742	0.0239242	491	0.912247	0.958932	-0.137145	-0.169592	0.0237571	491	1.38326e-08	4.242e-07																			Aβ-specific
PLOD3_O60568_MS	O60568	PLOD3	PLOD3	-0.00878728	-0.0183267	0.0183014	492	0.631339	0.923342	0.0677204	0.140574	0.0179195	492	0.000176665	0.00138593	-0.046613	-0.0972157	0.0198858	491	0.0194741	0.157662	0.0875736	0.181785	0.0197468	491	1.13811e-05	0.000129412																			Aβ-specific
RTN4R_Q9BZR6_MS	Q9BZR6	RTN4R	RTN4R	-0.024058	-0.035287	0.0160747	492	0.135129	0.553639	-0.0588819	-0.0859592	0.0157769	492	0.000212007	0.00162539	0.00168482	0.0024712	0.0176056	491	0.9238	0.961596	-0.0595995	-0.0870068	0.0174826	491	0.000705481	0.00436665																			Aβ-specific
ST6GAL2_Q96JF0_MS	Q96JF0	ST6GAL2	ST6GAL2	-0.0285411	-0.0409068	0.0158664	492	0.0726567	0.426253	-0.0743714	-0.106093	0.0154476	492	1.96749e-06	3.18576e-05	0.00438973	0.00629162	0.0172371	491	0.799087	0.905944	-0.0762411	-0.10876	0.0171167	491	1.04363e-05	0.000120012																			Aβ-specific
PAM_P19021_MS	P19021	PAM	PAM	-0.039057	-0.0535369	0.0158134	492	0.0138542	0.160233	-0.119067	-0.162443	0.0148601	492	8.21196e-15	1.47887e-12	0.0151608	0.0207815	0.0165685	491	0.360621	0.647591	-0.125525	-0.171253	0.0164527	491	1.23479e-13	2.49921e-11																			Aβ-specific
PAMR1_Q6UXH9_MS	Q6UXH9	PAMR1	PAMR1	0.00318843	0.00812548	0.0132967	492	0.810592	0.970132	0.0339039	0.0859959	0.0131158	492	0.0100256	0.0405496	-0.0140383	-0.0357755	0.0146225	491	0.337504	0.635203	0.039883	0.101162	0.0145203	491	0.00624083	0.0262665																			Aβ-specific
OTUB1_Q96FW1_MS	Q96FW1	OTUB1	OTUB1	0.038346	0.0525175	0.0313698	491	0.222148	0.675425	0.11685	0.159258	0.030743	491	0.000162305	0.00131402	-0.0146004	-0.0199962	0.0342766	490	0.670326	0.848492	0.123043	0.167698	0.0340305	490	0.000330588	0.00226817																			Aβ-specific
OPCML_Q14982_MS	Q14982	OPCML	OPCML	-0.0205997	-0.0256629	0.0178992	492	0.250344	0.705564	-0.104244	-0.129256	0.0171664	492	2.51947e-09	9.80654e-08	0.0299332	0.0372904	0.0191086	491	0.117881	0.403707	-0.116993	-0.145064	0.0189751	491	1.46667e-09	6.18445e-08																			Aβ-specific
OMG_P23515_MS	P23515	OMG	OMG	-0.0162959	-0.0222151	0.0161496	492	0.313443	0.746681	-0.0456271	-0.0619085	0.015921	492	0.00433703	0.0207032	0.00418105	0.00569977	0.0177655	491	0.814038	0.912185	-0.0474079	-0.0643247	0.0176414	491	0.00744743	0.0302479																			Aβ-specific
OMD_Q99983_MS	Q99983	OMD	OMD	0.00937448	0.0184098	0.01839	492	0.610448	0.906491	0.0518391	0.101325	0.0181162	492	0.0043962	0.0208871	-0.0159508	-0.0313245	0.0202034	491	0.430193	0.702753	0.0586328	0.114603	0.0200622	491	0.00363189	0.016842																			Aβ-specific
OLFML3_Q9NRN5_MS	Q9NRN5	OLFML3	OLFML3	-0.0153464	-0.0305554	0.014061	492	0.275623	0.723886	0.0367453	0.0728182	0.0138811	492	0.00837763	0.0351482	-0.0382555	-0.0761686	0.0153937	491	0.0132817	0.128623	0.0530389	0.105107	0.0152861	491	0.000566837	0.00363062																			Aβ-specific
NXPH4_O95158_MS	O95158	NXPH4	NXPH4	-0.0171876	-0.0269514	0.0199679	492	0.389787	0.801757	-0.0530865	-0.0828524	0.0196984	492	0.00728047	0.0316896	0.00703651	0.0110337	0.0219795	491	0.748999	0.887706	-0.0560835	-0.0875298	0.021826	491	0.0104763	0.0403696																			Aβ-specific
NXPH1_P58417_MS	P58417	NXPH1	NXPH1	0.0111842	0.0168974	0.0169355	492	0.509306	0.858384	-0.0430667	-0.0647606	0.0167122	492	0.0102574	0.0411926	0.036501	0.0551465	0.0185766	491	0.0499902	0.269096	-0.058613	-0.0881379	0.0184468	491	0.00157957	0.0083912																			Aβ-specific
IMPAD1_Q9NX62_MS	Q9NX62	IMPAD1	IMPAD1	-0.00400825	-0.00626923	0.0147238	492	0.78556	0.96496	-0.0916158	-0.142622	0.0140265	492	1.62582e-10	9.97167e-09	0.0435808	0.068164	0.0155284	491	0.00520708	0.0707324	-0.110178	-0.171518	0.0154199	491	3.26842e-12	3.80136e-10																			Aβ-specific
NUCB2_P80303_MS	P80303	NUCB2	NUCB2	0.0129662	0.0266376	0.0188167	492	0.491099	0.853861	0.0802487	0.164088	0.0183408	492	1.48067e-05	0.000168225	-0.0265868	-0.0546196	0.0204316	491	0.193782	0.503436	0.0915724	0.187242	0.0202889	491	7.99282e-06	9.42535e-05																			Aβ-specific
NTRK3_Q16288_MS	Q16288	NTRK3	NTRK3	-0.00465902	-0.00750536	0.0148097	492	0.753205	0.963639	-0.0525011	-0.0841786	0.014516	492	0.000329088	0.00239595	0.0220797	0.035569	0.016168	491	0.172676	0.480078	-0.0619052	-0.0992568	0.016055	491	0.000130692	0.00103328																			Aβ-specific
NTNG1_Q9Y2I2_MS	Q9Y2I2	NTNG1	NTNG1	-0.0273251	-0.0390361	0.0163485	492	0.0952749	0.480889	-0.061938	-0.0880679	0.016039	492	0.000127632	0.00108087	-0.000701197	-0.00100172	0.0178982	491	0.968765	0.985317	-0.0616393	-0.0876432	0.0177731	491	0.000570195	0.00364061																			Aβ-specific
NTM_Q9P121_MS	Q9P121	NTM	NTM	0.00325043	0.0042196	0.0164199	492	0.843161	0.970132	-0.0778729	-0.100617	0.0159234	492	1.36452e-06	2.37368e-05	0.0452017	0.0586793	0.0176517	491	0.0107425	0.109812	-0.097125	-0.125492	0.0175284	491	4.91257e-08	1.27475e-06																			Aβ-specific
NSG1_P42857_MS	P42857	NSG1	NSG1	-0.00659793	-0.0103961	0.0153313	492	0.667125	0.935502	-0.0440735	-0.0691187	0.0150968	492	0.00366798	0.0180194	0.015243	0.0240177	0.0168328	491	0.365618	0.652533	-0.0505657	-0.0793002	0.0167152	491	0.00261548	0.0128455																			Aβ-specific
ST8SIA3_O43173_MS	O43173	ST8SIA3	ST8SIA3	0.00137155	0.00223033	0.0151354	492	0.927833	0.985999	-0.0647118	-0.104736	0.0147439	492	1.39422e-05	0.000160336	0.035933	0.058432	0.0163729	491	0.0286559	0.19795	-0.0800162	-0.129506	0.0162585	491	1.17445e-06	1.81458e-05																			Aβ-specific
NRXN3_Q9Y4C0_MS	Q9Y4C0	NRXN3	NRXN3_2	-0.00063037	-0.000871829	0.0137118	492	0.963351	0.994538	-0.0699823	-0.0963341	0.0132455	492	1.90753e-07	4.24268e-06	0.0362695	0.0501623	0.01469	491	0.0138887	0.130723	-0.08543	-0.117599	0.0145873	491	8.66596e-09	2.92332e-07																			Aβ-specific
NRXN2_Q9P2S2_MS	Q9P2S2	NRXN2	NRXN2_2	-0.0110514	-0.0166252	0.0132034	492	0.402992	0.810201	-0.0714426	-0.10697	0.012719	492	3.25492e-08	9.98175e-07	0.024272	0.0365136	0.0141511	491	0.0869385	0.35334	-0.0817804	-0.122449	0.0140522	491	1.06471e-08	3.53275e-07																			Aβ-specific
NRXN2_P58401_MS	P58401	NRXN2	NRXN2_1	0.0181343	0.0244501	0.0192486	492	0.346599	0.778149	-0.070093	-0.094061	0.0188686	492	0.000226673	0.00172476	0.059323	0.0799839	0.0208849	491	0.0046918	0.0646	-0.0953595	-0.127967	0.020739	491	5.43134e-06	6.7442e-05																			Aβ-specific
NRN1_Q9NPD7_MS	Q9NPD7	NRN1	NRN1	-0.0239599	-0.0379952	0.0146488	492	0.102557	0.490723	-0.0942226	-0.148715	0.0139536	492	4.10717e-11	2.9689e-09	0.020511	0.0325259	0.0155436	491	0.187591	0.497891	-0.102959	-0.162503	0.015435	491	6.88985e-11	4.22577e-09																			Aβ-specific
SCUBE1_Q8IWY4_MS	Q8IWY4	SCUBE1	SCUBE1	0.00134447	0.00289322	0.0183167	492	0.941516	0.98988	0.0577746	0.123743	0.0180013	492	0.00141665	0.00829499	-0.0289328	-0.0622614	0.0200455	491	0.149559	0.446455	0.0700975	0.150137	0.0199055	491	0.000469102	0.00309271																			Aβ-specific
PAPPA2_Q9BXP8_MS	Q9BXP8	PAPPA2	PAPPA2	-0.0200758	-0.0393177	0.0165434	492	0.225512	0.675425	-0.0518875	-0.101142	0.0162852	492	0.00153328	0.00889443	0.00286259	0.00560628	0.0181725	491	0.874898	0.941218	-0.0531067	-0.103519	0.0180455	491	0.00340513	0.0159907																			Aβ-specific
PCDH10_Q9P2E7_MS	Q9P2E7	PCDH10	PCDH10	-0.000537411	-0.000914428	0.0143547	492	0.970151	0.994538	-0.0365938	-0.0619736	0.0141586	492	0.0100372	0.0405496	0.0187107	0.0318371	0.0157773	491	0.236226	0.543756	-0.044563	-0.0754698	0.0156671	491	0.00463563	0.0204412																			Aβ-specific
PLOD1_Q02809_MS	Q02809	PLOD1	PLOD1	-0.0169297	-0.0374126	0.0140671	492	0.229363	0.680569	0.0420148	0.0924114	0.0138605	492	0.00256375	0.0137276	-0.042985	-0.0949914	0.0153451	491	0.00529198	0.0714064	0.0603227	0.13268	0.0152379	491	8.6482e-05	0.000726306																			Aβ-specific
PCDH19_Q8TAB3_MS	Q8TAB3	PCDH19	PCDH19	-0.0229318	-0.036041	0.0205308	492	0.264564	0.719727	-0.0653006	-0.102148	0.0201998	492	0.00130839	0.00776593	0.0064624	0.0101567	0.0225395	491	0.774452	0.901777	-0.0680531	-0.106454	0.022382	491	0.00248778	0.0122811																			Aβ-specific
SCN1B_Q07699_MS	Q07699	SCN1B	SCN1B	-0.00748831	-0.0109584	0.0196279	492	0.702987	0.949903	-0.063234	-0.092102	0.0192841	492	0.00111522	0.00669794	0.0242936	0.0355512	0.0214915	491	0.258868	0.565143	-0.073581	-0.107173	0.0213414	491	0.000613726	0.00388182																			Aβ-specific
SCN3B_Q9NY72_MS	Q9NY72	SCN3B	SCN3B	-0.0301795	-0.033686	0.0241778	492	0.212538	0.667978	-0.146317	-0.16255	0.0231243	492	5.61281e-10	2.77081e-08	0.0404631	0.0451643	0.0257402	491	0.116599	0.40204	-0.163551	-0.181696	0.0255603	491	3.6626e-10	1.85327e-08																			Aβ-specific
PIK3IP1_Q96FE7_MS	Q96FE7	PIK3IP1	PIK3IP1	0.000647963	0.00102328	0.0129173	492	0.960013	0.994538	-0.0467781	-0.0735265	0.0126525	492	0.000242583	0.00183204	0.0255539	0.0403555	0.0140721	491	0.0699908	0.317627	-0.0576618	-0.0906338	0.0139737	491	4.32765e-05	0.000409306																			Aβ-specific
PIANP_Q8IYJ0_MS	Q8IYJ0	PIANP	PIANP	-0.0199673	-0.0226183	0.0223492	492	0.372068	0.794373	-0.108585	-0.122424	0.0216648	492	7.52701e-07	1.39768e-05	0.0330056	0.0373877	0.0241303	491	0.171998	0.479444	-0.122642	-0.138273	0.0239617	491	4.43349e-07	7.80295e-06																			Aβ-specific
SPARCL1_Q14515_MS	Q14515	SPARCL1	SPARCL1	-0.00700999	-0.00861965	0.0190891	492	0.713609	0.952034	-0.0526445	-0.0644289	0.0188092	492	0.00532945	0.0246274	0.0192747	0.0237006	0.0209715	491	0.358501	0.646131	-0.0608539	-0.0744759	0.0208249	491	0.00363635	0.016842																			Aβ-specific
SPARC_P09486_MS	P09486	SPARC	SPARC	0.00910957	0.0172765	0.0147015	492	0.535786	0.874683	0.0595971	0.112496	0.0143552	492	3.89153e-05	0.000386106	-0.0203818	-0.0386544	0.0159928	491	0.203114	0.510914	0.068278	0.128882	0.0158811	491	2.06719e-05	0.00021371																			Aβ-specific
SPINK6_Q6UWN8_MS	Q6UWN8	SPINK6	SPINK6	-0.00544467	-0.00645772	0.027373	492	0.842418	0.970132	-0.0766558	-0.0904917	0.0269622	492	0.00465375	0.0218543	0.0339021	0.0402101	0.0300487	491	0.25977	0.565143	-0.0910952	-0.107537	0.0298388	491	0.00238921	0.011925																			Aβ-specific
SCPEP1_Q9HB40_MS	Q9HB40	SCPEP1	SCPEP1	0.0416183	0.0671867	0.0271112	491	0.125404	0.540039	0.104413	0.167788	0.026561	491	9.67266e-05	0.00084751	-0.00415544	-0.00670836	0.0296356	490	0.888546	0.948209	0.106178	0.170625	0.0294171	490	0.000338475	0.00231444																			Aβ-specific
SPINT2_O43291_MS	O43291	SPINT2	SPINT2	-0.0162229	-0.0251672	0.0154637	492	0.29465	0.733715	-0.0599585	-0.0925789	0.0151333	492	8.53144e-05	0.000764054	0.0118561	0.0183928	0.0168791	491	0.482754	0.732454	-0.0650082	-0.100376	0.0167611	491	0.000119413	0.00095589																			Aβ-specific
PDYN_P01213_MS	P01213	PDYN	PDYN	-0.0492366	-0.0747895	0.0200414	492	0.0143644	0.164258	-0.12748	-0.192731	0.0191805	492	7.99212e-11	5.39202e-09	0.00713959	0.0108449	0.0214014	491	0.738821	0.885619	-0.130521	-0.197329	0.0212519	491	1.68796e-09	6.9723e-08																			Aβ-specific
SPRN_Q5BIV9_MS	Q5BIV9	SPRN	SPRN	-0.0290251	-0.0317733	0.0301853	440	0.336798	0.770372	-0.139564	-0.15201	0.0293075	440	2.60554e-06	3.99516e-05	0.0422645	0.0462663	0.0329296	439	0.200001	0.509826	-0.158382	-0.172507	0.0327511	439	1.83667e-06	2.59959e-05																			Aβ-specific
PDGFB_P01127_MS	P01127	PDGFB	PDGFB	0.00244191	0.00428806	0.012618	492	0.846627	0.970132	-0.0624994	-0.109235	0.0122093	492	4.41432e-07	8.67435e-06	0.0360736	0.0633464	0.013527	491	0.007911	0.0911912	-0.0778637	-0.136089	0.0134325	491	1.2114e-08	3.89187e-07																			Aβ-specific
SRPX_P78539_MS	P78539	SRPX	SRPX	0.0140214	0.0244621	0.0236302	492	0.553207	0.881286	0.0695268	0.120729	0.0232632	492	0.00294176	0.0153457	-0.0196184	-0.0342269	0.0259448	491	0.449915	0.71703	0.0778825	0.135238	0.0257635	491	0.00263381	0.0128764																			Aβ-specific
PCSK1_P29120_MS	P29120	PCSK1	PCSK1	-0.0809055	-0.0796971	0.0274393	492	0.00334481	0.0604455	-0.168218	-0.164927	0.0264204	492	4.42572e-10	2.23942e-08	-0.0101064	-0.00995541	0.0294795	491	0.731875	0.881821	-0.163913	-0.160707	0.0292735	491	3.58496e-08	9.67461e-07																			Aβ-specific
PCSK1N_Q9UHG2_MS	Q9UHG2	PCSK1N	PCSK1N	-0.0158384	-0.0239253	0.014705	492	0.281976	0.72571	-0.0927874	-0.139505	0.0140082	492	9.19752e-11	6.00509e-09	0.0297038	0.0448703	0.0155744	491	0.0570758	0.285944	-0.105439	-0.158527	0.0154656	491	2.7254e-11	2.20648e-09																			Aβ-specific
PCDHGC5_Q9Y5F6_MS	Q9Y5F6	PCDHGC5	PCDHGC5	-0.022604	-0.0369824	0.0173005	492	0.191976	0.65414	-0.0765296	-0.124622	0.01686	492	7.1095e-06	9.10735e-05	0.0128077	0.0209547	0.0188055	491	0.496154	0.738334	-0.0819846	-0.133505	0.0186741	491	1.38713e-05	0.000149338																			Aβ-specific
PCDHAC2_Q9Y5I4_MS	Q9Y5I4	PCDHAC2	PCDHAC2	-0.0013783	-0.00265791	0.0122882	492	0.910738	0.985249	-0.0696308	-0.133645	0.0117918	492	6.57963e-09	2.46614e-07	0.0351669	0.0678154	0.0130626	491	0.00734115	0.0868918	-0.0846089	-0.162393	0.0129713	491	1.71955e-10	9.4064e-09																			Aβ-specific
PCDHA6_Q9UN73_MS	Q9UN73	PCDHA6	PCDHA6	0.00974989	0.0102785	0.0366658	480	0.790421	0.96496	-0.0914632	-0.0959219	0.0362095	480	0.0118592	0.045895	0.0621214	0.0654894	0.0404866	479	0.125599	0.412014	-0.118574	-0.124354	0.0402446	479	0.00337239	0.0159372																			Aβ-specific
PCDH8_O95206_MS	O95206	PCDH8	PCDH8	0.013317	0.0196086	0.0215699	492	0.537265	0.874831	-0.071417	-0.104664	0.0211842	492	0.000807207	0.0051539	0.0541205	0.0796897	0.0235133	491	0.0217704	0.169046	-0.0944677	-0.138446	0.023349	491	6.05313e-05	0.000542103																			Aβ-specific
PCDH7_O60245_MS	O60245	PCDH7	PCDH7	-0.00951456	-0.0137746	0.0172744	492	0.582028	0.891524	-0.0839836	-0.121015	0.016736	492	7.30272e-07	1.36858e-05	0.0327934	0.0474761	0.0186173	491	0.078786	0.335711	-0.0979508	-0.141141	0.0184873	491	1.76837e-07	3.61534e-06																			Aβ-specific
PCDH1_Q08174_MS	Q08174	PCDH1	PCDH1	8.16811e-05	0.00013531	0.011684	492	0.994425	0.998333	-0.0614235	-0.101274	0.011267	492	7.90995e-08	2.02655e-06	0.0326118	0.0540235	0.0124866	491	0.00928414	0.0999526	-0.0753133	-0.124175	0.0123994	491	2.50291e-09	9.9331e-08																			Aβ-specific
LRRTM2_O43300_MS	O43300	LRRTM2	LRRTM2	-0.00523707	-0.00908806	0.0148837	492	0.72509	0.957866	-0.048528	-0.0838166	0.0146188	492	0.000968484	0.00597625	0.0192684	0.033437	0.0162902	491	0.237453	0.543836	-0.0567347	-0.097991	0.0161764	491	0.000494323	0.0032379																			Aβ-specific
IGFBP1_P08833_MS	P08833	IGFBP1	IGFBP1	0.020488	0.0218752	0.044367	432	0.644468	0.927864	0.147759	0.157392	0.0433818	432	0.000720853	0.00475246	-0.0552367	-0.0589768	0.0486716	431	0.257054	0.563681	0.171668	0.18286	0.0482138	431	0.000411266	0.0027563																			Aβ-specific
IL6ST_P40189_MS	P40189	IL6ST	IL6ST	0.00935249	0.0150381	0.0114963	492	0.41631	0.817008	-0.0286833	-0.0459039	0.0113502	492	0.0118122	0.0458005	0.0266431	0.04284	0.0126087	491	0.0350981	0.220617	-0.040031	-0.0640644	0.0125206	491	0.00147708	0.0079511																			Aβ-specific
CD44_P16070_MS	P16070	CD44	CD44	0.0180211	0.0333836	0.0163223	492	0.270099	0.723886	0.0629131	0.115997	0.0159786	492	9.42761e-05	0.00082963	-0.0112164	-0.0207781	0.0178236	491	0.529444	0.756575	0.0676904	0.124806	0.0176991	491	0.000147907	0.00113376																			Aβ-specific
CDH6_P55285_MS	P55285	CDH6	CDH6	-0.007608	-0.0151901	0.011854	492	0.521296	0.865548	-0.0555888	-0.110467	0.0115063	492	1.8162e-06	2.9645e-05	0.0201002	0.0401321	0.012808	491	0.117212	0.402778	-0.0641498	-0.12748	0.0127185	491	6.43394e-07	1.0674e-05																			Aβ-specific
CDH4_P55283_MS	P55283	CDH4	CDH4	0.0131486	0.0205127	0.0150304	492	0.38211	0.798227	-0.05136	-0.0797487	0.0147564	492	0.000544955	0.00368893	0.0432979	0.0675475	0.0163506	491	0.00835536	0.092919	-0.0698012	-0.108383	0.0162364	491	2.06953e-05	0.00021371																			Aβ-specific
VIT_Q6UXI7_MS	Q6UXI7	VIT	VIT	0.00474362	0.00956727	0.0220677	492	0.829889	0.970132	0.055147	0.110702	0.021773	492	0.0116248	0.0451603	-0.0233765	-0.0471475	0.024274	491	0.336008	0.635203	0.0651034	0.130689	0.0241044	491	0.00715433	0.0293125																			Aβ-specific
CDH22_Q9UJ99_MS	Q9UJ99	CDH22	CDH22	-0.0162903	-0.0312707	0.0157287	492	0.300849	0.734889	-0.0697646	-0.133291	0.0153162	492	6.61514e-06	8.6381e-05	0.0169639	0.0325638	0.0170745	491	0.320945	0.622464	-0.0769898	-0.147095	0.0169552	491	7.05982e-06	8.5054e-05																			Aβ-specific
CDH18_Q13634_MS	Q13634	CDH18	CDH18	-0.0173027	-0.0258434	0.0151696	492	0.254582	0.710228	-0.0759901	-0.112966	0.0146892	492	3.35633e-07	6.93186e-06	0.0190184	0.028406	0.0163695	491	0.245873	0.55384	-0.0840904	-0.125008	0.0162551	491	3.35931e-07	6.15039e-06																			Aβ-specific
CDH13_P55290_MS	P55290	CDH13	CDH13	0.00282714	0.0031956	0.0235461	492	0.904478	0.985191	-0.0871599	-0.0980569	0.0230494	492	0.000175083	0.00137887	0.0495986	0.0560628	0.0256237	491	0.0534834	0.278279	-0.108285	-0.121823	0.0254446	491	2.49681e-05	0.00025142																			Aβ-specific
CDH11_P55287_MS	P55287	CDH11	CDH11	-0.00627123	-0.0136924	0.0105891	492	0.553965	0.881286	-0.0313797	-0.0681915	0.0104233	492	0.00274176	0.0144514	0.00892441	0.0194852	0.0116245	491	0.443022	0.713632	-0.0351807	-0.0764516	0.0115433	491	0.00243015	0.0120851																			Aβ-specific
CDH10_Q9Y6N8_MS	Q9Y6N8	CDH10	CDH10	-0.0143832	-0.0206473	0.0167812	492	0.391805	0.801834	-0.0763278	-0.109055	0.0163175	492	3.75444e-06	5.42784e-05	0.0227749	0.0326936	0.01818	491	0.210895	0.51677	-0.0860279	-0.122914	0.0180529	491	2.48735e-06	3.38761e-05																			Aβ-specific
CD99L2_Q8TCZ2_MS	Q8TCZ2	CD99L2	CD99L2	-0.0030193	-0.00399857	0.0186849	492	0.871695	0.973681	-0.0760519	-0.100245	0.0182353	492	3.59123e-05	0.000365259	0.0365546	0.0484106	0.0202822	491	0.0721108	0.32219	-0.0916211	-0.120767	0.0201404	491	6.79675e-06	8.28712e-05																			Aβ-specific
CD59_P13987_MS	P13987	CD59	CD59	-0.00766701	-0.0113513	0.0156743	492	0.624957	0.919268	-0.058584	-0.0863288	0.0153429	492	0.000151528	0.00124672	0.0216133	0.0319995	0.0170936	491	0.206684	0.5129	-0.0677894	-0.0998939	0.0169742	491	7.5015e-05	0.000648848																			Aβ-specific
CD248_Q9HCU0_MS	Q9HCU0	CD248	CD248	-0.0155992	-0.0291367	0.0137416	492	0.256854	0.71313	-0.0439577	-0.0817202	0.013519	492	0.00122649	0.00732274	0.00415115	0.00775367	0.0150849	491	0.78329	0.903473	-0.0457257	-0.0850071	0.0149795	491	0.00239207	0.011925																			Aβ-specific
CDH9_Q9ULB4_MS	Q9ULB4	CDH9	CDH9	-0.0110804	-0.0190794	0.0195195	492	0.570527	0.888433	-0.0757594	-0.129838	0.0190862	492	8.28215e-05	0.000745025	0.0265214	0.0456675	0.0212651	491	0.212925	0.517097	-0.0870552	-0.149197	0.0211165	491	4.39768e-05	0.000413996																			Aβ-specific
CD200_P41217_MS	P41217	CD200	CD200	-0.0254549	-0.0411457	0.0164689	492	0.122836	0.533521	-0.0556756	-0.0895725	0.0162002	492	0.000638666	0.00425217	-0.00172401	-0.00278672	0.0180779	491	0.924064	0.961596	-0.0549414	-0.0883911	0.0179516	491	0.00233042	0.0116752																			Aβ-specific
CD109_Q6YHK3_MS	Q6YHK3	CD109	CD109	0.00974775	0.0186967	0.0179733	492	0.587826	0.893686	0.0475182	0.0907144	0.0177241	492	0.00758674	0.0327411	-0.0132063	-0.0253305	0.0197697	491	0.504441	0.739874	0.053143	0.101452	0.0196315	491	0.00702548	0.0289016																			Aβ-specific
CCSMST1_Q4G0I0_MS	Q4G0I0	CCSMST1	CCSMST1	-0.0267271	-0.0410117	0.0164237	492	0.104302	0.493243	-0.0515721	-0.0787637	0.0161866	492	0.00153367	0.00889443	-0.00545512	-0.00837066	0.0180613	491	0.762754	0.895494	-0.0492487	-0.0752153	0.0179351	491	0.00625518	0.0262665																			Aβ-specific
CCN3_P48745_MS	P48745	CCN3	CCN3	0.0103825	0.0173275	0.0200654	492	0.605088	0.904503	0.0695923	0.115599	0.0196821	492	0.000444952	0.0031162	-0.0241124	-0.0402418	0.0219367	491	0.272227	0.573944	0.0798621	0.132658	0.0217834	491	0.000273039	0.00191145																			Aβ-specific
CCL14_Q16627_MS	Q16627	CCL14	CCL14	-6.31727e-05	-0.000116323	0.0237405	492	0.997878	0.998865	0.0685548	0.125641	0.0233711	492	0.00351016	0.0175855	-0.0363638	-0.0669584	0.0260286	491	0.163024	0.466146	0.0840427	0.154025	0.0258468	491	0.00122656	0.00682022																			Aβ-specific
CCK_P06307_MS	P06307	CCK	CCK	-0.0293855	-0.0375431	0.0228514	492	0.199069	0.662562	-0.120681	-0.153459	0.022069	492	7.2384e-08	1.9277e-06	0.0278668	0.0356028	0.0245951	491	0.257759	0.564616	-0.13255	-0.168551	0.0244233	491	9.01033e-08	2.02632e-06																			Aβ-specific
CCDC126_Q96EE4_MS	Q96EE4	CCDC126	CCDC126	-0.013699	-0.0282565	0.0147166	492	0.352387	0.778564	-0.0432075	-0.0887042	0.0144963	492	0.00301946	0.0156399	0.00608264	0.0125465	0.0161744	491	0.707031	0.87072	-0.0457982	-0.0940228	0.0160614	491	0.00453545	0.020131																			Aβ-specific
VSTM2A_Q8TAG5_MS	Q8TAG5	VSTM2A	VSTM2A	-0.0159658	-0.0157812	0.0285771	492	0.576627	0.89104	-0.106159	-0.104439	0.02798	492	0.000166635	0.00134371	0.0366253	0.0362019	0.0311797	491	0.240702	0.548628	-0.121758	-0.119785	0.0309618	491	9.61517e-05	0.00079433																			Aβ-specific
CBLN4_Q9NTU7_MS	Q9NTU7	CBLN4	CBLN4	-0.0391407	-0.0460326	0.022403	492	0.0812402	0.450494	-0.121639	-0.142386	0.021631	492	3.14375e-08	9.78916e-07	0.0164196	0.0193108	0.0241271	491	0.496478	0.738334	-0.128633	-0.150572	0.0239585	491	1.22379e-07	2.60731e-06																			Aβ-specific
CBLN3_Q6UW01_MS	Q6UW01	CBLN3	CBLN3	-0.0160625	-0.0192655	0.0267316	492	0.548194	0.879196	-0.0781101	-0.0932457	0.02632	492	0.00314642	0.0161224	0.0216603	0.0259795	0.0293547	491	0.460938	0.720416	-0.0873355	-0.104259	0.0291496	491	0.00287271	0.0138767																			Aβ-specific
CDH8_P55286_MS	P55286	CDH8	CDH8	-0.0291919	-0.0375655	0.0216233	492	0.177629	0.625407	-0.114064	-0.146093	0.0208882	492	7.53899e-08	1.98168e-06	0.0246016	0.0316584	0.0232832	491	0.291201	0.593281	-0.124542	-0.159514	0.0231205	491	1.1154e-07	2.44167e-06																			Aβ-specific
CELSR2_Q9HCU4_MS	Q9HCU4	CELSR2	CELSR2	-0.0269475	-0.0374649	0.0163864	492	0.100711	0.489918	-0.0691943	-0.0957483	0.0160156	492	1.8849e-05	0.000206219	0.00360231	0.00500826	0.0178714	491	0.840337	0.927395	-0.0707286	-0.0978714	0.0177465	491	7.75639e-05	0.000665209																			Aβ-specific
CBLN1_P23435_MS	P23435	CBLN1	CBLN1	-0.0171251	-0.021684	0.0229469	492	0.455846	0.836628	-0.0878448	-0.110708	0.0224528	492	0.000104234	0.000905452	0.0255108	0.0323021	0.0250291	491	0.308588	0.61058	-0.0987102	-0.124401	0.0248542	491	8.20896e-05	0.000698106																			Aβ-specific
CHST15_Q7LFX5_MS	Q7LFX5	CHST15	CHST15	-0.000831835	-0.00185801	0.0120162	492	0.944838	0.98988	-0.0357844	-0.0795539	0.0118227	492	0.0026015	0.013893	0.0179215	0.04003	0.0131684	491	0.174154	0.482801	-0.0434175	-0.0965232	0.0130764	491	0.000966118	0.00558693																			Aβ-specific
COL21A1_Q96P44_MS	Q96P44	COL21A1	COL21A1	-0.00382356	-0.00821139	0.0191931	491	0.842176	0.970132	0.063851	0.136459	0.0188455	491	0.000760272	0.0049441	-0.0383428	-0.0823441	0.0209412	490	0.0677111	0.31218	0.080144	0.17128	0.0208	490	0.000132156	0.00104079																			Aβ-specific
COL18A1_P39060_MS	P39060	COL18A1	COL18A1	-0.00236221	-0.00508652	0.0141197	492	0.867203	0.970132	0.0356165	0.0763324	0.0139292	492	0.0108576	0.0430056	-0.0217467	-0.0468269	0.0155128	491	0.16159	0.464709	0.0448787	0.096183	0.0154044	491	0.00373851	0.0171582																			Aβ-specific
CNTN4_Q8IWV2_MS	Q8IWV2	CNTN4	CNTN4	-0.0136675	-0.0253287	0.0107055	492	0.202317	0.662606	-0.0595954	-0.109924	0.0103037	492	1.29936e-08	4.31131e-07	0.0147955	0.0274192	0.0114787	491	0.198023	0.507982	-0.0658971	-0.121548	0.0113985	491	1.32035e-08	4.13754e-07																			Aβ-specific
CNTN3_Q9P232_MS	Q9P232	CNTN3	CNTN3	-0.00651887	-0.0136726	0.0107339	492	0.54392	0.878087	-0.0373461	-0.0779614	0.0105291	492	0.000427029	0.00301152	0.011779	0.0247051	0.0117376	491	0.316102	0.618612	-0.0423629	-0.0884342	0.0116556	491	0.000307813	0.00213361																			Aβ-specific
CNTFR_P26992_MS	P26992	CNTFR	CNTFR	0.00522401	0.00903755	0.0114556	492	0.648575	0.927864	-0.0381905	-0.0657595	0.0112469	492	0.000740069	0.00483194	0.0266161	0.046046	0.012493	491	0.0336288	0.215036	-0.0495267	-0.085279	0.0124057	491	7.54561e-05	0.000649885																			Aβ-specific
CNR1_P21554_MS	P21554	CNR1	CNR1	-0.0290967	-0.0404588	0.0159715	492	0.0690944	0.417454	-0.10793	-0.149371	0.0151511	492	3.75859e-12	3.30756e-10	0.0214716	0.0298561	0.0168797	491	0.203962	0.510914	-0.117075	-0.162028	0.0167617	491	9.32954e-12	9.93842e-10																			Aβ-specific
CLSTN3_Q9BQT9_MS	Q9BQT9	CLSTN3	CLSTN3	-0.0248859	-0.0424474	0.0103463	492	0.0165282	0.182804	-0.0599678	-0.101806	0.00997436	492	3.57014e-09	1.36339e-07	0.00124512	0.00212377	0.0111304	491	0.910976	0.958932	-0.0604981	-0.102706	0.0110527	491	7.04427e-08	1.63881e-06																			Aβ-specific
CLSTN1_O94985_MS	O94985	CLSTN1	CLSTN1	0.00920483	0.0126708	0.0147401	492	0.532606	0.87287	-0.0512136	-0.0701662	0.0144598	492	0.000435222	0.00305864	0.0383875	0.0528418	0.0160427	491	0.0170933	0.145365	-0.0675634	-0.0925666	0.0159306	491	2.65856e-05	0.000265071																			Aβ-specific
CLN5_O75503_MS	O75503	CLN5	CLN5	-0.0137416	-0.0214318	0.0230762	492	0.551793	0.881095	0.0835276	0.129661	0.0226118	492	0.000245525	0.00184737	-0.061051	-0.0952172	0.0250821	491	0.0152867	0.138767	0.10953	0.170025	0.0249068	491	1.343e-05	0.000146141																			Aβ-specific
CHST6_Q9GZX3_MS	Q9GZX3	CHST6	CHST6	0.0351118	0.0572338	0.0244784	492	0.152093	0.583024	0.120846	0.196059	0.023741	492	5.10135e-07	9.92802e-06	-0.0209368	-0.0341279	0.0264762	491	0.429455	0.702425	0.129763	0.210526	0.0262912	491	1.09632e-06	1.7472e-05																			Aβ-specific
CHST10_O43529_MS	O43529	CHST10	CHST10	-0.000969171	-0.0014644	0.0144721	492	0.946634	0.98988	-0.062881	-0.0945657	0.0140886	492	1.00173e-05	0.000121408	0.0320955	0.0484957	0.0156549	491	0.0408763	0.243661	-0.076551	-0.115124	0.0155455	491	1.1584e-06	1.80354e-05																			Aβ-specific
CEMIP_Q8WUJ3_MS	Q8WUJ3	CEMIP	CEMIP	0.00610215	0.0186113	0.00990475	492	0.538125	0.874831	0.0272118	0.0826052	0.00976255	492	0.00551933	0.0252822	-0.00692554	-0.0211226	0.0108897	491	0.525093	0.753498	0.0301615	0.0915593	0.0108136	491	0.00548898	0.0235875																			Aβ-specific
CHRD_Q9H2X0_MS	Q9H2X0	CHRD	CHRD	0.0017384	0.00376257	0.0102068	492	0.86483	0.970132	-0.0335998	-0.0723812	0.0100219	492	0.000862173	0.00538592	0.0199148	0.0431033	0.0111475	491	0.0746379	0.329841	-0.0420818	-0.0906533	0.0110696	491	0.000161871	0.00120896																			Aβ-specific
CHL1_O00533_MS	O00533	CHL1	CHL1	0.00306685	0.00380262	0.0196223	492	0.875865	0.97452	-0.0926807	-0.114376	0.0190324	492	1.50936e-06	2.58893e-05	0.0528145	0.0654852	0.0211045	491	0.0126551	0.1238	-0.115175	-0.142136	0.020957	491	6.25952e-08	1.52642e-06																			Aβ-specific
VGF_O15240_MS	O15240	VGF	VGF	-0.0816216	-0.0767941	0.0303465	492	0.00739567	0.105414	-0.227247	-0.212803	0.028574	492	1.25973e-14	1.82121e-12	0.0202608	0.0190625	0.0318732	491	0.52529	0.753498	-0.235877	-0.220884	0.0316505	491	4.1636e-13	7.66101e-11																			Aβ-specific
CHID1_Q9BWS9_MS	Q9BWS9	CHID1	CHID1	-0.00471803	-0.00927375	0.0182887	491	0.796534	0.96538	0.0675448	0.132177	0.0179085	491	0.000181929	0.00142171	-0.0417486	-0.0820609	0.0199094	490	0.0365123	0.22669	0.0854026	0.167122	0.0197746	490	1.89977e-05	0.000199229																			Aβ-specific
CHI3L2_Q15782_MS	Q15782	CHI3L2	CHI3L2	0.0301485	0.042827	0.0314489	492	0.338205	0.77143	0.128828	0.182145	0.0307139	492	3.24489e-05	0.000335085	-0.0312442	-0.0443834	0.0342453	491	0.362025	0.648441	0.142136	0.20096	0.034006	491	3.45581e-05	0.000336277																			Aβ-specific
CHGA_P10645_MS	P10645	CHGA	CHGA	-0.0309271	-0.0286216	0.0298519	492	0.300702	0.734889	-0.146698	-0.135124	0.0289292	492	5.61715e-07	1.08255e-05	0.0397484	0.0367853	0.0322329	491	0.218104	0.521184	-0.163627	-0.150718	0.0320076	491	4.57225e-07	7.97779e-06																			Aβ-specific
CGREF1_Q99674_MS	Q99674	CGREF1	CGREF1	-0.0270127	-0.0349879	0.0188939	492	0.153435	0.586265	-0.105713	-0.13628	0.0181867	492	1.1067e-08	3.90624e-07	0.0228517	0.0295984	0.0202686	491	0.260107	0.565143	-0.115445	-0.148827	0.020127	491	1.69811e-08	5.05436e-07																			Aβ-specific
CFL1_P23528_MS	P23528	CFL1	CFL1	0.036037	0.0609428	0.0199778	492	0.0718655	0.423504	0.0748434	0.125975	0.0196156	492	0.000153208	0.00125544	0.00454618	0.00768813	0.0218884	491	0.835551	0.92554	0.0729071	0.122715	0.0217355	491	0.000857251	0.0050882																			Aβ-specific
CFHR1_Q03591_MS	Q03591	CFHR1	CFHR1	0.045921	0.0543305	0.0379289	492	0.226588	0.675425	0.13699	0.161316	0.0372109	492	0.000257579	0.00193089	-0.0162359	-0.0192092	0.041518	491	0.695924	0.867334	0.143905	0.169459	0.0412278	491	0.000525616	0.00343176																			Aβ-specific
CFD_P00746_MS	P00746	CFD	CFD	0.00720007	0.0150575	0.0197786	492	0.71599	0.952144	0.0573403	0.119352	0.0194722	492	0.00338544	0.0171303	-0.0215272	-0.0450198	0.0217077	491	0.321839	0.622464	0.0665091	0.138437	0.021556	491	0.00214744	0.0108933																			Aβ-specific
CBLN2_Q8IUK8_MS	Q8IUK8	CBLN2	CBLN2	-0.00880599	-0.010977	0.0247964	492	0.722643	0.955967	-0.0959602	-0.119056	0.0242433	492	8.66385e-05	0.000772495	0.040001	0.0498627	0.0269932	491	0.139012	0.42815	-0.112997	-0.140194	0.0268046	491	2.9661e-05	0.000292848																			Aβ-specific
CARTPT_Q16568_MS	Q16568	CARTPT	CARTPT	-0.0385373	-0.0530086	0.023655	492	0.103923	0.493243	-0.110666	-0.151508	0.0230185	492	2.03189e-06	3.23823e-05	0.0113509	0.0156133	0.0256817	491	0.658696	0.843264	-0.115501	-0.158126	0.0255022	491	7.44662e-06	8.91832e-05																			Aβ-specific
COL6A2_P12110_MS	P12110	COL6A2	COL6A2	0.0363457	0.0797651	0.0173114	492	0.0362793	0.285717	0.0632407	0.138137	0.0170303	492	0.000227869	0.00172736	0.0110659	0.0242854	0.0189978	491	0.560509	0.774874	0.0585276	0.127843	0.0188651	491	0.00202996	0.0103492																			Aβ-specific
YIPF3_Q9GZM5_MS	Q9GZM5	YIPF3	YIPF3	0.0120388	0.0187562	0.0139031	492	0.38696	0.800259	-0.036311	-0.0563058	0.0137191	492	0.00838763	0.0351482	0.0339724	0.0529281	0.0152325	491	0.0261812	0.190732	-0.0507803	-0.0787428	0.015126	491	0.000848642	0.00505191																			Aβ-specific
B3GALNT1_O75752_MS	O75752	B3GALNT1	B3GALNT1	0.000409317	0.000696171	0.0120011	492	0.972806	0.994538	-0.040478	-0.0685221	0.0117767	492	0.000637796	0.00425217	0.0219268	0.0372933	0.0131046	491	0.0949226	0.361777	-0.0498169	-0.0843313	0.013013	491	0.000145755	0.00112171																			Aβ-specific
ATP6AP1_Q15904_MS	Q15904	ATP6AP1	ATP6AP1	0.00236393	0.00355268	0.0137585	492	0.863653	0.970132	-0.061819	-0.0924693	0.0133755	492	4.86617e-06	6.79251e-05	0.0356179	0.0535289	0.0148392	491	0.0167546	0.14492	-0.0769892	-0.115161	0.0147355	491	2.58236e-07	5.02567e-06																			Aβ-specific
ASPH_Q12797_MS	Q12797	ASPH	ASPH	0.00839581	0.0225703	0.00940949	492	0.372684	0.79485	0.0246975	0.0660822	0.00928477	492	0.00806895	0.0340241	-0.00278396	-0.00748408	0.0103603	491	0.788262	0.905473	0.0258833	0.0692548	0.0102879	491	0.012191	0.0453833																			Aβ-specific
ASAH1_Q13510_MS	Q13510	ASAH1	ASAH1	-0.0260797	-0.0406128	0.0232427	492	0.262384	0.717834	0.0785716	0.121781	0.0228367	492	0.000629855	0.00422128	-0.0735474	-0.114532	0.0252668	491	0.00376857	0.0573459	0.109896	0.170333	0.0250903	491	1.45139e-05	0.000154272																			Aβ-specific
ARMH4_Q86TY3_MS	Q86TY3	ARMH4	ARMH4	0.00424083	0.00636441	0.0146354	492	0.772117	0.96496	-0.0602253	-0.0899584	0.0142785	492	2.93575e-05	0.000306287	0.0370744	0.0556393	0.0158455	491	0.0196971	0.158202	-0.0760158	-0.113545	0.0157348	491	1.81805e-06	2.59136e-05																			Aβ-specific
ARHGDIA_P52565_MS	P52565	ARHGDIA	ARHGDIA	0.0407698	0.0742089	0.0199441	492	0.0414656	0.308245	0.065888	0.119366	0.0196656	492	0.000868938	0.00541148	0.0150861	0.0274596	0.0219347	491	0.49192	0.735337	0.0594626	0.107725	0.0217814	491	0.00656164	0.0273266																			Aβ-specific
APLP2_Q06481_MS	Q06481	APLP2	APLP2	0.00108545	0.00144135	0.0163391	492	0.947061	0.98988	-0.0498353	-0.0658649	0.0160687	492	0.00203673	0.0114	0.0277082	0.0367934	0.0178877	491	0.122025	0.406901	-0.0616366	-0.0814622	0.0177627	491	0.00056633	0.00363062																			Aβ-specific
APLP1_P51693_MS	P51693	APLP1	APLP1	-0.0141017	-0.0185004	0.0164467	492	0.391632	0.801834	-0.0847033	-0.110603	0.0158916	492	1.49809e-07	3.4456e-06	0.0275531	0.0361478	0.0176901	491	0.119985	0.40475	-0.0964386	-0.125927	0.0175665	491	6.458e-08	1.53776e-06																			Aβ-specific
XXYLT1_Q8NBI6_MS	Q8NBI6	XXYLT1	XXYLT1	-0.00495048	-0.00873603	0.0152651	492	0.745849	0.962754	-0.0791323	-0.138988	0.0147343	492	1.21236e-07	2.9564e-06	0.0358186	0.0632085	0.0163627	491	0.0290641	0.198605	-0.094388	-0.165783	0.0162483	491	1.13022e-08	3.68961e-07																			Aβ-specific
ANG_P03950_MS	P03950	ANG	ANG	-0.00591913	-0.0124142	0.0213101	492	0.781312	0.96496	0.0861679	0.179872	0.0208033	492	4.05163e-05	0.000397693	-0.0528626	-0.110869	0.0230919	491	0.0224896	0.172421	0.108683	0.226871	0.0229305	491	2.80812e-06	3.73923e-05																			Aβ-specific
AJAP1_Q9UKB5_MS	Q9UKB5	AJAP1	AJAP1	-0.00509465	-0.00577671	0.0223165	492	0.819515	0.970132	-0.0964478	-0.108846	0.0217309	492	1.12021e-05	0.000132591	0.0448071	0.0508057	0.0241655	491	0.0643138	0.30485	-0.115532	-0.130384	0.0239967	491	1.9681e-06	2.7472e-05																			Aβ-specific
B3GNT7_Q8NFL0_MS	Q8NFL0	B3GNT7	B3GNT7	-0.00684021	-0.00819318	0.0376849	482	0.856043	0.970132	0.0959795	0.114401	0.0371064	482	0.00998472	0.0405496	-0.0600811	-0.0719649	0.041483	481	0.148176	0.444968	0.121795	0.145171	0.0411273	481	0.00321382	0.0153053																			Aβ-specific
AEBP1_Q8IUX7_MS	Q8IUX7	AEBP1	AEBP1	0.00478351	0.0108691	0.0143106	492	0.738323	0.961007	0.0639691	0.144669	0.0139165	492	5.46509e-06	7.37423e-05	-0.0279972	-0.0636156	0.0154782	491	0.0710918	0.31834	0.0758935	0.171636	0.0153701	491	1.08495e-06	1.7428e-05																			Aβ-specific
ADGRL3_Q9HAR2_MS	Q9HAR2	ADGRL3	ADGRL3	0.0018605	0.00309588	0.0125071	492	0.881808	0.976154	-0.0354847	-0.0587693	0.0123165	492	0.00413648	0.0198865	0.0210621	0.0350475	0.0137114	491	0.125156	0.411266	-0.0444553	-0.0736265	0.0136155	491	0.0011709	0.0065467																			Aβ-specific
ADGRL1_O94910_MS	O94910	ADGRL1	ADGRL1	-0.00986077	-0.0170538	0.0113193	492	0.384099	0.798227	-0.0509971	-0.0877833	0.0110114	492	4.6573e-06	6.63829e-05	0.0149092	0.0257849	0.0122694	491	0.224892	0.531455	-0.0573471	-0.0987139	0.0121837	491	3.27635e-06	4.3342e-05																			Aβ-specific
ADGRB2_O60241_MS	O60241	ADGRB2	ADGRB2	-0.0217572	-0.027165	0.0205374	492	0.289939	0.732467	-0.121252	-0.150679	0.0196717	492	1.48037e-09	6.24223e-08	0.0375173	0.0468423	0.0218866	491	0.0871295	0.353407	-0.137232	-0.170536	0.0217337	491	6.0829e-10	2.93138e-08																			Aβ-specific
ADGRB1_O14514_MS	O14514	ADGRB1	ADGRB1	-0.0270262	-0.0418337	0.0168003	492	0.10833	0.501739	-0.0716483	-0.110383	0.0164119	492	1.54599e-05	0.000171928	0.00480484	0.00743739	0.0183131	491	0.793145	0.905944	-0.0736948	-0.113536	0.0181851	491	5.89051e-05	0.00053225																			Aβ-specific
ADAMTS8_Q9UP79_MS	Q9UP79	ADAMTS8	ADAMTS8	-0.0139232	-0.0278845	0.0153395	492	0.364495	0.787644	-0.0528132	-0.105274	0.0150579	492	0.000494097	0.00337855	0.0108922	0.0218142	0.0167963	491	0.516971	0.746382	-0.0574524	-0.114521	0.0166789	491	0.000620858	0.00391469																			Aβ-specific
ADAMDEC1_O15204_MS	O15204	ADAMDEC1	ADAMDEC1	0.0316894	0.0500424	0.0285626	492	0.267768	0.722588	0.0769249	0.120906	0.0281859	492	0.00657622	0.0291253	-0.00188329	-0.002974	0.0314531	491	0.952279	0.97721	0.077727	0.122166	0.0312333	491	0.0131552	0.0479748																			Aβ-specific
ADAM23_O75077_MS	O75077	ADAM23	ADAM23	-0.00201331	-0.00367304	0.0119732	492	0.866533	0.970132	-0.0322423	-0.058546	0.0118007	492	0.00651654	0.0289243	0.0145988	0.0266338	0.0131521	491	0.267542	0.568211	-0.0384602	-0.0698365	0.0130602	491	0.00338446	0.0159372																			Aβ-specific
ADAM22_Q9P0K1_MS	Q9P0K1	ADAM22	ADAM22	-0.00478694	-0.0081761	0.0116621	492	0.68164	0.942377	-0.0517048	-0.087897	0.0113456	492	6.54593e-06	8.6225e-05	0.0215014	0.0367245	0.0126235	491	0.0891483	0.355289	-0.0608625	-0.103465	0.0125353	491	1.61836e-06	2.33969e-05																			Aβ-specific
ADAM11_O75078_MS	O75078	ADAM11	ADAM11	-0.00250235	-0.00478828	0.012218	492	0.837806	0.970132	-0.0490656	-0.0934465	0.0119298	492	4.57977e-05	0.000435186	0.0229042	0.0438273	0.0132725	491	0.0850327	0.347963	-0.0588209	-0.112026	0.0131797	491	1.00339e-05	0.000116049																			Aβ-specific
B3GNT2_Q9NY97_MS	Q9NY97	B3GNT2	B3GNT2	-0.0071801	-0.0157542	0.0105479	492	0.496374	0.853861	-0.0348114	-0.0760226	0.0103609	492	0.00084039	0.00531547	0.00962707	0.0211232	0.0115538	491	0.405117	0.681593	-0.0389117	-0.084977	0.0114731	491	0.000751034	0.00460634																			Aβ-specific
B4GAT1_O43505_MS	O43505	B4GAT1	B4GAT1	0.000529642	0.000769651	0.014567	492	0.971011	0.994538	-0.0714823	-0.103387	0.0141017	492	5.66948e-07	1.08255e-05	0.0384849	0.0559246	0.0156402	491	0.0142122	0.13256	-0.0878736	-0.127094	0.0155309	491	2.60579e-08	7.41187e-07																			Aβ-specific
CANX_P27824_MS	P27824	CANX	CANX	0.0123238	0.0203763	0.0111773	492	0.270751	0.723886	-0.0369528	-0.0608113	0.0109873	492	0.000830429	0.0052855	0.0346613	0.0573094	0.0121607	491	0.00455201	0.0635398	-0.0517156	-0.0851056	0.0120758	491	2.22287e-05	0.00022838																			Aβ-specific
CA4_P22748_MS	P22748	CA4	CA4	-0.0332926	-0.0496119	0.0195313	492	0.0889058	0.467676	-0.0704187	-0.104444	0.0191912	492	0.000269757	0.00201471	-0.00352504	-0.00525295	0.0214153	491	0.869323	0.936907	-0.0689174	-0.102217	0.0212656	491	0.00127292	0.00703931																			Aβ-specific
CALY_Q9NYX4_MS	Q9NYX4	CALY	CALY	-0.0123855	-0.0156015	0.0199602	492	0.535209	0.874683	-0.0963312	-0.120775	0.019347	492	8.85228e-07	1.58558e-05	0.0358108	0.0451094	0.0215291	491	0.096877	0.365393	-0.111584	-0.139897	0.0213787	491	2.65423e-07	5.11635e-06																			Aβ-specific
CALR_P27797_MS	P27797	CALR	CALR	-0.000413801	-0.000698844	0.011405	492	0.971072	0.994538	-0.0377773	-0.0635002	0.0111966	492	0.000799306	0.00511961	0.0194886	0.0329131	0.0124635	491	0.118542	0.403993	-0.0460778	-0.0774526	0.0123764	491	0.000219639	0.00157084																			Aβ-specific
VSTM2B_A6NLU5_MS	A6NLU5	VSTM2B	VSTM2B	-0.022324	-0.0284319	0.0195597	492	0.254291	0.710228	-0.109408	-0.138688	0.0188129	492	1.08853e-08	3.90624e-07	0.0305536	0.0389131	0.0209483	491	0.145337	0.43995	-0.122421	-0.155184	0.0208019	491	7.37437e-09	2.5734e-07																			Aβ-specific
CALCA_P01258_MS	P01258	CALCA	CALCA_1	-0.0299352	-0.0449121	0.0295296	491	0.311208	0.74593	0.0808819	0.120809	0.0291297	491	0.00570277	0.0260551	-0.0799384	-0.119933	0.0323433	490	0.0137914	0.130723	0.115127	0.171959	0.0321213	490	0.00037206	0.00251856																			Aβ-specific
VWC2L_B2RUY7_MS	B2RUY7	VWC2L	VWC2L	-0.0381712	-0.041083	0.0404941	420	0.346409	0.778149	-0.109355	-0.117203	0.0399625	420	0.00647421	0.0287996	0.0130545	0.0140503	0.0448578	419	0.771181	0.900001	-0.115102	-0.123362	0.0446147	419	0.010222	0.0396815																			Aβ-specific
CADM4_Q8NFZ8_MS	Q8NFZ8	CADM4	CADM4	-0.00425066	-0.00803715	0.011747	492	0.717619	0.953358	-0.0305362	-0.0574667	0.011585	492	0.00865783	0.0359824	0.010954	0.0207119	0.0129184	491	0.396887	0.677318	-0.0352016	-0.0662468	0.0128282	491	0.00629002	0.0263582																			Aβ-specific
CADM2_Q8N3J6_MS	Q8N3J6	CADM2	CADM2	-0.00648664	-0.00975324	0.0158749	492	0.683004	0.943618	-0.0714095	-0.106866	0.0154345	492	4.75903e-06	6.73585e-05	0.0298484	0.0448797	0.0171709	491	0.0827822	0.342876	-0.0841224	-0.125891	0.0170509	491	1.10707e-06	1.75049e-05																			Aβ-specific
CACNA2D3_Q8IZS8_MS	Q8IZS8	CACNA2D3	CACNA2D3	0.00571423	0.00997288	0.0171939	492	0.739773	0.96104	-0.0476317	-0.0827398	0.0169401	492	0.00512358	0.0238394	0.0322141	0.0562224	0.0188478	491	0.0880508	0.355289	-0.0613522	-0.106573	0.0187161	491	0.00111937	0.00629334																			Aβ-specific
CACNA2D2_Q9NY47_MS	Q9NY47	CACNA2D2	CACNA2D2	-0.00832723	-0.0140798	0.0143049	492	0.560749	0.883922	-0.0557181	-0.0937662	0.013986	492	7.80674e-05	0.00071497	0.0192873	0.0326111	0.015583	491	0.216414	0.520369	-0.0639328	-0.10759	0.0154741	491	4.23497e-05	0.00040432																			Aβ-specific
CACNA2D1_P54289_MS	P54289	CACNA2D1	CACNA2D1	-0.0324497	-0.0407693	0.0191173	492	0.0902539	0.469599	-0.112624	-0.140834	0.0183497	492	1.72552e-09	6.98491e-08	0.0198471	0.0249356	0.0204572	491	0.332436	0.632328	-0.121077	-0.151405	0.0203143	491	4.81464e-09	1.8046e-07																			Aβ-specific
CA10_Q9NS85_MS	Q9NS85	CA10	CA10	-0.00915247	-0.013215	0.0222806	492	0.681412	0.942377	-0.0899953	-0.129331	0.0217536	492	4.138e-05	0.000400732	0.0364191	0.0525845	0.0242196	491	0.1333	0.419595	-0.105507	-0.151623	0.0240503	491	1.40799e-05	0.000150781																			Aβ-specific
VWC2_Q2TAL6_MS	Q2TAL6	VWC2	VWC2	-0.031072	-0.0548396	0.0179285	492	0.0837039	0.457883	-0.0752025	-0.132103	0.0175327	492	2.15872e-05	0.000227565	0.00172817	0.00305009	0.019565	491	0.92965	0.963628	-0.0759386	-0.133396	0.0194282	491	0.00010584	0.000867292																			Aβ-specific
C4orf48_Q5BLP8_MS	Q5BLP8	C4orf48	C4orf48	-0.00486664	-0.00611323	0.0199201	492	0.807094	0.969471	-0.104595	-0.13077	0.0192118	492	8.22267e-08	2.05465e-06	0.049399	0.0620524	0.0213227	491	0.0209288	0.165468	-0.125635	-0.157075	0.0211737	491	5.60357e-09	2.02529e-07																			Aβ-specific
C4B_P0C0L5_MS	P0C0L5	C4B	C4B	0.00376305	0.0060144	0.0281453	492	0.893694	0.984133	0.0819993	0.130442	0.0277036	492	0.00322603	0.0164886	-0.0387912	-0.0619991	0.0308653	491	0.209428	0.515046	0.098521	0.156724	0.0306497	491	0.00139309	0.00753908																			Aβ-specific
C2orf40_Q9H1Z8_MS	Q9H1Z8	C2orf40	C2orf40	-0.00952604	-0.00810986	0.048998	492	0.84593	0.970132	0.150328	0.127379	0.0481832	492	0.00191514	0.0108902	-0.0912429	-0.0776784	0.0536107	491	0.0893971	0.355289	0.18919	0.160308	0.053236	491	0.000416412	0.00277243																			Aβ-specific
C1QTNF4_Q9BXJ3_MS	Q9BXJ3	C1QTNF4	C1QTNF4	0.00685818	0.0123944	0.0147099	492	0.641257	0.927864	-0.0485561	-0.0873406	0.0144454	492	0.00083598	0.00530415	0.0341052	0.0616365	0.0160463	491	0.0340491	0.216036	-0.063082	-0.113469	0.0159341	491	8.64154e-05	0.000726306																			Aβ-specific
C12orf49_Q9H741_MS	Q9H741	C12orf49	C12orf49	0.00120797	0.00215884	0.0150212	492	0.935938	0.98988	-0.0492656	-0.0876318	0.01475	492	0.000901336	0.00559602	0.0275568	0.0492483	0.0164128	491	0.0937925	0.360785	-0.0610024	-0.108509	0.0162981	491	0.000203423	0.00147046																			Aβ-specific
C11orf87_Q6NUJ2_MS	Q6NUJ2	C11orf87	C11orf87	-0.0348083	-0.0379245	0.0285209	492	0.222878	0.675425	-0.0888454	-0.0963445	0.0280801	492	0.00165251	0.00952899	0.00437077	0.00476206	0.0313346	491	0.889122	0.948209	-0.090707	-0.0983632	0.0311156	491	0.00371753	0.0171006																			Aβ-specific
BTN2A1_Q7KYR7_MS	Q7KYR7	BTN2A1	BTN2A1	-0.00340493	-0.00498653	0.0203208	492	0.866999	0.970132	-0.0593817	-0.0865562	0.020001	492	0.00313408	0.0161	0.0272585	0.03992	0.0222856	491	0.221862	0.528292	-0.0709915	-0.103479	0.0221298	491	0.00142415	0.00768659																			Aβ-specific
BSG_P35613_MS	P35613	BSG	BSG	-0.00454371	-0.00737665	0.012355	492	0.713208	0.952034	-0.0456087	-0.0736973	0.0120968	492	0.000182864	0.00142353	0.0185728	0.0301527	0.0134731	491	0.168672	0.475476	-0.0535191	-0.0864795	0.0133789	491	7.30228e-05	0.000637061																			Aβ-specific
BDNF_P23560_MS	P23560	BDNF	BDNF	-0.0734972	-0.0804945	0.0280234	492	0.00899401	0.119903	-0.190637	-0.207806	0.0266709	492	3.20449e-12	2.94813e-10	0.0108387	0.0118706	0.0297585	491	0.71585	0.875336	-0.195253	-0.212838	0.0295506	491	1.01997e-10	5.89836e-09																			Aβ-specific
BCAM_P50895_MS	P50895	BCAM	BCAM	-0.0030351	-0.00738023	0.0116654	492	0.794834	0.96496	-0.0341158	-0.0825671	0.0114821	492	0.00311151	0.0160247	0.0143383	0.0348654	0.0127968	491	0.263066	0.567639	-0.0402227	-0.0973471	0.0127074	491	0.00164545	0.00871831																			Aβ-specific
COL3A1_P02461_MS	P02461	COL3A1	COL3A1	0.0115862	0.0273934	0.0145563	492	0.426441	0.823423	0.0395823	0.0931451	0.0143534	492	0.00603765	0.0272165	-0.00675287	-0.0159659	0.0160144	491	0.673446	0.851377	0.0424584	0.0999133	0.0159024	491	0.00783818	0.0314771																			Aβ-specific
COL6A3_P12111_MS	P12111	COL6A3	COL6A3	0.0132228	0.0399975	0.0107272	492	0.218297	0.675425	0.0380729	0.114626	0.0105296	492	0.000330319	0.00239629	-0.00394846	-0.0119437	0.0117489	491	0.736961	0.88479	0.0397546	0.119689	0.0116668	491	0.000709472	0.00437796																			Aβ-specific
IGSF21_Q96ID5_MS	Q96ID5	IGSF21	IGSF21	-0.0222474	-0.0332411	0.0140371	492	0.113632	0.515674	-0.0909356	-0.135234	0.0133597	492	2.9147e-11	2.26899e-09	0.0208698	0.0311828	0.0148785	491	0.161345	0.464709	-0.0998244	-0.148453	0.0147746	491	4.01389e-11	2.90147e-09																			Aβ-specific
GFAP_P14136_MS	P14136	GFAP	GFAP	0.0408561	0.0661808	0.0242831	490	0.0931112	0.475902	0.108971	0.175631	0.0236728	490	5.30747e-06	7.20961e-05	-0.0072009	-0.0116644	0.0263783	489	0.78498	0.903473	0.112016	0.180539	0.0261899	489	2.27847e-05	0.000232911																			Aβ-specific
TMED7_Q9Y3B3_MS	Q9Y3B3	TMED7	TMED7	-0.00403178	-0.00739926	0.0105709	492	0.703068	0.949903	-0.0300277	-0.054849	0.0104109	492	0.00409554	0.0197837	0.0109531	0.0201015	0.0116072	491	0.345817	0.636882	-0.0346927	-0.0633703	0.0115261	491	0.00274758	0.013368																			Aβ-specific
GPC4_O75487_MS	O75487	GPC4	GPC4	-0.00440409	-0.00814531	0.021835	492	0.840236	0.970132	0.112445	0.206989	0.0210824	492	1.47088e-07	3.42191e-06	-0.0649145	-0.120059	0.0233431	491	0.00562946	0.0749607	0.140093	0.257884	0.02318	491	2.98158e-09	1.13862e-07																			Aβ-specific
TMEM132A_Q24JP5_MS	Q24JP5	TMEM132A	TMEM132A	0.0137624	0.0249953	0.013596	492	0.311919	0.746245	-0.0348306	-0.0629622	0.0134235	492	0.00974832	0.0396994	0.035301	0.0641137	0.0148946	491	0.0181707	0.150727	-0.0498659	-0.090141	0.0147905	491	0.000806636	0.0048446																			Aβ-specific
GOLIM4_O00461_MS	O00461	GOLIM4	GOLIM4	0.0111122	0.0182101	0.0136724	492	0.416754	0.817008	-0.0355874	-0.0580446	0.0134909	492	0.00860677	0.0358438	0.0324539	0.0531836	0.0149833	491	0.0307917	0.205008	-0.04941	-0.0805899	0.0148786	491	0.000964216	0.00558693																			Aβ-specific
GNS_P15586_MS	P15586	GNS	GNS	-0.0207477	-0.035965	0.0199905	492	0.299837	0.734889	0.0521203	0.0899233	0.0197331	492	0.00852261	0.0356231	-0.0530125	-0.0918943	0.0218902	491	0.0158075	0.142198	0.0746992	0.128879	0.0217373	491	0.000639413	0.00400672																			Aβ-specific
TMEM132D_Q14C87_MS	Q14C87	TMEM132D	TMEM132D	-0.0140496	-0.0183646	0.0220414	492	0.524148	0.867191	-0.103918	-0.135197	0.0213893	492	1.59313e-06	2.66486e-05	0.0377875	0.0493931	0.0238078	491	0.113113	0.394047	-0.120013	-0.156135	0.0236414	491	5.46985e-07	9.22581e-06																			Aβ-specific
TMPRSS13_Q9BYE2_MS	Q9BYE2	TMPRSS13	TMPRSS13	-0.0426987	-0.0502028	0.0347766	444	0.220172	0.675425	0.100319	0.11726	0.034422	444	0.0037439	0.0183478	-0.104468	-0.122828	0.0378568	443	0.00602797	0.0787136	0.144696	0.16913	0.0377635	443	0.000145686	0.00112171																			Aβ-specific
TMPRSS5_Q9H3S3_MS	Q9H3S3	TMPRSS5	TMPRSS5	0.00742639	0.0124319	0.0266892	492	0.780934	0.96496	0.069246	0.115374	0.0263203	492	0.00878302	0.0363535	-0.0275516	-0.0461217	0.029345	491	0.34825	0.639304	0.0809806	0.134926	0.0291399	491	0.00566122	0.0242248																			Aβ-specific
TNFRSF21_O75509_MS	O75509	TNFRSF21	TNFRSF21	-0.0110555	-0.0168184	0.0145244	492	0.44692	0.832629	-0.0737472	-0.111662	0.0140431	492	2.24978e-07	4.84421e-06	0.0254868	0.0387724	0.0156288	491	0.103581	0.374371	-0.0846024	-0.128099	0.0155195	491	7.92881e-08	1.82363e-06																			Aβ-specific
GFRA2_O00451_MS	O00451	GFRA2	GFRA2	-0.0324263	-0.0398291	0.0207918	492	0.119504	0.526985	-0.107821	-0.131814	0.0201186	492	1.2866e-07	3.10009e-06	0.0173334	0.0212906	0.0224371	491	0.440169	0.711016	-0.115203	-0.140839	0.0222803	491	3.40273e-07	6.15039e-06																			Aβ-specific
TPBG_Q13641_MS	Q13641	TPBG	TPBG	0.00786904	0.0108918	0.0196069	492	0.688343	0.945079	-0.0597226	-0.0822756	0.019286	492	0.0020687	0.0115345	0.0412545	0.0571015	0.021441	491	0.0549201	0.280703	-0.0772935	-0.106482	0.0212911	491	0.000312787	0.00216069																			Aβ-specific
GPR158_Q5T848_MS	Q5T848	GPR158	GPR158	-0.0116847	-0.0153886	0.0206377	492	0.571529	0.88846	-0.10484	-0.137425	0.0199479	492	2.20118e-07	4.80279e-06	0.0411736	0.0542251	0.0221826	491	0.0640343	0.304685	-0.122377	-0.160412	0.0220275	491	4.541e-08	1.19364e-06																			Aβ-specific
TREML1_Q86YW5_MS	Q86YW5	TREML1	TREML1	-0.0229509	-0.0317064	0.0282749	454	0.417385	0.817008	0.12192	0.167612	0.0275328	454	1.19204e-05	0.000140273	-0.0875762	-0.120985	0.0300971	453	0.00379478	0.0573459	0.157429	0.216428	0.0299117	453	2.19076e-07	4.39019e-06																			Aβ-specific
GALNT1_Q10472_MS	Q10472	GALNT1	GALNT1	-0.00737498	-0.014997	0.00931473	492	0.428885	0.825155	-0.0254682	-0.0515462	0.00918403	492	0.00576345	0.026273	0.00444282	0.00903446	0.0102467	491	0.66478	0.845703	-0.0273604	-0.055376	0.0101751	491	0.00741119	0.0301816																			Aβ-specific
GALNT18_Q6P9A2_MS	Q6P9A2	GALNT18	GALNT18	-0.00270049	-0.00576234	0.0113868	492	0.812632	0.970132	-0.0325735	-0.0691793	0.0112122	492	0.0038355	0.0187062	0.013932	0.0297283	0.0124961	491	0.265434	0.567975	-0.0385074	-0.0817815	0.0124087	491	0.00202447	0.0103473																			Aβ-specific
GALNT15_Q8N3T1_MS	Q8N3T1	GALNT15	GALNT15	0.0313674	0.0703954	0.0178001	492	0.0786566	0.441043	0.0747998	0.167079	0.0174078	492	2.08823e-05	0.000221286	-0.00115309	-0.00258778	0.0194256	491	0.95269	0.97721	0.0752909	0.168176	0.0192899	491	0.00010822	0.000879668																			Aβ-specific
GALNT13_Q8IUC8_MS	Q8IUC8	GALNT13	GALNT13	-0.000797931	-0.00137056	0.0146828	492	0.956683	0.994538	-0.0491659	-0.0840529	0.0144107	492	0.000698645	0.0046211	0.0250459	0.04302	0.0160415	491	0.119092	0.403993	-0.0598334	-0.10229	0.0159294	491	0.000193234	0.00141193																			Aβ-specific
GALNT11_Q8NCW6_MS	Q8NCW6	GALNT11	GALNT11	0.00834311	0.0146368	0.0212262	492	0.694448	0.948401	0.062142	0.108507	0.0208942	492	0.00308256	0.0159161	-0.022668	-0.0397679	0.0232938	491	0.330965	0.630947	0.0717966	0.125366	0.023131	491	0.00202002	0.0103473																			Aβ-specific
GABBR2_O75899_MS	O75899	GABBR2	GABBR2	-0.0328487	-0.0373882	0.0332121	421	0.323203	0.752777	-0.0885085	-0.100229	0.0327479	421	0.0071557	0.0312328	0.00684185	0.00778736	0.036579	420	0.851717	0.930955	-0.0914392	-0.103548	0.0363372	420	0.0122275	0.04541																			Aβ-specific
FSTL4_Q6MZW2_MS	Q6MZW2	FSTL4	FSTL4	-0.0127144	-0.0166343	0.019908	492	0.523343	0.866813	-0.0603674	-0.078608	0.019589	492	0.00217356	0.0120528	0.016372	0.0214195	0.0218472	491	0.453984	0.717315	-0.0673405	-0.0876881	0.0216946	491	0.00201923	0.0103473																			Aβ-specific
FSCN1_Q16658_MS	Q16658	FSCN1	FSCN1	0.0237271	0.0483793	0.014293	491	0.097542	0.486962	0.0579006	0.117485	0.0139882	491	4.10078e-05	0.000399038	-0.00145315	-0.00296296	0.0155987	490	0.925816	0.96243	0.058517	0.118736	0.0154868	490	0.00017718	0.00131083																			Aβ-specific
FRZB_Q92765_MS	Q92765	FRZB	FRZB	0.0391363	0.0660914	0.0180702	492	0.0308068	0.263983	0.08079	0.135793	0.0176575	492	6.02489e-06	8.07574e-05	0.00519666	0.00877586	0.019703	491	0.792083	0.905944	0.0785767	0.132073	0.0195653	491	6.84267e-05	0.000604785																			Aβ-specific
GPNMB_Q14956_MS	Q14956	GPNMB	GPNMB	0.041355	0.0658161	0.0249099	492	0.0975149	0.486962	0.07327	0.116061	0.0245841	492	0.00302134	0.0156399	0.0118958	0.0189321	0.0274286	491	0.664696	0.845703	0.0682034	0.108035	0.0272369	491	0.0126004	0.0465387																			Aβ-specific
GPR180_Q86V85_MS	Q86V85	GPR180	GPR180	-0.0176751	-0.0257637	0.0258472	492	0.494405	0.853861	-0.0728488	-0.105688	0.0254679	492	0.00441074	0.0209071	0.0168995	0.0246332	0.0284099	491	0.552221	0.771889	-0.0800466	-0.11613	0.0282114	491	0.0047366	0.0207958																			Aβ-specific
FGL2_Q14314_MS	Q14314	FGL2	FGL2	0.00678094	0.0148437	0.0182798	491	0.710833	0.950761	0.0711171	0.154966	0.0178721	491	7.95722e-05	0.000725469	-0.0292093	-0.0639403	0.0198861	490	0.14252	0.435085	0.0835316	0.182017	0.0197509	490	2.79841e-05	0.000277646																			Aβ-specific
THY1_P04216_MS	P04216	THY1	THY1	-0.0436734	-0.0533183	0.0192396	492	0.023641	0.226774	-0.113611	-0.13805	0.0185093	492	1.72145e-09	6.98491e-08	0.00661568	0.0080767	0.0206528	491	0.748855	0.887706	-0.116429	-0.141473	0.0205085	491	2.34662e-08	6.78509e-07																			Aβ-specific
TGOLN2_O43493_MS	O43493	TGOLN2	TGOLN2	0.00155689	0.00255619	0.0124575	492	0.900593	0.985081	-0.0381975	-0.0624204	0.0122502	492	0.00192665	0.0109231	0.022126	0.0363277	0.0136337	491	0.105254	0.377721	-0.0476213	-0.0778202	0.0135384	491	0.000476086	0.00312857																			Aβ-specific
IGLON5_A6NGN9_MS	A6NGN9	IGLON5	IGLON5	-0.00715714	-0.0144613	0.0118776	492	0.547069	0.878087	-0.0560972	-0.112815	0.0115247	492	1.52446e-06	2.59286e-05	0.0209219	0.0422736	0.012826	491	0.103487	0.374371	-0.0650082	-0.130735	0.0127363	491	4.7593e-07	8.23318e-06																			Aβ-specific
THBS2_P35442_MS	P35442	THBS2	THBS2	-0.0062488	-0.0147659	0.0135299	492	0.644392	0.927864	0.0399764	0.0940206	0.0133169	492	0.00281907	0.0147437	-0.0288172	-0.0680951	0.0148035	491	0.0521477	0.275174	0.05225	0.122887	0.0147001	491	0.000415473	0.00277243																			Aβ-specific
IGFBP2_P18065_MS	P18065	IGFBP2	IGFBP2	-0.00400616	-0.00866231	0.0147621	492	0.786212	0.96496	0.0470368	0.101228	0.0145059	492	0.00126482	0.00752943	-0.0298061	-0.0644481	0.0161314	491	0.0652462	0.307828	0.0597317	0.128548	0.0160187	491	0.000214756	0.00154137																			Aβ-specific
SLITRK1_Q96PX8_MS	Q96PX8	SLITRK1	SLITRK1	-0.0210596	-0.0230472	0.0244941	492	0.390328	0.801822	-0.126525	-0.137816	0.0236634	492	1.37264e-07	3.26849e-06	0.0411629	0.0450478	0.026341	491	0.11877	0.403993	-0.144057	-0.156912	0.026157	491	5.88287e-08	1.48837e-06																			Aβ-specific
IFNAR2_P48551_MS	P48551	IFNAR2	IFNAR2	-0.0166871	-0.0265583	0.0167683	492	0.320147	0.750844	-0.0637415	-0.100971	0.0164183	492	0.000117563	0.00100825	0.0132896	0.021151	0.0183116	491	0.46834	0.723552	-0.0694018	-0.109937	0.0181837	491	0.000152526	0.00115623																			Aβ-specific
ICAM5_Q9UMF0_MS	Q9UMF0	ICAM5	ICAM5	0.00175217	0.00233393	0.0185637	492	0.92484	0.985717	-0.0707411	-0.0937861	0.0181562	492	0.000111209	0.000961914	0.0395908	0.0527357	0.0201819	491	0.0503624	0.270284	-0.0876034	-0.116141	0.0200409	491	1.50888e-05	0.000159061																			Aβ-specific
HYOU1_Q9Y4L1_MS	Q9Y4L1	HYOU1	HYOU1	-0.00673751	-0.0138979	0.00892637	492	0.450738	0.834669	-0.0364617	-0.0748586	0.00871546	492	3.39877e-05	0.000349194	0.0110429	0.0227789	0.00971298	491	0.256125	0.562277	-0.041165	-0.084515	0.00964511	491	2.36811e-05	0.000239653																			Aβ-specific
HYAL1_Q12794_MS	Q12794	HYAL1	HYAL1	-0.0188748	-0.0458671	0.0179704	492	0.294083	0.733715	0.0514763	0.124503	0.0177135	492	0.00382515	0.0187008	-0.0503766	-0.122419	0.0196356	491	0.0105964	0.108869	0.0729324	0.176399	0.0194984	491	0.000205384	0.00147935																			Aβ-specific
HSPG2_P98160_MS	P98160	HSPG2	HSPG2	0.0095028	0.0230618	0.0126864	492	0.454182	0.836628	0.0322111	0.0778041	0.012521	492	0.0103868	0.0415472	-0.00540437	-0.0131156	0.0139703	491	0.699037	0.868539	0.0345129	0.083364	0.0138727	491	0.013183	0.04799																			Aβ-specific
HS6ST3_Q8IZP7_MS	Q8IZP7	HS6ST3	HS6ST3	-0.0100276	-0.0134037	0.0190422	492	0.598709	0.901628	-0.089287	-0.118788	0.0184812	492	1.81544e-06	2.9645e-05	0.0349718	0.046746	0.020563	491	0.0896304	0.355289	-0.104182	-0.138604	0.0204193	491	4.80795e-07	8.24686e-06																			Aβ-specific
GPR37L1_O60883_MS	O60883	GPR37L1	GPR37L1	0.0139583	0.0156314	0.0270788	492	0.606456	0.905211	-0.110009	-0.122617	0.0264356	492	3.73335e-05	0.000377815	0.0753335	0.084363	0.0293034	491	0.0104396	0.107805	-0.142095	-0.158379	0.0290987	491	1.41419e-06	2.08929e-05																			Aβ-specific
TIE1_P35590_MS	P35590	TIE1	TIE1	-0.00147081	-0.00355163	0.0160138	492	0.926857	0.985999	-0.0475241	-0.114219	0.015757	492	0.00269334	0.0142373	0.0233523	0.0563898	0.017552	491	0.183982	0.492951	-0.0574702	-0.138124	0.0174293	491	0.00104685	0.00595176																			Aβ-specific
HLA.DRA_P01903_MS	P01903	HLA-DRA	HLA-DRA	0.00655027	0.00762401	0.0368414	491	0.858956	0.970132	0.160728	0.186219	0.0358443	491	9.12629e-06	0.000111949	-0.0768048	-0.0893949	0.0398435	490	0.0544748	0.280552	0.193353	0.224018	0.0395497	490	1.37698e-06	2.04926e-05																			Aβ-specific
HILPDA_Q9Y5L2_MS	Q9Y5L2	HILPDA	HILPDA	-0.0716371	-0.0578099	0.0523178	445	0.171607	0.612784	-0.146113	-0.117521	0.0514414	445	0.00471269	0.0220798	-0.00822784	-0.00663972	0.0579396	444	0.887139	0.948209	-0.142525	-0.114635	0.0573624	444	0.0133356	0.0484581																			Aβ-specific
HEXA_P06865_MS	P06865	HEXA	HEXA	-0.0158225	-0.0251564	0.0190378	492	0.406314	0.810263	0.0511679	0.0809701	0.0187769	492	0.00665825	0.0294242	-0.0464729	-0.0738876	0.0208483	491	0.0262588	0.190732	0.0709614	0.112292	0.0207026	491	0.000659983	0.00411222																			Aβ-specific
HEG1_Q9ULI3_MS	Q9ULI3	HEG1	HEG1	-0.00205054	-0.00353771	0.0168549	492	0.903219	0.985191	-0.0465162	-0.0798755	0.0166055	492	0.00529086	0.024505	0.0221084	0.0381427	0.0185035	491	0.232732	0.53995	-0.0559325	-0.0960447	0.0183742	491	0.00245914	0.0121694																			Aβ-specific
TIMP1_P01033_MS	P01033	TIMP1	TIMP1	-0.0068554	-0.0160086	0.0159226	492	0.666988	0.935502	0.0399257	0.0927959	0.0157115	492	0.0113541	0.0443503	-0.0295337	-0.0689666	0.0174821	491	0.0917833	0.359322	0.0525046	0.122032	0.0173599	491	0.00262114	0.0128455																			Aβ-specific
TKT_P29401_MS	P29401	TKT	TKT	0.0297465	0.0579596	0.019417	491	0.12617	0.540191	0.0752581	0.145966	0.019027	491	8.76851e-05	0.000778398	-0.00327737	-0.00638579	0.0212197	490	0.877319	0.942512	0.0766506	0.148666	0.0210719	490	0.000304398	0.00211719																			Aβ-specific
GRIA4_P48058_MS	P48058	GRIA4	GRIA4	-0.00413515	-0.00497253	0.0220837	492	0.851542	0.970132	-0.072723	-0.0870388	0.0216837	492	0.000858583	0.0053801	0.0334252	0.0401939	0.0241502	491	0.16697	0.473317	-0.0869593	-0.104078	0.0239814	491	0.000317793	0.0021878																			Aβ-specific
GRIA2_P42262_MS	P42262	GRIA2	GRIA2	0.013145	0.0203844	0.0172805	492	0.447211	0.832629	-0.0460289	-0.0710436	0.017044	492	0.0071601	0.0312328	0.0404716	0.062761	0.0189318	491	0.0330293	0.214267	-0.0632664	-0.0976488	0.0187995	491	0.000824445	0.00493691																			Aβ-specific
GPX3_P22352_MS	P22352	GPX3	GPX3	-0.00263999	-0.00636559	0.013279	491	0.842494	0.970132	0.0377884	0.0907115	0.0130793	491	0.0040332	0.0195292	-0.0233946	-0.0564094	0.0145711	490	0.109019	0.385759	0.047808	0.114764	0.0144729	490	0.00102551	0.00584684																			Aβ-specific
FOLR1_P15328_MS	P15328	FOLR1	FOLR1	-0.0222902	-0.0384887	0.0232636	492	0.338453	0.77143	0.066117	0.113628	0.0229297	492	0.00410547	0.0197845	-0.0623114	-0.107593	0.0254327	491	0.0146317	0.135847	0.0926564	0.159239	0.025255	491	0.000270309	0.00190629																			Aβ-specific
FGFR3_P22607_MS	P22607	FGFR3	FGFR3	-0.00145981	-0.00250035	0.0143716	492	0.919135	0.98564	-0.0433298	-0.0738665	0.014137	492	0.00229634	0.0125956	0.0211458	0.0362183	0.0157469	491	0.17994	0.488202	-0.0523361	-0.0892199	0.0156369	491	0.000879682	0.0051758																			Aβ-specific
COTL1_Q14019_MS	Q14019	COTL1	COTL1	0.033154	0.0575315	0.0151033	492	0.0286189	0.250658	0.0500015	0.0863593	0.0149014	492	0.000853519	0.0053747	0.0141621	0.0245753	0.0166165	491	0.394467	0.676634	0.0439697	0.0759414	0.0165004	491	0.00795787	0.0317523																			Aβ-specific
CX3CL1_P78423_MS	P78423	CX3CL1	CX3CL1	-0.0510422	-0.0532932	0.0247015	492	0.0393174	0.299167	-0.147343	-0.153119	0.0237226	492	1.12089e-09	5.03243e-08	0.0154403	0.0161212	0.0264634	491	0.559851	0.774597	-0.15392	-0.159953	0.0262785	491	8.62731e-09	2.92332e-07																			Aβ-specific
ECM1_Q16610_MS	Q16610	ECM1	ECM1	-0.0131203	-0.0224096	0.0197559	492	0.506926	0.858143	-0.073359	-0.12471	0.019346	492	0.000168048	0.00134804	0.0227511	0.0388593	0.0215642	491	0.291924	0.593281	-0.083049	-0.141183	0.0214135	491	0.000119486	0.00095589																			Aβ-specific
DPYSL2_Q16555_MS	Q16555	DPYSL2	DPYSL2	0.0488792	0.0770597	0.0195961	490	0.0129477	0.153252	0.0871025	0.136631	0.0191665	490	6.94372e-06	8.96299e-05	0.0140832	0.0222026	0.0213572	489	0.509942	0.743069	0.0811583	0.127307	0.0211906	489	0.000144856	0.00112171																			Aβ-specific
DNER_Q8NFT8_MS	Q8NFT8	DNER	DNER	-0.00140763	-0.00206568	0.0125775	492	0.910936	0.985249	-0.0383621	-0.0560316	0.0123695	492	0.00203697	0.0114	0.0185802	0.0272663	0.0137778	491	0.1781	0.48717	-0.0462757	-0.0675902	0.0136816	491	0.000776122	0.00470321																			Aβ-specific
DNASE2_O00115_MS	O00115	DNASE2	DNASE2	-0.0182331	-0.0274899	0.0219371	492	0.406291	0.810263	0.0558004	0.0837349	0.0216535	492	0.0102571	0.0411926	-0.0518789	-0.0782176	0.0240498	491	0.0314792	0.206194	0.0778964	0.116892	0.0238818	491	0.00118429	0.00660329																			Aβ-specific
DLK2_Q6UY11_MS	Q6UY11	DLK2	DLK2	-0.0126419	-0.0263008	0.0137858	492	0.359578	0.782565	-0.072608	-0.150347	0.0133044	492	7.66883e-08	1.98996e-06	0.0229398	0.0477249	0.0148105	491	0.122052	0.406901	-0.0823785	-0.170579	0.014707	491	3.54745e-08	9.67461e-07																			Aβ-specific
DKK3_Q9UBP4_MS	Q9UBP4	DKK3	DKK3	0.00535681	0.00757694	0.0160985	492	0.739463	0.96104	-0.0427485	-0.0601816	0.0158712	492	0.00731289	0.0317624	0.0291914	0.0412898	0.0176619	491	0.0990136	0.367039	-0.0551815	-0.0776849	0.0175385	491	0.00175386	0.00919638																			Aβ-specific
DGCR2_P98153_MS	P98153	DGCR2	DGCR2	0.0111071	0.0196147	0.0149417	492	0.457616	0.836848	-0.0455936	-0.0801384	0.0147026	492	0.00203893	0.0114	0.037744	0.0666544	0.0163182	491	0.0211355	0.166285	-0.0616693	-0.108394	0.0162042	491	0.00015923	0.00119363																			Aβ-specific
DDR1_Q08345_MS	Q08345	DDR1	DDR1	-0.0179752	-0.0329924	0.0159522	492	0.26037	0.717834	0.0399254	0.0729364	0.0157587	492	0.0116009	0.0451544	-0.0431602	-0.0792178	0.0174773	491	0.0138691	0.130723	0.058308	0.106518	0.0173551	491	0.00084103	0.00502137																			Aβ-specific
DCC_P43146_MS	P43146	DCC	DCC	-0.00730163	-0.0125832	0.0139586	492	0.601147	0.902295	-0.0523759	-0.0898377	0.0136624	492	0.000142682	0.00118356	0.0187751	0.0323559	0.0152226	491	0.218028	0.521184	-0.0603724	-0.103554	0.0151162	491	7.49515e-05	0.000648848																			Aβ-specific
DAG1_Q14118_MS	Q14118	DAG1	DAG1	0.00362976	0.00786787	0.0086291	492	0.6742	0.939147	-0.0212291	-0.0458001	0.00851673	492	0.0130077	0.0495811	0.0156847	0.0339982	0.0094776	491	0.0985787	0.367039	-0.0279095	-0.0602124	0.00941137	491	0.00316896	0.0151273																			Aβ-specific
CTSO_P43234_MS	P43234	CTSO	CTSO	0.00317054	0.00542784	0.016525	492	0.847928	0.970132	0.0414207	0.0705776	0.0163035	492	0.0113724	0.0443503	-0.0180389	-0.0308818	0.0181752	491	0.321443	0.622464	0.0491037	0.0836689	0.0180482	491	0.00674552	0.0280348																			Aβ-specific
EFNA3_P52797_MS	P52797	EFNA3	EFNA3	-0.018338	-0.0257381	0.0182472	492	0.315402	0.746681	-0.05951	-0.0831322	0.0179388	492	0.000975875	0.00600356	0.00902677	0.0126694	0.0200141	491	0.652174	0.838606	-0.0633547	-0.0885029	0.0198743	491	0.00152516	0.00816648																			Aβ-specific
CTSD_P07339_MS	P07339	CTSD	CTSD	0.00397312	0.00537644	0.0274533	492	0.884989	0.977739	0.0978888	0.131841	0.0269025	492	0.000303032	0.00223031	-0.0469441	-0.0635249	0.0299462	491	0.117614	0.403477	0.117883	0.15877	0.0297369	491	8.45852e-05	0.00071632																			Aβ-specific
CTSA_P10619_MS	P10619	CTSA	CTSA	-0.0158051	-0.0301782	0.021482	492	0.462241	0.839081	0.053974	0.102574	0.0212044	492	0.011219	0.0440063	-0.0479369	-0.0915304	0.0235634	491	0.0424499	0.246874	0.0743911	0.141375	0.0233987	491	0.00156963	0.00836036																			Aβ-specific
CST3_P01034_MS	P01034	CST3	CST3	-0.0155711	-0.0227036	0.0172477	492	0.367078	0.787644	-0.0467409	-0.0678311	0.0170113	492	0.00622309	0.0278047	0.00565872	0.00825078	0.0189816	491	0.76574	0.898469	-0.049151	-0.0713287	0.0188489	491	0.00939471	0.0367793																			Aβ-specific
CSPG5_O95196_MS	O95196	CSPG5	CSPG5	-0.00992041	-0.0132388	0.0169801	492	0.559329	0.883788	-0.104277	-0.138505	0.0161989	492	2.89292e-10	1.58251e-08	0.0430375	0.0574338	0.0179721	491	0.0170084	0.145253	-0.122608	-0.162852	0.0178465	491	1.95019e-11	1.71617e-09																			Aβ-specific
UNC5D_Q6UXZ4_MS	Q6UXZ4	UNC5D	UNC5D	-0.0260645	-0.0376056	0.0231633	492	0.261032	0.717834	-0.104564	-0.150155	0.0225434	492	4.50824e-06	6.47141e-05	0.0234055	0.0337693	0.0251345	491	0.352201	0.642211	-0.114532	-0.16447	0.0249588	491	5.66664e-06	6.95108e-05																			Aβ-specific
CRTAC1_Q9NQ79_MS	Q9NQ79	CRTAC1	CRTAC1	-0.000268665	-0.000403799	0.0149728	492	0.985691	0.996895	-0.0607942	-0.0909436	0.0146133	492	3.75274e-05	0.000377888	0.0318494	0.0478691	0.0162438	491	0.050478	0.270284	-0.0743594	-0.111236	0.0161303	491	5.14333e-06	6.42599e-05																			Aβ-specific
CRHBP_P24387_MS	P24387	CRHBP	CRHBP	-0.0379698	-0.0470167	0.0358966	492	0.290685	0.732467	0.123165	0.151795	0.0352516	492	0.000519022	0.00352517	-0.111722	-0.138341	0.0390135	491	0.00436694	0.0626714	0.170749	0.210439	0.0387409	491	1.28547e-05	0.000141402																			Aβ-specific
CRELD1_Q96HD1_MS	Q96HD1	CRELD1	CRELD1	-0.0230426	-0.0377082	0.0193326	492	0.233874	0.685038	-0.0766101	-0.12478	0.0189124	492	5.93019e-05	0.00055312	0.0123128	0.0201494	0.0210974	491	0.559747	0.774597	-0.0818543	-0.133322	0.02095	491	0.000106497	0.000869155																			Aβ-specific
CPXM2_Q8N436_MS	Q8N436	CPXM2	CPXM2	-0.0129185	-0.025813	0.0208861	491	0.536517	0.874831	0.0578907	0.115144	0.0205755	491	0.0050959	0.0237652	-0.0463626	-0.0926386	0.0228611	490	0.0430995	0.247822	0.0775837	0.154313	0.0226931	490	0.000681387	0.00423045																			Aβ-specific
CPXM1_Q96SM3_MS	Q96SM3	CPXM1	CPXM1	0.0212693	0.0303322	0.0306113	492	0.487496	0.853861	0.079747	0.113193	0.030199	492	0.00853617	0.0356231	-0.0161462	-0.023026	0.0336918	491	0.631988	0.825786	0.0866239	0.122954	0.0334564	491	0.00990657	0.0385594																			Aβ-specific
EFCAB14_O75071_MS	O75071	EFCAB14	EFCAB14	-0.00506248	-0.00804527	0.0147189	492	0.731036	0.95844	-0.0821659	-0.129964	0.0141407	492	1.11938e-08	3.90624e-07	0.037287	0.0592563	0.0156899	491	0.0178603	0.14914	-0.098047	-0.155084	0.0155803	491	6.90392e-10	3.1758e-08																			Aβ-specific
EFNA5_P52803_MS	P52803	EFNA5	EFNA5	-0.025133	-0.0375874	0.0165037	492	0.128434	0.541049	-0.0800899	-0.119215	0.0160252	492	8.07698e-07	1.47278e-05	0.011593	0.0173378	0.0178752	491	0.516932	0.746382	-0.0850276	-0.126565	0.0177503	491	2.21e-06	3.06372e-05																			Aβ-specific
FGFR1_P11362_MS	P11362	FGFR1	FGFR1	-0.00845096	-0.0149745	0.0122261	492	0.48975	0.853861	-0.0493661	-0.0870624	0.0119409	492	4.18739e-05	0.000403585	0.0157736	0.0279496	0.013306	491	0.236416	0.543756	-0.0560843	-0.0989107	0.0132131	491	2.61898e-05	0.000262416																			Aβ-specific
EXTL2_Q9UBQ6_MS	Q9UBQ6	EXTL2	EXTL2	-0.00352734	-0.00579886	0.0120065	492	0.769044	0.96496	-0.0556197	-0.0910078	0.011657	492	2.41557e-06	3.73215e-05	0.0251172	0.041292	0.0129587	491	0.0531667	0.277658	-0.0663174	-0.108512	0.0128682	491	3.70946e-07	6.6442e-06																			Aβ-specific
FGFBP2_Q9BYJ0_MS	Q9BYJ0	FGFBP2	FGFBP2	0.011424	0.0169196	0.0308458	492	0.711274	0.950761	0.0889941	0.131186	0.0303707	492	0.00354416	0.0175886	-0.0331055	-0.0490311	0.0338583	491	0.328672	0.629358	0.103094	0.151971	0.0336217	491	0.00228674	0.0115133																			Aβ-specific
TYRO3_Q06418_MS	Q06418	TYRO3	TYRO3	-0.0141739	-0.026155	0.0113249	492	0.211322	0.667849	-0.0337526	-0.0619911	0.0111604	492	0.00262214	0.0139664	0.000496192	0.000915622	0.0124541	491	0.968236	0.985317	-0.0339639	-0.0623792	0.012367	491	0.00624801	0.0262665																			Aβ-specific
FCGR3A_P08637_MS	P08637	FCGR3A	FCGR3A	0.00436422	0.00764001	0.0208439	492	0.834241	0.970132	0.0558071	0.0972372	0.0205457	492	0.00683516	0.0300747	-0.0241908	-0.0423485	0.0229013	491	0.291347	0.593281	0.0661103	0.115189	0.0227413	491	0.00381343	0.017423																			Aβ-specific
FBLN1_P23142_MS	P23142	FBLN1	FBLN1	-0.0179154	-0.0379276	0.0128364	492	0.163444	0.604773	0.0361002	0.0760667	0.0126678	492	0.00455872	0.0214578	-0.0410622	-0.0869304	0.0140143	491	0.00354713	0.0556542	0.0535892	0.112918	0.0139163	491	0.000133308	0.0010458																			Aβ-specific
FAT1_Q14517_MS	Q14517	FAT1	FAT1	-0.0383031	-0.0630534	0.0259798	492	0.141029	0.567349	0.0680478	0.111492	0.0256725	492	0.00829363	0.0348988	-0.0829561	-0.13656	0.0284028	491	0.00365319	0.0564432	0.10338	0.169382	0.0282043	491	0.000273874	0.00191145																			Aβ-specific
FAM3C_Q92520_MS	Q92520	FAM3C	FAM3C	-0.00424781	-0.00521423	0.0185847	492	0.819302	0.970132	-0.116941	-0.142871	0.0176867	492	9.91085e-11	6.26861e-09	0.0566917	0.0695896	0.0195705	491	0.0039382	0.0586096	-0.141086	-0.172372	0.0194337	491	1.52655e-12	2.20695e-10																			Aβ-specific
FAM19A2_Q8N3H0_MS	Q8N3H0	FAM19A2	FAM19A2	0.00563863	0.00696894	0.0218478	492	0.796448	0.96538	-0.0630206	-0.077523	0.0215098	492	0.0035487	0.0175886	0.0402668	0.0497669	0.0239343	491	0.0931286	0.360785	-0.0801708	-0.0986199	0.023767	491	0.000801753	0.00482961																			Aβ-specific
FAM174A_Q8TBP5_MS	Q8TBP5	FAM174A	FAM174A	-0.0335357	-0.0442959	0.0201755	492	0.0971098	0.486962	-0.0707022	-0.0929491	0.0198362	492	0.000400411	0.00284484	-0.00367293	-0.00485142	0.022135	491	0.868278	0.936527	-0.0691379	-0.0908925	0.0219803	491	0.00175894	0.00919919																			Aβ-specific
FABP5_Q01469_MS	Q01469	FABP5	FABP5	0.0361198	0.0841042	0.0140612	491	0.0105007	0.132834	0.0490567	0.113705	0.0138833	491	0.000448857	0.00313272	0.018331	0.0426835	0.0154621	490	0.236375	0.543756	0.0412613	0.0956364	0.0153566	490	0.00745736	0.0302479																			Aβ-specific
EZR_P15311_MS	P15311	EZR	EZR	0.0251457	0.0400685	0.0240744	491	0.296768	0.734889	0.0779437	0.123631	0.0236642	491	0.00106003	0.00646234	-0.0103467	-0.0164869	0.0263985	490	0.695272	0.867334	0.0823384	0.130602	0.0262048	490	0.00177885	0.00927934																			Aβ-specific
EXT2_Q93063_MS	Q93063	EXT2	EXT2	0.00397451	0.00916556	0.0117298	492	0.734875	0.960055	-0.0319009	-0.0732206	0.01156	492	0.00600338	0.0271224	0.0217558	0.0501707	0.0128627	491	0.0913967	0.358502	-0.041167	-0.0944887	0.0127728	491	0.00135278	0.00736028																			Aβ-specific
EFNB2_P52799_MS	P52799	EFNB2	EFNB2	-0.0121815	-0.0191236	0.0114325	492	0.287169	0.730187	-0.074954	-0.117117	0.0108518	492	1.53573e-11	1.24332e-09	0.0247458	0.0388483	0.0120581	491	0.0406787	0.243661	-0.0854936	-0.133586	0.0119739	491	3.38066e-12	3.80136e-10																			Aβ-specific
ESAM_Q96AP7_MS	Q96AP7	ESAM	ESAM	-0.00280359	-0.00483001	0.014436	492	0.846093	0.970132	-0.0555856	-0.0953128	0.014115	492	9.40053e-05	0.00082963	0.0259861	0.0447687	0.0157075	491	0.0986899	0.367039	-0.0666534	-0.114291	0.0155977	491	2.3143e-05	0.000235384																			Aβ-specific
EPHB6_O15197_MS	O15197	EPHB6	EPHB6	-0.0154523	-0.0200982	0.0207525	492	0.456868	0.836834	-0.0871414	-0.112809	0.0202413	492	2.01498e-05	0.000218092	0.0271885	0.0353629	0.0225544	491	0.228605	0.536439	-0.0987214	-0.1278	0.0223968	491	1.2833e-05	0.000141402																			Aβ-specific
EPHA7_Q15375_MS	Q15375	EPHA7	EPHA7	-0.0131224	-0.024791	0.0109754	492	0.232424	0.682767	-0.0441555	-0.0830277	0.0107315	492	4.54723e-05	0.000434876	0.00729106	0.0137744	0.011971	491	0.542765	0.764443	-0.0472609	-0.0888669	0.0118873	491	8.07077e-05	0.00068925																			Aβ-specific
EPHA5_P54756_MS	P54756	EPHA5	EPHA5	-0.0195334	-0.0371361	0.0131977	492	0.139497	0.566744	-0.05564	-0.105284	0.0128928	492	1.9253e-05	0.000209506	0.00551355	0.0104822	0.0143852	491	0.701679	0.87022	-0.0579883	-0.109727	0.0142847	491	5.72261e-05	0.000524097																			Aβ-specific
EPHA4_P54764_MS	P54764	EPHA4	EPHA4	-0.0115023	-0.0148843	0.0187083	492	0.538956	0.875315	-0.11257	-0.144984	0.0178784	492	6.75544e-10	3.17977e-08	0.0454883	0.0588629	0.019845	491	0.0223173	0.17175	-0.131944	-0.169937	0.0197063	491	5.88981e-11	3.7253e-09																			Aβ-specific
EPHA10_Q5JZY3_MS	Q5JZY3	EPHA10	EPHA10	-0.0306663	-0.0472019	0.0174027	492	0.0786643	0.441043	-0.0732385	-0.1122	0.0170182	492	2.02899e-05	0.00021844	0.00118576	0.00182514	0.0189909	491	0.950239	0.976343	-0.0737435	-0.112974	0.0188582	491	0.000105099	0.00086472																			Aβ-specific
UBL3_O95164_MS	O95164	UBL3	UBL3	-0.0220546	-0.0310805	0.0241869	492	0.3623	0.785348	-0.063941	-0.089686	0.0238647	492	0.00762453	0.0328342	0.0068177	0.00960788	0.0266293	491	0.798041	0.905944	-0.0668448	-0.0937589	0.0264433	491	0.0117887	0.0442676																			Aβ-specific
UNC5C_O95185_MS	O95185	UNC5C	UNC5C	-0.0042749	-0.00795229	0.0122136	492	0.726479	0.958302	-0.036123	-0.0668814	0.0120199	492	0.00278897	0.014662	0.0138814	0.0258226	0.0133986	491	0.300697	0.60234	-0.0420353	-0.0778279	0.013305	491	0.00167866	0.00887103																			Aβ-specific
EIF4G3_O43432_MS	O43432	EIF4G3	EIF4G3	0.0392407	0.0625474	0.0254708	484	0.124064	0.537033	0.0739623	0.11732	0.0251669	484	0.00345142	0.0173342	0.00768495	0.0122494	0.028283	483	0.785957	0.903473	0.070564	0.111929	0.0281249	483	0.0124354	0.0460133																			Aβ-specific
EFNB3_Q15768_MS	Q15768	EFNB3	EFNB3	-0.01516	-0.0228109	0.0194614	492	0.436367	0.829302	-0.0966008	-0.144671	0.0188405	492	4.23306e-07	8.39972e-06	0.0325536	0.0489828	0.0209731	491	0.121268	0.406901	-0.110466	-0.165435	0.0208265	491	1.71591e-07	3.54389e-06																			Aβ-specific
SLIT1_O75093_MS	O75093	SLIT1	SLIT1	0.00286562	0.00290812	0.028841	491	0.920894	0.98564	-0.116848	-0.118038	0.0281526	491	3.91065e-05	0.000386106	0.065125	0.0660909	0.0312575	490	0.0377233	0.23137	-0.144518	-0.14599	0.0310417	490	4.16489e-06	5.30172e-05																			Aβ-specific
YWHAZ_P63104_MS	P63104	YWHAZ	YWHAZ	0.19362	0.292066	0.0189064	492	1.92729e-22	3.90084e-19	0.216552	0.325124	0.0182289	492	8.6252e-29	8.7287e-26	0.122647	0.185008	0.0195745	491	8.12549e-10	1.05256e-06	0.164315	0.246697	0.0194377	491	3.24631e-16	1.64263e-13	0.162556	0	0	0.262868	0	0	0.382103	0	0	0.071743	0	0	0.122647	0	0	0.369067	0	0	APOE4=>protein=>Aβ partital
GAP43_P17677_MS	P17677	GAP43	GAP43	0.100596	0.127912	0.0178419	492	2.9003e-08	2.55226e-06	0.0766799	0.097044	0.0179508	492	2.3297e-05	0.000244316	0.0826871	0.10514	0.019681	491	3.15192e-05	0.00187632	0.0414623	0.0524735	0.0195435	491	0.0343768	0.10395	0.022118	0.016	0.0441081	0.409473	0	0	0.0512476	0.016	0.0441081	0.0165182	0.026	0.0646829	0.0826871	0	0	0.166505	0.026	0.0646829	APOE4=>protein=>Aβ partital
GLOD4_Q9HC38_MS	Q9HC38	GLOD4	GLOD4	0.0971648	0.17206	0.0154667	492	7.35296e-10	8.26799e-08	0.0733864	0.129343	0.0156161	492	3.39144e-06	5.04726e-05	0.0802257	0.142064	0.017046	491	3.28365e-06	0.000330601	0.0392171	0.0691197	0.0169269	491	0.0209228	0.0697657	0.0282627	0.018	0.0470769	0.402797	0	0	0.0655656	0.018	0.0470769	0.017044	0.026	0.0646829	0.0802257	0	0	0.175224	0.026	0.0646829	APOE4=>protein=>Aβ partital
ACHE_P22303_MS	P22303	ACHE	ACHE	0.127094	0.148915	0.0355004	492	0.000377581	0.0109175	0.174243	0.203201	0.0348338	492	7.90403e-07	1.45434e-05	0.0635184	0.0744242	0.0387658	491	0.101955	0.371332	0.147189	0.171651	0.0384949	491	0.000148442	0.00113376	0.0258384	0	0	0.407351	0	0	0.0596468	0	0	0.0681158	0.002	0.00755556	0.0635184	0.11	0.116875	0.517463	0.002	0.00816	APOE4=>Aβ=>protein total
PDXP_Q96GD0_MS	Q96GD0	PDXP	PDXP	0.0930713	0.139203	0.0258981	492	0.00035877	0.0105239	0.115809	0.172397	0.0255239	492	7.1703e-06	9.12747e-05	0.0527551	0.0789036	0.028383	491	0.0636692	0.303931	0.0933394	0.138948	0.0281846	491	0.000995599	0.00570848	0.0216283	0.002	0.00816	0.409758	0	0	0.0501369	0.002	0.00816	0.0375611	0.002	0.00755556	0.0527551	0.066	0.0731739	0.415885	0.002	0.00816	APOE4=>Aβ=>protein total
FDPS_P14324_MS	P14324	FDPS	FDPS	0.061212	0.127269	0.0191962	492	0.0015199	0.0330782	0.0713274	0.147604	0.0189876	492	0.000192927	0.0014904	0.0372577	0.0774643	0.0211219	491	0.0783642	0.335711	0.0554588	0.114766	0.0209743	491	0.00845208	0.0334775	0.0156846	0.008	0.0255	0.415663	0	0	0.0363619	0.008	0.0255	0.0232101	0.01	0.03	0.0372577	0.084	0.0901895	0.383843	0.014	0.0385946	APOE4=>Aβ=>protein total
YWHAB_P31946_MS	P31946	YWHAB	YWHAB	0.0727161	0.15526	0.0177929	492	5.10641e-05	0.00191396	0.111624	0.237216	0.0172467	492	2.33921e-10	1.35273e-08	0.0300261	0.0641105	0.0191982	491	0.11846	0.403993	0.0988354	0.210038	0.019064	491	3.17288e-07	5.94622e-06	0.0391115	0	0	0.390625	0	0	0.0910127	0	0	0.0393751	0	0	0.0300261	0.154	0.161938	0.567355	0	0	APOE4=>Aβ=>protein total
NEFL_P07196_MS	P07196	NEFL	NEFL	0.131313	0.157057	0.0352322	490	0.000216311	0.00710115	0.260793	0.310357	0.0334344	490	3.7549e-14	4.47054e-12	0.0238081	0.0284757	0.0372568	489	0.523105	0.752499	0.250744	0.298398	0.0369662	489	3.40739e-11	2.65252e-09	0.0490186	0.002	0.00816	0.373615	0	0	0.115984	0.002	0.00816	0.099791	0	0	0.0238081	0.544	0.55488	0.807377	0	0	APOE4=>Aβ=>protein total
CALB2_P22676_MS	P22676	CALB2	CALB2	0.0557581	0.101443	0.0181893	492	0.00229298	0.0459503	0.0856388	0.155075	0.0178204	492	2.05179e-06	3.2444e-05	0.0229991	0.0418434	0.019859	491	0.247379	0.556102	0.0758431	0.137337	0.0197203	491	0.000135901	0.00106202	0.0215766	0	0	0.411696	0	0	0.0497991	0	0	0.032962	0.002	0.00755556	0.0229991	0.268	0.276121	0.589016	0.004	0.0151111	APOE4=>Aβ=>protein total
CHIT1_Q13231_MS	Q13231	CHIT1	CHIT1	0.218018	0.155999	0.0620133	492	0.000479227	0.0134716	0.274118	0.195219	0.0611116	492	9.06259e-06	0.000111846	0.122076	0.0873492	0.0679728	491	0.0731172	0.325968	0.222124	0.158191	0.0674978	491	0.00107078	0.00607074	0.0223122	0.004	0.0145714	0.408827	0	0	0.0517517	0.004	0.0145714	0.0943021	0	0	0.122076	0.08	0.0868085	0.435822	0	0	APOE4=>Aβ=>protein total
VASN_Q6EMK4_MS	Q6EMK4	VASN	VASN	0.0439811	0.0861894	0.0137007	492	0.0014134	0.0314366	0.0485191	0.0946359	0.0135715	492	0.000384697	0.00276108	0.0282148	0.0552923	0.0150911	491	0.0621304	0.300426	0.036502	0.0711967	0.0149857	491	0.0152139	0.0538337	0.0143119	0.018	0.0470769	0.417133	0	0	0.033172	0.018	0.0470769	0.0179205	0.01	0.03	0.0282148	0.052	0.0589333	0.388434	0.012	0.036	APOE4=>Aβ=>protein total
PTPA_Q15257_MS	Q15257	PTPA	PTPA	0.112642	0.13651	0.0343599	492	0.0011182	0.0260142	0.128793	0.15535	0.0339981	492	0.000170504	0.00134804	0.0698656	0.0846695	0.037808	491	0.0652168	0.307828	0.0990361	0.119457	0.0375438	491	0.00860723	0.0340254	0.0164977	0.014	0.0396667	0.415822	0	0	0.0381608	0.014	0.0396667	0.0380601	0.018	0.0483158	0.0698656	0.074	0.0811613	0.352651	0.018	0.0483158	APOE4=>Aβ=>protein total
SST_P61278_MS	P61278	SST	SST	-0.0835994	-0.0913766	0.0266295	492	0.00179496	0.0382421	-0.194672	-0.211783	0.0252237	492	6.64911e-14	7.47656e-12	0.000594668	0.00064999	0.0281476	491	0.983153	0.993957	-0.194925	-0.212058	0.0279509	491	1.00079e-11	1.0128e-09	0.0387117	0.01	0.0309091	0.38718	0	0	0.0908956	0.01	0.0309091	-0.0862847	0	0	0.000594668	0.956	0.956	1.00694	0.002	0.00816	APOE4=>Aβ=>protein total
SPON1_Q9HCB6_MS	Q9HCB6	SPON1	SPON1	0.0409328	0.0693784	0.0121925	492	0.000848331	0.0211492	0.061417	0.103609	0.011928	492	3.79456e-07	7.6802e-06	0.0176523	0.0299195	0.0132869	491	0.184613	0.492951	0.0538986	0.0909256	0.013194	491	5.14503e-05	0.000477686	0.025385	0	0	0.406608	0	0	0.0587624	0	0	0.0227741	0	0	0.0176523	0.178	0.185265	0.563347	0	0	APOE4=>Aβ=>protein total
PCSK2_P16519_MS	P16519	PCSK2	PCSK2	-0.0552151	-0.0744589	0.0177877	492	0.0020184	0.041265	-0.135384	-0.181711	0.0167587	492	5.10574e-15	1.0334e-12	0.00399632	0.00538914	0.0187005	491	0.830868	0.923542	-0.137086	-0.183995	0.0185698	491	6.71155e-13	1.04494e-10	0.0404705	0	0	0.387179	0	0	0.0946346	0	0	-0.0628884	0	0	0.00399632	0.8	0.807921	1.06786	0.008	0.0263226	APOE4=>Aβ=>protein total
CBR1_P16152_MS	P16152	CBR1	CBR1	0.0573305	0.1175	0.0162815	492	0.00046958	0.0133863	0.0566158	0.11549	0.01617	492	0.000505163	0.00344259	0.040288	0.0825708	0.0179526	491	0.0252688	0.187341	0.0394566	0.0804872	0.0178271	491	0.0273368	0.0871335	0.014326	0.014	0.0396667	0.41834	0	0	0.0331111	0.014	0.0396667	0.0192123	0.014	0.0385946	0.040288	0.018	0.0218571	0.322894	0.014	0.0385946	APOE4=>Aβ=>protein partial
UCHL1_P09936_MS	P09936	UCHL1	UCHL1	0.187362	0.273969	0.0233429	491	7.4544e-15	2.74093e-12	0.241274	0.351087	0.0221135	491	5.78074e-25	2.34004e-22	0.102192	0.149429	0.0242238	490	2.92837e-05	0.00185219	0.197929	0.288014	0.02405	490	1.70681e-15	6.90917e-13	0.134714	0	0	0.289263	0	0	0.317738	0	0	0.0838005	0	0	0.102192	0	0	0.450558	0	0	APOE4=>Aβ=>protein partial
ENO1_P06733_MS	P06733	ENO1	ENO1	0.101528	0.160196	0.0151534	492	5.71525e-11	7.97756e-09	0.115938	0.182074	0.0148245	492	3.22596e-14	4.3529e-12	0.0630498	0.0994835	0.0162964	491	0.00012405	0.00534208	0.0890837	0.139901	0.0161825	491	5.96083e-08	1.48947e-06	0.0728699	0	0	0.358721	0	0	0.16884	0	0	0.0399712	0	0	0.0630498	0	0	0.387991	0	0	APOE4=>Aβ=>protein partial
MDH1_P40925_MS	P40925	MDH1	MDH1	0.108071	0.143912	0.0140792	492	8.90754e-14	1.8612e-11	0.0800941	0.106156	0.0143468	492	3.9199e-08	1.16603e-06	0.0900399	0.119901	0.0154857	491	1.0971e-08	5.18389e-06	0.0417448	0.055328	0.0153775	491	0.00686768	0.028484	0.0391106	0.004	0.0145714	0.391929	0	0	0.0907356	0.004	0.0145714	0.0189825	0.006	0.0204	0.0900399	0	0	0.174116	0.006	0.0211034	APOE4=>Aβ=>protein partial
ENO2_P09104_MS	P09104	ENO2	ENO2	0.0736319	0.119199	0.0135612	492	8.88781e-08	6.66257e-06	0.0656642	0.105801	0.0135442	492	1.67406e-06	2.7773e-05	0.055475	0.0898059	0.0149055	491	0.00022071	0.00812214	0.0420365	0.0677313	0.0148013	491	0.00469791	0.0206708	0.0284317	0.004	0.0145714	0.403824	0	0	0.0657752	0.004	0.0145714	0.0196227	0.004	0.0145714	0.055475	0	0	0.261295	0.004	0.0151111	APOE4=>Aβ=>protein partial
ENOPH1_Q9UHY7_MS	Q9UHY7	ENOPH1	ENOPH1	0.0910364	0.169725	0.0199308	492	6.24251e-06	0.000308167	0.109349	0.202909	0.0195962	492	3.97511e-08	1.16603e-06	0.0536807	0.100081	0.0217331	491	0.0138505	0.130723	0.0864855	0.160484	0.0215813	491	7.091e-05	0.000621307	0.0354306	0	0	0.39811	0	0	0.0817237	0	0	0.0361951	0	0	0.0536807	0.014	0.0174146	0.402724	0	0	APOE4=>Aβ=>protein partial
FABP3_P05413_MS	P05413	FABP3	FABP3	0.1516	0.220279	0.0197618	492	9.19564e-14	1.8612e-11	0.16074	0.232463	0.0194585	492	1.35045e-15	3.41665e-13	0.100695	0.146313	0.0212333	491	2.77305e-06	0.00031796	0.117853	0.170439	0.021085	491	3.78385e-08	1.0077e-06	0.0803693	0	0	0.349704	0	0	0.186874	0	0	0.0471885	0	0	0.100695	0	0	0.319091	0	0	APOE4=>Aβ=>protein partial
GPI_P06744_MS	P06744	GPI	GPI	0.0786111	0.127955	0.0171026	492	5.46973e-06	0.000276768	0.0963507	0.156093	0.0167911	492	1.67437e-08	5.46599e-07	0.0453343	0.0737903	0.0186255	491	0.015289	0.138767	0.0770422	0.124812	0.0184954	491	3.67085e-05	0.000355493	0.0351291	0	0	0.396361	0	0	0.0814135	0	0	0.0308479	0	0	0.0453343	0.022	0.0257931	0.404922	0	0	APOE4=>Aβ=>protein partial
GLO1_Q04760_MS	Q04760	GLO1	GLO1	0.0876482	0.128826	0.0214268	492	5.02672e-05	0.00191396	0.103305	0.151126	0.0211286	492	1.37214e-06	2.37368e-05	0.0527278	0.0774999	0.0234575	491	0.0250319	0.186267	0.0808473	0.118272	0.0232936	491	0.00056467	0.00363062	0.0294613	0	0	0.402095	0	0	0.0682677	0	0	0.0352995	0	0	0.0527278	0.022	0.0257931	0.401007	0	0	APOE4=>Aβ=>protein partial
GDI1_P31150_MS	P31150	GDI1	GDI1	0.078318	0.160834	0.0102984	492	1.4589e-13	2.68437e-11	0.0796364	0.162774	0.0101972	492	3.48795e-14	4.41225e-12	0.053822	0.110529	0.011117	491	1.73001e-06	0.000250109	0.0567128	0.115919	0.0110393	491	4.02709e-07	7.14985e-06	0.0740818	0	0	0.355667	0	0	0.172384	0	0	0.0252184	0	0	0.053822	0	0	0.319057	0	0	APOE4=>Aβ=>protein partial
MAPT_P10636_MS	P10636	MAPT	MAPT	0.164903	0.162002	0.0382009	491	1.91618e-05	0.00082518	0.172004	0.168158	0.0378519	491	6.95251e-06	8.96299e-05	0.111181	0.109225	0.0419105	490	0.00824124	0.092919	0.124847	0.122055	0.0416097	490	0.00283341	0.0137526	0.0239449	0.008	0.0255	0.407065	0	0	0.0555554	0.008	0.0255	0.0518516	0.01	0.03	0.111181	0.014	0.0174146	0.318044	0.01	0.031875	APOE4=>Aβ=>protein partial
CALM1_P0DP23_MS	P0DP23	CALM1	CALM1	0.0816437	0.115967	0.014718	492	4.74767e-08	3.69588e-06	0.0691416	0.0977479	0.0147393	492	3.52801e-06	5.17442e-05	0.0634523	0.090128	0.0161967	491	0.000102104	0.00449259	0.0421163	0.0595413	0.0160835	491	0.0091018	0.035771	0.026131	0.006	0.0204	0.405538	0	0	0.0605347	0.006	0.0204	0.018982	0.006	0.0204	0.0634523	0	0	0.230268	0.006	0.0211034	APOE4=>Aβ=>protein partial
MIF_P14174_MS	P14174	MIF	MIF	0.0984712	0.153432	0.0167332	492	7.37889e-09	7.86046e-07	0.0885404	0.13731	0.0167213	492	1.79665e-07	4.04046e-06	0.0738056	0.114999	0.0183599	491	6.73656e-05	0.0034087	0.0571055	0.0885604	0.0182316	491	0.00183848	0.00954124	0.0348991	0	0	0.396229	0	0	0.0809482	0	0	0.0252781	0.002	0.00755556	0.0738056	0	0	0.255119	0.002	0.00816	APOE4=>Aβ=>protein partial
STMN1_P16949_MS	P16949	STMN1	STMN1	0.0888071	0.119797	0.0181416	492	1.33353e-06	7.71162e-05	0.0740853	0.0994689	0.0181434	492	5.18153e-05	0.000487787	0.069614	0.0939066	0.0200014	491	0.000545186	0.0158712	0.0444357	0.0596605	0.0198616	491	0.0257172	0.0823603	0.0199299	0.014	0.0396667	0.411384	0	0	0.0462074	0.014	0.0396667	0.0218155	0.012	0.0349714	0.069614	0	0	0.238605	0.012	0.036	APOE4=>Aβ=>protein partial
SMOC1_Q9H4F8_MS	Q9H4F8	SMOC1	SMOC1	0.180931	0.251986	0.0191393	492	1.33788e-19	6.76969e-17	0.260052	0.360477	0.0170108	492	1.88956e-43	3.82448e-40	0.0840734	0.11709	0.0185997	491	7.75315e-06	0.000581199	0.224244	0.310841	0.0184697	491	7.59477e-30	1.53718e-26	0.206563	0	0	0.210521	0	0	0.495255	0	0	0.0992628	0	0	0.0840734	0	0	0.541425	0	0	APOE4=>Aβ=>protein partial
YWHAG_P61981_MS	P61981	YWHAG	YWHAG	0.182655	0.253137	0.018457	491	3.55081e-21	3.59342e-18	0.203627	0.280832	0.0178414	491	6.36787e-27	4.29619e-24	0.11625	0.161108	0.0191902	490	2.75219e-09	1.85681e-06	0.154319	0.212829	0.0190524	490	4.40957e-15	1.48749e-12	0.14915	0	0	0.275278	0	0	0.351415	0	0	0.0743595	0	0	0.11625	0	0	0.390115	0	0	APOE4=>Aβ=>protein partial
SOD1_P00441_MS	P00441	SOD1	SOD1	0.0664696	0.0877886	0.0178617	492	0.000221034	0.00710115	-0.0147188	-0.0193483	0.0179726	492	0.413205	0.614053	0.0892452	0.117869	0.0196474	491	7.00929e-06	0.000581199	-0.0527297	-0.0693147	0.0195101	491	0.00711633	0.0292159	-0.0174962	0.006	0.0204	0.448952	0	0	-0.0405516	0.006	0.0204	-0.0234472	0.008	0.0263226	0.0892452	0	0	-0.356351	0.008	0.0263226	APOE4=>Aβ=>protein partial
YWHAE_P62258_MS	P62258	YWHAE	YWHAE	0.175959	0.269751	0.0183629	492	4.6935e-20	3.16655e-17	0.19789	0.301948	0.0177471	492	6.73573e-26	3.40828e-23	0.110883	0.169987	0.0191617	491	1.28061e-08	5.18389e-06	0.150664	0.229888	0.0190278	491	1.62167e-14	4.68896e-12	0.150226	0	0	0.274118	0	0	0.354019	0	0	0.0685111	0	0	0.110883	0	0	0.381903	0	0	APOE4=>Aβ=>protein partial
PPIA_P62937_MS	P62937	PPIA	PPIA	0.0886358	0.162842	0.0157574	491	3.11899e-08	2.63035e-06	0.0990541	0.181099	0.0155091	491	3.93315e-10	2.0436e-08	0.056285	0.103407	0.017107	490	0.0010734	0.0244108	0.0751807	0.137452	0.0169842	490	1.18159e-05	0.00013213	0.0550535	0	0	0.374734	0	0	0.128095	0	0	0.0331947	0	0	0.056285	0.002	0.00309091	0.370975	0	0	APOE4=>Aβ=>protein partial
PGK1_P00558_MS	P00558	PGK1	PGK1	0.0865587	0.155382	0.0133158	492	1.96819e-10	2.3433e-08	0.0894497	0.159818	0.0131755	492	3.26019e-11	2.44394e-09	0.0587263	0.10542	0.014462	491	5.69281e-05	0.00299856	0.0644373	0.115129	0.014361	491	9.00755e-06	0.000104778	0.0617774	0	0	0.365326	0	0	0.144643	0	0	0.0233374	0	0	0.0587263	0	0	0.284382	0	0	APOE4=>Aβ=>protein partial
PGAM2_P15259_MS	P15259	PGAM2	PGAM2	0.12758	0.198352	0.0176533	492	1.8957e-12	3.19742e-10	0.111766	0.172948	0.017735	492	6.53531e-10	3.1494e-08	0.0971839	0.151094	0.0192988	491	6.69639e-07	0.000107412	0.0703735	0.108897	0.0191639	491	0.000266885	0.00188873	0.0497906	0	0	0.383373	0	0	0.114946	0	0	0.032992	0	0	0.0971839	0	0	0.253442	0	0	APOE4=>Aβ=>protein partial
PGAM1_P18669_MS	P18669	PGAM1	PGAM1	0.09848	0.210624	0.0122876	491	8.1253e-15	2.74093e-12	0.112684	0.239832	0.0119346	491	1.4797e-19	4.27846e-17	0.0611528	0.130791	0.013019	490	3.43015e-06	0.000330601	0.0867456	0.184626	0.0129255	490	5.34904e-11	3.60882e-09	0.102346	0	0	0.328485	0	0	0.237555	0	0	0.0362023	0	0	0.0611528	0	0	0.371858	0	0	APOE4=>Aβ=>protein partial
PEA15_Q15121_MS	Q15121	PEA15	PEA15	0.139019	0.233513	0.0176738	492	2.34334e-14	6.77561e-12	0.161797	0.270498	0.017133	492	1.44772e-19	4.27846e-17	0.0847191	0.142305	0.0187328	491	7.6712e-06	0.000581199	0.125714	0.210173	0.0186019	491	3.97324e-11	2.90147e-09	0.0998183	0	0	0.33241	0	0	0.230939	0	0	0.0513479	0	0	0.0847191	0	0	0.377372	0	0	APOE4=>Aβ=>protein partial
SPP1_P10451_MS	P10451	SPP1	SPP1	0.0805347	0.109075	0.0188469	492	2.31545e-05	0.000976348	0.103077	0.13895	0.0184842	492	4.05327e-08	1.17197e-06	0.0441311	0.0597703	0.0205305	491	0.0320794	0.208848	0.0842811	0.113612	0.020387	491	4.19141e-05	0.000402058	0.0330576	0	0	0.399404	0	0	0.0764406	0	0	0.0354421	0	0	0.0441311	0.042	0.0481348	0.445403	0	0	APOE4=>Aβ=>protein partial
GDA_Q9Y2T3_MS	Q9Y2T3	GDA	GDA	0.118166	0.144509	0.0201353	492	8.08338e-09	8.18038e-07	0.0947456	0.115323	0.0202366	492	3.6812e-06	5.36026e-05	0.0946558	0.115757	0.0221748	491	2.36142e-05	0.00154178	0.0544303	0.0662519	0.0220198	491	0.0137785	0.0496221	0.0268188	0.02	0.051	0.40495	0	0	0.0621138	0.02	0.051	0.0248605	0.014	0.0385946	0.0946558	0	0	0.20801	0.014	0.0385946	APOE4=>Aβ=>protein partial
ALDOC_P09972_MS	P09972	ALDOC	ALDOC	0.048906	0.0733387	0.0133211	492	0.000267724	0.00833651	0.0116324	0.0173618	0.0133978	492	0.38569	0.586945	0.0537743	0.080639	0.0147526	491	0.000295819	0.00997895	-0.0112709	-0.0168222	0.0146495	491	0.442044	0.648601	-0.00505117	0.44	0.609351	0.436993	0	0	-0.0116941	0.44	0.609351	-0.00523857	0.486	0.638154	0.0537743	0	0	-0.107932	0.486	0.638154	APOE4-specific
CRYM_Q14894_MS	Q14894	CRYM	CRYM	0.100811	0.145806	0.0230482	492	1.49066e-05	0.000670464	0.0428873	0.061738	0.0232476	492	0.065667	0.173286	0.100837	0.145844	0.0255402	491	9.0269e-05	0.00424894	-6.0653e-05	-8.73124e-05	0.0253618	491	0.998093	0.998586	-0.000115201	0.954	0.954	0.432078	0	0	-0.000266691	0.954	0.954	-2.5628e-05	0.988	0.997782	0.100837	0	0	-0.000254218	0.988	0.996	APOE4-specific
UBB_P0CG47_MS	P0CG47	UBB	UBB	0.0619933	0.0769473	0.0178096	492	0.000544207	0.0148848	0.00467504	0.0057755	0.0179003	492	0.79407	0.890717	0.0734945	0.0912228	0.019698	491	0.000212956	0.00806147	-0.0266274	-0.0328952	0.0195604	491	0.174046	0.357529	-0.00851552	0.176	0.2992	0.440464	0	0	-0.0197142	0.176	0.2992	-0.0111974	0.202	0.327048	0.0734945	0	0	-0.179742	0.202	0.327048	APOE4-specific
CRP_P02741_MS	P02741	CRP	CRP	-0.372421	-0.193213	0.0845642	492	1.30483e-05	0.000600224	-0.187142	-0.0966341	0.0851957	492	0.0285135	0.0911711	-0.357324	-0.185381	0.093694	491	0.000154322	0.00624695	-0.0349529	-0.0180485	0.0930392	491	0.707318	0.843613	0.00310339	0.636	0.772286	0.428787	0	0	0.00718558	0.636	0.772286	-0.016105	0.724	0.820533	-0.357324	0	0	0.0431275	0.724	0.820533	APOE4-specific
AP2B1_P63010_MS	P63010	AP2B1	AP2B1	0.0459004	0.0766524	0.0136837	492	0.000856836	0.0211492	0.0178864	0.0297295	0.0137189	492	0.19292	0.372941	0.0467808	0.0781227	0.0151629	491	0.00214883	0.0395385	-0.00203827	-0.00338788	0.015057	491	0.892374	0.957144	-0.000849538	0.898	0.948495	0.432783	0	0	-0.00196683	0.898	0.948495	-0.000775119	0.906	0.92412	0.0467808	0.004	0.00566667	-0.0168483	0.906	0.92412	APOE4-specific
BASP1_P80723_MS	P80723	BASP1	BASP1	0.0762354	0.0970158	0.0189098	491	6.42226e-05	0.00236339	0.0431071	0.054591	0.0189828	491	0.0235881	0.0783947	0.0705654	0.0898002	0.0209272	490	0.000805418	0.021171	0.0131767	0.016687	0.020777	490	0.526248	0.72261	0.00464802	0.5	0.64557	0.425405	0	0	0.010808	0.5	0.64557	0.0058445	0.458	0.62288	0.0705654	0.002	0.00309091	0.0764887	0.458	0.62288	APOE4-specific
TXN_P10599_MS	P10599	TXN	TXN	0.066299	0.107375	0.0134767	492	1.1849e-06	7.05363e-05	0.021013	0.033872	0.0136749	492	0.125031	0.27627	0.0701231	0.113569	0.0149284	491	3.42679e-06	0.000330601	-0.00885345	-0.0142714	0.014824	491	0.550625	0.743473	-0.00541091	0.524	0.6681	0.4376	0	0	-0.0125198	0.524	0.6681	-0.00336681	0.514	0.65535	0.0701231	0	0	-0.0504343	0.514	0.65535	APOE4-specific
CDH3_P22223_MS	P22223	CDH3	CDH3	0.150708	0.151239	0.0445707	490	0.000779021	0.0201114	0.0475123	0.0474735	0.0446913	490	0.28825	0.491143	0.159645	0.160208	0.0494112	489	0.00131691	0.0277648	-0.0206212	-0.0206043	0.0490332	489	0.674265	0.822115	-0.00266303	0.618	0.768732	0.436088	0	0	-0.00614417	0.618	0.768732	-0.00958156	0.646	0.768558	0.159645	0	0	-0.0638499	0.646	0.768558	APOE4-specific
RAD23B_P54727_MS	P54727	RAD23B	RAD23B	0.0785561	0.123334	0.0136624	492	1.57029e-08	1.44467e-06	0.0322475	0.050391	0.0139398	492	0.0211152	0.0720694	0.079197	0.12434	0.0151395	491	2.49914e-07	5.05827e-05	-0.0014837	-0.00231848	0.0150337	491	0.921424	0.970781	-0.00103884	0.922	0.949939	0.433021	0	0	-0.00240481	0.922	0.949939	-0.000617959	0.9	0.92412	0.079197	0	0	-0.00786418	0.9	0.92412	APOE4-specific
GGCT_O75223_MS	O75223	GGCT	GGCT	0.0763783	0.126662	0.0162831	492	3.53343e-06	0.000188202	0.0403555	0.0666094	0.0164265	492	0.0143648	0.0538416	0.0722366	0.119794	0.0180384	491	7.17362e-05	0.00354132	0.00958881	0.015827	0.0179123	491	0.592672	0.769944	0.00457359	0.644	0.7728	0.427418	0	0	0.0105872	0.644	0.7728	0.00395514	0.616	0.757012	0.0722366	0	0	0.0519104	0.616	0.757012	APOE4-specific
LDHB_P07195_MS	P07195	LDHB	LDHB	0.0673621	0.107821	0.0129749	492	3.05417e-07	1.99408e-05	0.0108831	0.017338	0.0132233	492	0.410892	0.613761	0.0767876	0.122908	0.0143435	491	1.3271e-07	3.35758e-05	-0.0218219	-0.0347645	0.0142433	491	0.126146	0.281809	-0.014208	0.12	0.235385	0.446596	0	0	-0.0328595	0.12	0.235385	-0.00974739	0.122	0.230444	0.0767876	0	0	-0.145396	0.122	0.230444	APOE4-specific
SNCB_Q16143_MS	Q16143	SNCB	SNCB	0.110771	0.133435	0.0269475	492	4.62329e-05	0.00183481	0.0277189	0.0332333	0.0271862	492	0.308422	0.510005	0.121071	0.145842	0.0298415	491	5.77787e-05	0.00299856	-0.0238472	-0.0285914	0.029633	491	0.421352	0.629929	-0.00612942	0.39	0.576522	0.43854	0	0	-0.014175	0.39	0.576522	-0.0112759	0.458	0.62288	0.121071	0	0	-0.102699	0.458	0.62288	APOE4-specific
PRKAR1B_P31321_MS	P31321	PRKAR1B	PRKAR1B	0.113001	0.149524	0.0287434	491	9.65982e-05	0.0033594	0.0511499	0.0673719	0.0288766	491	0.0771263	0.195864	0.111311	0.147286	0.0318279	490	0.000512837	0.015327	0.00392443	0.00516904	0.0315841	490	0.901166	0.961491	0.000817749	0.948	0.954	0.430013	0	0	0.00189807	0.948	0.954	0.00181188	0.902	0.92412	0.111311	0	0	0.016017	0.902	0.92412	APOE4-specific
PRDX1_Q06830_MS	Q06830	PRDX1	PRDX1	0.0645519	0.101485	0.0176901	492	0.000291348	0.00893466	0.0303294	0.0474581	0.01775	492	0.0881373	0.214928	0.0630509	0.0991248	0.0196021	491	0.0013831	0.0285114	0.00347509	0.00543766	0.0194652	491	0.858381	0.937168	0.00121543	0.798	0.865915	0.430734	0	0	0.00281383	0.798	0.865915	0.00135647	0.84	0.901895	0.0630509	0	0	0.0210608	0.84	0.901895	APOE4-specific
SPOCK2_Q92563_MS	Q92563	SPOCK2	SPOCK2	0.0600718	0.0831386	0.0166289	492	0.000334417	0.00995384	0.0305666	0.0421052	0.0166734	492	0.0673677	0.175982	0.0574352	0.0794897	0.0184247	491	0.00193222	0.0364907	0.0061041	0.00840833	0.018296	491	0.7388	0.86261	0.00227389	0.728	0.80713	0.429743	0	0	0.00526342	0.728	0.80713	0.00266517	0.676	0.783545	0.0574352	0	0	0.0443453	0.676	0.783545	APOE4-specific
PARK7_Q99497_MS	Q99497	PARK7	PARK7	0.0633748	0.104066	0.0126487	492	7.58789e-07	4.79934e-05	0.0305968	0.0500062	0.0128026	492	0.0172294	0.0613948	0.0614669	0.100933	0.0140148	491	1.41467e-05	0.000976401	0.0044171	0.00721914	0.0139169	491	0.751082	0.869177	0.00300028	0.714	0.807033	0.428985	0	0	0.00694532	0.714	0.807033	0.00193748	0.718	0.820533	0.0614669	0	0	0.0305575	0.718	0.820533	APOE4-specific
NSF_P46459_MS	P46459	NSF	NSF	0.0538474	0.0792728	0.0153729	491	0.000502557	0.0139339	0.00431601	0.00632307	0.0154508	491	0.780103	0.884126	0.0635978	0.093627	0.0169887	490	0.000202978	0.00790054	-0.0226591	-0.0331962	0.0168668	490	0.179759	0.365996	-0.00858901	0.192	0.315871	0.438759	0	0	-0.0199666	0.192	0.315871	-0.0110098	0.168	0.290441	0.0635978	0	0	-0.209359	0.168	0.290441	APOE4-specific
NIF3L1_Q9GZT8_MS	Q9GZT8	NIF3L1	NIF3L1	0.0774574	0.12514	0.0212698	492	0.000299614	0.00905102	0.0267926	0.0430826	0.0213699	492	0.210526	0.397857	0.0807379	0.130439	0.023567	491	0.000664219	0.0184162	-0.00759487	-0.0122126	0.0234024	491	0.745672	0.867379	-0.00228701	0.704	0.806831	0.434343	0	0	-0.00529332	0.704	0.806831	-0.00323966	0.76	0.844826	0.0807379	0	0	-0.0418031	0.76	0.844826	APOE4-specific
NAXE_Q8NCW5_MS	Q8NCW5	NAXE	NAXE	0.0517224	0.0732409	0.0160097	492	0.00131755	0.0303038	0.00890016	0.0125438	0.0160605	492	0.579719	0.744512	0.0586718	0.0830815	0.0177256	491	0.00100157	0.0234794	-0.016089	-0.0226757	0.0176017	491	0.361134	0.578065	-0.00533131	0.396	0.577029	0.437407	0	0	-0.0123388	0.396	0.577029	-0.00640972	0.32	0.494545	0.0586718	0	0	-0.122646	0.32	0.494545	APOE4-specific
LDLR_P01130_MS	P01130	LDLR	LDLR	-0.0635057	-0.117684	0.0204442	492	0.00200386	0.041265	-0.012286	-0.0226605	0.0204919	492	0.549081	0.722118	-0.0713193	-0.132163	0.0226397	491	0.0017312	0.0336917	0.01809	0.0333655	0.0224815	491	0.421405	0.629929	-0.00457629	0.426	0.6035	0.436279	0	0	-0.0106006	0.426	0.6035	0.00818963	0.434	0.62288	-0.0713193	0.002	0.00309091	-0.129727	0.436	0.62288	APOE4-specific
LDHA_P00338_MS	P00338	LDHA	LDHA	0.0873029	0.149351	0.0149328	492	9.15964e-09	8.82815e-07	0.0337201	0.0574149	0.0152593	492	0.0275785	0.0887599	0.0891362	0.152487	0.0165462	491	1.11286e-07	3.21776e-05	-0.00424431	-0.00722674	0.0164306	491	0.79627	0.900867	-0.00269739	0.816	0.876126	0.434665	0	0	-0.00624444	0.816	0.876126	-0.00174213	0.782	0.857677	0.0891362	0	0	-0.0199342	0.782	0.857677	APOE4-specific
GMFB_P60983_MS	P60983	GMFB	GMFB	0.0695223	0.124715	0.0132091	492	2.11774e-07	1.53082e-05	0.032877	0.0587006	0.0133992	492	0.0144873	0.0540606	0.0677933	0.121614	0.0146361	491	4.64616e-06	0.000408862	0.00400278	0.00714681	0.0145338	491	0.783117	0.891467	0.00255847	0.77	0.844516	0.429265	0	0	0.00592482	0.77	0.844516	0.00177991	0.826	0.896298	0.0677933	0	0	0.0255832	0.826	0.896298	APOE4-specific
IMPA1_P29218_MS	P29218	IMPA1	IMPA1	0.0705383	0.118064	0.0135497	492	2.84148e-07	1.91705e-05	0.0289029	0.0481491	0.0137591	492	0.0361809	0.109955	0.071142	0.119074	0.0150146	491	2.82771e-06	0.00031796	-0.00139759	-0.00232825	0.0149097	491	0.925356	0.972441	-0.000875527	0.918	0.949939	0.43281	0	0	-0.00202699	0.918	0.949939	-0.000629902	0.894	0.92412	0.071142	0	0	-0.00893325	0.894	0.92412	APOE4-specific
IGLV7.46_A0A075B6I9_MS	A0A075B6I9	IGLV7-46	IGLV7-46	-0.15892	-0.138444	0.0497891	491	0.00150421	0.0330782	-0.0305984	-0.026534	0.049913	491	0.540137	0.715469	-0.1784	-0.155414	0.0551062	490	0.00128806	0.0277344	0.0451839	0.0391821	0.0546998	490	0.409187	0.619042	-0.00481349	0.46	0.609351	0.43592	0	0	-0.0111654	0.46	0.609351	0.0183104	0.468	0.628105	-0.1784	0.004	0.00566667	-0.114376	0.466	0.625421	APOE4-specific
IGLV5.45_A0A087WSX0_MS	A0A087WSX0	IGLV5-45	IGLV5-45	-0.22349	-0.172987	0.0566149	492	9.04681e-05	0.00321241	-0.0196625	-0.0151478	0.0570958	492	0.73071	0.849975	-0.263466	-0.203929	0.0625951	491	3.05013e-05	0.00187075	0.0925516	0.0713006	0.0621577	491	0.137134	0.299741	-0.0105095	0.154	0.275579	0.442287	0	0	-0.0243401	0.154	0.275579	0.0357543	0.13	0.236786	-0.263466	0	0	-0.157016	0.13	0.236786	APOE4-specific
IGLV2.8_P01709_MS	P01709	IGLV2-8	IGLV2-8	-0.114807	-0.132214	0.0371047	492	0.00208618	0.0422242	-0.00234226	-0.00268472	0.0372021	492	0.949824	0.976344	-0.139449	-0.160592	0.0410347	491	0.000733139	0.0200523	0.0570513	0.0653928	0.040748	491	0.162114	0.339543	-0.00791626	0.162	0.284897	0.440195	0	0	-0.0183129	0.162	0.284897	0.0262872	0.172	0.2924	-0.139449	0.002	0.00309091	-0.232297	0.174	0.2958	APOE4-specific
IGHV3.13_P01766_MS	P01766	IGHV3-13	IGHV3-13	-0.115467	-0.145125	0.0348078	489	0.000976678	0.0235333	0.00976348	0.012208	0.0349618	489	0.780163	0.884126	-0.147502	-0.185388	0.038529	488	0.000145804	0.00602259	0.0733414	0.0917039	0.0382743	488	0.0559228	0.153788	-0.0113173	0.076	0.15504	0.447802	0	0	-0.0259283	0.076	0.15504	0.0304352	0.066	0.132	-0.147502	0	0	-0.259982	0.066	0.132	APOE4-specific
HPCAL1_P37235_MS	P37235	HPCAL1	HPCAL1	0.109538	0.129877	0.0262256	492	3.4986e-05	0.00141623	0.0279959	0.0330384	0.02647	492	0.290735	0.491602	0.119414	0.141587	0.0290426	491	4.60445e-05	0.00266269	-0.0228641	-0.0269822	0.0288397	491	0.428277	0.635622	-0.00597785	0.444	0.609351	0.437738	0	0	-0.0138453	0.444	0.609351	-0.010995	0.416	0.614957	0.119414	0	0	-0.101413	0.416	0.614957	APOE4-specific
HDHD2_Q9H0R4_MS	Q9H0R4	HDHD2	HDHD2	0.0802774	0.130133	0.0215696	486	0.000220956	0.00710115	0.0450734	0.0726825	0.0216464	486	0.0378411	0.113738	0.0746905	0.121076	0.0239762	485	0.00194713	0.0364907	0.0127574	0.0205718	0.0238314	485	0.592675	0.769944	0.00360647	0.67	0.785517	0.434496	0	0	0.00823202	0.67	0.785517	0.00628776	0.588	0.731415	0.0746905	0.004	0.00566667	0.0776476	0.588	0.733902	APOE4-specific
GSR_P00390_MS	P00390	GSR	GSR	0.0838973	0.184518	0.0181685	492	4.95888e-06	0.000257353	0.0239605	0.0524498	0.0183967	492	0.193377	0.373112	0.0901286	0.198223	0.0201223	491	9.33507e-06	0.000674792	-0.0144266	-0.0315799	0.0199817	491	0.470643	0.673203	-0.00611969	0.46	0.609351	0.438022	0	0	-0.0141691	0.46	0.609351	-0.00592158	0.488	0.638154	0.0901286	0	0	-0.0703217	0.488	0.638154	APOE4-specific
GOT1_P17174_MS	P17174	GOT1	GOT1	0.0710629	0.0929394	0.0148151	492	2.14192e-06	0.000117169	0.0201646	0.0262484	0.0150242	492	0.180168	0.353353	0.07641	0.0999326	0.0164073	491	4.1345e-06	0.000380374	-0.0123796	-0.0161146	0.0162926	491	0.447723	0.65392	-0.00665149	0.424	0.6035	0.438735	0	0	-0.015394	0.424	0.6035	-0.00590334	0.45	0.62288	0.07641	0	0	-0.0837274	0.45	0.62288	APOE4-specific
HSPA8_P11142_MS	P11142	HSPA8	HSPA8	0.0649899	0.102754	0.0161894	492	6.89065e-05	0.00249048	0.0319803	0.0503259	0.0162737	492	0.0499584	0.14005	0.0627138	0.0991553	0.0179382	491	0.000514938	0.015327	0.00526958	0.00829248	0.0178129	491	0.767485	0.880108	0.00213223	0.72	0.807033	0.429812	0	0	0.00493635	0.72	0.807033	0.0023008	0.762	0.844826	0.0627138	0.002	0.00309091	0.035389	0.762	0.844826	APOE4-specific
A2M_P01023_MS	P01023	A2M	A2M	0.0251115	0.0689089	0.0122813	492	0.0414158	0.308245	-0.0130472	-0.0356348	0.012233	492	0.286695	0.490805	0.0376786	0.103394	0.0135448	491	0.00561409	0.0749607	-0.0290951	-0.0794652	0.0134501	491	0.0310087	0.096408
A4GALT_Q9NPC4_MS	Q9NPC4	A4GALT	A4GALT	-0.00761812	-0.0215234	0.01531	492	0.618995	0.913152	0.022252	0.0625732	0.0151737	492	0.143155	0.305313	-0.0211136	-0.0596522	0.0169058	491	0.212298	0.517065	0.0312447	0.0878606	0.0167877	491	0.0633183	0.167306
ABAT_P80404_MS	P80404	ABAT	ABAT	-0.0964113	-0.0492603	0.0912571	445	0.291322	0.732467	-0.0741134	-0.0377142	0.0908077	445	0.414847	0.614678	-0.0789385	-0.0403328	0.101396	444	0.436679	0.707712	-0.0400314	-0.0203708	0.100846	444	0.69159	0.832706
ABCA2_Q9BZC7_MS	Q9BZC7	ABCA2	ABCA2	-0.00135907	-0.00253505	0.015578	492	0.930514	0.987088	-0.00293246	-0.0054442	0.0154687	492	0.849722	0.926006	-0.000113289	-0.000211316	0.0172619	491	0.994766	0.99695	-0.00288421	-0.00535462	0.0171412	491	0.866447	0.939646
ABHD14A_Q9BUJ0_MS	Q9BUJ0	ABHD14A	ABHD14A	0.0387317	0.0668325	0.0252591	486	0.125834	0.540191	0.03146	0.0540084	0.0251193	486	0.211018	0.398414	0.030869	0.0532652	0.0278755	485	0.268675	0.568826	0.0185199	0.0317936	0.027699	485	0.50406	0.69878
ABHD14B_Q96IU4_MS	Q96IU4	ABHD14B	ABHD14B	0.0240937	0.0249977	0.0433851	491	0.578912	0.89104	0.0381852	0.0394257	0.0430247	491	0.375235	0.577621	0.00935349	0.00970446	0.0480125	490	0.845619	0.92911	0.0342189	0.0353305	0.0476369	490	0.472898	0.674521
ABI3BP_Q7Z7G0_MS	Q7Z7G0	ABI3BP	ABI3BP	-0.00658406	-0.019185	0.0152342	491	0.665794	0.935502	0.0227972	0.0661054	0.0151004	491	0.131761	0.287284	-0.0200805	-0.0585118	0.016812	490	0.232893	0.53995	0.031332	0.0908538	0.0166998	490	0.0612238	0.163695
ACACA_Q13085_MS	Q13085	ACACA	ACACA	-0.0828542	-0.062986	0.0628551	443	0.188125	0.646461	-0.109826	-0.0829267	0.0621877	443	0.0780773	0.197535	-0.0431522	-0.0328044	0.069572	442	0.535411	0.759938	-0.0914261	-0.0690333	0.06894	442	0.185469	0.373893
ACAN_P16112_MS	P16112	ACAN	ACAN	-0.00168215	-0.00246538	0.0270855	492	0.950504	0.991149	0.00705547	0.010292	0.0268945	492	0.79317	0.890717	-0.00579587	-0.00849449	0.030011	491	0.846941	0.92911	0.00952402	0.0138929	0.0298012	491	0.749419	0.868742
ACE_P12821_MS	P12821	ACE	ACE	-0.00165992	-0.00355543	0.015514	492	0.914837	0.98564	-0.0337544	-0.07196	0.0153304	492	0.0281435	0.0902734	0.0158322	0.0339115	0.0170926	491	0.354766	0.64353	-0.0404975	-0.0863355	0.0169732	491	0.0174119	0.0596305
ACP1_P24666_MS	P24666	ACP1	ACP1	0.114785	0.112514	0.0489671	432	0.0195239	0.203622	0.121729	0.118644	0.0484317	432	0.0123198	0.0474053	0.0764636	0.0749509	0.053922	431	0.156901	0.457591	0.0897196	0.0874457	0.0533825	431	0.0935472	0.225673
ACP2_P11117_MS	P11117	ACP2	ACP2	0.0112196	0.0156843	0.0255028	492	0.660176	0.934403	0.0508738	0.0707842	0.0252256	492	0.0442636	0.127258	-0.0131788	-0.018423	0.0281434	491	0.639798	0.83063	0.0564869	0.078594	0.0279468	491	0.0437979	0.126638
ACTA1_P68133_MS	P68133	ACTA1	ACTA1	0.0257562	0.045875	0.0217214	490	0.236296	0.689598	0.0271508	0.04815	0.0215458	490	0.208217	0.395568	0.0171557	0.0305564	0.0240717	489	0.476377	0.728238	0.0198258	0.0351595	0.0238815	489	0.406846	0.618013
ACTB_P60709_MS	P60709	ACTB	ACTB	0.0380967	0.0709064	0.0203447	490	0.0617249	0.389194	0.0519245	0.0961996	0.0201234	490	0.0101614	0.0409696	0.0191357	0.0356157	0.0224684	489	0.394815	0.676634	0.0437608	0.0810749	0.0222949	489	0.0502335	0.141408
ACTN1_P12814_MS	P12814	ACTN1	ACTN1	0.0113096	0.00898199	0.0588474	455	0.847683	0.970132	-0.00569227	-0.00449102	0.0584421	455	0.922452	0.964273	0.016635	0.0132114	0.064885	454	0.797776	0.905944	-0.0126169	-0.00995435	0.0644362	454	0.844851	0.928339
ACVR1B_P36896_MS	P36896	ACVR1B	ACVR1B	-0.00934621	-0.0131172	0.0230321	491	0.685074	0.944543	-0.0345241	-0.0482323	0.0228273	491	0.131075	0.286807	0.00678132	0.00951746	0.0254563	490	0.79005	0.905944	-0.0374083	-0.0522617	0.0252844	490	0.139649	0.303923
ACVR1_Q04771_MS	Q04771	ACVR1	ACVR1	-0.0134333	-0.0160568	0.0366989	476	0.714496	0.952034	-0.0299123	-0.0355891	0.0364341	476	0.412058	0.614053	-0.000652428	-0.000779843	0.0406345	475	0.987196	0.995228	-0.0296347	-0.0352588	0.0403642	475	0.463199	0.668222
ACVR2A_P27037_MS	P27037	ACVR2A	ACVR2A	0.0136285	0.0139395	0.0368488	468	0.711662	0.950761	-0.0441789	-0.0449527	0.0365492	468	0.227369	0.421423	0.0413732	0.0423174	0.0410213	467	0.313699	0.614643	-0.0623441	-0.0634361	0.0407453	467	0.126671	0.282358
ACYP1_P07311_MS	P07311	ACYP1	ACYP1	0.0234563	0.0454554	0.0206132	492	0.255705	0.710915	0.0301022	0.0580605	0.0204511	492	0.141683	0.303777	0.012811	0.0248261	0.0228144	491	0.574693	0.785931	0.0246459	0.0475364	0.022655	491	0.277183	0.492121
ACYP2_P14621_MS	P14621	ACYP2	ACYP2	0.0443215	0.0691196	0.0211037	492	0.0362216	0.285717	-0.0382894	-0.0594321	0.020979	492	0.0685877	0.177976	0.07458	0.116308	0.0231677	491	0.00137087	0.0285114	-0.0700542	-0.108737	0.0230058	491	0.00245127	0.0121602
ADAM10_O14672_MS	O14672	ADAM10	ADAM10	-0.00795411	-0.0191656	0.013523	491	0.556673	0.882998	0.0133557	0.0320381	0.0134306	491	0.320507	0.524068	-0.0168532	-0.0406081	0.0149658	490	0.260667	0.565477	0.0205604	0.0493208	0.0148733	490	0.167488	0.347332
ADAM15_Q13444_MS	Q13444	ADAM15	ADAM15	-0.00244636	-0.00666474	0.0155466	491	0.875029	0.97452	-0.0309926	-0.0840246	0.0153818	491	0.0444616	0.127465	0.0133265	0.0363062	0.0171341	490	0.437075	0.707712	-0.0366526	-0.0993698	0.017022	490	0.0317865	0.0980729
ADAM17_P78536_MS	P78536	ADAM17	ADAM17	-0.00179795	-0.00474988	0.0142376	492	0.89956	0.9847	0.0232584	0.0611561	0.0140994	492	0.0996621	0.234554	-0.014514	-0.0383436	0.0157201	491	0.356316	0.64353	0.0294401	0.0774105	0.0156103	491	0.0598923	0.161199
ADAM28_Q9UKQ2_MS	Q9UKQ2	ADAM28	ADAM28	0.0130565	0.0184025	0.0286809	492	0.649142	0.927864	0.0542009	0.0760349	0.0283815	492	0.0567496	0.155008	-0.0126888	-0.0178843	0.0316663	491	0.688812	0.863789	0.0596052	0.0836163	0.031445	491	0.058608	0.159334
ADAM9_Q13443_MS	Q13443	ADAM9	ADAM9	-0.0225998	-0.0234746	0.0417005	492	0.588095	0.893686	0.021497	0.0222243	0.0414101	492	0.603907	0.76093	-0.0390731	-0.0405856	0.0461767	491	0.397873	0.677552	0.0381389	0.0394291	0.0458541	491	0.405958	0.618013
ADAMTS16_Q8TE57_MS	Q8TE57	ADAMTS16	ADAMTS16	-0.0441453	-0.0587	0.0320594	492	0.169143	0.610542	-0.0513138	-0.0679115	0.0318126	492	0.107385	0.247267	-0.0269367	-0.0358178	0.0354795	491	0.448086	0.716371	-0.0398411	-0.0527279	0.0352316	491	0.258677	0.471678
ADAMTS1_Q9UHI8_MS	Q9UHI8	ADAMTS1	ADAMTS1	0.0174031	0.0330902	0.0115286	492	0.131799	0.547469	-0.0278949	-0.0527903	0.0114054	492	0.0148041	0.054778	0.0360913	0.068624	0.0126229	491	0.00442787	0.0626714	-0.0432667	-0.081881	0.0125347	491	0.000605031	0.00383882
ADAMTS2_O95450_MS	O95450	ADAMTS2	ADAMTS2	-0.044429	-0.0735491	0.0241102	492	0.0659675	0.405831	-0.060068	-0.0989714	0.0238711	492	0.0121749	0.0469371	-0.0226508	-0.0374968	0.0266186	491	0.395219	0.676754	-0.0504207	-0.0830759	0.0264326	491	0.0570367	0.156214
ADAMTS3_O15072_MS	O15072	ADAMTS3	ADAMTS3	-0.0285327	-0.0369852	0.0320625	491	0.37395	0.796711	-0.0458957	-0.0592196	0.0317964	491	0.149538	0.313968	-0.0107108	-0.0138837	0.0354634	490	0.762763	0.895494	-0.041343	-0.0533452	0.0352152	490	0.240962	0.448673
ADAMTS4_O75173_MS	O75173	ADAMTS4	ADAMTS4	-0.00549484	-0.00980802	0.0168978	492	0.745183	0.962754	-0.00309735	-0.00550266	0.016781	492	0.853638	0.927907	-0.00509415	-0.00909281	0.0187248	491	0.785695	0.903473	-0.00092768	-0.00164809	0.0185939	491	0.960229	0.988395
ADAMTSL1_Q8N6G6_MS	Q8N6G6	ADAMTSL1	ADAMTSL1	0.113516	0.0862579	0.0628502	441	0.0715783	0.423504	0.086353	0.0653137	0.0625717	441	0.168266	0.34057	0.09353	0.071071	0.0692935	440	0.177785	0.48717	0.0473111	0.0357841	0.068881	440	0.492537	0.689415
ADAMTSL2_Q86TH1_MS	Q86TH1	ADAMTSL2	ADAMTSL2	0.00732968	0.0160238	0.0107505	492	0.495686	0.853861	-0.00962056	-0.0209333	0.0106716	492	0.367758	0.573011	0.0140743	0.0307685	0.0118917	491	0.237168	0.543836	-0.015615	-0.0339765	0.0118086	491	0.18667	0.375196
ADAMTSL3_P82987_MS	P82987	ADAMTSL3	ADAMTSL3	0.0254923	0.0523707	0.0208118	492	0.221199	0.675425	0.0455925	0.0932241	0.0205955	492	0.0273065	0.0884679	0.00710694	0.0146003	0.0229807	491	0.757257	0.892136	0.0425656	0.0870348	0.0228201	491	0.0627404	0.166431
ADAMTSL4_Q6UY14_MS	Q6UY14	ADAMTSL4	ADAMTSL4	-0.00140843	-0.00162472	0.0412654	448	0.972788	0.994538	0.0303203	0.0347433	0.0411752	448	0.461889	0.654667	-0.0163677	-0.0188813	0.0451367	447	0.717056	0.875336	0.0369295	0.0423167	0.0450653	447	0.412957	0.623284
ADARB1_P78563_MS	P78563	ADARB1	ADARB1	-0.0527761	-0.046507	0.0506235	485	0.297689	0.734889	-0.00802871	-0.00704184	0.0502786	485	0.873196	0.936182	-0.0604687	-0.0532859	0.0561185	484	0.281785	0.582568	0.0177564	0.0155738	0.0556754	484	0.74992	0.868825
ADCYAP1R1_P41586_MS	P41586	ADCYAP1R1	ADCYAP1R1	-0.00831081	-0.0112369	0.0287563	487	0.772698	0.96496	-0.00265327	-0.00357127	0.0285684	487	0.926041	0.965143	-0.00876715	-0.0118539	0.031828	486	0.783085	0.903473	0.00106251	0.00143013	0.0316176	486	0.973206	0.994139
ADCYAP1_P18509_MS	P18509	ADCYAP1	ADCYAP1	-0.0390319	-0.0297685	0.058067	460	0.501802	0.857466	-0.0810149	-0.0615065	0.0574604	460	0.159238	0.327871	-0.00588723	-0.00449002	0.0638851	459	0.926616	0.962768	-0.078575	-0.0596541	0.0633231	459	0.215292	0.415217
ADGRB3_O60242_MS	O60242	ADGRB3	ADGRB3	-0.0146803	-0.0219224	0.0204646	492	0.473497	0.846606	-0.0170234	-0.0253019	0.0203177	492	0.402517	0.604821	-0.00897928	-0.0134089	0.0226693	491	0.692205	0.866455	-0.013199	-0.0196177	0.0225109	491	0.557919	0.749937
ADGRF5_Q8IZF2_MS	Q8IZF2	ADGRF5	ADGRF5	0.0478445	0.0560553	0.0369606	467	0.196141	0.658222	-0.00107124	-0.00124724	0.0369083	467	0.976857	0.989428	0.0590276	0.0691575	0.0408841	466	0.149473	0.446455	-0.0261516	-0.0304483	0.0407533	466	0.521379	0.717384
ADGRG1_Q9Y653_MS	Q9Y653	ADGRG1	ADGRG1	0.0101752	0.0168176	0.0216656	492	0.638815	0.927864	0.0239374	0.039378	0.021492	492	0.265916	0.46842	-0.000201086	-0.000332356	0.0239833	491	0.993314	0.99695	0.0240231	0.0395189	0.0238157	491	0.313613	0.531784
ADGRG6_Q86SQ4_MS	Q86SQ4	ADGRG6	ADGRG6	-0.0557635	-0.0587464	0.0448621	448	0.214519	0.670245	-0.00119256	-0.00124963	0.0447959	448	0.978773	0.990023	-0.068216	-0.071865	0.0498902	447	0.172211	0.479444	0.0284624	0.0298244	0.049731	447	0.567389	0.757017
ADGRL2_O95490_MS	O95490	ADGRL2	ADGRL2	0.014099	0.0210106	0.0247665	492	0.569428	0.888433	0.0437876	0.0649466	0.0245222	492	0.0747751	0.190851	-0.0058995	-0.00879153	0.0273636	491	0.829392	0.922863	0.0463003	0.0686734	0.0271724	491	0.0890232	0.217875
ADH1B_P00325_MS	P00325	ADH1B	ADH1B	-0.01211	-0.00826056	0.0671605	483	0.856981	0.970132	0.0616345	0.0418838	0.066531	483	0.3547	0.559557	-0.0466718	-0.031836	0.0740692	482	0.528921	0.756575	0.0811697	0.055159	0.0734376	482	0.269586	0.48287
ADIPOQ_Q15848_MS	Q15848	ADIPOQ	ADIPOQ	0.0318136	0.0356668	0.0396931	492	0.423236	0.823423	0.0107795	0.0120283	0.0394385	492	0.784719	0.886665	0.0332799	0.0373108	0.0439845	491	0.449635	0.71703	-0.00339495	-0.00378827	0.0436772	491	0.938076	0.979198
ADIRF_Q15847_MS	Q15847	ADIRF	ADIRF	-0.0144559	-0.0253867	0.021067	492	0.492917	0.853861	-0.0375996	-0.0657202	0.020861	492	0.0720961	0.185888	0.00218678	0.0038403	0.023279	491	0.925197	0.962281	-0.038531	-0.0673482	0.0231163	491	0.0961856	0.230118
ADM_P35318_MS	P35318	ADM	ADM	-0.0122479	-0.0216583	0.0174942	492	0.484187	0.853861	-0.00159257	-0.00280295	0.0173805	492	0.927029	0.965676	-0.0141662	-0.0250503	0.0193847	491	0.465255	0.722373	0.00444101	0.00781626	0.0192492	491	0.817635	0.913801
ADPGK_Q9BRR6_MS	Q9BRR6	ADPGK	ADPGK	0.00808978	0.0101684	0.0365166	467	0.824771	0.970132	0.0286375	0.0358026	0.036231	467	0.429686	0.626574	-0.0057194	-0.00718894	0.0406886	466	0.888274	0.948209	0.0311376	0.0389282	0.0403953	466	0.441203	0.648244
AFM_P43652_MS	P43652	AFM	AFM	-0.0395043	-0.0597381	0.0232189	492	0.0895024	0.467676	-0.0665882	-0.100221	0.0229287	492	0.00384825	0.0187232	-0.0131647	-0.0199076	0.0255797	491	0.607025	0.811477	-0.0609811	-0.091782	0.025401	491	0.016733	0.0577946
AGA_P20933_MS	P20933	AGA	AGA	-0.0101774	-0.0181664	0.0203653	492	0.617481	0.912465	0.015946	0.0283296	0.0202153	492	0.430603	0.627165	-0.0209121	-0.0373275	0.022539	491	0.353957	0.64353	0.0248528	0.0441533	0.0223815	491	0.267362	0.481013
AGRN_O00468_MS	O00468	AGRN	AGRN	-0.00220648	-0.00404255	0.0126306	492	0.861393	0.970132	-0.0141947	-0.0258843	0.0125264	492	0.25769	0.459934	0.00480939	0.00881142	0.0139768	491	0.730919	0.881633	-0.0162431	-0.0296196	0.0138791	491	0.242438	0.450591
AGT_P01019_MS	P01019	AGT	AGT	0.00826852	0.0136823	0.0168336	492	0.62351	0.917807	0.0198918	0.0327613	0.016696	492	0.234067	0.429122	-0.000396254	-0.000655699	0.0186314	491	0.98304	0.993957	0.0200606	0.0330393	0.0185012	491	0.278771	0.494073
AHCY_P23526_MS	P23526	AHCY	AHCY	0.0806867	0.0801324	0.0433929	490	0.0635632	0.394638	0.0510293	0.0504462	0.0431814	490	0.237881	0.432589	0.0718785	0.0713847	0.0480979	489	0.135711	0.423014	0.0203522	0.0201196	0.0477634	489	0.670219	0.819157
AHI1_Q8N157_MS	Q8N157	AHI1	AHI1	-0.00485299	-0.00474903	0.0474534	461	0.918588	0.98564	0.0731528	0.0713049	0.047044	461	0.120636	0.271598	-0.0470393	-0.0460316	0.052894	460	0.3743	0.661012	0.0940075	0.0916328	0.0525744	460	0.0744202	0.189912
AHNAK2_Q8IVF2_MS	Q8IVF2	AHNAK2	AHNAK2	-0.04505	-0.0632368	0.0321811	484	0.162187	0.602375	-0.0178797	-0.0249726	0.0320477	484	0.577164	0.743591	-0.0460211	-0.0645999	0.0358514	483	0.199876	0.509826	0.00219973	0.00307238	0.0356421	483	0.950814	0.987898
AHNAK_Q09666_MS	Q09666	AHNAK	AHNAK	-0.0286229	-0.061015	0.0195227	492	0.143251	0.571615	-0.00207911	-0.0044112	0.0194284	492	0.914821	0.958881	-0.0339751	-0.0724243	0.0216262	491	0.116824	0.402127	0.0123914	0.0262905	0.0214751	491	0.564196	0.75523
AHSG_P02765_MS	P02765	AHSG	AHSG	-0.0243208	-0.0476319	0.0172323	492	0.158774	0.596629	-0.030491	-0.0594356	0.0170913	492	0.0750386	0.191282	-0.0136646	-0.0267619	0.0190625	491	0.473819	0.725802	-0.024671	-0.0480909	0.0189293	491	0.193076	0.383875
AIF1_P55008_MS	P55008	AIF1	AIF1	0.0227655	0.0305871	0.0316808	459	0.472759	0.846606	0.055164	0.0738265	0.0313806	459	0.0794311	0.199961	-0.000689956	-0.000927004	0.0348524	458	0.984214	0.994533	0.0554519	0.0742119	0.0346187	458	0.109891	0.254776
AK1_P00568_MS	P00568	AK1	AK1	-0.0041513	-0.00403536	0.0456977	485	0.927655	0.985999	-0.0270855	-0.0261995	0.045405	485	0.551099	0.723831	0.00929114	0.00903166	0.0506537	484	0.854541	0.931407	-0.0310583	-0.0300423	0.0503472	484	0.537603	0.732239
AKAP12_Q02952_MS	Q02952	AKAP12	AKAP12	0.00889228	0.0133128	0.0292821	491	0.761504	0.964593	0.010248	0.015268	0.0290764	491	0.724651	0.847311	0.00548119	0.00820601	0.032425	490	0.865833	0.936527	0.00792028	0.0118	0.0321983	490	0.805797	0.9085
AKR1A1_P14550_MS	P14550	AKR1A1	AKR1A1	0.0404107	0.0661511	0.0265197	492	0.128202	0.541049	0.0354649	0.0577823	0.026348	492	0.178917	0.351922	0.0307491	0.0503354	0.0293695	491	0.295627	0.59775	0.0223684	0.0364444	0.0291643	491	0.443463	0.649942
AKR1B1_P15121_MS	P15121	AKR1B1	AKR1B1	0.0329951	0.0676212	0.0171163	492	0.0544678	0.359097	0.0512514	0.104543	0.0169036	492	0.00255765	0.0137276	0.0133059	0.0272695	0.0188535	491	0.480678	0.730945	0.0455843	0.0929832	0.0187217	491	0.0152538	0.053859
ALAD_P13716_MS	P13716	ALAD	ALAD	0.120677	0.0765343	0.0711684	491	0.0905857	0.470117	0.00104409	0.000658954	0.0708681	491	0.988251	0.993652	0.147078	0.0932784	0.0787462	490	0.0623932	0.300676	-0.0613511	-0.0387205	0.0781855	490	0.433016	0.639772
ALB_P02768_MS	P02768	ALB	ALB	-0.00254661	-0.00614899	0.00990005	492	0.797108	0.965497	0.00876427	0.0210627	0.00982359	492	0.372741	0.576338	-0.00775967	-0.0187364	0.0109567	491	0.479151	0.729951	0.0120692	0.0290053	0.0108802	491	0.26785	0.481464
ALCAM_Q13740_MS	Q13740	ALCAM	ALCAM	-0.00196191	-0.0033455	0.0115497	492	0.865184	0.970132	-0.0273601	-0.0464361	0.0114028	492	0.0167916	0.0604027	0.0120776	0.0205951	0.0127129	491	0.342564	0.635203	-0.0325042	-0.0551666	0.0126241	491	0.0103221	0.0399464
ALDH1A1_P00352_MS	P00352	ALDH1A1	ALDH1A1	0.0300302	0.0489595	0.0247172	491	0.224969	0.675425	-0.0305285	-0.0495442	0.024534	491	0.21397	0.402486	0.0528696	0.0861956	0.0272686	490	0.0530944	0.277658	-0.0529849	-0.0859882	0.0270685	490	0.0508633	0.142899
AMBP_P02760_MS	P02760	AMBP	AMBP	0.00615966	0.0106712	0.0194748	492	0.751918	0.963639	-0.00186298	-0.00321235	0.0193405	492	0.923301	0.964273	0.00853437	0.0147853	0.021579	491	0.69265	0.866455	-0.0054979	-0.00948004	0.0214282	491	0.797616	0.901885
AMIGO2_Q86SJ2_MS	Q86SJ2	AMIGO2	AMIGO2	-0.0913577	-0.102913	0.0403117	453	0.0239048	0.228224	-0.0455579	-0.0510613	0.0402897	453	0.258756	0.460401	-0.0880918	-0.0992337	0.0447998	452	0.0498703	0.269096	-0.00748487	-0.00838905	0.0445865	452	0.866758	0.939646
AMPH_P49418_MS	P49418	AMPH	AMPH	0.0408109	0.0643534	0.0251182	491	0.104857	0.494709	0.0597386	0.0937426	0.0248591	491	0.0166271	0.0600952	0.0184773	0.0291363	0.0277089	490	0.50519	0.739874	0.0519014	0.0814444	0.02751	490	0.0598002	0.161199
AMY1A_P04745_MS	P04745	AMY1A	AMY1A	-0.0046765	-0.01201	0.014877	490	0.753393	0.963639	0.0117713	0.030096	0.0147582	490	0.425484	0.624043	-0.0118988	-0.0305581	0.0164469	489	0.469737	0.723552	0.0168083	0.0429742	0.0163245	489	0.303691	0.52294
ANGPTL1_O95841_MS	O95841	ANGPTL1	ANGPTL1	0.0309418	0.0627765	0.0217268	485	0.155051	0.588647	0.0277661	0.0560693	0.0216044	485	0.199334	0.382419	0.023076	0.046818	0.0242817	484	0.342411	0.635203	0.0175445	0.0354283	0.0241356	484	0.467632	0.670792
ANGPTL2_Q9UKU9_MS	Q9UKU9	ANGPTL2	ANGPTL2	-0.0245101	-0.0492465	0.017845	492	0.170222	0.611883	0.00900363	0.0180054	0.0177496	492	0.612201	0.765579	-0.0348013	-0.0699238	0.0197448	491	0.0785972	0.335711	0.023826	0.0476471	0.0196068	491	0.224877	0.427773
ANGPTL7_O43827_MS	O43827	ANGPTL7	ANGPTL7	0.000465698	0.000742316	0.0285877	492	0.98701	0.996895	0.0576296	0.0914295	0.0282688	492	0.0420209	0.122728	-0.0299329	-0.0477127	0.0315168	491	0.342708	0.635203	0.0703785	0.111656	0.0312965	491	0.02497	0.0805383
ANKRD2_Q9GZV1_MS	Q9GZV1	ANKRD2	ANKRD2	-0.0143295	-0.0135959	0.0511363	426	0.779443	0.96496	-0.0545956	-0.0514073	0.0509316	426	0.284354	0.487739	0.0145946	0.0138473	0.0579093	425	0.801144	0.906491	-0.0614296	-0.0578423	0.0577499	425	0.28806	0.505667
ANPEP_P15144_MS	P15144	ANPEP	ANPEP	-0.0054317	-0.0189354	0.0125203	492	0.664602	0.935502	-0.00172906	-0.00599933	0.012435	492	0.889469	0.944536	-0.00574102	-0.0200137	0.013874	491	0.679204	0.856516	0.00071613	0.00248477	0.0137771	491	0.958566	0.987898
ANTXR1_Q9H6X2_MS	Q9H6X2	ANTXR1	ANTXR1	-0.00756129	-0.0183431	0.0171067	492	0.658677	0.933587	0.025596	0.0618024	0.0169513	492	0.131691	0.287284	-0.022814	-0.055345	0.0188882	491	0.22769	0.535242	0.0353128	0.0852639	0.0187562	491	0.0603286	0.162158
ANTXR2_P58335_MS	P58335	ANTXR2	ANTXR2	-0.0400869	-0.0422704	0.0442398	465	0.365337	0.787644	0.0502998	0.0527828	0.0440425	465	0.254011	0.455375	-0.0773779	-0.0815927	0.0491821	464	0.116332	0.401802	0.084271	0.088431	0.0489881	464	0.0860569	0.211676
ANXA1_P04083_MS	P04083	ANXA1	ANXA1	-0.0291299	-0.0317742	0.0424497	478	0.492906	0.853861	0.00961981	0.0104451	0.0421431	478	0.819538	0.907906	-0.0409278	-0.0446431	0.0470854	477	0.385162	0.670307	0.02714	0.0294683	0.0467249	477	0.561618	0.752792
ANXA2_P07355_MS	P07355	ANXA2	ANXA2	-0.0454272	-0.0722368	0.0269356	491	0.0923323	0.473115	0.0194537	0.0307931	0.0268132	491	0.468474	0.659382	-0.0658918	-0.104779	0.0297576	490	0.0272687	0.194613	0.0474702	0.07514	0.0295528	490	0.108856	0.252955
ANXA5_P08758_MS	P08758	ANXA5	ANXA5	-0.00676606	-0.0109386	0.0248207	492	0.785277	0.96496	0.0160242	0.0257845	0.0246386	492	0.515757	0.694547	-0.016773	-0.0271169	0.0274842	491	0.541959	0.763876	0.0231681	0.0372798	0.0272922	491	0.396356	0.610057
AOC3_Q16853_MS	Q16853	AOC3	AOC3	0.00620033	0.0127357	0.0218755	491	0.776961	0.96496	0.00987628	0.0201878	0.0217197	491	0.649516	0.79264	0.00238261	0.00489397	0.0242216	490	0.921681	0.960775	0.00886444	0.0181195	0.0240522	490	0.712622	0.846448
AP1B1_Q10567_MS	Q10567	AP1B1	AP1B1	-0.0199619	-0.0283709	0.0300954	492	0.507457	0.858143	0.0241294	0.0341329	0.0298786	492	0.419723	0.618283	-0.0372338	-0.0529188	0.0332998	491	0.264054	0.567975	0.0399878	0.056566	0.0330671	491	0.227133	0.430446
AP2A1_O95782_MS	O95782	AP2A1	AP2A1	0.0686223	0.0624734	0.0492415	471	0.1641	0.604908	0.0377441	0.0341964	0.0489342	471	0.440902	0.635603	0.0643701	0.0586023	0.0549255	470	0.241809	0.549913	0.00956523	0.00866616	0.0545049	470	0.860768	0.937168
AP2A2_O94973_MS	O94973	AP2A2	AP2A2	0.0115521	0.0149779	0.03223	489	0.720179	0.955544	0.0180585	0.0233058	0.0319933	489	0.57271	0.740207	0.00465405	0.00603423	0.0356456	488	0.896174	0.950689	0.0160919	0.0207677	0.0353907	488	0.649533	0.808662
AP5B1_Q2VPB7_MS	Q2VPB7	AP5B1	AP5B1	0.0331302	0.0433742	0.0294525	463	0.261227	0.717834	-0.00170798	-0.00222677	0.0292655	463	0.953486	0.976344	0.0406513	0.0532208	0.0323067	462	0.208922	0.514426	-0.0182258	-0.0237617	0.032058	462	0.569954	0.757075
APCS_P02743_MS	P02743	APCS	APCS	-0.0184702	-0.0165009	0.0382339	492	0.62925	0.922489	-0.0280899	-0.024977	0.0379546	492	0.459597	0.654167	-0.00776604	-0.00693799	0.0423528	491	0.854587	0.931407	-0.0247822	-0.0220358	0.0420569	491	0.555962	0.74868
APMAP_Q9HDC9_MS	Q9HDC9	APMAP	APMAP	-0.00516006	-0.00912843	0.0256627	492	0.840725	0.970132	-0.000499868	-0.00088014	0.0254844	492	0.984359	0.991534	-0.00605876	-0.0107183	0.0284372	491	0.831371	0.923542	0.00208065	0.00366349	0.0282385	491	0.941294	0.981545
APOA1_P02647_MS	P02647	APOA1	APOA1	0.0121711	0.0190726	0.0182253	492	0.504565	0.857466	-0.0129377	-0.0201785	0.0180968	492	0.475	0.66121	0.0217629	0.0341032	0.0201706	491	0.281144	0.581835	-0.0222068	-0.0346354	0.0200297	491	0.268104	0.481493
APOA2_P02652_MS	P02652	APOA2	APOA2	0.0215842	0.0274922	0.024679	492	0.382221	0.798227	0.0153413	0.0194487	0.0245158	492	0.531756	0.707145	0.0183299	0.0233471	0.0273452	491	0.502973	0.739874	0.00753431	0.00955155	0.0271541	491	0.78154	0.891467
APOA4_P06727_MS	P06727	APOA4	APOA4	0.0305488	0.0441015	0.0286663	492	0.287096	0.730187	-0.00611247	-0.00878277	0.0284975	492	0.830253	0.914362	0.040671	0.0587143	0.0317479	491	0.200777	0.509983	-0.0234349	-0.0336726	0.0315261	491	0.457626	0.663017
APOB_P04114_MS	P04114	APOB	APOB	0.101179	0.115701	0.0383016	491	0.00851402	0.116435	0.0557973	0.0634962	0.0382366	491	0.145132	0.307588	0.0944263	0.10798	0.0424072	490	0.0264238	0.191006	0.0156882	0.0178528	0.0421286	490	0.709765	0.844541
APOC1_P02654_MS	P02654	APOC1	APOC1	-0.0290165	-0.0327203	0.0374257	492	0.43853	0.831428	0.0754975	0.0847346	0.0370308	492	0.0420064	0.122728	-0.075519	-0.0851587	0.0411826	491	0.0672947	0.312016	0.107662	0.120835	0.0408948	491	0.00873885	0.0344784
APOC2_P02655_MS	P02655	APOC2	APOC2	-0.0301864	-0.031998	0.0406558	492	0.458147	0.836848	0.0486363	0.0513131	0.0403347	492	0.228468	0.421915	-0.062735	-0.0665	0.0449212	491	0.163178	0.466146	0.0753561	0.0795034	0.0446073	491	0.0917927	0.222235
APOC3_P02656_MS	P02656	APOC3	APOC3	0.0495135	0.0497021	0.0429667	492	0.249729	0.704953	0.0708115	0.0707473	0.0426046	492	0.0971372	0.230217	0.023195	0.0232833	0.0475318	491	0.625776	0.823329	0.0609324	0.0608772	0.0471996	491	0.197328	0.390413
APOD_P05090_MS	P05090	APOD	APOD	0.0101081	0.0209166	0.0213223	492	0.635667	0.926479	0.0401079	0.0826053	0.0211008	492	0.0579156	0.157555	-0.00884247	-0.0182977	0.0235434	491	0.707391	0.87072	0.043874	0.090362	0.0233789	491	0.0611589	0.163695
APOF_Q13790_MS	Q13790	APOF	APOF	0.039307	0.0624521	0.0243321	492	0.106856	0.50064	0.0533602	0.0843821	0.0241063	492	0.0273184	0.0884679	0.0199246	0.0316567	0.0268856	491	0.458996	0.719159	0.044874	0.0709623	0.0266978	491	0.0934346	0.22567
APOH_P02749_MS	P02749	APOH	APOH	0.0427604	0.0691574	0.0249039	492	0.0866051	0.462525	0.0657674	0.105868	0.024626	492	0.00782108	0.0333793	0.0175893	0.0284476	0.0274691	491	0.522257	0.751813	0.0582758	0.0938082	0.0272772	491	0.033138	0.101011
APOL1_O14791_MS	O14791	APOL1	APOL1	0.00771646	0.010536	0.026296	492	0.769305	0.96496	-0.029102	-0.0395492	0.0260816	492	0.26505	0.467536	0.0248598	0.0339436	0.0290833	491	0.39309	0.676543	-0.0396901	-0.0539384	0.0288801	491	0.169973	0.351047
APOM_O95445_MS	O95445	APOM	APOM	0.0615765	0.0795807	0.02738	492	0.0249567	0.233854	0.0478476	0.0615472	0.0272428	492	0.0796529	0.20027	0.0501323	0.0647903	0.0303165	491	0.0988415	0.367039	0.0264955	0.0340816	0.0301047	491	0.379229	0.595931
APP_P05067_MS	P05067	APP	APP	0.0114702	0.0144958	0.0170826	492	0.502245	0.857466	-0.0272649	-0.034295	0.0169264	492	0.107868	0.247814	0.0284875	0.0360019	0.0188447	491	0.131255	0.418363	-0.0393981	-0.0495567	0.0187131	491	0.0357654	0.107562
AQP1_P29972_MS	P29972	AQP1	AQP1	-0.0786296	-0.0603513	0.0624342	428	0.208573	0.667849	0.0865478	0.0661201	0.062252	428	0.165166	0.336314	-0.145099	-0.11137	0.0692599	427	0.0367598	0.227529	0.150367	0.114876	0.0690857	427	0.0300633	0.0943382
ARF1_P84077_MS	P84077	ARF1	ARF1	0.0865235	0.108486	0.0342426	490	0.011825	0.141663	0.0586244	0.0731573	0.0341027	490	0.0862359	0.212543	0.0749653	0.0939942	0.0378713	489	0.0483225	0.263625	0.0269156	0.033588	0.037586	489	0.474267	0.675068
ARHGAP36_Q6ZRI8_MS	Q6ZRI8	ARHGAP36	ARHGAP36	-0.0170454	-0.025125	0.0257529	492	0.508357	0.858143	-0.0177111	-0.0259837	0.0255718	492	0.488886	0.67165	-0.0115135	-0.016971	0.0285314	491	0.686728	0.86278	-0.0128074	-0.0187895	0.028332	491	0.651436	0.808662
ARHGDIB_P52566_MS	P52566	ARHGDIB	ARHGDIB	0.00271418	0.0050847	0.0226555	491	0.904689	0.985191	0.0121335	0.0226267	0.0224914	491	0.589805	0.75395	-0.00307652	-0.00576351	0.0250835	490	0.902433	0.954077	0.0134406	0.0250642	0.0249088	490	0.589724	0.76912
ARL8B_Q9NVJ2_MS	Q9NVJ2	ARL8B	ARL8B	0.0170801	0.0127323	0.0602578	464	0.776958	0.96496	0.00741396	0.00551033	0.0597355	464	0.901279	0.948124	0.0169747	0.0126537	0.0666767	463	0.799159	0.905944	0.000245297	0.000182314	0.0660942	463	0.99704	0.99852
ARPC2_O15144_MS	O15144	ARPC2	ARPC2	0.0177715	0.0223727	0.0363937	447	0.625568	0.919499	0.015704	0.0196609	0.0361393	447	0.664105	0.802956	0.0133871	0.0168531	0.0406676	446	0.742171	0.885619	0.00979732	0.0122659	0.040381	446	0.80841	0.909012
ARSA_P15289_MS	P15289	ARSA	ARSA	0.0102251	0.0241857	0.0174265	492	0.557635	0.88314	0.0200769	0.0472651	0.0172871	492	0.24605	0.444251	0.0019035	0.00450238	0.0192908	491	0.921437	0.960775	0.0192662	0.0453565	0.019156	491	0.315031	0.532684
ARSB_P15848_MS	P15848	ARSB	ARSB	-0.0207164	-0.0216709	0.0412609	485	0.615836	0.912465	0.0336531	0.0350434	0.0409156	485	0.411196	0.613762	-0.0435596	-0.0455665	0.0457548	484	0.341561	0.635203	0.0523574	0.0545206	0.0453917	484	0.249292	0.458281
ARSG_Q96EG1_MS	Q96EG1	ARSG	ARSG	-0.00412474	-0.00445117	0.040661	492	0.919241	0.98564	0.0587637	0.0631165	0.0402903	492	0.145339	0.307705	-0.0361585	-0.0390201	0.0449311	491	0.421351	0.695378	0.0741642	0.0796577	0.0446172	491	0.0971041	0.231157
ARSK_Q6UWY0_MS	Q6UWY0	ARSK	ARSK	-0.168428	-0.126647	0.0596823	455	0.0049804	0.0800027	0.0345983	0.0258311	0.0599704	455	0.564277	0.73494	-0.227943	-0.171399	0.0662487	454	0.00063379	0.0180675	0.134649	0.100529	0.0660176	454	0.0419694	0.122224
ART3_Q13508_MS	Q13508	ART3	ART3	0.0254815	0.0439974	0.0154824	492	0.100435	0.489918	-0.0262927	-0.0451848	0.0153708	492	0.0877926	0.214604	0.0451428	0.0779454	0.0170312	491	0.00829429	0.092919	-0.0455197	-0.078227	0.0169122	491	0.00735508	0.0300135
ASTN1_O14525_MS	O14525	ASTN1	ASTN1	-0.00651117	-0.0121382	0.017211	492	0.705361	0.950499	-0.0314489	-0.058352	0.0170344	492	0.0654633	0.172974	0.00866697	0.0161571	0.019005	491	0.648565	0.835048	-0.0351403	-0.0652012	0.0188721	491	0.0631979	0.167306
ATF6B_Q99941_MS	Q99941	ATF6B	ATF6B	-0.00118989	-0.00314401	0.0115032	492	0.917656	0.98564	-0.0127899	-0.0336357	0.0114084	492	0.262793	0.46413	0.00531162	0.0140348	0.0127286	491	0.676642	0.854884	-0.0150522	-0.0395853	0.0126396	491	0.234279	0.440279
ATOX1_O00244_MS	O00244	ATOX1	ATOX1	0.0470948	0.0603161	0.0305779	484	0.124176	0.537033	0.0830694	0.10589	0.0301972	484	0.00616591	0.0276102	0.0135011	0.0172913	0.0337464	483	0.689279	0.863839	0.0772849	0.0985163	0.0335037	483	0.0214907	0.0715414
ATP1A1_P05023_MS	P05023	ATP1A1	ATP1A1	0.0109905	0.0191211	0.0223584	490	0.62325	0.917807	0.0520333	0.0900728	0.0220645	490	0.018754	0.0660142	-0.0138192	-0.0240425	0.0245894	489	0.574374	0.785931	0.0578661	0.10017	0.0243976	489	0.018088	0.0615297
ATP1A2_P50993_MS	P50993	ATP1A2	ATP1A2	0.0219612	0.0357944	0.0233588	491	0.347595	0.778149	0.00508705	0.00825109	0.0232109	491	0.826611	0.913243	0.0241866	0.0394216	0.0258604	490	0.350107	0.640877	-0.00517175	-0.00838848	0.0256748	490	0.840444	0.927513
ATP1A3_P13637_MS	P13637	ATP1A3	ATP1A3	0.0535411	0.0729623	0.0233284	491	0.0221483	0.218926	0.00683029	0.00926269	0.0232828	491	0.76937	0.878787	0.0618996	0.0843528	0.0258127	490	0.0168569	0.145184	-0.0194245	-0.026342	0.0256275	490	0.448841	0.654505
ATP1B1_P05026_MS	P05026	ATP1B1	ATP1B1	0.00971921	0.019341	0.01215	492	0.424135	0.823423	0.00540765	0.0107105	0.0120705	492	0.654346	0.79783	0.009048	0.0180053	0.0134635	491	0.501875	0.739874	0.00155397	0.00307783	0.0133694	491	0.907516	0.964113
ATP1B2_P14415_MS	P14415	ATP1B2	ATP1B2	0.0130331	0.0239152	0.015626	492	0.404649	0.810201	-0.00718744	-0.0131267	0.0155244	492	0.643586	0.788371	0.0197756	0.0362874	0.017301	491	0.253581	0.562059	-0.0156102	-0.0285095	0.0171801	491	0.363996	0.580101
ATP2B2_Q01814_MS	Q01814	ATP2B2	ATP2B2	0.106471	0.108252	0.0419087	491	0.0113748	0.13869	0.0149298	0.0151059	0.0418478	491	0.721421	0.846318	0.122397	0.124445	0.0463725	490	0.00856895	0.0947735	-0.0369725	-0.0374087	0.0460097	490	0.422028	0.630395
ATP6AP2_O75787_MS	O75787	ATP6AP2	ATP6AP2	-0.00798355	-0.0099855	0.0297366	492	0.788446	0.96496	0.0203193	0.0252951	0.0295168	492	0.491527	0.673106	-0.0205384	-0.0256886	0.0329253	491	0.533056	0.758846	0.0290669	0.0361849	0.0326952	491	0.374425	0.592522
ATRNL1_Q5VV63_MS	Q5VV63	ATRNL1	ATRNL1	0.0510437	0.0788008	0.0240678	492	0.0344357	0.278791	0.00678221	0.0104211	0.0240067	492	0.777668	0.884126	0.058961	0.0910236	0.026657	491	0.0274375	0.194613	-0.0183302	-0.0281651	0.0264708	491	0.48897	0.686798
ATRN_O75882_MS	O75882	ATRN	ATRN	-0.00293126	-0.00997528	0.0112232	492	0.794063	0.96496	-0.00391078	-0.0132461	0.0111441	492	0.725792	0.847661	-0.00152209	-0.00517977	0.0124357	491	0.902635	0.954077	-0.0032625	-0.0110504	0.0123488	491	0.791741	0.898253
AVP_P01185_MS	P01185	AVP	AVP	-0.00531057	-0.00662563	0.0352125	488	0.880184	0.976154	0.0091179	0.01132	0.0349584	488	0.79434	0.890717	-0.0113379	-0.0141455	0.0390177	487	0.771493	0.900001	0.0139475	0.017316	0.0387379	487	0.718967	0.851038
AXL_P30530_MS	P30530	AXL	AXL	-0.00139864	-0.00276192	0.0144184	492	0.922763	0.98564	-0.0128709	-0.025297	0.014306	492	0.368727	0.573303	0.00509868	0.0100684	0.0159627	491	0.74955	0.887706	-0.0150425	-0.0295652	0.0158511	491	0.343095	0.558157
AZGP1_P25311_MS	P25311	AZGP1	AZGP1	0.0291784	0.0562618	0.0193959	492	0.13313	0.548663	0.0141368	0.0271306	0.0192941	492	0.464088	0.656083	0.0282737	0.0545172	0.0214928	491	0.188957	0.499281	0.00209465	0.00401993	0.0213426	491	0.921858	0.970781
B2M_P61769_MS	P61769	B2M	B2M	-0.00821738	-0.0129253	0.0160951	492	0.609893	0.906491	0.0153079	0.0239651	0.0159719	492	0.338318	0.544321	-0.0181724	-0.0285838	0.0178045	491	0.307916	0.610403	0.0230478	0.0360822	0.0176801	491	0.19298	0.383875
B3GAT1_Q9P2W7_MS	Q9P2W7	B3GAT1	B3GAT1	0.00289341	0.00291015	0.0437629	491	0.947313	0.98988	0.0748214	0.0749099	0.0433301	491	0.0848366	0.209914	-0.0359488	-0.0361568	0.0483006	490	0.457068	0.71806	0.0901052	0.0902118	0.0479677	490	0.0609122	0.163293
B3GAT3_O94766_MS	O94766	B3GAT3	B3GAT3	0.00608448	0.012065	0.0197053	492	0.757624	0.963639	0.0286891	0.0566207	0.0195267	492	0.142411	0.304644	-0.00772912	-0.0153261	0.0217875	491	0.722929	0.876697	0.0319811	0.0631176	0.0216352	491	0.139997	0.304102
B3GNT8_Q7Z7M8_MS	Q7Z7M8	B3GNT8	B3GNT8	-0.0118233	-0.01439	0.0378942	472	0.755172	0.963639	0.0371561	0.0449729	0.037621	472	0.323833	0.528154	-0.0329606	-0.040116	0.0416096	471	0.428679	0.701979	0.05072	0.0613905	0.041348	471	0.220563	0.42115
B3GNT9_Q6UX72_MS	Q6UX72	B3GNT9	B3GNT9	0.00911171	0.0173385	0.0196719	492	0.643437	0.927864	0.0365217	0.0691699	0.0194692	492	0.0612644	0.164237	-0.00816526	-0.0155375	0.0217229	491	0.707167	0.87072	0.0399994	0.0757565	0.0215711	491	0.0642949	0.169665
B4GALNT1_Q00973_MS	Q00973	B4GALNT1	B4GALNT1	-0.00571807	-0.0104402	0.0191106	490	0.764907	0.964593	-0.0458803	-0.0833727	0.0188604	490	0.0153464	0.0563723	0.0171197	0.0312576	0.0210137	489	0.415643	0.69265	-0.0531326	-0.0965514	0.0208615	489	0.0111729	0.0423481
B4GALNT4_Q76KP1_MS	Q76KP1	B4GALNT4	B4GALNT4	-0.000767967	-0.00117895	0.0224799	492	0.972761	0.994538	-0.0211586	-0.0323294	0.0223024	492	0.343231	0.547476	0.0102583	0.0157481	0.0248834	491	0.680334	0.857407	-0.0255278	-0.0390052	0.0247095	491	0.302059	0.522536
B4GALT1_P15291_MS	P15291	B4GALT1	B4GALT1	-0.0117212	-0.0268354	0.0145314	492	0.420279	0.819317	-0.0178761	-0.0407347	0.0144169	492	0.215586	0.404774	-0.00490171	-0.0112223	0.0160865	491	0.760717	0.895169	-0.0157884	-0.0359774	0.0159741	491	0.323456	0.540161
B4GALT2_O60909_MS	O60909	B4GALT2	B4GALT2	-0.0350519	-0.0343878	0.0470576	446	0.456741	0.836834	0.0624809	0.0609473	0.0468798	446	0.183281	0.35738	-0.0761428	-0.0747003	0.0520018	445	0.143836	0.436796	0.0951908	0.0928543	0.0518761	445	0.0671784	0.175671
B4GALT3_O60512_MS	O60512	B4GALT3	B4GALT3	0.00847846	0.00717527	0.056017	426	0.879767	0.976154	0.00903892	0.00759612	0.0558029	426	0.871399	0.935656	0.00559703	0.00473673	0.0622325	425	0.928379	0.963628	0.00662207	0.00556505	0.0619949	425	0.914985	0.96914
B4GALT6_Q9UBX8_MS	Q9UBX8	B4GALT6	B4GALT6	-0.072204	-0.0357363	0.0975978	432	0.459816	0.836931	-0.0922559	-0.0453579	0.0969801	432	0.341991	0.547389	-0.0408784	-0.0202322	0.107199	431	0.703144	0.87072	-0.0754939	-0.0371168	0.106564	431	0.479058	0.678526
BACE1_P56817_MS	P56817	BACE1	BACE1	0.0165684	0.0313699	0.0158191	492	0.295443	0.733715	0.00102494	0.00193146	0.015726	492	0.948061	0.975534	0.0197611	0.0374148	0.0175262	491	0.260076	0.565143	-0.00739159	-0.0139292	0.0174038	491	0.671232	0.8199
BAMBI_Q13145_MS	Q13145	BAMBI	BAMBI	-0.0440837	-0.0766515	0.0207726	492	0.0343195	0.278791	-0.0452782	-0.0783588	0.0206208	492	0.0285759	0.0912265	-0.0300559	-0.0522604	0.0229712	491	0.191344	0.502636	-0.032477	-0.0562048	0.0228107	491	0.155151	0.328822
BCAN_Q96GW7_MS	Q96GW7	BCAN	BCAN	0.000252826	0.000352447	0.0174286	492	0.988432	0.996895	-0.0352596	-0.0489221	0.0172337	492	0.0412905	0.121471	0.0189729	0.0264488	0.0192123	491	0.323866	0.625483	-0.0433404	-0.0601341	0.0190781	491	0.0235342	0.0765806
BCHE_P06276_MS	P06276	BCHE	BCHE	4.35357e-05	0.000114719	0.0148433	492	0.997661	0.998865	-0.016216	-0.0425294	0.0147215	492	0.271208	0.474028	0.00863656	0.0227578	0.0164233	491	0.599215	0.808252	-0.0198945	-0.0521768	0.0163086	491	0.223097	0.425588
BGN_P21810_MS	P21810	BGN	BGN	-0.040774	-0.0735427	0.0193341	492	0.0354561	0.284662	0.0401593	0.0720938	0.0192004	492	0.0369872	0.111902	-0.0712226	-0.128462	0.0211836	491	0.000833742	0.0213607	0.0704941	0.126551	0.0210356	491	0.000866709	0.00511856
BID_P55957_MS	P55957	BID	BID	-0.0327788	-0.035565	0.0385899	492	0.396065	0.804854	0.0022473	0.00242687	0.0383482	492	0.953292	0.976344	-0.0413579	-0.0448733	0.0427528	491	0.333834	0.633253	0.0198622	0.0214493	0.0424541	491	0.640098	0.80459
BIN1_O00499_MS	O00499	BIN1	BIN1	0.0833847	0.0944604	0.0367329	491	0.0236387	0.226774	0.0661339	0.0745858	0.03655	491	0.0709989	0.183293	0.0671558	0.0760759	0.0407216	490	0.0997592	0.368454	0.0373651	0.0421403	0.0404421	490	0.355984	0.573171
BLMH_Q13867_MS	Q13867	BLMH	BLMH	0.0237917	0.0391825	0.0169536	492	0.161146	0.602075	-0.0163045	-0.0267258	0.0168528	492	0.333784	0.540464	0.0377853	0.0622286	0.0187289	491	0.0441881	0.252646	-0.0323979	-0.0531055	0.018598	491	0.0821331	0.204061
BLVRA_P53004_MS	P53004	BLVRA	BLVRA	0.0415646	0.031393	0.0617034	471	0.500884	0.857466	-0.00721447	-0.00542187	0.0612894	471	0.906346	0.952464	0.0543142	0.0410225	0.0681256	470	0.4257	0.699364	-0.0299814	-0.0225319	0.0676369	470	0.657775	0.813278
BLVRB_P30043_MS	P30043	BLVRB	BLVRB	0.0711519	0.040314	0.0802195	492	0.375531	0.797922	-0.0140206	-0.00790661	0.0797201	492	0.860466	0.932825	0.0946134	0.0536071	0.0888587	491	0.287507	0.591376	-0.0543178	-0.0306314	0.0882378	491	0.538454	0.732905
BMP1_P13497_MS	P13497	BMP1	BMP1	0.0437964	0.0672035	0.0227923	492	0.0552407	0.361333	0.00939421	0.0143473	0.0227139	492	0.679355	0.816033	0.0486975	0.0747239	0.0252514	491	0.0543688	0.280552	-0.0113468	-0.0173293	0.025075	491	0.651099	0.808662
BMP6_P22004_MS	P22004	BMP6	BMP6	0.00279512	0.00525967	0.0237784	492	0.906473	0.985191	-0.0108434	-0.0203085	0.0236075	492	0.646209	0.790288	0.00916469	0.0172455	0.0263409	491	0.728044	0.88084	-0.0147467	-0.0276191	0.0261568	491	0.57316	0.758219
BMP7_P18075_MS	P18075	BMP7	BMP7	0.00720562	0.00866586	0.0373604	492	0.847142	0.970132	0.0446024	0.0533894	0.0370462	492	0.229181	0.422846	-0.0147782	-0.0177731	0.0413352	491	0.720855	0.876697	0.0508967	0.0609236	0.0410464	491	0.215575	0.415217
BMPR2_Q13873_MS	Q13873	BMPR2	BMPR2	-0.0493227	-0.0696064	0.0230471	492	0.032839	0.271291	-0.0527744	-0.0741277	0.0228689	492	0.0214303	0.072654	-0.0325083	-0.0458771	0.0254776	491	0.202575	0.510914	-0.0389286	-0.0546797	0.0252996	491	0.124521	0.279103
BOC_Q9BWV1_MS	Q9BWV1	BOC	BOC	-0.0568226	-0.0519069	0.0502726	450	0.258957	0.717002	-0.00582991	-0.00530394	0.0501454	450	0.907498	0.953179	-0.0662759	-0.0605424	0.0555726	449	0.233656	0.540083	0.0221871	0.0201854	0.0553543	449	0.688743	0.830266
BPGM_P07738_MS	P07738	BPGM	BPGM	0.0404278	0.0261526	0.0712408	481	0.570652	0.888433	0.00355136	0.00228612	0.070762	481	0.959994	0.979842	0.0473208	0.0306117	0.0786314	480	0.547588	0.768065	-0.0162452	-0.0104575	0.0780769	480	0.835265	0.926461
BPNT1_O95861_MS	O95861	BPNT1	BPNT1	0.0741445	0.0689637	0.0509266	443	0.146126	0.576803	0.0230618	0.0213158	0.050714	443	0.649518	0.79264	0.0789226	0.073408	0.0565792	442	0.163745	0.466789	-0.0109484	-0.0101195	0.0562218	442	0.84569	0.928339
BRINP1_O60477_MS	O60477	BRINP1	BRINP1	-0.0352763	-0.0497271	0.0279062	492	0.206792	0.667849	-0.0351786	-0.0493566	0.0277108	492	0.204866	0.390442	-0.0246087	-0.0346896	0.0309031	491	0.426232	0.69967	-0.0246974	-0.0346511	0.0306871	491	0.421318	0.629929
BST1_Q10588_MS	Q10588	BST1	BST1	-0.0123207	-0.0277423	0.0190666	492	0.518455	0.863746	0.0119543	0.0267909	0.0189337	492	0.528087	0.704115	-0.0214258	-0.048244	0.0211064	491	0.310543	0.611418	0.0210799	0.0472423	0.0209589	491	0.31502	0.532684
BST2_Q10589_MS	Q10589	BST2	BST2	-0.0140344	-0.0164857	0.0369464	436	0.704235	0.950148	-0.0119495	-0.0140065	0.0364561	436	0.743237	0.861576	-0.010857	-0.0127533	0.0407996	435	0.790285	0.905944	-0.00742806	-0.00870677	0.0402565	435	0.853693	0.934491
BTD_P43251_MS	P43251	BTD	BTD	-0.00143823	-0.00343615	0.0115416	492	0.900882	0.985081	-0.00800557	-0.0190368	0.0114555	492	0.484981	0.669122	0.00247493	0.00591299	0.0127829	491	0.84656	0.92911	-0.00905968	-0.0215434	0.0126936	491	0.475739	0.675716
BTN3A2_P78410_MS	P78410	BTN3A2	BTN3A2	-0.116036	-0.0987447	0.0572156	425	0.0431781	0.31664	-0.0647018	-0.0548561	0.0569233	425	0.256326	0.458307	-0.107928	-0.0918448	0.0634332	424	0.0895925	0.355289	-0.0187094	-0.0158624	0.0629013	424	0.766276	0.880108
C16orf89_Q6UX73_MS	Q6UX73	C16orf89	C16orf89	0.0110997	0.0212495	0.0160324	492	0.489059	0.853861	-0.00845359	-0.0161078	0.0159236	492	0.595738	0.75692	0.0180765	0.0346061	0.0177507	491	0.309012	0.61058	-0.0161526	-0.0307778	0.0176267	491	0.35992	0.576972
C1GALT1C1_Q96EU7_MS	Q96EU7	C1GALT1C1	C1GALT1C1	-0.00978074	-0.011444	0.0331899	491	0.768355	0.96496	-0.0424629	-0.0494564	0.0329199	491	0.197699	0.380725	0.0104433	0.0122192	0.0367054	490	0.776134	0.901777	-0.0469068	-0.0546322	0.0364653	490	0.198931	0.392817
C1GALT1_Q9NS00_MS	Q9NS00	C1GALT1	C1GALT1	-0.011106	-0.023059	0.0182691	492	0.543526	0.878087	-0.00736397	-0.0152177	0.0181452	492	0.68504	0.819227	-0.00971197	-0.0201646	0.0202439	491	0.63162	0.825786	-0.0032275	-0.00666965	0.0201024	491	0.872512	0.941847
C1QA_P02745_MS	P02745	C1QA	C1QA	-0.0231471	-0.0453027	0.0191558	492	0.227488	0.677111	0.0006817	0.00132793	0.0190501	492	0.971469	0.987471	-0.0287262	-0.0562219	0.0212188	491	0.17642	0.485156	0.0129166	0.0251612	0.0210706	491	0.540148	0.733873
C1QB_P02746_MS	P02746	C1QB	C1QB	-0.0213373	-0.0511601	0.0144271	492	0.139788	0.566744	0.00318368	0.00759762	0.0143574	492	0.824604	0.911602	-0.0278326	-0.066734	0.0159724	491	0.0820385	0.342876	0.015038	0.0358871	0.0158608	491	0.343531	0.558157
C1QC_P02747_MS	P02747	C1QC	C1QC	-0.0156088	-0.0318536	0.0182792	492	0.393569	0.803008	0.00672186	0.0136532	0.0181624	492	0.711469	0.839658	-0.0226856	-0.0462954	0.0202419	491	0.262953	0.567639	0.016384	0.0332785	0.0201005	491	0.415407	0.625119
C1QL1_O75973_MS	O75973	C1QL1	C1QL1	-0.0274667	-0.0450452	0.022903	492	0.231003	0.680569	0.00618662	0.0100984	0.0227745	492	0.786007	0.886778	-0.0369334	-0.0605705	0.0253598	491	0.145928	0.440176	0.0219171	0.0357751	0.0251826	491	0.384546	0.601362
C1QL3_Q5VWW1_MS	Q5VWW1	C1QL3	C1QL3	0.0131756	0.0267346	0.0184398	492	0.475245	0.847485	-0.0326625	-0.0659644	0.0182611	492	0.0742886	0.190562	0.0334342	0.0678416	0.020322	491	0.100564	0.370075	-0.0469026	-0.0947234	0.02018	491	0.0205212	0.0685393
C1QTNF1_Q9BXJ1_MS	Q9BXJ1	C1QTNF1	C1QTNF1	-0.0209345	-0.039182	0.0221361	492	0.344756	0.778149	0.0157622	0.0293627	0.0219899	492	0.473842	0.660714	-0.033997	-0.0636302	0.024491	491	0.165723	0.470439	0.030242	0.0563364	0.0243198	491	0.214272	0.414219
C1QTNF3_Q9BXJ4_MS	Q9BXJ4	C1QTNF3	C1QTNF3	0.0342193	0.0382463	0.0304843	492	0.262188	0.717834	-0.0180849	-0.0201183	0.030299	492	0.550861	0.723831	0.051506	0.0575674	0.0337313	491	0.127417	0.412786	-0.0400221	-0.044522	0.0334956	491	0.232723	0.43897
C1QTNF5_Q9BXJ0_MS	Q9BXJ0	C1QTNF5	C1QTNF5	-0.0242101	-0.0458813	0.0187007	492	0.196062	0.658222	0.0590809	0.11144	0.0184099	492	0.00141802	0.00829499	-0.0609398	-0.115489	0.0203591	491	0.0028994	0.0490772	0.0850361	0.160398	0.0202169	491	3.08751e-05	0.000303355
C1RL_Q9NZP8_MS	Q9NZP8	C1RL	C1RL	-0.0161619	-0.0496835	0.0145036	492	0.265679	0.720823	0.0158321	0.0484409	0.0144028	492	0.272201	0.474944	-0.0281854	-0.086645	0.0160219	491	0.0791698	0.335932	0.0278367	0.085171	0.01591	491	0.0808054	0.201914
C1R_P00736_MS	P00736	C1R	C1R	-0.00849004	-0.0189522	0.0145426	492	0.559618	0.883788	0.00100015	0.00222214	0.0144459	492	0.944831	0.973696	-0.0109334	-0.0244065	0.0161129	491	0.497743	0.739128	0.00565685	0.0125684	0.0160003	491	0.72383	0.854145
C1S_P09871_MS	P09871	C1S	C1S	-0.00784486	-0.0190936	0.0119078	492	0.510332	0.858384	0.00562114	0.013617	0.0118271	492	0.634801	0.783474	-0.0125887	-0.0306396	0.0131858	491	0.340193	0.635203	0.0109828	0.0266056	0.0130937	491	0.401996	0.615461
C2_P06681_MS	P06681	C2	C2	-0.0166406	-0.0554213	0.0130659	489	0.203412	0.664043	0.00343967	0.0113965	0.013014	489	0.791655	0.890172	-0.0221138	-0.0736497	0.0144404	488	0.126322	0.412379	0.0127946	0.0423918	0.0143602	488	0.37338	0.591842
C3AR1_Q16581_MS	Q16581	C3AR1	C3AR1	0.0115716	0.0218078	0.0179439	492	0.519308	0.863746	0.0256823	0.0481735	0.0177884	492	0.14944	0.313968	0.0005865	0.00110532	0.0198504	491	0.976441	0.989148	0.0254325	0.047705	0.0197117	491	0.19758	0.390528
C3_P01024_MS	P01024	C3	C3	0.00455791	0.0130528	0.0141851	492	0.748108	0.963639	-0.0319126	-0.0909612	0.0140138	492	0.0232013	0.0773632	0.0224769	0.0643687	0.0156054	491	0.150411	0.446455	-0.0414859	-0.118248	0.0154963	491	0.00767386	0.03094
C4A_P0C0L4_MS	P0C0L4	C4A	C4A	-0.0150638	-0.0130545	0.0525749	492	0.7746	0.96496	0.0932558	0.0804373	0.0520424	492	0.0737601	0.189455	-0.0678205	-0.0587742	0.0579944	491	0.242797	0.551539	0.122142	0.105353	0.0575892	491	0.0344297	0.10395
C4BPA_P04003_MS	P04003	C4BPA	C4BPA	0.0497253	0.0454486	0.0427352	492	0.245163	0.699873	0.0133049	0.0121035	0.0424906	492	0.754317	0.865989	0.0538929	0.0492578	0.0473537	491	0.255637	0.562277	-0.00964886	-0.00877759	0.0470228	491	0.837505	0.926789
C4BPB_P20851_MS	P20851	C4BPB	C4BPB	0.031519	0.0374202	0.0341598	490	0.356621	0.780896	0.0197382	0.0233161	0.03394	490	0.56113	0.732138	0.0281635	0.0334364	0.0377982	489	0.456568	0.71806	0.00781812	0.00923532	0.0375354	489	0.835092	0.926461
C5_P01031_MS	P01031	C5	C5	0.01168	0.0203583	0.0179382	492	0.515271	0.86262	-0.0115564	-0.0200483	0.0178129	492	0.516793	0.694547	0.02043	0.0356095	0.0198564	491	0.30404	0.606282	-0.0202578	-0.0351437	0.0197176	491	0.30474	0.523594
C6_P13671_MS	P13671	C6	C6	0.0247702	0.0497565	0.0174649	492	0.156742	0.591875	0.0267651	0.0535112	0.0173364	492	0.123263	0.273858	0.0161875	0.0325162	0.0193322	491	0.402813	0.679562	0.0198706	0.0397271	0.0191971	491	0.30114	0.522149
C6orf120_Q7Z4R8_MS	Q7Z4R8	C6orf120	C6orf120	0.0231878	0.0177948	0.0601374	468	0.699983	0.949863	0.0102342	0.00781079	0.0598544	468	0.864309	0.932993	0.0231404	0.0177584	0.0670311	467	0.730085	0.881361	0.000107261	8.18624e-05	0.0667071	467	0.998718	0.998718
C7_P10643_MS	P10643	C7	C7	-0.000629697	-0.00124255	0.0196694	492	0.974474	0.994622	-0.0215968	-0.0424158	0.0195077	492	0.268795	0.471031	0.0106596	0.0210342	0.0217637	491	0.624502	0.822911	-0.0261369	-0.0513325	0.0216116	491	0.227095	0.430446
C8A_P07357_MS	P07357	C8A	C8A	0.00194722	0.00351099	0.0201262	492	0.922964	0.98564	0.0194669	0.0349356	0.0199665	492	0.330049	0.535272	-0.00791774	-0.0142763	0.0222781	491	0.72244	0.876697	0.0228392	0.0409876	0.0221225	491	0.302393	0.522667
C8B_P07358_MS	P07358	C8B	C8B	0.0123994	0.0204988	0.0220009	492	0.573292	0.889834	0.0226997	0.037351	0.0218302	492	0.29893	0.500442	0.00317967	0.00525666	0.0243603	491	0.896203	0.950689	0.0213454	0.0351226	0.0241901	491	0.377991	0.594758
C8G_P07360_MS	P07360	C8G	C8G	0.00476992	0.0085265	0.020639	492	0.817324	0.970132	0.00738257	0.0131348	0.0204932	492	0.718819	0.845375	0.00193762	0.00346361	0.0228686	491	0.932512	0.963628	0.00655731	0.0116665	0.0227088	491	0.77289	0.885303
C9_P02748_MS	P02748	C9	C9	-0.00394926	-0.00598755	0.0265629	492	0.88187	0.976154	0.0150267	0.0226752	0.0263692	492	0.569034	0.737566	-0.0127933	-0.0193961	0.0294202	491	0.663865	0.845703	0.0204755	0.0308975	0.0292146	491	0.483718	0.682738
CA11_O75493_MS	O75493	CA11	CA11	0.00323729	0.00526012	0.0218031	492	0.882026	0.976154	-0.0311344	-0.0503514	0.0216057	492	0.150213	0.315058	0.0204467	0.0332229	0.0240926	491	0.396478	0.677191	-0.039843	-0.064435	0.0239242	491	0.0964745	0.230265
CA14_Q9ULX7_MS	Q9ULX7	CA14	CA14	-0.0578635	-0.0998923	0.0221364	483	0.00922958	0.12052	-0.0175485	-0.0301516	0.0221406	483	0.428402	0.625603	-0.0618897	-0.106843	0.0246047	482	0.0122152	0.122394	0.00920095	0.0158089	0.024453	482	0.706881	0.843589
CA1_P00915_MS	P00915	CA1	CA1	0.0658323	0.0245409	0.122218	492	0.590375	0.894285	-0.0475603	-0.0176462	0.121381	492	0.695356	0.827769	0.105847	0.0394576	0.135367	491	0.434635	0.707155	-0.0926423	-0.0343729	0.134421	491	0.491028	0.688903
CA2_P00918_MS	P00918	CA2	CA2	0.0477853	0.0220119	0.0988661	492	0.629074	0.922489	-0.0196953	-0.00902985	0.0981945	492	0.841114	0.921221	0.0689828	0.0317763	0.109533	491	0.529125	0.756575	-0.0490761	-0.0225003	0.108768	491	0.652044	0.808662
CA3_P07451_MS	P07451	CA3	CA3	-0.023088	-0.0127521	0.0832455	485	0.781631	0.96496	-0.0844038	-0.0463998	0.0826624	485	0.307732	0.50928	0.0184088	0.0101677	0.0929892	484	0.843154	0.928984	-0.0925581	-0.0508825	0.0924297	484	0.317139	0.534463
CAB39_Q9Y376_MS	Q9Y376	CAB39	CAB39	0.0897845	0.0880626	0.0455443	431	0.0493214	0.344229	0.130412	0.127402	0.0449272	431	0.00388908	0.0188765	0.0421004	0.041293	0.0499085	430	0.399389	0.677552	0.112933	0.110327	0.0494886	430	0.0229764	0.0752496
CACHD1_Q5VU97_MS	Q5VU97	CACHD1	CACHD1	0.0172452	0.0313239	0.015577	492	0.268794	0.723456	0.00523561	0.00946523	0.0154856	492	0.735435	0.854795	0.0183617	0.0333519	0.0172608	491	0.287951	0.591689	-0.0025849	-0.00467313	0.0171402	491	0.880188	0.947606
CACYBP_Q9HB71_MS	Q9HB71	CACYBP	CACYBP	-0.00189452	-0.00235307	0.0361454	455	0.958222	0.994538	0.0182271	0.0225206	0.0359607	455	0.612497	0.765579	-0.0121909	-0.0151417	0.0401879	454	0.761764	0.895494	0.0235139	0.0290527	0.0399937	454	0.556865	0.749398
CADM1_Q9BY67_MS	Q9BY67	CADM1	CADM1	0.00741881	0.0124883	0.0124515	492	0.551571	0.881095	-0.0795748	-0.133321	0.0118372	492	4.96572e-11	3.46573e-09	0.0512106	0.086204	0.0130057	491	9.42224e-05	0.00433358	-0.101386	-0.169864	0.0129148	491	2.62344e-14	6.63731e-12
CADM3_Q8N126_MS	Q8N126	CADM3	CADM3	0.00893036	0.0152236	0.0115567	492	0.440046	0.831609	-0.0579862	-0.0983847	0.0111814	492	3.14524e-07	6.56286e-06	0.0416359	0.0709767	0.0123352	491	0.000795585	0.021171	-0.0757195	-0.128473	0.012249	491	1.33478e-09	5.74806e-08
CALB1_P05937_MS	P05937	CALB1	CALB1	0.0136479	0.0215525	0.0200572	492	0.496539	0.853861	-0.0152177	-0.0239186	0.0199146	492	0.445144	0.638987	0.0247795	0.0391312	0.0221949	491	0.264776	0.567975	-0.0257717	-0.0405069	0.0220398	491	0.242841	0.450926
CALU_O43852_MS	O43852	CALU	CALU	-0.0243847	-0.0405196	0.0241646	492	0.313419	0.746681	-0.025031	-0.0413983	0.023994	492	0.297359	0.49905	-0.0166329	-0.0276386	0.0267649	491	0.534596	0.759847	-0.0179469	-0.0296819	0.0265779	491	0.499831	0.696255
CAMK2B_Q13554_MS	Q13554	CAMK2B	CAMK2B	0.0267221	0.0482349	0.0140966	492	0.0585933	0.376485	0.00961553	0.0172751	0.0140424	492	0.493825	0.675796	0.0276567	0.049922	0.0156204	491	0.0772564	0.333405	-0.00216389	-0.0038876	0.0155113	491	0.889109	0.955179
CAMK2D_Q13557_MS	Q13557	CAMK2D	CAMK2D	0.0372619	0.0736456	0.0167047	492	0.0261564	0.241738	0.0349733	0.0687977	0.0165969	492	0.0356047	0.10853	0.0271507	0.0536614	0.0184803	491	0.142427	0.435085	0.0234094	0.0460498	0.0183511	491	0.202687	0.397903
CAMK2G_Q13555_MS	Q13555	CAMK2G	CAMK2G	0.0381636	0.0754649	0.0189066	492	0.0440785	0.320917	0.0440392	0.0866746	0.0187473	492	0.0192133	0.0672799	0.0234569	0.046384	0.0208936	491	0.262121	0.566967	0.0340486	0.0670117	0.0207476	491	0.101421	0.238416
CAND1_Q86VP6_MS	Q86VP6	CAND1	CAND1	0.0856726	0.109452	0.0328836	491	0.00945718	0.121148	0.0347892	0.044242	0.0328296	491	0.289807	0.491143	0.0865171	0.110531	0.0364195	490	0.0179057	0.14914	-0.00195902	-0.00249132	0.0361522	490	0.956807	0.987898
CANT1_Q8WVQ1_MS	Q8WVQ1	CANT1	CANT1	0.00871235	0.0154247	0.0120515	492	0.470067	0.846455	-0.0197481	-0.0347987	0.0119405	492	0.0987897	0.233042	0.0211292	0.0374081	0.0132904	491	0.112522	0.394047	-0.0287473	-0.0506566	0.0131976	491	0.0298639	0.0940041
CAP1_Q01518_MS	Q01518	CAP1	CAP1	0.0475603	0.065465	0.0321747	485	0.140006	0.566744	0.0409726	0.0561329	0.031999	485	0.201005	0.384895	0.0364245	0.050137	0.0359599	484	0.311605	0.612914	0.0248382	0.0340286	0.0357436	484	0.487452	0.686793
CAP2_P40123_MS	P40123	CAP2	CAP2	0.0131127	0.0121189	0.0480057	451	0.784865	0.96496	0.0717096	0.0658832	0.0474913	451	0.131756	0.287284	-0.0233957	-0.0216226	0.0534274	450	0.661671	0.844922	0.0819588	0.0752997	0.0529839	450	0.122599	0.276019
CAPG_P40121_MS	P40121	CAPG	CAPG	0.024887	0.0483863	0.0202778	492	0.220296	0.675425	0.023718	0.0458968	0.0201386	492	0.23947	0.435087	0.0179435	0.0348864	0.0224584	491	0.424697	0.698851	0.0160756	0.0311079	0.0223015	491	0.471358	0.673614
CAPN1_P07384_MS	P07384	CAPN1	CAPN1	0.0362232	0.0309188	0.0544423	470	0.506153	0.858143	0.00723714	0.00613993	0.0541014	470	0.893642	0.945989	0.0404384	0.0345168	0.0602155	469	0.502194	0.739874	-0.00984516	-0.00835255	0.0598115	469	0.869327	0.939917
CAPN2_P17655_MS	P17655	CAPN2	CAPN2	-0.142823	-0.108525	0.0640978	421	0.0263943	0.242827	-0.0448806	-0.0339386	0.0638851	421	0.482742	0.667223	-0.15312	-0.116348	0.0717037	420	0.0333023	0.214662	0.0228727	0.0172962	0.0710897	420	0.747807	0.867868
CAPS_Q13938_MS	Q13938	CAPS	CAPS	0.00702786	0.00517071	0.0671444	416	0.91669	0.98564	0.0170283	0.0124427	0.0666202	416	0.798384	0.892702	-0.000215284	-0.000158394	0.0740651	415	0.997682	0.998175	0.017118	0.0125082	0.0734916	415	0.815935	0.913801
CAPZA2_P47755_MS	P47755	CAPZA2	CAPZA2	-0.0337356	-0.0420791	0.0348464	484	0.333466	0.765776	0.0464946	0.0576955	0.0346265	484	0.179984	0.353334	-0.065561	-0.0817756	0.0384085	483	0.0884753	0.355289	0.0742803	0.0921751	0.0382001	483	0.0524148	0.146328
CAPZB_P47756_MS	P47756	CAPZB	CAPZB	0.0228691	0.0277482	0.038258	441	0.550307	0.881095	0.00109817	0.00132583	0.0380428	441	0.976984	0.989428	0.0279793	0.0339486	0.0428273	440	0.513901	0.745054	-0.0113489	-0.0137017	0.0425692	440	0.789903	0.897173
CASC4_Q6P4E1_MS	Q6P4E1	CASC4	CASC4	0.0183378	0.0355184	0.0143911	492	0.203178	0.664043	-0.00331909	-0.00639856	0.0143133	492	0.816721	0.905281	0.0242286	0.0469284	0.015935	491	0.129038	0.415061	-0.0136384	-0.0262922	0.0158237	491	0.389163	0.603114
CAST_P20810_MS	P20810	CAST	CAST	-0.021507	-0.0227733	0.0412935	491	0.602719	0.902295	-0.0545597	-0.0575079	0.0409277	491	0.183125	0.35738	0.00246211	0.00260708	0.0456637	490	0.957022	0.978967	-0.0556055	-0.0586102	0.0453286	490	0.220516	0.42115
CAT_P04040_MS	P04040	CAT	CAT	0.00519673	0.00307297	0.0765996	491	0.945938	0.98988	-0.0667026	-0.0392626	0.0759781	491	0.380417	0.582376	0.0415582	0.0245745	0.0847495	490	0.624095	0.822911	-0.0843545	-0.0496529	0.0841274	490	0.316501	0.534277
CCDC7_Q96M83_MS	Q96M83	CCDC7	CCDC7	-0.0904163	-0.0690489	0.0616248	459	0.143005	0.571615	-0.0425498	-0.032314	0.0613514	459	0.48832	0.67144	-0.0882609	-0.0674029	0.0682622	458	0.196674	0.50584	-0.0050037	-0.0038	0.0678362	458	0.941232	0.981545
CCDC80_Q76M96_MS	Q76M96	CCDC80	CCDC80	-0.139882	-0.0959697	0.0670933	459	0.0376314	0.29285	0.0609117	0.0416229	0.0670243	459	0.363932	0.569682	-0.204698	-0.140438	0.0741736	458	0.0060172	0.0787136	0.149061	0.101858	0.0738152	458	0.0440292	0.126945
CCER2_I3L3R5_MS	I3L3R5	CCER2	CCER2	0.0227046	0.0298303	0.0211554	492	0.283695	0.72571	-0.0348178	-0.0455303	0.0209735	492	0.0975352	0.230632	0.0462523	0.0607683	0.0233115	491	0.0478015	0.262113	-0.0545173	-0.0712909	0.0231486	491	0.0189103	0.0636845
CCL18_P55774_MS	P55774	CCL18	CCL18	-0.0641645	-0.0810085	0.0357863	484	0.0735982	0.428065	0.0262949	0.0330422	0.0356021	484	0.460522	0.654336	-0.0918712	-0.115988	0.0394334	483	0.020229	0.161832	0.0649004	0.0815539	0.0391229	483	0.0977879	0.23176
CD14_P08571_MS	P08571	CD14	CD14	-0.00636365	-0.0125496	0.0158204	492	0.687681	0.944947	-0.00957851	-0.0188008	0.0157065	492	0.542248	0.716858	-0.00272831	-0.00538042	0.0175268	491	0.876361	0.941983	-0.00841648	-0.0165199	0.0174043	491	0.628896	0.798956
CD163_Q86VB7_MS	Q86VB7	CD163	CD163	-0.0148148	-0.028434	0.0164346	492	0.367797	0.787644	-0.0157031	-0.0299974	0.0163179	492	0.33636	0.542842	-0.00984287	-0.0188914	0.018204	491	0.588962	0.801121	-0.0115109	-0.0219891	0.0180768	491	0.524568	0.721281
CD177_Q8N6Q3_MS	Q8N6Q3	CD177	CD177	-0.0347434	-0.0435016	0.0361988	492	0.33763	0.771291	-0.0160637	-0.0200186	0.0359722	492	0.655391	0.798038	-0.0340733	-0.0426626	0.0401126	491	0.39605	0.677191	-0.00155135	-0.00193329	0.0398323	491	0.968949	0.993983
CD276_Q5ZPR3_MS	Q5ZPR3	CD276	CD276	-0.0522497	-0.0564578	0.0430883	440	0.225926	0.675425	-0.0459517	-0.0494287	0.0427732	440	0.283273	0.487123	-0.0396812	-0.0428771	0.0477467	439	0.406381	0.682019	-0.0290401	-0.0312374	0.0473805	439	0.540252	0.733873
CD300A_Q9UGN4_MS	Q9UGN4	CD300A	CD300A	0.00988277	0.0123156	0.0345544	423	0.775014	0.96496	0.0110956	0.0137519	0.0345515	423	0.748268	0.864437	0.00635051	0.00791378	0.0380916	422	0.867673	0.936527	0.00843735	0.0104572	0.0380893	422	0.824799	0.91898
CD302_Q8IX05_MS	Q8IX05	CD302	CD302	0.000627432	0.00110414	0.0216575	492	0.9769	0.995636	0.0163187	0.0285824	0.0214936	492	0.448074	0.642223	-0.0078687	-0.0138471	0.0239825	491	0.742975	0.885619	0.0196701	0.0344524	0.0238149	491	0.409229	0.619042
CD320_Q9NPF0_MS	Q9NPF0	CD320	CD320	0.0108918	0.0172188	0.0242894	486	0.654053	0.930291	-0.0292381	-0.0460318	0.024038	486	0.224451	0.416779	0.0287039	0.0453781	0.0268169	485	0.284987	0.587387	-0.0413731	-0.065137	0.0265742	485	0.120148	0.272624
CD33_P20138_MS	P20138	CD33	CD33	-0.0129198	-0.0165795	0.0334525	492	0.699505	0.949863	0.00982257	0.0125457	0.0332208	492	0.767603	0.877756	-0.0210316	-0.0269889	0.0370596	491	0.57063	0.783551	0.0187802	0.0239867	0.0368006	491	0.610054	0.786233
CD46_P15529_MS	P15529	CD46	CD46	-0.0240571	-0.0419709	0.0207165	492	0.246103	0.700566	-0.00560389	-0.00973085	0.0205984	492	0.785694	0.886778	-0.0265143	-0.0462579	0.022955	491	0.248629	0.556665	0.00568895	0.00987856	0.0227946	491	0.80302	0.906942
CD55_P08174_MS	P08174	CD55	CD55	-0.0286564	-0.0387973	0.0199649	492	0.151827	0.583024	-0.0364017	-0.0490521	0.019799	492	0.0665821	0.175016	-0.0158491	-0.0214578	0.0220825	491	0.473271	0.725802	-0.0296513	-0.0399558	0.0219282	491	0.176934	0.361366
CD58_P19256_MS	P19256	CD58	CD58	-0.00631892	-0.00892959	0.0288247	491	0.826571	0.970132	0.000578959	0.000814413	0.0286181	491	0.983868	0.991534	-0.00804112	-0.0113633	0.0319247	490	0.801241	0.906491	0.00399529	0.00562012	0.0316943	490	0.899738	0.961491
CD5L_O43866_MS	O43866	CD5L	CD5L	-0.0687701	-0.0772637	0.0378051	492	0.0695088	0.418707	-0.0526497	-0.0588745	0.0375921	492	0.161979	0.331491	-0.0564059	-0.0633724	0.0418725	491	0.178574	0.48717	-0.0286256	-0.03201	0.0415799	491	0.491496	0.688903
CD74_P04233_MS	P04233	CD74	CD74	0.00145548	0.00239153	0.0217623	492	0.946704	0.98988	-0.0160792	-0.026296	0.0215982	492	0.456948	0.650854	0.0102944	0.0169149	0.0240974	491	0.669422	0.847878	-0.0204637	-0.0334665	0.023929	491	0.392866	0.606826
CD81_P60033_MS	P60033	CD81	CD81	0.00929521	0.0102261	0.0392194	492	0.812751	0.970132	0.0893721	0.0978605	0.0387386	492	0.021466	0.072654	-0.0359143	-0.0395109	0.0431987	491	0.406166	0.682019	0.104669	0.11461	0.0428969	491	0.0150398	0.0534045
CD84_Q9UIB8_MS	Q9UIB8	CD84	CD84	0.0133059	0.0262763	0.0201641	492	0.509639	0.858384	0.0443357	0.0871423	0.0199321	492	0.0265785	0.0863483	-0.00716152	-0.0141425	0.0222402	491	0.747584	0.887706	0.0473859	0.0931375	0.0220848	491	0.0323921	0.0994865
CD93_Q9NPY3_MS	Q9NPY3	CD93	CD93	-0.0226795	-0.0494909	0.0188121	492	0.228561	0.679305	-0.0157398	-0.0341859	0.0186948	492	0.400234	0.602285	-0.0194612	-0.0424679	0.0208434	491	0.350926	0.641569	-0.00745098	-0.0161831	0.0206978	491	0.719009	0.851038
CD97_P48960_MS	P48960	CD97	CD97	0.00598942	0.00568211	0.046985	491	0.898616	0.984199	0.024506	0.0231455	0.0466457	491	0.599566	0.758926	-0.00573079	-0.00543674	0.0521263	490	0.912502	0.958932	0.0269626	0.0254656	0.0517636	490	0.602687	0.779449
CD99_P14209_MS	P14209	CD99	CD99	-0.0151954	-0.0240153	0.0138468	492	0.273005	0.723886	0.00940147	0.0147886	0.0137603	492	0.494782	0.676648	-0.0235973	-0.0372939	0.0153184	491	0.124095	0.409736	0.0194519	0.0305981	0.0152114	491	0.201581	0.397274
CD9_P21926_MS	P21926	CD9	CD9	-0.0277976	-0.0307392	0.0353053	492	0.431457	0.825342	0.161893	0.178184	0.034313	492	3.10631e-06	4.72719e-05	-0.119755	-0.132428	0.0379072	491	0.00167982	0.0330093	0.212898	0.234322	0.0376423	491	2.63663e-08	7.41187e-07
CDH12_P55289_MS	P55289	CDH12	CDH12	-0.00317441	-0.00444834	0.0270069	492	0.90648	0.985191	0.000617075	0.000860654	0.0268185	492	0.981652	0.991449	-0.00421666	-0.00590886	0.0299267	491	0.888007	0.948209	0.00241301	0.00336551	0.0297176	491	0.935317	0.977832
CDH15_P55291_MS	P55291	CDH15	CDH15	-0.00464381	-0.00705945	0.0219611	492	0.832619	0.970132	-0.0439804	-0.0665444	0.0217183	492	0.0434031	0.125677	0.0175883	0.0267375	0.0242229	491	0.468122	0.723552	-0.0514716	-0.0778788	0.0240537	491	0.032858	0.10046
CDH19_Q9H159_MS	Q9H159	CDH19	CDH19	0.0683622	0.0690617	0.0473243	437	0.149302	0.583024	0.00989437	0.00992781	0.0473128	437	0.834447	0.915404	0.0786214	0.0794258	0.0524595	436	0.134673	0.42249	-0.0238091	-0.0238896	0.0523246	436	0.649316	0.808662
CDH1_P12830_MS	P12830	CDH1	CDH1	0.00267439	0.00747157	0.0156988	492	0.8648	0.970132	0.0350521	0.0974668	0.0155093	492	0.0242534	0.0799492	-0.0152759	-0.0426771	0.0172934	491	0.377486	0.663395	0.0415583	0.115558	0.0171725	491	0.0158807	0.0554181
CDH20_Q9HBT6_MS	Q9HBT6	CDH20	CDH20	0.00424593	0.00891617	0.0125479	492	0.735222	0.960055	0.00142185	0.00297177	0.0124615	492	0.909205	0.954477	0.00445053	0.00934583	0.0139045	491	0.749046	0.887706	-0.000473698	-0.000990064	0.0138074	491	0.972646	0.994139
CDH23_Q9H251_MS	Q9H251	CDH23	CDH23	-0.00718853	-0.0123039	0.0248353	484	0.772362	0.96496	-0.0138051	-0.0235074	0.0246947	484	0.576401	0.74308	-0.00155636	-0.00266388	0.0274743	483	0.954849	0.977803	-0.0131454	-0.0223842	0.0273253	483	0.630683	0.800315
CDH2_P19022_MS	P19022	CDH2	CDH2	0.00206401	0.0030069	0.0132067	492	0.875872	0.97452	-0.0744734	-0.107985	0.0126776	492	7.82421e-09	2.87931e-07	0.0419484	0.0611115	0.01402	491	0.00291064	0.0490772	-0.0923399	-0.133891	0.013922	491	8.72152e-11	5.19187e-09
CDH5_P33151_MS	P33151	CDH5	CDH5	-0.0125182	-0.0465807	0.0116088	492	0.281411	0.725574	-0.0262055	-0.0970537	0.0114807	492	0.0228809	0.0766151	-0.00146959	-0.0054684	0.0128113	491	0.908722	0.958443	-0.0255796	-0.0947356	0.0127218	491	0.0449042	0.1291
CDH7_Q9ULB5_MS	Q9ULB5	CDH7	CDH7	-0.000112132	-0.000212734	0.0158755	492	0.994367	0.998333	-0.0237234	-0.044796	0.0157282	492	0.13211	0.287517	0.0124195	0.0235619	0.0175425	491	0.479301	0.729951	-0.0290131	-0.0547842	0.0174199	491	0.0964477	0.230265
CDHR1_Q96JP9_MS	Q96JP9	CDHR1	CDHR1	0.00941335	0.0117004	0.0353074	466	0.789887	0.96496	-0.0506945	-0.0626278	0.0349963	466	0.148131	0.31166	0.0376605	0.0468102	0.0388641	465	0.333034	0.632328	-0.0664831	-0.082133	0.0386053	465	0.0857121	0.211305
CDK14_O94921_MS	O94921	CDK14	CDK14	-0.0191073	-0.0156698	0.0588134	431	0.74543	0.962754	-0.0395978	-0.0324243	0.0580752	431	0.495708	0.676999	-0.0027482	-0.00225378	0.0648619	430	0.966223	0.984871	-0.038457	-0.0314901	0.0640744	430	0.548694	0.741855
CELSR3_Q9NYQ7_MS	Q9NYQ7	CELSR3	CELSR3	0.0655298	0.0522581	0.058615	457	0.264167	0.719615	0.0101359	0.00805048	0.0581059	457	0.861598	0.932825	0.0754653	0.0601813	0.0652283	456	0.247902	0.556102	-0.0225099	-0.0178785	0.0645757	456	0.727564	0.857153
CEL_P19835_MS	P19835	CEL	CEL	-0.0810568	-0.0962179	0.036778	491	0.0279913	0.246347	0.0582999	0.0688589	0.0366247	491	0.112069	0.255725	-0.130867	-0.155345	0.0404925	490	0.00131253	0.0277648	0.114495	0.135232	0.0402292	490	0.00461181	0.0203806
CEND1_Q8N111_MS	Q8N111	CEND1	CEND1	0.0640354	0.0762774	0.0348893	444	0.0671171	0.411652	0.0809485	0.0959339	0.0346134	444	0.0197967	0.0687283	0.0349464	0.0416274	0.0387853	443	0.368066	0.655202	0.0656322	0.0777822	0.0385688	443	0.089515	0.218287
CETP_P11597_MS	P11597	CETP	CETP	-0.0764997	-0.129885	0.0262442	491	0.00372031	0.0656926	-0.0141262	-0.0238776	0.0262833	491	0.591194	0.754546	-0.086399	-0.146692	0.0290901	490	0.00312362	0.0514001	0.0228307	0.038591	0.0288931	490	0.429806	0.63731
CFB_P00751_MS	P00751	CFB	CFB	-0.0113062	-0.0222443	0.0187445	492	0.546671	0.878087	-0.00474966	-0.0093008	0.0186192	492	0.798756	0.892702	-0.011341	-0.0223128	0.0207712	491	0.585315	0.798301	8.06598e-05	0.000157948	0.0206261	491	0.996881	0.99852
CFHR2_P36980_MS	P36980	CFHR2	CFHR2	0.021155	0.025534	0.0373069	492	0.570936	0.888433	0.0677026	0.081333	0.0369324	492	0.0673843	0.175982	-0.0099111	-0.0119627	0.0412112	491	0.810046	0.909337	0.0719239	0.0864041	0.0409232	491	0.0794499	0.199018
CFHR3_Q02985_MS	Q02985	CFHR3	CFHR3	-0.0129897	-0.0159309	0.0369739	492	0.725499	0.957866	0.0897675	0.109576	0.0364965	492	0.0142513	0.0535409	-0.0634324	-0.0777952	0.0406264	491	0.119083	0.403993	0.116784	0.142555	0.0403425	491	0.00396271	0.0179094
CFHR4_Q92496_MS	Q92496	CFHR4	CFHR4	0.0134315	0.0133397	0.0494423	426	0.786015	0.96496	0.110626	0.109438	0.0485938	426	0.0233084	0.0775923	-0.0423464	-0.0420572	0.0544318	425	0.437018	0.707712	0.128583	0.127203	0.0538174	425	0.0173181	0.0594098
CFHR5_Q9BXR6_MS	Q9BXR6	CFHR5	CFHR5	-0.0194214	-0.0382294	0.0228334	492	0.395423	0.804357	0.0241399	0.0472941	0.0226644	492	0.287354	0.490805	-0.0365771	-0.0719988	0.0252378	491	0.147893	0.444776	0.0397186	0.0778154	0.0250614	491	0.113644	0.261977
CFH_P08603_MS	P08603	CFH	CFH	-0.00310494	-0.010476	0.0131565	492	0.81353	0.970132	0.0137481	0.046168	0.0130506	492	0.292654	0.492788	-0.0110818	-0.03739	0.0145548	491	0.446792	0.715392	0.018468	0.0620182	0.0144531	491	0.201928	0.397571
CFI_P05156_MS	P05156	CFI	CFI	0.00500818	0.0137109	0.014508	492	0.73009	0.958302	-0.0111288	-0.0303243	0.0143996	492	0.439979	0.635176	0.0120277	0.0329284	0.0160596	491	0.45425	0.717315	-0.0162516	-0.0442832	0.0159474	491	0.308669	0.527657
CFL2_Q9Y281_MS	Q9Y281	CFL2	CFL2	0.00179525	0.00310828	0.0249359	492	0.942635	0.98988	-0.00488705	-0.00842166	0.0247608	492	0.843619	0.921968	0.0047867	0.00828766	0.0276302	491	0.862533	0.936068	-0.00692578	-0.0119349	0.0274371	491	0.800819	0.905002
CFP_P27918_MS	P27918	CFP	CFP	-0.00193589	-0.00402666	0.0198927	492	0.922515	0.98564	-0.000242079	-0.000501162	0.0197539	492	0.990227	0.994788	-0.00224418	-0.00466791	0.0220436	491	0.918952	0.960775	0.000713751	0.00147763	0.0218895	491	0.974001	0.994139
CHAD_O15335_MS	O15335	CHAD	CHAD	0.00174589	0.00282031	0.0182575	492	0.923857	0.985707	0.0197478	0.0317507	0.0181082	492	0.276008	0.480343	-0.0083131	-0.013429	0.0202038	491	0.680913	0.857603	0.0232884	0.0374435	0.0200626	491	0.246292	0.455247
CHGB_P05060_MS	P05060	CHGB	CHGB	-0.0046569	-0.00608362	0.0167972	492	0.78171	0.96496	-0.12519	-0.162776	0.0156973	492	1.07349e-14	1.67134e-12	0.0605568	0.0791095	0.0173024	491	0.000507811	0.015327	-0.150982	-0.196312	0.0171815	491	2.57571e-17	1.73775e-14
CHI3L1_P36222_MS	P36222	CHI3L1	CHI3L1	0.0727074	0.0868859	0.0311394	492	0.0199499	0.203622	0.0805166	0.0957661	0.03088	492	0.0094003	0.0386711	0.0464807	0.0555448	0.0343957	491	0.177206	0.486655	0.0607198	0.0722199	0.0341554	491	0.0760634	0.193475
CHPF_Q8IZ52_MS	Q8IZ52	CHPF	CHPF	-0.0292102	-0.0341752	0.0365879	484	0.425055	0.823423	0.0201759	0.0234923	0.036363	484	0.579255	0.744512	-0.0463135	-0.0541856	0.0404585	483	0.252894	0.562059	0.0398141	0.0463583	0.0401961	483	0.322428	0.539781
CHRDL1_Q9BU40_MS	Q9BU40	CHRDL1	CHRDL1	-0.000512058	-0.00128797	0.0121398	492	0.966372	0.994538	0.0220095	0.0551002	0.0120141	492	0.0675597	0.176213	-0.0122772	-0.0308807	0.0133953	491	0.359839	0.647591	0.0272386	0.068191	0.0133017	491	0.0411161	0.120085
CHST12_Q9NRB3_MS	Q9NRB3	CHST12	CHST12	-0.0283427	-0.0618901	0.0146542	492	0.0536741	0.355021	-0.0179442	-0.0389997	0.0145846	492	0.219152	0.409988	-0.0252343	-0.0551025	0.0162354	491	0.120762	0.406694	-0.00719659	-0.0156409	0.0161219	491	0.655515	0.811852
CHST14_Q8NCH0_MS	Q8NCH0	CHST14	CHST14	-0.0370051	-0.0671095	0.0236476	492	0.118259	0.526985	0.0156221	0.028198	0.0235302	492	0.507054	0.686473	-0.0536164	-0.0972343	0.0261461	491	0.0408317	0.243661	0.0384581	0.069417	0.0259634	491	0.139183	0.303432
CHST1_O43916_MS	O43916	CHST1	CHST1	0.00502492	0.00883155	0.0220047	492	0.819464	0.970132	-0.0311586	-0.0545056	0.0218069	492	0.153684	0.320209	0.0226501	0.0398087	0.0243132	491	0.352003	0.642211	-0.0408056	-0.0713811	0.0241433	491	0.091636	0.222121
CHST3_Q7LGC8_MS	Q7LGC8	CHST3	CHST3	-0.00742633	-0.0111735	0.0293058	462	0.800066	0.96726	-0.0240961	-0.0360729	0.0291213	462	0.408415	0.61177	0.00353086	0.00531244	0.0324009	461	0.91327	0.959019	-0.025591	-0.0383107	0.0322185	461	0.427433	0.635622
CHST7_Q9NS84_MS	Q9NS84	CHST7	CHST7	0.035019	0.0474412	0.0319989	485	0.274331	0.723886	0.0339412	0.0457654	0.0318083	485	0.286478	0.490805	0.0247091	0.033474	0.0357659	484	0.489987	0.735211	0.0229962	0.0310075	0.0355507	484	0.518031	0.71472
CHST8_Q9H2A9_MS	Q9H2A9	CHST8	CHST8	0.00209525	0.0047514	0.0177989	488	0.90634	0.985191	-0.0289071	-0.0652311	0.017623	488	0.101586	0.238548	0.0178784	0.0405427	0.0196544	487	0.363463	0.650442	-0.0365227	-0.0824163	0.0195134	487	0.0618512	0.164936
CILP_O75339_MS	O75339	CILP	CILP	0.00214576	0.00195851	0.0503982	481	0.966057	0.994538	0.0341677	0.0310629	0.0500783	481	0.495386	0.676999	-0.0151142	-0.0137953	0.0556566	480	0.786075	0.903473	0.0405291	0.0368462	0.0553299	480	0.464222	0.668744
CKB_P12277_MS	P12277	CKB	CKB	0.0237986	0.0380584	0.0178017	491	0.181883	0.630157	0.0268503	0.0427301	0.0176646	491	0.129152	0.283518	0.0149786	0.0239535	0.0196869	490	0.44712	0.715392	0.0204971	0.0326195	0.0195456	490	0.294842	0.513563
CKMT1A_P12532_MS	P12532	CKMT1A	CKMT1A	0.0709843	0.0886718	0.0347235	484	0.0414671	0.308245	0.0589751	0.0733128	0.0345532	484	0.0885025	0.215116	0.0555964	0.0694497	0.0387603	483	0.152115	0.449462	0.0344443	0.0428182	0.0385202	483	0.371667	0.590003
CKM_P06732_MS	P06732	CKM	CKM	-0.0518661	-0.0331597	0.0745655	448	0.487054	0.853861	-0.0519586	-0.0330751	0.0740543	448	0.483275	0.667223	-0.0357181	-0.0228357	0.0832057	447	0.66793	0.847049	-0.0362758	-0.0230919	0.0826361	447	0.660886	0.815133
CLEC11A_Q9Y240_MS	Q9Y240	CLEC11A	CLEC11A	0.0024348	0.00611203	0.014593	492	0.867558	0.970132	0.0214873	0.0536857	0.014459	492	0.137897	0.296918	-0.00838962	-0.0210603	0.0161306	491	0.603225	0.809687	0.0250606	0.0626135	0.0160179	491	0.118336	0.270636
CLEC3B_P05452_MS	P05452	CLEC3B	CLEC3B	-0.0316289	-0.0636669	0.0146835	492	0.0317214	0.263983	-0.0216193	-0.0433139	0.014617	492	0.139766	0.300305	-0.0273161	-0.0549855	0.0162647	491	0.0936977	0.360785	-0.00998498	-0.0200047	0.0161511	491	0.536715	0.732167
CLIC1_O00299_MS	O00299	CLIC1	CLIC1	-0.01766	-0.0327715	0.0239079	491	0.460463	0.837356	0.0500526	0.0924185	0.0236551	491	0.0348533	0.107502	-0.0485128	-0.090025	0.0263446	490	0.0661571	0.3114	0.0708881	0.13089	0.0261701	490	0.00699014	0.0288148
CLIC4_Q9Y696_MS	Q9Y696	CLIC4	CLIC4	0.0319287	0.055873	0.0190741	492	0.0947801	0.479587	0.0196694	0.0342585	0.018974	492	0.300406	0.502498	0.0287155	0.0502502	0.0211337	491	0.174848	0.482801	0.00743905	0.0129567	0.020986	491	0.723134	0.853923
CLMP_Q9H6B4_MS	Q9H6B4	CLMP	CLMP	-0.00822262	-0.0145571	0.0170268	492	0.629365	0.922489	-0.0411781	-0.0725584	0.0168096	492	0.014646	0.0544919	0.0117194	0.0207478	0.0187507	491	0.532254	0.758846	-0.0461695	-0.0813536	0.0186197	491	0.0134871	0.0487462
CLSTN2_Q9H4D0_MS	Q9H4D0	CLSTN2	CLSTN2	-0.00231477	-0.00443168	0.0122015	492	0.849613	0.970132	0.0172909	0.0329482	0.0120916	492	0.153355	0.320209	-0.0119887	-0.0229527	0.0134824	491	0.374324	0.661012	0.0223971	0.0426782	0.0133882	491	0.0949852	0.228055
CLUL1_Q15846_MS	Q15846	CLUL1	CLUL1	0.0165375	0.0268515	0.0247236	492	0.503877	0.857466	-0.001199	-0.00193764	0.0245619	492	0.961086	0.980322	0.0209003	0.0339353	0.0273929	491	0.445841	0.715392	-0.0101007	-0.0163233	0.0272015	491	0.710552	0.844601
CLU_P10909_MS	P10909	CLU	CLU	0.0186473	0.0375868	0.014599	492	0.202101	0.662606	0.0135526	0.0271894	0.0145082	492	0.350692	0.555399	0.0156776	0.031601	0.0161745	491	0.332883	0.632328	0.0068753	0.0137933	0.0160615	491	0.668794	0.817909
CNDP1_Q96KN2_MS	Q96KN2	CNDP1	CNDP1	-0.0595746	-0.0779483	0.0213575	492	0.00548533	0.0862916	-0.0204161	-0.0265873	0.0213555	492	0.339534	0.545411	-0.0621987	-0.0813817	0.0236651	491	0.00885029	0.0967261	0.00607524	0.0079116	0.0234997	491	0.796111	0.900867
CNPY2_Q9Y2B0_MS	Q9Y2B0	CNPY2	CNPY2	0.0434812	0.0528189	0.0296864	492	0.143645	0.571615	0.0294733	0.0356346	0.0295132	492	0.318457	0.522539	0.0376833	0.0457758	0.0328905	491	0.252469	0.562059	0.0134234	0.0162295	0.0326606	491	0.681254	0.826159
CNPY3_Q9BT09_MS	Q9BT09	CNPY3	CNPY3	-0.0156049	-0.0282353	0.0214804	492	0.467894	0.844797	0.00458433	0.00825586	0.0213407	492	0.829999	0.914362	-0.0215494	-0.0389911	0.0237946	491	0.365571	0.652533	0.0137625	0.0247848	0.0236284	491	0.560526	0.751825
CNPY4_Q8N129_MS	Q8N129	CNPY4	CNPY4	0.0578896	0.0563643	0.0467841	462	0.216575	0.674105	0.0902151	0.08751	0.0463564	462	0.0522464	0.145657	0.0230131	0.0224067	0.0517681	461	0.656859	0.841445	0.0803615	0.0779519	0.0514196	461	0.118772	0.27102
CNTN1_Q12860_MS	Q12860	CNTN1	CNTN1	0.00815284	0.0139569	0.011107	492	0.463281	0.839464	-0.0157357	-0.0268115	0.0110126	492	0.153672	0.320209	0.0183198	0.0313617	0.0122613	491	0.135789	0.423014	-0.0235384	-0.0401062	0.0121756	491	0.0537817	0.149115
CNTN2_Q02246_MS	Q02246	CNTN2	CNTN2	-0.00129964	-0.0023095	0.0168324	492	0.938487	0.98988	0.010206	0.0180513	0.0167085	492	0.541597	0.716466	-0.0069947	-0.0124299	0.0186427	491	0.707675	0.87072	0.0131851	0.0233205	0.0185124	491	0.476659	0.676075
CNTN5_O94779_MS	O94779	CNTN5	CNTN5	0.0194219	0.0338965	0.0204642	492	0.343053	0.778149	-0.000245767	-0.000426916	0.0203398	492	0.990364	0.994788	0.0239304	0.0417651	0.0226719	491	0.291711	0.593281	-0.0104381	-0.0181318	0.0225135	491	0.643113	0.805483
CNTN6_Q9UQ52_MS	Q9UQ52	CNTN6	CNTN6	0.019452	0.0397859	0.0122168	492	0.111975	0.512225	-0.0461881	-0.0940266	0.0119831	492	0.00013137	0.00110329	0.0482847	0.0987586	0.0131934	491	0.000279796	0.00959843	-0.0667533	-0.135892	0.0131012	491	4.97789e-07	8.4666e-06
CNTNAP1_P78357_MS	P78357	CNTNAP1	CNTNAP1	0.00695479	0.00618953	0.0534378	449	0.896508	0.984199	0.0500941	0.0443958	0.0528358	449	0.343583	0.547476	-0.0196584	-0.0174953	0.0597684	448	0.742378	0.885619	0.0588082	0.0521186	0.0591532	448	0.320678	0.539527
CNTNAP2_Q9UHC6_MS	Q9UHC6	CNTNAP2	CNTNAP2	0.0147189	0.0205106	0.0157449	492	0.350333	0.778253	-0.0141384	-0.0196091	0.0156358	492	0.366315	0.572527	0.0255206	0.0355626	0.0174102	491	0.143333	0.436796	-0.025008	-0.0346846	0.0172886	491	0.148674	0.318431
CNTNAP3_Q9BZ76_MS	Q9BZ76	CNTNAP3	CNTNAP3	-0.02475	-0.0359604	0.0299038	491	0.408267	0.81332	0.0216458	0.0313106	0.0297078	491	0.466578	0.657698	-0.0419526	-0.0609547	0.0331298	490	0.206004	0.512856	0.0396183	0.0573077	0.0329075	490	0.229198	0.433549
CNTNAP4_Q9C0A0_MS	Q9C0A0	CNTNAP4	CNTNAP4	-0.00908632	-0.0142698	0.0168163	492	0.589216	0.893982	-0.0367289	-0.0574109	0.0166215	492	0.027584	0.0887599	0.00830604	0.0130444	0.0185445	491	0.654424	0.839681	-0.0402666	-0.0629406	0.0184149	491	0.0292405	0.0924732
CNTNAP5_Q8WYK1_MS	Q8WYK1	CNTNAP5	CNTNAP5	-0.0311194	-0.0648144	0.0155448	492	0.0458419	0.325558	-0.0349667	-0.0724853	0.0154185	492	0.023772	0.0788762	-0.0196269	-0.0408782	0.017183	491	0.253917	0.562059	-0.0266073	-0.0551565	0.0170629	491	0.119555	0.27192
COA3_Q9Y2R0_MS	Q9Y2R0	COA3	COA3	-0.0552378	-0.0567152	0.0420088	463	0.189191	0.647922	-0.0519361	-0.0530277	0.0418507	463	0.215239	0.404497	-0.0402554	-0.0413321	0.0465581	462	0.387692	0.672024	-0.0346855	-0.0354145	0.0463735	462	0.454865	0.660435
COCH_O43405_MS	O43405	COCH	COCH	0.00959562	0.0149551	0.0225218	492	0.670251	0.936987	0.0360093	0.0558582	0.0223095	492	0.107152	0.247064	-0.00730102	-0.0113789	0.0248935	491	0.769424	0.899142	0.0391189	0.0606819	0.0247195	491	0.114177	0.262905
COL11A1_P12107_MS	P12107	COL11A1	COL11A1	0.00361368	0.00788204	0.0174046	492	0.835605	0.970132	0.0406043	0.0881488	0.0171865	492	0.0185367	0.0654771	-0.0170637	-0.0372188	0.0191633	491	0.373667	0.661012	0.047872	0.103926	0.0190294	491	0.0121979	0.0453833
COL12A1_Q99715_MS	Q99715	COL12A1	COL12A1	-0.00357433	-0.0113198	0.0114956	492	0.755985	0.963639	0.0274789	0.0866159	0.0113489	492	0.0158269	0.0575111	-0.0189248	-0.0599342	0.0126357	491	0.134846	0.42249	0.0355392	0.112023	0.0125474	491	0.00480982	0.0210261
COL14A1_Q05707_MS	Q05707	COL14A1	COL14A1	-0.0244707	-0.063304	0.0132269	492	0.0649025	0.400496	0.0223282	0.0574902	0.0131416	492	0.0899423	0.217633	-0.0418058	-0.108149	0.0145431	491	0.00422076	0.0610201	0.0401339	0.103336	0.0144415	491	0.00566043	0.0242248
COL15A1_P39059_MS	P39059	COL15A1	COL15A1	-0.00613092	-0.0140956	0.0179394	492	0.73268	0.958593	0.0401532	0.0918823	0.017724	492	0.0239174	0.0790995	-0.0287663	-0.0661364	0.0197359	491	0.1456	0.43995	0.0524052	0.119919	0.019598	491	0.00774476	0.0311638
COL16A1_Q07092_MS	Q07092	COL16A1	COL16A1	0.0319249	0.0476902	0.0302512	492	0.291794	0.732743	0.0139088	0.0206798	0.0300672	492	0.643862	0.788371	0.03176	0.0474439	0.033522	491	0.343882	0.636095	0.00038178	0.000567634	0.0332878	491	0.990854	0.997743
COL1A1_P02452_MS	P02452	COL1A1	COL1A1	0.000778936	0.00169906	0.0173832	491	0.964277	0.994538	0.0353817	0.0768232	0.0171922	491	0.0401165	0.118534	-0.017707	-0.0386234	0.0191536	490	0.355695	0.64353	0.0429079	0.0931648	0.0190246	490	0.0245494	0.0796281
COL1A2_P08123_MS	P08123	COL1A2	COL1A2	-0.00441866	-0.0101046	0.0156951	492	0.778421	0.96496	0.0380408	0.0865831	0.015492	492	0.0144132	0.0539229	-0.02555	-0.0584276	0.0172493	491	0.139191	0.42815	0.0489229	0.111351	0.0171288	491	0.00446945	0.0199255
COL28A1_Q2UY09_MS	Q2UY09	COL28A1	COL28A1	-0.0285536	-0.0396306	0.032705	492	0.383053	0.798227	0.0195011	0.0269392	0.0324897	492	0.548634	0.722118	-0.0453127	-0.0628912	0.0361982	491	0.211241	0.51698	0.0388004	0.0535996	0.0359452	491	0.280925	0.495721
COL2A1_P02458_MS	P02458	COL2A1	COL2A1	-0.0113899	-0.0188646	0.0245612	491	0.643042	0.927864	0.0197773	0.0326064	0.0243848	491	0.417731	0.616692	-0.0243739	-0.0403695	0.0271682	490	0.370081	0.657633	0.0301373	0.0496868	0.0269853	490	0.264625	0.477789
COL4A1_P02462_MS	P02462	COL4A1	COL4A1	-0.0156867	-0.0327587	0.0186026	492	0.399497	0.809391	0.00268384	0.00557838	0.0184856	492	0.884624	0.941366	-0.0206437	-0.0431104	0.0206074	491	0.316952	0.61922	0.0114763	0.0238535	0.0204634	491	0.575175	0.759892
COL4A2_P08572_MS	P08572	COL4A2	COL4A2	0.00936345	0.0200574	0.0168978	492	0.579747	0.891524	-0.00816635	-0.0174109	0.0167809	492	0.626726	0.77774	0.0157968	0.0338382	0.0187126	491	0.398979	0.677552	-0.0148944	-0.0317554	0.0185818	491	0.423195	0.631671
COL5A1_P20908_MS	P20908	COL5A1	COL5A1	0.00501282	0.0116566	0.0166573	491	0.763588	0.964593	0.0206709	0.0478339	0.0165272	491	0.211633	0.398532	-0.0047558	-0.011059	0.0184183	490	0.796353	0.905944	0.0226924	0.0525117	0.0183019	490	0.215609	0.415217
COL5A2_P05997_MS	P05997	COL5A2	COL5A2	-0.0101429	-0.0163171	0.0221239	492	0.646826	0.927864	-0.0339795	-0.0544069	0.0219205	492	0.121755	0.273357	0.005556	0.00893807	0.0244603	491	0.820406	0.917731	-0.0363458	-0.0581958	0.0242893	491	0.1352	0.296472
COL6A1_P12109_MS	P12109	COL6A1	COL6A1	0.00840272	0.0134474	0.0148105	492	0.570737	0.888433	-0.0102444	-0.0163178	0.0147046	492	0.486334	0.670075	0.0157194	0.0251568	0.0163938	491	0.3381	0.635203	-0.0169395	-0.0269821	0.0162793	491	0.298594	0.519204
COL8A1_P27658_MS	P27658	COL8A1	COL8A1	0.01702	0.0140896	0.0574428	435	0.767146	0.96496	0.0416646	0.0343392	0.0568755	435	0.464223	0.656083	-0.00254879	-0.00210995	0.0644684	434	0.968482	0.985317	0.042808	0.0352815	0.0638646	434	0.503028	0.698305
COLEC11_Q9BWP8_MS	Q9BWP8	COLEC11	COLEC11	0.00920824	0.0105539	0.0389501	492	0.813212	0.970132	-0.0239023	-0.0272667	0.0386651	492	0.536738	0.711432	0.0239357	0.0274336	0.0431337	491	0.579202	0.791563	-0.0340969	-0.0388962	0.0428322	491	0.426384	0.635494
COLEC12_Q5KU26_MS	Q5KU26	COLEC12	COLEC12	0.00382971	0.00642852	0.0146166	492	0.793423	0.96496	-0.0161048	-0.0269064	0.0144973	492	0.267162	0.470206	0.0132174	0.0221866	0.0161668	491	0.414004	0.691372	-0.0217342	-0.0363116	0.0160539	491	0.176412	0.360756
COMP_P49747_MS	P49747	COMP	COMP	0.00689644	0.0105918	0.0270707	491	0.799018	0.967232	0.0286346	0.0437644	0.0268608	491	0.286931	0.490805	-0.00665684	-0.0102238	0.0299473	490	0.824185	0.920105	0.0314639	0.0480887	0.0297475	490	0.290714	0.509001
CORO1A_P31146_MS	P31146	CORO1A	CORO1A	0.00759314	0.0085559	0.0389991	492	0.845708	0.970132	-0.00486024	-0.00545076	0.0387274	492	0.90018	0.947952	0.0118775	0.0133835	0.0432134	491	0.783542	0.903473	-0.00991903	-0.0111242	0.0429114	491	0.817294	0.913801
COX16_Q9P0S2_MS	Q9P0S2	COX16	COX16	0.0111572	0.0184399	0.0236553	492	0.63738	0.927864	0.0416362	0.0684905	0.0234202	492	0.0760554	0.193387	-0.00836576	-0.0138264	0.0261323	491	0.749005	0.887706	0.0451993	0.0743518	0.0259497	491	0.0821688	0.204061
CPA4_Q9UI42_MS	Q9UI42	CPA4	CPA4	-0.0633051	-0.0564273	0.0526932	455	0.230224	0.680569	0.0215519	0.0191035	0.0524419	455	0.681291	0.817169	-0.0894411	-0.0797237	0.0584458	454	0.126633	0.412729	0.0600207	0.0532022	0.0580859	454	0.302009	0.522536
CPAMD8_Q8IZJ3_MS	Q8IZJ3	CPAMD8	CPAMD8	-0.0134855	-0.0237414	0.0248233	492	0.587198	0.893686	0.0555951	0.0974165	0.0245295	492	0.0238569	0.0790285	-0.0459523	-0.0808999	0.0272943	491	0.0928973	0.360785	0.0751669	0.131711	0.0271036	491	0.00575992	0.0245951
CPB1_P15086_MS	P15086	CPB1	CPB1	-0.00439941	-0.00729453	0.0241476	492	0.85551	0.970132	-0.0176952	-0.0292021	0.0239664	492	0.460664	0.654336	0.00397493	0.00659071	0.026744	491	0.881907	0.946437	-0.0193882	-0.031996	0.0265571	491	0.465704	0.669219
CPB2_Q96IY4_MS	Q96IY4	CPB2	CPB2	-0.000419055	-0.000903133	0.0171215	492	0.980483	0.996895	0.0280997	0.0602751	0.0169546	492	0.0980856	0.231651	-0.0153868	-0.0331611	0.0189072	491	0.41615	0.69267	0.0346532	0.0743326	0.0187751	491	0.0655374	0.172494
CPD_O75976_MS	O75976	CPD	CPD	0.00282393	0.00579116	0.0124756	492	0.821018	0.970132	-0.00394869	-0.00805972	0.0123878	492	0.750046	0.864676	0.00555062	0.0113829	0.0138215	491	0.688158	0.863789	-0.00631279	-0.0128851	0.0137249	491	0.645755	0.806814
CPE_P16870_MS	P16870	CPE	CPE	-0.00575824	-0.0082568	0.0185142	491	0.75592	0.963639	0.0229631	0.0327809	0.0183614	491	0.211671	0.398532	-0.0192934	-0.027665	0.0204859	490	0.346765	0.638047	0.0312157	0.0445619	0.0203471	490	0.125636	0.28098
CPLX2_Q6PUV4_MS	Q6PUV4	CPLX2	CPLX2	0.044184	0.0590078	0.0257074	492	0.086294	0.462525	-0.00646876	-0.00859848	0.0256027	492	0.800637	0.894011	0.0575687	0.0768832	0.0284521	491	0.0435783	0.249865	-0.0309881	-0.0411904	0.0282533	491	0.273268	0.487738
CPM_P14384_MS	P14384	CPM	CPM	-0.0131741	-0.0231192	0.0181923	492	0.469314	0.845852	0.0366255	0.0639723	0.0179992	492	0.0424027	0.123619	-0.03553	-0.0623517	0.0200216	491	0.0765857	0.332672	0.0517583	0.0904041	0.0198817	491	0.00951205	0.0371668
CPN1_P15169_MS	P15169	CPN1	CPN1	0.0300138	0.0489332	0.0218665	492	0.170505	0.611883	0.0126388	0.020509	0.0217478	492	0.561402	0.732138	0.0300902	0.0490579	0.0242307	491	0.214896	0.519652	-0.000177061	-0.000287318	0.0240614	491	0.994132	0.997743
CPN2_P22792_MS	P22792	CPN2	CPN2	0.0322519	0.0543134	0.0218426	492	0.140433	0.567338	0.0143816	0.0241055	0.0217283	492	0.508354	0.687773	0.0319104	0.0537384	0.0242042	491	0.18799	0.498025	0.000790497	0.00132498	0.0240351	491	0.973776	0.994139
CPPED1_Q9BRF8_MS	Q9BRF8	CPPED1	CPPED1	0.0550162	0.0655762	0.035336	492	0.120127	0.526985	0.0251068	0.0297853	0.0351572	492	0.475486	0.661322	0.0541299	0.0645197	0.0391565	491	0.167478	0.474091	0.00205203	0.00243441	0.0388829	491	0.957933	0.987898
CPQ_Q9Y646_MS	Q9Y646	CPQ	CPQ	-0.0189234	-0.0356685	0.0185113	492	0.307159	0.74099	0.00123752	0.00232162	0.0184014	492	0.946409	0.97433	-0.0238445	-0.0449442	0.0205063	491	0.245479	0.55384	0.0113932	0.0213741	0.020363	491	0.57607	0.760578
CPVL_Q9H3G5_MS	Q9H3G5	CPVL	CPVL	-0.0633888	-0.0911719	0.026456	492	0.0169474	0.185993	0.0674884	0.0966125	0.0262482	492	0.0104285	0.0416318	-0.113401	-0.163104	0.0288404	491	9.63493e-05	0.00433358	0.115788	0.165755	0.0286388	491	6.12515e-05	0.000546137
CPZ_Q66K79_MS	Q66K79	CPZ	CPZ	0.0463296	0.05923	0.0352103	488	0.18886	0.647887	0.0553234	0.0703813	0.0349301	488	0.11388	0.257822	0.0274804	0.0351323	0.0389696	487	0.481037	0.730945	0.0436176	0.0554894	0.0386901	487	0.260146	0.47196
CP_P00450_MS	P00450	CP	CP	-0.00819484	-0.0184149	0.017218	492	0.634324	0.925647	0.0181385	0.0405682	0.0170821	492	0.288826	0.491143	-0.0196431	-0.0441406	0.0190416	491	0.302773	0.604948	0.0265048	0.0592801	0.0189085	491	0.161625	0.339543
CRABP1_P29762_MS	P29762	CRABP1	CRABP1	-0.0317765	-0.0375565	0.0363603	491	0.382582	0.798227	0.00508947	0.0059877	0.0361205	491	0.888005	0.943476	-0.0415732	-0.0491352	0.0402523	490	0.302199	0.604399	0.0227387	0.0267518	0.0399566	490	0.569559	0.757075
CRB2_Q5IJ48_MS	Q5IJ48	CRB2	CRB2	-0.0120492	-0.0232243	0.0203617	492	0.554287	0.881286	-0.00158457	-0.00303985	0.0202265	492	0.937589	0.970577	-0.0139268	-0.0268434	0.0225624	491	0.537352	0.761909	0.00434706	0.00833944	0.0224048	491	0.846237	0.928339
CREG1_O75629_MS	O75629	CREG1	CREG1	-0.0366177	-0.0575051	0.0251856	492	0.146607	0.577303	-0.0244577	-0.0382285	0.025039	492	0.329156	0.53468	-0.0319272	-0.050139	0.0279044	491	0.253113	0.562059	-0.0108595	-0.0169738	0.0277094	491	0.695298	0.835679
CRIM1_Q9NZV1_MS	Q9NZV1	CRIM1	CRIM1	0.0221072	0.0436394	0.0161706	492	0.17221	0.612784	0.00626276	0.0123045	0.0160856	492	0.697193	0.82904	0.0237762	0.0469338	0.0179181	491	0.185148	0.493727	-0.00386387	-0.0075914	0.0177929	491	0.828176	0.921511
CRIP1_P50238_MS	P50238	CRIP1	CRIP1	0.0177309	0.019863	0.035433	485	0.617015	0.912465	0.016711	0.0186303	0.0352439	485	0.635604	0.783684	0.0129164	0.0144695	0.0392062	484	0.74196	0.885619	0.0112352	0.0125256	0.0389959	484	0.773384	0.885367
CRIP2_P52943_MS	P52943	CRIP2	CRIP2	0.00218117	0.00370078	0.0226392	492	0.923286	0.98564	0.00971035	0.0163981	0.022477	492	0.665921	0.804671	-0.00246684	-0.00418548	0.0250822	491	0.921694	0.960775	0.010761	0.0181724	0.024907	491	0.665896	0.816071
CRISP3_P54108_MS	P54108	CRISP3	CRISP3	-0.00198673	-0.00299277	0.0276995	492	0.94285	0.98988	0.00948849	0.0142262	0.0275027	492	0.73024	0.849918	-0.00745691	-0.0112329	0.030689	491	0.80812	0.908581	0.0126645	0.018988	0.0304745	491	0.677902	0.824714
CRISPLD1_Q9H336_MS	Q9H336	CRISPLD1	CRISPLD1	-0.000243482	-0.000550927	0.016485	492	0.988222	0.996895	0.0175496	0.0395231	0.0163506	492	0.283649	0.487356	-0.00958747	-0.0216936	0.0182409	491	0.599401	0.808252	0.0216331	0.0487194	0.0181134	491	0.232932	0.43897
CRKL_P46109_MS	P46109	CRKL	CRKL	0.0679549	0.0818231	0.0349721	492	0.0525722	0.353306	0.0593249	0.0710965	0.034758	492	0.08849	0.215116	0.0518736	0.0624599	0.0387164	491	0.180919	0.490201	0.0372312	0.0446188	0.0384459	491	0.333318	0.54727
CRK_P46108_MS	P46108	CRK	CRK	0.0603328	0.0456393	0.0623428	435	0.333703	0.765776	-0.0720356	-0.0542294	0.061587	435	0.24278	0.439523	0.108258	0.0818928	0.0681666	434	0.112984	0.394047	-0.115802	-0.0871774	0.0673736	434	0.0863627	0.212134
CRTAP_O75718_MS	O75718	CRTAP	CRTAP	0.0023062	0.00282436	0.0352188	439	0.94782	0.98988	0.021089	0.0257242	0.0350119	439	0.547261	0.721447	-0.00935316	-0.0114546	0.0396337	438	0.81355	0.912185	0.0253448	0.0309154	0.0394169	438	0.520566	0.716936
CRYZ_Q08257_MS	Q08257	CRYZ	CRYZ	0.0168427	0.0154504	0.052065	445	0.746474	0.962946	0.00162922	0.00148885	0.0516287	445	0.97484	0.989428	0.0196628	0.0180374	0.0575165	444	0.732615	0.882101	-0.00661356	-0.00604375	0.0570279	444	0.907728	0.964113
CSF1R_P07333_MS	P07333	CSF1R	CSF1R	-0.0173409	-0.0303228	0.017535	492	0.323184	0.752777	-0.00405553	-0.0070583	0.0174289	492	0.816098	0.905281	-0.0191036	-0.0334051	0.0194301	491	0.325994	0.626414	0.00408099	0.00710261	0.0192943	491	0.832575	0.92488
CSF1_P09603_MS	P09603	CSF1	CSF1	0.00662647	0.013064	0.00973777	492	0.496513	0.853861	0.0103947	0.0203966	0.00966292	492	0.282577	0.486753	0.00261839	0.00516211	0.0107824	491	0.808231	0.908581	0.00927945	0.0182083	0.0107071	491	0.386548	0.601362
CSF2RA_P15509_MS	P15509	CSF2RA	CSF2RA	-0.0477931	-0.0705316	0.0282886	492	0.0917609	0.471731	-0.00756313	-0.011109	0.0281703	492	0.788443	0.88804	-0.0545643	-0.0805244	0.0313392	491	0.0822941	0.342876	0.0156766	0.0230265	0.0311202	491	0.614666	0.788393
CSMD2_Q7Z408_MS	Q7Z408	CSMD2	CSMD2	0.0167458	0.0238198	0.0277574	491	0.546593	0.878087	-0.0426323	-0.0603725	0.0275174	491	0.121957	0.273357	0.0432946	0.0615838	0.0306686	490	0.158676	0.458799	-0.0611745	-0.0866304	0.0304663	490	0.0451985	0.129761
CSPG4_Q6UVK1_MS	Q6UVK1	CSPG4	CSPG4	0.0147348	0.0350447	0.0107902	492	0.172698	0.61323	0.00613597	0.0145251	0.0107315	492	0.567739	0.737426	0.0148088	0.0352207	0.0119569	491	0.216117	0.520369	-0.000171301	-0.000405503	0.0118733	491	0.988495	0.997743
CSRP1_P21291_MS	P21291	CSRP1	CSRP1	0.0354344	0.052468	0.027966	483	0.205747	0.666634	0.0549385	0.0810102	0.0276521	483	0.0475117	0.134307	0.0143996	0.0213215	0.030875	482	0.641152	0.830788	0.0488468	0.0720275	0.0306021	482	0.111101	0.256993
CST1_P01037_MS	P01037	CST1	CST1	0.0571868	0.042883	0.0612156	482	0.350675	0.778253	0.135091	0.100806	0.0606044	482	0.0262702	0.0857594	-0.00216927	-0.00162668	0.0677261	481	0.974461	0.989023	0.136027	0.101504	0.0673337	481	0.043918	0.126805
CST6_Q15828_MS	Q15828	CST6	CST6	0.0149981	0.0256651	0.0229325	492	0.513411	0.861006	-0.0257495	-0.0438563	0.0227525	492	0.258303	0.460401	0.0320086	0.0547738	0.0253489	491	0.207289	0.5129	-0.0393825	-0.0670757	0.0251717	491	0.118333	0.270636
CSTA_P01040_MS	P01040	CSTA	CSTA	-0.0133654	-0.0129494	0.048955	435	0.784972	0.96496	-0.0252907	-0.0243463	0.0487735	435	0.604349	0.76093	-0.00336294	-0.00325826	0.0539161	434	0.950294	0.976343	-0.0238927	-0.0230005	0.0537282	434	0.656762	0.812522
CTBS_Q01459_MS	Q01459	CTBS	CTBS	-0.0442252	-0.0829388	0.0189517	492	0.0200201	0.203622	0.0368076	0.0687038	0.0188502	492	0.05143	0.143578	-0.0736776	-0.138173	0.0207709	491	0.000426773	0.0132891	0.068188	0.127277	0.0206258	491	0.00101581	0.00580789
CTGF_P29279_MS	P29279	CTGF	CTGF	0.0142749	0.0213961	0.0197976	492	0.471224	0.846606	-0.00327542	-0.00488633	0.0196691	492	0.867811	0.934752	0.0192268	0.0288182	0.0219319	491	0.381102	0.665532	-0.0114644	-0.0171028	0.0217787	491	0.598845	0.775968
CTHRC1_Q96CG8_MS	Q96CG8	CTHRC1	CTHRC1	0.00239623	0.00448638	0.0194801	492	0.90215	0.985191	0.00626375	0.0116723	0.0193422	492	0.746198	0.864437	-0.000378995	-0.000709579	0.0215843	491	0.985998	0.995228	0.00642517	0.0119731	0.0214335	491	0.764477	0.87865
CTSB_P07858_MS	P07858	CTSB	CTSB	-0.0038604	-0.00671555	0.0197671	491	0.845244	0.970132	0.043507	0.0753386	0.0195345	491	0.026387	0.086002	-0.0276698	-0.0481344	0.0217477	490	0.203868	0.510914	0.0552654	0.0956999	0.0215992	490	0.0108065	0.041191
CTSC_P53634_MS	P53634	CTSC	CTSC	-0.0117887	-0.0224289	0.0213249	492	0.580642	0.891524	0.0438458	0.0830284	0.02109	492	0.0381359	0.114351	-0.0376541	-0.0716399	0.0234733	491	0.10933	0.386185	0.0598833	0.113398	0.0233093	491	0.0104913	0.0403696
CTSF_Q9UBX1_MS	Q9UBX1	CTSF	CTSF	-0.0218437	-0.0464776	0.0135671	492	0.108029	0.501739	0.026163	0.0554064	0.0134562	492	0.0524278	0.145961	-0.0406163	-0.0864207	0.0149037	491	0.0066548	0.0816322	0.0434621	0.0920414	0.0147996	491	0.00347291	0.0162712
CTSH_P09668_MS	P09668	CTSH	CTSH	0.0429404	0.0468556	0.0358836	492	0.232016	0.682559	0.0608699	0.0661079	0.035579	492	0.0877413	0.214604	0.0204021	0.0222624	0.0396926	491	0.607481	0.811477	0.0521803	0.0566706	0.0394153	491	0.186165	0.374924
CTSL_P07711_MS	P07711	CTSL	CTSL	-0.00934576	-0.0173722	0.014494	492	0.519357	0.863746	0.0239305	0.0442739	0.0143584	492	0.0962189	0.229114	-0.0241192	-0.0448335	0.0159858	491	0.131996	0.419087	0.0342032	0.0632795	0.0158741	491	0.0316742	0.0978757
CTSS_P25774_MS	P25774	CTSS	CTSS	-0.00773838	-0.0133086	0.0205709	492	0.706944	0.950761	0.0449608	0.0769611	0.0203293	492	0.027451	0.0886136	-0.0332809	-0.0572369	0.022636	491	0.142132	0.435085	0.0591357	0.101225	0.0224779	491	0.00878513	0.0345936
CTSZ_Q9UBR2_MS	Q9UBR2	CTSZ	CTSZ	-0.0428517	-0.0773237	0.0177214	492	0.0159647	0.178522	0.032859	0.0590138	0.0176397	492	0.0630883	0.168014	-0.0699046	-0.126139	0.01943	491	0.000353505	0.0115402	0.0626324	0.112486	0.0192943	491	0.00124962	0.00692939
CUTA_O60888_MS	O60888	CUTA	CUTA	-0.000274402	-0.000462135	0.0133334	492	0.983589	0.996895	-0.0272156	-0.04562	0.0131833	492	0.0395034	0.117505	0.0140691	0.0236945	0.0146978	491	0.338926	0.635203	-0.0332078	-0.0556645	0.0145951	491	0.0233197	0.0760049
CUX2_O14529_MS	O14529	CUX2	CUX2	-0.124721	-0.125606	0.0428433	492	0.00376499	0.0656926	-0.0425156	-0.042616	0.0428659	492	0.321769	0.52521	-0.130334	-0.131259	0.0474719	491	0.00626341	0.0797416	0.0129958	0.0130265	0.0471402	491	0.782907	0.891467
CXADR_P78310_MS	P78310	CXADR	CXADR	0.00919171	0.0136372	0.0175724	492	0.601157	0.902295	-0.018818	-0.0277881	0.0174339	492	0.280941	0.484761	0.0212243	0.0314894	0.0194312	491	0.275246	0.577068	-0.0278578	-0.0411369	0.0192954	491	0.149447	0.31941
CXCL12_P48061_MS	P48061	CXCL12	CXCL12	-0.0520727	-0.0928683	0.0246745	491	0.0353301	0.284662	0.0340317	0.0604156	0.024576	491	0.166757	0.338532	-0.0817429	-0.145783	0.0271544	490	0.00274446	0.0486306	0.0688158	0.122167	0.0269767	490	0.0110463	0.0419469
CXCL16_Q9H2A7_MS	Q9H2A7	CXCL16	CXCL16	0.0268356	0.053525	0.0138162	492	0.0526677	0.353306	0.0350811	0.0696425	0.013681	492	0.0106367	0.0422961	0.0143168	0.0285556	0.0152533	491	0.348396	0.639304	0.0289834	0.0575374	0.0151467	491	0.0562634	0.154514
CYCS_P99999_MS	P99999	CYCS	CYCS	0.0320157	0.042123	0.0148452	492	0.0315174	0.263983	-0.010231	-0.0133977	0.0148038	492	0.489823	0.671682	0.0446486	0.0587441	0.0163965	491	0.00669826	0.0816703	-0.0292475	-0.0383002	0.0162819	491	0.073058	0.187414
CYTL1_Q9NRR1_MS	Q9NRR1	CYTL1	CYTL1	-0.00447823	-0.00641149	0.0264866	491	0.865807	0.970132	-0.0125201	-0.0178455	0.0263171	491	0.634471	0.783474	0.00115827	0.00165829	0.0293671	490	0.968555	0.985317	-0.0130155	-0.0185516	0.0291851	490	0.655819	0.811852
DBH_P09172_MS	P09172	DBH	DBH	-0.00388637	-0.00538417	0.0327801	492	0.905673	0.985191	0.00432666	0.005966	0.0325509	492	0.894311	0.946203	-0.00705263	-0.0097707	0.0363228	491	0.846127	0.92911	0.00733048	0.0101079	0.036069	491	0.839035	0.926969
DBI_P07108_MS	P07108	DBI	DBI	0.0439211	0.0728342	0.014557	492	0.00268347	0.0522244	0.0185639	0.0306398	0.0145643	492	0.203048	0.388072	0.0439967	0.0729595	0.0161309	491	0.00661055	0.0816322	-0.000174948	-0.000288752	0.0160182	491	0.99129	0.997743
DCBLD1_Q8N8Z6_MS	Q8N8Z6	DCBLD1	DCBLD1	0.0974089	0.0841208	0.0539841	464	0.071817	0.423504	0.0754708	0.0647703	0.0537475	464	0.160936	0.330297	0.0794841	0.0686413	0.0597507	463	0.184087	0.492951	0.0416815	0.0357717	0.059407	463	0.483265	0.682574
DCBLD2_Q96PD2_MS	Q96PD2	DCBLD2	DCBLD2	0.0380956	0.063528	0.0249186	492	0.126957	0.540531	0.0214371	0.0355805	0.0247844	492	0.38749	0.588778	0.0353371	0.0589279	0.0276113	491	0.201219	0.509983	0.00638653	0.0106001	0.0274184	491	0.815914	0.913801
DCD_P81605_MS	P81605	DCD	DCD	0.00777751	0.00923399	0.0379665	490	0.837773	0.970132	-0.00805207	-0.0095147	0.0377053	490	0.830985	0.914362	0.0137369	0.0163094	0.0420168	489	0.743854	0.885624	-0.0138724	-0.0163923	0.0417278	489	0.739693	0.86261
DCHS1_Q96JQ0_MS	Q96JQ0	DCHS1	DCHS1	0.00489093	0.00959567	0.0209609	492	0.815598	0.970132	-0.0181853	-0.0355109	0.0207995	492	0.382372	0.583651	0.0156191	0.0306436	0.0231998	491	0.50111	0.739874	-0.0248378	-0.0485011	0.0230377	491	0.281503	0.496309
DCN_P07585_MS	P07585	DCN	DCN	-0.0399787	-0.059733	0.0233061	492	0.0869055	0.462886	0.0738769	0.109863	0.0229721	492	0.00138574	0.00820096	-0.0880949	-0.131624	0.0253249	491	0.000548905	0.0158712	0.111398	0.16566	0.0251479	491	1.16437e-05	0.000130927
DDAH2_O95865_MS	O95865	DDAH2	DDAH2	0.0335471	0.0581157	0.0248917	486	0.178376	0.626793	0.0195431	0.0336844	0.0247809	486	0.430711	0.627165	0.0307986	0.0533544	0.0276153	485	0.265286	0.567975	0.00633774	0.0109237	0.0274588	485	0.81756	0.913801
DDB1_Q16531_MS	Q16531	DDB1	DDB1	0.0176191	0.032732	0.0148749	492	0.236794	0.689598	-0.0114589	-0.0211878	0.014783	492	0.438631	0.634589	0.0276563	0.0513788	0.0164494	491	0.0933402	0.360785	-0.0232381	-0.042968	0.0163344	491	0.155474	0.329162
DDR2_Q16832_MS	Q16832	DDR2	DDR2	0.027573	0.0363972	0.0319224	492	0.388147	0.800824	-0.0258886	-0.0340132	0.0317019	492	0.414538	0.614678	0.0474919	0.0626909	0.0353118	491	0.179269	0.48717	-0.0461161	-0.0605888	0.035065	491	0.189071	0.378515
DDT_P30046_MS	P30046	DDT	DDT	0.0725315	0.0904462	0.0329104	491	0.027994	0.246347	0.0786117	0.0975796	0.0326377	491	0.0163806	0.0593101	0.047307	0.0589914	0.0363518	490	0.193746	0.503436	0.0585181	0.0726377	0.036085	490	0.105517	0.246044
DDX46_Q7L014_MS	Q7L014	DDX46	DDX46	-0.0847198	-0.0987383	0.0393095	457	0.0316679	0.263983	-0.0380458	-0.0441277	0.0391714	457	0.331929	0.53789	-0.0838545	-0.0977299	0.0436652	456	0.0554312	0.281892	-0.00198179	-0.00229859	0.043337	456	0.963546	0.99046
DEFB1_P60022_MS	P60022	DEFB1	DEFB1	0.05181	0.0549906	0.0413142	492	0.210419	0.667849	0.0765038	0.0808189	0.040946	492	0.0622992	0.16635	0.0229962	0.0244079	0.0456806	491	0.614899	0.817174	0.0667094	0.070472	0.0453614	491	0.142035	0.307178
DHH_O43323_MS	O43323	DHH	DHH	-0.0222039	-0.0209561	0.048568	472	0.647759	0.927864	-0.022502	-0.0211162	0.0482207	472	0.640969	0.786255	-0.0151859	-0.0143325	0.0540926	471	0.779034	0.903473	-0.0158907	-0.0149121	0.0537062	471	0.76745	0.880108
DIPK1C_Q0P6D2_MS	Q0P6D2	DIPK1C	DIPK1C	-0.00722361	-0.0121454	0.0163376	492	0.658577	0.933587	-0.00854665	-0.0143024	0.0162221	492	0.598533	0.758567	-0.00432832	-0.00727743	0.0181015	491	0.811117	0.910034	-0.00670315	-0.0112174	0.017975	491	0.709372	0.844541
DIPK2B_Q9H7Y0_MS	Q9H7Y0	DIPK2B	DIPK2B	-0.0319787	-0.0629044	0.018101	492	0.0779012	0.441043	-0.046631	-0.0912956	0.0179085	492	0.0094968	0.0388314	-0.014506	-0.0285343	0.0199737	491	0.468029	0.723552	-0.0404527	-0.0791995	0.0198341	491	0.0419298	0.122224
DISP3_Q9P2K9_MS	Q9P2K9	DISP3	DISP3	-0.0525277	-0.0712743	0.0331783	482	0.114033	0.516166	-0.0155617	-0.0210122	0.0330626	482	0.638087	0.7851	-0.0563698	-0.0764877	0.0368741	481	0.126994	0.412786	0.00879032	0.0118692	0.0366588	481	0.810597	0.910966
DLD_P09622_MS	P09622	DLD	DLD	0.0170445	0.0256858	0.0165566	492	0.303765	0.736976	-0.0125985	-0.0188965	0.0164488	492	0.444092	0.638382	0.0275554	0.0415255	0.0183134	491	0.133054	0.419473	-0.0243347	-0.0364997	0.0181854	491	0.181468	0.368397
DLK1_P80370_MS	P80370	DLK1	DLK1	0.0716989	0.0588887	0.0554758	474	0.196836	0.658505	0.0244139	0.0199505	0.055168	474	0.658303	0.798673	0.0751121	0.061692	0.0615899	473	0.223242	0.530332	-0.00783682	-0.00640408	0.0611531	473	0.898084	0.960741
DLST_P36957_MS	P36957	DLST	DLST	0.0167337	0.0260103	0.0159546	492	0.294771	0.733715	-0.0199133	-0.0308072	0.0158354	492	0.209163	0.396391	0.0310463	0.0482573	0.0176154	491	0.078615	0.335711	-0.0331363	-0.0512642	0.0174923	491	0.0587673	0.159334
DMKN_Q6E0U4_MS	Q6E0U4	DMKN	DMKN	-0.0107992	-0.0142616	0.0320523	492	0.736318	0.960055	-0.0343471	-0.0451465	0.0317943	492	0.280543	0.484761	0.0049463	0.0065322	0.0354792	491	0.88918	0.948209	-0.0364538	-0.0479156	0.0352313	491	0.301319	0.522149
DNAJB11_Q9UBS4_MS	Q9UBS4	DNAJB11	DNAJB11	0.0862535	0.0863853	0.0391252	492	0.0279476	0.246347	0.0821298	0.081869	0.0388672	492	0.0350963	0.107502	0.0622267	0.0623218	0.0432817	491	0.151152	0.447923	0.0556265	0.0554498	0.0429792	491	0.196183	0.388526
DNAJB2_P25686_MS	P25686	DNAJB2	DNAJB2	0.0693011	0.0820892	0.0321542	491	0.0316261	0.263983	0.0455622	0.0537229	0.0320312	491	0.155536	0.322216	0.0608168	0.0720393	0.0356103	490	0.0882988	0.355289	0.0196761	0.0232002	0.0353801	490	0.578373	0.762298
DNAJC3_Q13217_MS	Q13217	DNAJC3	DNAJC3	-0.0154028	-0.0375783	0.0123732	492	0.213777	0.669791	-0.0161899	-0.0393131	0.0122844	492	0.18814	0.364747	-0.0103058	-0.0251431	0.0137005	491	0.452279	0.717315	-0.0118006	-0.0286546	0.0136048	491	0.386155	0.601362
DNAJC5_Q9H3Z4_MS	Q9H3Z4	DNAJC5	DNAJC5	0.0986564	0.0694275	0.0677753	446	0.146196	0.576803	0.122427	0.0856515	0.0672801	446	0.0694807	0.180063	0.0562497	0.0395846	0.0749263	445	0.453209	0.717315	0.098499	0.0689111	0.0744777	445	0.186671	0.375196
DNASE1L1_P49184_MS	P49184	DNASE1L1	DNASE1L1	-0.063155	-0.0838459	0.0320057	485	0.0490349	0.343414	-0.0251116	-0.0331823	0.0319202	485	0.431842	0.627909	-0.0647568	-0.0859725	0.0357885	484	0.0710043	0.31834	0.00357277	0.00472104	0.0355732	484	0.920041	0.970781
DNM1_Q05193_MS	Q05193	DNM1	DNM1	0.0394108	0.0481425	0.0338502	490	0.244881	0.699873	0.0178215	0.0216669	0.0336419	490	0.596531	0.756977	0.0388123	0.0474114	0.0374601	489	0.300668	0.60234	0.00139362	0.00169433	0.0371888	489	0.970122	0.993983
DPEP2_Q9H4A9_MS	Q9H4A9	DPEP2	DPEP2	0.0654011	0.0845722	0.0343012	486	0.0571523	0.369572	0.086287	0.11109	0.0339327	486	0.011303	0.04425	0.0345897	0.044729	0.0378237	485	0.360911	0.647591	0.0716453	0.0922396	0.0375254	485	0.0568202	0.155832
DPP10_Q8N608_MS	Q8N608	DPP10	DPP10	0.0310206	0.0482996	0.0176946	492	0.0802051	0.44844	0.00453859	0.00703348	0.0176245	492	0.796888	0.892092	0.0356115	0.0554477	0.0196018	491	0.069865	0.317627	-0.0106289	-0.0164716	0.0194648	491	0.585275	0.766291
DPP3_Q9NY33_MS	Q9NY33	DPP3	DPP3	0.0422123	0.0814826	0.0172558	491	0.0147843	0.167783	0.0186873	0.0359071	0.0172046	491	0.277931	0.482447	0.0418063	0.0806987	0.0191105	490	0.0291697	0.198605	0.000941744	0.00180953	0.0189614	490	0.960409	0.988395
DPP6_P42658_MS	P42658	DPP6	DPP6	0.0174789	0.0310255	0.0126961	492	0.169226	0.610542	-0.0166404	-0.0293986	0.0126093	492	0.18755	0.364301	0.0302271	0.0536541	0.0140047	491	0.0313841	0.206194	-0.0295146	-0.0521433	0.0139068	491	0.0343115	0.10395
DPP7_Q9UHL4_MS	Q9UHL4	DPP7	DPP7	-0.00036243	-0.000476417	0.0275445	492	0.989507	0.996895	0.00208852	0.00273248	0.0273519	492	0.939166	0.970823	-0.0015496	-0.00203696	0.0305224	491	0.95953	0.980358	0.00274852	0.00359598	0.0303091	491	0.927782	0.973473
DPT_Q07507_MS	Q07507	DPT	DPT	-0.0072047	-0.0154994	0.0207892	492	0.72907	0.958302	0.0500092	0.107079	0.0205229	492	0.0151737	0.0558424	-0.035299	-0.0759384	0.0228465	491	0.122978	0.406901	0.0650435	0.13927	0.0226868	491	0.0043217	0.0193093
DRAXIN_Q8NBI3_MS	Q8NBI3	DRAXIN	DRAXIN	-0.00911035	-0.0132731	0.0295683	491	0.758128	0.963639	0.00823763	0.0119467	0.0293571	491	0.779135	0.884126	-0.0154933	-0.0225726	0.0327377	490	0.636241	0.829737	0.0148168	0.0214882	0.0325033	490	0.648696	0.808662
DSC1_Q08554_MS	Q08554	DSC1	DSC1	-0.0132864	-0.021752	0.0265976	492	0.617627	0.912465	-0.00354469	-0.00577599	0.0264179	492	0.893317	0.945989	-0.0144054	-0.0235841	0.0294731	491	0.625227	0.823329	0.0025908	0.00422165	0.0292672	491	0.929498	0.974264
DSC2_Q02487_MS	Q02487	DSC2	DSC2	-0.0031402	-0.00702806	0.0118928	492	0.791858	0.96496	-0.0222833	-0.0496378	0.0117678	492	0.0588664	0.159286	0.00794651	0.017785	0.013127	491	0.545222	0.76634	-0.0256678	-0.0571771	0.0130353	491	0.0495027	0.13974
DSC3_Q14574_MS	Q14574	DSC3	DSC3	-0.000430106	-0.000886432	0.0186703	492	0.98163	0.996895	0.0353104	0.0724316	0.0184713	492	0.056504	0.154546	-0.019217	-0.0396055	0.0205943	491	0.351215	0.641569	0.0434952	0.0892209	0.0204504	491	0.0339291	0.103267
DSCAM_O60469_MS	O60469	DSCAM	DSCAM	-0.0465407	-0.0463215	0.0459262	454	0.311419	0.74593	-0.0283683	-0.0280402	0.0458688	454	0.536578	0.711432	-0.0422138	-0.042015	0.0512198	453	0.410277	0.686281	-0.00979676	-0.00968344	0.0511194	453	0.848106	0.929381
DSG2_Q14126_MS	Q14126	DSG2	DSG2	0.00975431	0.0265704	0.0139532	492	0.484835	0.853861	-0.00792535	-0.021487	0.0138579	492	0.567651	0.737426	0.0161482	0.0439873	0.0154472	491	0.296359	0.598634	-0.0148031	-0.0401339	0.0153392	491	0.334994	0.549011
DSTN_P60981_MS	P60981	DSTN	DSTN	0.0117407	0.0138515	0.0385484	478	0.760826	0.964593	0.0258496	0.0303712	0.0382142	478	0.499088	0.680689	0.000676942	0.000798648	0.0427086	477	0.98736	0.995228	0.0255615	0.0300326	0.0423546	477	0.546455	0.740311
ECM2_O94769_MS	O94769	ECM2	ECM2	-0.0246493	-0.0535827	0.0170264	492	0.148335	0.581839	0.0212729	0.046026	0.0169162	492	0.209153	0.396391	-0.041466	-0.090139	0.0187841	491	0.0277408	0.195635	0.0389339	0.0842372	0.0186529	491	0.0373773	0.110602
EDA2R_Q9HAV5_MS	Q9HAV5	EDA2R	EDA2R	-0.0265339	-0.0204393	0.0588046	469	0.652038	0.929384	0.0137382	0.0105306	0.0583117	469	0.813847	0.903766	-0.0393801	-0.0303348	0.064907	468	0.544333	0.765623	0.0302029	0.0231511	0.0643528	468	0.63905	0.803876
EDIL3_O43854_MS	O43854	EDIL3	EDIL3	0.0338593	0.0569652	0.0249616	492	0.175576	0.621268	0.0658149	0.110208	0.0246555	492	0.00785038	0.0333793	0.00665637	0.0111987	0.027512	491	0.808924	0.908581	0.0629799	0.10546	0.0273197	491	0.0215663	0.0715578
EDN1_P05305_MS	P05305	EDN1	EDN1	-0.0374675	-0.0480442	0.0271917	483	0.168871	0.610542	-0.0266887	-0.0340462	0.027039	483	0.324114	0.528186	-0.0317942	-0.0407694	0.0301413	482	0.292028	0.593281	-0.0131114	-0.0167259	0.0299435	482	0.661676	0.815611
EDN3_P14138_MS	P14138	EDN3	EDN3	0.0111244	0.019624	0.0149014	492	0.455704	0.836628	-0.0318018	-0.0558366	0.0147361	492	0.0314041	0.0994708	0.0304651	0.053742	0.0163867	491	0.0636067	0.303931	-0.0447774	-0.0786187	0.0162722	491	0.00614672	0.0259728
EEF1A1P5_Q5VTE0_MS	Q5VTE0	EEF1A1P5	EEF1A1P5	-0.0193576	-0.0353152	0.0245442	489	0.430679	0.825342	-0.00723538	-0.013139	0.0243928	489	0.766883	0.877756	-0.0198533	-0.0362195	0.0271507	488	0.464991	0.722373	0.00115701	0.00210105	0.0269685	488	0.965797	0.992194
EEF1G_P26641_MS	P26641	EEF1G	EEF1G	-0.0244407	-0.0262189	0.04347	425	0.574247	0.88995	0.0175721	0.0187145	0.0433096	425	0.685144	0.819227	-0.039105	-0.0419502	0.0481016	424	0.416693	0.693004	0.0342068	0.0364308	0.0479156	424	0.475683	0.675716
EEF2_P13639_MS	P13639	EEF2	EEF2	0.0368148	0.0494686	0.0318816	491	0.248761	0.703202	0.000552134	0.000738309	0.0316894	491	0.986106	0.992481	0.0447587	0.0601429	0.0352935	490	0.205335	0.512383	-0.0184431	-0.024662	0.0350333	490	0.598816	0.775968
EFEMP1_Q12805_MS	Q12805	EFEMP1	EFEMP1	0.00393523	0.00750584	0.0150194	492	0.793424	0.96496	-0.000789276	-0.00149835	0.0149155	492	0.95782	0.97861	0.00524015	0.00999478	0.0166428	491	0.753002	0.890474	-0.00302113	-0.00573529	0.0165265	491	0.855026	0.935429
EFEMP2_O95967_MS	O95967	EFEMP2	EFEMP2	-0.0105417	-0.0276928	0.0112205	491	0.347937	0.778149	0.0196597	0.0513952	0.0111243	491	0.0778026	0.197087	-0.0232611	-0.0611067	0.0123534	490	0.0602964	0.296347	0.029547	0.077243	0.0122753	490	0.0164519	0.0570183
EFNA1_P20827_MS	P20827	EFNA1	EFNA1	-0.00818456	-0.0134976	0.0182472	492	0.653963	0.930291	0.00931714	0.0152932	0.0181186	492	0.607321	0.762941	-0.0149613	-0.0246734	0.0202076	491	0.459423	0.719159	0.0156894	0.0257526	0.0200664	491	0.434665	0.641694
EFNB1_P98172_MS	P98172	EFNB1	EFNB1	0.0129015	0.0274241	0.0119441	492	0.280599	0.724994	-0.00250208	-0.00529355	0.0118741	492	0.833195	0.915404	0.0171344	0.0364216	0.013228	491	0.195821	0.50584	-0.00979988	-0.0207332	0.0131356	491	0.45599	0.661594
EGFLAM_Q63HQ2_MS	Q63HQ2	EGFLAM	EGFLAM	0.00262997	0.00470852	0.0229598	485	0.908852	0.985249	0.0307151	0.0547401	0.0227347	485	0.177318	0.349456	-0.0127839	-0.0228874	0.0253199	484	0.613862	0.816868	0.0360887	0.0643169	0.0251184	484	0.151437	0.321963
EGFR_P00533_MS	P00533	EGFR	EGFR	-0.0128775	-0.0272825	0.0147684	492	0.383654	0.798227	-0.0280036	-0.0590503	0.0146221	492	0.0560524	0.153935	-0.000958154	-0.00202996	0.0163171	491	0.953198	0.97721	-0.0275955	-0.0581898	0.016203	491	0.0891808	0.217998
EHBP1L1_Q8N3D4_MS	Q8N3D4	EHBP1L1	EHBP1L1	-0.09605	-0.0779035	0.0580977	455	0.0989699	0.489768	-0.0160843	-0.0129862	0.0579213	455	0.781375	0.884967	-0.110197	-0.0893776	0.0647208	454	0.0893181	0.355289	0.0320224	0.0258543	0.0643368	454	0.618915	0.791335
EIF4A2_Q14240_MS	Q14240	EIF4A2	EIF4A2	-0.0254944	-0.0234454	0.0513534	456	0.619815	0.913697	-0.0285824	-0.0261557	0.0511081	456	0.576263	0.74308	-0.0158723	-0.0145966	0.0573676	455	0.782154	0.903473	-0.0215676	-0.0197365	0.0570978	455	0.705806	0.8433
EIF5A_P63241_MS	P63241	EIF5A	EIF5A	-0.0421318	-0.0383433	0.0481764	490	0.382256	0.798227	-0.022441	-0.0203321	0.0478468	490	0.639266	0.785118	-0.0397166	-0.0361452	0.0533238	489	0.456739	0.71806	-0.00561817	-0.0050902	0.0529296	489	0.915512	0.96914
ELFN2_Q5R3F8_MS	Q5R3F8	ELFN2	ELFN2	0.022399	0.0332097	0.0206	492	0.277423	0.724994	-0.0488385	-0.0720697	0.0203619	492	0.0168329	0.0604027	0.0532991	0.0790233	0.0225946	491	0.0187185	0.154638	-0.0715393	-0.105569	0.0224367	491	0.00152145	0.00816648
ELN_P15502_MS	P15502	ELN	ELN	0.0093906	0.0139216	0.0291298	492	0.747309	0.963409	-0.0206183	-0.0304231	0.0289143	492	0.476133	0.661322	0.022421	0.0332391	0.0322502	491	0.487247	0.734312	-0.0301677	-0.0445136	0.0320249	491	0.346651	0.560401
EMC10_Q5UCC4_MS	Q5UCC4	EMC10	EMC10	-0.0112653	-0.014112	0.0331733	491	0.734312	0.960055	-0.0256559	-0.0319832	0.0329438	491	0.436487	0.632843	-0.000269333	-0.000337395	0.0367193	490	0.994151	0.99695	-0.0255414	-0.0318405	0.0364836	490	0.48421	0.682956
EMILIN1_Q9Y6C2_MS	Q9Y6C2	EMILIN1	EMILIN1	-0.000816312	-0.00140059	0.0242581	492	0.973169	0.994538	0.0407595	0.0696049	0.0240184	492	0.0903267	0.218164	-0.0225745	-0.0387324	0.0267832	491	0.399717	0.677552	0.0503743	0.0860241	0.0265961	491	0.0588055	0.159334
EMILIN2_Q9BXX0_MS	Q9BXX0	EMILIN2	EMILIN2	-0.031343	-0.0704434	0.0182545	492	0.0866091	0.462525	0.0280227	0.0626854	0.0181373	492	0.12298	0.27383	-0.0532414	-0.11966	0.0200966	491	0.00832639	0.092919	0.0506991	0.113411	0.0199562	491	0.0113756	0.0430358
EMILIN3_Q9NT22_MS	Q9NT22	EMILIN3	EMILIN3	0.0442371	0.0958015	0.019645	492	0.0247738	0.233854	0.0388526	0.0837455	0.0195296	492	0.0472082	0.133823	0.033645	0.0728629	0.0217406	491	0.12237	0.406901	0.0245227	0.0528579	0.0215886	491	0.256549	0.469288
ENDOD1_O94919_MS	O94919	ENDOD1	ENDOD1	0.00447406	0.00861094	0.0118869	492	0.706792	0.950761	-0.011063	-0.0211923	0.011795	492	0.348734	0.553598	0.0113384	0.0218223	0.0131523	491	0.389062	0.67247	-0.0158922	-0.0304431	0.0130604	491	0.224256	0.427395
ENG_P17813_MS	P17813	ENG	ENG	0.0215512	0.0438667	0.0222347	492	0.33289	0.765776	-0.0142307	-0.02883	0.022091	492	0.519757	0.698067	0.0339421	0.0690878	0.0246042	491	0.168361	0.47529	-0.0286871	-0.0581173	0.0244323	491	0.240905	0.448673
ENPP2_Q13822_MS	Q13822	ENPP2	ENPP2	-0.0436549	-0.060377	0.0253501	492	0.0856835	0.462462	0.137994	0.189957	0.0244702	492	2.88299e-08	9.11747e-07	-0.126537	-0.175008	0.026703	491	2.82109e-06	0.00031796	0.191888	0.264145	0.0265164	491	1.7831e-12	2.406e-10
ENPP4_Q9Y6X5_MS	Q9Y6X5	ENPP4	ENPP4	0.0253627	0.0321791	0.024352	492	0.298154	0.734889	0.0522747	0.0660124	0.0240935	492	0.0305107	0.0967925	0.00341123	0.00432802	0.026886	491	0.899089	0.951755	0.0508218	0.0641776	0.0266981	491	0.0575503	0.157195
ENPP5_Q9UJA9_MS	Q9UJA9	ENPP5	ENPP5	0.00874197	0.0120267	0.0209444	492	0.676576	0.939225	0.00814058	0.0111467	0.0207985	492	0.695669	0.827769	0.0064039	0.0088101	0.0232076	491	0.782711	0.903473	0.00541306	0.00741198	0.0230455	491	0.814395	0.913712
ENPP6_Q6UWR7_MS	Q6UWR7	ENPP6	ENPP6	-0.0087996	-0.0190941	0.0157969	492	0.57775	0.89104	0.037327	0.080615	0.015601	492	0.0171034	0.0610534	-0.0305407	-0.0662699	0.0173548	491	0.0790673	0.335932	0.0503347	0.108708	0.0172335	491	0.00365267	0.016879
ENTPD4_Q9Y227_MS	Q9Y227	ENTPD4	ENTPD4	-0.054276	-0.0473601	0.0540668	435	0.316	0.747076	0.0176521	0.0153467	0.0535833	435	0.741987	0.86062	-0.0767525	-0.0669727	0.0601393	434	0.202552	0.510914	0.0508834	0.0442381	0.0595401	434	0.39324	0.606826
ENTPD6_O75354_MS	O75354	ENTPD6	ENTPD6	-0.00747736	-0.013922	0.0211426	492	0.723743	0.956796	-0.00342295	-0.00634322	0.020997	492	0.870569	0.935656	-0.00735126	-0.0136872	0.0234286	491	0.753826	0.890686	-0.000291939	-0.000541005	0.0232649	491	0.989993	0.997743
EPB41L2_O43491_MS	O43491	EPB41L2	EPB41L2	0.0340341	0.0416612	0.0361116	488	0.346418	0.778149	0.0233043	0.0283907	0.0358882	488	0.516412	0.694547	0.0293827	0.0359674	0.0400793	487	0.463841	0.72161	0.0106949	0.0130291	0.0398123	487	0.788327	0.896389
EPB41_P11171_MS	P11171	EPB41	EPB41	0.11209	0.0522556	0.103178	443	0.277904	0.724994	0.0251983	0.0116643	0.102624	443	0.806151	0.897878	0.124099	0.057854	0.114383	442	0.278537	0.579404	-0.0277659	-0.0128528	0.113625	442	0.807062	0.9085
EPDR1_Q9UM22_MS	Q9UM22	EPDR1	EPDR1	0.000886826	0.00114828	0.0269554	492	0.973768	0.994538	-0.0202769	-0.0261316	0.0267514	492	0.44883	0.642455	0.0118194	0.015304	0.0298477	491	0.692284	0.866455	-0.0253109	-0.0326192	0.0296391	491	0.393538	0.606826
EPHA6_Q9UF33_MS	Q9UF33	EPHA6	EPHA6	-0.0343859	-0.0535353	0.0264458	491	0.194128	0.655867	-0.0301645	-0.0467285	0.0262785	491	0.251578	0.452214	-0.0261427	-0.0407014	0.0293467	490	0.373462	0.661012	-0.0189362	-0.0293345	0.02915	490	0.516247	0.713231
EPHB1_P54762_MS	P54762	EPHB1	EPHB1	-0.0283788	-0.0235764	0.0538791	472	0.598641	0.901628	-0.01523	-0.0125958	0.0534679	472	0.775889	0.884126	-0.0266319	-0.0221251	0.0594422	471	0.654337	0.839681	-0.00412335	-0.00341016	0.0589763	471	0.944291	0.983656
EPHB2_P29323_MS	P29323	EPHB2	EPHB2	0.00993188	0.0190775	0.0140851	492	0.481062	0.8526	-0.00102231	-0.00195448	0.0139937	492	0.941792	0.972048	0.012712	0.0244177	0.0156053	491	0.415698	0.69265	-0.00643656	-0.0123055	0.0154963	491	0.678058	0.824714
EPHB3_P54753_MS	P54753	EPHB3	EPHB3	0.0239909	0.0371454	0.0257616	482	0.352182	0.778564	0.0105592	0.0162689	0.0255872	482	0.68003	0.816358	0.0237377	0.0367533	0.0284593	481	0.404644	0.681363	0.000594206	0.000915514	0.0282463	481	0.983225	0.997027
ERAP1_Q9NZ08_MS	Q9NZ08	ERAP1	ERAP1	-0.0206521	-0.0349557	0.0223514	492	0.355954	0.780593	-0.00172967	-0.00291389	0.0222144	492	0.937969	0.970577	-0.0243924	-0.0412864	0.024765	491	0.325132	0.62559	0.0086594	0.014588	0.0245919	491	0.724897	0.854509
ERAP2_Q6P179_MS	Q6P179	ERAP2	ERAP2	0.0542187	0.0462563	0.0526708	492	0.303804	0.736976	0.00528077	0.0044841	0.0523585	492	0.919704	0.963001	0.0636465	0.0542997	0.0583573	491	0.275968	0.577621	-0.0218272	-0.0185343	0.0579495	491	0.706589	0.843589
ERBB3_P21860_MS	P21860	ERBB3	ERBB3	-0.0184242	-0.0367555	0.0180729	492	0.308497	0.742447	0.00712537	0.0141481	0.0179627	492	0.691778	0.825079	-0.0263492	-0.0525656	0.0200096	491	0.188511	0.498754	0.0183479	0.0364314	0.0198698	491	0.35625	0.573171
ERBB4_Q15303_MS	Q15303	ERBB4	ERBB4	0.0140556	0.0261783	0.0179362	492	0.433627	0.827202	0.0282329	0.0523364	0.0177765	492	0.11288	0.256309	0.00228047	0.00424734	0.0198369	491	0.908523	0.958443	0.0272616	0.0505359	0.0196983	491	0.166999	0.347029
ERLIN2_O94905_MS	O94905	ERLIN2	ERLIN2	-0.00155902	-0.00141562	0.045585	475	0.972732	0.994538	0.0328773	0.0297201	0.0451261	475	0.466628	0.657698	-0.0194904	-0.0176977	0.0505376	474	0.69992	0.869103	0.0411995	0.0372432	0.0500568	474	0.41089	0.621092
ERMN_Q8TAM6_MS	Q8TAM6	ERMN	ERMN	0.00849256	0.00924571	0.0407085	476	0.834835	0.970132	0.0209775	0.0227487	0.040375	476	0.603608	0.76093	-0.000634541	-0.000690814	0.0450363	475	0.988764	0.996147	0.0212457	0.0230397	0.044678	475	0.634628	0.800601
ERP44_Q9BS26_MS	Q9BS26	ERP44	ERP44	0.00377658	0.00861817	0.011477	492	0.742254	0.962334	-0.0122058	-0.0277228	0.0113848	492	0.284195	0.487739	0.0110885	0.0253041	0.0126947	491	0.382828	0.667394	-0.0169286	-0.0384496	0.012606	491	0.179924	0.365996
ESCO1_Q5FWF5_MS	Q5FWF5	ESCO1	ESCO1	0.138938	0.0772786	0.0847842	445	0.101976	0.490307	0.0913097	0.0505986	0.0842583	445	0.27909	0.483881	0.121796	0.0677438	0.0936338	444	0.194012	0.503436	0.0402441	0.022301	0.0928958	444	0.665067	0.816071
ESD_P10768_MS	P10768	ESD	ESD	0.038435	0.0681093	0.0195353	492	0.0496911	0.345618	0.0277457	0.0489363	0.0194347	492	0.154031	0.32041	0.0324138	0.0574394	0.0216382	491	0.134779	0.42249	0.0139402	0.0245869	0.021487	491	0.516789	0.713492
ESM1_Q9NQ30_MS	Q9NQ30	ESM1	ESM1	-0.0328108	-0.0299013	0.0481956	472	0.496342	0.853861	0.0527217	0.0478102	0.0476686	472	0.269287	0.471486	-0.0681555	-0.0621118	0.0532639	471	0.201322	0.509983	0.081635	0.0740299	0.0527238	471	0.122209	0.275448
EVI2A_P22794_MS	P22794	EVI2A	EVI2A	-0.0475712	-0.0494513	0.0430679	491	0.26989	0.723886	-0.0658587	-0.0681481	0.0427394	491	0.123977	0.274539	-0.0234831	-0.0244111	0.0476444	490	0.622317	0.821848	-0.0558633	-0.0578053	0.0473364	490	0.238519	0.445353
EXT1_Q16394_MS	Q16394	EXT1	EXT1	0.0105549	0.0249554	0.0136439	492	0.439539	0.831428	-0.00566945	-0.0133415	0.0135544	492	0.67593	0.813366	0.0159353	0.0376763	0.0151085	491	0.292072	0.593281	-0.0124565	-0.0293131	0.015003	491	0.406789	0.618013
EXTL3_O43909_MS	O43909	EXTL3	EXTL3	0.0227054	0.0293684	0.0342683	492	0.507912	0.858143	0.0396476	0.0510415	0.033997	492	0.244096	0.441117	0.00683843	0.00884519	0.0379367	491	0.857024	0.932589	0.036735	0.0472919	0.0376716	491	0.329973	0.5442
F10_P00742_MS	P00742	F10	F10	0.0028958	0.0115715	0.010984	492	0.792168	0.96496	0.00678341	0.026979	0.0109037	492	0.534151	0.708932	-4.18599e-05	-0.000167271	0.0121676	491	0.997256	0.998175	0.00680124	0.0270499	0.0120826	491	0.573764	0.758523
F11_P03951_MS	P03951	F11	F11	0.00865586	0.0196649	0.0173044	492	0.61715	0.912465	0.010109	0.0228584	0.0171818	492	0.556564	0.72943	0.00525649	0.011942	0.019172	491	0.784066	0.903473	0.00787019	0.017796	0.0190381	491	0.6795	0.82502
F12_P00748_MS	P00748	F12	F12	-0.020823	-0.0322127	0.0263573	492	0.429893	0.825342	0.0116344	0.0179137	0.0261845	492	0.657003	0.798663	-0.0316755	-0.0490012	0.0291848	491	0.278303	0.579404	0.0251255	0.038686	0.0289809	491	0.386383	0.601362
F13A1_P00488_MS	P00488	F13A1	F13A1	-0.0136425	-0.0314976	0.0192469	492	0.478776	0.851532	-0.0319105	-0.0733288	0.019068	492	0.0948618	0.226683	0.000172387	0.000398006	0.0212783	491	0.993539	0.99695	-0.031984	-0.0734975	0.0211297	491	0.130745	0.288783
F13B_P05160_MS	P05160	F13B	F13B	0.00359371	0.00819922	0.0185139	492	0.84617	0.970132	0.0158808	0.0360626	0.0183712	492	0.387768	0.588778	-0.00400192	-0.00913055	0.0205	491	0.845305	0.92911	0.0175853	0.0399332	0.0203568	491	0.38809	0.602366
F2_P00734_MS	P00734	F2	F2	-0.00123816	-0.00286626	0.0140878	492	0.930001	0.987088	0.0134128	0.0309041	0.0139764	492	0.337689	0.543741	-0.00861676	-0.0199473	0.0155917	491	0.580754	0.792951	0.0170828	0.0393601	0.0154828	491	0.270417	0.483929
F3_P13726_MS	P13726	F3	F3	-0.0244446	-0.0349246	0.0305841	457	0.424555	0.823423	0.0421417	0.059987	0.0301473	457	0.162834	0.332904	-0.0521064	-0.0744454	0.0337092	456	0.122855	0.406901	0.0640649	0.0911937	0.0332755	456	0.054815	0.151152
F5_P12259_MS	P12259	F5	F5	-0.0362409	-0.055519	0.0252011	492	0.15105	0.583024	0.0872268	0.132999	0.0247673	492	0.000468435	0.00325812	-0.0905805	-0.138764	0.0273343	491	0.00098835	0.0234794	0.125806	0.191823	0.0271433	491	4.58258e-06	5.79697e-05
F7_P08709_MS	P08709	F7	F7	0.0275787	0.0271095	0.0480779	458	0.566503	0.888433	0.0539914	0.0526945	0.0477522	458	0.258791	0.460401	0.00421171	0.00414006	0.0537105	457	0.937532	0.966174	0.052125	0.0508729	0.0534018	457	0.329536	0.5442
F9_P00740_MS	P00740	F9	F9	0.00764323	0.0177705	0.0167767	492	0.648888	0.927864	0.0346226	0.0801193	0.0165897	492	0.0374023	0.11294	-0.00895959	-0.020831	0.0185083	491	0.628542	0.823951	0.0384386	0.0889498	0.018379	491	0.0370014	0.109815
FABP1_P07148_MS	P07148	FABP1	FABP1	-0.000911981	-0.00112966	0.0359878	492	0.979793	0.996895	-0.050844	-0.062684	0.0356627	492	0.154592	0.320917	0.0257944	0.0319512	0.0397797	491	0.51701	0.746382	-0.0618303	-0.0762286	0.0395018	491	0.118168	0.270636
FABP4_P15090_MS	P15090	FABP4	FABP4	-0.082687	-0.0762776	0.0484703	490	0.0886548	0.467676	-0.0551481	-0.0506325	0.0482369	490	0.253482	0.45483	-0.0721387	-0.0665469	0.0536434	489	0.179319	0.48717	-0.0245495	-0.0225394	0.0532981	489	0.645285	0.806814
FABP7_O15540_MS	O15540	FABP7	FABP7	0.0692894	0.0894217	0.031418	492	0.0278872	0.246347	0.0580441	0.0745573	0.0312429	492	0.0637893	0.169435	0.0541869	0.0699311	0.0347787	491	0.119866	0.40475	0.0349651	0.0449125	0.0345356	491	0.311828	0.531263
FAH_P16930_MS	P16930	FAH	FAH	0.0234727	0.0489304	0.021704	492	0.280007	0.724994	0.007886	0.0163617	0.021575	492	0.714883	0.843195	0.0245903	0.05126	0.0240503	491	0.307071	0.609594	-0.00258737	-0.0053682	0.0238823	491	0.913772	0.968818
FAIM2_Q9BWQ8_MS	Q9BWQ8	FAIM2	FAIM2	0.0088167	0.0125649	0.0154032	492	0.567317	0.888433	-0.036276	-0.0514551	0.015213	492	0.0174788	0.062065	0.0300054	0.0427615	0.0169224	491	0.0768303	0.332672	-0.0490557	-0.0695823	0.0168042	491	0.00366986	0.0169198
FAM129A_Q9BZQ8_MS	Q9BZQ8	FAM129A	FAM129A	-0.0398678	-0.0266784	0.0643524	469	0.535873	0.874683	-0.0123291	-0.00821144	0.063978	469	0.847271	0.925459	-0.0425131	-0.0284486	0.07154	468	0.552628	0.771925	0.00604508	0.00402616	0.0710975	468	0.932278	0.975658
FAM171A1_Q5VUB5_MS	Q5VUB5	FAM171A1	FAM171A1	-0.00154397	-0.00272816	0.0157164	492	0.921782	0.98564	-0.00145075	-0.00255141	0.0156066	492	0.925975	0.965143	-0.00112415	-0.00198635	0.0174156	491	0.94856	0.975551	-0.00097196	-0.00170936	0.0172939	491	0.955203	0.987898
FAM171B_Q6P995_MS	Q6P995	FAM171B	FAM171B	-0.0191107	-0.0241868	0.0303183	492	0.528766	0.870523	0.0083468	0.0105142	0.0301162	492	0.781779	0.884967	-0.027837	-0.0352309	0.0335838	491	0.407573	0.683453	0.020203	0.0254491	0.0333491	491	0.544925	0.738733
FAM177A1_Q8N128_MS	Q8N128	FAM177A1	FAM177A1	0.0510259	0.0498226	0.0485272	442	0.293607	0.733715	-0.0152236	-0.0148054	0.0481658	442	0.752102	0.864676	0.0697796	0.068134	0.0534887	441	0.192721	0.503436	-0.0442753	-0.0430592	0.0530301	441	0.40422	0.617038
FAM19A1_Q7Z5A9_MS	Q7Z5A9	FAM19A1	FAM19A1	-0.0056506	-0.00950762	0.0201564	492	0.779337	0.96496	-0.0341858	-0.0572503	0.0199578	492	0.08736	0.214064	0.0111702	0.0187948	0.0222656	491	0.616117	0.817926	-0.0389433	-0.0652177	0.02211	491	0.0788022	0.197885
FAM19A5_Q7Z5A7_MS	Q7Z5A7	FAM19A5	FAM19A5	-0.00710205	-0.0119846	0.0147312	492	0.629942	0.922578	-0.0312751	-0.0525282	0.0145636	492	0.0322426	0.101334	0.00785091	0.0132482	0.0162479	491	0.629173	0.824238	-0.0346189	-0.0581443	0.0161344	491	0.03239	0.0994865
FAM20A_Q96MK3_MS	Q96MK3	FAM20A	FAM20A	-0.000911145	-0.00122514	0.0342831	481	0.978808	0.996895	0.0345872	0.046279	0.0340048	481	0.309605	0.511527	-0.0189508	-0.0254816	0.0377908	480	0.616273	0.817926	0.0425152	0.056887	0.0375243	480	0.257778	0.470463
FAM20B_O75063_MS	O75063	FAM20B	FAM20B	-0.0152423	-0.03263	0.0162046	492	0.347362	0.778149	-0.0111822	-0.023826	0.0160979	492	0.48761	0.671361	-0.0127597	-0.0273154	0.0179547	491	0.477632	0.729056	-0.00574767	-0.0122466	0.0178293	491	0.747307	0.867868
FAM20C_Q8IXL6_MS	Q8IXL6	FAM20C	FAM20C	0.0111426	0.0314991	0.010127	492	0.271744	0.723886	-0.00903645	-0.0254251	0.0100604	492	0.369506	0.573853	0.0184377	0.0521213	0.0111957	491	0.100228	0.36951	-0.0168893	-0.0475201	0.0111174	491	0.129362	0.287114
FAM234A_Q9H0X4_MS	Q9H0X4	FAM234A	FAM234A	-0.0198448	-0.026944	0.0315681	485	0.529884	0.870523	-0.0149867	-0.0202377	0.0313789	485	0.633146	0.783306	-0.0163871	-0.0222494	0.035068	484	0.640498	0.830788	-0.00792411	-0.0107005	0.0348518	484	0.820235	0.915696
FAM234B_A2RU67_MS	A2RU67	FAM234B	FAM234B	0.0095218	0.0148452	0.0208125	492	0.647511	0.927864	-0.010504	-0.0162996	0.0206661	492	0.61149	0.765402	0.0172282	0.02686	0.0230486	491	0.455135	0.718	-0.0178417	-0.0276859	0.0228875	491	0.436037	0.642781
FAM241B_Q96D05_MS	Q96D05	FAM241B	FAM241B	-0.094176	-0.0852985	0.0466214	492	0.0439231	0.320917	-0.0563254	-0.0507763	0.0464178	492	0.225542	0.41842	-0.0855936	-0.0775252	0.0516543	491	0.0981486	0.367039	-0.0198698	-0.0179123	0.0512933	491	0.698645	0.83854
FAM3A_P98173_MS	P98173	FAM3A	FAM3A	0.00710537	0.0124939	0.0181818	492	0.696118	0.948531	-0.00992325	-0.0173668	0.018052	492	0.582773	0.747386	0.0139596	0.0245462	0.0201348	491	0.488444	0.735027	-0.0158689	-0.0277723	0.0199941	491	0.427767	0.635622
FAM3B_P58499_MS	P58499	FAM3B	FAM3B	-0.0500907	-0.0474513	0.0463142	479	0.280001	0.724994	0.0318459	0.0300165	0.0460409	479	0.489468	0.67165	-0.0771556	-0.0730901	0.0509992	478	0.130971	0.418363	0.0640292	0.0603509	0.0506617	478	0.206897	0.403134
FAM49B_Q9NUQ9_MS	Q9NUQ9	FAM49B	FAM49B	0.0290176	0.0645029	0.0167748	492	0.0842871	0.458594	0.0279933	0.061934	0.0166604	492	0.0935467	0.224069	0.0207422	0.0461078	0.0185681	491	0.264502	0.567975	0.0191589	0.0423882	0.0184383	491	0.299279	0.519948
FAT2_Q9NYQ8_MS	Q9NYQ8	FAT2	FAT2	0.0200608	0.0297537	0.0222049	492	0.366735	0.787644	-0.0529872	-0.0782206	0.0219383	492	0.0160865	0.0583496	0.0526296	0.0780592	0.0243659	491	0.0312584	0.206103	-0.075403	-0.111311	0.0241956	491	0.00193807	0.0100068
FAT3_Q8TDW7_MS	Q8TDW7	FAT3	FAT3	-0.0833717	-0.0921837	0.0413866	472	0.0445281	0.323028	-0.0341211	-0.0375411	0.0412587	472	0.408653	0.61177	-0.0843466	-0.0932617	0.0459841	471	0.0672467	0.312016	0.00223211	0.00245583	0.0456792	471	0.961048	0.988395
FBLN2_P98095_MS	P98095	FBLN2	FBLN2	-0.00550647	-0.0112157	0.014155	492	0.697436	0.949301	0.0341865	0.0693051	0.0139735	492	0.0147733	0.0547639	-0.0248429	-0.0506008	0.015553	491	0.11084	0.390158	0.0447675	0.0907555	0.0154443	491	0.00391555	0.0177692
FBLN5_Q9UBX5_MS	Q9UBX5	FBLN5	FBLN5	-0.0133427	-0.0297859	0.0132621	492	0.314871	0.746681	0.0295776	0.0657181	0.0131153	492	0.0245597	0.080696	-0.0320062	-0.0714498	0.0145642	491	0.028444	0.197696	0.0432095	0.0960068	0.0144624	491	0.00295141	0.014223
FBLN7_Q53RD9_MS	Q53RD9	FBLN7	FBLN7	-0.0122284	-0.0191338	0.0160691	492	0.447028	0.832629	-0.0404536	-0.0630005	0.0158617	492	0.0110621	0.0434798	0.00642707	0.0100564	0.017698	491	0.716648	0.875336	-0.0431909	-0.0672635	0.0175743	491	0.0143309	0.0512471
FBN1_P35555_MS	P35555	FBN1	FBN1	-0.0230323	-0.0612585	0.013209	492	0.0818386	0.451339	0.0462111	0.122329	0.0129912	492	0.00041123	0.00291024	-0.0526844	-0.140123	0.0143008	491	0.000255106	0.0090585	0.0686502	0.18173	0.0142009	491	1.79067e-06	2.57043e-05
FCGBP_Q9Y6R7_MS	Q9Y6R7	FCGBP	FCGBP	-0.0268957	-0.03098	0.0392301	492	0.493295	0.853861	-0.0196538	-0.0225321	0.0389644	492	0.614203	0.766429	-0.0225562	-0.0259815	0.0434693	491	0.604065	0.809687	-0.0100468	-0.0115181	0.0431655	491	0.816052	0.913801
FCGR2A_P12318_MS	P12318	FCGR2A	FCGR2A	0.0117523	0.0162687	0.0298032	492	0.693508	0.947778	0.0406989	0.0560747	0.0295427	492	0.168944	0.341026	-0.00714035	-0.00988434	0.0329657	491	0.828611	0.922863	0.0437401	0.0602648	0.0327354	491	0.182112	0.368594
FCGR3B_O75015_MS	O75015	FCGR3B	FCGR3B	-0.015645	-0.0151192	0.0497953	439	0.753529	0.963639	0.070265	0.0675864	0.0494113	439	0.155724	0.322276	-0.0559141	-0.0540349	0.0549222	438	0.309212	0.61058	0.093963	0.090381	0.054618	438	0.086072	0.211676
FCGRT_P55899_MS	P55899	FCGRT	FCGRT	0.00555822	0.0068286	0.032655	471	0.864918	0.970132	0.0527553	0.0644748	0.0323383	471	0.103484	0.240748	-0.0211801	-0.0260209	0.0360885	470	0.557557	0.774597	0.0617933	0.0755207	0.0358382	470	0.0853238	0.210861
FCN2_Q15485_MS	Q15485	FCN2	FCN2	-0.0087472	-0.00754227	0.0505196	492	0.862609	0.970132	-0.0438659	-0.0376458	0.0501291	492	0.381969	0.583475	0.0124993	0.0107775	0.0559372	491	0.823277	0.919598	-0.0491896	-0.0422145	0.0555463	491	0.376289	0.593592
FCN3_O75636_MS	O75636	FCN3	FCN3	0.0160931	0.0217256	0.0295223	491	0.58592	0.893686	-0.0152618	-0.0205033	0.0293291	491	0.603044	0.76093	0.0277318	0.0374377	0.0326683	490	0.396357	0.677191	-0.0270414	-0.0363284	0.0324537	490	0.405121	0.617444
FETUB_Q9UGM5_MS	Q9UGM5	FETUB	FETUB	-0.0316023	-0.0549305	0.0234691	492	0.178746	0.627004	-0.00366476	-0.0063401	0.0233475	492	0.875336	0.937104	-0.036787	-0.0639423	0.026001	491	0.157752	0.457759	0.0120034	0.020766	0.0258193	491	0.64221	0.805483
FGA_P02671_MS	P02671	FGA	FGA	0.0206831	0.0239155	0.0347505	492	0.55199	0.881095	0.0194314	0.0223626	0.0345089	492	0.573635	0.74093	0.0150608	0.0174145	0.0385032	491	0.695851	0.867334	0.0130168	0.0149804	0.0382342	491	0.733664	0.859852
FGB_P02675_MS	P02675	FGB	FGB	0.0216189	0.0247373	0.0366464	492	0.555507	0.882532	0.0289789	0.0330032	0.0363797	492	0.426087	0.624475	0.011154	0.0127629	0.0405938	491	0.783608	0.903473	0.0242282	0.0275928	0.0403101	491	0.548086	0.741529
FGFR2_P21802_MS	P21802	FGFR2	FGFR2	-0.0176022	-0.0305698	0.0128192	492	0.170342	0.611883	-0.0216942	-0.0374994	0.0127164	492	0.0886396	0.215116	-0.0100876	-0.0175192	0.0141832	491	0.477275	0.729056	-0.0173977	-0.0300728	0.0140841	491	0.217319	0.417164
FGG_P02679_MS	P02679	FGG	FGG	0.0317129	0.0328563	0.0408577	492	0.438016	0.831428	0.0385526	0.0397549	0.0405598	492	0.342319	0.547389	0.0184562	0.0191216	0.0452538	491	0.683571	0.860416	0.0306919	0.031649	0.0449376	491	0.494937	0.690247
FHL1_Q13642_MS	Q13642	FHL1	FHL1	-0.0252356	-0.0295241	0.0374682	471	0.500947	0.857466	-0.0514835	-0.0599785	0.0371177	471	0.166088	0.337512	-0.00343574	-0.00401961	0.0415354	470	0.934111	0.963807	-0.0500091	-0.0582608	0.041211	470	0.225552	0.428252
FITM1_A5D6W6_MS	A5D6W6	FITM1	FITM1	0.00540332	0.00814032	0.0216129	492	0.802688	0.96726	0.030778	0.0461504	0.0214184	492	0.151357	0.3168	-0.00966946	-0.0145674	0.0238972	491	0.685928	0.862655	0.0348963	0.0523258	0.0237302	491	0.142055	0.307178
FJX1_Q86VR8_MS	Q86VR8	FJX1	FJX1	-0.00671828	-0.00787271	0.0358862	483	0.851574	0.970132	-0.0703438	-0.0820454	0.0355068	483	0.0481426	0.135334	0.0286345	0.033555	0.0395241	482	0.469121	0.723552	-0.0824589	-0.0961759	0.0392634	482	0.0362349	0.10849
FKBP2_P26885_MS	P26885	FKBP2	FKBP2	-0.00806553	-0.0130988	0.0232535	492	0.728851	0.958302	-0.0114788	-0.0185546	0.0230881	492	0.619287	0.77182	-0.00380801	-0.0061844	0.0257639	491	0.882558	0.946633	-0.00985696	-0.015933	0.0255838	491	0.700196	0.839572
FKBP4_Q02790_MS	Q02790	FKBP4	FKBP4	0.0451805	0.0594344	0.0281066	492	0.108593	0.501809	-0.0383677	-0.0502351	0.0279299	492	0.170156	0.342138	0.0756741	0.0995483	0.0309799	491	0.0149298	0.137354	-0.0705984	-0.0924351	0.0307634	491	0.0221606	0.0731699
FKRP_Q9H9S5_MS	Q9H9S5	FKRP	FKRP	0.0165342	0.0255519	0.0217507	492	0.447518	0.832629	-0.0374837	-0.0576552	0.0215452	492	0.0825242	0.205954	0.0401019	0.0619734	0.0239745	491	0.0950251	0.361777	-0.0545637	-0.0839267	0.023807	491	0.0223324	0.0734971
FLNA_P21333_MS	P21333	FLNA	FLNA	0.0201401	0.0409769	0.0182539	492	0.270423	0.723886	0.0104205	0.0211019	0.0181427	492	0.565985	0.73669	0.0191648	0.0389926	0.0202273	491	0.343864	0.636095	0.0022579	0.00457233	0.0200859	491	0.910543	0.966407
FLNC_Q14315_MS	Q14315	FLNC	FLNC	0.0201908	0.0507662	0.0146236	492	0.167998	0.610542	0.033357	0.0834762	0.0144716	492	0.0215821	0.0729253	0.00708661	0.017818	0.016146	491	0.660921	0.84451	0.0303387	0.0759229	0.0160332	491	0.0590461	0.159772
FLRT1_Q9NZU1_MS	Q9NZU1	FLRT1	FLRT1	0.0350633	0.0666325	0.0155785	492	0.0248422	0.233854	0.0116873	0.0221056	0.0155402	492	0.45237	0.646607	0.0367818	0.0698983	0.017262	491	0.0336016	0.215036	-0.00397867	-0.00752534	0.0171413	491	0.81655	0.913801
FLRT2_O43155_MS	O43155	FLRT2	FLRT2	-0.0328814	-0.0507372	0.0283164	484	0.246126	0.700566	0.023823	0.0365968	0.0281674	484	0.398102	0.599969	-0.0546003	-0.0842502	0.0316346	483	0.0849922	0.347963	0.0481575	0.0739794	0.0314477	483	0.126337	0.281924
FLRT3_Q9NZU0_MS	Q9NZU0	FLRT3	FLRT3	-0.0332943	-0.0431095	0.0335843	474	0.322013	0.752219	0.0723596	0.0932173	0.0332512	474	0.0300372	0.09559	-0.0813513	-0.105334	0.0371428	473	0.028995	0.198605	0.108093	0.139252	0.0369193	473	0.003578	0.016648
FLT3_P36888_MS	P36888	FLT3	FLT3	0.0416777	0.0415732	0.0479075	424	0.384813	0.798831	-0.0191507	-0.0190385	0.047526	424	0.687187	0.821055	0.0598198	0.0596697	0.0526069	423	0.256136	0.562277	-0.0436081	-0.0433526	0.0521514	423	0.403524	0.617038
FMOD_Q06828_MS	Q06828	FMOD	FMOD	-0.0314055	-0.0586385	0.0225521	492	0.164377	0.604908	0.0953025	0.177107	0.0220234	492	1.82896e-05	0.000201185	-0.0889296	-0.166044	0.0242465	491	0.000271446	0.00947253	0.133179	0.247496	0.024077	491	5.17377e-08	1.32553e-06
FN1_P02751_MS	P02751	FN1	FN1	0.00693596	0.0128555	0.0159909	492	0.664664	0.935502	-0.0263711	-0.0486481	0.0158376	492	0.0965312	0.229318	0.0224579	0.0416248	0.0176444	491	0.20369	0.510914	-0.0359362	-0.0662934	0.0175211	491	0.0407949	0.119319
FOLR2_P14207_MS	P14207	FOLR2	FOLR2	-0.0256759	-0.044237	0.0185425	492	0.166769	0.609281	-0.0449849	-0.0771405	0.0183369	492	0.0145034	0.0540606	-0.00765354	-0.0131863	0.0204596	491	0.708507	0.871016	-0.0417252	-0.0715507	0.0203167	491	0.0405298	0.118887
FREM2_Q5SZK8_MS	Q5SZK8	FREM2	FREM2	-0.0334811	-0.0495208	0.0306899	492	0.275831	0.723886	-0.002574	-0.00378924	0.0305121	492	0.932805	0.969441	-0.0396666	-0.0586696	0.034002	491	0.24394	0.552411	0.0143206	0.0210817	0.0337644	491	0.671654	0.819921
FRMPD1_Q5SYB0_MS	Q5SYB0	FRMPD1	FRMPD1	0.0164534	0.0168122	0.0403343	492	0.683506	0.943667	0.0685734	0.0697399	0.0399398	492	0.0866229	0.213027	-0.0161336	-0.0164855	0.0445636	491	0.717482	0.875336	0.075445	0.0767283	0.0442522	491	0.0888484	0.217711
FRRS1L_Q9P0K9_MS	Q9P0K9	FRRS1L	FRRS1L	-0.0385168	-0.054106	0.020619	490	0.0623553	0.389885	-0.0599334	-0.0837922	0.0203705	490	0.00341359	0.0171868	-0.0156329	-0.0219602	0.0226872	489	0.491109	0.735211	-0.0533158	-0.0745401	0.0225307	489	0.018353	0.0621178
FSTL1_Q12841_MS	Q12841	FSTL1	FSTL1	-0.0214714	-0.0433036	0.0155603	492	0.168248	0.610542	0.0683659	0.137233	0.0151715	492	8.25498e-06	0.000103777	-0.0624983	-0.126047	0.0166936	491	0.000202683	0.00790054	0.0949848	0.190666	0.0165769	491	1.75445e-08	5.14639e-07
FSTL3_O95633_MS	O95633	FSTL3	FSTL3	0.000970076	0.00232455	0.016503	492	0.95315	0.992885	0.0328963	0.0784578	0.0163205	492	0.04438	0.127411	-0.0162234	-0.0388754	0.0181976	491	0.373091	0.661012	0.0398061	0.0949377	0.0180704	491	0.0280706	0.0893318
FSTL5_Q8N475_MS	Q8N475	FSTL5	FSTL5	-0.00345481	-0.00568272	0.0194523	492	0.859107	0.970132	-0.0252106	-0.0412735	0.0192835	492	0.191699	0.370936	0.00911043	0.0149855	0.021515	491	0.672155	0.850276	-0.0290909	-0.047626	0.0213646	491	0.173936	0.357529
FTH1_P02794_MS	P02794	FTH1	FTH1	0.0149051	0.0248821	0.0183123	492	0.416074	0.817008	0.0354844	0.0589585	0.0181261	492	0.0508368	0.142118	-0.000516824	-0.000862773	0.0202273	491	0.979626	0.991381	0.0357045	0.0593243	0.0200859	491	0.0760899	0.193475
FTL_P02792_MS	P02792	FTL	FTL	0.0519179	0.0716064	0.0272293	491	0.0571442	0.369572	0.0335528	0.046065	0.0270973	491	0.216222	0.405592	0.0458557	0.0632453	0.0301497	490	0.128921	0.415061	0.0140706	0.0193177	0.0299397	490	0.638589	0.803796
FUCA1_P04066_MS	P04066	FUCA1	FUCA1	0.00815517	0.0101634	0.030878	492	0.791806	0.96496	0.0384058	0.0476384	0.0306155	492	0.210272	0.397747	-0.0103347	-0.0128796	0.0341613	491	0.762378	0.895494	0.0428075	0.0530983	0.0339226	491	0.207577	0.403201
FUCA2_Q9BTY2_MS	Q9BTY2	FUCA2	FUCA2	0.0162421	0.0144774	0.0482689	492	0.736643	0.960055	0.0208669	0.0185124	0.0479279	492	0.663476	0.802956	0.00885879	0.00789628	0.0534822	491	0.868508	0.936527	0.0170939	0.015165	0.0531085	491	0.747691	0.867868
FURIN_P09958_MS	P09958	FURIN	FURIN	-0.000260045	-0.00048748	0.0213725	492	0.990297	0.997195	-0.0237925	-0.0443918	0.021196	492	0.262198	0.463889	0.0122748	0.0230103	0.0236466	491	0.603929	0.809687	-0.0290205	-0.0541462	0.0234813	491	0.217088	0.417164
FUT11_Q495W5_MS	Q495W5	FUT11	FUT11	-0.0118857	-0.0278796	0.0148936	492	0.425232	0.823423	0.00413323	0.00964957	0.0147979	492	0.780123	0.884126	-0.0167529	-0.0392964	0.016496	491	0.310331	0.611418	0.0112685	0.0263079	0.0163807	491	0.49183	0.688903
FUT8_Q9BYC5_MS	Q9BYC5	FUT8	FUT8	0.0540202	0.0688342	0.0347089	471	0.12029	0.526985	0.0289231	0.0366931	0.0344711	471	0.401864	0.604289	0.0510269	0.0650201	0.0386444	470	0.187337	0.497891	0.00677848	0.00859947	0.0383098	470	0.859633	0.937168
FXYD1_O00168_MS	O00168	FXYD1	FXYD1	-0.0125764	-0.0216058	0.0252598	490	0.61879	0.913152	0.0496498	0.0848814	0.0250022	490	0.0476106	0.134399	-0.0419227	-0.0720216	0.0278559	489	0.132974	0.419473	0.0676112	0.115588	0.0276755	489	0.0149187	0.0530676
FXYD6_Q9H0Q3_MS	Q9H0Q3	FXYD6	FXYD6	-0.0255428	-0.04655	0.0217853	492	0.241573	0.698874	0.0232608	0.0421921	0.0216379	492	0.282901	0.486898	-0.0436132	-0.079482	0.0240658	491	0.0705589	0.31834	0.0418363	0.0758857	0.0238976	491	0.0806317	0.201729
FZD1_Q9UP38_MS	Q9UP38	FZD1	FZD1	0.00772833	0.0125978	0.0216308	491	0.721033	0.955596	-0.0136505	-0.0221434	0.0214804	491	0.525409	0.701932	0.0166582	0.0271543	0.0239381	490	0.48683	0.734312	-0.0207307	-0.0336287	0.0237784	490	0.383729	0.601136
FZD3_Q9NPG1_MS	Q9NPG1	FZD3	FZD3	-0.0408658	-0.0383071	0.0501653	439	0.41573	0.817008	-0.0537791	-0.0501655	0.0496402	439	0.279236	0.483881	-0.0215527	-0.0202032	0.0555389	438	0.698157	0.868539	-0.0446376	-0.0416383	0.0549895	438	0.417378	0.627617
FZD7_O75084_MS	O75084	FZD7	FZD7	0.0154601	0.0246377	0.0214269	492	0.470929	0.846606	-0.0334759	-0.0530978	0.0212349	492	0.115563	0.261341	0.0366643	0.0584295	0.0236386	491	0.121537	0.406901	-0.0490917	-0.0778669	0.0234734	491	0.0370075	0.109815
GAA_P10253_MS	P10253	GAA	GAA	-0.0122988	-0.0277307	0.0146593	492	0.401888	0.810181	0.0131502	0.0295112	0.0145552	492	0.366716	0.572711	-0.022032	-0.0496764	0.016212	491	0.174773	0.482801	0.022534	0.0505698	0.0160987	491	0.162222	0.339543
GAL3ST4_Q96RP7_MS	Q96RP7	GAL3ST4	GAL3ST4	0.03632	0.0641219	0.0233163	487	0.119953	0.526985	0.0205807	0.0361612	0.0231885	487	0.375228	0.577621	0.0335983	0.0593169	0.0258162	486	0.193724	0.503436	0.00632175	0.0111076	0.0256316	486	0.805292	0.9085
GALC_P54803_MS	P54803	GALC	GALC	-0.00919913	-0.0114373	0.034302	492	0.788673	0.96496	0.0163196	0.0201949	0.0340568	492	0.632018	0.782866	-0.019911	-0.0247553	0.0379941	491	0.600476	0.808999	0.0248	0.030689	0.0377286	491	0.511278	0.707816
GALNS_P34059_MS	P34059	GALNS	GALNS	-0.0427764	-0.0660622	0.0209003	492	0.0412194	0.308245	-0.0255365	-0.0392523	0.0208106	492	0.220375	0.411475	-0.0389033	-0.0600807	0.0231565	491	0.0935901	0.360785	-0.008967	-0.0137832	0.0229947	491	0.696735	0.836909
GALNT10_Q86SR1_MS	Q86SR1	GALNT10	GALNT10	0.00546997	0.0148334	0.0103186	492	0.596276	0.900644	0.0105403	0.0284489	0.0102384	492	0.303755	0.505177	0.00112407	0.00304825	0.0114251	491	0.921666	0.960775	0.0100616	0.0271567	0.0113453	491	0.375593	0.593199
GALNT16_Q8N428_MS	Q8N428	GALNT16	GALNT16	-0.000892568	-0.00166551	0.0124704	492	0.942969	0.98988	-0.0191193	-0.0355088	0.0123532	492	0.122333	0.273593	0.00902616	0.0168426	0.0137792	491	0.512738	0.745054	-0.0229637	-0.0426486	0.0136829	491	0.0939295	0.225788
GALNT17_Q6IS24_MS	Q6IS24	GALNT17	GALNT17	-0.0159136	-0.0260851	0.0194538	492	0.413742	0.816989	-0.0269389	-0.0439501	0.0192928	492	0.163249	0.33308	-0.00524228	-0.00859299	0.0215279	491	0.807712	0.908581	-0.0247061	-0.0403074	0.0213775	491	0.248363	0.456988
GALNT2_Q10471_MS	Q10471	GALNT2	GALNT2	0.0114959	0.0245597	0.00796669	492	0.149659	0.583024	0.00478679	0.0101784	0.0079248	492	0.546105	0.720545	0.0115538	0.0246835	0.00882806	491	0.191228	0.502636	-0.000134157	-0.000285265	0.00876637	491	0.987796	0.997743
GALNT4_Q8N4A0_MS	Q8N4A0	GALNT4	GALNT4	0.0608864	0.0446739	0.064955	436	0.349091	0.778149	0.0665986	0.0485285	0.064849	436	0.305	0.506415	0.0390558	0.0286562	0.0724345	435	0.590033	0.801495	0.0493824	0.0359836	0.0723309	435	0.495141	0.690247
GALNT5_Q7Z7M9_MS	Q7Z7M9	GALNT5	GALNT5	-0.0404751	-0.0640286	0.0257545	491	0.116694	0.522541	0.00252698	0.0039792	0.0256286	491	0.921496	0.96388	-0.050882	-0.0804915	0.0285033	490	0.074859	0.330097	0.0241401	0.0380131	0.0282931	490	0.393957	0.606826
GALNT6_Q8NCL4_MS	Q8NCL4	GALNT6	GALNT6	-0.0113688	-0.0159169	0.0209673	492	0.587916	0.893686	-0.0164659	-0.022945	0.0208137	492	0.429262	0.626407	-0.00521624	-0.00730304	0.0232253	491	0.822389	0.919114	-0.0142443	-0.0198491	0.023063	491	0.537109	0.732167
GALNT7_Q86SF2_MS	Q86SF2	GALNT7	GALNT7	0.00866991	0.0183916	0.01242	492	0.485469	0.853861	-0.00249974	-0.00527782	0.0123388	492	0.839537	0.919991	0.0119476	0.0253445	0.0137585	491	0.385613	0.670517	-0.00758839	-0.0160217	0.0136624	491	0.578859	0.762298
GANAB_Q14697_MS	Q14697	GANAB	GANAB	-0.011039	-0.0206751	0.0126659	492	0.383877	0.798227	-0.0258687	-0.0482224	0.012533	492	0.0395361	0.117505	0.0001648	0.000308657	0.0139858	491	0.990603	0.996838	-0.0259389	-0.0483532	0.013888	491	0.0623973	0.165955
GAPDH_P04406_MS	P04406	GAPDH	GAPDH	0.0596938	0.0784159	0.0280836	491	0.0340369	0.278405	0.0675582	0.0883159	0.0278435	491	0.0156106	0.0569685	0.0374601	0.0492089	0.0310034	490	0.227532	0.535242	0.0516694	0.0675452	0.0307809	490	0.0938637	0.225788
GAS1_P54826_MS	P54826	GAS1	GAS1	-0.0770065	-0.0873033	0.0400875	469	0.0553425	0.361333	-0.0114767	-0.0129463	0.0401031	469	0.774866	0.883566	-0.0892859	-0.101225	0.0446922	468	0.0463172	0.259684	0.0277547	0.0313086	0.0445386	468	0.533483	0.729082
GAS6_Q14393_MS	Q14393	GAS6	GAS6	-0.0120455	-0.0269094	0.00988907	492	0.223786	0.675425	-0.0183113	-0.0407151	0.00980005	492	0.0622882	0.16635	-0.00506874	-0.0113235	0.0109337	491	0.643148	0.831561	-0.0161524	-0.0359149	0.0108573	491	0.137471	0.300152
GASK1A_Q9UFP1_MS	Q9UFP1	GASK1A	GASK1A	-0.0228486	-0.0401243	0.0228247	492	0.317296	0.748492	0.0188722	0.0329857	0.0226723	492	0.405592	0.608539	-0.0379887	-0.0667117	0.0252423	491	0.132977	0.419473	0.0350522	0.0612658	0.0250659	491	0.162625	0.340033
GASK1B_Q6UWH4_MS	Q6UWH4	GASK1B	GASK1B	-0.0249712	-0.0430122	0.0152954	492	0.103195	0.491451	-0.0223779	-0.0383642	0.0151962	492	0.141499	0.303705	-0.0187559	-0.0323066	0.0169366	491	0.268654	0.568826	-0.0143894	-0.024669	0.0168182	491	0.392645	0.606826
GBA_P04062_MS	P04062	GBA	GBA	-0.00312832	-0.0068546	0.0162958	491	0.847844	0.970132	0.0331349	0.0722809	0.0161168	491	0.0403185	0.118957	-0.0214794	-0.0470643	0.0179716	490	0.232594	0.53995	0.0423226	0.0923232	0.0178499	490	0.0181248	0.0615513
GCHFR_P30047_MS	P30047	GCHFR	GCHFR	0.0156368	0.0126374	0.0566067	421	0.782503	0.96496	-0.0443088	-0.0355626	0.0565198	421	0.433509	0.62988	0.0438545	0.0354425	0.0631241	420	0.487606	0.734312	-0.0637004	-0.0511265	0.0630675	420	0.31306	0.531572
GCNT2_Q8N0V5_MS	Q8N0V5	GCNT2	GCNT2	0.00837542	0.00814399	0.0442509	467	0.849963	0.970132	0.035613	0.0344453	0.0439764	467	0.418456	0.616864	-0.00834062	-0.00811016	0.0488979	466	0.864634	0.93634	0.0391361	0.0378528	0.0486268	466	0.421331	0.629929
GC_P02774_MS	P02774	GC	GC	0.00446356	0.00977981	0.0147515	492	0.762335	0.964593	0.0129602	0.0282629	0.0146381	492	0.376387	0.578764	-0.00139007	-0.0030457	0.0163348	491	0.932218	0.963628	0.0135523	0.029554	0.0162207	491	0.403847	0.617038
GDF10_P55107_MS	P55107	GDF10	GDF10	0.0772171	0.0965401	0.0309114	469	0.0128304	0.152757	-0.0156102	-0.0194187	0.030887	469	0.613518	0.766046	0.101599	0.127023	0.0339664	468	0.00292583	0.0490772	-0.0578355	-0.071946	0.0337253	468	0.0870251	0.213502
GDF11_O95390_MS	O95390	GDF11	GDF11	0.012523	0.0245368	0.0115887	492	0.280397	0.724994	-0.0163993	-0.0319809	0.0114977	492	0.154412	0.320873	0.0240264	0.0470759	0.0127846	491	0.0607922	0.297926	-0.0266324	-0.051937	0.0126952	491	0.0364307	0.108755
GDI2_P50395_MS	P50395	GDI2	GDI2	0.0437182	0.0857008	0.0162098	491	0.00723656	0.103878	0.0187431	0.036574	0.0161874	491	0.247476	0.445992	0.0436265	0.085521	0.0179528	490	0.015454	0.139638	0.000212725	0.000415096	0.017821	490	0.990481	0.997743
GFRA1_P56159_MS	P56159	GFRA1	GFRA1	0.00342771	0.00736974	0.0148293	492	0.817299	0.970132	0.000895575	0.00191648	0.0147265	492	0.951532	0.976344	0.00372642	0.00801198	0.0164327	491	0.820698	0.917731	-0.000691564	-0.00147991	0.0163179	491	0.966212	0.992194
GFRA3_O60609_MS	O60609	GFRA3	GFRA3	-0.00433377	-0.00942305	0.0189518	491	0.819218	0.970132	0.0113302	0.024516	0.0188233	491	0.547502	0.721447	-0.0112723	-0.0245098	0.0209743	490	0.591211	0.802096	0.0161197	0.0348794	0.0208386	490	0.439571	0.646578
GGH_Q92820_MS	Q92820	GGH	GGH	-0.0188054	-0.0309887	0.0189277	492	0.320934	0.751819	-0.0056262	-0.00922765	0.0188125	492	0.765015	0.876282	-0.0200669	-0.0330674	0.0209737	491	0.339157	0.635203	0.00292059	0.00479012	0.0208272	491	0.888536	0.95507
GGT7_Q9UJ14_MS	Q9UJ14	GGT7	GGT7	0.00130483	0.00207966	0.0208576	492	0.950143	0.991149	-0.0336418	-0.0533673	0.0206563	492	0.104028	0.241182	0.0194058	0.0309293	0.0230341	491	0.399931	0.677552	-0.041907	-0.0664787	0.0228732	491	0.067535	0.176375
GINM1_Q9NU53_MS	Q9NU53	GINM1	GINM1	-0.0051677	-0.00884607	0.0236566	491	0.827172	0.970132	-0.00656984	-0.0111963	0.0234957	491	0.779887	0.884126	-0.00284706	-0.0048736	0.0262375	490	0.913635	0.959019	-0.00535202	-0.00912094	0.0260598	490	0.837365	0.926789
GJA1_P17302_MS	P17302	GJA1	GJA1	-0.00195792	-0.00372251	0.023515	492	0.933677	0.989404	-0.00293738	-0.00555849	0.0233505	492	0.899945	0.947952	-0.000844542	-0.00160569	0.0260573	491	0.974157	0.989023	-0.00257768	-0.00487782	0.0258752	491	0.920687	0.970781
GLA_P06280_MS	P06280	GLA	GLA	-0.0137775	-0.0251219	0.0238672	490	0.564032	0.887025	0.0424964	0.0771645	0.023638	490	0.072824	0.187526	-0.0397737	-0.0725236	0.0263685	489	0.132104	0.419087	0.0596108	0.108241	0.0261924	489	0.0232847	0.0760049
GLB1_P16278_MS	P16278	GLB1	GLB1	0.0247471	0.0229044	0.0532187	420	0.642167	0.927864	-0.0262938	-0.0241714	0.0530615	420	0.620482	0.772425	0.0438075	0.0405456	0.058793	419	0.456621	0.71806	-0.0448165	-0.041199	0.0586214	419	0.444995	0.651716
GLDN_Q6ZMI3_MS	Q6ZMI3	GLDN	GLDN	-0.0313942	-0.0410904	0.0297896	492	0.292462	0.733512	0.0622926	0.0811489	0.0294813	492	0.0351081	0.107502	-0.0714434	-0.0935089	0.0327404	491	0.0295744	0.200196	0.0927214	0.120789	0.0325117	491	0.00452844	0.020131
GLG1_Q92896_MS	Q92896	GLG1	GLG1	0.00597061	0.0117776	0.0102507	492	0.560523	0.883922	-0.00964383	-0.018934	0.0101733	492	0.343615	0.547476	0.0124211	0.0245018	0.0113387	491	0.27385	0.574972	-0.0149342	-0.0293207	0.0112595	491	0.185334	0.373893
GLRX_P35754_MS	P35754	GLRX	GLRX	0.0227342	0.0389742	0.0206158	490	0.270675	0.723886	0.0230264	0.0392993	0.0204587	490	0.260927	0.462044	0.015692	0.0269015	0.0228051	489	0.49172	0.735337	0.0163828	0.0279607	0.0226325	489	0.469495	0.672647
GLUL_P15104_MS	P15104	GLUL	GLUL	0.0304028	0.0371582	0.0372692	446	0.415072	0.817008	0.0852399	0.103559	0.0367771	446	0.0209151	0.0717494	-0.00973379	-0.0118966	0.0414362	445	0.814386	0.912185	0.0895337	0.108775	0.0411039	445	0.0299134	0.0940135
GM2A_P17900_MS	P17900	GM2A	GM2A	0.0017606	0.00275491	0.0182789	492	0.923307	0.98564	-0.0411967	-0.0641603	0.018056	492	0.0229391	0.0766151	0.0239631	0.0374965	0.0201201	491	0.234227	0.540564	-0.051403	-0.0800556	0.0199795	491	0.0103808	0.040097
GNAO1_P09471_MS	P09471	GNAO1	GNAO1	-0.0576196	-0.04952	0.0541174	463	0.28756	0.730265	0.0143205	0.0122352	0.0537909	463	0.790184	0.889012	-0.0767399	-0.0659526	0.0594755	462	0.197599	0.50754	0.045859	0.039181	0.059049	462	0.437776	0.644876
GNAS_O95467_MS	O95467	GNAS	GNAS	-0.00325239	-0.00548639	0.0182965	492	0.858985	0.970132	0.00509023	0.00854629	0.0181678	492	0.779458	0.884126	-0.00667988	-0.0112682	0.0202716	491	0.741904	0.885619	0.0079353	0.013323	0.0201299	491	0.693602	0.834631
GNG2_P59768_MS	P59768	GNG2	GNG2	-0.0385364	-0.0261437	0.0704333	437	0.584566	0.893686	0.0295017	0.0198854	0.0700767	437	0.673968	0.811971	-0.063388	-0.0430033	0.0782421	436	0.418295	0.693958	0.0568997	0.0383528	0.077835	436	0.465154	0.669134
GNPDA1_P46926_MS	P46926	GNPDA1	GNPDA1	-0.0191738	-0.0191277	0.0474453	445	0.686316	0.944947	0.00931299	0.00923755	0.0470939	445	0.843328	0.921968	-0.0283782	-0.02831	0.0525373	444	0.589362	0.801121	0.0213586	0.0211856	0.0521409	444	0.682273	0.826899
GNPTG_Q9UJJ9_MS	Q9UJJ9	GNPTG	GNPTG	0.00291616	0.00789067	0.0109647	492	0.790382	0.96496	0.0186606	0.0502554	0.0108563	492	0.0862679	0.212543	-0.00630354	-0.0170564	0.0121115	491	0.602977	0.809687	0.0213453	0.0574858	0.0120268	491	0.0765485	0.19391
GOLM1_Q8NBJ4_MS	Q8NBJ4	GOLM1	GOLM1	-0.00678609	-0.0125131	0.0101368	492	0.503524	0.857466	-0.00163204	-0.00299524	0.0100703	492	0.871322	0.935656	-0.00745209	-0.0137411	0.0112326	491	0.507366	0.741317	0.00154192	0.00282984	0.0111541	491	0.89011	0.955746
GOT2_P00505_MS	P00505	GOT2	GOT2	0.0595152	0.0890068	0.0233743	491	0.0111952	0.137328	-0.00402589	-0.00599161	0.0233585	491	0.863232	0.932825	0.074922	0.112048	0.0258273	490	0.00388845	0.058298	-0.0358042	-0.0532863	0.0256419	490	0.163252	0.340881
GP1BA_P07359_MS	P07359	GP1BA	GP1BA	-0.0135234	-0.0103187	0.0604463	474	0.823067	0.970132	0.0431399	0.0327307	0.0602013	474	0.473978	0.660714	-0.0411415	-0.0313919	0.0676062	473	0.543117	0.764443	0.0614876	0.0466513	0.067365	473	0.361838	0.578065
GPC1_P35052_MS	P35052	GPC1	GPC1	0.0213083	0.0373699	0.0129777	492	0.101246	0.489918	0.0154689	0.0270014	0.0129035	492	0.231177	0.42498	0.0179243	0.0314351	0.0143765	491	0.213073	0.517097	0.00783462	0.0136756	0.014276	491	0.583396	0.764762
GPC6_Q9Y625_MS	Q9Y625	GPC6	GPC6	-0.0604748	-0.0586763	0.0483514	441	0.211694	0.667849	-0.00685308	-0.00661231	0.0480688	441	0.886697	0.942581	-0.0722441	-0.0700955	0.0543212	440	0.184226	0.492951	0.0257139	0.0248105	0.0539095	440	0.633611	0.800601
GPIHBP1_Q8IV16_MS	Q8IV16	GPIHBP1	GPIHBP1	0.0431547	0.0579325	0.032571	470	0.185834	0.639673	0.0203863	0.0272227	0.0324648	470	0.530341	0.706191	0.0423266	0.0568208	0.0362972	469	0.244161	0.552411	0.00187578	0.0025048	0.0361266	469	0.958613	0.987898
GPLD1_P80108_MS	P80108	GPLD1	GPLD1	-0.0264479	-0.0592655	0.0173737	492	0.128579	0.541049	-0.039983	-0.0891749	0.0171987	492	0.0204905	0.0704123	-0.0112471	-0.0252029	0.0191857	491	0.557996	0.774597	-0.0351927	-0.078491	0.0190516	491	0.0653153	0.172133
GPR37_O15354_MS	O15354	GPR37	GPR37	-0.00137445	-0.00197772	0.0179577	492	0.939022	0.98988	-0.036219	-0.0518714	0.0177574	492	0.0419181	0.122728	0.0174866	0.0251618	0.0198001	491	0.377584	0.663395	-0.0436668	-0.0625379	0.0196617	491	0.0268131	0.0857343
GPRC5B_Q9NZH0_MS	Q9NZH0	GPRC5B	GPRC5B	-0.0583417	-0.047939	0.0549632	474	0.289017	0.732228	-0.0173755	-0.0142286	0.0545754	474	0.75034	0.864676	-0.0632078	-0.0519374	0.0615654	473	0.305097	0.607792	0.0107564	0.00880832	0.0610651	473	0.860254	0.937168
GRB2_P62993_MS	P62993	GRB2	GRB2	0.0194595	0.0327065	0.0153131	492	0.204409	0.665149	-0.032575	-0.0544933	0.01516	492	0.0321418	0.101174	0.0410885	0.0690594	0.0168154	491	0.0148967	0.137354	-0.0500752	-0.0837686	0.0166979	491	0.00284717	0.0137863
GREM1_O60565_MS	O60565	GREM1	GREM1	-0.0251541	-0.0269241	0.036894	492	0.495691	0.853861	-0.0244647	-0.0260633	0.0366369	492	0.504598	0.684981	-0.0178755	-0.0191334	0.0408759	491	0.662078	0.844922	-0.0168513	-0.0179524	0.0405902	491	0.678209	0.824714
GRIA3_P42263_MS	P42263	GRIA3	GRIA3	-0.0687213	-0.0514375	0.0609232	436	0.259941	0.717762	0.0644851	0.0479709	0.0607942	436	0.289408	0.491143	-0.129475	-0.0969113	0.069237	435	0.0621515	0.300426	0.126422	0.0940463	0.0690788	435	0.067917	0.176993
GRID2_O43424_MS	O43424	GRID2	GRID2	-0.0536821	-0.0558228	0.0432026	491	0.214621	0.670245	-0.0717211	-0.0742399	0.0428359	491	0.0947044	0.226574	-0.0278698	-0.0289812	0.0477721	490	0.559899	0.774597	-0.0598803	-0.0619832	0.0474272	490	0.207343	0.403134
GRN_P28799_MS	P28799	GRN	GRN	-0.0126218	-0.0232764	0.0178666	492	0.480243	0.8526	0.0354028	0.064981	0.0176788	492	0.0457738	0.130672	-0.0342061	-0.0630808	0.0196677	491	0.0826255	0.342876	0.0499717	0.0917219	0.0195302	491	0.0108058	0.041191
GRP_P07492_MS	P07492	GRP	GRP	-0.0475339	-0.0585245	0.034119	480	0.164211	0.604908	-0.0595598	-0.0729593	0.0337752	480	0.0784666	0.198099	-0.0258866	-0.031872	0.0380928	479	0.497107	0.738726	-0.0481203	-0.0589462	0.0377546	479	0.203085	0.398299
GSN_P06396_MS	P06396	GSN	GSN	0.00539958	0.0134808	0.0151611	492	0.721883	0.955596	0.0159269	0.0395768	0.01504	492	0.290133	0.491143	-0.00181331	-0.00452717	0.0167832	491	0.914006	0.959019	0.0166992	0.0414959	0.0166659	491	0.316839	0.534401
GSS_P48637_MS	P48637	GSS	GSS	0.0456417	0.0757285	0.0169151	492	0.00720933	0.103878	0.0206346	0.0340761	0.0168951	492	0.222543	0.414758	0.0450091	0.0746789	0.0187438	491	0.016709	0.14492	0.00146459	0.00241863	0.0186129	491	0.937314	0.979198
GSTM2_P28161_MS	P28161	GSTM2	GSTM2	-0.00697833	-0.0117532	0.0220282	492	0.751537	0.963639	0.000632335	0.00106	0.0218765	492	0.976952	0.989428	-0.00888622	-0.0149665	0.0244091	491	0.715975	0.875336	0.00441711	0.00740453	0.0242385	491	0.855474	0.935429
GSTO1_P78417_MS	P78417	GSTO1	GSTO1	0.055828	0.0833657	0.0251475	492	0.0268724	0.244165	0.0244721	0.0363716	0.0250723	492	0.329514	0.534833	0.0554606	0.0828171	0.0278665	491	0.0471202	0.260496	0.000850583	0.00126418	0.0276718	491	0.975491	0.995158
GSTP1_P09211_MS	P09211	GSTP1	GSTP1	0.0144226	0.0268425	0.016011	492	0.368138	0.787644	0.0299635	0.0555043	0.0158548	492	0.0593631	0.160201	0.00181427	0.00337661	0.0176925	491	0.918366	0.960775	0.0291908	0.0540729	0.0175689	491	0.0972503	0.231157
GTF2IRD2_Q86UP8_MS	Q86UP8	GTF2IRD2	GTF2IRD2	0.0255067	0.0374651	0.0272668	488	0.350019	0.778253	0.0386263	0.0564574	0.027039	488	0.153776	0.320209	0.0108032	0.0158681	0.0301773	487	0.720506	0.876697	0.0340245	0.0497313	0.0299609	487	0.256671	0.469288
GUCA2A_Q02747_MS	Q02747	GUCA2A	GUCA2A	0.0572982	0.0563767	0.0486031	442	0.239072	0.694235	0.0502745	0.0492909	0.0480652	442	0.296149	0.497433	0.0435012	0.0428016	0.0538171	441	0.419345	0.694562	0.0318675	0.0312441	0.0532038	441	0.5495	0.742448
GXYLT1_Q4G148_MS	Q4G148	GXYLT1	GXYLT1	0.0408989	0.0596008	0.0290317	491	0.159537	0.597966	0.0431273	0.0625693	0.0288276	491	0.135285	0.292274	0.0272537	0.039716	0.0321686	490	0.397289	0.677434	0.0314697	0.0456563	0.0319507	490	0.325137	0.540738
GYG1_P46976_MS	P46976	GYG1	GYG1	-0.0668499	-0.0626629	0.0480835	491	0.165072	0.605263	0.0371673	0.0346703	0.047824	491	0.437433	0.633484	-0.101421	-0.0950686	0.0531265	490	0.0568403	0.285471	0.080264	0.0748715	0.0527685	490	0.12889	0.286674
H6PD_O95479_MS	O95479	H6PD	H6PD	0.000511203	0.000646114	0.0371771	456	0.989035	0.996895	0.0678288	0.085175	0.0369327	456	0.0669268	0.175239	-0.0380119	-0.0480435	0.0415337	455	0.360569	0.647591	0.0849637	0.106692	0.041413	455	0.0407788	0.119319
HABP2_Q14520_MS	Q14520	HABP2	HABP2	-0.0146172	-0.0298139	0.0177421	492	0.41041	0.813807	-0.0142867	-0.0290029	0.0176185	492	0.417819	0.616692	-0.0103505	-0.0211114	0.0196553	491	0.598707	0.808252	-0.00987826	-0.0200535	0.0195179	491	0.613005	0.788319
HACD3_Q9P035_MS	Q9P035	HACD3	HACD3	0.00869991	0.00966933	0.0311148	492	0.779897	0.96496	-0.026471	-0.0292824	0.0308768	492	0.39169	0.592955	0.0246724	0.0274216	0.034438	491	0.474067	0.725802	-0.0369794	-0.0409069	0.0341974	491	0.280072	0.495512
HAGH_Q16775_MS	Q16775	HAGH	HAGH	0.0635966	0.081311	0.0295152	492	0.0316693	0.263983	0.0394087	0.0501491	0.0293932	492	0.180624	0.353561	0.0570745	0.0729723	0.0326992	491	0.0815338	0.342876	0.0150998	0.0192151	0.0324707	491	0.642118	0.805483
HAMP_P81172_MS	P81172	HAMP	HAMP	-0.0234783	-0.0333786	0.0321429	492	0.465471	0.841924	0.0353717	0.0500509	0.0318957	492	0.267981	0.47042	-0.0474937	-0.0675207	0.0355285	491	0.181915	0.49224	0.0555999	0.0786739	0.0352802	491	0.115681	0.265764
HAPLN1_P10915_MS	P10915	HAPLN1	HAPLN1	-0.107496	-0.0734709	0.0712898	427	0.132325	0.547701	-0.117388	-0.0797339	0.0710157	427	0.0990678	0.233426	-0.0694872	-0.0474927	0.0790961	426	0.380159	0.664457	-0.0873529	-0.0593329	0.078834	426	0.268461	0.481707
HAPLN2_Q9GZV7_MS	Q9GZV7	HAPLN2	HAPLN2	-0.0181992	-0.0325968	0.0224687	492	0.418343	0.817303	-0.00382606	-0.0068207	0.0223259	492	0.864001	0.932993	-0.0202769	-0.0363181	0.0248971	491	0.415795	0.69265	0.00481017	0.00857507	0.0247231	491	0.845817	0.928339
HAPLN4_Q86UW8_MS	Q86UW8	HAPLN4	HAPLN4	-0.0189774	-0.0277218	0.0312138	491	0.543482	0.878087	0.017193	0.0249898	0.0310011	491	0.579425	0.744512	-0.0325683	-0.0475751	0.03463	490	0.347443	0.638715	0.0311899	0.0453342	0.0343918	490	0.364905	0.581093
HAVCR2_Q8TDQ0_MS	Q8TDQ0	HAVCR2	HAVCR2	0.0308633	0.0547711	0.0188379	492	0.101986	0.490307	0.0159292	0.0281359	0.0187435	492	0.395819	0.597418	0.0293896	0.0521559	0.0208741	491	0.15978	0.461333	0.00341177	0.00602621	0.0207283	491	0.869331	0.939917
HBA1_P69905_MS	P69905	HBA1	HBA1	0.0253597	0.00733937	0.157554	492	0.872192	0.973699	-0.0950723	-0.0273857	0.156398	492	0.543544	0.717634	0.0813989	0.0235577	0.174489	491	0.641066	0.830788	-0.129741	-0.0373722	0.17327	491	0.454347	0.660435
HBB_P68871_MS	P68871	HBB	HBB	0.0267992	0.00756009	0.161589	492	0.868345	0.970475	-0.110441	-0.0310093	0.160387	492	0.491406	0.673106	0.0912977	0.0257552	0.178932	491	0.610115	0.813487	-0.149326	-0.0419273	0.177682	491	0.401086	0.615461
HBD_P02042_MS	P02042	HBD	HBD	0.0502623	0.0173455	0.131989	492	0.70351	0.949903	-0.0458247	-0.0157398	0.131069	492	0.726772	0.847831	0.0858486	0.0296262	0.146212	491	0.557371	0.774597	-0.0823889	-0.0282988	0.14519	491	0.570664	0.757075
HBEGF_Q99075_MS	Q99075	HBEGF	HBEGF	-0.0251884	-0.0318381	0.0328031	483	0.442941	0.832629	0.0208315	0.0262064	0.0326069	483	0.523213	0.700849	-0.0423054	-0.0534739	0.036422	482	0.245999	0.55384	0.0391164	0.0492092	0.0361974	482	0.280398	0.495552
HBG1_P69891_MS	P69891	HBG1	HBG1	0.0471007	0.0183779	0.117103	492	0.687701	0.944947	-0.13208	-0.0512934	0.116152	492	0.256036	0.458307	0.127629	0.049799	0.129488	491	0.324792	0.62559	-0.186439	-0.0724039	0.128583	491	0.147711	0.317374
HCN1_O60741_MS	O60741	HCN1	HCN1	-0.0044655	-0.00439976	0.0462477	480	0.923119	0.98564	-0.0243413	-0.0238717	0.0459388	480	0.596452	0.756977	0.00747262	0.00736262	0.0512826	479	0.884208	0.947399	-0.0275393	-0.027008	0.0509545	479	0.589125	0.76912
HEBP2_Q9Y5Z4_MS	Q9Y5Z4	HEBP2	HEBP2	-0.00406818	-0.00695316	0.0226216	492	0.857355	0.970132	0.00799214	0.0135957	0.0224614	492	0.72213	0.846318	-0.00921558	-0.0157509	0.0250617	491	0.713243	0.874382	0.0119172	0.0202727	0.0248865	491	0.632251	0.800601
HEPACAM_Q14CZ8_MS	Q14CZ8	HEPACAM	HEPACAM	0.00255515	0.00422579	0.0183603	491	0.889375	0.980444	-0.0175054	-0.0288225	0.0182297	491	0.337394	0.543699	0.0124403	0.0205741	0.0203348	490	0.540972	0.76334	-0.0228262	-0.0375831	0.0202087	490	0.25923	0.471835
HEPH_Q9BQS7_MS	Q9BQS7	HEPH	HEPH	-0.0121785	-0.0176874	0.031032	478	0.6949	0.948401	0.0222625	0.0321908	0.0307832	478	0.469908	0.659566	-0.0266655	-0.0387273	0.0343371	477	0.437793	0.708307	0.0335885	0.0485678	0.0340749	477	0.324768	0.540567
HEXB_P07686_MS	P07686	HEXB	HEXB	-0.0315278	-0.0542585	0.0162201	492	0.0524956	0.353306	0.0331957	0.0568607	0.0160991	492	0.0397355	0.117925	-0.056206	-0.0967292	0.0177853	491	0.00167364	0.0330093	0.0571347	0.0978657	0.017661	491	0.00129811	0.0071396
HGFAC_Q04756_MS	Q04756	HGFAC	HGFAC	0.0332908	0.0594058	0.0209311	492	0.112366	0.512225	0.0278472	0.0494586	0.0208003	492	0.181259	0.354463	0.0260562	0.0464961	0.0231817	491	0.261563	0.566813	0.0167494	0.0297482	0.0230197	491	0.467198	0.670644
HHIP_Q96QV1_MS	Q96QV1	HHIP	HHIP	0.0265535	0.0257446	0.0453755	487	0.558687	0.883788	-0.0471397	-0.0454974	0.0450408	487	0.295803	0.497359	0.0572143	0.0554713	0.0501167	486	0.254173	0.562059	-0.0713889	-0.0689018	0.0497854	486	0.152235	0.322981
HIBADH_P31937_MS	P31937	HIBADH	HIBADH	0.0163747	0.0218246	0.0323743	492	0.613228	0.909951	0.024818	0.0329226	0.032137	492	0.440333	0.635234	0.00692994	0.00923638	0.0358609	491	0.846847	0.92911	0.0218664	0.0290072	0.0356103	491	0.539468	0.733793
HINT1_P49773_MS	P49773	HINT1	HINT1	-0.0485691	-0.03637	0.0621959	456	0.435264	0.828963	-0.00944809	-0.00703011	0.0617399	456	0.878442	0.939728	-0.05414	-0.0405416	0.0686262	455	0.430575	0.70281	0.0131404	0.00977743	0.0680793	455	0.847033	0.928708
HIST1H1B_P16401_MS	P16401	HIST1H1B	HIST1H1B	-0.0310519	-0.0280254	0.0502817	468	0.537166	0.874831	0.036306	0.0325852	0.0499957	468	0.468089	0.659299	-0.0565014	-0.0509944	0.0554447	467	0.308703	0.61058	0.0600051	0.0538554	0.055138	467	0.277037	0.492121
HIST1H1D_P16402_MS	P16402	HIST1H1D	HIST1H1D	-0.137245	-0.103607	0.0583549	492	0.0190705	0.199994	-0.0874265	-0.0656884	0.0581385	492	0.133284	0.289139	-0.121911	-0.0920304	0.0646442	491	0.0599023	0.295713	-0.035503	-0.0266753	0.0641925	491	0.580467	0.762899
HIST1H2AB_P04908_MS	P04908	HIST1H2AB	HIST1H2AB	-0.177879	-0.112583	0.0697802	480	0.011109	0.1372	-0.10145	-0.0639568	0.0694594	480	0.144788	0.307504	-0.164144	-0.10389	0.0772917	479	0.034207	0.216359	-0.0317712	-0.0200293	0.0765905	479	0.67846	0.824714
HIST1H2BK_O60814_MS	O60814	HIST1H2BK	HIST1H2BK	-0.137609	-0.100091	0.0602415	492	0.0227795	0.221662	-0.101095	-0.0731873	0.0599639	492	0.0924418	0.222316	-0.115121	-0.0837344	0.0667129	491	0.0850449	0.347963	-0.0520636	-0.0376911	0.0662468	491	0.432303	0.639606
HIST1H4A_P62805_MS	P62805	HIST1H4A	HIST1H4A	-0.160286	-0.115683	0.0605775	492	0.0084066	0.11599	-0.107943	-0.0775397	0.0603849	492	0.0744581	0.190562	-0.139286	-0.100527	0.0670909	491	0.0384065	0.234141	-0.0486192	-0.0349251	0.066622	491	0.465874	0.669219
HIST3H3_Q16695_MS	Q16695	HIST3H3	HIST3H3	-0.0155689	-0.0106527	0.0688051	446	0.821091	0.970132	0.035571	0.0242162	0.0686354	446	0.604534	0.76093	-0.0382635	-0.026181	0.0764273	445	0.616863	0.818082	0.0521489	0.0355023	0.0762574	445	0.494423	0.690247
HK1_P19367_MS	P19367	HK1	HK1	0.025784	0.0498349	0.0147829	491	0.0817547	0.451339	0.0201428	0.0387427	0.0146941	491	0.171062	0.342721	0.0209379	0.0404685	0.0163588	490	0.201179	0.509983	0.0112619	0.0216612	0.0162414	490	0.48838	0.686793
HLA.A_P01892_MS	P01892	HLA-A	HLA-A_1	0.00435166	0.00413632	0.0460181	492	0.9247	0.985717	-0.0215335	-0.0203718	0.0456867	492	0.637614	0.7851	0.0167305	0.0159026	0.0509771	491	0.742904	0.885619	-0.0286593	-0.0271131	0.0506209	491	0.571547	0.757075
HLA.A_P05534_MS	P05534	HLA-A	HLA-A_3	0.0503317	0.0515623	0.0439126	492	0.252278	0.707546	0.0250206	0.025512	0.0436493	492	0.566759	0.737223	0.0484349	0.0496191	0.0486601	491	0.320046	0.622341	0.00439147	0.00447771	0.0483201	491	0.927623	0.973473
HLA.A_P30455_MS	P30455	HLA-A	HLA-A_6	-0.0348037	-0.0314686	0.0497639	464	0.484668	0.853861	-0.0244681	-0.0220085	0.0494395	464	0.620898	0.772425	-0.0296959	-0.0268503	0.0549405	463	0.589105	0.801121	-0.0120285	-0.0108194	0.0545681	463	0.825632	0.919186
HLA.B_Q29718_MS	Q29718	HLA-B	HLA-B_5	-0.0686392	-0.074044	0.0376403	492	0.068826	0.417077	-0.0647384	-0.069508	0.0373897	492	0.0839982	0.208349	-0.0498468	-0.0537719	0.0416632	491	0.232109	0.53995	-0.0435079	-0.0467133	0.0413721	491	0.293489	0.511647
HLA.C_P10321_MS	P10321	HLA-C	HLA-C_2	-0.0635066	-0.064138	0.0446504	473	0.155596	0.588647	0.0347383	0.034895	0.0444809	473	0.43521	0.631444	-0.0946833	-0.0956246	0.0490903	472	0.0543603	0.280552	0.0741365	0.0744709	0.0488312	472	0.129629	0.287114
HLA.C_P30504_MS	P30504	HLA-C	HLA-C_3	-0.133016	-0.0960858	0.0580116	492	0.0222742	0.218926	-0.111385	-0.0800828	0.0576951	492	0.0541092	0.149818	-0.104046	-0.075159	0.0642117	491	0.105798	0.37833	-0.0670704	-0.0482218	0.063763	491	0.293376	0.511647
HLA.C_Q07000_MS	Q07000	HLA-C	HLA-C_4	-0.0717222	-0.0529651	0.0653148	420	0.27279	0.723886	0.0655547	0.0481493	0.0650535	420	0.314177	0.517407	-0.127138	-0.0938883	0.072989	419	0.0822637	0.342876	0.122557	0.0900168	0.0726806	419	0.0924939	0.223665
HLA.DRB1_P01912_MS	P01912	HLA-DRB1	HLA-DRB1_2	0.0293623	0.0320906	0.039248	492	0.454745	0.836628	0.0941222	0.102385	0.0387643	492	0.0155373	0.056867	-0.0138377	-0.0151235	0.0432534	491	0.749164	0.887706	0.100016	0.108796	0.0429511	491	0.0202855	0.0680892
HLA.DRB1_P13760_MS	P13760	HLA-DRB1	HLA-DRB1_3	0.0802848	0.0694617	0.0514137	492	0.119038	0.526985	0.133836	0.11525	0.0508239	492	0.00872123	0.0361716	0.027544	0.0238309	0.0567017	491	0.627347	0.823444	0.122105	0.105148	0.0563055	491	0.0305916	0.095493
HLA.E_P13747_MS	P13747	HLA-E	HLA-E	-0.0277422	-0.0436109	0.0255663	492	0.278404	0.724994	-0.0506764	-0.0792893	0.0253151	492	0.0458519	0.13071	-0.00717317	-0.0112762	0.0282477	491	0.79965	0.905944	-0.0476212	-0.0745091	0.0280504	491	0.090197	0.218895
HMCN1_Q96RW7_MS	Q96RW7	HMCN1	HMCN1	-0.0172293	-0.0496769	0.0138026	492	0.212527	0.667978	0.0123079	0.0353204	0.0137166	492	0.369999	0.573853	-0.0276281	-0.0796595	0.0152558	491	0.0707532	0.31834	0.0240751	0.0690892	0.0151492	491	0.112658	0.260297
HNRNPA2B1_P22626_MS	P22626	HNRNPA2B1	HNRNPA2B1	-0.0501141	-0.0417291	0.0539333	457	0.353283	0.778564	-0.0438119	-0.0363086	0.0537311	457	0.415272	0.614858	-0.0385996	-0.0321412	0.0591087	456	0.514067	0.745054	-0.0281457	-0.0233254	0.0588743	456	0.632834	0.800601
HPR_P00739_MS	P00739	HPR	HPR	0.094364	0.0907457	0.0448725	492	0.0359786	0.285571	0.021071	0.0201679	0.0447486	492	0.637939	0.7851	0.104484	0.100478	0.0497128	491	0.0360832	0.226107	-0.0234304	-0.0224262	0.0493654	491	0.63526	0.800601
HPX_P02790_MS	P02790	HPX	HPX	-0.00600629	-0.0130958	0.0158353	492	0.70463	0.950148	0.0331021	0.0718351	0.015656	492	0.0349885	0.107502	-0.0248814	-0.0542502	0.0174347	491	0.154181	0.453578	0.0436994	0.0948326	0.0173128	491	0.0119136	0.044568
HP_P00738_MS	P00738	HP	HP	0.0723516	0.0400345	0.0792932	492	0.361975	0.785348	-0.0420703	-0.0231696	0.0787828	492	0.59358	0.756077	0.11093	0.0613815	0.0877727	491	0.206888	0.5129	-0.0893172	-0.0491901	0.0871593	491	0.305982	0.524447
HRG_P04196_MS	P04196	HRG	HRG	-0.0133116	-0.0200235	0.0254369	492	0.600989	0.902295	0.00422719	0.00632875	0.0252655	492	0.867194	0.934752	-0.01855	-0.0279032	0.0281818	491	0.510702	0.743641	0.0121279	0.0181573	0.0279849	491	0.664934	0.816071
HS3ST1_O14792_MS	O14792	HS3ST1	HS3ST1	0.047324	0.0522418	0.0365768	426	0.196426	0.658222	-0.0368868	-0.0405851	0.036279	426	0.309848	0.511527	0.077761	0.0858416	0.0404274	425	0.0550883	0.280853	-0.070068	-0.0770931	0.0400682	425	0.0810618	0.202305
HS6ST1_O60243_MS	O60243	HS6ST1	HS6ST1	-0.0196095	-0.0387302	0.0170792	492	0.251464	0.706892	-0.0136486	-0.0268304	0.0169714	492	0.421662	0.620236	-0.016806	-0.033193	0.0189235	491	0.374922	0.661012	-0.00649071	-0.0127594	0.0187913	491	0.729934	0.85745
HS6ST2_Q96MM7_MS	Q96MM7	HS6ST2	HS6ST2	-0.0330473	-0.0378821	0.0372588	492	0.375531	0.797922	-0.0303089	-0.0345799	0.0370028	492	0.413127	0.614053	-0.0244548	-0.0280325	0.0412774	491	0.553822	0.773059	-0.0198932	-0.0226965	0.0409889	491	0.627657	0.797976
HSP90AB1_P08238_MS	P08238	HSP90AB1	HSP90AB1	-0.0119266	-0.0222194	0.0216631	491	0.582192	0.891524	-0.00108548	-0.00201244	0.0215141	491	0.959781	0.979842	-0.014018	-0.0261157	0.023983	490	0.559155	0.774597	0.0048603	0.00901083	0.0238109	490	0.838344	0.926789
HSP90B1_P14625_MS	P14625	HSP90B1	HSP90B1	0.00831471	0.0148811	0.0200405	492	0.678399	0.940466	-0.00543172	-0.00967568	0.0199024	492	0.785031	0.886665	0.0130642	0.0233814	0.0222017	491	0.556512	0.774597	-0.010996	-0.0195874	0.0220465	491	0.618171	0.790884
HSPA13_P48723_MS	P48723	HSPA13	HSPA13	-0.0234539	-0.0502499	0.0137173	492	0.0879337	0.46591	0.0186292	0.0397255	0.0136361	492	0.17251	0.343504	-0.0386018	-0.0827043	0.0151167	491	0.0109631	0.110946	0.0350702	0.074785	0.0150111	491	0.0198774	0.0668304
HSPA1A_P0DMV8_MS	P0DMV8	HSPA1A	HSPA1A	-0.0299209	-0.0286592	0.0443847	487	0.50055	0.857466	0.0445181	0.0424552	0.0440395	487	0.312582	0.51562	-0.0602187	-0.0576795	0.0490761	486	0.220398	0.525559	0.0701526	0.0669019	0.0487228	486	0.150559	0.32077
HSPA4_P34932_MS	P34932	HSPA4	HSPA4	0.0680521	0.066376	0.0450526	489	0.131561	0.547469	0.0329569	0.0320013	0.0448083	489	0.462383	0.654908	0.0659447	0.0643205	0.0499224	488	0.187139	0.497891	0.00487852	0.00473707	0.0495637	488	0.921632	0.970781
HSPA5_P11021_MS	P11021	HSPA5	HSPA5	0.0142871	0.028501	0.00906755	492	0.115754	0.520638	-0.0123692	-0.0245591	0.00900964	492	0.170414	0.342138	0.024055	0.0479868	0.00999525	491	0.0164682	0.144801	-0.0226146	-0.0449014	0.00992541	491	0.0231284	0.0756251
HSPB1_P04792_MS	P04792	HSPB1	HSPB1	-0.00668302	-0.00909419	0.027761	492	0.809861	0.970132	-0.00973543	-0.0131857	0.0275651	492	0.724105	0.847161	-0.00303663	-0.00413222	0.0307601	491	0.921401	0.960775	-0.00844208	-0.011434	0.0305452	491	0.782373	0.891467
HSPE1_P61604_MS	P61604	HSPE1	HSPE1	0.018819	0.0288796	0.0183944	492	0.306772	0.74094	0.00688421	0.0105149	0.0182827	492	0.706676	0.835951	0.0194177	0.0297983	0.0203832	491	0.341245	0.635203	-0.00138607	-0.00211706	0.0202407	491	0.945432	0.984339
HTRA1_Q92743_MS	Q92743	HTRA1	HTRA1	0.0194323	0.0375871	0.011749	492	0.0987735	0.489768	0.0333711	0.0642452	0.0116021	492	0.00419838	0.0200887	0.00614964	0.011895	0.012944	491	0.634931	0.828562	0.0307518	0.0592027	0.0128536	491	0.0171103	0.0588968
ICAM1_P05362_MS	P05362	ICAM1	ICAM1	0.0208938	0.0602314	0.0149332	492	0.162398	0.602375	0.0217674	0.062455	0.0148259	492	0.142689	0.304644	0.0140825	0.0405962	0.0165323	491	0.39473	0.676634	0.0157694	0.0452457	0.0164168	491	0.337242	0.550467
ICAM2_P13598_MS	P13598	ICAM2	ICAM2	-0.0150806	-0.0357749	0.0150782	492	0.317728	0.74864	-0.0149308	-0.0352534	0.014973	492	0.319164	0.523067	-0.0105773	-0.0250921	0.0167018	491	0.52683	0.755172	-0.0104258	-0.0246165	0.0165851	491	0.529887	0.726621
ICOSLG_O75144_MS	O75144	ICOSLG	ICOSLG	-0.0602201	-0.0900505	0.0199906	492	0.00272519	0.0524896	-0.0415229	-0.0617999	0.0199455	492	0.0378751	0.113738	-0.0518178	-0.0774861	0.0221344	491	0.0196285	0.158202	-0.019453	-0.0289525	0.0219797	491	0.376567	0.593592
IDH1_O75874_MS	O75874	IDH1	IDH1	0.0317789	0.0698797	0.0160982	492	0.0489338	0.343414	0.0118242	0.0258784	0.0160401	492	0.461374	0.654395	0.0326845	0.0718711	0.0178386	491	0.0675212	0.312016	-0.00209667	-0.00458879	0.0177139	491	0.905828	0.963424
IDS_P22304_MS	P22304	IDS	IDS	0.0028555	0.0051222	0.0129406	492	0.825447	0.970132	-0.0072777	-0.0129934	0.0128467	492	0.571308	0.739628	0.00735136	0.0131869	0.014332	491	0.608229	0.811506	-0.0104088	-0.0185835	0.0142318	491	0.464902	0.669134
IDUA_P35475_MS	P35475	IDUA	IDUA	-0.0368964	-0.0345539	0.0485492	454	0.44766	0.832629	-0.0201531	-0.0187786	0.0484163	454	0.677427	0.814684	-0.0345839	-0.0323882	0.0537924	453	0.520605	0.751037	-0.00537896	-0.0050121	0.0536213	453	0.92014	0.970781
IFI30_P13284_MS	P13284	IFI30	IFI30	-0.039619	-0.0523649	0.0287696	492	0.169104	0.610542	0.101417	0.133414	0.0282561	492	0.000364919	0.00262846	-0.102231	-0.13512	0.0311922	491	0.00112165	0.0249475	0.144959	0.190694	0.0309742	491	3.71591e-06	4.76013e-05
IFI6_P09912_MS	P09912	IFI6	IFI6	0.0306979	0.0319985	0.0421673	492	0.466959	0.843861	-0.0316954	-0.0328832	0.0418708	492	0.449424	0.64285	0.0543949	0.0566996	0.04666	491	0.244273	0.552411	-0.0548631	-0.056919	0.0463339	491	0.236955	0.44325
IFNAR1_P17181_MS	P17181	IFNAR1	IFNAR1	0.00644889	0.00825672	0.0334784	468	0.847333	0.970132	0.00865281	0.0110346	0.0332488	468	0.79479	0.890728	0.00321415	0.00411518	0.037402	467	0.931555	0.963628	0.00723539	0.00922701	0.0371468	467	0.845651	0.928339
IGDCC4_Q8TDY8_MS	Q8TDY8	IGDCC4	IGDCC4	-0.00535488	-0.00522593	0.0462116	491	0.907797	0.985191	0.0732813	0.0711895	0.0457723	491	0.11002	0.252187	-0.0452359	-0.0441466	0.051013	490	0.375648	0.661715	0.0925123	0.0898715	0.0506591	490	0.0684322	0.177801
IGF1_P05019_MS	P05019	IGF1	IGF1	9.59844e-05	0.000184159	0.0237935	483	0.996783	0.998865	-0.0121494	-0.0231901	0.0236073	483	0.607036	0.762941	0.00640901	0.0122966	0.0262675	482	0.807343	0.908581	-0.0148356	-0.0283173	0.0260691	482	0.569562	0.757075
IGF2R_P11717_MS	P11717	IGF2R	IGF2R	-0.00173541	-0.00463237	0.00851616	492	0.838611	0.970132	0.00464005	0.0123277	0.00845442	492	0.58337	0.747386	-0.00458263	-0.0122326	0.00943219	491	0.62729	0.823444	0.00659186	0.0175132	0.00936628	491	0.481899	0.681596
IGF2_P01344_MS	P01344	IGF2	IGF2	-0.0122272	-0.0332477	0.0150814	492	0.417903	0.817233	0.0370444	0.100256	0.0148927	492	0.0131974	0.0502097	-0.0345915	-0.0940596	0.0165456	491	0.0370705	0.228752	0.0517775	0.14013	0.01643	491	0.00172412	0.00908755
IGFALS_P35858_MS	P35858	IGFALS	IGFALS	-0.0100973	-0.0169122	0.024152	492	0.676077	0.939225	0.0334389	0.0557446	0.0239401	492	0.163112	0.33308	-0.0300729	-0.0503699	0.0266807	491	0.260234	0.565143	0.0462474	0.0770971	0.0264943	491	0.0815129	0.20293
IGFBP3_P17936_MS	P17936	IGFBP3	IGFBP3	0.00737194	0.0137441	0.0237134	492	0.756027	0.963639	0.0406775	0.0754825	0.0234785	492	0.0838037	0.208349	-0.0124969	-0.0232991	0.0261941	491	0.63351	0.827242	0.0460002	0.0853594	0.026011	491	0.0776005	0.195735
IGFBP4_P22692_MS	P22692	IGFBP4	IGFBP4	-0.00448514	-0.010102	0.0129667	491	0.729568	0.958302	0.0234777	0.052645	0.0128352	491	0.0679802	0.177081	-0.0180433	-0.0406396	0.0143177	490	0.208192	0.513253	0.0312087	0.0699804	0.0142189	490	0.0286416	0.0910056
IGFBP5_P24593_MS	P24593	IGFBP5	IGFBP5	-0.0230745	-0.0444761	0.0160396	492	0.150901	0.583024	0.0626945	0.120276	0.0157087	492	7.58004e-05	0.000697364	-0.0614609	-0.118466	0.0173089	491	0.000421003	0.0132891	0.0888716	0.170495	0.0171879	491	3.40338e-07	6.15039e-06
IGFBP6_P24592_MS	P24592	IGFBP6	IGFBP6	0.00113419	0.00224565	0.022919	492	0.960551	0.994538	0.0192477	0.0379305	0.0227423	492	0.397777	0.599925	-0.00879798	-0.0174196	0.0253755	491	0.728956	0.88084	0.0229948	0.045315	0.0251982	491	0.361922	0.578065
IGFBP7_Q16270_MS	Q16270	IGFBP7	IGFBP7	-0.0490942	-0.0664017	0.0270217	492	0.069849	0.419091	0.132289	0.178085	0.0262538	492	6.59024e-07	1.2466e-05	-0.130183	-0.176077	0.028702	491	7.22571e-06	0.000581199	0.187735	0.252727	0.0285015	491	1.15848e-10	6.51323e-09
IGFBPL1_Q8WX77_MS	Q8WX77	IGFBPL1	IGFBPL1	-0.021546	-0.0380023	0.0258059	492	0.404166	0.810201	-0.0233081	-0.0409171	0.0256222	492	0.363436	0.569345	-0.0140662	-0.0248097	0.0285853	491	0.622883	0.821848	-0.017317	-0.0303999	0.0283855	491	0.542101	0.73589
IGHA1_P01876_MS	P01876	IGHA1	IGHA1	-0.0583904	-0.0468913	0.0534626	492	0.275291	0.723886	-0.0459533	-0.0367302	0.0531129	492	0.38735	0.588778	-0.0472306	-0.0379292	0.0592314	491	0.42561	0.699364	-0.0258371	-0.0206515	0.0588175	491	0.660655	0.815133
IGHA2_P01877_MS	P01877	IGHA2	IGHA2	-0.137157	-0.103815	0.0556086	492	0.0139847	0.160824	-0.101698	-0.0766146	0.0553708	492	0.0668604	0.175239	-0.114249	-0.0864754	0.0615739	491	0.0641283	0.304685	-0.0530383	-0.0399564	0.0611436	491	0.386126	0.601362
IGHD_P01880_MS	P01880	IGHD	IGHD	-0.12221	-0.0680685	0.081295	492	0.133406	0.548663	-0.0422114	-0.0234005	0.0808897	492	0.602017	0.760601	-0.127418	-0.0709694	0.0900831	491	0.157864	0.457759	0.0120578	0.00668443	0.0894536	491	0.89283	0.957144
IGHG1_P01857_MS	P01857	IGHG1	IGHG1	-0.0680151	-0.0961921	0.0290754	491	0.0197216	0.203622	-0.0266319	-0.0374819	0.029015	491	0.35914	0.564363	-0.0692117	-0.0978844	0.0322003	490	0.0320907	0.208848	0.00277821	0.00391008	0.0319833	490	0.930815	0.975139
IGHG2_P01859_MS	P01859	IGHG2	IGHG2	-0.0702699	-0.0714153	0.0398015	492	0.0780984	0.441043	-0.0115164	-0.0116491	0.0396449	492	0.771565	0.880794	-0.0800157	-0.0813201	0.044093	491	0.0701793	0.317769	0.0225635	0.0228236	0.0437848	491	0.606556	0.783452
IGHG3_P01860_MS	P01860	IGHG3	IGHG3	-0.00751633	-0.0057754	0.0576547	492	0.896328	0.984199	-0.00202071	-0.00154538	0.0572527	492	0.971859	0.987471	-0.00814123	-0.00625556	0.0638884	491	0.898653	0.951755	0.00144676	0.00110644	0.0634419	491	0.981815	0.997027
IGHG4_P01861_MS	P01861	IGHG4	IGHG4	-0.0932403	-0.0565699	0.0726734	492	0.200095	0.662606	-0.0679549	-0.0410353	0.0722212	492	0.347204	0.552036	-0.0782915	-0.0475003	0.0805156	491	0.331342	0.630947	-0.0346094	-0.0208993	0.079953	491	0.665298	0.816071
IGHM_P01871_MS	P01871	IGHM	IGHM	-0.0859886	-0.0523856	0.0720803	491	0.233463	0.684824	-0.172908	-0.104871	0.0712699	491	0.0156213	0.0569685	-0.0135242	-0.00823916	0.0795855	490	0.865133	0.936379	-0.167123	-0.101362	0.0790465	490	0.0349997	0.105416
IGHV1.18_A0A0C4DH31_MS	A0A0C4DH31	IGHV1-18	IGHV1-18	-0.0769503	-0.090204	0.0371383	492	0.0387863	0.298445	-0.0581148	-0.0678043	0.0369465	492	0.116375	0.262882	-0.0635375	-0.074481	0.0411295	491	0.123035	0.406901	-0.0310532	-0.0362308	0.0408421	491	0.447426	0.65392
IGHV1.24_A0A0C4DH33_MS	A0A0C4DH33	IGHV1-24	IGHV1-24	-0.078948	-0.0904534	0.0392272	490	0.0447048	0.323152	-0.0327619	-0.0373427	0.0391429	490	0.40301	0.605114	-0.0794868	-0.0910707	0.0434985	489	0.0682573	0.312395	0.00124537	0.0014195	0.0432577	489	0.977044	0.99525
IGHV1.2_P23083_MS	P23083	IGHV1-2	IGHV1-2	-0.0965531	-0.114315	0.0347832	491	0.00571594	0.0883062	-0.0528422	-0.0622594	0.0347392	491	0.128876	0.283219	-0.0903163	-0.106931	0.0385093	490	0.0194093	0.157662	-0.0144928	-0.0170756	0.0382521	490	0.704944	0.842769
IGHV1.3_A0A0C4DH29_MS	A0A0C4DH29	IGHV1-3	IGHV1-3	-0.0157701	-0.0172532	0.0410099	487	0.700743	0.949863	-0.0949747	-0.10341	0.0404879	487	0.0193889	0.0677776	0.0308459	0.0337468	0.0451567	486	0.494878	0.738139	-0.108084	-0.117684	0.0448263	486	0.0162709	0.0566819
IGHV1.46_P01743_MS	P01743	IGHV1-46	IGHV1-46	-0.0333373	-0.0390564	0.0359259	490	0.353893	0.778564	-0.0322111	-0.0375638	0.0356931	490	0.367263	0.573011	-0.0238016	-0.0278849	0.0398115	489	0.550211	0.770143	-0.0220535	-0.0257182	0.0395516	489	0.577381	0.761812
IGHV1.58_A0A0C4DH39_MS	A0A0C4DH39	IGHV1-58	IGHV1-58	-0.015459	-0.0143359	0.0483135	492	0.749125	0.963639	-0.00916014	-0.0084548	0.0479791	492	0.848667	0.926006	-0.0140955	-0.0130715	0.053537	491	0.792441	0.905944	-0.00315665	-0.00291358	0.0531629	491	0.952676	0.987898
IGHV1.69D_A0A0B4J2H0_MS	A0A0B4J2H0	IGHV1-69D	IGHV1-69D	-0.00267668	-0.00201443	0.065282	416	0.967314	0.994538	-0.0898679	-0.0672686	0.0649084	416	0.166937	0.338558	0.0455991	0.0343172	0.0725134	415	0.529802	0.756575	-0.109782	-0.082175	0.0722642	415	0.129479	0.287114
IGHV1.69_P01742_MS	P01742	IGHV1-69	IGHV1-69	0.0106516	0.0070461	0.0674122	492	0.874516	0.97452	-0.0401391	-0.0264276	0.0669184	492	0.548901	0.722118	0.0342987	0.0226888	0.0746595	491	0.646149	0.833528	-0.0547475	-0.0360457	0.0741378	491	0.460591	0.665882
IGHV2.26_A0A0B4J1V2_MS	A0A0B4J1V2	IGHV2-26	IGHV2-26	-0.109362	-0.103637	0.0467847	490	0.0198114	0.203622	-0.0639281	-0.0603114	0.0465522	490	0.170301	0.342138	-0.100053	-0.0948148	0.0517577	489	0.0538007	0.279212	-0.0216612	-0.0204357	0.0513142	489	0.673117	0.821211
IGHV2.5_P01817_MS	P01817	IGHV2-5	IGHV2-5	-0.0705926	-0.0589279	0.0541567	491	0.193019	0.655867	-0.00772418	-0.00641922	0.0538354	491	0.885972	0.942305	-0.0826446	-0.0689884	0.0600926	490	0.169671	0.476869	0.0276943	0.0230155	0.0596343	490	0.642565	0.805483
IGHV2.70D_A0A0C4DH43_MS	A0A0C4DH43	IGHV2-70D	IGHV2-70D	0.127657	0.0568445	0.101754	492	0.210235	0.667849	0.0264523	0.0117237	0.101198	492	0.7939	0.890717	0.142434	0.0634247	0.112745	491	0.207072	0.5129	-0.0342126	-0.015163	0.111958	491	0.76005	0.8764
IGHV2.70_P01814_MS	P01814	IGHV2-70	IGHV2-70	0.0479627	0.0343656	0.0631333	492	0.447794	0.832629	0.0197699	0.0140987	0.0627225	492	0.752747	0.864676	0.0483111	0.0346153	0.0699593	491	0.490168	0.735211	-0.000806571	-0.000575199	0.0694705	491	0.990741	0.997743
IGHV3.11_P01762_MS	P01762	IGHV3-11	IGHV3-11	-0.0715894	-0.0776924	0.0397026	491	0.0719789	0.423504	0.034421	0.037174	0.0395349	491	0.384371	0.58626	-0.105774	-0.114792	0.0438216	490	0.0161552	0.144044	0.0793676	0.0857155	0.0435263	490	0.0688457	0.178417
IGHV3.15_A0A0B4J1V0_MS	A0A0B4J1V0	IGHV3-15	IGHV3-15	-0.062473	-0.0853662	0.0305776	491	0.0415765	0.308245	-0.0159152	-0.0216478	0.0304772	491	0.601766	0.760601	-0.0680811	-0.0930294	0.0338616	490	0.0449182	0.255421	0.0130099	0.0176961	0.0336171	490	0.698922	0.83854
IGHV3.20_A0A0C4DH32_MS	A0A0C4DH32	IGHV3-20	IGHV3-20	-0.00914114	-0.00661919	0.0622843	492	0.883378	0.976492	0.117875	0.0849537	0.0616217	492	0.0563429	0.154523	-0.0735937	-0.05329	0.0686846	491	0.284483	0.586945	0.14922	0.107544	0.0682046	491	0.029153	0.0923405
IGHV3.21_A0A0B4J1V1_MS	A0A0B4J1V1	IGHV3-21	IGHV3-21	-0.102689	-0.120499	0.0370268	491	0.0057591	0.0883062	-0.0552151	-0.0644682	0.0369817	491	0.13607	0.293296	-0.0967403	-0.113519	0.0411014	490	0.0189816	0.155541	-0.013665	-0.015955	0.0408259	490	0.737984	0.86261
IGHV3.23_P01764_MS	P01764	IGHV3-23	IGHV3-23	-0.0726049	-0.0705009	0.0442423	492	0.101421	0.489918	-0.0503701	-0.0486807	0.0439946	492	0.252801	0.454011	-0.0623118	-0.060506	0.0490139	491	0.204221	0.51093	-0.0238305	-0.0230313	0.0486714	491	0.624621	0.794678
IGHV3.30_P01768_MS	P01768	IGHV3-30	IGHV3-30	-0.0832229	-0.111599	0.0304485	491	0.00649798	0.0988866	-0.0270182	-0.0360649	0.0304334	491	0.375092	0.577621	-0.087624	-0.117501	0.0337206	490	0.00964436	0.1022	0.0102099	0.0136286	0.0334771	490	0.760509	0.8764
IGHV3.43D_P0DP04_MS	P0DP04	IGHV3-43D	IGHV3-43D	-0.092107	-0.110249	0.0353055	491	0.00936151	0.120686	-0.035485	-0.0422859	0.0352575	491	0.314694	0.517417	-0.0942534	-0.112818	0.0391847	490	0.0165262	0.144801	0.00493346	0.00587898	0.0389031	490	0.89914	0.961362
IGHV3.43_A0A0B4J1X8_MS	A0A0B4J1X8	IGHV3-43	IGHV3-43	0.0190382	0.0236754	0.0358205	490	0.59532	0.899872	-0.0206176	-0.0255285	0.0355617	490	0.562337	0.732885	0.0342756	0.0426241	0.0396715	489	0.38802	0.672024	-0.0352302	-0.0436218	0.0393871	489	0.371515	0.590003
IGHV3.48_P01763_MS	P01763	IGHV3-48	IGHV3-48	-0.0986321	-0.0886158	0.0492131	492	0.0455977	0.325558	-0.0756696	-0.0676659	0.0489495	492	0.122779	0.273683	-0.0808154	-0.0726084	0.0545019	491	0.138769	0.42815	-0.0412491	-0.0368861	0.054121	491	0.446327	0.653194
IGHV3.49_A0A0A0MS15_MS	A0A0A0MS15	IGHV3-49	IGHV3-49	-0.101469	-0.0938257	0.0467225	491	0.0303529	0.261422	-0.0562016	-0.0517084	0.0465658	491	0.228041	0.421809	-0.0946817	-0.0875493	0.0518363	490	0.068375	0.312395	-0.0156314	-0.0143817	0.0514922	490	0.761586	0.8764
IGHV3.64D_A0A0J9YX35_MS	A0A0J9YX35	IGHV3-64D	IGHV3-64D	-0.049367	-0.0758729	0.0277854	489	0.076235	0.43711	-0.0075929	-0.0116174	0.0276653	489	0.783851	0.88632	-0.0565001	-0.0868359	0.0307886	488	0.0670994	0.312016	0.0164881	0.0252274	0.0305595	488	0.58976	0.76912
IGHV3.64_A0A075B6Q5_MS	A0A075B6Q5	IGHV3-64	IGHV3-64	-0.0108221	-0.014097	0.0344837	492	0.753781	0.963639	-0.0777356	-0.100784	0.0340664	492	0.0229222	0.0766151	0.0278839	0.036322	0.0379945	491	0.463364	0.721422	-0.0896118	-0.116181	0.037729	491	0.0179252	0.0610786
IGHV3.66_A0A0C4DH42_MS	A0A0C4DH42	IGHV3-66	IGHV3-66	-0.0458553	-0.0524037	0.0381579	491	0.23005	0.680569	-0.00327578	-0.00372541	0.0379561	491	0.93126	0.969084	-0.054401	-0.0621698	0.0422497	490	0.19849	0.508537	0.0198408	0.0225641	0.0419649	490	0.63657	0.801753
IGHV3.72_A0A0B4J1Y9_MS	A0A0B4J1Y9	IGHV3-72	IGHV3-72	-0.0129169	-0.0181643	0.0293324	490	0.659868	0.934403	-0.0151068	-0.0211374	0.0291455	490	0.604466	0.76093	-0.00785975	-0.0110527	0.0324644	489	0.808802	0.908581	-0.011773	-0.0164727	0.0322601	489	0.715314	0.848152
IGHV3.73_A0A0B4J1V6_MS	A0A0B4J1V6	IGHV3-73	IGHV3-73	-0.0137685	-0.0247086	0.0252588	492	0.585933	0.893686	-0.0238903	-0.0426716	0.0250667	492	0.341023	0.546934	-0.00422723	-0.00758608	0.0279718	491	0.879939	0.944826	-0.0220899	-0.0394557	0.0277764	491	0.426837	0.635622
IGHV3.74_A0A0B4J1X5_MS	A0A0B4J1X5	IGHV3-74	IGHV3-74	-0.0602543	-0.0559685	0.0448798	492	0.18003	0.629214	-0.0323037	-0.0298651	0.044624	492	0.469466	0.659411	-0.0567395	-0.0527037	0.049731	491	0.254456	0.562059	-0.00813748	-0.00752318	0.0493835	491	0.869184	0.939917
IGHV3.7_P01780_MS	P01780	IGHV3-7	IGHV3-7	-0.0918915	-0.107688	0.0350637	492	0.00904635	0.119903	-0.0535984	-0.0625171	0.0349775	492	0.126074	0.277968	-0.0842375	-0.0987181	0.0388465	491	0.0306025	0.205008	-0.0177204	-0.0206691	0.0385751	491	0.646168	0.806814
IGHV3.9_P01782_MS	P01782	IGHV3-9	IGHV3-9	-0.0815092	-0.114506	0.0298497	491	0.00654824	0.0989078	-0.0242724	-0.0339283	0.0298538	491	0.416589	0.616356	-0.0872575	-0.122582	0.0331328	490	0.0087164	0.0958804	0.0132048	0.0184579	0.0329107	490	0.688424	0.830266
IGHV4.28_A0A0C4DH34_MS	A0A0C4DH34	IGHV4-28	IGHV4-28	-0.0852727	-0.09798	0.0384182	492	0.0269016	0.244165	-0.0304028	-0.0347693	0.0383157	492	0.427881	0.625293	-0.0884041	-0.101578	0.0425707	491	0.0383543	0.234141	0.00724989	0.00829115	0.0422733	491	0.863901	0.938559
IGHV4.30.2_A0A087WSY4_MS	A0A087WSY4	IGHV4-30-2	IGHV4-30-2	0.00372134	0.00238953	0.0717193	475	0.95864	0.994538	-0.00392411	-0.00250549	0.0712729	475	0.956116	0.977857	0.00652445	0.00418945	0.0790834	474	0.934283	0.963807	-0.00664302	-0.00424149	0.0785913	474	0.932674	0.975658
IGHV4.34_P06331_MS	P06331	IGHV4-34	IGHV4-34	-0.127436	-0.117456	0.0470879	491	0.00703957	0.103878	-0.103427	-0.0948915	0.0468781	491	0.0278246	0.0893922	-0.101447	-0.0935027	0.0520776	490	0.0519849	0.275174	-0.0603243	-0.0553456	0.0517176	490	0.244014	0.452274
IGHV4.38.2_P0DP08_MS	P0DP08	IGHV4-38-2	IGHV4-38-2	-0.0692399	-0.0489473	0.0662107	458	0.296228	0.734761	-0.0676186	-0.0475633	0.0657419	458	0.304236	0.50556	-0.0483792	-0.0342004	0.0742099	457	0.514778	0.745054	-0.0459816	-0.0323437	0.0736815	457	0.532901	0.728778
IGHV4.39_P01824_MS	P01824	IGHV4-39	IGHV4-39	-0.0834708	-0.0834832	0.0441777	492	0.0594217	0.378602	-0.0418154	-0.0416253	0.0439875	492	0.342263	0.547389	-0.0801552	-0.0801672	0.048953	491	0.10219	0.371332	-0.00767615	-0.00764124	0.0486109	491	0.874593	0.943088
IGHV4.4_A0A075B6R2_MS	A0A075B6R2	IGHV4-4	IGHV4-4	-0.0312863	-0.0328735	0.0422768	492	0.459632	0.836931	-0.030709	-0.0321154	0.0419819	492	0.464834	0.656083	-0.022085	-0.0232055	0.0468379	491	0.637478	0.83028	-0.0213026	-0.0222782	0.0465106	491	0.647143	0.807532
IGHV4.61_A0A0C4DH41_MS	A0A0C4DH41	IGHV4-61	IGHV4-61	-0.102679	-0.0744694	0.0622984	482	0.0999668	0.489918	0.00841959	0.00607655	0.061963	482	0.891972	0.945705	-0.129507	-0.0939268	0.0687824	481	0.0603237	0.296347	0.0628246	0.0453415	0.0682214	481	0.357568	0.574836
IGHV5.10.1_A0A0J9YXX1_MS	A0A0J9YXX1	IGHV5-10-1	IGHV5-10-1	-0.0104397	-0.00484271	0.0968553	492	0.914209	0.98564	0.0463321	0.0213914	0.0961569	492	0.630135	0.781012	-0.0373169	-0.0173104	0.10729	491	0.72813	0.88084	0.062226	0.0287296	0.10654	491	0.559449	0.750878
IGHV5.51_A0A0C4DH38_MS	A0A0C4DH38	IGHV5-51	IGHV5-51	-0.0198939	-0.0237412	0.0355624	492	0.576137	0.89104	-0.0303321	-0.036028	0.0352986	492	0.390594	0.591738	-0.00832389	-0.00993364	0.0393887	491	0.83272	0.924193	-0.0267868	-0.031817	0.0391134	491	0.493761	0.690175
IGHV6.1_A0A0B4J1U7_MS	A0A0B4J1U7	IGHV6-1	IGHV6-1	-0.0763808	-0.0725827	0.0442592	492	0.085018	0.461331	0.00345355	0.00326641	0.0440825	492	0.937587	0.970577	-0.095428	-0.0906827	0.0490036	491	0.0520605	0.275174	0.0440978	0.0417081	0.0486612	491	0.365264	0.581206
IGHV7.4.1_A0A0J9YVY3_MS	A0A0J9YVY3	IGHV7-4-1	IGHV7-4-1	-0.0622175	-0.0341457	0.0883568	432	0.481711	0.853004	-0.136965	-0.0748695	0.0875144	432	0.118302	0.266641	-0.00498594	-0.00273635	0.097314	431	0.959161	0.980358	-0.13488	-0.0737299	0.0966037	431	0.163367	0.340881
IGKC_P01834_MS	P01834	IGKC	IGKC	-0.0685216	-0.0872159	0.0334061	491	0.0407807	0.308245	-0.0422981	-0.053599	0.033267	491	0.204163	0.389835	-0.0616075	-0.0784155	0.0370452	490	0.0969447	0.365393	-0.0159457	-0.020206	0.0367943	490	0.664934	0.816071
IGKJ1_A0A0A0MT89_MS	A0A0A0MT89	IGKJ1	IGKJ1	-0.0905651	-0.0990589	0.0382731	491	0.0183547	0.19656	-0.0352114	-0.0383428	0.0381969	491	0.357065	0.561975	-0.0924429	-0.101113	0.04245	490	0.0299055	0.201763	0.00433063	0.00471577	0.0421625	490	0.918233	0.970781
IGKV1.12_A0A0C4DH73_MS	A0A0C4DH73	IGKV1-12	IGKV1-12	-0.0279111	-0.0469837	0.0264044	490	0.291004	0.732467	-0.0274546	-0.0459835	0.0262354	490	0.29586	0.497359	-0.0197126	-0.0331828	0.0292085	489	0.500063	0.739874	-0.0191026	-0.0319948	0.0290209	489	0.510695	0.707493
IGKV1.16_P04430_MS	P04430	IGKV1-16	IGKV1-16	-0.0586279	-0.0635082	0.0406258	489	0.149627	0.583024	-0.0899621	-0.0969601	0.0402079	489	0.0257086	0.0841977	-0.0241248	-0.026133	0.0448956	488	0.591269	0.802096	-0.0796667	-0.0858638	0.0445659	488	0.0744583	0.189912
IGKV1.27_A0A075B6S5_MS	A0A075B6S5	IGKV1-27	IGKV1-27	-0.0823244	-0.0910075	0.0393263	491	0.0368289	0.288921	-0.0286924	-0.0315736	0.0392013	491	0.464564	0.656083	-0.0856486	-0.0946824	0.0435574	490	0.0498235	0.269096	0.00771106	0.00848537	0.0432501	490	0.858569	0.937168
IGKV1.39_P01597_MS	P01597	IGKV1-39	IGKV1-39	-0.080689	-0.0877488	0.040288	491	0.0457476	0.325558	0.0140725	0.0152295	0.0401642	491	0.726207	0.847661	-0.106125	-0.11541	0.0445261	490	0.0175319	0.148471	0.0591062	0.0639656	0.0442146	490	0.181907	0.368554
IGKV1.5_P01602_MS	P01602	IGKV1-5	IGKV1-5	-0.0747395	-0.101707	0.0320254	490	0.0200118	0.203622	-0.0604725	-0.0819146	0.031859	490	0.0582665	0.158297	-0.0595562	-0.0810452	0.0354873	489	0.0939396	0.360785	-0.0349977	-0.047407	0.0352372	489	0.321103	0.539722
IGKV1.6_A0A0C4DH72_MS	A0A0C4DH72	IGKV1-6	IGKV1-6	-0.112116	-0.0936548	0.0518361	491	0.0310312	0.263983	-0.0166693	-0.0138627	0.0517243	491	0.747384	0.864437	-0.128772	-0.107568	0.0574674	490	0.0254876	0.188274	0.0384123	0.0319448	0.0570781	490	0.501279	0.697312
IGKV1.8_A0A0C4DH67_MS	A0A0C4DH67	IGKV1-8	IGKV1-8	-0.0196758	-0.0183906	0.0512618	441	0.70129	0.949863	0.0291865	0.0271073	0.0510773	441	0.568008	0.737426	-0.0421387	-0.0393862	0.0577886	440	0.466276	0.72262	0.0485505	0.0450919	0.0575923	440	0.399684	0.613779
IGKV1.9_A0A0C4DH69_MS	A0A0C4DH69	IGKV1-9	IGKV1-9	-0.0883515	-0.103437	0.0381089	492	0.0208369	0.20982	-0.072159	-0.0840833	0.0379094	492	0.0575639	0.156809	-0.0700753	-0.0820405	0.0421855	491	0.0973274	0.365474	-0.0423129	-0.0493051	0.0418907	491	0.312955	0.531572
IGKV1D.13_A0A0B4J2D9_MS	A0A0B4J2D9	IGKV1D-13	IGKV1D-13	0.00541813	0.00449957	0.0560165	475	0.922986	0.98564	-0.00769216	-0.00634464	0.0556232	475	0.890069	0.944678	0.010616	0.00881625	0.0619234	474	0.863952	0.93634	-0.0121649	-0.0100338	0.0614892	474	0.843257	0.927776
IGKV1D.33_P01593_MS	P01593	IGKV1D-33	IGKV1D-33	-0.0527586	-0.0744963	0.0310237	491	0.0896533	0.467676	-0.013661	-0.019204	0.0308981	491	0.65859	0.798673	-0.0574997	-0.0811909	0.0344063	490	0.095321	0.361969	0.0109343	0.015371	0.0341733	490	0.74913	0.868742
IGKV2.24_A0A0C4DH68_MS	A0A0C4DH68	IGKV2-24	IGKV2-24	-0.00634279	-0.00792963	0.0346728	492	0.854926	0.970132	0.014408	0.017928	0.0344256	492	0.675746	0.813366	-0.0153989	-0.0192514	0.0384099	491	0.688661	0.863789	0.0209666	0.0260889	0.0381415	491	0.582771	0.764439
IGKV2.28_A0A075B6P5_MS	A0A075B6P5	IGKV2-28	IGKV2-28	-0.0264332	-0.0379231	0.028404	492	0.352509	0.778564	-0.00615414	-0.00878772	0.028229	492	0.827514	0.913366	-0.0291349	-0.0417991	0.0314738	491	0.355064	0.64353	0.00625485	0.00893154	0.0312539	491	0.841462	0.927776
IGKV2.30_P06310_MS	P06310	IGKV2-30	IGKV2-30	-0.0122988	-0.0167773	0.0320832	492	0.701632	0.949863	0.0268543	0.0364609	0.0318407	492	0.399417	0.601503	-0.0292856	-0.0399495	0.0355071	491	0.409897	0.686212	0.0393275	0.0533961	0.035259	491	0.265229	0.478453
IGKV2.40_A0A087WW87_MS	A0A087WW87	IGKV2-40	IGKV2-40	-0.0444895	-0.0591083	0.0335236	491	0.18509	0.638196	-0.00484596	-0.00640615	0.0333376	491	0.884486	0.941366	-0.0521289	-0.069258	0.0372102	490	0.161867	0.464709	0.0175347	0.0231801	0.0369383	490	0.635211	0.800601
IGKV2D.26_A0A0A0MRZ7_MS	A0A0A0MRZ7	IGKV2D-26	IGKV2D-26	-0.000464979	-0.000304258	0.0724217	453	0.99488	0.998333	-0.051489	-0.0334545	0.0720087	453	0.474953	0.66121	0.0270564	0.0177043	0.0803996	452	0.736632	0.88479	-0.063158	-0.0410363	0.0799862	452	0.430168	0.637379
IGKV2D.29_A0A075B6S2_MS	A0A075B6S2	IGKV2D-29	IGKV2D-29	-0.0510196	-0.0410194	0.0543042	492	0.347927	0.778149	-0.0170113	-0.0136128	0.0539676	492	0.752733	0.864676	-0.0535173	-0.0430275	0.0601751	491	0.374246	0.661012	0.00578245	0.00462722	0.0597546	491	0.922949	0.971291
IGKV3.11_P04433_MS	P04433	IGKV3-11	IGKV3-11	-0.0709827	-0.071351	0.0423964	492	0.0947145	0.479587	-0.0305467	-0.030561	0.0421974	492	0.469472	0.659411	-0.0708164	-0.0711839	0.0469804	491	0.132361	0.419246	-0.000384886	-0.000385066	0.0466521	491	0.993421	0.997743
IGKV3.15_P01624_MS	P01624	IGKV3-15	IGKV3-15	-0.0709521	-0.0698961	0.0416721	491	0.0892706	0.467676	-0.105538	-0.103448	0.0412407	491	0.0107936	0.042836	-0.0307608	-0.030303	0.0460722	490	0.504661	0.739874	-0.0923263	-0.0904981	0.0457633	490	0.0441908	0.127229
IGKV3.20_P01619_MS	P01619	IGKV3-20	IGKV3-20	-0.0546298	-0.0722226	0.0309117	492	0.0778	0.441043	-0.0595726	-0.0783873	0.0306756	492	0.052705	0.146531	-0.0354134	-0.0468178	0.0341942	491	0.300872	0.60234	-0.0444895	-0.0585405	0.0339552	491	0.190727	0.380702
IGKV3D.15_A0A087WSY6_MS	A0A087WSY6	IGKV3D-15	IGKV3D-15	-0.124941	-0.0898472	0.0638839	470	0.0510865	0.351425	-0.0520703	-0.0372346	0.0637927	470	0.414775	0.614678	-0.124695	-0.0896703	0.0702845	469	0.0766873	0.332672	-0.000589908	-0.000421834	0.0699499	469	0.993275	0.997743
IGKV3D.20_A0A0C4DH25_MS	A0A0C4DH25	IGKV3D-20	IGKV3D-20	-0.0552114	-0.0714073	0.0332967	492	0.0979217	0.486962	-0.028474	-0.0366537	0.0331314	492	0.390525	0.591738	-0.0525868	-0.0680128	0.0368958	491	0.154712	0.454407	-0.00607646	-0.00782203	0.036638	491	0.868342	0.939917
IGKV3D.7_A0A0C4DH55_MS	A0A0C4DH55	IGKV3D-7	IGKV3D-7	-0.0791462	-0.0814563	0.0433683	492	0.0686106	0.417021	-0.0129915	-0.0133079	0.0432068	492	0.763784	0.875368	-0.0901124	-0.0927425	0.0480436	491	0.0612979	0.298238	0.0253887	0.026007	0.0477078	491	0.594848	0.772273
IGKV4.1_P06312_MS	P06312	IGKV4-1	IGKV4-1	-0.0577977	-0.071489	0.033539	492	0.0854626	0.462462	-0.0539353	-0.0663983	0.0333163	492	0.106113	0.245174	-0.0422793	-0.0522946	0.0371294	491	0.255382	0.562277	-0.0359279	-0.0442299	0.0368699	491	0.330313	0.5442
IGKV6.21_A0A0C4DH24_MS	A0A0C4DH24	IGKV6-21	IGKV6-21	-0.014572	-0.0159666	0.0397526	491	0.7141	0.952034	-0.0361464	-0.0394134	0.0394564	491	0.360059	0.565368	0.00122014	0.00133691	0.0439938	490	0.977885	0.990115	-0.0366648	-0.0399787	0.0436973	490	0.401843	0.615461
IGKV6D.21_A0A0A0MT36_MS	A0A0A0MT36	IGKV6D-21	IGKV6D-21	-0.084984	-0.0499883	0.0759135	492	0.263479	0.719615	0.106276	0.0622191	0.0753267	492	0.158914	0.327538	-0.160395	-0.0943459	0.0837464	491	0.0560412	0.282861	0.174591	0.102214	0.0831611	491	0.0362887	0.108491
IGLC3_P0DOY3_MS	P0DOY3	IGLC3	IGLC3	-0.124197	-0.119062	0.0431034	492	0.00413236	0.0705721	-0.0137938	-0.0131613	0.0431573	492	0.749395	0.864676	-0.144895	-0.138904	0.0477142	491	0.00251877	0.0455177	0.0479192	0.0457222	0.0473807	491	0.31234	0.531572
IGLC7_A0M8Q6_MS	A0M8Q6	IGLC7	IGLC7	-0.169959	-0.116899	0.0651025	492	0.00931325	0.120686	-0.019094	-0.0130713	0.0650881	492	0.769373	0.878787	-0.198167	-0.136301	0.0720805	491	0.00619334	0.0797416	0.0653084	0.0447086	0.0715768	491	0.361993	0.578065
IGLL1_P15814_MS	P15814	IGLL1	IGLL1	-0.0809169	-0.0912262	0.036665	491	0.0277815	0.246347	-0.0194843	-0.0218601	0.0365875	491	0.594593	0.756414	-0.0887721	-0.100082	0.0405975	490	0.0292412	0.198605	0.0182375	0.0204612	0.0403239	490	0.651271	0.808662
IGLL5_B9A064_MS	B9A064	IGLL5	IGLL5	-0.0699753	-0.0816414	0.0358867	491	0.0517576	0.352718	-0.0126718	-0.0147105	0.0357937	491	0.723474	0.846912	-0.0792289	-0.0924376	0.0398112	490	0.0471334	0.260496	0.021306	0.024734	0.0395602	490	0.590426	0.769493
IGLV1.36_A0A0B4J1U3_MS	A0A0B4J1U3	IGLV1-36	IGLV1-36	-0.072556	-0.0672226	0.0521728	423	0.165051	0.605263	-0.0351647	-0.0323473	0.0520743	423	0.499867	0.680842	-0.0710273	-0.0658062	0.0584565	422	0.225028	0.531455	-0.00339291	-0.00312106	0.0582446	422	0.953575	0.987898
IGLV1.40_P01703_MS	P01703	IGLV1-40	IGLV1-40	-0.0652504	-0.118936	0.024667	492	0.00842421	0.11599	-0.00972217	-0.0176379	0.0246643	492	0.693619	0.826558	-0.0748143	-0.136368	0.0273155	491	0.00638876	0.0803158	0.0221424	0.0401706	0.0271246	491	0.414713	0.625004
IGLV1.44_P01699_MS	P01699	IGLV1-44	IGLV1-44	-0.0275556	-0.0327828	0.03672	492	0.453358	0.836628	-0.00290553	-0.00344047	0.036484	492	0.936557	0.970577	-0.0322298	-0.0383436	0.0406873	491	0.428665	0.701979	0.0108216	0.012814	0.0404029	491	0.788933	0.896576
IGLV1.47_P01700_MS	P01700	IGLV1-47	IGLV1-47	-0.100119	-0.128989	0.0337576	492	0.00316562	0.0582473	-4.93753e-05	-6.33146e-05	0.03382	492	0.998836	0.999824	-0.122663	-0.158035	0.0373322	491	0.00109001	0.0245131	0.0521946	0.0669299	0.0370714	491	0.159779	0.336867
IGLV1.51_P01701_MS	P01701	IGLV1-51	IGLV1-51	-0.0399958	-0.0347161	0.0503597	492	0.427461	0.823423	-0.0187131	-0.0161666	0.0500327	492	0.708553	0.837456	-0.0391075	-0.0339451	0.0558046	491	0.483765	0.733034	-0.00205661	-0.00177674	0.0554147	491	0.97041	0.993983
IGLV10.54_A0A075B6I4_MS	A0A075B6I4	IGLV10-54	IGLV10-54	0.0480556	0.0206003	0.105709	492	0.649597	0.927864	0.0533671	0.0227698	0.104965	492	0.611382	0.765402	0.0306417	0.0131354	0.117124	491	0.793727	0.905944	0.0403163	0.0172015	0.116306	491	0.72901	0.857174
IGLV2.11_P01706_MS	P01706	IGLV2-11	IGLV2-11	-0.0596364	-0.0542876	0.0485115	492	0.219538	0.675425	-0.056416	-0.0511149	0.0481794	492	0.242182	0.438834	-0.0432195	-0.0393432	0.0537289	491	0.421555	0.695378	-0.0380082	-0.0344367	0.0533535	491	0.476565	0.676075
IGLV2.18_A0A075B6J9_MS	A0A075B6J9	IGLV2-18	IGLV2-18	-0.0320574	-0.0339932	0.0422414	492	0.44827	0.832629	0.0226206	0.0238739	0.0419584	492	0.590047	0.75395	-0.0512576	-0.0543527	0.046765	491	0.273587	0.574972	0.044452	0.0469148	0.0464382	491	0.338923	0.552319
IGLV2.23_P01705_MS	P01705	IGLV2-23	IGLV2-23	-0.0509965	-0.0568573	0.0396809	491	0.199341	0.662562	-0.00736707	-0.00817385	0.0394919	491	0.852093	0.927224	-0.0585296	-0.0652561	0.0439349	490	0.183418	0.492951	0.0175026	0.0194193	0.0436538	490	0.688639	0.830266
IGLV3.12_A0A075B6K2_MS	A0A075B6K2	IGLV3-12	IGLV3-12	-0.0982574	-0.0669885	0.0663537	492	0.139296	0.566744	-0.0478212	-0.0324497	0.0660014	492	0.469074	0.659411	-0.0950964	-0.0648334	0.0735272	491	0.196498	0.50584	-0.00731827	-0.00496591	0.0730134	491	0.920201	0.970781
IGLV3.19_P01714_MS	P01714	IGLV3-19	IGLV3-19	-0.0756901	-0.08997	0.035915	491	0.0355828	0.284662	-0.0223151	-0.0263927	0.0357994	491	0.533353	0.708619	-0.0811463	-0.0964557	0.0398697	490	0.0423593	0.246874	0.0125237	0.0148122	0.0395784	490	0.751812	0.869525
IGLV3.1_P01715_MS	P01715	IGLV3-1	IGLV3-1	-0.110761	-0.109301	0.0446338	489	0.0134165	0.156965	0.0317668	0.0312205	0.0445741	489	0.476387	0.661322	-0.153156	-0.151137	0.0493398	488	0.00201945	0.0374988	0.0974557	0.0957796	0.0489919	488	0.0472345	0.134576
IGLV3.21_P80748_MS	P80748	IGLV3-21	IGLV3-21	0.00775001	0.00831056	0.0403413	491	0.847734	0.970132	-0.0527477	-0.0562883	0.0400001	491	0.187888	0.364607	0.0372952	0.0399927	0.0445683	490	0.403108	0.679562	-0.0685955	-0.0731998	0.0442679	490	0.121894	0.275043
IGLV3.25_P01717_MS	P01717	IGLV3-25	IGLV3-25	-0.0610331	-0.0749178	0.0352608	491	0.0840969	0.458594	-0.0281777	-0.0344344	0.0350754	491	0.422164	0.620522	-0.0599519	-0.0735907	0.039134	490	0.126177	0.412379	-0.00248439	-0.00303604	0.0388355	490	0.949019	0.987057
IGLV3.27_P01718_MS	P01718	IGLV3-27	IGLV3-27	-0.0771935	-0.0981007	0.0345567	492	0.0259436	0.240871	-0.0465229	-0.0588456	0.034425	492	0.17718	0.349456	-0.0699711	-0.0889223	0.0382855	491	0.0682145	0.312395	-0.0167211	-0.0211501	0.038018	491	0.66026	0.815133
IGLV3.9_A0A075B6K5_MS	A0A075B6K5	IGLV3-9	IGLV3-9	-0.0962974	-0.0791906	0.0530287	492	0.0699865	0.419091	-0.0721562	-0.0590593	0.052734	492	0.171842	0.343005	-0.079814	-0.0656354	0.0587366	491	0.174819	0.482801	-0.0381622	-0.0312355	0.0583262	491	0.513232	0.710035
IGLV4.60_A0A075B6I1_MS	A0A075B6I1	IGLV4-60	IGLV4-60	-0.0865532	-0.0497593	0.0810296	469	0.285994	0.729033	-0.0312364	-0.017877	0.0807336	469	0.699001	0.829782	-0.0902637	-0.0518924	0.0903746	468	0.318421	0.620293	0.00837556	0.00479344	0.0899495	468	0.925853	0.972458
IGLV4.69_A0A075B6H9_MS	A0A075B6H9	IGLV4-69	IGLV4-69	-0.0724338	-0.0667893	0.0473749	492	0.12692	0.540531	-0.0603172	-0.0553557	0.047077	492	0.200711	0.384696	-0.056837	-0.0524079	0.0524715	491	0.279252	0.580294	-0.0361095	-0.0331392	0.0521048	491	0.488627	0.686793
IGLV6.57_P01721_MS	P01721	IGLV6-57	IGLV6-57	-0.0137265	-0.0146426	0.0414974	492	0.740952	0.96174	0.0320005	0.0339759	0.0411868	492	0.437555	0.633484	-0.033759	-0.0360121	0.0459359	491	0.462742	0.721422	0.046379	0.049242	0.0456149	491	0.309772	0.528651
IGLV7.43_P04211_MS	P04211	IGLV7-43	IGLV7-43	-0.0135873	-0.00950727	0.0650918	479	0.83474	0.970132	-0.0622615	-0.0433235	0.0647288	479	0.336594	0.542842	0.0157242	0.0110025	0.071859	478	0.826883	0.9221	-0.0688896	-0.0479356	0.0715239	478	0.335949	0.549996
IGLV8.61_A0A075B6I0_MS	A0A075B6I0	IGLV8-61	IGLV8-61	-0.169946	-0.0995425	0.07709	492	0.0279506	0.246347	0.0187423	0.0109264	0.0769238	492	0.807606	0.898622	-0.218178	-0.127794	0.0852742	491	0.0108099	0.109945	0.111668	0.0651001	0.0846783	491	0.187875	0.376867
IGLV9.49_A0A0B4J1Y8_MS	A0A0B4J1Y8	IGLV9-49	IGLV9-49	-0.0343528	-0.0270239	0.0575877	492	0.551096	0.881095	0.0109094	0.00854169	0.0572038	492	0.84883	0.926006	-0.0478716	-0.0376586	0.0637983	491	0.453398	0.717315	0.0312987	0.0245057	0.0633525	491	0.621499	0.793136
IGSF11_Q5DX21_MS	Q5DX21	IGSF11	IGSF11	0.00385522	0.00554429	0.0230214	492	0.867075	0.970132	-0.0320167	-0.0458279	0.0228155	492	0.161162	0.330297	0.0216709	0.0311655	0.0254415	491	0.394744	0.676634	-0.0412467	-0.0590394	0.0252637	491	0.103185	0.241456
IGSF1_Q8N6C5_MS	Q8N6C5	IGSF1	IGSF1	0.0263375	0.050407	0.0201133	492	0.19099	0.651877	0.0143289	0.0272951	0.0199971	492	0.473991	0.660714	0.0246907	0.0472551	0.0222873	491	0.268475	0.568826	0.0038128	0.007263	0.0221315	491	0.863289	0.938559
IGSF8_Q969P0_MS	Q969P0	IGSF8	IGSF8	-0.0242084	-0.0449249	0.0117012	492	0.0390796	0.29848	-0.0244354	-0.0451333	0.0116178	492	0.0359486	0.109413	-0.0167321	-0.0310507	0.0129425	491	0.196688	0.50584	-0.017309	-0.0319705	0.0128521	491	0.17867	0.364545
IL18BP_O95998_MS	O95998	IL18BP	IL18BP	0.0100166	0.015406	0.0181693	492	0.581684	0.891524	0.00521063	0.00797658	0.0180464	492	0.772905	0.881826	0.00951671	0.0146372	0.0201337	491	0.636655	0.829742	0.00115733	0.00177167	0.019993	491	0.953863	0.987898
IL1RAPL1_Q9NZN1_MS	Q9NZN1	IL1RAPL1	IL1RAPL1	0.00691449	0.0107062	0.0217304	477	0.750476	0.963639	-0.0153479	-0.0236421	0.0216265	477	0.47825	0.662999	0.0170999	0.0264771	0.0242414	476	0.480906	0.730945	-0.0228905	-0.0352608	0.0241357	476	0.343403	0.558157
IL1RAP_Q9NPH3_MS	Q9NPH3	IL1RAP	IL1RAP	0.0180715	0.0312204	0.025621	492	0.480932	0.8526	0.0270033	0.0464319	0.0254257	492	0.288734	0.491143	0.00785256	0.0135661	0.0283708	491	0.782063	0.903473	0.0236588	0.040681	0.0281725	491	0.401439	0.615461
IL6R_P08887_MS	P08887	IL6R	IL6R	-0.00135358	-0.00241409	0.0216837	492	0.950251	0.991149	-0.00373503	-0.00663009	0.0215316	492	0.862356	0.932825	0.000318241	0.000567578	0.0240276	491	0.989438	0.996329	-0.00387057	-0.0068707	0.0238597	491	0.871198	0.94093
INHBA_P08476_MS	P08476	INHBA	INHBA	-0.0355317	-0.0403238	0.0364785	491	0.330514	0.764544	-0.0434621	-0.0490981	0.0361783	491	0.230202	0.424042	-0.0205546	-0.0233268	0.0403689	490	0.610863	0.813947	-0.0347362	-0.0392406	0.0400568	490	0.386271	0.601362
INHBB_P09529_MS	P09529	INHBB	INHBB	0.0117524	0.0119916	0.0466114	440	0.801054	0.96726	-0.0757094	-0.0768746	0.0463778	440	0.1033	0.240598	0.0545809	0.0556919	0.0514942	439	0.289754	0.593281	-0.0991809	-0.100707	0.0513873	439	0.0542427	0.149778
ISLR_O14498_MS	O14498	ISLR	ISLR	-0.0110743	-0.0307801	0.010682	492	0.300373	0.734889	-0.00955341	-0.0264282	0.0106102	492	0.368347	0.573303	-0.00851418	-0.0236645	0.0118339	491	0.47219	0.725674	-0.00592709	-0.0163965	0.0117512	491	0.614219	0.788319
ITGA6_P23229_MS	P23229	ITGA6	ITGA6	0.0112143	0.0121844	0.0431855	441	0.795234	0.96496	0.0807824	0.0873947	0.0428187	441	0.0598688	0.161309	-0.0335803	-0.0364852	0.048565	440	0.489647	0.735211	0.0962654	0.104145	0.0483427	440	0.0470645	0.134356
ITGA7_Q13683_MS	Q13683	ITGA7	ITGA7	-0.0176552	-0.0311593	0.0226251	492	0.435566	0.828963	-0.0250456	-0.0439948	0.0224525	492	0.265183	0.467536	-0.00837867	-0.0147873	0.0250523	491	0.738185	0.885619	-0.021477	-0.0377263	0.0248773	491	0.388383	0.602366
ITGB1_P05556_MS	P05556	ITGB1	ITGB1	0.0179413	0.0434152	0.0147516	492	0.224482	0.675425	0.00781661	0.0188262	0.0146663	492	0.594299	0.756414	0.0178486	0.0431909	0.0163466	491	0.275419	0.577068	0.000214621	0.00051691	0.0162324	491	0.989456	0.997743
ITGB4_P16144_MS	P16144	ITGB4	ITGB4	0.00166543	0.0017805	0.0438439	447	0.969716	0.994538	0.0977313	0.104089	0.043274	447	0.0244001	0.0803021	-0.0481893	-0.0515187	0.0480383	446	0.316336	0.618612	0.117822	0.125487	0.0476835	446	0.0138495	0.0497895
ITIH1_P19827_MS	P19827	ITIH1	ITIH1	0.0179902	0.0258859	0.0236095	492	0.446431	0.832629	-0.00961966	-0.0137766	0.0234543	492	0.681879	0.817169	0.0271376	0.039048	0.0261445	491	0.299787	0.60234	-0.021178	-0.0303296	0.0259618	491	0.415047	0.62504
ITIH2_P19823_MS	P19823	ITIH2	ITIH2	0.0332466	0.0453995	0.0262461	492	0.205853	0.666634	-0.00871981	-0.0118513	0.0261022	492	0.738474	0.857528	0.0453571	0.0619368	0.029056	491	0.119162	0.403993	-0.0280381	-0.0381072	0.0288529	491	0.331649	0.545295
ITIH3_Q06033_MS	Q06033	ITIH3	ITIH3	0.0402954	0.0645864	0.0251624	492	0.109927	0.505666	0.0439828	0.0701655	0.024973	492	0.0788239	0.19868	0.0260993	0.0418325	0.027843	491	0.349027	0.639883	0.0328667	0.052432	0.0276485	491	0.235118	0.441038
ITIH4_Q14624_MS	Q14624	ITIH4	ITIH4	0.0308283	0.0526044	0.0201969	492	0.127556	0.540531	0.0178874	0.0303792	0.020087	492	0.373635	0.57728	0.0283103	0.0483077	0.0223791	491	0.20646	0.5129	0.00582966	0.00990082	0.0222227	491	0.793178	0.898875
ITIH5_Q86UX2_MS	Q86UX2	ITIH5	ITIH5	-0.0140363	-0.0285054	0.0132862	492	0.291279	0.732467	0.0228477	0.046182	0.0131681	492	0.0833529	0.207766	-0.0292939	-0.0594913	0.0146349	491	0.0458727	0.258625	0.0353244	0.0714012	0.0145327	491	0.0154272	0.0542596
ITM2A_O43736_MS	O43736	ITM2A	ITM2A	-0.0314456	-0.0493734	0.024572	492	0.201243	0.662606	0.00615337	0.00961616	0.0244393	492	0.801315	0.894011	-0.0417916	-0.0656179	0.0272071	491	0.125168	0.411266	0.0239531	0.0374326	0.0270169	491	0.375731	0.593199
ITM2B_Q9Y287_MS	Q9Y287	ITM2B	ITM2B	-0.028538	-0.0456551	0.0177316	492	0.108162	0.501739	-0.01668	-0.0265593	0.017638	492	0.344774	0.548603	-0.0261427	-0.0418232	0.0196472	491	0.183936	0.492951	-0.00554539	-0.00882986	0.0195099	491	0.776351	0.887759
ITM2C_Q9NQX7_MS	Q9NQX7	ITM2C	ITM2C	0.00637046	0.00941044	0.0271725	492	0.814737	0.970132	0.030389	0.0446798	0.0269493	492	0.260023	0.461251	-0.00827842	-0.0122289	0.0300709	491	0.783204	0.903473	0.0339149	0.0498638	0.0298608	491	0.256608	0.469288
JAM3_Q9BX67_MS	Q9BX67	JAM3	JAM3	-0.0092824	-0.0165863	0.0147564	491	0.529615	0.870523	-0.0174794	-0.0310901	0.0146361	491	0.23295	0.427461	-0.00213903	-0.00382213	0.016327	490	0.895819	0.950689	-0.0165703	-0.0294732	0.0162107	490	0.307198	0.525587
JAML_Q86YT9_MS	Q86YT9	JAML	JAML	0.0414755	0.0526232	0.0360605	486	0.250643	0.705564	0.0572332	0.0722461	0.0357869	486	0.110409	0.252506	0.0208957	0.026512	0.0397524	485	0.599374	0.808252	0.0484738	0.061189	0.0395007	485	0.220356	0.42115
JCHAIN_P01591_MS	P01591	JCHAIN	JCHAIN	-0.141068	-0.106911	0.055255	491	0.0109803	0.1372	-0.121588	-0.0917393	0.0549706	491	0.0274349	0.0886136	-0.108464	-0.0822019	0.0611904	490	0.0769221	0.332672	-0.0751931	-0.0567339	0.060776	490	0.216599	0.416726
JPT1_Q9UK76_MS	Q9UK76	JPT1	JPT1	-0.00979011	-0.0106845	0.0405816	484	0.809467	0.970132	0.0156823	0.017032	0.0403297	484	0.697557	0.82904	-0.0209212	-0.0228325	0.0453238	483	0.644581	0.832035	0.0249151	0.0270594	0.0450469	483	0.580455	0.762899
KCNE5_Q9UJ90_MS	Q9UJ90	KCNE5	KCNE5	-0.031809	-0.0276937	0.0503187	451	0.527608	0.870206	-0.0803749	-0.0696205	0.0499095	451	0.108007	0.247853	0.00457393	0.00398218	0.0559348	450	0.934864	0.963915	-0.0823721	-0.0713505	0.0556146	450	0.139273	0.303432
KCT2_Q8NC54_MS	Q8NC54	KCT2	KCT2	0.0360408	0.0241718	0.0676084	468	0.59423	0.898894	-0.0184786	-0.0123323	0.067251	468	0.783614	0.88632	0.0537951	0.0360791	0.0748297	467	0.472562	0.725694	-0.0413323	-0.0275846	0.0744175	467	0.57888	0.762298
KCTD12_Q96CX2_MS	Q96CX2	KCTD12	KCTD12	-0.00550675	-0.00693377	0.0367239	463	0.880869	0.976154	-0.00413092	-0.00518304	0.0363987	463	0.909691	0.954491	-0.00455389	-0.00573399	0.0410404	462	0.911695	0.958932	-0.00212474	-0.0026659	0.0406766	462	0.958364	0.987898
KDR_P35968_MS	P35968	KDR	KDR	0.0611604	0.08329	0.0338445	473	0.0713818	0.423504	0.0275915	0.0373785	0.0336902	473	0.413212	0.614053	0.0606827	0.0826394	0.0377314	472	0.108442	0.38439	0.00107756	0.00145978	0.0374569	472	0.977062	0.99525
KITLG_P21583_MS	P21583	KITLG	KITLG	-0.0453063	-0.0575848	0.0316955	492	0.153518	0.586265	-0.0731417	-0.0925274	0.0313665	492	0.0201117	0.069583	-0.0168058	-0.0213604	0.0349943	491	0.631267	0.825786	-0.0659839	-0.0834724	0.0347497	491	0.0581727	0.15863
KLK10_O43240_MS	O43240	KLK10	KLK10	-0.0239924	-0.03286	0.0307603	492	0.435779	0.828963	0.0216833	0.029558	0.0305486	492	0.478166	0.662999	-0.0408783	-0.0559869	0.0340398	491	0.230371	0.539042	0.039094	0.0532917	0.033802	491	0.248015	0.456762
KLK11_Q9UBX7_MS	Q9UBX7	KLK11	KLK11	-0.0369709	-0.0449415	0.031944	492	0.247685	0.702122	0.137121	0.1659	0.0311566	492	1.32217e-05	0.000154686	-0.117884	-0.143299	0.0343588	491	0.000652158	0.0183329	0.18733	0.226647	0.0341188	491	6.43764e-08	1.53776e-06
KLK6_Q92876_MS	Q92876	KLK6	KLK6	-0.00856809	-0.0135457	0.0158114	492	0.588137	0.893686	-0.00213655	-0.00336192	0.0157053	492	0.891845	0.945705	-0.00936879	-0.0148116	0.0175208	491	0.593082	0.803085	0.00185376	0.00291694	0.0173983	491	0.915191	0.96914
KLK7_P49862_MS	P49862	KLK7	KLK7	-0.00492242	-0.00686815	0.027851	492	0.859784	0.970132	0.00819005	0.0113737	0.0276548	492	0.767238	0.877756	-0.0103672	-0.0144651	0.030857	491	0.737034	0.88479	0.0126056	0.0175057	0.0306413	491	0.680965	0.826159
KLKB1_P03952_MS	P03952	KLKB1	KLKB1	0.0289002	0.0565839	0.0178233	492	0.105555	0.49569	0.0181544	0.0353776	0.0177271	492	0.30629	0.507309	0.0258062	0.0505263	0.0197477	491	0.191894	0.503099	0.0071631	0.0139588	0.0196097	491	0.715057	0.848152
KNG1_P01042_MS	P01042	KNG1	KNG1	-0.00740965	-0.0144892	0.0172595	492	0.667886	0.935502	0.00462359	0.00899873	0.0171408	492	0.787472	0.887735	-0.0115274	-0.0225412	0.0191207	491	0.546871	0.767591	0.00953327	0.0185543	0.0189871	491	0.615827	0.789382
KREMEN1_Q96MU8_MS	Q96MU8	KREMEN1	KREMEN1	-0.0475339	-0.0529775	0.0391923	491	0.225776	0.675425	-0.00470947	-0.00522332	0.0390055	491	0.903948	0.950436	-0.0557015	-0.0620804	0.0433965	490	0.199908	0.509826	0.018972	0.021042	0.0431258	490	0.660187	0.815133
KRT10_P13645_MS	P13645	KRT10	KRT10	-0.0782059	-0.0495961	0.0702669	491	0.26626	0.721434	0.0782714	0.0493966	0.0697761	491	0.262517	0.464047	-0.136972	-0.0868642	0.0775668	490	0.0780417	0.335711	0.136446	0.08611	0.0770265	490	0.0771138	0.195098
KRT14_P02533_MS	P02533	KRT14	KRT14	-0.0252365	-0.0207433	0.0558518	480	0.651582	0.929384	0.00979091	0.00800479	0.0555674	480	0.860212	0.932825	-0.0359037	-0.0295112	0.0617543	479	0.561248	0.774874	0.0249685	0.0204136	0.0614288	479	0.684585	0.828476
KRT16_P08779_MS	P08779	KRT16	KRT16	0.0292419	0.0229086	0.0579993	488	0.614364	0.91097	0.0683286	0.0532678	0.0575055	488	0.235328	0.429561	-0.000212563	-0.000166525	0.064142	487	0.997357	0.998175	0.0684188	0.0533381	0.0636712	487	0.283102	0.498694
KRT17_Q04695_MS	Q04695	KRT17	KRT17	-0.0442107	-0.0253118	0.0857517	420	0.606429	0.905211	0.0764146	0.0436036	0.0849333	420	0.368795	0.573303	-0.0948458	-0.0543017	0.0949025	419	0.318176	0.620293	0.116802	0.0666497	0.0940575	419	0.214998	0.415217
KRT1_P04264_MS	P04264	KRT1	KRT1	-0.0897995	-0.0459587	0.0872784	492	0.304039	0.736976	0.022506	0.0114643	0.0867557	492	0.795421	0.890942	-0.121956	-0.0624163	0.0966559	491	0.207635	0.51313	0.074449	0.0379235	0.0959805	491	0.438318	0.645205
KRT2_P35908_MS	P35908	KRT2	KRT2	-0.0381734	-0.0316824	0.0526044	488	0.468389	0.844937	0.0502541	0.0415098	0.0521964	488	0.33613	0.542842	-0.0726887	-0.0603286	0.0580214	487	0.210884	0.51677	0.0808361	0.0667704	0.0575951	487	0.161098	0.339294
KRT5_P13647_MS	P13647	KRT5	KRT5	0.00454248	0.00335223	0.0610374	488	0.940706	0.98988	0.0914899	0.0671869	0.0604749	488	0.130963	0.286807	-0.0426269	-0.0314576	0.0674009	487	0.527397	0.755451	0.109586	0.0804757	0.0669358	487	0.10224	0.239784
KRT6B_P04259_MS	P04259	KRT6B	KRT6B	-0.0670431	-0.045127	0.0667089	490	0.315388	0.746681	0.0875915	0.0586877	0.0661668	490	0.186187	0.362222	-0.128742	-0.0866564	0.0736689	489	0.0811664	0.342252	0.14251	0.0954837	0.0731254	489	0.0518861	0.145052
KRT9_P35527_MS	P35527	KRT9	KRT9	0.0133081	0.00757003	0.0789519	489	0.866213	0.970132	0.0945416	0.0534996	0.0783031	489	0.227869	0.421809	-0.0331714	-0.0188689	0.0871826	488	0.703753	0.87072	0.108553	0.0614285	0.0865924	488	0.210584	0.40865
L1CAM_P32004_MS	P32004	L1CAM	L1CAM	0.0357747	0.0555768	0.0125408	492	0.0045179	0.0755721	-0.0170855	-0.026418	0.0125321	492	0.173398	0.343738	0.0528831	0.0821551	0.0137796	491	0.000140367	0.00591882	-0.0396092	-0.0612448	0.0136833	491	0.00396413	0.0179094
LAIR1_Q6GTX8_MS	Q6GTX8	LAIR1	LAIR1	-0.0143532	-0.0197946	0.0237191	491	0.545371	0.878087	0.00143629	0.00197119	0.0235562	491	0.951406	0.976344	-0.0183143	-0.0252576	0.0262574	490	0.485825	0.733814	0.00920441	0.0126323	0.0260675	490	0.724166	0.854145
LAMA3_Q16787_MS	Q16787	LAMA3	LAMA3	0.0720928	0.0466331	0.0696271	492	0.300984	0.734889	0.0268566	0.0172905	0.0692052	492	0.698131	0.829235	0.07413	0.0479508	0.077155	491	0.337129	0.635203	-0.00471647	-0.00303651	0.0766159	491	0.950938	0.987898
LAMA4_Q16363_MS	Q16363	LAMA4	LAMA4	0.0117751	0.0288135	0.0145566	492	0.418953	0.817705	0.0356958	0.0869369	0.0143747	492	0.0133514	0.0505862	-0.00446426	-0.010924	0.0160397	491	0.78088	0.903473	0.0375972	0.0915678	0.0159276	491	0.0186403	0.06288
LAMB1_P07942_MS	P07942	LAMB1	LAMB1	-0.00202082	-0.0046856	0.0120239	492	0.8666	0.970132	0.0238761	0.0551008	0.0118916	492	0.0452101	0.129428	-0.0151141	-0.0350446	0.0132526	491	0.254648	0.562059	0.0303134	0.0699567	0.01316	491	0.02167	0.0717842
LAMB2_P55268_MS	P55268	LAMB2	LAMB2	0.0056115	0.014171	0.00937799	492	0.549869	0.881095	-0.00176371	-0.00443305	0.00931551	492	0.849912	0.926006	0.00781009	0.0197231	0.0103894	491	0.452569	0.717315	-0.00509014	-0.012794	0.0103168	491	0.621962	0.793226
LAMC1_P11047_MS	P11047	LAMC1	LAMC1	0.00666361	0.0177591	0.00999759	492	0.50539	0.858143	0.00585204	0.015523	0.0099287	492	0.555859	0.729138	0.00506833	0.0135075	0.0110773	491	0.647483	0.834186	0.00369336	0.0097969	0.0109999	491	0.737192	0.86261
LAMP1_P11279_MS	P11279	LAMP1	LAMP1	0.0294448	0.0449463	0.0164789	492	0.0745816	0.43253	0.0441628	0.0670961	0.0162955	492	0.00696081	0.0305611	0.0127073	0.0193971	0.0181755	491	0.484794	0.733582	0.0387506	0.0588734	0.0180485	491	0.0322799	0.0994438
LAMP2_P13473_MS	P13473	LAMP2	LAMP2	-0.00663163	-0.00830837	0.0228704	492	0.771965	0.96496	0.00792518	0.00988236	0.0227097	492	0.727255	0.847906	-0.0123215	-0.0154369	0.0253361	491	0.626956	0.823444	0.0131731	0.0164263	0.025159	491	0.600798	0.777547
LAMP5_Q9UJQ1_MS	Q9UJQ1	LAMP5	LAMP5	0.0591571	0.0961951	0.0251341	491	0.0189828	0.199994	0.0266057	0.0430715	0.0250725	491	0.289143	0.491143	0.0584677	0.0950741	0.0278799	490	0.0364943	0.22669	0.00158906	0.0025725	0.0276878	490	0.954256	0.987898
LAMTOR3_Q9UHA4_MS	Q9UHA4	LAMTOR3	LAMTOR3	-0.0080475	-0.00835117	0.0379837	474	0.832301	0.970132	-0.0724379	-0.0748359	0.0376152	474	0.0547319	0.150718	0.0286222	0.0297022	0.041944	473	0.495326	0.738221	-0.0846862	-0.0874896	0.0416974	473	0.0428165	0.124334
LAP3_P28838_MS	P28838	LAP3	LAP3	0.0142476	0.019268	0.0329313	478	0.665468	0.935502	0.0388266	0.0522404	0.0327198	478	0.23596	0.430255	-0.0027088	-0.00366331	0.0363176	477	0.940575	0.967881	0.0399641	0.0537709	0.0361304	477	0.269238	0.482672
LAYN_Q6UX15_MS	Q6UX15	LAYN	LAYN	-0.0299011	-0.0349943	0.0290395	492	0.303669	0.736976	-0.0418752	-0.0487777	0.0288058	492	0.146665	0.309219	-0.0144773	-0.0169433	0.0321383	491	0.652571	0.838606	-0.0357091	-0.0415952	0.0319137	491	0.263719	0.476578
LBP_P18428_MS	P18428	LBP	LBP	-0.0492488	-0.0672656	0.0318425	492	0.122594	0.533521	-0.04773	-0.0648849	0.0316237	492	0.131861	0.287284	-0.0350878	-0.0479239	0.0352539	491	0.320087	0.622341	-0.0327855	-0.0445692	0.0350076	491	0.349462	0.563595
LCN2_P80188_MS	P80188	LCN2	LCN2	0.0181054	0.0333115	0.0227231	492	0.425961	0.823423	0.0422672	0.0774006	0.0224983	492	0.060879	0.163421	-0.000185126	-0.000340605	0.0251064	491	0.99412	0.99695	0.0423461	0.077545	0.0249309	491	0.09004	0.218777
LCP1_P13796_MS	P13796	LCP1	LCP1	0.00797236	0.0284529	0.0126234	492	0.527971	0.870206	0.0132203	0.0469608	0.0125261	492	0.291752	0.492088	0.0027721	0.00989347	0.0139775	491	0.842873	0.928984	0.0120396	0.0427668	0.0138799	491	0.38614	0.601362
LDLRAD3_Q86YD5_MS	Q86YD5	LDLRAD3	LDLRAD3	-0.0295213	-0.034168	0.0397926	472	0.45853	0.836848	0.0208515	0.0240041	0.0395622	472	0.598403	0.758567	-0.0460961	-0.0533517	0.0437182	471	0.292244	0.593281	0.0398106	0.0458298	0.0434525	471	0.360037	0.576972
LECT2_O14960_MS	O14960	LECT2	LECT2	-0.121862	-0.105195	0.0523808	483	0.020407	0.206519	-0.0519967	-0.0446732	0.0522923	483	0.320551	0.524068	-0.122768	-0.105978	0.0584828	482	0.0363169	0.22669	0.00203459	0.00174803	0.058119	482	0.972088	0.994139
LEFTY2_O00292_MS	O00292	LEFTY2	LEFTY2	0.0263014	0.0235652	0.0504389	484	0.602292	0.902295	0.0852868	0.0761065	0.0499016	484	0.0880732	0.214928	-0.0139095	-0.0124624	0.0559739	483	0.803854	0.907924	0.0913149	0.0814858	0.0555288	483	0.100732	0.237071
LFNG_Q8NES3_MS	Q8NES3	LFNG	LFNG	-0.0052323	-0.0109922	0.0130017	492	0.687542	0.944947	-0.00693694	-0.014505	0.0129092	492	0.59126	0.754546	-0.00274011	-0.00575654	0.0144051	491	0.849217	0.930142	-0.00576988	-0.0120647	0.0143045	491	0.686857	0.830266
LGALS3BP_Q08380_MS	Q08380	LGALS3BP	LGALS3BP	-0.0384419	-0.085442	0.0158295	492	0.0155189	0.174502	0.00894995	0.019799	0.0158077	492	0.571531	0.739628	-0.0518454	-0.115233	0.0174842	491	0.00317138	0.0517651	0.0310317	0.068648	0.017362	491	0.074501	0.189912
LGALS3_P17931_MS	P17931	LGALS3	LGALS3	-0.0126918	-0.0262374	0.0189852	492	0.504122	0.857466	-0.0070477	-0.0145011	0.0188584	492	0.708776	0.837456	-0.0118226	-0.0244406	0.0210377	491	0.574391	0.785931	-0.00201227	-0.00414039	0.0208907	491	0.923303	0.971291
LGI3_Q8N145_MS	Q8N145	LGI3	LGI3	-0.000381912	-0.000310385	0.0587042	439	0.994812	0.998333	0.000180531	0.000146115	0.0583077	439	0.997531	0.999824	-0.000565873	-0.000459892	0.0651572	438	0.993075	0.99695	0.0004232	0.000342523	0.0647171	438	0.994785	0.997743
LHPP_Q9H008_MS	Q9H008	LHPP	LHPP	0.0663697	0.112379	0.0222275	492	0.00296807	0.0561437	0.0470889	0.0793578	0.0221698	492	0.0341676	0.106393	0.0564076	0.0955109	0.0246084	491	0.022316	0.17175	0.0230641	0.0388693	0.0244365	491	0.345716	0.560232
LIFR_P42702_MS	P42702	LIFR	LIFR	0.0373488	0.027068	0.0654976	423	0.568823	0.888433	0.0369367	0.0266461	0.0647679	423	0.568782	0.737566	0.0259838	0.0188314	0.0729047	422	0.721714	0.876697	0.0257013	0.0185409	0.0720925	422	0.721641	0.853112
LILRA2_Q8N149_MS	Q8N149	LILRA2	LILRA2	0.0113587	0.0217278	0.0222493	492	0.609916	0.906491	-0.00498506	-0.00949098	0.0220985	492	0.821619	0.909714	0.016558	0.0316734	0.0246489	491	0.502055	0.739874	-0.0120374	-0.0229178	0.0244766	491	0.623087	0.794162
LILRB4_Q8NHJ6_MS	Q8NHJ6	LILRB4	LILRB4	0.017776	0.0339014	0.0207047	492	0.391007	0.801822	-0.0180803	-0.0343199	0.0205592	492	0.379599	0.582051	0.0313534	0.0597954	0.0228988	491	0.171558	0.478942	-0.0314342	-0.0596681	0.0227387	491	0.167475	0.347332
LINGO1_Q96FE5_MS	Q96FE5	LINGO1	LINGO1	-0.00785591	-0.0108389	0.0217285	492	0.717845	0.953358	-0.0295594	-0.0405919	0.0215384	492	0.170562	0.342138	0.006019	0.00830448	0.0240336	491	0.802351	0.906733	-0.032123	-0.0441123	0.0238656	491	0.178925	0.364698
LINGO3_P0C6S8_MS	P0C6S8	LINGO3	LINGO3	-0.0103554	-0.0171136	0.0198658	492	0.602413	0.902295	-0.0179546	-0.0295328	0.0197158	492	0.362915	0.56897	-0.00318651	-0.00526609	0.0220008	491	0.8849	0.947548	-0.0165974	-0.0273005	0.0218471	491	0.447793	0.65392
LIPA_P38571_MS	P38571	LIPA	LIPA	-0.0418325	-0.0571576	0.0290201	492	0.15008	0.583024	0.100083	0.136106	0.0285234	492	0.000491463	0.00337855	-0.104237	-0.142424	0.0314803	491	0.00099742	0.0234794	0.144479	0.196481	0.0312604	491	4.8688e-06	6.12077e-05
LIPG_Q9Y5X9_MS	Q9Y5X9	LIPG	LIPG	-0.0250717	-0.0234209	0.0491431	480	0.610162	0.906491	0.0515547	0.0479433	0.0486853	480	0.29016	0.491143	-0.0612675	-0.0572336	0.055081	479	0.26656	0.567975	0.0791148	0.0735727	0.0546168	479	0.14812	0.317915
LMAN1_P49257_MS	P49257	LMAN1	LMAN1	0.0223625	0.0464976	0.0115566	492	0.0535576	0.355021	-0.0122191	-0.0252874	0.0115062	492	0.288778	0.491143	0.0338715	0.0704279	0.0127487	491	0.00814419	0.0926058	-0.0266455	-0.0551429	0.0126597	491	0.0358199	0.107566
LMAN2_Q12907_MS	Q12907	LMAN2	LMAN2	0.00848413	0.0147773	0.0107795	492	0.431623	0.825342	-0.0228258	-0.0395704	0.0106613	492	0.0327653	0.102499	0.0224786	0.0391523	0.0118539	491	0.0585058	0.292385	-0.0323998	-0.0561676	0.011771	491	0.00613308	0.0259694
LNPEP_Q9UIQ6_MS	Q9UIQ6	LNPEP	LNPEP	0.0226905	0.0336979	0.0297219	480	0.445583	0.832629	0.035444	0.0523477	0.0295489	480	0.230925	0.424901	0.00934016	0.0138711	0.0327755	479	0.775787	0.901777	0.0315279	0.0465639	0.0326138	479	0.33418	0.54812
LOXL1_Q08397_MS	Q08397	LOXL1	LOXL1	0.0102297	0.0185649	0.0240164	485	0.670334	0.936987	-0.0132897	-0.024005	0.0238687	485	0.577933	0.744107	0.0201994	0.0366578	0.026836	484	0.451997	0.717315	-0.0222371	-0.0401666	0.0266745	484	0.404892	0.617444
LOXL3_P58215_MS	P58215	LOXL3	LOXL3	-0.00367888	-0.00640871	0.0247944	492	0.882107	0.976154	0.0309686	0.0536947	0.0245821	492	0.208338	0.395568	-0.0209	-0.0364084	0.0274154	491	0.446219	0.715392	0.0398702	0.0691288	0.0272238	491	0.143688	0.309059
LPA_P08519_MS	P08519	LPA	LPA	0.043444	0.0505918	0.0388608	492	0.264139	0.719615	0.0318528	0.0369193	0.0386115	492	0.409796	0.612576	0.0363781	0.0423634	0.0430561	491	0.398578	0.677552	0.0163588	0.0189608	0.0427552	491	0.70217	0.840942
LPL_P06858_MS	P06858	LPL	LPL	0.0163098	0.0239829	0.025478	492	0.52237	0.866539	0.0138889	0.0203271	0.0253027	492	0.583317	0.747386	0.0126352	0.0185796	0.02823	491	0.654653	0.839681	0.00850735	0.0124509	0.0280328	491	0.761654	0.8764
LRG1_P02750_MS	P02750	LRG1	LRG1	0.0157631	0.0213966	0.0307441	492	0.608377	0.906491	0.0564335	0.076242	0.0304313	492	0.0642721	0.17027	-0.0105537	-0.0143254	0.0339555	491	0.756077	0.892136	0.0609284	0.0823147	0.0337182	491	0.0713762	0.183798
LRIG1_Q96JA1_MS	Q96JA1	LRIG1	LRIG1	-0.0305892	-0.0402759	0.0319723	474	0.339186	0.77223	0.0301445	0.0394897	0.0318101	474	0.343795	0.547476	-0.053744	-0.0707632	0.0354118	473	0.129761	0.416223	0.0532686	0.0697825	0.0352314	473	0.131211	0.289293
LRIG2_O94898_MS	O94898	LRIG2	LRIG2	-0.0274471	-0.0341907	0.0330253	481	0.406333	0.810263	0.0218294	0.0270631	0.0328251	481	0.506355	0.685986	-0.0453619	-0.056507	0.0365945	480	0.215736	0.520369	0.0412716	0.0511667	0.0363633	480	0.25695	0.469374
LRP1B_Q9NZR2_MS	Q9NZR2	LRP1B	LRP1B	0.0151807	0.0363252	0.014161	492	0.284241	0.72571	-0.00245602	-0.00584928	0.014078	492	0.861578	0.932825	0.019903	0.047625	0.0156842	491	0.205048	0.512367	-0.010933	-0.0260382	0.0155746	491	0.483027	0.682574
LRP2_P98164_MS	P98164	LRP2	LRP2	-0.0259297	-0.0355752	0.0318026	491	0.415278	0.817008	0.0487844	0.0666255	0.0315331	491	0.122487	0.273635	-0.0574716	-0.0788505	0.0350653	490	0.101857	0.371332	0.0732125	0.0999872	0.0348292	490	0.0360592	0.108124
LRP4_O75096_MS	O75096	LRP4	LRP4	-0.0244467	-0.0396352	0.0227942	492	0.284022	0.72571	-0.0491263	-0.0792739	0.0225528	492	0.0298595	0.0951744	-0.00395515	-0.00641244	0.0251665	491	0.875184	0.941218	-0.0474418	-0.0765556	0.0249907	491	0.0582323	0.15863
LRP8_Q14114_MS	Q14114	LRP8	LRP8	0.009619	0.019262	0.0128656	492	0.455026	0.836628	-0.0253367	-0.0504982	0.0127318	492	0.0471405	0.133818	0.0251983	0.0504594	0.0141621	491	0.0758124	0.332131	-0.036069	-0.0718887	0.0140631	491	0.0106198	0.0406324
LRRC17_Q8N6Y2_MS	Q8N6Y2	LRRC17	LRRC17	0.00717279	0.00656597	0.0525932	423	0.891584	0.982344	0.100094	0.091111	0.052061	423	0.0551983	0.151795	-0.0456491	-0.0417872	0.0582699	422	0.433827	0.706409	0.119961	0.109195	0.0579305	422	0.0389876	0.114863
LRRC4B_Q9NT99_MS	Q9NT99	LRRC4B	LRRC4B	0.00377452	0.00576863	0.0143025	492	0.791963	0.96496	-0.0206617	-0.0314292	0.014173	492	0.145528	0.307783	0.0155618	0.0237832	0.0158004	491	0.325158	0.62559	-0.0272897	-0.0415113	0.01569	491	0.0826066	0.204897
LRRC4C_Q9HCJ2_MS	Q9HCJ2	LRRC4C	LRRC4C	-0.0180635	-0.0122734	0.0686055	427	0.79245	0.96496	-0.062269	-0.0420409	0.0680542	427	0.360713	0.565956	0.012854	0.00873374	0.0768958	426	0.867322	0.936527	-0.0680278	-0.045929	0.0763464	426	0.37341	0.591842
LRRC4_Q9HBW1_MS	Q9HBW1	LRRC4	LRRC4	0.00970327	0.017556	0.0225898	492	0.667717	0.935502	-0.00504652	-0.00908774	0.022435	492	0.82212	0.90977	0.0145619	0.0263467	0.025027	491	0.560936	0.774874	-0.0112487	-0.0202565	0.0248521	491	0.65102	0.808662
LRRN1_Q6UXK5_MS	Q6UXK5	LRRN1	LRRN1	0.00730042	0.0148477	0.0132643	492	0.582309	0.891524	-0.0199363	-0.0403563	0.013145	492	0.129999	0.285068	0.0194986	0.0396565	0.0146424	491	0.183592	0.492951	-0.028241	-0.0571673	0.0145401	491	0.0526731	0.146846
LRRTM1_Q86UE6_MS	Q86UE6	LRRTM1	LRRTM1	0.026866	0.0200758	0.0593226	445	0.650856	0.929007	-0.0325236	-0.0241568	0.0585892	445	0.579097	0.744512	0.0501414	0.0374685	0.0656604	444	0.445483	0.715392	-0.0537197	-0.0399001	0.0648562	444	0.407952	0.618489
LTA4H_P09960_MS	P09960	LTA4H	LTA4H	0.0304359	0.0842989	0.0155489	491	0.0508633	0.351356	0.0267378	0.0737175	0.0154582	491	0.0843154	0.208879	0.0231575	0.0641397	0.0172045	490	0.17892	0.48717	0.0168933	0.0465756	0.0170896	490	0.323389	0.540161
LTBP1_Q14766_MS	Q14766	LTBP1	LTBP1	-0.00116727	-0.00255805	0.0137722	492	0.93249	0.988664	-0.00237445	-0.00517913	0.0136756	492	0.86223	0.932825	-0.00017361	-0.000380464	0.0152609	491	0.990928	0.996838	-0.00230051	-0.00501784	0.0151542	491	0.879402	0.947264
LTBP2_Q14767_MS	Q14767	LTBP2	LTBP2	-0.0145326	-0.0308733	0.0165534	492	0.380413	0.798227	0.0169502	0.0358403	0.0164328	492	0.302819	0.504034	-0.0267807	-0.0568933	0.0182978	491	0.143944	0.436796	0.0283565	0.0599582	0.01817	491	0.119256	0.271819
LTBP4_Q8N2S1_MS	Q8N2S1	LTBP4	LTBP4	-0.0230303	-0.0561737	0.0130391	492	0.0779738	0.441043	0.0093271	0.0226431	0.0129821	492	0.472817	0.660714	-0.0331591	-0.080879	0.0144095	491	0.0217989	0.169046	0.02345	0.0569289	0.0143088	491	0.101885	0.239229
LTF_P02788_MS	P02788	LTF	LTF	0.0161901	0.0187191	0.0394052	492	0.681353	0.942377	0.0421259	0.0484775	0.0390904	492	0.281716	0.485685	-0.00245748	-0.00284136	0.0436216	491	0.955097	0.977803	0.0431726	0.049682	0.0433168	491	0.319415	0.53785
LUM_P51884_MS	P51884	LUM	LUM	0.000720093	0.00176798	0.0177886	491	0.967726	0.994538	0.0238756	0.0583352	0.017637	491	0.176448	0.348936	-0.011708	-0.0287457	0.0196576	490	0.551718	0.771719	0.0288518	0.0704936	0.0195264	490	0.140162	0.304102
LY6E_Q16553_MS	Q16553	LY6E	LY6E	-0.0130636	-0.0190105	0.0209028	492	0.532281	0.87287	-0.16022	-0.232062	0.0194681	492	1.69336e-15	3.80818e-13	0.0687965	0.100115	0.0215019	491	0.00146542	0.0293664	-0.189521	-0.274502	0.0213516	491	1.29887e-17	1.31446e-14
LY75_O60449_MS	O60449	LY75	LY75	-0.000682233	-0.00138147	0.0204096	492	0.973348	0.994538	0.0391386	0.0788806	0.02019	492	0.0531324	0.147517	-0.0215523	-0.0436418	0.0225094	491	0.338798	0.635203	0.048318	0.097381	0.0223521	491	0.0311259	0.0964761
LYPD1_Q8N2G4_MS	Q8N2G4	LYPD1	LYPD1	-0.00389867	-0.00447884	0.0404411	457	0.923242	0.98564	-0.0134111	-0.015316	0.0402672	457	0.739248	0.857934	0.00263621	0.00302851	0.0452346	456	0.953552	0.97721	-0.0145826	-0.0166538	0.0450451	456	0.746289	0.867599
LYPD6B_Q8NI32_MS	Q8NI32	LYPD6B	LYPD6B	-0.0192201	-0.0135251	0.0581767	476	0.741262	0.96174	0.00773457	0.00541473	0.0578172	476	0.893636	0.945989	-0.0277135	-0.0195018	0.0645236	475	0.667748	0.847049	0.019596	0.0137185	0.0641188	475	0.760028	0.8764
LYSMD3_Q7Z3D4_MS	Q7Z3D4	LYSMD3	LYSMD3	-0.00844897	-0.0113049	0.0257195	491	0.74267	0.962334	-0.0608926	-0.0811139	0.0253941	491	0.0168614	0.0604027	0.0221353	0.0296175	0.0283597	490	0.435461	0.707362	-0.0703778	-0.093749	0.0281612	490	0.0127769	0.0470191
LYZ_P61626_MS	P61626	LYZ	LYZ	-0.0329665	-0.0526574	0.0270905	492	0.224225	0.675425	0.0561749	0.0893067	0.0268224	492	0.0367418	0.111326	-0.0701321	-0.112022	0.0297638	491	0.0188507	0.155097	0.0860452	0.136794	0.0295558	491	0.00376326	0.0172327
MAG_P20916_MS	P20916	MAG	MAG	-0.0170328	-0.0317316	0.0163905	492	0.29923	0.734889	0.00760749	0.014106	0.0162902	492	0.640709	0.786255	-0.0248993	-0.0463867	0.0181438	491	0.170588	0.477553	0.0182125	0.03377	0.0180171	491	0.312588	0.531572
MAN1B1_Q9UKM7_MS	Q9UKM7	MAN1B1	MAN1B1	0.028557	0.0631787	0.0115468	492	0.0137295	0.159704	-0.0229574	-0.0505519	0.0114906	492	0.046275	0.131546	0.0471463	0.104305	0.0126449	491	0.000215079	0.00806147	-0.0430377	-0.0947684	0.0125565	491	0.000660312	0.00411222
MAN1C1_Q9NR34_MS	Q9NR34	MAN1C1	MAN1C1	0.00460516	0.0106536	0.0134659	492	0.732507	0.958593	-0.0103307	-0.0237869	0.0133653	492	0.439924	0.635176	0.0111114	0.0257053	0.0149062	491	0.456372	0.71806	-0.0150632	-0.0346837	0.014802	491	0.309347	0.52837
MAN2B1_O00754_MS	O00754	MAN2B1	MAN2B1	-0.000353002	-0.000757325	0.0183127	492	0.984628	0.996895	0.0417548	0.0891596	0.018087	492	0.021382	0.072654	-0.0225336	-0.0483433	0.020158	491	0.264179	0.567975	0.0513522	0.109653	0.0200172	491	0.0106012	0.0406324
MAN2B2_Q9Y2E5_MS	Q9Y2E5	MAN2B2	MAN2B2	-0.0168915	-0.0355973	0.0192883	492	0.381599	0.798227	0.0181797	0.0381321	0.0191509	492	0.34294	0.547476	-0.0303222	-0.0639011	0.021327	491	0.155728	0.456071	0.0310944	0.0652207	0.021178	491	0.142679	0.3082
MANBA_O00462_MS	O00462	MANBA	MANBA	-0.02278	-0.0437768	0.0124502	492	0.0679024	0.41521	0.0143382	0.0274245	0.0123884	492	0.247675	0.445992	-0.0355047	-0.0682302	0.0137313	491	0.0100056	0.104135	0.0294602	0.0563483	0.0136353	491	0.031211	0.0965917
MANEAL_Q5VSG8_MS	Q5VSG8	MANEAL	MANEAL	-0.0182429	-0.0336616	0.0136538	492	0.182135	0.630157	-0.0329157	-0.0604506	0.0135017	492	0.0151263	0.0558424	-0.00493309	-0.00910252	0.0150652	491	0.743467	0.885624	-0.0308146	-0.0565919	0.0149599	491	0.039943	0.117336
MANEA_Q5SRI9_MS	Q5SRI9	MANEA	MANEA	-0.0626704	-0.0679043	0.040349	471	0.121044	0.529077	-0.0179625	-0.0193743	0.0402618	471	0.6557	0.798038	-0.0683445	-0.0740523	0.0451994	470	0.131189	0.418363	0.0125821	0.0135711	0.0449962	470	0.779887	0.891299
MANF_P55145_MS	P55145	MANF	MANF	0.0311153	0.0437863	0.0289494	474	0.283004	0.72571	0.0488085	0.0683279	0.02873	474	0.0899993	0.217633	0.0119978	0.0168837	0.032136	473	0.709059	0.871016	0.0436095	0.0610497	0.0319504	473	0.17293	0.356425
MAP1B_P46821_MS	P46821	MAP1B	MAP1B	0.0644668	0.053657	0.0550277	444	0.242012	0.698874	0.110114	0.0911977	0.0544687	444	0.0438161	0.12633	0.020825	0.0173331	0.060758	443	0.731946	0.881821	0.101268	0.0838707	0.0603238	443	0.0939091	0.225788
MAP1LC3B_Q9GZQ8_MS	Q9GZQ8	MAP1LC3B	MAP1LC3B	0.0424418	0.0475804	0.0416033	448	0.308206	0.742447	0.0988908	0.11022	0.0412054	448	0.0168046	0.0604027	-0.000338385	-0.000379355	0.0458939	447	0.99412	0.99695	0.0990356	0.110381	0.0456932	447	0.0307312	0.0956923
MAPK1_P28482_MS	P28482	MAPK1	MAPK1	0.0462866	0.0494974	0.0424296	418	0.275943	0.723886	0.104897	0.111508	0.0418552	418	0.012583	0.0482347	0.00149639	0.00160019	0.0466796	417	0.974442	0.989023	0.104264	0.110835	0.0463264	417	0.024929	0.0805383
MARCKS_P29966_MS	P29966	MARCKS	MARCKS	0.0320606	0.0675414	0.0114973	492	0.00549981	0.0862916	0.0139947	0.0293438	0.0114895	492	0.223793	0.41632	0.0318809	0.0671628	0.0127404	491	0.0126614	0.1238	0.000416136	0.000872546	0.0126514	491	0.973774	0.994139
MARCO_Q9UEW3_MS	Q9UEW3	MARCO	MARCO	-0.017498	-0.0254165	0.0310955	470	0.573894	0.88995	0.0151343	0.0218817	0.0308935	470	0.624443	0.775858	-0.03044	-0.0442151	0.0347961	469	0.382123	0.66674	0.0286871	0.0414767	0.0345672	469	0.407022	0.618013
MASP2_O00187_MS	O00187	MASP2	MASP2	0.00849608	0.00951203	0.0398507	486	0.831262	0.970132	0.0502591	0.0559737	0.0395462	486	0.204374	0.389871	-0.0166738	-0.0186676	0.0442322	485	0.706368	0.87072	0.0574732	0.0640082	0.043965	485	0.191748	0.382362
MAT2A_P31153_MS	P31153	MAT2A	MAT2A	0.00861825	0.0110435	0.0323648	455	0.790141	0.96496	0.0497856	0.0634388	0.0321468	455	0.12215	0.273487	-0.0148122	-0.0189804	0.035552	454	0.677143	0.854983	0.0559379	0.0712783	0.0354027	454	0.114793	0.264024
MATN3_O15232_MS	O15232	MATN3	MATN3	0.02326	0.0367134	0.0274848	486	0.397809	0.806779	-0.00434946	-0.00683682	0.0272553	486	0.873277	0.936182	0.0307248	0.0484958	0.0304101	485	0.312831	0.614133	-0.0173389	-0.0272546	0.0301348	485	0.565303	0.75523
MBL2_P11226_MS	P11226	MBL2	MBL2	-0.0342149	-0.0314356	0.0494593	468	0.489419	0.853861	-0.0472196	-0.0432391	0.0490279	468	0.335986	0.542842	-0.0168409	-0.0154729	0.0548222	467	0.758835	0.893474	-0.0400304	-0.036656	0.05437	467	0.461943	0.66736
MBP_P02686_MS	P02686	MBP	MBP	0.0100289	0.01294	0.0321653	474	0.755336	0.963639	0.0492061	0.0631191	0.0319262	474	0.123924	0.274539	-0.0139793	-0.0180371	0.0356219	473	0.694913	0.867334	0.0552224	0.0708365	0.035442	473	0.119876	0.272312
MB_P02144_MS	P02144	MB	MB	-0.0562809	-0.0348418	0.0735834	492	0.444722	0.832629	-0.143691	-0.0885368	0.072825	492	0.0490442	0.137678	0.00708728	0.00438752	0.0812663	491	0.93054	0.963628	-0.146709	-0.0903967	0.0806984	491	0.0696744	0.179874
MDGA1_Q8NFP4_MS	Q8NFP4	MDGA1	MDGA1	0.00590624	0.0113504	0.0157793	492	0.70834	0.950761	-0.0112842	-0.0215838	0.015663	492	0.471596	0.660327	0.0132105	0.0253875	0.0174684	491	0.449861	0.71703	-0.0169108	-0.032346	0.0173464	491	0.330095	0.5442
MDH2_P40926_MS	P40926	MDH2	MDH2	0.0461815	0.0703042	0.0182777	491	0.0118286	0.141663	0.046695	0.0707408	0.0181421	491	0.0103497	0.041481	0.0319129	0.0485824	0.0201797	490	0.114424	0.397204	0.0331591	0.0502346	0.0200348	490	0.0985501	0.233219
MEGF10_Q96KG7_MS	Q96KG7	MEGF10	MEGF10	0.00147469	0.00259277	0.014116	492	0.916839	0.98564	-0.0059196	-0.0103588	0.0140149	492	0.672934	0.811208	0.00494041	0.00868611	0.015638	491	0.752194	0.890317	-0.00802379	-0.014041	0.0155287	491	0.605593	0.782708
MEGF8_Q7Z7M0_MS	Q7Z7M0	MEGF8	MEGF8	-0.0125403	-0.0198599	0.0174654	492	0.473093	0.846606	-0.0431096	-0.0679516	0.0172432	492	0.0127406	0.0487466	0.00745077	0.0117997	0.0192391	491	0.698723	0.868539	-0.046283	-0.0729537	0.0191047	491	0.0157707	0.0551293
MELTF_P08582_MS	P08582	MELTF	MELTF	-0.00679716	-0.0151289	0.0160066	492	0.67128	0.937136	1.14752e-05	2.54211e-05	0.0158977	492	0.999424	0.999848	-0.00833557	-0.018553	0.0177366	491	0.638588	0.83063	0.00356172	0.00789031	0.0176126	491	0.839824	0.927335
MENT_Q9BUN1_MS	Q9BUN1	MENT	MENT	-0.0175902	-0.0313739	0.0253244	484	0.487642	0.853861	-0.00075414	-0.00133856	0.0251548	484	0.976095	0.989428	-0.0211594	-0.0377398	0.0280625	483	0.451211	0.717315	0.00825893	0.0146591	0.0278606	483	0.767024	0.880108
MEP1A_Q16819_MS	Q16819	MEP1A	MEP1A	0.0303858	0.0311969	0.0443603	489	0.493683	0.853861	-0.0105247	-0.0107512	0.0440676	489	0.811338	0.90204	0.042846	0.0439898	0.0491568	488	0.383845	0.668591	-0.0288016	-0.0294216	0.0488119	488	0.555428	0.74846
MERTK_Q12866_MS	Q12866	MERTK	MERTK	0.00157697	0.00313681	0.0122268	492	0.897429	0.984199	-0.00626102	-0.0123955	0.0121383	492	0.60622	0.762579	0.00524647	0.0104359	0.0135433	491	0.698639	0.868539	-0.00849557	-0.0168195	0.0134486	491	0.527874	0.72435
MESD_Q14696_MS	Q14696	MESD	MESD	0.0044622	0.00976786	0.0137554	492	0.745776	0.962754	-0.0121985	-0.0265774	0.0136496	492	0.371926	0.575518	0.0119249	0.0261038	0.0152224	491	0.433783	0.706409	-0.0172775	-0.0376432	0.015116	491	0.253599	0.465353
METRNL_Q641Q3_MS	Q641Q3	METRNL	METRNL	-0.0307652	-0.0804348	0.0147693	491	0.0377638	0.29285	0.0518609	0.134968	0.0145504	491	0.000400583	0.00284484	-0.0650621	-0.170103	0.0159564	490	5.31175e-05	0.00290567	0.0795468	0.207021	0.015852	490	7.31391e-07	1.20352e-05
METRN_Q9UJH8_MS	Q9UJH8	METRN	METRN	-0.00406196	-0.00883883	0.0194364	491	0.834545	0.970132	-0.00520181	-0.0112674	0.0193087	491	0.787733	0.887735	-0.00222794	-0.00484799	0.0215306	490	0.917626	0.960775	-0.00425376	-0.00921382	0.0213897	490	0.842447	0.927776
MET_P08581_MS	P08581	MET	MET	-0.00336544	-0.00687245	0.0135408	492	0.80382	0.96726	-0.0310952	-0.0632001	0.0133738	492	0.0204734	0.0704123	0.0123347	0.0251882	0.0149137	491	0.408599	0.684607	-0.0363487	-0.0738777	0.0148095	491	0.0144572	0.0516075
MFAP2_P55001_MS	P55001	MFAP2	MFAP2	0.0463159	0.0576922	0.0347925	464	0.183776	0.634748	0.0153116	0.0189719	0.0345854	464	0.658175	0.798673	0.0484047	0.0602941	0.0384023	463	0.208137	0.513253	-0.00492124	-0.00609767	0.038109	463	0.897306	0.960741
MFAP4_P55083_MS	P55083	MFAP4	MFAP4	-0.012923	-0.0260683	0.0156754	491	0.410104	0.813807	0.0254764	0.051163	0.0155375	491	0.101713	0.238548	-0.0294275	-0.0593612	0.0172999	490	0.0895727	0.355289	0.0380639	0.0764418	0.0171827	490	0.0272021	0.0868409
MFAP5_Q13361_MS	Q13361	MFAP5	MFAP5	-0.029194	-0.0528252	0.0250512	490	0.244434	0.699873	0.00867652	0.0156187	0.0249417	490	0.728086	0.848386	-0.0404619	-0.0732138	0.0277622	489	0.145636	0.43995	0.0260091	0.0468194	0.0276061	489	0.34658	0.560401
MFGE8_Q08431_MS	Q08431	MFGE8	MFGE8	-0.0396667	-0.05572	0.0178328	492	0.0265765	0.243397	-0.0341712	-0.047775	0.0177302	492	0.0545188	0.150655	-0.0305222	-0.0428746	0.0197375	491	0.12265	0.406901	-0.0211714	-0.0295999	0.0195995	491	0.280584	0.495552
MFNG_O00587_MS	O00587	MFNG	MFNG	0.0815134	0.0595077	0.0636378	463	0.200872	0.662606	0.0923208	0.0670509	0.0631406	463	0.14438	0.306958	0.0509412	0.0371889	0.0704874	462	0.470231	0.723762	0.0705735	0.0512562	0.0699741	462	0.313711	0.531784
MFRP_Q9BY79_MS	Q9BY79	MFRP	MFRP	-0.0430349	-0.0692711	0.0261865	492	0.100939	0.489918	0.0503096	0.0806003	0.025976	492	0.0533451	0.147905	-0.0793658	-0.127751	0.028765	491	0.00601231	0.0787136	0.0841127	0.134756	0.028564	491	0.00338586	0.0159372
MGARP_Q8TDB4_MS	Q8TDB4	MGARP	MGARP	-0.0718808	-0.0725611	0.0445883	475	0.107605	0.501739	-0.0103155	-0.0103576	0.0444565	475	0.816611	0.905281	-0.0819947	-0.0827708	0.0491742	474	0.0960891	0.363522	0.0239386	0.0240363	0.048898	474	0.62467	0.794678
MGAT1_P26572_MS	P26572	MGAT1	MGAT1	-0.00183695	-0.00358207	0.0155324	492	0.905905	0.985191	-0.0351959	-0.0683102	0.0153422	492	0.0222078	0.0746606	0.0163783	0.0319379	0.0171047	491	0.338771	0.635203	-0.0421717	-0.0818491	0.0169852	491	0.0133667	0.0484841
MGAT2_Q10469_MS	Q10469	MGAT2	MGAT2	0.00252511	0.00604935	0.0139347	492	0.856277	0.970132	-0.00974522	-0.0232368	0.0138308	492	0.481392	0.666441	0.00825256	0.0197705	0.0154296	491	0.592994	0.803085	-0.0132601	-0.0316177	0.0153218	491	0.387219	0.601945
MGAT3_Q09327_MS	Q09327	MGAT3	MGAT3	0.00072828	0.00126104	0.019509	492	0.970237	0.994538	-0.0462654	-0.079734	0.0192601	492	0.0166694	0.0601405	0.0253809	0.0439481	0.0214622	491	0.237545	0.543836	-0.0570755	-0.0983643	0.0213122	491	0.00765308	0.0309178
MGAT4A_Q9UM21_MS	Q9UM21	MGAT4A	MGAT4A	-0.03082	-0.0377753	0.0349728	429	0.378673	0.798227	-0.0021445	-0.00262064	0.0347155	429	0.950772	0.976344	-0.0376672	-0.0461678	0.039336	428	0.338816	0.635203	0.0148911	0.0181974	0.0390115	428	0.702865	0.841276
MGAT5_Q09328_MS	Q09328	MGAT5	MGAT5	0.00824655	0.0191487	0.0114874	492	0.473175	0.846606	-0.0253445	-0.0585743	0.0113558	492	0.0260741	0.0852567	0.0235206	0.0546155	0.0126276	491	0.0631114	0.303414	-0.0353623	-0.0817266	0.0125394	491	0.00499513	0.0216956
MGP_P08493_MS	P08493	MGP	MGP	-0.0218105	-0.0362009	0.0243999	492	0.371825	0.794373	-0.0373585	-0.0617162	0.0241905	492	0.123147	0.273858	-0.00695338	-0.0115412	0.0269928	491	0.796823	0.905944	-0.034397	-0.0568238	0.0268042	491	0.200003	0.394548
MGRN1_O60291_MS	O60291	MGRN1	MGRN1	-0.037959	-0.0317895	0.0500706	468	0.448768	0.832629	-0.100417	-0.0837115	0.0495589	468	0.0433092	0.125584	0.00704997	0.00590414	0.0553767	467	0.89875	0.951755	-0.103445	-0.0862355	0.0550169	467	0.0606979	0.162934
MIA3_Q5JRA6_MS	Q5JRA6	MIA3	MIA3	0.0077762	0.0157383	0.0097937	492	0.427578	0.823423	-0.00624648	-0.0125829	0.00972742	492	0.521073	0.698908	0.0128356	0.0259779	0.0108396	491	0.236931	0.543836	-0.0117133	-0.0235953	0.0107638	491	0.277034	0.492121
MIA_Q16674_MS	Q16674	MIA	MIA	-0.0263994	-0.0377876	0.0314106	491	0.401059	0.809534	0.0696395	0.0992248	0.0310689	491	0.0254429	0.0834625	-0.069103	-0.0989129	0.0345035	490	0.0457513	0.258625	0.0990449	0.141123	0.0342778	490	0.00402981	0.0181656
MINPP1_Q9UNW1_MS	Q9UNW1	MINPP1	MINPP1	-0.019296	-0.0458283	0.0094227	492	0.041108	0.308245	-0.0261232	-0.0617518	0.00932255	492	0.00527644	0.0244943	-0.00981893	-0.0233201	0.0103938	491	0.34528	0.636882	-0.0219412	-0.051866	0.0103211	491	0.0340143	0.103371
MLEC_Q14165_MS	Q14165	MLEC	MLEC	-0.0108763	-0.0189091	0.0125696	492	0.387305	0.800259	-0.0148978	-0.025779	0.0124732	492	0.232905	0.427461	-0.00544277	-0.00946259	0.0139169	491	0.695901	0.867334	-0.0125796	-0.0217677	0.0138197	491	0.363129	0.579174
MMP14_P50281_MS	P50281	MMP14	MMP14	-0.0221213	-0.0456199	0.0165087	492	0.180871	0.629214	-0.0260026	-0.0533724	0.0163814	492	0.11308	0.256309	-0.013345	-0.0275209	0.0182704	491	0.465483	0.722373	-0.0203188	-0.0417059	0.0181427	491	0.263285	0.476219
MMP15_P51511_MS	P51511	MMP15	MMP15	-0.0357474	-0.0578047	0.0275107	483	0.194427	0.655867	-0.0458951	-0.0738737	0.0272592	483	0.0928938	0.223033	-0.019423	-0.0314077	0.0304665	482	0.524088	0.753377	-0.0375954	-0.0605142	0.0302236	482	0.214138	0.414219
MMP16_P51512_MS	P51512	MMP16	MMP16	0.00532815	0.00663981	0.0288544	474	0.853577	0.970132	-0.0696185	-0.086318	0.0285667	474	0.0151746	0.0558424	0.0436411	0.0543844	0.0317632	473	0.170108	0.476869	-0.0883904	-0.109593	0.0316418	473	0.00542613	0.023367
MMP17_Q9ULZ9_MS	Q9ULZ9	MMP17	MMP17	0.020169	0.0360748	0.018484	492	0.275736	0.723886	-0.0291615	-0.051914	0.0183299	492	0.112269	0.255893	0.0401511	0.0718154	0.0203743	491	0.0493221	0.267635	-0.0462625	-0.0823576	0.0202319	491	0.0226436	0.0744003
MMP28_Q9H239_MS	Q9H239	MMP28	MMP28	0.013025	0.0181562	0.028497	484	0.647829	0.927864	-0.0152773	-0.0211957	0.0283184	484	0.589801	0.75395	0.023813	0.0331942	0.0314717	483	0.449629	0.71703	-0.0253044	-0.0351072	0.0312771	483	0.418891	0.629425
MMP2_P08253_MS	P08253	MMP2	MMP2	-0.0157853	-0.0373935	0.0147277	492	0.284332	0.72571	0.021467	0.050614	0.0146098	492	0.142377	0.304644	-0.0307065	-0.07274	0.0162444	491	0.0593094	0.293698	0.0345453	0.0814495	0.0161309	491	0.0327201	0.10019
MMP3_P08254_MS	P08254	MMP3	MMP3	0.0751376	0.0612339	0.0561584	456	0.181577	0.630157	-0.0930519	-0.0755327	0.0557166	456	0.0955874	0.228147	0.142987	0.116528	0.0620135	455	0.0215745	0.168597	-0.154854	-0.125699	0.0615928	455	0.0122758	0.0455058
MMRN1_Q13201_MS	Q13201	MMRN1	MMRN1	-0.0710617	-0.0732754	0.0462194	440	0.124893	0.538984	-0.0735028	-0.0754236	0.0459238	440	0.110197	0.252307	-0.047568	-0.0490498	0.0516098	439	0.357199	0.644359	-0.0524635	-0.0538345	0.0512912	439	0.30694	0.525587
MOG_Q16653_MS	Q16653	MOG	MOG	-0.00860225	-0.0121264	0.0216433	492	0.691205	0.946548	-0.015854	-0.0222441	0.0214837	492	0.460893	0.654336	-0.00214994	-0.00303073	0.0239739	491	0.928579	0.963628	-0.0149383	-0.0209593	0.0238063	491	0.530628	0.726652
MOXD1_Q6UVY6_MS	Q6UVY6	MOXD1	MOXD1	-0.0101296	-0.0161866	0.0240286	492	0.673528	0.938857	-0.0213277	-0.0339206	0.0238457	492	0.371541	0.575363	-0.00112433	-0.00179663	0.0266098	491	0.966314	0.984871	-0.0208489	-0.033159	0.0264238	491	0.430483	0.637379
MPI_P34949_MS	P34949	MPI	MPI	0.0585852	0.10017	0.0207963	491	0.00504135	0.0803441	0.0414363	0.0705042	0.0207303	491	0.0461776	0.131454	0.0498553	0.0852431	0.0230066	490	0.0307163	0.205008	0.0202862	0.0345171	0.0228428	490	0.374935	0.592867
MRC1_P22897_MS	P22897	MRC1	MRC1	-0.00822261	-0.0158979	0.0173524	492	0.63581	0.926479	-0.0325442	-0.0626266	0.0171725	492	0.0586605	0.159154	0.00714948	0.0138231	0.0191604	491	0.709207	0.871016	-0.0355893	-0.0684864	0.0190265	491	0.062008	0.165137
[truncated: 554 more rows]
