# Supplementary material for: Proteomic signatures of the APOE ε4 and APOE ε2 genetic variants and Alzheimer’s disease
Source: Nat Aging. 2026 May 15;6(5):1138–57. doi: 10.1038/s43587-026-01123-0 (PMC13190297; doi:10.1038/s43587-026-01123-0)
Supplement: Supplementary file 13 — Statistical source data. [file 43587_2026_1123_MOESM13_ESM.xlsx]

## Sheet: Extended_Fig_4bcd
ADNI_Soma	ADNI_TMT	symbol	userow	r	p	p_adjusted
DLD__ANML	DLD__TMT	DLD	525	0.344408	4.57173e-16	1.11426e-15
RAD23A__ANML	RAD23A__TMT	RAD23A	514	0.352604	1.71109e-16	4.23876e-16
NEFL__ANML	NEFL__TMT	NEFL	533	0.574087	4.72453e-48	3.1967e-47
ENO2__ANML	ENO2__TMT	ENO2	535	0.649904	1.59592e-65	1.83937e-64
STX12__ANML	STX12__TMT	STX12	537	0.294602	3.25667e-12	6.99695e-12
AGA__ANML	AGA__TMT	AGA	530	0.0644988	0.138098	0.177823
CSF2RA__ANML	CSF2RA__TMT	CSF2RA	541	0.673073	1.2266e-72	1.66817e-71
NUCB1__ANML	NUCB1__TMT	NUCB1	535	0.414362	1.30255e-23	3.89334e-23
ANTXR1__ANML	ANTXR1__TMT	ANTXR1	534	0.0627055	0.147881	0.189377
CD59__ANML	CD59__TMT	CD59	503	0.0623606	0.162569	0.205287
PTGDS__ANML	PTGDS__TMT	PTGDS	524	0.0561397	0.199478	0.248891
MXRA8__ANML	MXRA8__TMT	MXRA8	539	0.527845	5.35974e-40	2.81438e-39
CD99L2__ANML	CD99L2__TMT	CD99L2	531	0.0955387	0.0277084	0.0385311
PCDH9__ANML	PCDH9__TMT	PCDH9	541	0.656243	6.1862e-68	7.51181e-67
LYSMD3__ANML	LYSMD3__TMT	LYSMD3	535	-0.0195677	0.651567	0.701053
SLITRK3__ANML	SLITRK3__TMT	SLITRK3	540	0.679375	2.4062e-74	3.44466e-73
MGAT1__ANML	MGAT1__TMT	MGAT1	537	0.216844	3.90014e-07	7.05344e-07
APMAP__ANML	APMAP__TMT	APMAP	541	0.000846003	0.984337	0.987241
PLOD3__ANML	PLOD3__TMT	PLOD3	531	0.477423	1.39039e-31	5.40267e-31
MPZ__ANML	MPZ__TMT	MPZ	539	-0.0369664	0.391706	0.456097
PODXL2__ANML	PODXL2__TMT	PODXL2	531	0.0362361	0.40467	0.468783
LRP2__ANML	LRP2__TMT	LRP2	528	0.0146504	0.736976	0.778396
GNPTG__ANML	GNPTG__TMT	GNPTG	534	0.229527	8.16945e-08	1.52198e-07
COL28A1__ANML	COL28A1__TMT	COL28A1	537	0.191923	7.50562e-06	1.28076e-05
ACE__ANML	ACE__TMT	ACE	539	0.375393	1.75983e-19	4.73934e-19
SERPINB1__ANML	SERPINB1__TMT	SERPINB1	540	0.360759	4.83982e-18	1.24192e-17
FBLN5__ANML	FBLN5__TMT	FBLN5	536	0.659814	2.76404e-68	3.38657e-67
SLITRK1__ANML	SLITRK1__TMT	SLITRK1	534	0.641418	3.15657e-63	3.27705e-62
HSPA1A__ANML	HSPA1A__TMT	HSPA1A	532	0.209934	1.03271e-06	1.83593e-06
GRIA4__ANML	GRIA4__TMT	GRIA4	537	0.646365	7.67923e-65	8.56045e-64
TMED2__ANML	TMED2__TMT	TMED2	478	0.0395868	0.387826	0.451966
SMPD1__ANML	SMPD1__TMT	SMPD1	530	0.156248	0.000305256	0.00047994
LINGO3__ANML	LINGO3__TMT	LINGO3	535	0.509339	1.17221e-36	5.51628e-36
EFCAB14__ANML	EFCAB14__TMT	EFCAB14	539	-0.0363271	0.399954	0.464111
B4GALT6__ANML	B4GALT6__TMT	B4GALT6	469	0.0159645	0.73022	0.774045
HHIP__ANML	HHIP__TMT	HHIP	535	0.315175	8.39183e-14	1.89583e-13
DSC1__ANML	DSC1__TMT	DSC1	540	-0.0104461	0.808634	0.84336
OSMR__ANML	OSMR__TMT	OSMR	533	0.0430379	0.321327	0.382331
STX8__ANML	STX8__TMT	STX8	521	0.177847	4.45979e-05	7.36976e-05
GALNT13__ANML	GALNT13__TMT	GALNT13	529	0.706871	2.79039e-81	4.80371e-80
CD58__ANML	CD58__TMT	CD58	538	0.0698889	0.105389	0.138348
PLD3__ANML	PLD3__TMT	PLD3	535	0.636324	4.57307e-62	4.47438e-61
ART3__ANML	ART3__TMT	ART3	540	0.780938	4.78991e-112	1.91596e-110
ACHE__ANML	ACHE__TMT	ACHE	471	0.61732	8.16232e-51	6.09932e-50
IGHA1__ANML	IGHA1__TMT	IGHA1	542	0.774711	1.41329e-109	4.9284e-108
HSPB1__ANML	HSPB1__TMT	HSPB1	532	0.440769	1.07473e-26	3.55628e-26
CHI3L1__ANML	CHI3L1__TMT	CHI3L1	542	0.130049	0.00241687	0.00367257
ENO1__ANML	ENO1__TMT	ENO1	536	0.472478	3.69928e-31	1.41719e-30
TENM3__ANML	TENM3__TMT	TENM3	469	-0.028361	0.540087	0.604542
C11orf87__ANML	C11orf87__TMT	C11orf87	540	0.273927	9.48238e-11	1.94804e-10
VWC2__ANML	VWC2__TMT	VWC2	540	0.253227	2.39642e-09	4.70973e-09
TMEM132C__ANML	TMEM132C__TMT	TMEM132C	520	-0.058065	0.186163	0.232918
KIAA1549L__ANML	KIAA1549L__TMT	KIAA1549L	537	0.101039	0.0191839	0.0270084
COL6A1__ANML	COL6A1__TMT	COL6A1	541	0.713581	2.40394e-85	4.41804e-84
TENM2__ANML	TENM2__TMT	TENM2	534	0.0219859	0.612204	0.66929
MEGF10__ANML	MEGF10__TMT	MEGF10	532	0.000309547	0.994317	0.994317
THSD7A__ANML	THSD7A__TMT	THSD7A	503	-0.0541261	0.225593	0.278408
KRT5__ANML	KRT5__TMT	KRT5	527	0.064665	0.138205	0.177823
SVEP1__ANML	SVEP1__TMT	SVEP1	536	0.230119	7.1373e-08	1.33886e-07
CHGA__ANML	CHGA__TMT	CHGA	511	0.433637	7.65677e-25	2.39936e-24
TINAGL1__ANML	TINAGL1__TMT	TINAGL1	537	0.0894619	0.0382235	0.0522978
COL6A3__ANML	COL6A3__TMT	COL6A3	537	0.562613	3.7375e-46	2.37523e-45
CXADR__ANML	CXADR__TMT	CXADR	534	0.156614	0.000280061	0.000441348
NAGPA__ANML	NAGPA__TMT	NAGPA	538	0.0623265	0.148825	0.190406
TXNDC5__ANML	TXNDC5__TMT	TXNDC5	534	0.266746	3.76503e-10	7.66534e-10
CDH15__ANML	CDH15__TMT	CDH15	516	0.0978806	0.0261909	0.0365704
PCOLCE__ANML	PCOLCE__TMT	PCOLCE	535	0.431044	1.28944e-25	4.14571e-25
FLNA__ANML	FLNA__TMT	FLNA	536	0.767837	2.43281e-105	7.3525e-104
PAPLN__ANML	PAPLN__TMT	PAPLN	538	0.0376276	0.38373	0.44796
QDPR__ANML	QDPR__TMT	QDPR	538	0.63184	2.69615e-61	2.58223e-60
ALDH1A1__ANML	ALDH1A1__TMT	ALDH1A1	524	0.423327	3.36987e-24	1.023e-23
LRP1B__ANML	LRP1B__TMT	LRP1B	535	-0.042343	0.3283	0.390287
LAIR1__ANML	LAIR1__TMT	LAIR1	540	0.0722337	0.0935695	0.123548
LRRN1__ANML	LRRN1__TMT	LRRN1	540	0.0162938	0.705594	0.751455
SORT1__ANML	SORT1__TMT	SORT1	531	0.11163	0.0100438	0.0145314
TNR__ANML	TNR__TMT	TNR	540	0.633216	7.39109e-62	7.17992e-61
PLXDC2__ANML	PLXDC2__TMT	PLXDC2	539	0.0402326	0.3512	0.414013
TTN__ANML	TTN__TMT	TTN	528	0.0108024	0.804414	0.839603
AQP4__ANML	AQP4__TMT	AQP4	536	-0.052437	0.225511	0.278408
BLVRA__ANML	BLVRA__TMT	BLVRA	462	0.213497	3.65682e-06	6.31127e-06
ATF6B__ANML	ATF6B__TMT	ATF6B	536	0.262438	6.822e-10	1.37859e-09
WFDC2__ANML	WFDC2__TMT	WFDC2	541	0.431704	5.72337e-26	1.8445e-25
FAH__ANML	FAH__TMT	FAH	523	0.374619	7.1937e-19	1.89235e-18
DNAJB2__ANML	DNAJB2__TMT	DNAJB2	524	0.152974	0.000441286	0.000686669
DNER__ANML	DNER__TMT	DNER	529	0.103195	0.0175861	0.0248619
P4HB__ANML	P4HB__TMT	P4HB	534	0.161017	0.000186565	0.000297106
SPOCK1__ANML	SPOCK1__TMT	SPOCK1	539	0.519685	1.28649e-38	6.43244e-38
DYNLL2__ANML	DYNLL2__TMT	DYNLL2	528	0.375874	3.66586e-19	9.7565e-19
FABP1__ANML	FABP1__TMT	FABP1	528	0.317041	8.57873e-14	1.93484e-13
TNFRSF14__ANML	TNFRSF14__TMT	TNFRSF14	517	-0.0208074	0.636915	0.690753
MAP1LC3B__ANML	MAP1LC3B__TMT	MAP1LC3B	493	0.195455	1.23666e-05	2.09186e-05
UBE2V1__ANML	UBE2V1__TMT	UBE2V1	527	0.546143	2.64057e-42	1.50258e-41
TAGLN2__ANML	TAGLN2__TMT	TAGLN2	533	-0.0190645	0.660557	0.709603
DDR1__ANML	DDR1__TMT	DDR1	540	0.773716	9.98058e-109	3.3934e-107
TREM2__ANML	TREM2__TMT	TREM2	540	0.679684	1.95015e-74	2.82149e-73
LRRC4B__ANML	LRRC4B__TMT	LRRC4B	538	0.0225563	0.601643	0.659866
CRABP1__ANML	CRABP1__TMT	CRABP1	510	0.411396	2.99457e-22	8.4494e-22
BPGM__ANML	BPGM__TMT	BPGM	454	0.281252	1.06234e-09	2.12155e-09
EGFLAM__ANML	EGFLAM__TMT	EGFLAM	533	0.53094	4.26244e-40	2.24687e-39
APOF__ANML	APOF__TMT	APOF	535	0.259004	1.19552e-09	2.38054e-09
CBR1__ANML	CBR1__TMT	CBR1	540	0.185463	1.44135e-05	2.42604e-05
RNPEP__ANML	RNPEP__TMT	RNPEP	502	0.00501336	0.910786	0.928538
YWHAB__ANML	YWHAB__TMT	YWHAB	541	0.493758	1.35832e-34	5.88319e-34
CACYBP__ANML	CACYBP__TMT	CACYBP	497	0.0856188	0.0564635	0.0762566
PSMA7__ANML	PSMA7__TMT	PSMA7	537	0.257283	1.44537e-09	2.86965e-09
PRKAR1B__ANML	PRKAR1B__TMT	PRKAR1B	532	0.163496	0.000152053	0.000244724
LAMTOR3__ANML	LAMTOR3__TMT	LAMTOR3	517	0.015232	0.729703	0.774045
CLIC4__ANML	CLIC4__TMT	CLIC4	534	0.734487	1.2547e-91	2.62522e-90
GABARAPL2__ANML	GABARAPL2__TMT	GABARAPL2	541	0.340296	3.92039e-16	9.57223e-16
TBCA__ANML	TBCA__TMT	TBCA	498	-0.12712	0.00449445	0.00670225
RAD23B__ANML	RAD23B__TMT	RAD23B	539	0.377278	1.12377e-19	3.03843e-19
PSMB1__ANML	PSMB1__TMT	PSMB1	537	0.186365	1.38163e-05	2.32839e-05
GDA__ANML	GDA__TMT	GDA	542	0.422179	7.73204e-25	2.41737e-24
TAX1BP1__ANML	TAX1BP1__TMT	TAX1BP1	531	0.213321	7.00278e-07	1.24984e-06
PTGFRN__ANML	PTGFRN__TMT	PTGFRN	501	0.0870203	0.0515818	0.0698022
ITGB2__ANML	ITGB2__TMT	ITGB2	539	0.0239814	0.578519	0.640184
GRID2__ANML	GRID2__TMT	GRID2	533	0.0902108	0.0373392	0.0511393
HCN1__ANML	HCN1__TMT	HCN1	520	-0.0215126	0.624532	0.680034
ACYP2__ANML	ACYP2__TMT	ACYP2	538	0.217895	3.3301e-07	6.03857e-07
SLC5A5__ANML	SLC5A5__TMT	SLC5A5	513	-0.0899461	0.0417109	0.0567836
SV2A__ANML	SV2A__TMT	SV2A	511	0.173127	8.36294e-05	0.000136048
KRT17__ANML	KRT17__TMT	KRT17	441	0.0444884	0.351302	0.414013
PFN2__ANML	PFN2__TMT	PFN2	522	0.00557576	0.898872	0.919839
S100A6__ANML	S100A6__TMT	S100A6	533	0.848545	6.58821e-149	6.89228e-147
SECTM1__ANML	SECTM1__TMT	SECTM1	538	0.212064	6.9084e-07	1.23461e-06
REG1A__ANML	REG1A__TMT	REG1A	476	0.462691	1.25757e-26	4.15121e-26
SNAP25__ANML	SNAP25__TMT	SNAP25	492	0.0642371	0.154825	0.196604
NEGR1__ANML	NEGR1__TMT	NEGR1	539	0.401625	2.61153e-22	7.38396e-22
FSTL1__ANML	FSTL1__TMT	FSTL1	537	0.22214	1.9839e-07	3.64116e-07
SPP1__ANML	SPP1__TMT	SPP1	540	0.58026	6.4677e-50	4.75463e-49
LUM__ANML	LUM__TMT	LUM	536	0.471545	5.01542e-31	1.91064e-30
CD177__ANML	CD177__TMT	CD177	502	0.489576	1.28259e-31	4.99807e-31
FLRT2__ANML	FLRT2__TMT	FLRT2	521	0.153511	0.000437433	0.000681453
ISLR2__ANML	ISLR2__TMT	ISLR2	529	0.481214	5.16471e-32	2.06588e-31
DSC2__ANML	DSC2__TMT	DSC2	537	0.648814	1.7738e-65	2.0272e-64
LDLR__ANML	LDLR__TMT	LDLR	539	0.019704	0.648076	0.699172
HK1__ANML	HK1__TMT	HK1	534	0.0622668	0.150743	0.192137
SEMA5A__ANML	SEMA5A__TMT	SEMA5A	523	0.300163	2.37701e-12	5.14767e-12
LTBP4__ANML	LTBP4__TMT	LTBP4	539	0.638476	4.65005e-63	4.79096e-62
IGHG2__ANML	IGHG2__TMT	IGHG2	536	0.0502602	0.245388	0.300385
IGHG4__ANML	IGHG4__TMT	IGHG4	508	-0.0158534	0.721497	0.76659
B4GALT1__ANML	B4GALT1__TMT	B4GALT1	504	0.475984	7.34176e-30	2.69132e-29
PCSK1__ANML	PCSK1__TMT	PCSK1	535	0.560815	1.20627e-45	7.56005e-45
ATP1B1__ANML	ATP1B1__TMT	ATP1B1	538	0.37422	2.50767e-19	6.72669e-19
RELL1__ANML	RELL1__TMT	RELL1	474	-0.027643	0.548268	0.610684
TMEM132D__ANML	TMEM132D__TMT	TMEM132D	530	0.658607	3.2523e-67	3.87994e-66
MAN1C1__ANML	MAN1C1__TMT	MAN1C1	527	0.460754	4.6856e-29	1.68138e-28
CHRD__ANML	CHRD__TMT	CHRD	541	0.43212	5.0763e-26	1.63985e-25
SPRN__ANML	SPRN__TMT	SPRN	480	-0.0885206	0.0526064	0.071118
CHAD__ANML	CHAD__TMT	CHAD	529	0.67313	4.463e-71	5.78064e-70
PXDN__ANML	PXDN__TMT	PXDN	536	0.107567	0.0127106	0.0182154
HDHD2__ANML	HDHD2__TMT	HDHD2	510	0.424468	1.00593e-23	3.02e-23
COL1A1__ANML	COL1A1__TMT	COL1A1	536	0.0117079	0.786826	0.822508
VSNL1__ANML	VSNL1__TMT	VSNL1	538	0.294491	3.17117e-12	6.82403e-12
HS6ST2__ANML	HS6ST2__TMT	HS6ST2	537	0.0236348	0.584726	0.644431
NECTIN3__ANML	NECTIN3__TMT	NECTIN3	530	0.0863567	0.0469113	0.063672
AP2A2__ANML	AP2A2__TMT	AP2A2	528	0.0325029	0.456099	0.522133
CA10__ANML	CA10__TMT	CA10	539	0.66574	2.69574e-70	3.45869e-69
TYRO3__ANML	TYRO3__TMT	TYRO3	541	0.383572	2.09329e-20	5.71663e-20
BGN__ANML	BGN__TMT	BGN	522	0.473179	1.75677e-30	6.54578e-30
KIAA0319L__ANML	KIAA0319L__TMT	KIAA0319L	533	-0.0221992	0.609093	0.666425
SPARCL1__ANML	SPARCL1__TMT	SPARCL1	539	0.460401	1.23741e-29	4.49967e-29
C9__ANML	C9__TMT	C9	534	0.552396	5.48421e-44	3.24284e-43
CTSC__ANML	CTSC__TMT	CTSC	539	0.544201	7.02587e-43	4.01478e-42
FLRT1__ANML	FLRT1__TMT	FLRT1	536	-0.0148538	0.731519	0.774818
IGFBP1__ANML	IGFBP1__TMT	IGFBP1	472	0.397367	2.643e-19	7.06186e-19
CAND1__ANML	CAND1__TMT	CAND1	513	0.341943	1.62082e-15	3.86723e-15
GABBR2__ANML	GABBR2__TMT	GABBR2	454	0.13736	0.00336131	0.00506805
TOLLIP__ANML	TOLLIP__TMT	TOLLIP	527	0.0423498	0.331882	0.393857
TXNRD1__ANML	TXNRD1__TMT	TXNRD1	479	0.0703595	0.124103	0.161358
CRYZ__ANML	CRYZ__TMT	CRYZ	488	0.144888	0.00133002	0.00203926
EIF4G3__ANML	EIF4G3__TMT	EIF4G3	514	0.0341652	0.439571	0.505404
NSF__ANML	NSF__TMT	NSF	535	0.04193	0.333044	0.394891
S100A11__ANML	S100A11__TMT	S100A11	534	0.0498131	0.250507	0.3061
VEGFA__ANML	VEGFA__TMT	VEGFA	486	0.0261863	0.564683	0.626402
SFRP1__ANML	SFRP1__TMT	SFRP1	541	0.519816	8.91148e-39	4.47218e-38
BDNF__ANML	BDNF__TMT	BDNF	519	-0.00113203	0.979475	0.983964
IL1RAP__ANML	IL1RAP__TMT	IL1RAP	535	0.737876	4.64366e-93	1.03531e-91
CA4__ANML	CA4__TMT	CA4	529	-0.0379846	0.383266	0.447802
FCN3__ANML	FCN3__TMT	FCN3	519	0.332388	7.47119e-15	1.75489e-14
SMPDL3A__ANML	SMPDL3A__TMT	SMPDL3A	537	0.615406	2.82289e-57	2.52575e-56
HBEGF__ANML	HBEGF__TMT	HBEGF	525	0.0215058	0.622972	0.679424
CHST15__ANML	CHST15__TMT	CHST15	521	0.201715	3.468e-06	5.99299e-06
PSMA4__ANML	PSMA4__TMT	PSMA4	521	0.131904	0.00255516	0.00387404
C1QC__ANML	C1QC__TMT	C1QC	537	0.156055	0.000283263	0.000445877
SERPINA4__ANML	SERPINA4__TMT	SERPINA4	539	0.269034	2.16823e-10	4.43429e-10
TGFB1__ANML	TGFB1__TMT	TGFB1	514	0.0882354	0.0455581	0.0618971
SPARC__ANML	SPARC__TMT	SPARC	537	0.366917	1.47791e-18	3.85049e-18
THBS2__ANML	THBS2__TMT	THBS2	533	0.342807	3.83116e-16	9.37118e-16
RELT__ANML	RELT__TMT	RELT	525	0.111979	0.0102366	0.0147947
APOM__ANML	APOM__TMT	APOM	530	0.331673	4.48067e-15	1.06162e-14
AMIGO2__ANML	AMIGO2__TMT	AMIGO2	499	0.093637	0.0365242	0.0502254
CD93__ANML	CD93__TMT	CD93	539	0.450798	2.44996e-28	8.5216e-28
YWHAE__ANML	YWHAE__TMT	YWHAE	538	0.742204	3.18116e-95	7.21064e-94
ANXA5__ANML	ANXA5__TMT	ANXA5	502	0.384606	3.82199e-19	1.01522e-18
BLMH__ANML	BLMH__TMT	BLMH	533	-0.0477738	0.270904	0.329375
RAB6B__ANML	RAB6B__TMT	RAB6B	518	0.121555	0.00560327	0.0082831
PREP__ANML	PREP__TMT	PREP	542	0.245833	6.66168e-09	1.28875e-08
RAB14__ANML	RAB14__TMT	RAB14	534	0.261883	7.99154e-10	1.60777e-09
DIPK1C__ANML	DIPK1C__TMT	DIPK1C	537	0.136272	0.00154929	0.00237011
MSTN__ANML	MSTN__TMT	MSTN	537	0.461538	1.09913e-29	4.00755e-29
GDF11__ANML	GDF11__TMT	GDF11	538	0.0735792	0.0881947	0.116678
STAB1__ANML	STAB1__TMT	STAB1	526	-0.00786649	0.857161	0.884476
NCMAP__ANML	NCMAP__TMT	NCMAP	536	0.125256	0.00367766	0.00551446
CAPN2__ANML	CAPN2__TMT	CAPN2	461	0.0726888	0.11911	0.15546
VEGFD__ANML	VEGFD__TMT	VEGFD	515	0.252506	6.21882e-09	1.20651e-08
C8G__ANML	C8G__TMT	C8G	537	0.491555	5.15599e-34	2.18447e-33
CST6__ANML	CST6__TMT	CST6	538	0.814887	4.68305e-129	3.5383e-127
JCHAIN__ANML	JCHAIN__TMT	JCHAIN	534	-0.0741395	0.0869724	0.115173
CPLX2__ANML	CPLX2__TMT	CPLX2	539	0.1972	3.96858e-06	6.83199e-06
FTL__ANML	FTL__TMT	FTL	540	0.608832	4.44158e-56	3.87215e-55
GAP43__ANML	GAP43__TMT	GAP43	539	0.596637	2.81671e-53	2.30766e-52
SELENOM__ANML	SELENOM__TMT	SELENOM	536	0.634292	1.12288e-61	1.08306e-60
CFL2__ANML	CFL2__TMT	CFL2	541	0.0964396	0.0248858	0.0347838
HPX__ANML	HPX__TMT	HPX	536	0.0123095	0.776156	0.813857
SCG5__ANML	SCG5__TMT	SCG5	539	0.448123	5.53445e-28	1.90072e-27
APOC1__ANML	APOC1__TMT	APOC1	472	0.465414	9.53593e-27	3.16314e-26
ADGRB3__ANML	ADGRB3__TMT	ADGRB3	541	0.412151	1.34016e-23	3.98822e-23
CPB1__ANML	CPB1__TMT	CPB1	541	0.795967	1.35569e-119	7.09132e-118
DDR2__ANML	DDR2__TMT	DDR2	538	0.252067	3.04689e-09	5.94515e-09
FABP4__ANML	FABP4__TMT	FABP4	521	0.562321	9.02873e-45	5.50631e-44
NRP2__ANML	NRP2__TMT	NRP2	540	0.527153	5.97953e-40	3.12775e-39
FCGR3A__ANML	FCGR3A__TMT	FCGR3A	542	0.63403	2.77223e-62	2.73205e-61
GAS6__ANML	GAS6__TMT	GAS6	538	0.627266	3.50253e-60	3.28514e-59
UNC5B__ANML	UNC5B__TMT	UNC5B	537	0.287648	1.08824e-11	2.30531e-11
LCAT__ANML	LCAT__TMT	LCAT	492	0.466419	6.05472e-28	2.07416e-27
LDHA__ANML	LDHA__TMT	LDHA	540	0.473337	1.67486e-31	6.45271e-31
LOXL3__ANML	LOXL3__TMT	LOXL3	536	0.215888	4.50862e-07	8.14306e-07
PNOC__ANML	PNOC__TMT	PNOC	531	0.154713	0.000345862	0.000542528
PNP__ANML	PNP__TMT	PNP	427	0.264133	3.01178e-08	5.67315e-08
GM2A__ANML	GM2A__TMT	GM2A	533	0.404351	2.2037e-22	6.2831e-22
AMBP__ANML	AMBP__TMT	AMBP	537	0.421718	1.4416e-24	4.44575e-24
ADAM15__ANML	ADAM15__TMT	ADAM15	540	0.0532984	0.216254	0.268344
ANPEP__ANML	ANPEP__TMT	ANPEP	524	0.00543647	0.901196	0.920613
CNPY4__ANML	CNPY4__TMT	CNPY4	510	0.0201061	0.650556	0.700555
CTHRC1__ANML	CTHRC1__TMT	CTHRC1	538	0.2543	2.18572e-09	4.30184e-09
LRP11__ANML	LRP11__TMT	LRP11	541	0.537888	6.74401e-42	3.79002e-41
AGRN__ANML	AGRN__TMT	AGRN	527	0.430742	3.21617e-25	1.01958e-24
CD248__ANML	CD248__TMT	CD248	540	0.663594	7.97271e-70	1.01335e-68
HS3ST1__ANML	HS3ST1__TMT	HS3ST1	470	0.0560443	0.225233	0.278408
ATRN__ANML	ATRN__TMT	ATRN	539	0.649692	6.03316e-66	7.0129e-65
LEFTY2__ANML	LEFTY2__TMT	LEFTY2	531	0.238135	2.78196e-08	5.24752e-08
NAGLU__ANML	NAGLU__TMT	NAGLU	532	0.517256	9.75734e-38	4.72241e-37
NPTXR__ANML	NPTXR__TMT	NPTXR	536	0.645128	2.09784e-64	2.28245e-63
SAA4__ANML	SAA4__TMT	SAA4	541	0.594057	6.55786e-53	5.27733e-52
CLSTN1__ANML	CLSTN1__TMT	CLSTN1	540	0.356488	1.26064e-17	3.18084e-17
ALAD__ANML	ALAD__TMT	ALAD	435	0.192055	5.53763e-05	9.13978e-05
PGAM2__ANML	PGAM2__TMT	PGAM2	513	0.347219	5.56583e-16	1.35412e-15
GSS__ANML	GSS__TMT	GSS	539	0.464713	3.13865e-30	1.1631e-29
MDH2__ANML	MDH2__TMT	MDH2	537	0.336637	1.07484e-15	2.59182e-15
VIM__ANML	VIM__TMT	VIM	530	0.853106	2.65379e-151	3.60916e-149
CKMT1A__ANML	CKMT1A__TMT	CKMT1A	523	0.237217	4.00725e-08	7.52743e-08
ANTXR2__ANML	ANTXR2__TMT	ANTXR2	506	0.00238155	0.957382	0.966622
NCAN__ANML	NCAN__TMT	NCAN	539	0.606885	1.54058e-55	1.32607e-54
ENPP6__ANML	ENPP6__TMT	ENPP6	540	0.506328	1.67839e-36	7.81716e-36
EPHA7__ANML	EPHA7__TMT	EPHA7	532	0.557116	1.05624e-44	6.32812e-44
CFHR2__ANML	CFHR2__TMT	CFHR2	533	0.703999	5.944e-81	1.01048e-79
FOLR2__ANML	FOLR2__TMT	FOLR2	539	0.769216	1.58549e-106	5.13397e-105
GLA__ANML	GLA__TMT	GLA	531	0.194587	6.28336e-06	1.07638e-05
GC__ANML	GC__TMT	GC	539	0.263519	5.16822e-10	1.04751e-09
HTRA1__ANML	HTRA1__TMT	HTRA1	529	0.350132	1.05801e-16	2.64017e-16
LAP3__ANML	LAP3__TMT	LAP3	516	0.122419	0.00536008	0.00794086
LILRA2__ANML	LILRA2__TMT	LILRA2	538	0.335371	1.31231e-15	3.15325e-15
MOG__ANML	MOG__TMT	MOG	524	0.214418	7.26078e-07	1.29419e-06
NLGN1__ANML	NLGN1__TMT	NLGN1	537	0.372202	4.34541e-19	1.14753e-18
HSPG2__ANML	HSPG2__TMT	HSPG2	537	0.652257	2.21018e-66	2.59124e-65
SLIT1__ANML	SLIT1__TMT	SLIT1	538	0.22911	7.72454e-08	1.44305e-07
SORCS1__ANML	SORCS1__TMT	SORCS1	540	0.788049	1.93587e-115	8.70552e-114
TMEFF1__ANML	TMEFF1__TMT	TMEFF1	537	0.295874	2.60282e-12	5.61878e-12
BTD__ANML	BTD__TMT	BTD	533	0.498865	6.94509e-35	3.03708e-34
LMAN1__ANML	LMAN1__TMT	LMAN1	539	-0.0331119	0.442984	0.508832
IGF2R__ANML	IGF2R__TMT	IGF2R	540	0.491486	3.47869e-34	1.48774e-33
NID2__ANML	NID2__TMT	NID2	537	0.580892	8.92027e-50	6.52235e-49
WIF1__ANML	WIF1__TMT	WIF1	538	0.587572	2.99571e-51	2.27607e-50
EPHA4__ANML	EPHA4__TMT	EPHA4	532	0.311039	2.13399e-13	4.78125e-13
CD320__ANML	CD320__TMT	CD320	531	0.240954	1.88359e-08	3.57278e-08
MYOC__ANML	MYOC__TMT	MYOC	541	0.751349	2.29122e-99	5.87936e-98
A1BG__ANML	A1BG__TMT	A1BG	539	0.437253	1.41081e-26	4.64577e-26
AKR1B1__ANML	AKR1B1__TMT	AKR1B1	536	0.293386	4.22077e-12	9.03975e-12
SDC3__ANML	SDC3__TMT	SDC3	533	0.155622	0.000310507	0.000487633
LY75__ANML	LY75__TMT	LY75	536	0.49736	7.70279e-35	3.35763e-34
NAXE__ANML	NAXE__TMT	NAXE	531	0.457282	8.48953e-29	3.01456e-28
INHBB__ANML	INHBB__TMT	INHBB	478	0.00148831	0.97411	0.980599
GDF10__ANML	GDF10__TMT	GDF10	505	0.087633	0.0490434	0.0664995
COL6A2__ANML	COL6A2__TMT	COL6A2	536	0.428493	2.39702e-25	7.6167e-25
LECT2__ANML	LECT2__TMT	LECT2	529	0.405279	2.48856e-22	7.06565e-22
CALB2__ANML	CALB2__TMT	CALB2	529	0.505714	1.07911e-35	4.85958e-35
GDI1__ANML	GDI1__TMT	GDI1	539	0.297136	1.89419e-12	4.12176e-12
FHL1__ANML	FHL1__TMT	FHL1	506	-0.0422158	0.343285	0.405972
CFHR3__ANML	CFHR3__TMT	CFHR3	530	-0.00730089	0.866832	0.893336
RAB4A__ANML	RAB4A__TMT	RAB4A	525	0.0721241	0.0987831	0.130179
ENPP2__ANML	ENPP2__TMT	ENPP2	534	0.329196	5.80753e-15	1.36885e-14
MDGA1__ANML	MDGA1__TMT	MDGA1	533	0.727984	4.24763e-89	8.25253e-88
LAMP1__ANML	LAMP1__TMT	LAMP1	525	0.177803	4.186e-05	6.93418e-05
CADM2__ANML	CADM2__TMT	CADM2	538	0.490966	5.50929e-34	2.3197e-33
OMG__ANML	OMG__TMT	OMG	535	0.241169	1.61581e-08	3.08205e-08
RNASET2__ANML	RNASET2__TMT	RNASET2	538	0.517109	4.03075e-38	1.97188e-37
SEMA4A__ANML	SEMA4A__TMT	SEMA4A	532	0.300593	1.42775e-12	3.11675e-12
SLITRK6__ANML	SLITRK6__TMT	SLITRK6	542	0.55529	3.62371e-45	2.24011e-44
DBI__ANML	DBI__TMT	DBI	540	0.308739	2.17096e-13	4.85609e-13
PLXNB3__ANML	PLXNB3__TMT	PLXNB3	541	0.316306	4.90708e-14	1.11786e-13
F13A1__ANML	F13A1__TMT	F13A1	539	0.160628	0.00018048	0.000287753
PDGFD__ANML	PDGFD__TMT	PDGFD	399	-0.00955473	0.849105	0.876828
BLVRB__ANML	BLVRB__TMT	BLVRB	478	0.530523	4.69857e-36	2.14431e-35
OGN__ANML	OGN__TMT	OGN	509	0.355175	1.404e-16	3.49715e-16
LCP1__ANML	LCP1__TMT	LCP1	536	0.462554	8.9993e-30	3.29007e-29
CNPY3__ANML	CNPY3__TMT	CNPY3	521	0.0796226	0.0693798	0.0927793
VAMP2__ANML	VAMP2__TMT	VAMP2	496	-0.0015834	0.97194	0.97914
SYT4__ANML	SYT4__TMT	SYT4	538	0.0285171	0.509225	0.574727
STMN1__ANML	STMN1__TMT	STMN1	539	0.476538	6.58971e-32	2.61283e-31
UBE2K__ANML	UBE2K__TMT	UBE2K	481	0.0722431	0.113567	0.148511
UFD1__ANML	UFD1__TMT	UFD1	496	-0.04692	0.296996	0.355246
SFRP4__ANML	SFRP4__TMT	SFRP4	537	0.570921	9.0021e-48	6.0014e-47
CD9__ANML	CD9__TMT	CD9	532	-0.0915672	0.0347312	0.0479051
CP__ANML	CP__TMT	CP	530	0.0943591	0.0298534	0.0413449
FOLR1__ANML	FOLR1__TMT	FOLR1	537	0.409007	4.51285e-23	1.31424e-22
GOLM1__ANML	GOLM1__TMT	GOLM1	538	0.467856	1.29198e-30	4.84046e-30
SH3BGRL3__ANML	SH3BGRL3__TMT	SH3BGRL3	533	0.303737	7.73173e-13	1.69873e-12
VSIG4__ANML	VSIG4__TMT	VSIG4	537	0.860005	1.91902e-158	3.72838e-156
EPHB1__ANML	EPHB1__TMT	EPHB1	509	0.0832915	0.0604105	0.0811039
CD46__ANML	CD46__TMT	CD46	541	0.260387	7.80664e-10	1.57289e-09
APOA4__ANML	APOA4__TMT	APOA4	534	0.500547	3.30288e-35	1.45369e-34
TPP1__ANML	TPP1__TMT	TPP1	538	0.730693	6.64059e-91	1.32812e-89
WBP2__ANML	WBP2__TMT	WBP2	517	0.386483	7.28376e-20	1.97723e-19
FKBP4__ANML	FKBP4__TMT	FKBP4	522	0.00618792	0.887838	0.909917
CAB39__ANML	CAB39__TMT	CAB39	469	0.303499	1.8913e-11	3.95718e-11
NUDT5__ANML	NUDT5__TMT	NUDT5	530	0.218638	3.71201e-07	6.72215e-07
TAGLN3__ANML	TAGLN3__TMT	TAGLN3	539	0.301571	8.53225e-13	1.87159e-12
GMFB__ANML	GMFB__TMT	GMFB	530	0.223683	1.95591e-07	3.59465e-07
HPCAL1__ANML	HPCAL1__TMT	HPCAL1	535	0.255121	2.14382e-09	4.22549e-09
IMPA1__ANML	IMPA1__TMT	IMPA1	503	0.232782	1.2885e-07	2.37448e-07
PGLS__ANML	PGLS__TMT	PGLS	531	0.298774	2.06911e-12	4.48803e-12
SDCBP__ANML	SDCBP__TMT	SDCBP	538	0.321086	2.28924e-14	5.24136e-14
BPNT1__ANML	BPNT1__TMT	BPNT1	458	0.085428	0.0677625	0.0907057
PCMT1__ANML	PCMT1__TMT	PCMT1	533	0.0675085	0.119549	0.155883
PDCD6IP__ANML	PDCD6IP__TMT	PDCD6IP	510	0.166712	0.000155473	0.000249933
AFM__ANML	AFM__TMT	AFM	541	0.469401	5.37667e-31	2.04253e-30
PRND__ANML	PRND__TMT	PRND	533	0.358725	1.24661e-17	3.15128e-17
GOT2__ANML	GOT2__TMT	GOT2	534	0.244969	9.74044e-09	1.87105e-08
CRIP1__ANML	CRIP1__TMT	CRIP1	528	0.0218992	0.615617	0.672481
SVIP__ANML	SVIP__TMT	SVIP	478	0.12358	0.00682697	0.00999428
NRGN__ANML	NRGN__TMT	NRGN	534	0.286434	1.52636e-11	3.20842e-11
GBA__ANML	GBA__TMT	GBA	526	0.349591	1.44762e-16	3.5992e-16
IDH1__ANML	IDH1__TMT	IDH1	512	0.167361	0.000142062	0.000228916
PSAT1__ANML	PSAT1__TMT	PSAT1	533	0.483075	1.62676e-32	6.60415e-32
LAMA2__ANML	LAMA2__TMT	LAMA2	539	0.533676	5.24449e-41	2.85352e-40
RDX__ANML	RDX__TMT	RDX	459	0.19089	3.84763e-05	6.38144e-05
ALB__ANML	ALB__TMT	ALB	534	0.191295	8.53348e-06	1.45433e-05
GLRX__ANML	GLRX__TMT	GLRX	525	0.165966	0.000133338	0.000215368
ST13__ANML	ST13__TMT	ST13	537	0.355088	2.1111e-17	5.29723e-17
PPIC__ANML	PPIC__TMT	PPIC	528	0.584483	1.07716e-49	7.83389e-49
C4A__ANML	C4A__TMT	C4A	534	0.327113	8.78392e-15	2.05613e-14
EIF4A2__ANML	EIF4A2__TMT	EIF4A2	500	0.0188921	0.673448	0.721173
LRIG1__ANML	LRIG1__TMT	LRIG1	522	0.320388	6.32914e-14	1.437e-13
PEA15__ANML	PEA15__TMT	PEA15	526	0.310749	3.07063e-13	6.8348e-13
UBE2D2__ANML	UBE2D2__TMT	UBE2D2	508	0.0598653	0.177923	0.223224
COL2A1__ANML	COL2A1__TMT	COL2A1	526	0.0026182	0.952231	0.962851
GREM1__ANML	GREM1__TMT	GREM1	530	0.157407	0.000274847	0.000433633
COL3A1__ANML	COL3A1__TMT	COL3A1	535	0.524105	4.43708e-39	2.24328e-38
CLSTN2__ANML	CLSTN2__TMT	CLSTN2	530	0.438083	2.90976e-26	9.44456e-26
GPC4__ANML	GPC4__TMT	GPC4	531	0.115349	0.0077987	0.0113923
ADGRG1__ANML	ADGRG1__TMT	ADGRG1	542	0.575999	3.18259e-49	2.27806e-48
HS6ST3__ANML	HS6ST3__TMT	HS6ST3	534	0.595224	1.70763e-52	1.35022e-51
KRT16__ANML	KRT16__TMT	KRT16	518	-0.0836181	0.0571909	0.0770858
PSMA5__ANML	PSMA5__TMT	PSMA5	503	0.114745	0.0100073	0.014494
SLIT2__ANML	SLIT2__TMT	SLIT2	491	0.178206	7.17063e-05	0.000117212
VLDLR__ANML	VLDLR__TMT	VLDLR	528	0.0616174	0.157406	0.199323
UBQLN2__ANML	UBQLN2__TMT	UBQLN2	524	0.281431	5.38364e-11	1.11442e-10
USP14__ANML	USP14__TMT	USP14	429	0.138945	0.0039331	0.00587804
DTD1__ANML	DTD1__TMT	DTD1	541	0.418604	2.30295e-24	7.02246e-24
ACVR2A__ANML	ACVR2A__TMT	ACVR2A	506	0.178002	5.66486e-05	9.33844e-05
NUTF2__ANML	NUTF2__TMT	NUTF2	535	0.4993	4.45945e-35	1.9564e-34
RAB1A__ANML	RAB1A__TMT	RAB1A	532	0.191539	8.63782e-06	1.47027e-05
ATOX1__ANML	ATOX1__TMT	ATOX1	528	0.271447	2.26737e-10	4.63007e-10
DDT__ANML	DDT__TMT	DDT	533	0.111778	0.00980484	0.0142769
GLUL__ANML	GLUL__TMT	GLUL	485	0.269539	1.61278e-09	3.19735e-09
ARF1__ANML	ARF1__TMT	ARF1	533	0.249812	5.01227e-09	9.75205e-09
SRGN__ANML	SRGN__TMT	SRGN	525	0.18792	1.46299e-05	2.45335e-05
HAGH__ANML	HAGH__TMT	HAGH	530	0.425089	1.14079e-24	3.5341e-24
GSR__ANML	GSR__TMT	GSR	537	0.0885376	0.0402715	0.054934
RBP1__ANML	RBP1__TMT	RBP1	523	0.319967	6.48566e-14	1.47008e-13
HPRT1__ANML	HPRT1__TMT	HPRT1	538	0.499406	2.78497e-35	1.23498e-34
ABHD14B__ANML	ABHD14B__TMT	ABHD14B	534	-0.0277688	0.521969	0.586191
JPT1__ANML	JPT1__TMT	JPT1	511	-0.0206274	0.641792	0.693829
OSTM1__ANML	OSTM1__TMT	OSTM1	516	0.0371328	0.399934	0.464111
TOM1L2__ANML	TOM1L2__TMT	TOM1L2	486	-0.00680788	0.881003	0.905642
LRRTM1__ANML	LRRTM1__TMT	LRRTM1	490	0.209037	3.05528e-06	5.29322e-06
MATN3__ANML	MATN3__TMT	MATN3	520	0.208754	1.57188e-06	2.77271e-06
MDGA2__ANML	MDGA2__TMT	MDGA2	536	0.435131	3.598e-26	1.16507e-25
OLFM2__ANML	OLFM2__TMT	OLFM2	539	0.56427	1.21957e-46	7.86072e-46
CDH12__ANML	CDH12__TMT	CDH12	538	0.218856	2.94721e-07	5.37294e-07
DDAH1__ANML	DDAH1__TMT	DDAH1	540	0.42552	3.69489e-25	1.1659e-24
PDCD6__ANML	PDCD6__TMT	PDCD6	500	0.215587	1.13918e-06	2.0173e-06
PARK7__ANML	PARK7__TMT	PARK7	539	0.287818	9.67747e-12	2.05646e-11
SUMO2__ANML	SUMO2__TMT	SUMO2	501	0.100643	0.0242728	0.0339619
LRP4__ANML	LRP4__TMT	LRP4	540	0.147072	0.000607192	0.000940525
PLXNA4__ANML	PLXNA4__TMT	PLXNA4	536	0.323955	1.46045e-14	3.37219e-14
PLXND1__ANML	PLXND1__TMT	PLXND1	539	0.020624	0.632826	0.687964
SEZ6L__ANML	SEZ6L__TMT	SEZ6L	535	0.450513	4.224e-28	1.46174e-27
SFTPD__ANML	SFTPD__TMT	SFTPD	518	0.396855	5.49877e-21	1.5169e-20
CD81__ANML	CD81__TMT	CD81	537	0.0118832	0.783516	0.820941
PTGR1__ANML	PTGR1__TMT	PTGR1	514	0.243809	2.15875e-08	4.08331e-08
SNCG__ANML	SNCG__TMT	SNCG	539	0.212908	6.07592e-07	1.0887e-06
FGL2__ANML	FGL2__TMT	FGL2	538	0.266813	3.20251e-10	6.52986e-10
PDYN__ANML	PDYN__TMT	PDYN	537	0.452707	1.7182e-28	6.00707e-28
CSTB__ANML	CSTB__TMT	CSTB	534	0.502766	1.49072e-35	6.64716e-35
MERTK__ANML	MERTK__TMT	MERTK	535	0.24085	1.68981e-08	3.21418e-08
FN1__ANML	FN1__TMT	FN1	540	0.677331	9.60957e-74	1.34732e-72
HABP2__ANML	HABP2__TMT	HABP2	537	0.454893	8.76565e-29	3.1045e-28
LAMA3__ANML	LAMA3__TMT	LAMA3	536	-0.0623818	0.149224	0.190738
SELENOF__ANML	SELENOF__TMT	SELENOF	529	0.130572	0.00262154	0.00397027
EFNA1__ANML	EFNA1__TMT	EFNA1	540	0.730089	5.14165e-91	1.05949e-89
VCAM1__ANML	VCAM1__TMT	VCAM1	539	0.284873	1.60051e-11	3.35909e-11
MYL6__ANML	MYL6__TMT	MYL6	530	0.33931	9.54472e-16	2.30565e-15
BASP1__ANML	BASP1__TMT	BASP1	536	0.607743	1.97715e-55	1.69115e-54
GFAP__ANML	GFAP__TMT	GFAP	536	0.362904	3.96237e-18	1.02061e-17
HEPH__ANML	HEPH__TMT	HEPH	506	0.0301683	0.498345	0.564511
NRN1L__ANML	NRN1L__TMT	NRN1L	502	-0.0423028	0.344215	0.406718
NCAM1__ANML	NCAM1__TMT	NCAM1	540	0.344069	1.88003e-16	4.64879e-16
PFN1__ANML	PFN1__TMT	PFN1	538	0.777427	5.16172e-110	1.89728e-108
ACYP1__ANML	ACYP1__TMT	ACYP1	532	0.200803	3.03713e-06	5.26848e-06
NPPC__ANML	NPPC__TMT	NPPC	534	0.108076	0.0124566	0.0178702
TPPP3__ANML	TPPP3__TMT	TPPP3	492	0.122478	0.00652746	0.0095661
MCAM__ANML	MCAM__TMT	MCAM	530	0.525709	5.36851e-39	2.70414e-38
BAMBI__ANML	BAMBI__TMT	BAMBI	535	0.0459503	0.288731	0.348116
SCN3B__ANML	SCN3B__TMT	SCN3B	531	0.498068	1.22704e-34	5.33157e-34
FAM3C__ANML	FAM3C__TMT	FAM3C	510	0.214851	9.7102e-07	1.72852e-06
IL1RAPL1__ANML	IL1RAPL1__TMT	IL1RAPL1	521	0.183584	2.48451e-05	4.13579e-05
NRG3__ANML	NRG3__TMT	NRG3	532	0.347522	1.51302e-16	3.75495e-16
SEMA6D__ANML	SEMA6D__TMT	SEMA6D	541	0.586965	2.12374e-51	1.64107e-50
ESAM__ANML	ESAM__TMT	ESAM	539	0.50571	2.44415e-36	1.13063e-35
RTN4RL1__ANML	RTN4RL1__TMT	RTN4RL1	539	0.637688	7.34092e-63	7.5065e-62
PIK3IP1__ANML	PIK3IP1__TMT	PIK3IP1	531	-0.0159682	0.713531	0.759313
CNTN6__ANML	CNTN6__TMT	CNTN6	535	0.61691	2.04732e-57	1.84394e-56
THY1__ANML	THY1__TMT	THY1	527	0.186974	1.5586e-05	2.60725e-05
FZD7__ANML	FZD7__TMT	FZD7	538	0.519843	1.41884e-38	7.06821e-38
ADGRL3__ANML	ADGRL3__TMT	ADGRL3	538	0.515711	6.85091e-38	3.32758e-37
MAG__ANML	MAG__TMT	MAG	537	0.640108	3.05276e-63	3.19366e-62
CNTN3__ANML	CNTN3__TMT	CNTN3	539	0.566013	5.58841e-47	3.61916e-46
CDH4__ANML	CDH4__TMT	CDH4	532	-0.0448621	0.30168	0.359899
NPY__ANML	NPY__TMT	NPY	530	0.126115	0.00363583	0.00546984
GLDN__ANML	GLDN__TMT	GLDN	540	0.670615	8.41073e-72	1.11054e-70
PUDP__ANML	PUDP__TMT	PUDP	489	0.0649831	0.151335	0.192711
UBL3__ANML	UBL3__TMT	UBL3	541	0.319881	2.45457e-14	5.61043e-14
CPPED1__ANML	CPPED1__TMT	CPPED1	513	-0.162721	0.000214538	0.000339664
GCHFR__ANML	GCHFR__TMT	GCHFR	466	0.140418	0.00238053	0.00362138
CAPS__ANML	CAPS__TMT	CAPS	455	0.22105	1.92435e-06	3.37693e-06
SERPINB9__ANML	SERPINB9__TMT	SERPINB9	534	0.352131	4.93281e-17	1.23547e-16
SYT1__ANML	SYT1__TMT	SYT1	538	0.490386	6.74406e-34	2.82213e-33
SIL1__ANML	SIL1__TMT	SIL1	521	-0.00650054	0.882325	0.906315
FUCA1__ANML	FUCA1__TMT	FUCA1	521	0.820644	3.14345e-128	2.25005e-126
SLITRK2__ANML	SLITRK2__TMT	SLITRK2	525	0.400319	1.25989e-21	3.504e-21
MEP1A__ANML	MEP1A__TMT	MEP1A	530	-0.0688966	0.113135	0.148088
AHCY__ANML	AHCY__TMT	AHCY	502	0.0717269	0.108465	0.142113
PCDH17__ANML	PCDH17__TMT	PCDH17	541	0.642896	2.04969e-64	2.24805e-63
THOP1__ANML	THOP1__TMT	THOP1	540	0.0718336	0.0954055	0.12585
BTN3A2__ANML	BTN3A2__TMT	BTN3A2	453	0.233294	5.13719e-07	9.25375e-07
TXNL1__ANML	TXNL1__TMT	TXNL1	537	-0.02427	0.574671	0.636962
PRKAR1A__ANML	PRKAR1A__TMT	PRKAR1A	536	0.111188	0.00999003	0.0144845
AOC3__ANML	AOC3__TMT	AOC3	539	0.263175	5.45241e-10	1.10346e-09
CLUL1__ANML	CLUL1__TMT	CLUL1	533	0.639759	1.07542e-62	1.07542e-61
GPR37__ANML	GPR37__TMT	GPR37	542	0.373452	2.21739e-19	5.95979e-19
HYOU1__ANML	HYOU1__TMT	HYOU1	539	0.408188	4.66343e-23	1.3523e-22
FAM3A__ANML	FAM3A__TMT	FAM3A	530	-0.0264967	0.542746	0.60652
XYLT2__ANML	XYLT2__TMT	XYLT2	492	0.0786052	0.0815419	0.108192
CUTA__ANML	CUTA__TMT	CUTA	540	0.239868	1.66422e-08	3.16994e-08
FAM20C__ANML	FAM20C__TMT	FAM20C	538	0.420171	2.00325e-24	6.13609e-24
CDH20__ANML	CDH20__TMT	CDH20	517	0.0484996	0.271008	0.329375
ADAM28__ANML	ADAM28__TMT	ADAM28	535	0.570653	1.51095e-47	9.97519e-47
DCC__ANML	DCC__TMT	DCC	538	0.513596	1.52129e-37	7.2595e-37
ELFN2__ANML	ELFN2__TMT	ELFN2	530	0.350597	8.96487e-17	2.24122e-16
LRRC4__ANML	LRRC4__TMT	LRRC4	539	0.161402	0.000167767	0.000268427
METRNL__ANML	METRNL__TMT	METRNL	530	0.345824	2.46627e-16	6.06533e-16
C1QL3__ANML	C1QL3__TMT	C1QL3	537	0.409439	4.02371e-23	1.17936e-22
FCGRT__ANML	FCGRT__TMT	FCGRT	505	0.233762	1.07285e-07	1.97975e-07
ADGRB1__ANML	ADGRB1__TMT	ADGRB1	539	0.601364	2.60913e-54	2.16367e-53
RELN__ANML	RELN__TMT	RELN	533	0.796813	2.84588e-118	1.38228e-116
FUT11__ANML	FUT11__TMT	FUT11	538	0.200773	2.67976e-06	4.6724e-06
CHST10__ANML	CHST10__TMT	CHST10	534	0.356807	1.77652e-17	4.47419e-17
GALNT4__ANML	GALNT4__TMT	GALNT4	481	0.0633905	0.165125	0.208127
GALNS__ANML	GALNS__TMT	GALNS	537	0.759323	6.6117e-102	1.79838e-100
C1GALT1__ANML	C1GALT1__TMT	C1GALT1	539	0.183516	1.80991e-05	3.01652e-05
ST6GAL2__ANML	ST6GAL2__TMT	ST6GAL2	532	0.266463	4.2437e-10	8.62696e-10
UBE2N__ANML	UBE2N__TMT	UBE2N	532	0.3944	3.02862e-21	8.40597e-21
UBA1__ANML	UBA1__TMT	UBA1	507	0.390379	6.64886e-20	1.80849e-19
B3GAT1__ANML	B3GAT1__TMT	B3GAT1	528	0.202553	2.70555e-06	4.71133e-06
MGAT3__ANML	MGAT3__TMT	MGAT3	540	0.332828	1.95912e-15	4.6662e-15
GPX3__ANML	GPX3__TMT	GPX3	532	0.314047	1.21701e-13	2.73576e-13
HLA-C__ANML	HLA-C__TMT	HLA-C	542	0.472999	1.45127e-31	5.6072e-31
MGAT5__ANML	MGAT5__TMT	MGAT5	512	0.329797	1.86587e-14	4.30099e-14
CBLN2__ANML	CBLN2__TMT	CBLN2	533	0.0822226	0.0578262	0.077865
GGCT__ANML	GGCT__TMT	GGCT	536	0.47605	1.14286e-31	4.47921e-31
FBLN7__ANML	FBLN7__TMT	FBLN7	539	0.544632	5.87009e-43	3.36849e-42
F11__ANML	F11__TMT	F11	540	0.443605	1.93146e-27	6.51807e-27
DPP6__ANML	DPP6__TMT	DPP6	527	-0.0506947	0.245334	0.300385
ITGA6__ANML	ITGA6__TMT	ITGA6	470	-0.0486894	0.292169	0.351061
ITGAM__ANML	ITGAM__TMT	ITGAM	478	0.0337861	0.461153	0.527475
LPL__ANML	LPL__TMT	LPL	538	-0.0468522	0.278012	0.336984
NUCB2__ANML	NUCB2__TMT	NUCB2	537	0.133335	0.00195855	0.00298613
PON2__ANML	PON2__TMT	PON2	487	0.0146621	0.746884	0.787316
COL18A1__ANML	COL18A1__TMT	COL18A1	519	0.623395	3.23708e-57	2.87741e-56
HSPA2__ANML	HSPA2__TMT	HSPA2	533	-0.0398524	0.358478	0.420648
COL5A1__ANML	COL5A1__TMT	COL5A1	530	0.323957	2.04706e-14	4.69478e-14
LDLRAD3__ANML	LDLRAD3__TMT	LDLRAD3	499	-0.115247	0.009979	0.0144839
TGFBR1__ANML	TGFBR1__TMT	TGFBR1	487	-0.0207215	0.648276	0.699172
ROBO2__ANML	ROBO2__TMT	ROBO2	541	0.53763	7.49566e-42	4.1951e-41
EPHA6__ANML	EPHA6__TMT	EPHA6	535	0.204382	1.87257e-06	3.2903e-06
ADGRB2__ANML	ADGRB2__TMT	ADGRB2	539	0.522817	3.83819e-39	1.94774e-38
FZD1__ANML	FZD1__TMT	FZD1	541	0.323512	1.2027e-14	2.80561e-14
TIMP2__ANML	TIMP2__TMT	TIMP2	534	0.228627	9.20557e-08	1.70334e-07
DSTN__ANML	DSTN__TMT	DSTN	526	0.522259	3.82315e-38	1.87707e-37
IGFBP2__ANML	IGFBP2__TMT	IGFBP2	538	0.238173	2.24192e-08	4.23473e-08
NXPH1__ANML	NXPH1__TMT	NXPH1	519	0.224966	2.22765e-07	4.07753e-07
SORCS3__ANML	SORCS3__TMT	SORCS3	541	0.342198	2.62461e-16	6.44308e-16
LIPG__ANML	LIPG__TMT	LIPG	526	0.155368	0.000348103	0.000545415
SCPEP1__ANML	SCPEP1__TMT	SCPEP1	535	0.0250763	0.562757	0.624776
RGN__ANML	RGN__TMT	RGN	526	0.127968	0.00328198	0.00495393
TPD52L2__ANML	TPD52L2__TMT	TPD52L2	520	0.0293529	0.504208	0.570011
RAB4B__ANML	RAB4B__TMT	RAB4B	535	0.0900906	0.0372361	0.0510496
NIF3L1__ANML	NIF3L1__TMT	NIF3L1	541	0.124121	0.00383429	0.00573667
ARPC2__ANML	ARPC2__TMT	ARPC2	482	0.083822	0.0659552	0.0883734
TWF2__ANML	TWF2__TMT	TWF2	476	0.105611	0.0211922	0.029805
ERMN__ANML	ERMN__TMT	ERMN	522	0.0967641	0.0270573	0.0376643
CAPZB__ANML	CAPZB__TMT	CAPZB	475	0.0215292	0.639759	0.692733
DLST__ANML	DLST__TMT	DLST	522	-0.0290013	0.508515	0.574402
PRRT2__ANML	PRRT2__TMT	PRRT2	535	0.413972	1.44632e-23	4.29476e-23
PROCR__ANML	PROCR__TMT	PROCR	527	0.647865	4.80931e-64	5.191e-63
EEF1G__ANML	EEF1G__TMT	EEF1G	460	-0.0281092	0.547604	0.610444
S100A8__ANML	S100A8__TMT	S100A8	510	0.0286402	0.518712	0.583981
FSCN1__ANML	FSCN1__TMT	FSCN1	534	0.278172	6.04492e-11	1.24941e-10
VAT1L__ANML	VAT1L__TMT	VAT1L	533	0.0909519	0.0357984	0.0492771
C8A__ANML	C8A__TMT	C8A	523	0.136832	0.00170975	0.00260971
CXCL16__ANML	CXCL16__TMT	CXCL16	537	0.679603	5.23477e-74	7.41592e-73
PYGB__ANML	PYGB__TMT	PYGB	467	0.0997907	0.0310759	0.0429941
DNM1__ANML	DNM1__TMT	DNM1	536	0.145347	0.000737891	0.00114167
NDRG2__ANML	NDRG2__TMT	NDRG2	538	0.417968	3.66952e-24	1.10901e-23
SNX12__ANML	SNX12__TMT	SNX12	527	0.154685	0.000365144	0.000570799
RTN1__ANML	RTN1__TMT	RTN1	535	-0.0336302	0.43759	0.503914
EMC10__ANML	EMC10__TMT	EMC10	536	0.172608	5.89386e-05	9.70418e-05
PLEKHB1__ANML	PLEKHB1__TMT	PLEKHB1	539	0.686199	2.99301e-76	4.47308e-75
PTPA__ANML	PTPA__TMT	PTPA	530	0.557181	1.49253e-44	8.90281e-44
APCS__ANML	APCS__TMT	APCS	540	0.537607	8.9815e-42	5.00608e-41
KIT__ANML	KIT__TMT	KIT	536	0.73577	1.92323e-92	4.15173e-91
TIMP3__ANML	TIMP3__TMT	TIMP3	535	0.192472	7.34372e-06	1.25471e-05
AMPH__ANML	AMPH__TMT	AMPH	539	0.160218	0.00018757	0.000298358
AP2B1__ANML	AP2B1__TMT	AP2B1	535	0.402146	3.25725e-22	9.17157e-22
AP1B1__ANML	AP1B1__TMT	AP1B1	532	-0.0138432	0.75006	0.789537
PCDH1__ANML	PCDH1__TMT	PCDH1	537	0.442378	3.87339e-27	1.29749e-26
CDH1__ANML	CDH1__TMT	CDH1	537	0.308732	2.53278e-13	5.64685e-13
GFRA3__ANML	GFRA3__TMT	GFRA3	536	0.0239074	0.580754	0.642135
ME1__ANML	ME1__TMT	ME1	535	0.284355	2.07595e-11	4.33021e-11
SELENBP1__ANML	SELENBP1__TMT	SELENBP1	524	0.120859	0.00560318	0.0082831
EFNB3__ANML	EFNB3__TMT	EFNB3	539	0.50256	7.71629e-36	3.48643e-35
GFRA2__ANML	GFRA2__TMT	GFRA2	541	0.625608	4.15536e-60	3.87074e-59
MPI__ANML	MPI__TMT	MPI	537	0.0893014	0.0385727	0.0527224
ANKRD2__ANML	ANKRD2__TMT	ANKRD2	407	0.104455	0.0351539	0.048439
FXYD6__ANML	FXYD6__TMT	FXYD6	535	-0.0663377	0.125401	0.162424
CFI__ANML	CFI__TMT	CFI	538	0.38597	1.4825e-20	4.08137e-20
IGFBP3__ANML	IGFBP3__TMT	IGFBP3	527	0.104111	0.0168091	0.0238626
PRL__ANML	PRL__TMT	PRL	529	0.373098	6.46487e-19	1.70392e-18
CHID1__ANML	CHID1__TMT	CHID1	501	0.227649	2.5976e-07	4.74193e-07
FKBP1A__ANML	FKBP1A__TMT	FKBP1A	536	0.245203	8.83793e-09	1.70249e-08
HEXA__ANML	HEXA__TMT	HEXA	536	-0.0545864	0.207037	0.257848
HLA-E__ANML	HLA-E__TMT	HLA-E	508	0.0316205	0.477015	0.544246
PTPRN__ANML	PTPRN__TMT	PTPRN	530	-0.0262403	0.546659	0.609891
PLS3__ANML	PLS3__TMT	PLS3	526	0.0544168	0.212769	0.264503
C1QTNF4__ANML	C1QTNF4__TMT	C1QTNF4	533	0.474008	3.29036e-31	1.26409e-30
TIMP1__ANML	TIMP1__TMT	TIMP1	537	0.392411	3.25762e-21	9.02315e-21
TNFRSF8__ANML	TNFRSF8__TMT	TNFRSF8	462	0.127774	0.0059551	0.00876509
CST3__ANML	CST3__TMT	CST3	539	0.00509687	0.906023	0.924374
EFNA5__ANML	EFNA5__TMT	EFNA5	542	0.522329	2.86821e-39	1.47199e-38
ERBB3__ANML	ERBB3__TMT	ERBB3	541	0.476513	5.12574e-32	2.05634e-31
ERBB4__ANML	ERBB4__TMT	ERBB4	536	0.00540939	0.900567	0.920613
IL6ST__ANML	IL6ST__TMT	IL6ST	537	0.477574	6.05126e-32	2.40635e-31
HSP90AA1__ANML	HSP90AA1__TMT	HSP90AA1	527	0.445585	4.54531e-27	1.51883e-26
LAYN__ANML	LAYN__TMT	LAYN	541	0.658455	1.55176e-68	1.93614e-67
MRC1__ANML	MRC1__TMT	MRC1	536	0.733652	1.17407e-91	2.4949e-90
CSF1R__ANML	CSF1R__TMT	CSF1R	535	0.653335	2.00164e-66	2.36715e-65
GDI2__ANML	GDI2__TMT	GDI2	531	0.530253	7.78559e-40	4.05686e-39
PLAUR__ANML	PLAUR__TMT	PLAUR	535	0.25996	1.03387e-09	2.06774e-09
TNFRSF1A__ANML	TNFRSF1A__TMT	TNFRSF1A	542	0.13856	0.00122088	0.00187615
NTRK3__ANML	NTRK3__TMT	NTRK3	538	0.454347	9.23387e-29	3.26184e-28
DCN__ANML	DCN__TMT	DCN	540	0.577178	2.75305e-49	1.98103e-48
CAPN1__ANML	CAPN1__TMT	CAPN1	501	0.20024	6.28414e-06	1.07638e-05
CKM__ANML	CKM__TMT	CKM	482	0.0994724	0.0289906	0.0402319
EGFR__ANML	EGFR__TMT	EGFR	539	0.491203	4.41406e-34	1.87598e-33
IGFBP5__ANML	IGFBP5__TMT	IGFBP5	536	0.323955	1.46045e-14	3.37219e-14
IGFBP6__ANML	IGFBP6__TMT	IGFBP6	539	0.295372	2.59089e-12	5.60192e-12
MIA__ANML	MIA__TMT	MIA	541	0.729481	5.85709e-91	1.1889e-89
PECAM1__ANML	PECAM1__TMT	PECAM1	534	0.0210904	0.62677	0.681926
PROS1__ANML	PROS1__TMT	PROS1	523	0.254224	3.69855e-09	7.20634e-09
SERPINA7__ANML	SERPINA7__TMT	SERPINA7	536	0.413942	1.3259e-23	3.95445e-23
CNTFR__ANML	CNTFR__TMT	CNTFR	541	0.529955	1.66752e-40	8.92843e-40
CCN3__ANML	CCN3__TMT	CCN3	537	0.657279	1.00841e-67	1.21366e-66
SHH__ANML	SHH__TMT	SHH	500	0.389734	1.3864e-19	3.74109e-19
IGHG1__ANML	IGHG1__TMT	IGHG1	529	0.173642	5.94823e-05	9.78186e-05
APOA1__ANML	APOA1__TMT	APOA1	540	0.371431	4.15291e-19	1.09882e-18
C1QA__ANML	C1QA__TMT	C1QA	539	0.326454	7.51443e-15	1.762e-14
LTF__ANML	LTF__TMT	LTF	542	0.759294	7.89255e-103	2.19059e-101
MMP3__ANML	MMP3__TMT	MMP3	490	0.0562955	0.213515	0.265188
SOD1__ANML	SOD1__TMT	SOD1	519	0.203447	2.97389e-06	5.16538e-06
FGA__ANML	FGA__TMT	FGA	518	0.350394	2.07741e-16	5.12755e-16
APOB__ANML	APOB__TMT	APOB	507	0.559696	3.89478e-43	2.24445e-42
ACVR1B__ANML	ACVR1B__TMT	ACVR1B	535	0.0253055	0.559192	0.621704
ADAMTS4__ANML	ADAMTS4__TMT	ADAMTS4	537	0.0629057	0.145455	0.186622
BCAM__ANML	BCAM__TMT	BCAM	534	0.494015	3.32337e-34	1.4258e-33
CX3CL1__ANML	CX3CL1__TMT	CX3CL1	504	0.0236286	0.596654	0.655982
SPINT1__ANML	SPINT1__TMT	SPINT1	520	0.0927766	0.0344211	0.0475256
LCN2__ANML	LCN2__TMT	LCN2	535	0.572382	6.89001e-48	4.61597e-47
MET__ANML	MET__TMT	MET	540	0.57322	1.72844e-48	1.21169e-47
MMP17__ANML	MMP17__TMT	MMP17	539	0.0136202	0.752389	0.791376
FRZB__ANML	FRZB__TMT	FRZB	536	0.586717	6.90992e-51	5.19199e-50
SPINT2__ANML	SPINT2__TMT	SPINT2	537	0.21811	3.32347e-07	6.0346e-07
TIE1__ANML	TIE1__TMT	TIE1	537	0.45471	9.27604e-29	3.26824e-28
AIF1__ANML	AIF1__TMT	AIF1	504	0.379825	9.63182e-19	2.52882e-18
C5__ANML	C5__TMT	C5	533	0.38734	1.59585e-20	4.38455e-20
SERPINA3__ANML	SERPINA3__TMT	SERPINA3	538	-0.036893	0.39309	0.457316
C7__ANML	C7__TMT	C7	540	0.776731	4.25208e-110	1.60634e-108
CCL14__ANML	CCL14__TMT	CCL14	538	0.696507	2.69225e-79	4.3076e-78
MDK__ANML	MDK__TMT	MDK	520	0.265525	7.69574e-10	1.55285e-09
SERPINE1__ANML	SERPINE1__TMT	SERPINE1	520	0.431949	4.75518e-25	1.49354e-24
CYCS__ANML	CYCS__TMT	CYCS	529	0.368167	2.00003e-18	5.18104e-18
NBL1__ANML	NBL1__TMT	NBL1	541	0.560216	5.03661e-46	3.18595e-45
CFD__ANML	CFD__TMT	CFD	540	0.675084	4.34921e-73	6.03563e-72
IGFBP4__ANML	IGFBP4__TMT	IGFBP4	538	0.367757	1.13218e-18	2.96679e-18
CFP__ANML	CFP__TMT	CFP	537	0.337988	8.13104e-16	1.97116e-15
PTHLH__ANML	PTHLH__TMT	PTHLH	515	0.0359761	0.41524	0.479394
BMP7__ANML	BMP7__TMT	BMP7	542	0.00234457	0.95657	0.96652
CNTN1__ANML	CNTN1__TMT	CNTN1	534	0.125607	0.00364549	0.00547258
JAM2__ANML	JAM2__TMT	JAM2	541	0.414964	6.24872e-24	1.88015e-23
JAM3__ANML	JAM3__TMT	JAM3	539	0.537027	1.35068e-41	7.49765e-41
LSAMP__ANML	LSAMP__TMT	LSAMP	537	0.334842	1.55379e-15	3.7138e-15
MBL2__ANML	MBL2__TMT	MBL2	501	0.250713	1.27938e-08	2.45064e-08
PDCD1LG2__ANML	PDCD1LG2__TMT	PDCD1LG2	485	-0.0581443	0.201153	0.25075
TGFBR3__ANML	TGFBR3__TMT	TGFBR3	523	0.407351	2.52294e-22	7.14834e-22
SERPINF2__ANML	SERPINF2__TMT	SERPINF2	538	0.409823	3.31175e-23	9.79125e-23
CAST__ANML	CAST__TMT	CAST	535	-0.0773188	0.0739567	0.0983197
MRC2__ANML	MRC2__TMT	MRC2	540	0.477669	3.96468e-32	1.59526e-31
MB__ANML	MB__TMT	MB	529	0.562833	1.56787e-45	9.78121e-45
CCL18__ANML	CCL18__TMT	CCL18	528	0.553392	1.08152e-43	6.33993e-43
PTN__ANML	PTN__TMT	PTN	540	0.492995	2.04685e-34	8.80922e-34
VWF__ANML	VWF__TMT	VWF	536	0.702505	6.4595e-81	1.08456e-79
TNFSF13B__ANML	TNFSF13B__TMT	TNFSF13B	535	0.254186	2.46426e-09	4.83607e-09
LGALS3__ANML	LGALS3__TMT	LGALS3	534	0.516333	1.01009e-37	4.87137e-37
IGHM__ANML	IGHM__TMT	IGHM	530	0.558122	9.9664e-45	6.02413e-44
IL18BP__ANML	IL18BP__TMT	IL18BP	541	0.450604	2.06817e-28	7.21209e-28
LBP__ANML	LBP__TMT	LBP	519	0.472119	3.60485e-30	1.33223e-29
F10__ANML	F10__TMT	F10	541	0.320934	1.99783e-14	4.59737e-14
RARRES2__ANML	RARRES2__TMT	RARRES2	530	0.288479	1.28729e-11	2.7185e-11
ULBP2__ANML	ULBP2__TMT	ULBP2	539	0.159574	0.000199228	0.000316161
EDA2R__ANML	EDA2R__TMT	EDA2R	516	0.217334	6.20848e-07	1.11099e-06
MAPK1__ANML	MAPK1__TMT	MAPK1	451	0.205692	1.06625e-05	1.8081e-05
VEGFC__ANML	VEGFC__TMT	VEGFC	506	0.0240047	0.590083	0.649283
TNFRSF1B__ANML	TNFRSF1B__TMT	TNFRSF1B	466	0.12754	0.00583188	0.00860233
CD33__ANML	CD33__TMT	CD33	536	0.673577	3.9949e-72	5.32654e-71
IDUA__ANML	IDUA__TMT	IDUA	481	0.187411	3.53034e-05	5.86235e-05
APP__ANML	APP__TMT	APP	532	0.0750937	0.0835561	0.110757
ARSB__ANML	ARSB__TMT	ARSB	526	0.27855	7.90603e-11	1.62666e-10
CTSA__ANML	CTSA__TMT	CTSA	533	0.46001	2.87291e-29	1.03364e-28
CTSS__ANML	CTSS__TMT	CTSS	536	0.445871	1.52821e-27	5.17008e-27
F7__ANML	F7__TMT	F7	497	0.102463	0.0223415	0.0313565
C2__ANML	C2__TMT	C2	533	0.489504	1.82584e-33	7.57054e-33
CRISP3__ANML	CRISP3__TMT	CRISP3	537	0.0641741	0.137494	0.177244
HAPLN1__ANML	HAPLN1__TMT	HAPLN1	459	0.21648	2.856e-06	4.96695e-06
IDS__ANML	IDS__TMT	IDS	540	0.535737	1.92361e-41	1.06346e-40
LTA4H__ANML	LTA4H__TMT	LTA4H	531	0.0410253	0.345408	0.407773
NRP1__ANML	NRP1__TMT	NRP1	536	0.475853	1.21981e-31	4.76708e-31
PIGR__ANML	PIGR__TMT	PIGR	535	0.480177	3.29935e-32	1.33545e-31
SERPINE2__ANML	SERPINE2__TMT	SERPINE2	518	-0.51608	1.34362e-36	6.27947e-36
RET__ANML	RET__TMT	RET	460	0.0158354	0.734813	0.777701
SEMA3A__ANML	SEMA3A__TMT	SEMA3A	538	0.0451056	0.29634	0.354773
CCDC80__ANML	CCDC80__TMT	CCDC80	501	0.013949	0.755454	0.793986
WFIKKN2__ANML	WFIKKN2__TMT	WFIKKN2	538	0.922775	3.83077e-224	2.60492e-221
ACAN__ANML	ACAN__TMT	ACAN	541	0.694212	5.26111e-79	8.3199e-78
TGFBI__ANML	TGFBI__TMT	TGFBI	538	0.519804	1.44001e-38	7.14751e-38
C1R__ANML	C1R__TMT	C1R	503	0.156478	0.000427608	0.000667678
CD109__ANML	CD109__TMT	CD109	540	0.845975	4.84729e-149	5.4936e-147
CD5L__ANML	CD5L__TMT	CD5L	534	0.108806	0.0118722	0.0170499
CNTN2__ANML	CNTN2__TMT	CNTN2	539	0.516551	4.26314e-38	2.07809e-37
CNTN4__ANML	CNTN4__TMT	CNTN4	539	0.568799	1.5903e-47	1.04483e-46
CNTN5__ANML	CNTN5__TMT	CNTN5	538	0.293115	4.03783e-12	8.6616e-12
FCGR3B__ANML	FCGR3B__TMT	FCGR3B	484	-0.0292494	0.520898	0.585473
FCN2__ANML	FCN2__TMT	FCN2	521	0.18868	1.45522e-05	2.44334e-05
GFRA1__ANML	GFRA1__TMT	GFRA1	540	0.189716	9.04765e-06	1.5381e-05
SERPIND1__ANML	SERPIND1__TMT	SERPIND1	515	0.333685	7.35976e-15	1.73171e-14
IGFBP7__ANML	IGFBP7__TMT	IGFBP7	524	0.343634	5.7183e-16	1.38873e-15
LRP8__ANML	LRP8__TMT	LRP8	537	0.37272	3.84986e-19	1.02063e-18
MATN2__ANML	MATN2__TMT	MATN2	535	0.338554	8.18273e-16	1.98016e-15
CADM1__ANML	CADM1__TMT	CADM1	536	0.570424	1.3749e-47	9.12127e-47
RGMB__ANML	RGMB__TMT	RGMB	540	0.404322	1.18091e-22	3.38112e-22
TFPI__ANML	TFPI__TMT	TFPI	537	0.330612	3.66871e-15	8.70759e-15
THBS4__ANML	THBS4__TMT	THBS4	520	0.47261	2.71689e-30	1.00956e-29
SERPINC1__ANML	SERPINC1__TMT	SERPINC1	535	0.0584144	0.177298	0.222646
BMP1__ANML	BMP1__TMT	BMP1	525	-0.00882187	0.840185	0.87026
CAMK2A__ANML	CAMK2A__TMT	CAMK2A	532	-0.052364	0.227906	0.280754
CAMK2B__ANML	CAMK2B__TMT	CAMK2B	531	0.0787945	0.0696409	0.0930369
CHRDL1__ANML	CHRDL1__TMT	CHRDL1	538	0.550778	5.26315e-44	3.12571e-43
ECM1__ANML	ECM1__TMT	ECM1	540	0.671978	3.42653e-72	4.61394e-71
FETUB__ANML	FETUB__TMT	FETUB	533	0.549315	2.41467e-43	1.4034e-42
PTPN11__ANML	PTPN11__TMT	PTPN11	472	0.0191962	0.677425	0.724861
UFC1__ANML	UFC1__TMT	UFC1	461	0.0608845	0.191924	0.239905
CAMK2D__ANML	CAMK2D__TMT	CAMK2D	537	0.102925	0.0170383	0.0241628
TNFSF8__ANML	TNFSF8__TMT	TNFSF8	521	0.329053	1.27363e-14	2.95926e-14
FLT3__ANML	FLT3__TMT	FLT3	466	-0.0664777	0.151919	0.193274
FSTL3__ANML	FSTL3__TMT	FSTL3	540	0.620396	9.34058e-59	8.58323e-58
KLK6__ANML	KLK6__TMT	KLK6	524	-0.018714	0.669089	0.71707
PDGFRB__ANML	PDGFRB__TMT	PDGFRB	537	0.697555	1.75361e-79	2.83917e-78
BCAN__ANML	BCAN__TMT	BCAN	542	0.503146	4.01417e-36	1.83814e-35
THBS1__ANML	THBS1__TMT	THBS1	540	0.762257	1.04539e-103	3.02495e-102
PRSS3__ANML	PRSS3__TMT	PRSS3	528	-0.0521372	0.231698	0.285166
AGT__ANML	AGT__TMT	AGT	537	0.214147	5.46712e-07	9.83236e-07
B2M__ANML	B2M__TMT	B2M	537	0.0452181	0.295586	0.354495
HAMP__ANML	HAMP__TMT	HAMP	538	0.273962	1.02114e-10	2.09464e-10
CPB2__ANML	CPB2__TMT	CPB2	539	0.406256	7.77324e-23	2.2445e-22
VIP__ANML	VIP__TMT	VIP	525	0.187361	1.55279e-05	2.60074e-05
ADIPOQ__ANML	ADIPOQ__TMT	ADIPOQ	541	0.690395	8.15672e-78	1.24642e-76
SERPINA1__ANML	SERPINA1__TMT	SERPINA1	535	0.402043	3.34518e-22	9.39968e-22
AHSG__ANML	AHSG__TMT	AHSG	538	0.280021	3.77431e-11	7.83673e-11
BSG__ANML	BSG__TMT	BSG	534	0.415179	1.14981e-23	3.44438e-23
CDH6__ANML	CDH6__TMT	CDH6	517	0.0621153	0.158452	0.20046
CHIT1__ANML	CHIT1__TMT	CHIT1	517	0.954399	1.53994e-272	2.09432e-269
MASP1__ANML	MASP1__TMT	MASP1	525	0.242922	1.72606e-08	3.27855e-08
DKK3__ANML	DKK3__TMT	DKK3	535	0.287228	1.2767e-11	2.70032e-11
GNS__ANML	GNS__TMT	GNS	536	0.556808	5.71731e-45	3.51834e-44
LGMN__ANML	LGMN__TMT	LGMN	528	0.278353	7.51454e-11	1.54845e-10
CADM3__ANML	CADM3__TMT	CADM3	540	0.491345	3.65503e-34	1.55826e-33
OPCML__ANML	OPCML__TMT	OPCML	530	0.0713763	0.10071	0.132462
KDR__ANML	KDR__TMT	KDR	517	0.115816	0.00839164	0.0122453
CFHR5__ANML	CFHR5__TMT	CFHR5	527	0.332029	4.98591e-15	1.17723e-14
MFRP__ANML	MFRP__TMT	MFRP	540	-0.0612605	0.155142	0.196821
A2M__ANML	A2M__TMT	A2M	542	0.284851	1.41131e-11	2.97119e-11
CSF1__ANML	CSF1__TMT	CSF1	540	0.158788	0.000211489	0.000335227
PROC__ANML	PROC__TMT	PROC	516	0.197708	6.04198e-06	1.03882e-05
ADAM9__ANML	ADAM9__TMT	ADAM9	538	-0.056203	0.193048	0.241088
ANGPTL4__ANML	ANGPTL4__TMT	ANGPTL4	537	0.167973	9.18296e-05	0.000149209
CDH2__ANML	CDH2__TMT	CDH2	522	0.107565	0.0139397	0.0198721
CA3__ANML	CA3__TMT	CA3	506	0.656586	1.00032e-63	1.06284e-62
CKB__ANML	CKB__TMT	CKB	525	0.0604842	0.16641	0.209553
ESM1__ANML	ESM1__TMT	ESM1	517	0.310214	5.38455e-13	1.19267e-12
EPHA5__ANML	EPHA5__TMT	EPHA5	539	0.566816	3.89567e-47	2.53498e-46
FGFR2__ANML	FGFR2__TMT	FGFR2	536	0.0240821	0.577992	0.640121
FGFR3__ANML	FGFR3__TMT	FGFR3	537	0.0524685	0.224798	0.278185
PPIA__ANML	PPIA__TMT	PPIA	538	0.399188	5.3518e-22	1.49762e-21
MDH1__ANML	MDH1__TMT	MDH1	537	0.4839	7.19838e-33	2.93108e-32
PRDX1__ANML	PRDX1__TMT	PRDX1	516	0.542696	7.42115e-41	4.02102e-40
ACP1__ANML	ACP1__TMT	ACP1	473	-0.0218461	0.635557	0.68983
PSMA1__ANML	PSMA1__TMT	PSMA1	526	0.172298	7.12904e-05	0.000116673
PSMA6__ANML	PSMA6__TMT	PSMA6	531	0.129337	0.00282755	0.0042775
SEZ6L2__ANML	SEZ6L2__TMT	SEZ6L2	518	-0.154003	0.000435489	0.000679204
TPT1__ANML	TPT1__TMT	TPT1	540	0.296399	2.06059e-12	4.47669e-12
UBE2L3__ANML	UBE2L3__TMT	UBE2L3	531	0.0650022	0.134673	0.173936
LDHB__ANML	LDHB__TMT	LDHB	519	0.432737	4.2417e-25	1.33535e-24
MSLN__ANML	MSLN__TMT	MSLN	533	0.0179659	0.678995	0.7254
PGAM1__ANML	PGAM1__TMT	PGAM1	493	0.296974	1.70164e-11	3.56584e-11
PDXP__ANML	PDXP__TMT	PDXP	531	0.118046	0.0064635	0.00949283
SKP1__ANML	SKP1__TMT	SKP1	529	-0.0476061	0.274407	0.333199
C6__ANML	C6__TMT	C6	541	0.453701	7.95486e-29	2.83953e-28
CFB__ANML	CFB__TMT	CFB	534	0.476113	1.45019e-31	5.6072e-31
PDGFB__ANML	PDGFB__TMT	PDGFB	530	-0.0703523	0.105703	0.138627
PLG__ANML	PLG__TMT	PLG	540	0.323501	1.27509e-14	2.95926e-14
KLKB1__ANML	KLKB1__TMT	KLKB1	539	0.48493	3.86878e-33	1.58959e-32
CFH__ANML	CFH__TMT	CFH	533	0.224231	1.68259e-07	3.09652e-07
MMP2__ANML	MMP2__TMT	MMP2	538	0.406509	7.9675e-23	2.29572e-22
TF__ANML	TF__TMT	TF	516	0.12113	0.00586892	0.0086476
YWHAG__ANML	YWHAG__TMT	YWHAG	541	0.795801	1.64666e-119	8.29431e-118
PGD__ANML	PGD__TMT	PGD	505	0.40339	3.48643e-21	9.63729e-21
AKR1A1__ANML	AKR1A1__TMT	AKR1A1	534	0.407706	8.38605e-23	2.41121e-22
CFL1__ANML	CFL1__TMT	CFL1	538	0.408566	4.62552e-23	1.34417e-22
PKM__ANML	PKM__TMT	PKM	539	-0.105797	0.0139943	0.0199082
L1CAM__ANML	L1CAM__TMT	L1CAM	538	0.571946	4.62502e-48	3.14501e-47
NSFL1C__ANML	NSFL1C__TMT	NSFL1C	470	0.129822	0.00481857	0.00717771
PON1__ANML	PON1__TMT	PON1	534	0.0185781	0.668401	0.716897
GPI__ANML	GPI__TMT	GPI	542	0.743763	1.57948e-96	3.76858e-95
PEBP1__ANML	PEBP1__TMT	PEBP1	538	0.471144	4.43923e-31	1.69588e-30
PSMA2__ANML	PSMA2__TMT	PSMA2	517	0.15205	0.000522236	0.000809853
RAN__ANML	RAN__TMT	RAN	469	0.243494	9.30918e-08	1.72017e-07
TKT__ANML	TKT__TMT	TKT	538	0.0236176	0.584648	0.644431
TPI1__ANML	TPI1__TMT	TPI1	540	0.482786	7.03611e-33	2.87361e-32
BOC__ANML	BOC__TMT	BOC	485	0.0442057	0.331303	0.393513
SAA1__ANML	SAA1__TMT	SAA1	508	0.53756	2.21182e-39	1.13942e-38
CRP__ANML	CRP__TMT	CRP	540	0.87125	2.09589e-168	7.12603e-166
ICAM1__ANML	ICAM1__TMT	ICAM1	537	-0.126745	0.00325969	0.00492575
DHH__ANML	DHH__TMT	DHH	459	0.00284693	0.951497	0.962824
MST1__ANML	MST1__TMT	MST1	494	0.703093	7.19476e-75	1.05214e-73
SLPI__ANML	SLPI__TMT	SLPI	539	0.715805	8.54886e-86	1.59266e-84
CHST6__ANML	CHST6__TMT	CHST6	534	0.17277	5.98707e-05	9.83384e-05
MFGE8__ANML	MFGE8__TMT	MFGE8	528	0.581549	4.2294e-49	3.01151e-48
SERPING1__ANML	SERPING1__TMT	SERPING1	537	0.359881	7.28406e-18	1.85165e-17
PDGFA__ANML	PDGFA__TMT	PDGFA	538	0.105908	0.0139819	0.0199082
CLEC11A__ANML	CLEC11A__TMT	CLEC11A	513	0.516914	2.16573e-36	1.00526e-35
BST1__ANML	BST1__TMT	BST1	531	0.489121	2.74285e-33	1.13038e-32
CLU__ANML	CLU__TMT	CLU	532	0.366381	2.40758e-18	6.2131e-18
PPBP__ANML	PPBP__TMT	PPBP	528	0.611278	2.06356e-55	1.75403e-54
SLITRK5__ANML	SLITRK5__TMT	SLITRK5	532	0.438042	2.37522e-26	7.74651e-26
SORCS2__ANML	SORCS2__TMT	SORCS2	518	0.010504	0.811497	0.845698
HIBADH__ANML	HIBADH__TMT	HIBADH	530	0.0626056	0.150066	0.191454
FABP3__ANML	FABP3__TMT	FABP3	532	0.534806	1.08791e-40	5.87127e-40
EPB41__ANML	EPB41__TMT	EPB41	433	0.237937	5.47287e-07	9.83236e-07
YWHAH__ANML	YWHAH__TMT	YWHAH	536	0.0781747	0.0705413	0.0941474
PPIB__ANML	PPIB__TMT	PPIB	528	-0.0470934	0.280071	0.338877
TFF3__ANML	TFF3__TMT	TFF3	539	0.40897	3.78773e-23	1.11259e-22
GSN__ANML	GSN__TMT	GSN	538	0.579487	1.40495e-49	1.01634e-48
SERPINA6__ANML	SERPINA6__TMT	SERPINA6	523	-0.0359619	0.411808	0.475835
COL8A1__ANML	COL8A1__TMT	COL8A1	458	-0.0240154	0.608216	0.666001
ITIH4__ANML	ITIH4__TMT	ITIH4	538	0.409447	3.66002e-23	1.07741e-22
SELL__ANML	SELL__TMT	SELL	536	0.664472	1.46187e-69	1.84088e-68
BMPR2__ANML	BMPR2__TMT	BMPR2	531	0.266275	4.53732e-10	9.21008e-10
NTRK2__ANML	NTRK2__TMT	NTRK2	542	0.488235	8.2186e-34	3.42862e-33
ANG__ANML	ANG__TMT	ANG	537	0.557605	3.3578e-45	2.08521e-44
PPP3CA__ANML	PPP3CA__TMT	PPP3CA	524	0.339282	1.39304e-15	3.34133e-15
COTL1__ANML	COTL1__TMT	COTL1	514	-0.0683458	0.121732	0.158578
F5__ANML	F5__TMT	F5	535	0.368522	1.18415e-18	3.09702e-18
ENG__ANML	ENG__TMT	ENG	539	0.048162	0.264337	0.322131
GSTP1__ANML	GSTP1__TMT	GSTP1	541	0.602915	7.53143e-55	6.2839e-54
HBA1__ANML	HBA1__TMT	HBA1	529	0.747068	1.61035e-95	3.712e-94
IGHD__ANML	IGHD__TMT	IGHD	541	0.805794	9.73249e-125	5.75486e-123
LYZ__ANML	LYZ__TMT	LYZ	540	0.726825	7.88264e-90	1.55368e-88
F3__ANML	F3__TMT	F3	497	0.0382309	0.395066	0.459222
ANXA1__ANML	ANXA1__TMT	ANXA1	498	0.373152	6.71848e-18	1.71428e-17
ANXA2__ANML	ANXA2__TMT	ANXA2	508	0.511932	2.78778e-35	1.23498e-34
ERAP1__ANML	ERAP1__TMT	ERAP1	520	0.807461	8.09361e-121	4.40292e-119
CAPG__ANML	CAPG__TMT	CAPG	535	0.404326	1.85202e-22	5.2915e-22
CA1__ANML	CA1__TMT	CA1	523	0.756816	2.82485e-98	6.98508e-97
CA2__ANML	CA2__TMT	CA2	532	-0.0170328	0.695081	0.740839
CTSZ__ANML	CTSZ__TMT	CTSZ	536	0.643077	7.02468e-64	7.52249e-63
CRK__ANML	CRK__TMT	CRK	470	0.12444	0.00691049	0.0101057
DPT__ANML	DPT__TMT	DPT	538	0.631719	2.88745e-61	2.74611e-60
DSC3__ANML	DSC3__TMT	DSC3	535	0.157559	0.000253504	0.000400424
ESD__ANML	ESD__TMT	ESD	537	0.494336	1.94571e-34	8.40051e-34
FABP5__ANML	FABP5__TMT	FABP5	528	0.00889361	0.838448	0.869123
FGG__ANML	FGG__TMT	FGG	534	0.610482	7.62613e-56	6.60608e-55
GP1BA__ANML	GP1BA__TMT	GP1BA	502	0.144839	0.00113689	0.00175104
GRN__ANML	GRN__TMT	GRN	535	0.31599	7.18831e-14	1.62664e-13
HRG__ANML	HRG__TMT	HRG	541	0.477701	3.44248e-32	1.38925e-31
MMP14__ANML	MMP14__TMT	MMP14	531	0.111873	0.00988105	0.0143571
SOD2__ANML	SOD2__TMT	SOD2	538	0.162277	0.000156634	0.000251501
MSN__ANML	MSN__TMT	MSN	534	0.0394865	0.362459	0.424952
AK1__ANML	AK1__TMT	AK1	484	0.384524	1.67306e-18	4.35061e-18
CLIC1__ANML	CLIC1__TMT	CLIC1	531	0.216152	4.93788e-07	8.90652e-07
PRDX5__ANML	PRDX5__TMT	PRDX5	523	-0.00913108	0.834975	0.867507
PRDX6__ANML	PRDX6__TMT	PRDX6	517	0.655715	7.46978e-65	8.39578e-64
UCHL1__ANML	UCHL1__TMT	UCHL1	540	0.281958	2.51004e-11	5.22764e-11
PGK1__ANML	PGK1__TMT	PGK1	536	0.17588	4.23326e-05	7.00393e-05
CD163__ANML	CD163__TMT	CD163	537	0.865684	6.65385e-163	1.50821e-160
TPM1__ANML	TPM1__TMT	TPM1	529	-0.0282982	0.516049	0.581463
PRSS2__ANML	PRSS2__TMT	PRSS2	532	0.168396	9.5069e-05	0.000154289
ICOSLG__ANML	ICOSLG__TMT	ICOSLG	539	0.785818	3.75466e-114	1.59573e-112
CD55__ANML	CD55__TMT	CD55	535	0.336358	1.28603e-15	3.09557e-15
RTN4R__ANML	RTN4R__TMT	RTN4R	537	0.700789	1.63788e-80	2.68375e-79
NOTCH2__ANML	NOTCH2__TMT	NOTCH2	531	0.0343429	0.429676	0.49522
NOTCH1__ANML	NOTCH1__TMT	NOTCH1	538	0.205704	1.49627e-06	2.64276e-06
NOTCH3__ANML	NOTCH3__TMT	NOTCH3	533	0.409583	5.61266e-23	1.62409e-22
NRCAM__ANML	NRCAM__TMT	NRCAM	537	0.426645	3.64546e-25	1.15298e-24
NRXN1__ANML	NRXN1__TMT	NRXN1	538	0.276305	6.96961e-11	1.43834e-10
NRXN3__ANML	NRXN3__TMT	NRXN3	533	0.513689	3.17408e-37	1.50409e-36
CD200__ANML	CD200__TMT	CD200	542	0.489482	5.31957e-34	2.24678e-33
SEMA6B__ANML	SEMA6B__TMT	SEMA6B	538	0.501997	1.0952e-35	4.91576e-35
ICAM5__ANML	ICAM5__TMT	ICAM5	541	0.616644	5.5839e-58	5.09671e-57
SIGLEC14__ANML	SIGLEC14__TMT	SIGLEC14	509	0.786325	4.14816e-108	1.37598e-106
SCARF1__ANML	SCARF1__TMT	SCARF1	540	0.138097	0.00129503	0.00198786
TNFRSF19__ANML	TNFRSF19__TMT	TNFRSF19	531	0.118423	0.00629382	0.00925362
TGFBR2__ANML	TGFBR2__TMT	TGFBR2	518	0.0332759	0.449814	0.515372
HAVCR2__ANML	HAVCR2__TMT	HAVCR2	536	0.563684	2.81794e-46	1.80773e-45
TNFRSF12A__ANML	TNFRSF12A__TMT	TNFRSF12A	527	0.0707283	0.104836	0.137755
UNC5C__ANML	UNC5C__TMT	UNC5C	536	0.366098	1.91802e-18	4.97807e-18
CALR__ANML	CALR__TMT	CALR	516	-0.0271601	0.538174	0.602897
F9__ANML	F9__TMT	F9	540	0.422521	8.56826e-25	2.67267e-24
F2__ANML	F2__TMT	F2	526	0.110245	0.011402	0.0164092
CPE__ANML	CPE__TMT	CPE	527	0.592738	2.64282e-51	2.01924e-50
GPC6__ANML	GPC6__TMT	GPC6	486	0.211862	2.45124e-06	4.29046e-06
HNRNPA2B1__ANML	HNRNPA2B1__TMT	HNRNPA2B1	496	0.600607	6.01105e-50	4.44295e-49
MIF__ANML	MIF__TMT	MIF	531	0.189065	1.15429e-05	1.95496e-05
NLGN4X__ANML	NLGN4X__TMT	NLGN4X	540	0.228752	7.66515e-08	1.4359e-07
OMD__ANML	OMD__TMT	OMD	534	0.574322	3.47113e-48	2.38421e-47
SEMA3E__ANML	SEMA3E__TMT	SEMA3E	534	0.41935	3.71078e-24	1.11899e-23
TNFRSF21__ANML	TNFRSF21__TMT	TNFRSF21	539	0.466551	1.73882e-30	6.4967e-30
SIRPA__ANML	SIRPA__TMT	SIRPA	479	0.621493	1.59551e-52	1.26894e-51
NPPA__ANML	NPPA__TMT	NPPA	493	0.0659775	0.143518	0.184311
ALCAM__ANML	ALCAM__TMT	ALCAM	537	0.439464	9.15202e-27	3.04321e-26
GAS1__ANML	GAS1__TMT	GAS1	516	0.108453	0.0137061	0.0195596
GRB2__ANML	GRB2__TMT	GRB2	538	0.316221	5.8574e-14	1.33212e-13
HS6ST1__ANML	HS6ST1__TMT	HS6ST1	519	0.263525	1.0798e-09	2.15327e-09
HSP90AB1__ANML	HSP90AB1__TMT	HSP90AB1	533	0.102952	0.0174273	0.0246712
PRKCG__ANML	PRKCG__TMT	PRKCG	478	0.107375	0.0188635	0.0266124
RGMA__ANML	RGMA__TMT	RGMA	538	0.513792	1.41299e-37	6.76644e-37
ICAM2__ANML	ICAM2__TMT	ICAM2	533	0.112478	0.00935192	0.013632
SPOCK2__ANML	SPOCK2__TMT	SPOCK2	535	0.574896	2.1815e-48	1.51369e-47
SPON1__ANML	SPON1__TMT	SPON1	535	0.563846	3.17897e-46	2.02977e-45
CTSD__ANML	CTSD__TMT	CTSD	532	0.533511	1.82142e-40	9.71424e-40
FGFR1__ANML	FGFR1__TMT	FGFR1	536	0.428949	2.10692e-25	6.72632e-25
TCN2__ANML	TCN2__TMT	TCN2	536	0.779338	1.73797e-110	6.75324e-109
MINPP1__ANML	MINPP1__TMT	MINPP1	525	0.38341	7.88678e-20	2.13666e-19
MESD__ANML	MESD__TMT	MESD	535	0.0986394	0.0225032	0.0315509
PGLYRP2__ANML	PGLYRP2__TMT	PGLYRP2	532	0.375981	2.62628e-19	7.031e-19
MFNG__ANML	MFNG__TMT	MFNG	505	0.10576	0.0174331	0.0246712
FAM171A1__ANML	FAM171A1__TMT	FAM171A1	538	0.29187	5.01926e-12	1.07162e-11
PAM__ANML	PAM__TMT	PAM	540	0.281698	2.62219e-11	5.45287e-11
SEMA3G__ANML	SEMA3G__TMT	SEMA3G	539	0.684421	1.03014e-75	1.52281e-74
CD300A__ANML	CD300A__TMT	CD300A	469	0.435921	3.56149e-23	1.05068e-22
CRTAC1__ANML	CRTAC1__TMT	CRTAC1	537	0.373748	3.02494e-19	8.06651e-19
NTNG1__ANML	NTNG1__TMT	NTNG1	541	0.685455	2.66049e-76	4.0203e-75
NETO1__ANML	NETO1__TMT	NETO1	530	0.185089	1.80196e-05	3.00696e-05
RNASE4__ANML	RNASE4__TMT	RNASE4	538	0.645006	1.31404e-64	1.45292e-63
RNASE6__ANML	RNASE6__TMT	RNASE6	541	0.452682	1.09073e-28	3.82318e-28
PDIA6__ANML	PDIA6__TMT	PDIA6	530	0.326546	1.2355e-14	2.8772e-14
F13B__ANML	F13B__TMT	F13B	533	0.464439	7.14131e-30	2.62492e-29
TRH__ANML	TRH__TMT	TRH	532	0.447787	1.34995e-27	4.60135e-27
SOD3__ANML	SOD3__TMT	SOD3	522	0.53011	3.66562e-39	1.86713e-38
SEMA3B__ANML	SEMA3B__TMT	SEMA3B	534	-0.0453026	0.296044	0.354731
VASN__ANML	VASN__TMT	VASN	537	0.449026	5.27981e-28	1.81786e-27
PRKCSH__ANML	PRKCSH__TMT	PRKCSH	541	0.554109	7.27784e-45	4.4585e-44
CBLN4__ANML	CBLN4__TMT	CBLN4	539	0.623604	2.0664e-59	1.91178e-58
SMOC1__ANML	SMOC1__TMT	SMOC1	539	0.767421	9.68746e-106	2.99431e-104
TNXB__ANML	TNXB__TMT	TNXB	530	0.438316	2.72064e-26	8.85183e-26
CLEC3B__ANML	CLEC3B__TMT	CLEC3B	516	0.485142	8.04859e-32	3.182e-31
OLFM1__ANML	OLFM1__TMT	OLFM1	538	0.532146	1.14595e-40	6.16005e-40
ABHD14A__ANML	ABHD14A__TMT	ABHD14A	512	-0.0183544	0.67863	0.7254
CILP__ANML	CILP__TMT	CILP	514	-0.00842334	0.84891	0.876828
PRCP__ANML	PRCP__TMT	PRCP	522	0.56163	1.00313e-44	6.03654e-44
SBSN__ANML	SBSN__TMT	SBSN	531	0.0201669	0.642887	0.69446
SPINK6__ANML	SPINK6__TMT	SPINK6	523	0.617617	2.53719e-56	2.22618e-55
C1GALT1C1__ANML	C1GALT1C1__TMT	C1GALT1C1	536	0.10203	0.0181367	0.0256136
SEMA4D__ANML	SEMA4D__TMT	SEMA4D	537	0.278785	4.82874e-11	1.00108e-10
ROBO1__ANML	ROBO1__TMT	ROBO1	537	0.589084	1.78448e-51	1.3868e-50
CARTPT__ANML	CARTPT__TMT	CARTPT	527	-0.0228922	0.600038	0.658637
MENT__ANML	MENT__TMT	MENT	511	0.0447166	0.313041	0.372798
EFNB1__ANML	EFNB1__TMT	EFNB1	538	0.3421	3.23847e-16	7.93572e-16
ASAH1__ANML	ASAH1__TMT	ASAH1	532	0.029186	0.50175	0.567704
PAPPA2__ANML	PAPPA2__TMT	PAPPA2	536	-0.0174868	0.686262	0.732012
GNAS__ANML	GNAS__TMT	GNAS	527	-0.0153725	0.724777	0.769474
EFNA3__ANML	EFNA3__TMT	EFNA3	539	0.639241	2.98044e-63	3.14217e-62
GALNT2__ANML	GALNT2__TMT	GALNT2	529	0.111015	0.0106122	0.015305
BID__ANML	BID__TMT	BID	531	-0.0294655	0.498068	0.564511
C3__ANML	C3__TMT	C3	541	0.10699	0.0127774	0.0182919
LIFR__ANML	LIFR__TMT	LIFR	465	0.0874903	0.0594074	0.079915
MAPT__ANML	MAPT__TMT	MAPT	535	-0.0451371	0.297359	0.355368
YWHAZ__ANML	YWHAZ__TMT	YWHAZ	542	0.71485	6.18541e-86	1.16836e-84
ALDOA__ANML	ALDOA__TMT	ALDOA	538	0.44398	2.15369e-27	7.25005e-27
EIF5A__ANML	EIF5A__TMT	EIF5A	476	0.533076	2.65884e-36	1.22163e-35
GRP__ANML	GRP__TMT	GRP	519	0.164136	0.000172812	0.000276175
HINT1__ANML	HINT1__TMT	HINT1	483	0.13989	0.00205892	0.00313565
HSPA8__ANML	HSPA8__TMT	HSPA8	528	0.151668	0.000470427	0.000731177
NME1__ANML	NME1__TMT	NME1	530	0.219707	3.24481e-07	5.89965e-07
PSME1__ANML	PSME1__TMT	PSME1	508	0.234603	8.8203e-08	1.64099e-07
FTH1__ANML	FTH1__TMT	FTH1	540	0.502801	6.10475e-36	2.76748e-35
TNFSF12__ANML	TNFSF12__TMT	TNFSF12	533	0.22189	2.27484e-07	4.1583e-07
SST__ANML	SST__TMT	SST	531	0.359945	1.09471e-17	2.77244e-17
DMKN__ANML	DMKN__TMT	DMKN	497	0.0953776	0.0335205	0.0463291
CFHR1__ANML	CFHR1__TMT	CFHR1	541	0.571557	3.04332e-48	2.10097e-47
NEU1__ANML	NEU1__TMT	NEU1	519	0.0678928	0.122405	0.159302
NELL2__ANML	NELL2__TMT	NELL2	535	-0.0675194	0.118794	0.155197
ST6GAL1__ANML	ST6GAL1__TMT	ST6GAL1	536	-0.0463786	0.283804	0.343088
EPHA10__ANML	EPHA10__TMT	EPHA10	526	0.00540054	0.901659	0.920613
CRHBP__ANML	CRHBP__TMT	CRHBP	533	0.28978	9.02384e-12	1.92057e-11
PTPRS__ANML	PTPRS__TMT	PTPRS	534	0.311713	1.69681e-13	3.80801e-13
NXPH3__ANML	NXPH3__TMT	NXPH3	531	0.0516991	0.234316	0.287609
ERP44__ANML	ERP44__TMT	ERP44	539	-0.0661866	0.12485	0.162019
SUMF2__ANML	SUMF2__TMT	SUMF2	531	-0.0264729	0.542726	0.60652
HEXB__ANML	HEXB__TMT	HEXB	542	-0.0659234	0.125306	0.162424
ADA2__ANML	ADA2__TMT	ADA2	539	0.59235	2.35675e-52	1.84205e-51
PXYLP1__ANML	PXYLP1__TMT	PXYLP1	520	0.16721	0.000127724	0.000206545
EDN3__ANML	EDN3__TMT	EDN3	531	0.0474926	0.274644	0.333199
PCSK2__ANML	PCSK2__TMT	PCSK2	514	-0.208068	1.95612e-06	3.42825e-06
MAMDC2__ANML	MAMDC2__TMT	MAMDC2	531	0.000947524	0.982621	0.986247
PSAP__ANML	PSAP__TMT	PSAP	529	0.249163	6.28227e-09	1.21708e-08
QSOX1__ANML	QSOX1__TMT	QSOX1	516	0.335365	4.98246e-15	1.17723e-14
ADPGK__ANML	ADPGK__TMT	ADPGK	509	-0.0233528	0.599139	0.658182
PRSS8__ANML	PRSS8__TMT	PRSS8	528	0.0337031	0.439627	0.505404
KLK10__ANML	KLK10__TMT	KLK10	535	0.424245	8.72626e-25	2.71572e-24
STC2__ANML	STC2__TMT	STC2	532	-0.000421125	0.992268	0.992998
NECTIN2__ANML	NECTIN2__TMT	NECTIN2	533	0.161724	0.000177096	0.000282689
SIRPB1__ANML	SIRPB1__TMT	SIRPB1	532	0.0239189	0.581994	0.642983
CPXM1__ANML	CPXM1__TMT	CPXM1	538	0.523726	3.16673e-39	1.61908e-38
CGREF1__ANML	CGREF1__TMT	CGREF1	532	0.019682	0.650589	0.700555
TNC__ANML	TNC__TMT	TNC	541	0.674	6.6166e-73	9.08947e-72
PLTP__ANML	PLTP__TMT	PLTP	534	0.219432	3.03264e-07	5.52127e-07
FURIN__ANML	FURIN__TMT	FURIN	534	-0.0523398	0.227246	0.280194
PCDH8__ANML	PCDH8__TMT	PCDH8	517	-0.0461566	0.294864	0.353941
MLEC__ANML	MLEC__TMT	MLEC	518	-0.307975	7.64305e-13	1.68197e-12
ARHGAP36__ANML	ARHGAP36__TMT	ARHGAP36	524	0.0255487	0.559533	0.621704
CLSTN3__ANML	CLSTN3__TMT	CLSTN3	522	0.0178937	0.683365	0.729494
C1QTNF1__ANML	C1QTNF1__TMT	C1QTNF1	537	0.125326	0.0036267	0.00546215
NPNT__ANML	NPNT__TMT	NPNT	536	0.460022	1.99806e-29	7.20787e-29
APOC2__ANML	APOC2__TMT	APOC2	526	-0.095793	0.0280341	0.0389442
PTPRR__ANML	PTPRR__TMT	PTPRR	537	0.162285	0.000158737	0.000254579
FMOD__ANML	FMOD__TMT	FMOD	537	0.593369	2.20557e-52	1.73386e-51
ANGPTL7__ANML	ANGPTL7__TMT	ANGPTL7	525	0.450223	1.44508e-27	4.90102e-27
XXYLT1__ANML	XXYLT1__TMT	XXYLT1	530	0.550925	2.11688e-43	1.2356e-42
ADAMTSL2__ANML	ADAMTSL2__TMT	ADAMTSL2	541	0.468557	7.07879e-31	2.6668e-30
MANBA__ANML	MANBA__TMT	MANBA	540	0.570585	5.79256e-48	3.89994e-47
TLL1__ANML	TLL1__TMT	TLL1	512	0.127585	0.00383164	0.00573667
VWA1__ANML	VWA1__TMT	VWA1	536	0.228473	8.8894e-08	1.65158e-07
CCDC126__ANML	CCDC126__TMT	CCDC126	531	0.0605354	0.16364	0.206447
HSP90B1__ANML	HSP90B1__TMT	HSP90B1	538	0.829372	1.27243e-137	1.15367e-135
C1QL1__ANML	C1QL1__TMT	C1QL1	538	0.359686	7.09378e-18	1.80666e-17
ADGRF5__ANML	ADGRF5__TMT	ADGRF5	490	0.0476776	0.292207	0.351061
OAF__ANML	OAF__TMT	OAF	536	0.547751	2.71359e-43	1.57042e-42
CPN2__ANML	CPN2__TMT	CPN2	541	0.426727	2.37429e-25	7.56215e-25
PCYOX1__ANML	PCYOX1__TMT	PCYOX1	532	0.791518	1.98435e-115	8.70552e-114
FAM20A__ANML	FAM20A__TMT	FAM20A	522	0.166262	0.000135559	0.000218696
MFAP5__ANML	MFAP5__TMT	MFAP5	531	0.0202842	0.640954	0.693475
SEMA3C__ANML	SEMA3C__TMT	SEMA3C	535	0.577126	7.79947e-49	5.496e-48
LILRB4__ANML	LILRB4__TMT	LILRB4	533	-0.0117644	0.786411	0.822508
ARHGDIA__ANML	ARHGDIA__TMT	ARHGDIA	511	0.0539538	0.223398	0.276704
HAPLN4__ANML	HAPLN4__TMT	HAPLN4	538	-0.0235402	0.585879	0.645179
APOC3__ANML	APOC3__TMT	APOC3	534	0.22868	9.14122e-08	1.69374e-07
TIMP4__ANML	TIMP4__TMT	TIMP4	531	0.462476	1.69124e-29	6.13355e-29
FBLN1__ANML	FBLN1__TMT	FBLN1	528	0.363183	6.59831e-18	1.68679e-17
CFHR4__ANML	CFHR4__TMT	CFHR4	459	0.103625	0.0264181	0.0368122
IGLON5__ANML	IGLON5__TMT	IGLON5	536	0.42211	1.42798e-24	4.41375e-24
CANT1__ANML	CANT1__TMT	CANT1	533	0.209644	1.0448e-06	1.855e-06
IGLL1__ANML	IGLL1__TMT	IGLL1	527	0.0362086	0.40681	0.470861
CPZ__ANML	CPZ__TMT	CPZ	522	0.171757	8.00932e-05	0.000130451
EDN1__ANML	EDN1__TMT	EDN1	521	-0.00897716	0.838026	0.869123
DLK1__ANML	DLK1__TMT	DLK1	520	0.0953198	0.0297543	0.0412496
CRIM1__ANML	CRIM1__TMT	CRIM1	538	0.193566	6.12195e-06	1.05124e-05
NCAM2__ANML	NCAM2__TMT	NCAM2	539	0.705897	1.81441e-82	3.16359e-81
KREMEN1__ANML	KREMEN1__TMT	KREMEN1	538	0.252173	2.99949e-09	5.86108e-09
MGP__ANML	MGP__TMT	MGP	542	0.645625	3.08129e-65	3.49213e-64
NPTX2__ANML	NPTX2__TMT	NPTX2	534	0.639793	8.09898e-63	8.21987e-62
OBP2A__ANML	OBP2A__TMT	OBP2A	470	-0.0419009	0.36474	0.427258
TRIL__ANML	TRIL__TMT	TRIL	522	0.258355	2.09113e-09	4.12763e-09
EXTL2__ANML	EXTL2__TMT	EXTL2	533	0.246243	8.38466e-09	1.61976e-08
PLBD2__ANML	PLBD2__TMT	PLBD2	536	0.081141	0.0604823	0.0811202
NELL1__ANML	NELL1__TMT	NELL1	529	0.412003	4.30558e-23	1.25657e-22
PRNP__ANML	PRNP__TMT	PRNP	527	0.076971	0.0774952	0.102923
ENPP5__ANML	ENPP5__TMT	ENPP5	536	0.449852	4.60478e-28	1.58947e-27
IGKV1-5__ANML	IGKV1-5__TMT	IGKV1-5	522	0.11224	0.0102774	0.0148378
ADAMTSL1__ANML	ADAMTSL1__TMT	ADAMTSL1	483	0.126823	0.00525013	0.00780347
LAMA4__ANML	LAMA4__TMT	LAMA4	531	0.00468015	0.914318	0.930743
PZP__ANML	PZP__TMT	PZP	539	0.858291	1.02351e-157	1.73997e-155
SERPINA10__ANML	SERPINA10__TMT	SERPINA10	541	0.476307	5.49108e-32	2.18999e-31
ADAM11__ANML	ADAM11__TMT	ADAM11	536	0.335278	1.50976e-15	3.61491e-15
FAM174A__ANML	FAM174A__TMT	FAM174A	541	-0.100841	0.0189725	0.0267385
IGFALS__ANML	IGFALS__TMT	IGFALS	539	0.598159	1.31534e-53	1.08416e-52
LINGO1__ANML	LINGO1__TMT	LINGO1	537	0.769949	1.85284e-106	5.86013e-105
CHST12__ANML	CHST12__TMT	CHST12	534	0.298819	1.77916e-12	3.87765e-12
DEFB1__ANML	DEFB1__TMT	DEFB1	542	0.865582	2.52047e-164	6.85569e-162
UBB__ANML	UBB__TMT	UBB	517	0.193101	9.7923e-06	1.66261e-05
POSTN__ANML	POSTN__TMT	POSTN	541	0.822676	2.65739e-134	2.25878e-132
TFRC__ANML	TFRC__TMT	TFRC	529	0.0224568	0.606309	0.664448
B3GAT3__ANML	B3GAT3__TMT	B3GAT3	539	0.28766	9.94247e-12	2.10948e-11
LRRTM2__ANML	LRRTM2__TMT	LRRTM2	537	0.447733	7.80574e-28	2.66729e-27
MGAT2__ANML	MGAT2__TMT	MGAT2	517	0.143848	0.00103841	0.00160117
CCK__ANML	CCK__TMT	CCK	542	0.51302	1.0215e-37	4.90897e-37
B4GALT3__ANML	B4GALT3__TMT	B4GALT3	465	0.0327097	0.481659	0.548623
PLOD2__ANML	PLOD2__TMT	PLOD2	480	0.194727	1.7366e-05	2.90145e-05
NDST1__ANML	NDST1__TMT	NDST1	532	0.12068	0.00531755	0.00788644
ST8SIA3__ANML	ST8SIA3__TMT	ST8SIA3	535	0.0296799	0.493316	0.560025
ST3GAL6__ANML	ST3GAL6__TMT	ST3GAL6	527	0.433852	1.34052e-25	4.29979e-25
CNTNAP2__ANML	CNTNAP2__TMT	CNTNAP2	534	0.639397	1.01791e-62	1.02545e-61
STX1B__ANML	STX1B__TMT	STX1B	522	0.0147225	0.737187	0.778396
IGF2__ANML	IGF2__TMT	IGF2	536	0.386267	1.62245e-20	4.44867e-20
IGSF8__ANML	IGSF8__TMT	IGSF8	542	0.166782	9.57061e-05	0.000155137
HBD__ANML	HBD__TMT	HBD	527	0.026002	0.551443	0.613718
NT5E__ANML	NT5E__TMT	NT5E	524	-0.0495708	0.257334	0.313878
ASPH__ANML	ASPH__TMT	ASPH	538	0.305963	4.01782e-13	8.91393e-13
GALNT10__ANML	GALNT10__TMT	GALNT10	536	0.256712	1.63157e-09	3.22988e-09
SEMA7A__ANML	SEMA7A__TMT	SEMA7A	540	0.751361	3.43688e-99	8.65585e-98
ST8SIA4__ANML	ST8SIA4__TMT	ST8SIA4	497	-0.0133561	0.766453	0.804924
ADAM23__ANML	ADAM23__TMT	ADAM23	539	0.507426	1.30028e-36	6.09785e-36
SLC3A2__ANML	SLC3A2__TMT	SLC3A2	528	0.0521118	0.231926	0.285189
MAN1B1__ANML	MAN1B1__TMT	MAN1B1	538	0.288498	8.9993e-12	1.91835e-11
DRAXIN__ANML	DRAXIN__TMT	DRAXIN	525	0.203536	2.57883e-06	4.50219e-06
GALNT1__ANML	GALNT1__TMT	GALNT1	539	0.469658	6.35415e-31	2.40714e-30
RMDN1__ANML	RMDN1__TMT	RMDN1	505	0.255706	5.56843e-09	1.08187e-08
FSTL5__ANML	FSTL5__TMT	FSTL5	532	0.851209	1.65058e-150	2.04072e-148
DNAJB11__ANML	DNAJB11__TMT	DNAJB11	542	0.169299	7.4646e-05	0.000121871
OSCAR__ANML	OSCAR__TMT	OSCAR	528	0.0046328	0.915422	0.93117
SYT7__ANML	SYT7__TMT	SYT7	492	-0.00193237	0.965898	0.973774
APOA2__ANML	APOA2__TMT	APOA2	535	0.0616109	0.154712	0.196604
CETP__ANML	CETP__TMT	CETP	538	-0.0658217	0.127303	0.164731
SLITRK4__ANML	SLITRK4__TMT	SLITRK4	535	0.344812	2.21211e-16	5.45013e-16
CPN1__ANML	CPN1__TMT	CPN1	534	-0.0515619	0.234237	0.287609
ITIH3__ANML	ITIH3__TMT	ITIH3	539	0.691565	6.79389e-78	1.04996e-76
PDIA4__ANML	PDIA4__TMT	PDIA4	528	0.0781958	0.0726069	0.0966197
C4BPB__ANML	C4BPB__TMT	C4BPB	523	0.058644	0.180543	0.226302
H6PD__ANML	H6PD__TMT	H6PD	502	0.252447	9.73894e-09	1.87105e-08
VAPA__ANML	VAPA__TMT	VAPA	539	0.306965	3.17581e-13	7.05735e-13
NFASC__ANML	NFASC__TMT	NFASC	542	0.534061	2.70644e-41	1.49018e-40
PPM1L__ANML	PPM1L__TMT	PPM1L	527	-0.00951735	0.827452	0.861665
CHST3__ANML	CHST3__TMT	CHST3	506	0.0373309	0.402057	0.466153
NPTN__ANML	NPTN__TMT	NPTN	538	0.35492	2.04596e-17	5.14327e-17
FAM20B__ANML	FAM20B__TMT	FAM20B	539	0.257864	1.2335e-09	2.45257e-09
LRFN2__ANML	LRFN2__TMT	LRFN2	529	0.544494	3.64163e-42	2.06359e-41
SEMA6C__ANML	SEMA6C__TMT	SEMA6C	535	0.00889598	0.837348	0.869123
RFNG__ANML	RFNG__TMT	RFNG	537	-0.00192437	0.964514	0.9731
APLP1__ANML	APLP1__TMT	APLP1	538	0.454152	9.80761e-29	3.4466e-28
RNASE1__ANML	RNASE1__TMT	RNASE1	538	0.528865	4.224e-40	2.23527e-39
ATP1B2__ANML	ATP1B2__TMT	ATP1B2	541	0.500212	1.3499e-35	6.039e-35
S100A13__ANML	S100A13__TMT	S100A13	542	-0.108869	0.0112042	0.0161417
COCH__ANML	COCH__TMT	COCH	540	0.593318	1.17635e-52	9.41082e-52
FREM2__ANML	FREM2__TMT	FREM2	540	0.10634	0.013421	0.0191728
C1QTNF3__ANML	C1QTNF3__TMT	C1QTNF3	539	0.830053	2.67749e-138	2.60099e-136
PRG2__ANML	PRG2__TMT	PRG2	523	0.00638666	0.884151	0.907505
CHST14__ANML	CHST14__TMT	CHST14	540	0.0399303	0.354387	0.416925
CRELD1__ANML	CRELD1__TMT	CRELD1	535	-0.000609444	0.988779	0.990965
LMAN2__ANML	LMAN2__TMT	LMAN2	524	-0.0462028	0.29112	0.350374
SQSTM1__ANML	SQSTM1__TMT	SQSTM1	530	-0.098719	0.023034	0.0322619
NBR1__ANML	NBR1__TMT	NBR1	517	0.0655785	0.136462	0.176081
SERPINF1__ANML	SERPINF1__TMT	SERPINF1	533	0.0448741	0.301095	0.359517
OPALIN__ANML	OPALIN__TMT	OPALIN	535	-0.00324125	0.940378	0.953701
SFRP2__ANML	SFRP2__TMT	SFRP2	531	0.0311152	0.47431	0.541613
JAG1__ANML	JAG1__TMT	JAG1	533	0.0462664	0.28633	0.345834
CDH11__ANML	CDH11__TMT	CDH11	531	-0.0401225	0.356136	0.418622
ITM2A__ANML	ITM2A__TMT	ITM2A	523	-0.00619943	0.887524	0.909917
KLK11__ANML	KLK11__TMT	KLK11	526	0.504285	2.80709e-35	1.2395e-34
KNG1__ANML	KNG1__TMT	KNG1	534	0.322888	2.01301e-14	4.62449e-14
CHST1__ANML	CHST1__TMT	CHST1	541	0.244226	8.67592e-09	1.67365e-08
C1QTNF5__ANML	C1QTNF5__TMT	C1QTNF5	535	0.420613	2.38114e-24	7.24464e-24
S100A9__ANML	S100A9__TMT	S100A9	522	0.0719406	0.100624	0.132462
IGFBPL1__ANML	IGFBPL1__TMT	IGFBPL1	535	0.365998	2.11065e-18	5.45721e-18
ST6GALNAC2__ANML	ST6GALNAC2__TMT	ST6GALNAC2	481	0.171089	0.000163016	0.000261132
RBP4__ANML	RBP4__TMT	RBP4	540	0.442401	2.76706e-27	9.29187e-27
PDIA3__ANML	PDIA3__TMT	PDIA3	541	0.422017	8.93288e-25	2.77368e-24
QPCT__ANML	QPCT__TMT	QPCT	536	0.712358	3.69771e-84	6.61696e-83
NCR3LG1__ANML	NCR3LG1__TMT	NCR3LG1	521	0.0500226	0.254387	0.310563
NTS__ANML	NTS__TMT	NTS	529	0.151003	0.000492393	0.000764446
PCDHGC3__ANML	PCDHGC3__TMT	PCDHGC3	536	-0.0206048	0.634094	0.688793
PGRMC1__ANML	PGRMC1__TMT	PGRMC1	539	0.517089	3.47375e-38	1.71792e-37
ST6GALNAC1__ANML	ST6GALNAC1__TMT	ST6GALNAC1	518	0.0860731	0.0502425	0.0680576
CNDP1__ANML	CNDP1__TMT	CNDP1	542	0.815683	1.85046e-130	1.48037e-128
TMEM132A__ANML	TMEM132A__TMT	TMEM132A	533	0.505729	5.92142e-36	2.69336e-35
COA3__ANML	COA3__TMT	COA3	503	-0.0424604	0.341936	0.404729
DPP10__ANML	DPP10__TMT	DPP10	532	0.00663487	0.878654	0.90391
SHBG__ANML	SHBG__TMT	SHBG	538	0.80182	5.95807e-122	3.37624e-120
SCN4B__ANML	SCN4B__TMT	SCN4B	525	-0.0786708	0.0716918	0.095589
APLP2__ANML	APLP2__TMT	APLP2	541	0.594308	5.79027e-53	4.68736e-52
S100A7__ANML	S100A7__TMT	S100A7	496	0.0690848	0.124405	0.161595
CPD__ANML	CPD__TMT	CPD	540	0.417517	3.42218e-24	1.03656e-23
AMY1A__ANML	AMY1A__TMT	AMY1A	508	0.241134	3.7357e-08	7.02704e-08
FJX1__ANML	FJX1__TMT	FJX1	511	0.0114108	0.79693	0.832431
ADM__ANML	ADM__TMT	ADM	529	0.528641	2.03374e-39	1.05167e-38
SEMA4C__ANML	SEMA4C__TMT	SEMA4C	541	0.102942	0.0166116	0.0236069
ST6GALNAC5__ANML	ST6GALNAC5__TMT	ST6GALNAC5	539	0.259565	9.51585e-10	1.90878e-09
TPST1__ANML	TPST1__TMT	TPST1	485	0.0330618	0.467574	0.534371
ADAM22__ANML	ADAM22__TMT	ADAM22	529	0.588917	1.07087e-50	7.95841e-50
NDRG4__ANML	NDRG4__TMT	NDRG4	538	0.323777	1.35122e-14	3.13059e-14
SEMA6A__ANML	SEMA6A__TMT	SEMA6A	541	0.764089	1.11001e-104	3.28177e-103
ITIH1__ANML	ITIH1__TMT	ITIH1	540	0.516484	3.74176e-38	1.84376e-37
SCG3__ANML	SCG3__TMT	SCG3	533	0.0268453	0.536294	0.601286
CDH7__ANML	CDH7__TMT	CDH7	540	0.0456832	0.289292	0.348483
UNC5A__ANML	UNC5A__TMT	UNC5A	538	0.333349	1.98491e-15	4.71938e-15
FRRS1L__ANML	FRRS1L__TMT	FRRS1L	525	0.0785155	0.0722557	0.0962466
B3GNT2__ANML	B3GNT2__TMT	B3GNT2	528	0.399472	1.19781e-21	3.33817e-21
PCDHGC5__ANML	PCDHGC5__TMT	PCDHGC5	531	0.0216376	0.618844	0.675464
VWC2L__ANML	VWC2L__TMT	VWC2L	459	0.13005	0.00526279	0.00781374
TMPRSS5__ANML	TMPRSS5__TMT	TMPRSS5	537	0.52718	9.66667e-40	5.01781e-39
LGI3__ANML	LGI3__TMT	LGI3	474	0.0323188	0.482707	0.549357
MXRA7__ANML	MXRA7__TMT	MXRA7	533	0.456532	8.44962e-29	3.00824e-28
CTSB__ANML	CTSB__TMT	CTSB	532	0.764551	3.68315e-103	1.04356e-101
MANEA__ANML	MANEA__TMT	MANEA	507	0.260829	2.49147e-09	4.88241e-09
STMN3__ANML	STMN3__TMT	STMN3	532	0.245374	9.79996e-09	1.87982e-08
SPINK5__ANML	SPINK5__TMT	SPINK5	533	0.199503	3.45348e-06	5.9755e-06
FAM177A1__ANML	FAM177A1__TMT	FAM177A1	488	0.21454	1.72711e-06	3.03864e-06
COMP__ANML	COMP__TMT	COMP	536	0.485523	4.73846e-33	1.94106e-32
LGALS1__ANML	LGALS1__TMT	LGALS1	524	0.17179	7.73455e-05	0.000126127
DGCR2__ANML	DGCR2__TMT	DGCR2	535	0.0586454	0.175588	0.220906
PVR__ANML	PVR__TMT	PVR	535	0.0374278	0.387596	0.451966
CD84__ANML	CD84__TMT	CD84	533	-0.0298728	0.491326	0.558232
ITM2B__ANML	ITM2B__TMT	ITM2B	529	-0.0739768	0.0891742	0.117859
RNF13__ANML	RNF13__TMT	RNF13	537	0.0989037	0.021894	0.0307602
IL6R__ANML	IL6R__TMT	IL6R	540	0.711529	1.70318e-84	3.08843e-83
SPON2__ANML	SPON2__TMT	SPON2	536	0.531732	1.88867e-40	1.00335e-39
FAM241B__ANML	FAM241B__TMT	FAM241B	538	-0.0145036	0.73714	0.778396
EPHB2__ANML	EPHB2__TMT	EPHB2	540	0.533257	5.24545e-41	2.85352e-40
GXYLT1__ANML	GXYLT1__TMT	GXYLT1	535	0.296351	2.62688e-12	5.66173e-12
JAML__ANML	JAML__TMT	JAML	533	0.70314	1.12382e-80	1.8639e-79
ITIH5__ANML	ITIH5__TMT	ITIH5	539	0.616207	1.14083e-57	1.03435e-56
CHGB__ANML	CHGB__TMT	CHGB	534	0.42141	2.11075e-24	6.45083e-24
BCHE__ANML	BCHE__TMT	BCHE	542	0.748121	2.99843e-98	7.28189e-97
SPINK1__ANML	SPINK1__TMT	SPINK1	522	0.0282525	0.519526	0.584413
FUT8__ANML	FUT8__TMT	FUT8	514	0.21335	1.05277e-06	1.86672e-06
PCSK9__ANML	PCSK9__TMT	PCSK9	537	0.710065	1.51965e-83	2.68406e-82
PTPRJ__ANML	PTPRJ__TMT	PTPRJ	541	0.301824	7.39445e-13	1.62989e-12
POMGNT1__ANML	POMGNT1__TMT	POMGNT1	536	-0.0460778	0.286942	0.346266
APOD__ANML	APOD__TMT	APOD	542	0.258671	9.807e-10	1.96429e-09
ARSK__ANML	ARSK__TMT	ARSK	487	0.215408	1.60369e-06	2.82515e-06
STX7__ANML	STX7__TMT	STX7	540	0.159521	0.000197486	0.000313762
VTN__ANML	VTN__TMT	VTN	541	0.383932	1.91636e-20	5.24398e-20
APOH__ANML	APOH__TMT	APOH	533	0.0270057	0.533859	0.59905
GPNMB__ANML	GPNMB__TMT	GPNMB	540	0.78917	5.49335e-116	2.57619e-114
SULF2__ANML	SULF2__TMT	SULF2	538	0.157361	0.000247997	0.000392181
HYAL1__ANML	HYAL1__TMT	HYAL1	536	0.1869	1.32835e-05	2.24139e-05
DPEP2__ANML	DPEP2__TMT	DPEP2	534	0.321511	2.63047e-14	6.00241e-14
PTPRU__ANML	PTPRU__TMT	PTPRU	534	0.123569	0.00423947	0.00632896
DPP7__ANML	DPP7__TMT	DPP7	531	0.811532	1.52681e-125	9.43843e-124
PRSS57__ANML	PRSS57__TMT	PRSS57	498	0.0935914	0.0368056	0.0505102
SCN2B__ANML	SCN2B__TMT	SCN2B	523	0.318446	8.63555e-14	1.94443e-13
OXT__ANML	OXT__TMT	OXT	540	0.50518	2.5599e-36	1.18016e-35
PRDX3__ANML	PRDX3__TMT	PRDX3	531	0.230269	8.05168e-08	1.5021e-07
UST__ANML	UST__TMT	UST	505	0.308223	1.41633e-12	3.09679e-12
DAG1__ANML	DAG1__TMT	DAG1	535	0.139716	0.00119535	0.001839
CDHR1__ANML	CDHR1__TMT	CDHR1	510	0.00306123	0.945019	0.957052
HGFAC__ANML	HGFAC__TMT	HGFAC	513	0.299145	4.58095e-12	9.79575e-12
RNASE2__ANML	RNASE2__TMT	RNASE2	535	0.551299	7.28017e-44	4.28616e-43
QSOX2__ANML	QSOX2__TMT	QSOX2	519	0.6399	4.011e-61	3.78817e-60
ADAM10__ANML	ADAM10__TMT	ADAM10	526	0.0295752	0.498513	0.564511
IGF1__ANML	IGF1__TMT	IGF1	527	-0.0508027	0.244329	0.299628
NTM__ANML	NTM__TMT	NTM	536	0.304331	5.98537e-13	1.32359e-12
ADCYAP1__ANML	ADCYAP1__TMT	ADCYAP1	499	0.140863	0.00160776	0.00245681
BMP6__ANML	BMP6__TMT	BMP6	540	0.0955934	0.0263286	0.036725
CTSH__ANML	CTSH__TMT	CTSH	531	0.814063	6.16437e-127	3.99216e-125
INHBA__ANML	INHBA__TMT	INHBA	532	0.579646	4.47835e-49	3.17217e-48
ROR1__ANML	ROR1__TMT	ROR1	541	0.213062	5.68064e-07	1.01922e-06
EFEMP1__ANML	EFEMP1__TMT	EFEMP1	535	0.222438	2.01183e-07	3.68746e-07
ARL8B__ANML	ARL8B__TMT	ARL8B	506	0.0413257	0.353565	0.416319
UNC5D__ANML	UNC5D__TMT	UNC5D	537	0.42102	1.74861e-24	5.36818e-24
OLFML3__ANML	OLFML3__TMT	OLFML3	539	-0.0466861	0.279272	0.33821
PKDCC__ANML	PKDCC__TMT	PKDCC	530	0.0609896	0.160893	0.203359
GPC1__ANML	GPC1__TMT	GPC1	540	0.604127	5.07602e-55	4.28782e-54
GALNT11__ANML	GALNT11__TMT	GALNT11	536	0.0480536	0.266756	0.324787
CD74__ANML	CD74__TMT	CD74	531	0.030882	0.47763	0.544491
VCL__ANML	VCL__TMT	VCL	540	-0.0390456	0.365158	0.42738
A4GALT__ANML	A4GALT__TMT	A4GALT	519	0.245569	1.44496e-08	2.76004e-08
EFNB2__ANML	EFNB2__TMT	EFNB2	538	0.0117476	0.78573	0.822508
PCDH10__ANML	PCDH10__TMT	PCDH10	536	0.0187325	0.665222	0.714051
FAM171B__ANML	FAM171B__TMT	FAM171B	522	0.0538972	0.218942	0.271432
ARSA__ANML	ARSA__TMT	ARSA	536	0.00724706	0.867062	0.893336
NECTIN1__ANML	NECTIN1__TMT	NECTIN1	529	-0.0140372	0.747371	0.787316
HEPACAM__ANML	HEPACAM__TMT	HEPACAM	536	0.0398909	0.356658	0.418873
TXN__ANML	TXN__TMT	TXN	532	-0.00411059	0.924642	0.939143
OLFML1__ANML	OLFML1__TMT	OLFML1	534	0.054546	0.208226	0.259092
PILRA__ANML	PILRA__TMT	PILRA	520	-0.0196974	0.654058	0.703177
BST2__ANML	BST2__TMT	BST2	475	0.113542	0.0132836	0.0189965
CANX__ANML	CANX__TMT	CANX	537	-0.00934862	0.82888	0.862492
C1S__ANML	C1S__TMT	C1S	536	0.555543	9.87308e-45	5.99437e-44
MYRF__ANML	MYRF__TMT	MYRF	534	-0.0577282	0.182863	0.228999
ADAMTS3__ANML	ADAMTS3__TMT	ADAMTS3	533	0.00828539	0.848653	0.876828
CA11__ANML	CA11__TMT	CA11	540	0.566483	3.72448e-47	2.43524e-46
BTN2A1__ANML	BTN2A1__TMT	BTN2A1	532	0.305188	6.24598e-13	1.37898e-12
NRXN2__ANML	NRXN2__TMT	NRXN2	525	0.00341932	0.937701	0.951696
CACNA2D3__ANML	CACNA2D3__TMT	CACNA2D3	536	0.536493	2.80025e-41	1.53562e-40
NUDC__ANML	NUDC__TMT	NUDC	532	0.125842	0.0036457	0.00547258
TMEM132B__ANML	TMEM132B__TMT	TMEM132B	536	0.476917	8.5765e-32	3.38088e-31
CPVL__ANML	CPVL__TMT	CPVL	532	-0.0826693	0.0567079	0.0765106
NEO1__ANML	NEO1__TMT	NEO1	540	0.538406	6.47706e-42	3.6551e-41
LRTM2__ANML	LRTM2__TMT	LRTM2	539	0.475218	1.02166e-31	4.01576e-31
KCNE5__ANML	KCNE5__TMT	KCNE5	495	-0.0344061	0.444999	0.510716
GALNT16__ANML	GALNT16__TMT	GALNT16	536	0.326477	8.88115e-15	2.07532e-14
CALY__ANML	CALY__TMT	CALY	536	0.26123	8.21403e-10	1.65008e-09
ENTPD6__ANML	ENTPD6__TMT	ENTPD6	529	0.408734	1.01535e-22	2.91323e-22
NLGN3__ANML	NLGN3__TMT	NLGN3	541	0.462022	5.8144e-30	2.14298e-29
CSPG4__ANML	CSPG4__TMT	CSPG4	522	-0.00559061	0.898604	0.919839
CHL1__ANML	CHL1__TMT	CHL1	538	0.299982	1.19331e-12	2.61337e-12
ADAM17__ANML	ADAM17__TMT	ADAM17	534	-0.0328383	0.448889	0.514746
ERAP2__ANML	ERAP2__TMT	ERAP2	541	0.856967	2.72504e-157	4.11783e-155
CD14__ANML	CD14__TMT	CD14	535	0.575335	1.78305e-48	1.24356e-47
COL15A1__ANML	COL15A1__TMT	COL15A1	539	0.636357	1.58327e-62	1.57171e-61
B4GALNT1__ANML	B4GALNT1__TMT	B4GALNT1	526	0.187817	1.45148e-05	2.44006e-05
SCUBE1__ANML	SCUBE1__TMT	SCUBE1	537	0.358561	9.78155e-18	2.48189e-17
MARCO__ANML	MARCO__TMT	MARCO	504	0.0146595	0.74268	0.783588
PLXNA1__ANML	PLXNA1__TMT	PLXNA1	537	0.429942	1.43422e-25	4.58952e-25
PRRG1__ANML	PRRG1__TMT	PRRG1	529	0.112084	0.00988098	0.0143571
TMEM25__ANML	TMEM25__TMT	TMEM25	531	0.18079	2.77986e-05	4.62177e-05
EPDR1__ANML	EPDR1__TMT	EPDR1	531	0.662455	2.23749e-68	2.76635e-67
CNTNAP5__ANML	CNTNAP5__TMT	CNTNAP5	531	0.0878277	0.0430739	0.0585805
CRIP2__ANML	CRIP2__TMT	CRIP2	533	0.492746	5.95285e-34	2.49873e-33
PENK__ANML	PENK__TMT	PENK	538	0.108805	0.0115588	0.0166174
MAN1A2__ANML	MAN1A2__TMT	MAN1A2	538	0.4006	3.7205e-22	1.04327e-21
NHLRC3__ANML	NHLRC3__TMT	NHLRC3	520	-0.0593751	0.176409	0.221734
ANGPTL1__ANML	ANGPTL1__TMT	ANGPTL1	520	0.173342	7.08489e-05	0.00011609
ADAMDEC1__ANML	ADAMDEC1__TMT	ADAMDEC1	536	-0.0652549	0.131339	0.169792
FLRT3__ANML	FLRT3__TMT	FLRT3	510	0.0644295	0.146234	0.187444
PGM1__ANML	PGM1__TMT	PGM1	527	0.0417989	0.338216	0.400674
DSCAM__ANML	DSCAM__TMT	DSCAM	495	0.142576	0.00147095	0.00225281
FAM3B__ANML	FAM3B__TMT	FAM3B	528	0.675953	9.57358e-72	1.25193e-70
LRP1__ANML	LRP1__TMT	LRP1	541	0.584696	6.34862e-51	4.79674e-50
IFNAR1__ANML	IFNAR1__TMT	IFNAR1	506	0.148583	0.000800388	0.00123696
POMC__ANML	POMC__TMT	POMC	537	0.272692	1.30465e-10	2.67218e-10
CTSF__ANML	CTSF__TMT	CTSF	538	0.367215	1.28261e-18	3.34808e-18
PLXNB2__ANML	PLXNB2__TMT	PLXNB2	540	0.436573	1.54669e-26	5.06867e-26
NENF__ANML	NENF__TMT	NENF	531	0.131284	0.00243563	0.00369694
EPHB3__ANML	EPHB3__TMT	EPHB3	521	0.064394	0.142155	0.182732
MANF__ANML	MANF__TMT	MANF	520	0.189901	1.30233e-05	2.20021e-05
ROBO4__ANML	ROBO4__TMT	ROBO4	535	0.573452	4.22846e-48	2.8898e-47
TWSG1__ANML	TWSG1__TMT	TWSG1	541	0.361013	4.25841e-18	1.09479e-17
PLXDC1__ANML	PLXDC1__TMT	PLXDC1	530	0.256481	2.08297e-09	4.1175e-09
PPT1__ANML	PPT1__TMT	PPT1	517	0.444974	1.65487e-26	5.41016e-26
MYDGF__ANML	MYDGF__TMT	MYDGF	530	0.616775	7.31588e-57	6.46078e-56
MAN2B2__ANML	MAN2B2__TMT	MAN2B2	542	0.594576	4.07086e-53	3.31519e-52
NPTX1__ANML	NPTX1__TMT	NPTX1	535	0.446455	1.4354e-27	4.88036e-27
EPHB6__ANML	EPHB6__TMT	EPHB6	538	0.604947	5.26223e-55	4.41767e-54
SIAE__ANML	SIAE__TMT	SIAE	539	0.692007	4.95485e-78	7.74552e-77
CTSO__ANML	CTSO__TMT	CTSO	540	0.757225	1.36448e-101	3.63861e-100
CXCL12__ANML	CXCL12__TMT	CXCL12	518	0.416113	4.1526e-23	1.21452e-22
IGSF11__ANML	IGSF11__TMT	IGSF11	537	0.172159	6.06727e-05	9.95355e-05
CD44__ANML	CD44__TMT	CD44	536	-0.0262225	0.54466	0.608159
RMDN3__ANML	RMDN3__TMT	RMDN3	532	0.0356867	0.411394	0.475762
MFAP2__ANML	MFAP2__TMT	MFAP2	509	0.294118	1.29142e-11	2.72299e-11
PTPRD__ANML	PTPRD__TMT	PTPRD	537	0.360432	6.43798e-18	1.6489e-17
B3GNT8__ANML	B3GNT8__TMT	B3GNT8	520	0.288448	2.01654e-11	4.21274e-11
AZGP1__ANML	AZGP1__TMT	AZGP1	542	0.506778	1.05471e-36	4.98059e-36
CBLN1__ANML	CBLN1__TMT	CBLN1	535	0.813881	8.82803e-128	6.00306e-126
WFDC1__ANML	WFDC1__TMT	WFDC1	541	0.784507	6.09999e-114	2.51393e-112
TMED4__ANML	TMED4__TMT	TMED4	536	-0.0212255	0.623911	0.679903
ITIH2__ANML	ITIH2__TMT	ITIH2	538	0.470015	6.41419e-31	2.42314e-30
LYPD1__ANML	LYPD1__TMT	LYPD1	497	-0.0363811	0.418349	0.482574
TREML1__ANML	TREML1__TMT	TREML1	485	0.00713277	0.875497	0.901345
TAC1__ANML	TAC1__TMT	TAC1	534	0.0882759	0.0414381	0.0564688
FKBP2__ANML	FKBP2__TMT	FKBP2	531	0.240662	1.96169e-08	3.71575e-08
C1RL__ANML	C1RL__TMT	C1RL	533	0.414105	1.68764e-23	5.00042e-23
FSTL4__ANML	FSTL4__TMT	FSTL4	538	0.736047	6.93823e-93	1.52194e-91
CREG1__ANML	CREG1__TMT	CREG1	539	0.396412	9.98698e-22	2.78897e-21
DLK2__ANML	DLK2__TMT	DLK2	540	0.420323	1.57842e-24	4.85666e-24
EDIL3__ANML	EDIL3__TMT	EDIL3	522	0.387912	3.43696e-20	9.36728e-20
PCDHAC2__ANML	PCDHAC2__TMT	PCDHAC2	540	0.192418	6.69442e-06	1.14521e-05
LRRC4C__ANML	LRRC4C__TMT	LRRC4C	472	0.242987	9.02464e-08	1.67442e-07
GGH__ANML	GGH__TMT	GGH	541	0.775615	8.67392e-110	3.10435e-108
KITLG__ANML	KITLG__TMT	KITLG	532	0.121374	0.00505845	0.0075268
CHI3L2__ANML	CHI3L2__TMT	CHI3L2	530	-0.0204967	0.63778	0.69114
GAA__ANML	GAA__TMT	GAA	528	0.199271	3.94202e-06	6.79487e-06
PCSK1N__ANML	PCSK1N__TMT	PCSK1N	527	0.443467	8.45569e-27	2.81856e-26
MGAT4A__ANML	MGAT4A__TMT	MGAT4A	460	0.00900177	0.847315	0.876828
CPQ__ANML	CPQ__TMT	CPQ	537	0.48731	2.24246e-33	9.26975e-33
DCBLD1__ANML	DCBLD1__TMT	DCBLD1	504	-0.00129257	0.976908	0.982688
CPM__ANML	CPM__TMT	CPM	538	0.754496	4.24138e-100	1.10928e-98
C4BPA__ANML	C4BPA__TMT	C4BPA	538	0.588132	2.28523e-51	1.75588e-50
DSG2__ANML	DSG2__TMT	DSG2	535	0.562278	6.34814e-46	3.99698e-45
APOL1__ANML	APOL1__TMT	APOL1	534	-0.00917762	0.832428	0.865522
ITM2C__ANML	ITM2C__TMT	ITM2C	532	0.0300083	0.489771	0.55693
PTK7__ANML	PTK7__TMT	PTK7	535	0.144348	0.000812453	0.00125418
MANSC1__ANML	MANSC1__TMT	MANSC1	537	0.469884	7.58888e-31	2.85107e-30
VCAN__ANML	VCAN__TMT	VCAN	534	-0.00110789	0.979623	0.983964
SYT2__ANML	SYT2__TMT	SYT2	527	-0.0126881	0.771362	0.809454
CLMP__ANML	CLMP__TMT	CLMP	537	-0.0889081	0.0394397	0.0538533
B4GALT2__ANML	B4GALT2__TMT	B4GALT2	479	0.0526853	0.24979	0.305498
PIANP__ANML	PIANP__TMT	PIANP	538	0.512689	2.13802e-37	1.01668e-36
VIT__ANML	VIT__TMT	VIT	539	0.459026	1.90879e-29	6.90412e-29
MMP16__ANML	MMP16__TMT	MMP16	519	0.204902	2.51675e-06	4.39947e-06
MMRN2__ANML	MMRN2__TMT	MMRN2	536	-0.0236959	0.584107	0.644431
S100A4__ANML	S100A4__TMT	S100A4	510	0.235216	7.68058e-08	1.43681e-07
EZR__ANML	EZR__TMT	EZR	535	0.40348	2.30643e-22	6.56223e-22
NQO2__ANML	NQO2__TMT	NQO2	539	0.719251	5.51214e-87	1.05585e-85
TAGLN__ANML	TAGLN__TMT	TAGLN	542	0.910576	2.41299e-209	1.09389e-206
NLGN2__ANML	NLGN2__TMT	NLGN2	533	0.490408	1.33715e-33	5.56125e-33
RNF150__ANML	RNF150__TMT	RNF150	502	-0.0161901	0.717453	0.762889
COLEC12__ANML	COLEC12__TMT	COLEC12	534	0.00471169	0.9135	0.930606
IGDCC4__ANML	IGDCC4__TMT	IGDCC4	535	0.119517	0.00564172	0.00833088
CLN5__ANML	CLN5__TMT	CLN5	537	0.0283446	0.512186	0.577589
CEL__ANML	CEL__TMT	CEL	526	0.750992	1.63727e-96	3.83912e-95
SEMA4B__ANML	SEMA4B__TMT	SEMA4B	525	0.00301313	0.945089	0.957052
ADH1B__ANML	ADH1B__TMT	ADH1B	526	-0.000470539	0.99141	0.99287
ACTN1__ANML	ACTN1__TMT	ACTN1	480	0.175994	0.000106153	0.000171866
ARHGDIB__ANML	ARHGDIB__TMT	ARHGDIB	531	0.440104	1.45422e-26	4.77716e-26
RHOA__ANML	RHOA__TMT	RHOA	512	0.31624	2.35224e-13	5.25294e-13
TPM4__ANML	TPM4__TMT	TPM4	521	0.0623346	0.155381	0.196941
ALDOC__ANML	ALDOC__TMT	ALDOC	534	0.451386	3.63353e-28	1.26061e-27
CRKL__ANML	CRKL__TMT	CRKL	540	0.241586	1.30539e-08	2.49695e-08
GLO1__ANML	GLO1__TMT	GLO1	535	0.253924	2.56186e-09	5.01314e-09
TPM3__ANML	TPM3__TMT	TPM3	533	0.0438655	0.312101	0.372005
SPOCK3__ANML	SPOCK3__TMT	SPOCK3	540	0.206446	1.30841e-06	2.31396e-06
CALB1__ANML	CALB1__TMT	CALB1	530	0.0818851	0.0595854	0.0800752
PITPNA__ANML	PITPNA__TMT	PITPNA	539	0.117117	0.00648688	0.00951689
GJA1__ANML	GJA1__TMT	GJA1	516	-0.00451857	0.918444	0.933546
TMEM59L__ANML	TMEM59L__TMT	TMEM59L	537	0.15361	0.00035348	0.000553202
PCDHB10__ANML	PCDHB10__TMT	PCDHB10	526	-0.0629336	0.149484	0.19089
CSMD2__ANML	CSMD2__TMT	CSMD2	541	-0.0898276	0.0367322	0.0504605
FAM234B__ANML	FAM234B__TMT	FAM234B	541	0.453871	7.54717e-29	2.70109e-28
EMILIN3__ANML	EMILIN3__TMT	EMILIN3	528	-0.03924	0.368187	0.430554
