# Supplementary material for: Proteomic signatures of the APOE ε4 and APOE ε2 genetic variants and Alzheimer’s disease
Source: Nat Aging. 2026 May 15;6(5):1138–57. doi: 10.1038/s43587-026-01123-0 (PMC13190297; doi:10.1038/s43587-026-01123-0)
Supplement: Supplementary file 14 — Statistical source data. [file 43587_2026_1123_MOESM14_ESM.xlsx]

## Sheet: Extended_Fig_5a
OLINK proteins, corresponding genes and labels used for plots and annotation				APOE4 associated proteins (Without Aβ adjustment)						Aβ associated proteins (Without APOE4 adjustment)						APOE4 associated proteins (With Aβ adjustment)						Aβ associated proteins (With APOE4 adjustment)						APOE4 => protein => Aβ									APOE4 => Aβ => protein									APOE4 associated proteins in Aβ-
Protein_id	UniProt	EntrezGeneSymbol	label	coef	std.beta	se	resid	p	p_adjusted	coef	std.beta	se	resid	p	p_adjusted	coef	std.beta	se	resid	p	p_adjusted	coef	std.beta	se	resid	p	p_adjusted	acme	acme_p	p_adjusted	ade	ade_p	ade_p_adjusted	prop_m	prop_m_p	prop_m_p_adjusted	acme	acme_p	p_adjusted	ade	ade_p	ade_p_adjusted	prop_m	prop_m_p	prop_m_p_adjusted	coef	std.beta	se	resid
LDLR__Cardiometabolic_o2csf__NPX	P01130	LDLR	LDLR	-0.0601464	-0.0662989	0.0149847	1326	6.30798e-05	0.00516141	-0.0462283	-0.0517991	0.0162657	1326	0.00455065	0.0205518	-0.0516289	-0.0569101	0.0158957	1325	0.00119138	0.0919624	-0.0274981	-0.0308118	0.0172028	1325	0.110177	0.24365	0.00405536	0.114	0.140057	0.31175	0	0	0.0128413	0.114	0.140057	-0.00861511	0.096	0.117943	-0.0516289	0.002	0.0086	0.143004	0.096	0.117943	-0.0371309	-0.0411576	0.0223117	600
IL17RB__Inflammation_o2csf__NPX	Q9NRM6	IL17RB	IL17RB	0.0872058	0.0741751	0.0249665	1326	0.000493504	0.0236712	0.00500283	0.00432364	0.0271416	1326	0.853788	0.918204	0.0964556	0.0820427	0.0264923	1325	0.000282169	0.0560709	-0.0299191	-0.0258572	0.0286691	1325	0.296861	0.473245	-0.00247273	0.296	0.326359	0.317552	0	0	-0.00784798	0.296	0.326359	-0.00885659	0.31	0.350789	0.0964556	0	0	-0.101104	0.31	0.350789	0.10414	0.0905466	0.0353216	599
SIGLEC1__Inflammation_o2csf__NPX	Q9BZZ2	SIGLEC1	SIGLEC1	-0.0770055	-0.0577262	0.0235126	1325	0.00108366	0.0358896	-0.0419727	-0.0319732	0.0255194	1325	0.100262	0.225305	-0.0720813	-0.0540349	0.0249413	1324	0.0039147	0.189953	-0.0160045	-0.0121916	0.0269886	1324	0.553276	0.717916	0.00139422	0.54	0.552857	0.311898	0	0	0.00445021	0.54	0.552857	-0.00499389	0.562	0.575381	-0.0720813	0.006	0.0198462	0.0647924	0.562	0.575381	-0.0911981	-0.0681141	0.0336107	598
LPA__Inflammation_II_o2csf__NPX		LPA	LPA	-0.233121	-0.0883888	0.0693844	1326	0.000802021	0.0293386	-0.0225512	-0.00868893	0.075403	1326	0.764929	0.86789	-0.254397	-0.0964555	0.0735919	1325	0.000563813	0.0712967	0.0691344	0.0266373	0.0796398	1325	0.385503	0.568393	-0.0016251	0.466	0.488732	0.314858	0	0	-0.00518816	0.466	0.488732	0.0221272	0.37	0.407949	-0.254397	0	0	-0.095265	0.372	0.410154	-0.235454	-0.0899587	0.102153	600
C1S__Inflammation_II_o2csf__NPX	P09871	C1S	C1S	-0.0526985	-0.0443275	0.0157988	1328	0.000874645	0.0304158	-0.0318011	-0.0271864	0.0171445	1328	0.0638341	0.161736	-0.0482661	-0.0405992	0.0167622	1327	0.00404741	0.189953	-0.0143698	-0.0122846	0.0181377	1327	0.428348	0.608613	0.00252505	0.236	0.269316	0.311906	0	0	0.00803055	0.236	0.269316	-0.00475401	0.448	0.469854	-0.0482661	0	0	0.0896643	0.448	0.469854	-0.0732612	-0.0620795	0.0231566	600
PBXIP1__Oncology_II_o2csf__NPX		PBXIP1	PBXIP1	-0.0835062	-0.0640024	0.0221945	1323	0.0001756	0.0112721	-0.0464372	-0.0361513	0.0241264	1323	0.0544752	0.143187	-0.0778809	-0.0596909	0.0235615	1322	0.000973722	0.084653	-0.018173	-0.0141476	0.0255121	1322	0.476387	0.649633	0.00201759	0.402	0.43215	0.312878	0	0	0.00640715	0.402	0.43215	-0.00589801	0.444	0.469854	-0.0778809	0.002	0.0086	0.0703997	0.446	0.469854	-0.0389343	-0.0305611	0.0332838	598
GMPR2__Inflammation_II_o2csf__NPX	Q9P2T1	GMPR2	GMPR2	0.0681064	0.070346	0.0200292	1325	0.000692991	0.0283515	0.0615032	0.064612	0.0216843	1325	0.00463347	0.0207967	0.0552061	0.0570215	0.0212557	1324	0.00950181	0.204454	0.0413871	0.0434791	0.0229819	1324	0.0719532	0.178346	0.00450909	0.046	0.0581765	0.314083	0	0	0.0141532	0.046	0.0581765	0.0145633	0.068	0.086	0.0552061	0.016	0.0362105	0.208735	0.068	0.086	0.0488681	0.0515356	0.0294406	600
FAM3D__Oncology_II_o2csf__NPX	Q96BQ1	FAM3D	FAM3D	-0.113144	-0.0738583	0.032281	1323	0.000471906	0.0234436	-0.0937576	-0.0621663	0.0350206	1323	0.00751552	0.0302141	-0.094768	-0.0618628	0.0342426	1322	0.00572673	0.190681	-0.0593648	-0.039362	0.0370774	1322	0.109593	0.242744	0.00325854	0.206	0.246056	0.312224	0	0	0.0103288	0.206	0.246056	-0.0188197	0.138	0.164833	-0.094768	0.006	0.0198462	0.165684	0.138	0.164833	-0.0683206	-0.043262	0.0479098	598
PLPBP__Cardiometabolic_o2csf__NPX	O94903	PLPBP	PLPBP	0.0349929	0.033129	0.0183968	1327	0.0573719	0.353842	0.127872	0.123051	0.0196212	1327	1.01613e-10	2.04846e-09	-0.0049062	-0.00464485	0.0192384	1326	0.798747	0.955337	0.12964	0.124752	0.0208163	1326	6.33758e-10	1.20761e-08																			-0.0304626	-0.0303298	0.0253857	599
NSFL1C__Neurology_o2csf__NPX	Q9UNZ2	NSFL1C	NSFL1C	0.0476019	0.036008	0.0202978	1322	0.0191657	0.214995	0.234251	0.180061	0.0210697	1322	1.63135e-27	1.13461e-25	-0.0274211	-0.0207424	0.0206213	1321	0.183833	0.594677	0.244138	0.187661	0.0223375	1321	1.11131e-26	8.13596e-25																			-0.0441786	-0.0364679	0.0269477	597
OLR1__Cardiometabolic_o2csf__NPX	P78380	OLR1	OLR1	0.0285251	0.0254256	0.0156878	1327	0.0692438	0.376532	0.111104	0.10066	0.0167121	1327	4.32453e-11	9.25449e-10	-0.00651989	-0.00581143	0.0163991	1326	0.691008	0.908921	0.11346	0.102794	0.0177363	1326	2.19146e-10	4.48283e-09																			0.0183796	0.0163565	0.0225128	600
OGN__Neurology_o2csf__NPX	P20774	OGN	OGN	-0.00640277	-0.0169082	0.00641279	1323	0.31825	0.641302	-0.0242542	-0.0650796	0.00691797	1323	0.00047015	0.00309931	0.0012007	0.00317077	0.00677626	1322	0.859384	0.960935	-0.0246882	-0.0662441	0.00734119	1322	0.000793126	0.00475534																			0.00306503	0.0076635	0.00992315	596
OGFR__Oncology_o2csf__NPX	Q9NZT2	OGFR	OGFR	-0.00738346	-0.00686727	0.0227452	1323	0.745523	0.883939	0.116298	0.109904	0.0244165	1323	2.11638e-06	2.43296e-05	-0.0484073	-0.0450231	0.0238831	1322	0.0428792	0.395	0.133706	0.126354	0.0258559	1322	2.68454e-07	3.59057e-06																			-0.0580856	-0.06063	0.0299765	597
NUDT5__Neurology_o2csf__NPX	Q9UKK9	NUDT5	NUDT5	0.0195589	0.0185363	0.0160004	1328	0.221774	0.56142	0.0591674	0.0569896	0.0172469	1328	0.000620703	0.00383733	0.00147282	0.00139582	0.0169148	1327	0.930627	0.98793	0.0586355	0.0564773	0.0183029	1327	0.00138936	0.00785609																			-0.00903041	-0.00862758	0.0232714	600
NUDC__Inflammation_o2csf__NPX	Q9Y266	NUDC	NUDC	0.0277336	0.0234266	0.0225761	1325	0.219496	0.559193	0.104795	0.0899393	0.0242943	1325	1.72562e-05	0.000162185	-0.00524111	-0.00442716	0.0238136	1324	0.825836	0.95933	0.106695	0.0915699	0.0257906	1324	3.74119e-05	0.000346933																			-0.0208316	-0.0181383	0.0332641	597
NTproBNP__Cardiometabolic_o2csf__NPX		NTproBNP	NTproBNP	-0.148731	-0.0629775	0.0621372	1328	0.0168227	0.203481	0.182758	0.0786495	0.0671942	1328	0.00661633	0.0275548	-0.230814	-0.0977343	0.0655954	1327	0.000448228	0.0692761	0.266116	0.114523	0.0709781	1327	0.000184977	0.00139083																			-0.323704	-0.14931	0.0857287	600
NTRK2__Cardiometabolic_o2csf__NPX	Q16620	NTRK2	NTRK2	-0.00231522	-0.00307906	0.0130743	1328	0.859471	0.939139	0.0410655	0.0555057	0.0141024	1328	0.0036517	0.0171027	-0.01686	-0.0224224	0.0138231	1327	0.222799	0.638996	0.0471544	0.0637357	0.0149575	1327	0.00165464	0.00899064																			-0.0128304	-0.0171424	0.0196507	600
NPY__Oncology_o2csf__NPX	P01303	NPY	NPY	-0.0342929	-0.0328874	0.0205871	1327	0.0959992	0.407942	-0.0996639	-0.0971203	0.0221285	1327	7.25863e-06	7.59155e-05	-0.00393109	-0.00376997	0.0217099	1326	0.856338	0.960617	-0.0982418	-0.0957344	0.0234885	1326	3.072e-05	0.000286788																			0.0247091	0.0244406	0.0285179	599
OMP__Neurology_II_o2csf__NPX	P47874	OMP	OMP	0.00288389	0.00204874	0.0349405	1326	0.934232	0.970022	0.158713	0.114546	0.0375409	1326	2.52209e-05	0.000229296	-0.0520207	-0.036956	0.0368152	1325	0.157884	0.570237	0.177535	0.12813	0.0398207	1325	8.9565e-06	9.5103e-05																			-0.0631902	-0.0473104	0.0495603	598
NPTXR__Cardiometabolic_o2csf__NPX	O95502	NPTXR	NPTXR	0.00316235	0.0089612	0.00886444	1326	0.721339	0.876358	0.0457954	0.131897	0.00951142	1326	1.64279e-06	1.93655e-05	-0.0122679	-0.0347636	0.0093163	1325	0.188127	0.596094	0.0502113	0.144615	0.0100828	1325	7.19968e-07	8.94175e-06																			-0.00356995	-0.0102062	0.0127053	599
NPTX2__Cardiometabolic_II_o2csf__NPX	P47972	NPTX2	NPTX2	-0.0107957	-0.00779649	0.025232	1327	0.668823	0.854081	-0.180173	-0.132276	0.0268479	1327	2.85769e-11	6.41138e-10	0.050665	0.0365894	0.0263104	1326	0.0543599	0.423605	-0.198531	-0.145754	0.0284645	1326	4.82351e-12	1.2425e-10																			0.0582028	0.043456	0.0357778	600
PRDX1__Neurology_o2csf__NPX	Q06830	PRDX1	PRDX1	0.0164891	0.015905	0.0204733	1325	0.420735	0.712827	0.0986895	0.096703	0.0219854	1325	7.78216e-06	8.03495e-05	-0.0158275	-0.0152668	0.0215727	1324	0.463272	0.807533	0.104421	0.102319	0.0233358	1324	8.30747e-06	8.88899e-05																			-0.00464211	-0.00455592	0.0291129	598
NPTX1__Neurology_o2csf__NPX	Q15818	NPTX1	NPTX1	-0.0173781	-0.0132795	0.0210885	1326	0.410057	0.706801	-0.0764711	-0.0593824	0.0227295	1326	0.000789038	0.0047513	0.00692003	0.00528795	0.0222832	1325	0.756192	0.928388	-0.0789646	-0.0613187	0.0241134	1325	0.00108498	0.00628837																			0.0190205	0.0144555	0.0312849	600
NOS1__Neurology_o2csf__NPX		NOS1	NOS1	-0.0156359	-0.0109176	0.0204361	1328	0.444341	0.731652	0.117552	0.0834195	0.0218815	1328	9.17432e-08	1.30219e-06	-0.0584003	-0.0407772	0.0214003	1327	0.00643763	0.190681	0.138643	0.0983866	0.0231564	1327	2.74301e-09	4.76942e-08																			-0.0266567	-0.0181958	0.0313832	600
NIT2__Cardiometabolic_II_o2csf__NPX	Q9NQR4	NIT2	NIT2	0.0382981	0.0303846	0.0263969	1326	0.147057	0.484729	0.104786	0.0845074	0.0284349	1326	0.000237819	0.00170518	0.0066326	0.00526211	0.0279011	1325	0.812136	0.957974	0.102385	0.0825712	0.0301848	1325	0.000714467	0.00443671																			-0.0324457	-0.0267864	0.0387794	600
NIT1__Cardiometabolic_II_o2csf__NPX		NIT1	NIT1	-0.00765035	-0.00793333	0.0239532	1326	0.749484	0.886507	0.076247	0.0803486	0.0258514	1326	0.00323935	0.0154843	-0.034971	-0.0362646	0.0253117	1325	0.167323	0.578354	0.088853	0.0936326	0.0274059	1325	0.00121602	0.00696085																			-0.0613246	-0.0676778	0.0335216	599
PRAP1__Cardiometabolic_II_o2csf__NPX		PRAP1	PRAP1	-0.0345006	-0.0307407	0.0254752	1324	0.175878	0.51538	-0.101151	-0.0915924	0.0274381	1324	0.00023655	0.00170488	-0.00359618	-0.00320427	0.0269268	1323	0.893776	0.973741	-0.0998481	-0.0904128	0.0291298	1323	0.000627427	0.00396705																			0.0373778	0.0326718	0.0381906	599
OXCT1__Cardiometabolic_II_o2csf__NPX	P55809	OXCT1	OXCT1	0.0207531	0.0244808	0.0204799	1327	0.311081	0.638469	0.12538	0.150307	0.0219169	1327	1.30934e-08	2.06965e-07	-0.020046	-0.0236467	0.0214671	1326	0.350575	0.756494	0.132612	0.158977	0.0232459	1326	1.43518e-08	2.24307e-07																			-0.0490693	-0.0587122	0.0311204	600
PMCH__Cardiometabolic_II_o2csf__NPX		PMCH	PMCH	-0.00498346	-0.00351347	0.0279535	1327	0.858533	0.938852	-0.11206	-0.0803157	0.0300759	1327	0.000202785	0.0014846	0.0334226	0.0235638	0.0295061	1326	0.257531	0.676056	-0.124154	-0.0889834	0.0319117	1326	0.000104982	0.000844104																			0.067201	0.0473105	0.0413263	600
PGLYRP2__Inflammation_II_o2csf__NPX	Q96PD5	PGLYRP2	PGLYRP2	-0.0045455	-0.00251867	0.0351643	1328	0.897168	0.952642	-0.125369	-0.0706013	0.0378943	1328	0.000963511	0.00575212	0.0384021	0.0212787	0.0371498	1327	0.30146	0.713653	-0.139237	-0.0784116	0.0401983	1327	0.000549642	0.00358945																			0.0399694	0.0219158	0.0511644	600
PLAU__Neurology_o2csf__NPX	P00749	PLAU	PLAU	0.00699098	0.00573392	0.01785	1327	0.695378	0.86679	0.0541614	0.045153	0.0192629	1327	0.00500068	0.0220125	-0.0108681	-0.00891387	0.0188788	1326	0.564932	0.863539	0.0580762	0.0484167	0.0204326	1326	0.00454716	0.0206029																			0.0360752	0.0295247	0.0270694	599
PLAUR__Inflammation_o2csf__NPX	Q03405	PLAUR	PLAUR	0.00585014	0.00587001	0.0126754	1326	0.64449	0.839245	0.0477895	0.0487373	0.0136537	1326	0.000480474	0.00313339	-0.00999017	-0.0100241	0.0133867	1325	0.455634	0.80442	0.0513946	0.052414	0.0144853	1325	0.000401628	0.00272519																			0.000284066	0.00028022	0.0192445	599
PLAT__Cardiometabolic_o2csf__NPX	P00750	PLAT	PLAT	0.00177963	0.00171264	0.016259	1326	0.912858	0.960879	-0.0448202	-0.0438456	0.017553	1326	0.0107781	0.0397733	0.0176456	0.0169813	0.017215	1325	0.305546	0.71459	-0.0512218	-0.050108	0.0186306	1325	0.00605287	0.0258268																			0.0239336	0.0233215	0.0240135	600
PIGR__Neurology_o2csf__NPX	P01833	PIGR	PIGR	0.0590491	0.0379431	0.0320828	1326	0.0659154	0.371208	0.186103	0.121564	0.0343923	1326	7.42202e-08	1.06433e-06	0.0022018	0.00141481	0.0336987	1325	0.947915	0.98932	0.185311	0.121047	0.0364745	1325	4.30089e-07	5.59116e-06																			0.0122429	0.00787725	0.0476078	598
PHYKPL__Inflammation_II_o2csf__NPX		PHYKPL	PHYKPL	0.00378129	0.0040043	0.0190687	1327	0.842842	0.93195	0.0518057	0.0557535	0.0205842	1327	0.0119607	0.0431017	-0.0137066	-0.014515	0.0201825	1326	0.497171	0.830432	0.0567508	0.0610754	0.0218381	1326	0.00946122	0.0376016																			-0.078697	-0.086263	0.0275551	600
PHOSPHO1__Neurology_o2csf__NPX	Q8TCT1	PHOSPHO1	PHOSPHO1	0.0138615	0.0137938	0.0199792	1325	0.487931	0.752801	0.0781591	0.0790107	0.0215091	1325	0.000289982	0.00199686	-0.011631	-0.0115742	0.0211071	1324	0.581696	0.871393	0.0823711	0.0832687	0.0228322	1324	0.000320455	0.0023096																			-0.0244004	-0.0244212	0.0308407	598
POMC__Cardiometabolic_II_o2csf__NPX	P01189	POMC	POMC	-0.0542578	-0.0287297	0.0367563	1328	0.14014	0.475452	-0.184797	-0.0994485	0.0394807	1328	3.15174e-06	3.45202e-05	0.00308646	0.00163429	0.0387206	1327	0.936479	0.988236	-0.185912	-0.100048	0.041898	1327	9.86646e-06	0.00010242																			0.026584	0.0140493	0.0548442	600
PEBP1__Neurology_o2csf__NPX	P30086	PEBP1	PEBP1	0.0280755	0.0331709	0.0128163	1326	0.0286534	0.247484	0.0788751	0.0947166	0.0137179	1326	1.10772e-08	1.79168e-07	0.00420743	0.00497103	0.0134583	1325	0.754613	0.927267	0.0773562	0.0928926	0.0145572	1325	1.25736e-07	1.76666e-06																			0.017269	0.020724	0.0177073	599
PPP1R2__Cardiometabolic_o2csf__NPX	P41236	PPP1R2	PPP1R2	0.00950407	0.00845954	0.0197469	1325	0.630387	0.834795	0.153777	0.13911	0.0209437	1325	3.64991e-13	1.0154e-11	-0.0424509	-0.0377854	0.0205012	1324	0.0385847	0.367612	0.169048	0.152924	0.0221797	1324	4.74948e-14	1.61135e-12																			-0.0340757	-0.0316112	0.0291367	599
PDCD5__Neurology_o2csf__NPX	O14737	PDCD5	PDCD5	0.0426117	0.0237991	0.0218916	1325	0.0518076	0.34122	0.184306	0.104602	0.0231998	1325	4.14111e-15	1.477e-13	-0.0160674	-0.00897379	0.0227305	1324	0.479776	0.8201	0.190124	0.107904	0.0246207	1324	2.24432e-14	7.80464e-13																			-0.016346	-0.00935302	0.0317382	598
PCOLCE__Cardiometabolic_o2csf__NPX	Q15113	PCOLCE	PCOLCE	-0.0201999	-0.013001	0.0200387	1326	0.313617	0.638713	-0.0628645	-0.0411236	0.0216226	1326	0.00370559	0.0172969	-0.000927596	-0.000597018	0.0212042	1325	0.965114	0.98932	-0.0625298	-0.0409046	0.0229443	1325	0.00650908	0.0275201																			0.0107449	0.00697426	0.0295693	599
PCBD1__Inflammation_II_o2csf__NPX	P61457	PCBD1	PCBD1	0.031035	0.0333577	0.0147913	1324	0.0360771	0.27663	0.0576168	0.0629839	0.0159404	1324	0.000312198	0.00211838	0.0147671	0.0158723	0.0156581	1323	0.345802	0.754996	0.0522412	0.0571076	0.0169294	1323	0.00207204	0.0108762																			-0.0174349	-0.0190799	0.0214409	600
PPCDC__Neurology_o2csf__NPX	Q96CD2	PPCDC	PPCDC	-0.00849345	-0.00633885	0.020831	1326	0.683537	0.860452	0.0557077	0.0422438	0.0225111	1326	0.0134601	0.047885	-0.0289823	-0.0216302	0.0220536	1325	0.189014	0.597541	0.066226	0.0502199	0.0238858	1325	0.00563885	0.0245882																			-0.0627411	-0.0460183	0.0304961	599
NID2__Neurology_o2csf__NPX	Q14112	NID2	NID2	-0.01642	-0.0161828	0.0196357	1325	0.403175	0.700145	-0.0871847	-0.0873429	0.0211252	1325	3.90381e-05	0.00033111	0.0115615	0.0113945	0.0206918	1324	0.576428	0.869288	-0.091335	-0.0915007	0.0223982	1324	4.81764e-05	0.000424135																			0.0286037	0.0279422	0.0287503	598
PAM__Cardiometabolic_o2csf__NPX	P19021	PAM	PAM	-0.0193102	-0.0155406	0.0193749	1326	0.319112	0.641302	-0.0835351	-0.0683291	0.0208365	1326	6.43506e-05	0.000514435	0.00727409	0.00585408	0.020444	1325	0.722043	0.920762	-0.0861604	-0.0704765	0.0221107	1325	0.000102355	0.000827763																			0.0348753	0.0280783	0.0276114	599
PALM2__Neurology_II_o2csf__NPX		PALM2	PALM2	-0.0396251	-0.0277251	0.0264099	1326	0.133752	0.469008	0.112186	0.0797915	0.0284349	1326	8.38539e-05	0.000648004	-0.0838182	-0.0586464	0.027809	1325	0.00262668	0.158857	0.1426	0.101423	0.0300909	1325	2.37972e-06	2.75849e-05																			-0.0980589	-0.0729337	0.0365234	599
ABL1__Oncology_o2csf__NPX	P00519	ABL1	ABL1	0.0124247	0.0122413	0.0188917	1323	0.510858	0.765736	0.19541	0.195642	0.0197313	1323	2.35514e-22	1.12966e-20	-0.0540112	-0.0532138	0.0192956	1322	0.00519835	0.190681	0.214963	0.215218	0.0208835	1322	5.88535e-24	3.03205e-22																			-0.0488586	-0.052674	0.0275943	598
NCR3LG1__Oncology_II_o2csf__NPX	Q68D85	NCR3LG1	NCR3LG1	-0.0450348	-0.0284744	0.0257353	1326	0.0803632	0.388143	-0.11198	-0.0719393	0.0277197	1326	5.6586e-05	0.000468519	-0.0117134	-0.00740608	0.0271846	1325	0.666624	0.904024	-0.107735	-0.0692122	0.0294264	1325	0.000260954	0.00191046																			0.0489812	0.0308427	0.0381215	599
NEFL__Neurology_o2csf__NPX	P07196	NEFL	NEFL	0.056829	0.0255246	0.0340185	1328	0.0950499	0.407942	0.390756	0.178373	0.0352541	1328	2.28083e-27	1.51078e-25	-0.0716847	-0.0321969	0.0345194	1327	0.0380259	0.364787	0.416645	0.190191	0.0373521	1327	1.1087e-27	9.07178e-26																			-0.00512417	-0.00235754	0.0442154	600
LACTB2__Cardiometabolic_o2csf__NPX	Q53H82	LACTB2	LACTB2	-0.000249208	-0.00029975	0.0142003	1325	0.986001	0.994379	0.0963971	0.117839	0.015133	1325	2.60164e-10	5.02622e-09	-0.0335894	-0.0404017	0.0148085	1324	0.0234745	0.310981	0.10848	0.13261	0.0160209	1324	1.91532e-11	4.67406e-10																			-0.0352733	-0.0434499	0.0209189	599
KYAT1__Cardiometabolic_o2csf__NPX	Q16773	KYAT1	KYAT1	0.0328554	0.0313117	0.0185864	1328	0.0773395	0.385092	0.122708	0.118853	0.0198517	1328	8.44599e-10	1.5062e-08	-0.00561992	-0.00535589	0.019469	1327	0.772886	0.94223	0.124738	0.120819	0.0210666	1327	4.06649e-09	6.73392e-08																			-0.00860752	-0.00840522	0.0270522	600
KLKB1__Inflammation_II_o2csf__NPX	P03952	KLKB1	KLKB1	-0.0315444	-0.0216391	0.0303933	1328	0.299519	0.626117	-0.100834	-0.0703006	0.0327842	1328	0.00214306	0.0109595	-0.000497673	-0.000341399	0.0321531	1327	0.987653	0.996247	-0.100654	-0.0701753	0.0347916	1327	0.0038773	0.0181593																			0.0017332	0.00118509	0.0450746	600
KLK13__Oncology_o2csf__NPX	Q9UKR3	KLK13	KLK13	-0.0240668	-0.0317371	0.0182902	1323	0.18846	0.529868	-0.072327	-0.096879	0.0197192	1323	0.000254309	0.00180481	-0.00194453	-0.00256426	0.01933	1322	0.919886	0.979756	-0.0716227	-0.0959356	0.0209322	1322	0.000641411	0.00403712																			-0.0135123	-0.0175566	0.0271948	598
KHK__Cardiometabolic_II_o2csf__NPX	P50053	KHK	KHK	0.0373644	0.03363	0.0254264	1323	0.141933	0.480361	0.130202	0.11907	0.027297	1323	2.04806e-06	2.37405e-05	-0.00320925	-0.00288851	0.0267799	1322	0.90463	0.975502	0.131362	0.120131	0.0289726	1322	6.31104e-06	6.80516e-05																			0.0098188	0.00908758	0.0372565	598
ISM1__Inflammation_o2csf__NPX	B1AKI9	ISM1	ISM1	-0.00121995	-0.000797311	0.0266239	1326	0.963459	0.986524	-0.077283	-0.0513366	0.0287265	1326	0.00722832	0.0292285	0.0256539	0.0167664	0.0281895	1325	0.36296	0.758105	-0.0866014	-0.0575266	0.0304986	1325	0.00458713	0.0207166																			0.0491143	0.0326581	0.0377887	599
INPP1__Oncology_o2csf__NPX		INPP1	INPP1	0.0325534	0.0308108	0.0212698	1323	0.126131	0.460473	0.139648	0.134275	0.0227225	1323	1.05098e-09	1.82739e-08	-0.0115725	-0.010953	0.0222606	1322	0.603245	0.871924	0.143809	0.138276	0.0240968	1322	3.08067e-09	5.16291e-08																			-0.00558893	-0.0055195	0.0308853	597
IMPA1__Neurology_o2csf__NPX	P29218	IMPA1	IMPA1	0.0128151	0.01415	0.0169494	1324	0.449734	0.73253	0.0914913	0.102635	0.0181706	1324	5.43386e-07	6.80945e-06	-0.0173402	-0.0191464	0.0178151	1323	0.330561	0.745235	0.0977541	0.10966	0.0192765	1323	4.51607e-07	5.81652e-06																			-0.00552734	-0.00636424	0.0244663	597
IMMT__Oncology_II_o2csf__NPX		IMMT	IMMT	0.029013	0.0250337	0.0214289	1320	0.175992	0.51538	0.107314	0.0940374	0.0230434	1320	3.53172e-06	3.83799e-05	-0.00470538	-0.00406	0.0225829	1319	0.83498	0.95933	0.109022	0.0955342	0.024466	1319	9.05586e-06	9.54296e-05																			-0.0351165	-0.0323761	0.0301158	596
IL1R1__Neurology_o2csf__NPX	P14778	IL1R1	IL1R1	-0.0291294	-0.0259069	0.0159269	1324	0.0676326	0.374809	-0.0618546	-0.0559078	0.0171932	1324	0.000332979	0.00224123	-0.0113595	-0.0101028	0.0168359	1323	0.499971	0.830432	-0.057752	-0.0521997	0.0182401	1323	0.00157962	0.00875398																			0.00901859	0.00790259	0.0232671	597
IL19__Cardiometabolic_o2csf__NPX	Q9UHD0	IL19	IL19	-0.0481523	-0.0297332	0.0353444	1326	0.173311	0.513292	-0.130847	-0.0821194	0.0380982	1326	0.000612046	0.00380069	-0.00889333	-0.00549149	0.0373542	1325	0.811855	0.957974	-0.127645	-0.0801099	0.040415	1325	0.00162243	0.00895557																			-0.0200709	-0.0123282	0.0516417	599
IL10RB__Inflammation_o2csf__NPX	Q08334	IL10RB	IL10RB	-0.0320466	-0.0301891	0.0151017	1325	0.0340181	0.26734	-0.0517568	-0.0495455	0.0163072	1325	0.00153883	0.00859642	-0.0181321	-0.0170811	0.0159802	1324	0.256723	0.676056	-0.0452245	-0.0432923	0.0172919	1324	0.00901475	0.0364521																			-0.00992579	-0.00926713	0.0215948	598
IGFBP7__Cardiometabolic_o2csf__NPX	Q16270	IGFBP7	IGFBP7	0.00932349	0.0222028	0.0103494	1326	0.367818	0.681271	-0.0315223	-0.0762964	0.0111686	1326	0.00483754	0.0214984	0.0214216	0.0510129	0.0109367	1325	0.0503588	0.414391	-0.0392527	-0.0950069	0.0118342	1325	0.000934892	0.00548707																			0.0331622	0.0808894	0.0148502	599
ACAN__Cardiometabolic_o2csf__NPX	P16112	ACAN	ACAN	-0.0428575	-0.0289998	0.0265046	1327	0.10612	0.429796	0.0773483	0.0531988	0.028628	1327	0.00698365	0.0285567	-0.0749777	-0.0507341	0.0279946	1326	0.00749129	0.19297	0.104365	0.0717801	0.0302906	1326	0.000587931	0.00378617																			-0.0259842	-0.0184009	0.0364594	599
IGFBP4__Neurology_o2csf__NPX	P22692	IGFBP4	IGFBP4	-0.0685277	-0.0333012	0.0240209	1328	0.00440026	0.0971549	-0.109093	-0.0538796	0.0258991	1328	2.69935e-05	0.000243789	-0.0392505	-0.0190739	0.0253777	1327	0.122185	0.52295	-0.0949172	-0.0468785	0.0274602	1327	0.00056444	0.0036518																			-0.012934	-0.00601094	0.0385716	600
IGF2R__Neurology_o2csf__NPX	P11717	IGF2R	IGF2R	-0.0217118	-0.0232772	0.0140632	1324	0.122858	0.458166	0.0446732	0.0486742	0.0151815	1324	0.00331117	0.0157734	-0.0398194	-0.0426903	0.01484	1323	0.00738195	0.19297	0.0589857	0.0642685	0.0160578	1323	0.000248965	0.00185193																			-0.056934	-0.0619333	0.0193847	597
IGF1R__Oncology_o2csf__NPX	P08069	IGF1R	IGF1R	0.00419573	0.00413476	0.0155716	1326	0.787627	0.909958	0.0802816	0.0803969	0.0167043	1326	1.71495e-06	2.00462e-05	-0.023085	-0.0227495	0.0163674	1325	0.15865	0.570237	0.0886031	0.0887304	0.0177098	1325	6.40015e-07	8.09328e-06																			-0.0247045	-0.0248688	0.0226554	600
IFNLR1__Inflammation_o2csf__NPX	Q8IU57	IFNLR1	IFNLR1	0.0482763	0.048031	0.0213774	1324	0.0240899	0.226432	-0.0592418	-0.0598905	0.0231116	1324	0.010478	0.0390749	0.0751845	0.0748024	0.0226002	1323	0.000902856	0.084653	-0.0865827	-0.0875307	0.0244471	1323	0.000411466	0.00276497																			0.0764381	0.075659	0.0309154	598
L3HYPDH__Cardiometabolic_II_o2csf__NPX	Q96EM0	L3HYPDH	L3HYPDH	0.0322786	0.0303312	0.0208931	1323	0.122601	0.458166	0.0979552	0.0935392	0.022469	1323	1.40411e-05	0.000136581	0.0021846	0.0020528	0.0220463	1322	0.921081	0.980278	0.0971629	0.0927825	0.0238574	1322	4.92407e-05	0.000430779																			-0.0124357	-0.0123754	0.0297678	597
LEP__Cardiometabolic_o2csf__NPX	P41159	LEP	LEP	-0.0756166	-0.0456885	0.0417487	1325	0.0703313	0.380534	-0.157519	-0.0967277	0.0450152	1325	0.00048206	0.00313339	-0.0305865	-0.0184807	0.0441274	1324	0.488343	0.826381	-0.146516	-0.0899713	0.0477403	1324	0.00219128	0.0113311																			0.0542693	0.0328755	0.0614814	599
NECTIN4__Oncology_o2csf__NPX	Q96NY8	NECTIN4	NECTIN4	-0.0337694	-0.0319662	0.0202786	1326	0.0960944	0.407942	-0.0690152	-0.0663793	0.0218815	1326	0.00164637	0.00894572	-0.0140414	-0.0132916	0.0214593	1325	0.513015	0.832205	-0.0639441	-0.0615018	0.0232179	1325	0.00596619	0.0256937																			-0.0284537	-0.0262689	0.0296065	599
LHPP__Inflammation_o2csf__NPX		LHPP	LHPP	0.0235486	0.021152	0.018522	1328	0.203814	0.545861	0.0809117	0.0738637	0.0199308	1328	5.20213e-05	0.000433303	-0.00158506	-0.00142374	0.0195471	1327	0.935383	0.988236	0.0814842	0.0743863	0.0211511	1327	0.000122513	0.000968268																			-0.0148571	-0.013468	0.026809	600
PRKAR1A__Cardiometabolic_o2csf__NPX	P10644	PRKAR1A	PRKAR1A	-0.00802445	-0.00673326	0.0225861	1325	0.722435	0.876358	0.0783894	0.0668493	0.0243414	1325	0.00131112	0.007577	-0.0361087	-0.0302986	0.023845	1324	0.130187	0.533445	0.0913786	0.0779264	0.0257973	1324	0.000410626	0.00276497																			-0.0585819	-0.0493208	0.0347913	599
NCAN__Neurology_o2csf__NPX	O14594	NCAN	NCAN	0.0014244	0.0064383	0.00603508	1322	0.813453	0.91605	-0.0274997	-0.126348	0.00649109	1322	2.42726e-05	0.000222126	0.011153	0.0504116	0.00635502	1321	0.0794931	0.464823	-0.031534	-0.144883	0.00688131	1321	5.02737e-06	5.59446e-05																			0.0101874	0.0466909	0.00894118	597
NADK__Cardiometabolic_o2csf__NPX	O95544	NADK	NADK	0.0122245	0.0111562	0.0205158	1325	0.551372	0.791354	0.0880384	0.081656	0.0220664	1325	6.97742e-05	0.000551454	-0.0166769	-0.0152195	0.0216303	1324	0.440846	0.800187	0.0940375	0.0872202	0.0234012	1324	6.1871e-05	0.000515344																			-0.0452972	-0.0409637	0.0308723	599
MZB1__Inflammation_o2csf__NPX	Q8WU39	MZB1	MZB1	-0.0513982	-0.0259404	0.0432145	1326	0.234505	0.565333	-0.140961	-0.0723075	0.046636	1326	0.00255444	0.0128275	-0.00909765	-0.00459154	0.0457056	1325	0.842255	0.95933	-0.137687	-0.0706281	0.0494676	1325	0.00545621	0.0238666																			-0.0365126	-0.0181068	0.0645207	599
MOCS2__Inflammation_II_o2csf__NPX		MOCS2	MOCS2	0.0239034	0.0182727	0.0165073	1327	0.147839	0.485342	0.0507792	0.0394614	0.0178184	1327	0.00444211	0.0201927	0.00921724	0.00704602	0.0174843	1326	0.598162	0.871924	0.0474394	0.036866	0.0189158	1326	0.0122628	0.0461013																			-0.000531849	-0.000418901	0.0239112	600
MIF__Neurology_o2csf__NPX	P14174	MIF	MIF	0.038395	0.031457	0.0177939	1328	0.031125	0.256183	0.191539	0.15949	0.0185578	1328	4.46527e-24	2.38892e-22	-0.0232779	-0.0190716	0.0181894	1327	0.200855	0.607699	0.199946	0.16649	0.019682	1327	2.11812e-23	1.05225e-21																			-0.0306497	-0.0252724	0.0250223	600
MFGE8__Neurology_o2csf__NPX	Q08431	MFGE8	MFGE8	-0.0247145	-0.0195352	0.0270282	1327	0.360674	0.675233	-0.0768494	-0.0617327	0.0291817	1327	0.00854968	0.0331843	-0.00117161	-0.000926083	0.0286131	1326	0.967345	0.98932	-0.0764268	-0.0613932	0.0309637	1326	0.0137022	0.049635																			0.0504997	0.0394455	0.040468	600
MFAP5__Cardiometabolic_o2csf__NPX	Q13361	MFAP5	MFAP5	-0.0694857	-0.0400946	0.037686	1326	0.0654345	0.369997	-0.150782	-0.0884416	0.0406267	1326	0.000214654	0.00155512	-0.0256651	-0.0148092	0.0398541	1325	0.519702	0.832205	-0.141471	-0.0829802	0.0431313	1325	0.00106502	0.0061985																			0.00730886	0.00422121	0.0551184	600
METAP2__Oncology_o2csf__NPX	P50579	METAP2	METAP2	0.00480715	0.00456874	0.0194373	1324	0.804702	0.914238	0.082777	0.0799785	0.0208929	1324	7.8295e-05	0.000608426	-0.0233515	-0.0221934	0.0204971	1323	0.254801	0.676056	0.0912052	0.0881216	0.0221617	1323	4.10345e-05	0.000368251																			-0.0153891	-0.0150421	0.0284925	597
MARS1__Inflammation_II_o2csf__NPX	P56192	MARS1	MARS1	0.0117257	0.00952948	0.0166267	1327	0.480788	0.751148	0.0552796	0.0456709	0.0179243	1327	0.00208406	0.0106972	-0.00606067	-0.00492551	0.0175909	1326	0.730499	0.922006	0.0574742	0.047484	0.019028	1326	0.0025718	0.0130561																			-0.00762154	-0.00638298	0.0232446	600
MAP2K1__Oncology_II_o2csf__NPX	Q02750	MAP2K1	MAP2K1	0.0647578	0.0559474	0.0206397	1323	0.00174133	0.0539527	0.309038	0.271194	0.02076	1323	1.86614e-46	3.70828e-44	-0.0348134	-0.030077	0.020335	1322	0.0871319	0.486749	0.321672	0.282281	0.0220185	1322	6.36639e-45	1.47594e-42																			-0.0439311	-0.0468545	0.0252475	598
MAP1LC3A__Neurology_II_o2csf__NPX	Q9H492	MAP1LC3A	MAP1LC3A	0.0248244	0.029939	0.0224161	1326	0.268305	0.595236	0.176675	0.216467	0.0237663	1326	1.88482e-13	5.46205e-12	-0.0335645	-0.0404799	0.0233067	1325	0.150068	0.558139	0.188817	0.231345	0.0252085	1325	1.25051e-13	3.95333e-12																			-0.0555218	-0.070426	0.0322441	598
M6PR__Cardiometabolic_II_o2csf__NPX		M6PR	M6PR	0.0261068	0.052641	0.0125555	1327	0.0377807	0.27767	0.0654682	0.134155	0.0134989	1327	1.38133e-06	1.67081e-05	0.0067097	0.0135292	0.013225	1326	0.611993	0.876026	0.0630476	0.129195	0.0143208	1326	1.156e-05	0.000118235																			-0.00775183	-0.0163602	0.0184034	599
LRTM2__Neurology_II_o2csf__NPX	Q8N967	LRTM2	LRTM2	-0.00553709	-0.00332198	0.0291629	1326	0.849442	0.934051	-0.0841401	-0.0512908	0.0314836	1326	0.007621	0.0305499	0.0230729	0.0138426	0.0308715	1325	0.454963	0.80442	-0.0925019	-0.056388	0.0334174	1325	0.00571729	0.0248296																			0.0687082	0.0428271	0.0393798	599
LRP1__Oncology_o2csf__NPX	Q07954	LRP1	LRP1	0.0500977	0.0415155	0.0193051	1323	0.00956233	0.154665	0.109714	0.092391	0.0207293	1323	1.40951e-07	1.92218e-06	0.0182995	0.0151646	0.0203193	1322	0.367967	0.759197	0.103103	0.0868235	0.0219922	1322	3.04226e-06	3.49734e-05																			-0.000701422	-0.00060331	0.0276806	598
LILRB1__Cardiometabolic_o2csf__NPX	Q8NHL6	LILRB1	LILRB1	0.00271708	0.00230317	0.0190006	1326	0.886312	0.947403	0.0897876	0.0773672	0.0204148	1326	1.17911e-05	0.000116322	-0.0282716	-0.0239648	0.0200146	1325	0.158025	0.570237	0.100044	0.0862049	0.0216605	1325	4.23612e-06	4.79061e-05																			0.00350762	0.00304375	0.0262125	600
LILRA2__Neurology_o2csf__NPX	Q8N149	LILRA2	LILRA2	-0.00629174	-0.00475646	0.0253749	1326	0.80421	0.914238	0.0859046	0.0660064	0.0273557	1326	0.00172514	0.00930106	-0.0367755	-0.0278017	0.0267999	1325	0.170225	0.581447	0.0991435	0.0761787	0.0289985	1325	0.00064781	0.00405903																			-0.0227628	-0.0173622	0.0362979	599
PRG3__Cardiometabolic_II_o2csf__NPX	Q9Y2Y8	PRG3	PRG3	-0.0168169	-0.0129836	0.0295623	1325	0.569546	0.799399	-0.115869	-0.0908887	0.0318317	1325	0.000283069	0.00196783	0.0212862	0.0164341	0.0312141	1324	0.495396	0.830236	-0.123554	-0.0969171	0.0337738	1324	0.000263872	0.00192171																			0.0200554	0.0154746	0.0436761	599
PRL__Neurology_o2csf__NPX	P01236	PRL	PRL	0.046115	0.0302914	0.037412	1327	0.217933	0.558681	-0.105051	-0.0701174	0.040406	1327	0.00942866	0.0359322	0.0885038	0.0581351	0.0395624	1326	0.0254476	0.327756	-0.137097	-0.0915063	0.0428127	1326	0.001396	0.00786167																			0.073058	0.047566	0.0555934	599
ICAM2__Cardiometabolic_o2csf__NPX	P13598	ICAM2	ICAM2	-0.0197877	-0.0160957	0.0154626	1326	0.200869	0.542297	-0.053849	-0.0445257	0.016679	1326	0.00127462	0.00741842	-0.00350144	-0.00284815	0.016364	1325	0.830602	0.95933	-0.0525787	-0.0434753	0.0177097	1325	0.0030421	0.0149525																			0.00193566	0.00154983	0.0235236	600
TAX1BP1__Neurology_II_o2csf__NPX	Q86VP1	TAX1BP1	TAX1BP1	0.0262357	0.0286976	0.0160034	1325	0.101371	0.420336	0.114865	0.127733	0.0170547	1325	2.43507e-11	5.55275e-10	-0.0103682	-0.0113411	0.0167165	1324	0.535209	0.842167	0.118615	0.131904	0.0180987	1324	8.01413e-11	1.76775e-09																			-0.00108751	-0.00133336	0.0208123	599
TIMP1__Cardiometabolic_o2csf__NPX	P01033	TIMP1	TIMP1	-0.0093075	-0.00822448	0.0159661	1326	0.560022	0.79733	-0.0440553	-0.0395667	0.0172361	1326	0.0106992	0.0396868	0.00480519	0.00424606	0.0169021	1325	0.776228	0.942999	-0.0457893	-0.041124	0.0182891	1325	0.0124118	0.0464107																			-0.000324551	-0.000289472	0.0232313	599
TIMM10__Cardiometabolic_II_o2csf__NPX	P62072	TIMM10	TIMM10	0.001753	0.00282093	0.0125938	1322	0.889317	0.947607	0.0621359	0.101605	0.0135205	1322	4.72527e-06	4.97943e-05	-0.0196802	-0.0316693	0.0132538	1321	0.137818	0.533445	0.0692667	0.113266	0.0143422	1321	1.52795e-06	1.83222e-05																			-0.0217644	-0.0369201	0.0187968	597
THOP1__Cardiometabolic_o2csf__NPX	P52888	THOP1	THOP1	0.047491	0.0442711	0.017184	1327	0.00579433	0.11681	0.191036	0.181012	0.0178941	1327	1.39278e-25	7.74941e-24	-0.0127141	-0.0118521	0.017542	1326	0.468714	0.81396	0.195617	0.185353	0.0189807	1326	5.17807e-24	2.79615e-22																			-0.0281584	-0.0277575	0.0233359	599
THBS4__Cardiometabolic_o2csf__NPX	P35443	THBS4	THBS4	0.0086618	0.00774635	0.0180637	1327	0.631651	0.834795	0.0604986	0.0549848	0.0194749	1327	0.0019334	0.0101104	-0.0112371	-0.0100495	0.0190978	1326	0.556364	0.857035	0.0645535	0.0586701	0.0206628	1326	0.00182189	0.00978476																			-0.00681871	-0.00620586	0.0266347	600
THBD__Cardiometabolic_o2csf__NPX		THBD	THBD	-0.0170058	-0.0133598	0.0290875	1327	0.558887	0.796529	-0.0796036	-0.0635653	0.0314013	1327	0.0113574	0.0413563	0.00842846	0.00662144	0.0307885	1326	0.784317	0.947714	-0.0826406	-0.0659904	0.0333137	1326	0.0132365	0.0485729																			0.0162432	0.012804	0.0441825	599
TGFBI__Cardiometabolic_o2csf__NPX	Q15582	TGFBI	TGFBI	-0.0345437	-0.0273118	0.0162071	1327	0.0332403	0.265731	-0.0682478	-0.0548377	0.017465	1327	9.78836e-05	0.000748111	-0.0151963	-0.0120149	0.0171239	1326	0.375009	0.763744	-0.0627643	-0.0504316	0.0185272	1326	0.000725519	0.00445359																			-0.0141387	-0.011022	0.0233972	600
TCN2__Cardiometabolic_o2csf__NPX	P20062	TCN2	TCN2	0.0166659	0.0110078	0.0248018	1327	0.501725	0.762732	-0.0792817	-0.0532268	0.0267403	1327	0.00308214	0.0148863	0.0463237	0.0305969	0.0262103	1326	0.0773935	0.464823	-0.0960185	-0.0644632	0.0283475	1326	0.000726791	0.00445359																			0.106693	0.0697412	0.0371859	599
TBCA__Inflammation_II_o2csf__NPX	O75347	TBCA	TBCA	0.048664	0.0289718	0.0223483	1327	0.0296174	0.252747	0.210755	0.127553	0.0235201	1327	1.06821e-18	4.24536e-17	-0.018676	-0.0111187	0.0230757	1326	0.418466	0.785447	0.217523	0.131649	0.024965	1326	8.65827e-18	3.64959e-16																			-0.0674996	-0.0442088	0.0291168	600
TALDO1__Cardiometabolic_II_o2csf__NPX	P37837	TALDO1	TALDO1	0.0212947	0.0197961	0.0167044	1327	0.202603	0.544057	0.11494	0.108624	0.0178057	1327	1.51138e-10	3.00332e-09	-0.0160933	-0.0149608	0.017468	1326	0.357059	0.757212	0.120771	0.114134	0.0188981	1326	2.28186e-10	4.60011e-09																			-0.0249372	-0.023163	0.0251099	600
TNFRSF12A__Oncology_o2csf__NPX	Q9NP84	TNFRSF12A	TNFRSF12A	-0.0308598	-0.0221396	0.0163224	1328	0.0588899	0.360862	0.0601553	0.0438617	0.0176083	1328	0.000653967	0.00400735	-0.0556092	-0.0398955	0.0172018	1327	0.00125614	0.0919624	0.0802385	0.0585052	0.0186133	1327	1.74679e-05	0.000168735																			-0.035661	-0.0259362	0.0242677	600
SYT1__Neurology_II_o2csf__NPX	P21579	SYT1	SYT1	0.0408883	0.0358649	0.0217335	1323	0.0601437	0.362164	0.146638	0.130683	0.0232001	1323	3.55397e-10	6.68051e-09	-0.00465438	-0.00408255	0.022741	1322	0.837862	0.95933	0.148312	0.132174	0.0246065	1322	2.15852e-09	3.89935e-08																			-0.00337445	-0.00329438	0.0266781	599
SV2A__Neurology_II_o2csf__NPX	Q7L0J3	SV2A	SV2A	0.00900719	0.00597193	0.0306593	1327	0.768969	0.896594	0.172916	0.116511	0.0328322	1327	1.61939e-07	2.16594e-06	-0.0498384	-0.0330438	0.0321708	1326	0.121577	0.521954	0.1909	0.128629	0.0348079	1326	4.96282e-08	7.42288e-07																			-0.0496362	-0.0355685	0.0434817	600
SUMF2__Neurology_o2csf__NPX	Q8NBJ7	SUMF2	SUMF2	-0.0319169	-0.037695	0.0184832	1325	0.0844362	0.395279	-0.0693844	-0.0832827	0.019934	1325	0.000516346	0.00330985	-0.0119377	-0.0140988	0.0195334	1324	0.541212	0.844922	-0.0650933	-0.078132	0.021139	1324	0.00211753	0.0110733																			-0.0100148	-0.011857	0.0274894	599
STX1B__Neurology_II_o2csf__NPX	P61266	STX1B	STX1B	-0.0315058	-0.0163158	0.0302813	1327	0.298326	0.626117	0.113069	0.0595073	0.0326266	1327	0.000546017	0.00345232	-0.0746819	-0.0386753	0.0319363	1326	0.0195109	0.291304	0.140023	0.0736927	0.034551	1326	5.35856e-05	0.000460108																			-0.0534615	-0.0286999	0.0432772	600
STC1__Neurology_o2csf__NPX	P52823	STC1	STC1	-0.0132192	-0.00787444	0.0275919	1323	0.631948	0.834795	-0.0814261	-0.0492909	0.0298117	1323	0.00639145	0.0266982	0.0132839	0.00791298	0.0291914	1322	0.649138	0.894897	-0.086219	-0.0521923	0.031626	1322	0.00649129	0.0275201																			0.0167674	0.0101045	0.039976	597
STAMBP__Neurology_o2csf__NPX	O95630	STAMBP	STAMBP	-0.0129123	-0.0144388	0.0181087	1325	0.475943	0.747219	0.0867283	0.098519	0.019447	1325	8.90112e-06	8.90753e-05	-0.0447711	-0.0500638	0.0190461	1324	0.018886	0.291304	0.102942	0.116937	0.0206027	1324	6.6182e-07	8.29362e-06																			-0.0694199	-0.0778555	0.0287817	598
STAB2__Cardiometabolic_II_o2csf__NPX	Q8WWQ8	STAB2	STAB2	-0.0169274	-0.0100144	0.0363019	1323	0.641081	0.838923	-0.169401	-0.10181	0.0390132	1323	1.51854e-05	0.000145548	0.0395561	0.0234018	0.0382278	1322	0.300975	0.713653	-0.18365	-0.110374	0.0413712	1322	9.78636e-06	0.000102352																			0.056107	0.0329444	0.0545083	599
ST13__Inflammation_II_o2csf__NPX	P50502	ST13	ST13	-0.0300416	-0.0270912	0.0215081	1326	0.16272	0.507496	0.0839922	0.0769839	0.0231786	1326	0.000301411	0.00206533	-0.0628074	-0.056639	0.0226543	1325	0.00564199	0.190681	0.106601	0.0977064	0.0245165	1325	1.47802e-05	0.000144784																			-0.103625	-0.103149	0.0304258	599
TMSB10__Neurology_o2csf__NPX		TMSB10	TMSB10	0.0526821	0.0320549	0.0216142	1328	0.0149245	0.192222	0.303612	0.187752	0.0219095	1328	6.92637e-41	1.07051e-38	-0.0461024	-0.0280514	0.0214504	1327	0.0317946	0.364065	0.320262	0.198048	0.0232106	1327	1.43329e-40	2.21523e-38																			-0.0808003	-0.0509916	0.028757	600
TNFRSF17__Inflammation_II_o2csf__NPX	Q02223	TNFRSF17	TNFRSF17	-0.0242856	-0.0159622	0.0317883	1326	0.445015	0.731697	-0.0886656	-0.0592134	0.0343162	1326	0.00987858	0.0371381	0.00347333	0.00228291	0.0336606	1325	0.91783	0.978316	-0.0899209	-0.0600517	0.0364208	1325	0.0136767	0.049635																			-0.0430344	-0.0287383	0.0458071	599
PROS1__Inflammation_II_o2csf__NPX	P07225	PROS1	PROS1	0.0163728	0.0120961	0.0202946	1327	0.419952	0.712827	-0.0550998	-0.0413824	0.0219059	1327	0.0120105	0.0431697	0.0376425	0.0278099	0.0214745	1326	0.0798518	0.464823	-0.0687301	-0.0516194	0.0232289	1326	0.00314305	0.0153943																			0.0530696	0.0395876	0.0306273	600
VASN__Cardiometabolic_o2csf__NPX	Q6EMK4	VASN	VASN	0.00412556	0.00439485	0.012673	1325	0.744824	0.883939	0.0439703	0.0476112	0.0136602	1325	0.00131821	0.007577	-0.0106872	-0.0113847	0.0134003	1324	0.425286	0.789816	0.0478444	0.0518061	0.0145	1324	0.000993914	0.00580897																			-0.0148225	-0.0160205	0.0195141	600
WWP2__Neurology_o2csf__NPX	O00308	WWP2	WWP2	0.0140749	0.0175173	0.0160942	1325	0.381984	0.686018	0.0918613	0.116141	0.0172307	1325	1.14543e-07	1.57752e-06	-0.0161665	-0.0201204	0.0169048	1324	0.339083	0.754996	0.0977158	0.123543	0.0182864	1324	1.07161e-07	1.52103e-06																			-0.017861	-0.0224689	0.0250047	598
WNT9A__Inflammation_o2csf__NPX		WNT9A	WNT9A	-0.012076	-0.015839	0.0176304	1320	0.493493	0.75434	0.0549799	0.0732938	0.0190126	1320	0.00389365	0.0180595	-0.0329312	-0.0431928	0.0186537	1319	0.0777278	0.464823	0.0669762	0.0892861	0.0201761	1319	0.000926147	0.00547896																			-0.0388151	-0.0524632	0.0263605	595
WARS__Neurology_o2csf__NPX		WARS	WARS	0.196222	0.0567513	0.0859458	1328	0.0225827	0.221215	-0.289284	-0.0850331	0.0928421	1328	0.00187332	0.00990796	0.321235	0.0929078	0.0906268	1327	0.000406879	0.0692761	-0.405298	-0.119135	0.0980636	1327	3.80484e-05	0.000350499																			0.518346	0.148795	0.122696	600
VWA1__Oncology_o2csf__NPX	Q6PCB0	VWA1	VWA1	-0.0193994	-0.0153308	0.0147351	1327	0.188218	0.529868	-0.0469719	-0.0377192	0.0159005	1327	0.00319088	0.0153052	-0.00549728	-0.00434435	0.0155992	1326	0.724588	0.920762	-0.0449832	-0.0361222	0.0168772	1326	0.00778467	0.032132																			0.0285236	0.0220047	0.0230956	599
VTI1A__Inflammation_II_o2csf__NPX	Q96AJ9	VTI1A	VTI1A	-0.00680555	-0.00464429	0.0201732	1325	0.735902	0.880117	0.0797926	0.0553838	0.0217021	1325	0.000245694	0.00175262	-0.0357354	-0.0243868	0.0213046	1324	0.0937078	0.489484	0.0928139	0.0644218	0.0230348	1324	5.9127e-05	0.000498458																			-0.0303424	-0.0216561	0.0286572	600
VSIR__Cardiometabolic_o2csf__NPX	Q9H7M9	VSIR	VSIR	0.00853363	0.0073056	0.0179782	1325	0.635104	0.836197	0.0498635	0.0433845	0.0194118	1325	0.0103161	0.0385744	-0.00761449	-0.00651874	0.0190215	1324	0.688993	0.908783	0.0526018	0.045767	0.0205876	1324	0.010729	0.0413409																			-0.00546438	-0.00468576	0.0273643	599
VEGFC__Oncology_o2csf__NPX	P49767	VEGFC	VEGFC	0.0142353	0.00996062	0.0241996	1326	0.556468	0.79471	-0.0830843	-0.059069	0.0260834	1326	0.00147955	0.00832852	0.0448728	0.0313981	0.0255578	1325	0.0793638	0.464823	-0.0992891	-0.07059	0.0276489	1325	0.000341366	0.00240863																			0.101762	0.0706454	0.0365431	599
VEGFA__Inflammation_o2csf__NPX	P15692	VEGFA	VEGFA	-0.00266392	-0.00210639	0.0165883	1328	0.87244	0.942941	-0.0718675	-0.0577544	0.017841	1328	5.93868e-05	0.000485924	0.0219485	0.0173549	0.0174872	1327	0.209657	0.62645	-0.0797942	-0.0641244	0.0189222	1327	2.64402e-05	0.000251906																			0.0514298	0.0397723	0.025238	600
UROD__Inflammation_II_o2csf__NPX	P06132	UROD	UROD	0.0410131	0.0335635	0.0219481	1323	0.0618938	0.366359	0.0785318	0.0653697	0.0236602	1323	0.000927481	0.00556089	0.0187367	0.0153334	0.0232377	1322	0.420211	0.785447	0.0717315	0.0597092	0.0251214	1322	0.00436546	0.0199748																			-0.0300658	-0.025127	0.0312895	599
TNFRSF1B__Neurology_o2csf__NPX	P20333	TNFRSF1B	TNFRSF1B	-0.0146314	-0.0119062	0.0159765	1327	0.359933	0.675233	0.0742009	0.0613733	0.0171737	1327	1.67187e-05	0.000158202	-0.0421353	-0.0342873	0.0167973	1326	0.0122443	0.241507	0.0893833	0.073931	0.0181768	1326	9.86442e-07	1.21428e-05																			-0.0565896	-0.045415	0.0234946	599
UBXN1__Inflammation_II_o2csf__NPX		UBXN1	UBXN1	-0.0248425	-0.0260483	0.02014	1328	0.217612	0.558681	0.125834	0.134096	0.0215301	1328	6.38284e-09	1.04453e-07	-0.0716358	-0.0751128	0.0210238	1327	0.000675585	0.0722876	0.151705	0.161666	0.0227491	1327	3.77856e-11	8.90844e-10																			-0.115615	-0.126284	0.0299712	600
TXN__Inflammation_II_o2csf__NPX	P10599	TXN	TXN	0.0156741	0.0132466	0.0157519	1326	0.319889	0.641302	0.128398	0.110325	0.0166837	1326	2.72733e-14	8.6221e-13	-0.0268817	-0.0227185	0.0163427	1325	0.100234	0.496575	0.138098	0.11866	0.0176853	1325	1.16746e-14	4.16394e-13																			-0.00326399	-0.00287155	0.0212607	599
TWF2__Cardiometabolic_II_o2csf__NPX	Q6IBS0	TWF2	TWF2	0.0239748	0.0168728	0.0185706	1325	0.196928	0.538166	0.142649	0.102031	0.019714	1325	7.80254e-13	2.00988e-11	-0.0227977	-0.0160445	0.0193423	1324	0.23875	0.662876	0.150916	0.107944	0.0209218	1324	9.15856e-13	2.50805e-11																			-0.0534744	-0.0394336	0.0252626	599
TPK1__Cardiometabolic_II_o2csf__NPX	Q9H3S4	TPK1	TPK1	-0.00513397	-0.00470662	0.0182096	1327	0.778035	0.90291	0.0918623	0.0856125	0.0195389	1327	2.85181e-06	3.19909e-05	-0.0378142	-0.0346665	0.0191464	1326	0.048475	0.414391	0.105564	0.098382	0.0207139	1326	3.96501e-07	5.20313e-06																			-0.0514818	-0.048821	0.0270979	600
TP53I3__Inflammation_II_o2csf__NPX	Q53FA7	TP53I3	TP53I3	0.00114315	0.00113428	0.0195447	1324	0.953368	0.981595	0.0714374	0.0720903	0.0210389	1324	0.000705349	0.00428445	-0.0238102	-0.0236254	0.0206649	1323	0.249444	0.675387	0.0801066	0.0808387	0.0223414	1323	0.000348583	0.00241234																			-0.0828872	-0.0854827	0.0280058	600
TNFSF13__Inflammation_o2csf__NPX		TNFSF13	TNFSF13	-0.00194225	-0.0012727	0.0167152	1328	0.907515	0.958004	0.0566426	0.0377224	0.01802	1328	0.00170745	0.00924151	-0.0218473	-0.0143159	0.017663	1327	0.216344	0.63832	0.0645327	0.0429769	0.0191124	1327	0.000755418	0.00458859																			-0.0141824	-0.00912742	0.0241939	600
TNFRSF6B__Neurology_o2csf__NPX	O95407	TNFRSF6B	TNFRSF6B	-0.083314	-0.0410548	0.0368766	1326	0.0240288	0.226432	-0.167182	-0.0837058	0.0397078	1326	2.72221e-05	0.000243789	-0.0356518	-0.0175682	0.0389445	1325	0.36012	0.758105	-0.154292	-0.0772519	0.0421328	1325	0.000260075	0.00191046																			-0.00540626	-0.00258549	0.05558	599
TNFRSF4__Inflammation_o2csf__NPX	P43489	TNFRSF4	TNFRSF4	-0.00454222	-0.00333677	0.0287884	1327	0.874655	0.943004	-0.080815	-0.060325	0.0310729	1327	0.00940343	0.0359322	0.023017	0.0169086	0.030476	1326	0.450234	0.80442	-0.0891467	-0.0665443	0.0329778	1326	0.00695456	0.0291845																			0.0190429	0.0137757	0.0429733	599
SPON2__Cardiometabolic_o2csf__NPX	Q9BUD6	SPON2	SPON2	-0.0264871	-0.0356922	0.0116227	1325	0.0228312	0.222086	-0.05507	-0.0754327	0.0125094	1325	1.1573e-05	0.000114986	-0.0107406	-0.0144734	0.012261	1324	0.381186	0.771841	-0.0512029	-0.0701357	0.0132665	1324	0.000119068	0.000946418																			0.0146317	0.0194359	0.0175135	598
SPINK2__Inflammation_II_o2csf__NPX	P20155	SPINK2	SPINK2	-0.032148	-0.0240467	0.0263186	1325	0.222117	0.56142	-0.0840771	-0.0639651	0.0283782	1325	0.00310355	0.0149379	-0.00670258	-0.00501353	0.0278874	1324	0.8101	0.957974	-0.0816348	-0.062107	0.0301522	1324	0.00686793	0.0289494																			0.0228099	0.0176677	0.0368753	600
SPART__Inflammation_II_o2csf__NPX	Q8N0X7	SPART	SPART	0.0514623	0.0365725	0.0184368	1326	0.00532524	0.112233	0.124711	0.0900922	0.0197036	1326	3.36089e-10	6.40411e-09	0.0145524	0.0103419	0.0193323	1325	0.451733	0.80442	0.119451	0.0862923	0.020909	1325	1.36986e-08	2.16532e-07																			0.0237643	0.0180896	0.0254665	599
ROR1__Cardiometabolic_o2csf__NPX	Q01973	ROR1	ROR1	-0.00820463	-0.0069387	0.0159731	1326	0.60758	0.822125	-0.0467161	-0.0401552	0.0172379	1326	0.00681351	0.0282071	0.00696879	0.00589354	0.0169033	1325	0.680206	0.907223	-0.0492309	-0.0423168	0.0182904	1325	0.00720018	0.0298969																			0.0157336	0.0133511	0.0242209	599
SCG2__Oncology_o2csf__NPX		SCG2	SCG2	-0.0172961	-0.0207812	0.0144558	1324	0.231724	0.563958	-0.0643519	-0.0785645	0.0155453	1324	3.69829e-05	0.000317551	0.00285543	0.00343079	0.0152486	1323	0.851487	0.960617	-0.0653817	-0.0798217	0.0164947	1323	7.77064e-05	0.000635821																			0.0238729	0.0282283	0.0214053	598
SCARA5__Neurology_o2csf__NPX	Q6ZMJ2	SCARA5	SCARA5	-0.0508353	-0.0343446	0.0226467	1325	0.0249509	0.230669	-0.106157	-0.0728909	0.0243772	1325	1.43461e-05	0.000138579	-0.0204906	-0.0138436	0.0238894	1324	0.391198	0.779233	-0.0987883	-0.0678311	0.0258492	1324	0.000138675	0.00107165																			-0.0411215	-0.0273983	0.0348784	599
SCAMP3__Oncology_o2csf__NPX		SCAMP3	SCAMP3	-0.00146003	-0.00119796	0.0184199	1327	0.936835	0.971041	0.0813845	0.0678626	0.0198058	1327	4.21508e-05	0.000355344	-0.0298602	-0.0245004	0.019405	1326	0.124096	0.526912	0.0921585	0.0768465	0.0209974	1326	1.22885e-05	0.000123865																			-0.0177668	-0.014699	0.0262291	600
SAA4__Inflammation_II_o2csf__NPX	P35542	SAA4	SAA4	-0.0381299	-0.0410257	0.0217315	1328	0.0795597	0.388143	-0.0718684	-0.0785893	0.0234592	1328	0.00223136	0.0113693	-0.0179632	-0.0193274	0.0230024	1327	0.434984	0.797185	-0.065381	-0.0714953	0.0248899	1327	0.00871833	0.0354596																			-0.0373369	-0.0399936	0.0322768	600
S100A13__Inflammation_II_o2csf__NPX	Q99584	S100A13	S100A13	0.0360927	0.0315306	0.0253063	1325	0.154036	0.499787	0.0996369	0.0885033	0.0272671	1325	0.000268152	0.00188384	0.0058662	0.00512471	0.0267583	1324	0.826506	0.95933	0.0975078	0.086612	0.0289543	1324	0.000779917	0.00469639																			-0.0104597	-0.00940398	0.0360666	600
RWDD1__Neurology_o2csf__NPX	Q9H446	RWDD1	RWDD1	0.0286433	0.0255277	0.0162567	1322	0.0783111	0.385092	0.113817	0.103076	0.0173501	1322	7.70231e-11	1.59909e-09	-0.00712139	-0.0063468	0.0169911	1321	0.675194	0.904113	0.116384	0.105402	0.0184051	1321	3.49164e-10	6.74565e-09																			-0.00678453	-0.00634399	0.0225714	597
RTBDN__Oncology_o2csf__NPX		RTBDN	RTBDN	-0.0844742	-0.037321	0.0342188	1328	0.0136877	0.18943	-0.116971	-0.0525221	0.0369726	1328	0.00159299	0.00881506	-0.0544614	-0.0240612	0.0362301	1327	0.133023	0.533445	-0.0973023	-0.0436905	0.0392031	1327	0.0131874	0.0485283																			-0.000889162	-0.000392707	0.0512655	600
RSPO3__Oncology_o2csf__NPX	Q9BXY4	RSPO3	RSPO3	-0.0286407	-0.0284781	0.0173105	1326	0.0982557	0.414163	0.0520115	0.0525558	0.018686	1326	0.00545493	0.023638	-0.0503258	-0.05004	0.018286	1325	0.00600132	0.190681	0.0701956	0.0709303	0.0197763	1325	0.000399485	0.00272394																			-0.0179614	-0.0186908	0.0239102	598
RNF5__Cardiometabolic_II_o2csf__NPX		RNF5	RNF5	0.00632878	0.00785179	0.018239	1327	0.728652	0.876778	0.0879859	0.110935	0.019603	1327	7.79811e-06	8.03495e-05	-0.0233302	-0.0289446	0.0191963	1326	0.224449	0.641425	0.0964024	0.121547	0.020787	1326	3.87217e-06	4.41491e-05																			-0.000249706	-0.00032171	0.0270293	600
SOD2__Neurology_o2csf__NPX	P04179	SOD2	SOD2	0.0122367	0.0100131	0.0192225	1328	0.524507	0.77451	0.116154	0.0965994	0.0205574	1328	1.95845e-08	2.99363e-07	-0.0265482	-0.0217241	0.0201485	1327	0.187857	0.596094	0.125742	0.104573	0.0218019	1327	1.00003e-08	1.59889e-07																			-0.0397075	-0.0332105	0.0276298	600
RGMB__Neurology_o2csf__NPX	Q6NW40	RGMB	RGMB	-0.0268657	-0.0208974	0.0181345	1326	0.13872	0.472939	-0.0570335	-0.0450901	0.0195669	1326	0.00361898	0.0170068	-0.010452	-0.00813005	0.0191937	1325	0.586154	0.871393	-0.0532661	-0.0421116	0.0207589	1325	0.0103987	0.0404038																			-0.00962407	-0.00732406	0.0266919	599
RBKS__Neurology_o2csf__NPX	Q9H477	RBKS	RBKS	0.0275227	0.026699	0.0177558	1325	0.121365	0.457502	0.096383	0.0950109	0.0190442	1325	4.75678e-07	6.07035e-06	-0.00245349	-0.00238006	0.0186779	1324	0.895512	0.973741	0.0972681	0.0958833	0.0202075	1324	1.65382e-06	1.94954e-05																			-0.00478699	-0.00460221	0.0276196	598
RBFOX3__Neurology_II_o2csf__NPX		RBFOX3	RBFOX3	0.0224749	0.0190355	0.0226715	1326	0.321708	0.641794	0.20365	0.175335	0.0238993	1326	4.23254e-17	1.54933e-15	-0.0457463	-0.0387456	0.0234147	1325	0.0509424	0.414391	0.220246	0.189623	0.0253401	1325	1.0369e-17	4.24213e-16																			-0.0333517	-0.030723	0.0315796	600
QPCT__Cardiometabolic_o2csf__NPX	Q16769	QPCT	QPCT	0.00221389	0.00199111	0.0170647	1328	0.896796	0.952642	-0.0509963	-0.0466135	0.0184121	1328	0.00568858	0.0244979	0.0201931	0.0181611	0.0180491	1327	0.263435	0.67784	-0.058289	-0.0532795	0.0195302	1327	0.00289191	0.0143666																			0.0490254	0.0442489	0.0245264	600
QDPR__Cardiometabolic_o2csf__NPX	P09417	QDPR	QDPR	-0.0232771	-0.0358919	0.0144586	1327	0.107654	0.431333	0.0415092	0.0650571	0.0156229	1327	0.00797982	0.0313557	-0.0405332	-0.0624997	0.0152725	1326	0.00804949	0.195769	0.0561116	0.0879435	0.01653	1326	0.000707761	0.00441478																			-0.0150441	-0.0226606	0.0215592	599
PYDC1__Cardiometabolic_II_o2csf__NPX	Q8WXC3	PYDC1	PYDC1	0.0405234	0.0381126	0.0179503	1327	0.024137	0.226432	0.133764	0.127852	0.0191257	1327	4.22604e-12	1.01352e-10	-0.000708701	-0.000666539	0.0187394	1326	0.969838	0.98932	0.134019	0.128097	0.0202922	1326	5.75814e-11	1.32193e-09																			-0.0448381	-0.0446292	0.0261457	600
PTPRN2__Neurology_o2csf__NPX		PTPRN2	PTPRN2	-0.0351881	-0.0304501	0.0203834	1328	0.0845245	0.395279	-0.0660957	-0.0581302	0.0220062	1328	0.00271882	0.0134586	-0.0166563	-0.0144136	0.0215777	1327	0.440297	0.800187	-0.0600803	-0.0528397	0.0233484	1327	0.0101838	0.0399031																			-0.00243657	-0.00214511	0.0292462	600
PTGR1__Cardiometabolic_II_o2csf__NPX	Q14914	PTGR1	PTGR1	-0.0463034	-0.0265889	0.0416122	1327	0.266023	0.594631	-0.209378	-0.122226	0.0446573	1327	3.03503e-06	3.3639e-05	0.0207937	0.0119404	0.0438287	1326	0.635271	0.888103	-0.216902	-0.126618	0.0474019	1326	5.18792e-06	5.6822e-05																			0.00532959	0.00307167	0.0613053	600
SCLY__Oncology_o2csf__NPX	Q96I15	SCLY	SCLY	0.00156089	0.00153507	0.0187358	1323	0.933617	0.970022	0.053816	0.0538016	0.0202025	1323	0.00781962	0.0310774	-0.0169222	-0.0166423	0.0198227	1322	0.393436	0.779233	0.0599179	0.0599019	0.0214317	1322	0.00525263	0.0231215																			-0.0121007	-0.011839	0.028433	597
SCN2B__Neurology_II_o2csf__NPX	O60939	SCN2B	SCN2B	0.0153969	0.0147049	0.0210257	1327	0.464121	0.741209	0.125189	0.121508	0.0224907	1327	3.14542e-08	4.70461e-07	-0.0261112	-0.0249377	0.0220485	1326	0.236521	0.660644	0.134613	0.130655	0.0238537	1326	2.03773e-08	3.14942e-07																			-0.0374046	-0.0369594	0.0309725	600
SELENOP__Inflammation_II_o2csf__NPX		SELENOP	SELENOP	-0.00117191	-0.000878439	0.0173552	1328	0.946174	0.976356	-0.0722252	-0.0550227	0.0186746	1328	0.000115249	0.000866545	0.0237517	0.0178038	0.0183035	1327	0.194629	0.602355	-0.0808031	-0.0615575	0.0198054	1327	4.77515e-05	0.000423072																			0.0350554	0.0269303	0.0250218	600
SEPTIN8__Neurology_II_o2csf__NPX		SEPTIN8	SEPTIN8	-0.0128382	-0.0106018	0.0195165	1328	0.510771	0.765736	0.0664469	0.0557679	0.0210426	1328	0.00162585	0.00893894	-0.0375124	-0.0309778	0.0206118	1327	0.0689925	0.464823	0.0799944	0.0671382	0.0223032	1327	0.000347094	0.00241234																			-0.0279374	-0.0244275	0.0268976	600
SOD1__Cardiometabolic_o2csf__NPX	P00441	SOD1	SOD1	0.0255597	0.0471782	0.00929075	1325	0.00602062	0.119638	0.0588253	0.110352	0.00995932	1325	4.43442e-09	7.43166e-08	0.00846495	0.0156247	0.00975034	1324	0.385459	0.775939	0.0557833	0.104645	0.0105586	1324	1.48268e-07	2.04199e-06																			0.0101038	0.0184192	0.0131672	599
SNX9__Cardiometabolic_o2csf__NPX		SNX9	SNX9	0.0244455	0.0247386	0.0137226	1326	0.0750756	0.384113	0.112928	0.116154	0.0145377	1326	1.58795e-14	5.38742e-13	-0.011568	-0.0117067	0.0142506	1325	0.417079	0.785447	0.117093	0.120438	0.0154183	1325	5.81155e-14	1.87997e-12																			0.00163193	0.00174028	0.0196319	599
SNCG__Neurology_o2csf__NPX	O76070	SNCG	SNCG	0.0920291	0.0494068	0.039868	1326	0.0211332	0.221215	0.208908	0.113956	0.042836	1326	1.20788e-06	1.47382e-05	0.0309526	0.0166172	0.0420172	1325	0.461457	0.807405	0.197716	0.107851	0.0454571	1325	1.46894e-05	0.000144784																			0.0687987	0.0379999	0.0598553	599
SMPD1__Neurology_o2csf__NPX	P17405	SMPD1	SMPD1	0.0210502	0.0155947	0.0227236	1324	0.354428	0.670689	-0.0678365	-0.0510812	0.0245306	1324	0.00576449	0.024672	0.0469845	0.0348076	0.0239977	1323	0.0504547	0.414391	-0.0846896	-0.0637717	0.0259723	1323	0.0011394	0.00654918																			0.0651214	0.0476988	0.0323586	598
SMOC2__Inflammation_o2csf__NPX	Q9H3U7	SMOC2	SMOC2	0.0496484	0.0323007	0.0229455	1328	0.0306612	0.256183	0.188079	0.12436	0.0243308	1328	2.11012e-14	6.98852e-13	-0.00941274	-0.00612382	0.023861	1327	0.693289	0.908921	0.191478	0.126608	0.025819	1327	2.14218e-13	6.33993e-12																			0.0104387	0.00731055	0.0312152	600
SIGLEC8__Cardiometabolic_II_o2csf__NPX	Q9NYZ4	SIGLEC8	SIGLEC8	0.0175897	0.0164613	0.0169886	1327	0.30068	0.626117	0.10732	0.102101	0.0181494	1327	4.26379e-09	7.23284e-08	-0.0176093	-0.0164797	0.0178043	1326	0.322821	0.734932	0.1137	0.108171	0.019262	1326	4.53235e-09	7.41707e-08																			0.00793369	0.00751216	0.0247359	600
SFRP4__Inflammation_II_o2csf__NPX	Q6FHJ7	SFRP4	SFRP4	-0.0098937	-0.0100989	0.0190623	1322	0.603833	0.818648	-0.111237	-0.115505	0.0203596	1322	5.56878e-08	8.15387e-07	0.0281482	0.0287318	0.0200248	1321	0.160059	0.572134	-0.121514	-0.126177	0.0216255	1321	2.33938e-08	3.57592e-07																			0.0645348	0.0676133	0.0284514	597
SERPINF2__Inflammation_II_o2csf__NPX	P08697	SERPINF2	SERPINF2	-0.0570397	-0.0304921	0.0389248	1328	0.143054	0.482981	-0.132499	-0.0719875	0.0419959	1328	0.00164078	0.00894572	-0.0181977	-0.00972807	0.0411845	1327	0.658664	0.899118	-0.125927	-0.0684169	0.0445641	1327	0.00478772	0.0214139																			-0.0429776	-0.0232581	0.0565653	600
SERPINF1__Inflammation_II_o2csf__NPX	P36955	SERPINF1	SERPINF1	-0.00846158	-0.0211852	0.00694963	1327	0.223608	0.56142	-0.0353167	-0.0898608	0.0074612	1327	2.44454e-06	2.76451e-05	0.00272422	0.00682062	0.00731647	1326	0.709698	0.914912	-0.0362996	-0.0923615	0.00791665	1326	4.96317e-06	5.56755e-05																			0.0041316	0.0103141	0.0100287	600
SERPINE2__Cardiometabolic_II_o2csf__NPX	P07093	SERPINE2	SERPINE2	-0.0122394	-0.00675518	0.0416415	1328	0.768862	0.896594	-0.177907	-0.0997938	0.0447949	1328	7.52229e-05	0.000587837	0.0479806	0.0264814	0.0439128	1327	0.274753	0.684912	-0.195235	-0.109514	0.0475163	1327	4.22066e-05	0.000376342																			0.0475317	0.026959	0.0601051	600
SERPIND1__Inflammation_II_o2csf__NPX	P05546	SERPIND1	SERPIND1	-0.00417694	-0.0022692	0.0295445	1328	0.887593	0.947465	-0.109648	-0.060541	0.0318273	1328	0.00058865	0.00367181	0.03336	0.0181234	0.0312011	1327	0.285177	0.696609	-0.121696	-0.0671931	0.0337615	1327	0.000324237	0.00232481																			0.0431256	0.0237621	0.0434643	600
SERPINB9__Neurology_o2csf__NPX	P50453	SERPINB9	SERPINB9	0.00909582	0.00897962	0.0182914	1325	0.619078	0.830412	0.103382	0.10368	0.0195832	1325	1.51532e-07	2.04642e-06	-0.0257897	-0.0254602	0.0192064	1324	0.179579	0.58661	0.112722	0.113047	0.0207761	1324	6.86291e-08	1.01556e-06																			-0.0322264	-0.0325205	0.0266593	598
SERPINA9__Oncology_o2csf__NPX	Q86WD7	SERPINA9	SERPINA9	0.0220606	0.0145643	0.035236	1324	0.53137	0.777219	-0.107054	-0.0718352	0.0380523	1324	0.00497549	0.0219711	0.0619623	0.0409072	0.0372496	1323	0.096462	0.489484	-0.129454	-0.0868661	0.0403409	1323	0.0013639	0.00774363																			0.0829664	0.0549714	0.0524477	600
SERPINA6__Inflammation_II_o2csf__NPX	P08185	SERPINA6	SERPINA6	-0.0225876	-0.0182129	0.0272256	1328	0.40689	0.702213	-0.0767219	-0.0628729	0.0293921	1328	0.00914834	0.0352502	0.00121227	0.000977478	0.0288263	1327	0.966462	0.98932	-0.0771597	-0.0632316	0.0311918	1327	0.0134958	0.0492719																			-0.0195243	-0.0162488	0.0391319	600
SERPINA5__Inflammation_II_o2csf__NPX	P05154	SERPINA5	SERPINA5	-0.0079084	-0.0053278	0.0253974	1328	0.755556	0.89066	-0.101761	-0.0696746	0.0273403	1328	0.000205906	0.00149956	0.026423	0.0178009	0.0268041	1327	0.324421	0.736878	-0.111303	-0.0762083	0.0290037	1327	0.000130108	0.00101106																			0.0284698	0.0187178	0.0378873	600
SERPINA4__Inflammation_II_o2csf__NPX	P29622	SERPINA4	SERPINA4	0.0180199	0.0109092	0.0310259	1328	0.561473	0.797558	-0.0936751	-0.0576366	0.0334776	1328	0.00521401	0.0227511	0.052795	0.0319619	0.0328011	1327	0.107735	0.507926	-0.112742	-0.0693681	0.0354928	1327	0.00152511	0.0084857																			0.0687055	0.0416753	0.0448377	600
SERPINA3__Inflammation_II_o2csf__NPX	P01011	SERPINA3	SERPINA3	-0.0110311	-0.0174281	0.0109838	1326	0.315415	0.640665	0.0299455	0.0480708	0.011859	1326	0.0116814	0.0422046	-0.0227806	-0.0359911	0.0116133	1325	0.0500192	0.414391	0.0381559	0.0612507	0.012564	1325	0.00243671	0.0124613																			-0.0156572	-0.023571	0.0173142	599
IFNGR2__Neurology_o2csf__NPX	P38484	IFNGR2	IFNGR2	0.0545787	0.0433857	0.0269156	1325	0.0427829	0.30056	0.106023	0.0856162	0.0290146	1325	0.000268145	0.00188384	0.0245138	0.0194865	0.0284678	1324	0.389335	0.77923	0.0971456	0.0784475	0.0307944	1324	0.00164305	0.00898106																			0.0360525	0.0287797	0.0393621	598
IGFBP6__Cardiometabolic_o2csf__NPX	P24592	IGFBP6	IGFBP6	-0.0425188	-0.0334083	0.0178707	1327	0.0174889	0.206162	-0.0900546	-0.0719221	0.0192107	1327	3.0471e-06	3.3639e-05	-0.0165501	-0.0130039	0.0188466	1326	0.380024	0.771698	-0.0840751	-0.0671465	0.0203834	1326	3.94328e-05	0.000356176																			-0.00903265	-0.00699253	0.0260974	600
HYAL1__Cardiometabolic_o2csf__NPX	Q12794	HYAL1	HYAL1	-0.00508227	-0.00563635	0.0153513	1324	0.740649	0.882057	-0.0465637	-0.052496	0.0165667	1324	0.00501659	0.0220129	0.0104588	0.011599	0.0162432	1323	0.51976	0.832205	-0.0503457	-0.0567599	0.0175806	1323	0.00425327	0.0195258																			0.0252533	0.0285868	0.0217423	599
CEP170__Cardiometabolic_II_o2csf__NPX		CEP170	CEP170	0.0300236	0.0440943	0.0144099	1327	0.0373929	0.276668	0.164477	0.245488	0.0149631	1327	5.8261e-27	3.68369e-25	-0.0231482	-0.0339966	0.014647	1326	0.114254	0.514219	0.172827	0.257952	0.0158607	1326	1.53568e-26	1.06807e-24																			-0.0252007	-0.0429147	0.019605	600
CIAPIN1__Oncology_o2csf__NPX		CIAPIN1	CIAPIN1	-0.0110676	-0.0103109	0.017207	1325	0.520204	0.77308	0.102171	0.0967258	0.0184094	1325	3.44678e-08	5.10051e-07	-0.0478081	-0.0445396	0.0180015	1324	0.00800753	0.195769	0.119397	0.113033	0.019479	1324	1.16098e-09	2.15324e-08																			-0.0582493	-0.0556561	0.025685	598
CHRDL1__Inflammation_o2csf__NPX	Q9BU40	CHRDL1	CHRDL1	-0.0192981	-0.0157905	0.0192978	1325	0.317486	0.641302	-0.0747654	-0.0621746	0.0207845	1325	0.000333527	0.00224123	0.00420484	0.00344059	0.0203843	1324	0.836605	0.95933	-0.0762818	-0.0634356	0.0220532	1324	0.000559431	0.0036363																			0.029668	0.0231704	0.0303228	599
CHIT1__Cardiometabolic_o2csf__NPX	Q13231	CHIT1	CHIT1	0.1135	0.0267318	0.109193	1328	0.298785	0.626117	0.749487	0.179403	0.116398	1328	1.67675e-10	3.28501e-09	-0.13243	-0.0311902	0.1141	1327	0.245992	0.670932	0.797313	0.190851	0.123463	1327	1.48573e-10	3.08454e-09																			-0.0295374	-0.00774329	0.148481	600
CHI3L1__Cardiometabolic_o2csf__NPX	P36222	CHI3L1	CHI3L1	0.0123675	0.0105671	0.0172045	1328	0.472359	0.745074	0.140277	0.121814	0.0182177	1328	2.64299e-14	8.54977e-13	-0.0347747	-0.0297125	0.0178415	1327	0.0514951	0.416452	0.152836	0.13272	0.0193056	1327	5.11426e-15	1.87209e-13																			-0.0321591	-0.0266556	0.0234525	600
CFI__Inflammation_II_o2csf__NPX	P05156	CFI	CFI	-0.0463723	-0.034736	0.0242943	1328	0.0565072	0.353842	-0.111497	-0.0848825	0.0261456	1328	2.14559e-05	0.000200303	-0.0134832	-0.0100998	0.0256396	1327	0.599063	0.871924	-0.106627	-0.0811754	0.0277435	1327	0.000127121	0.000999017																			-0.0256127	-0.0190993	0.0354529	600
CFH__Inflammation_II_o2csf__NPX	P08603	CFH	CFH	-0.0202684	-0.0160213	0.0175914	1328	0.249456	0.581227	-0.0514475	-0.041331	0.018992	1328	0.00683751	0.0282225	-0.004951	-0.00391354	0.0186259	1327	0.790425	0.9501	-0.0496594	-0.0398946	0.0201544	1327	0.0138675	0.0498442																			-0.000615987	-0.000490552	0.0261159	600
CFHR5__Inflammation_II_o2csf__NPX	Q9BXR6	CFHR5	CFHR5	-0.00734115	-0.00393389	0.0372798	1327	0.84392	0.93196	-0.120721	-0.0657428	0.0402223	1327	0.0027381	0.013506	0.033537	0.0179714	0.0394102	1326	0.394938	0.779233	-0.132818	-0.0723306	0.0426643	1326	0.001891	0.0100396																			0.0331169	0.0177525	0.0548432	600
CFB__Inflammation_II_o2csf__NPX	P00751	CFB	CFB	-0.0506244	-0.0417216	0.0247218	1327	0.0407802	0.28979	-0.103286	-0.0865216	0.0266299	1327	0.000110223	0.000837814	-0.0210663	-0.0173616	0.0261267	1326	0.420207	0.785447	-0.0956722	-0.0801439	0.0282576	1326	0.0007307	0.00445791																			-0.0293638	-0.0237631	0.0375262	599
CEND1__Neurology_II_o2csf__NPX		CEND1	CEND1	0.0338364	0.0294627	0.0198769	1325	0.088935	0.400029	0.213124	0.188604	0.0207031	1325	5.81094e-24	2.99371e-22	-0.0362261	-0.0315435	0.020304	1324	0.0746222	0.464823	0.226239	0.20021	0.0219533	1324	5.22645e-24	2.79615e-22																			-0.0376742	-0.0354002	0.0274955	599
CLEC5A__Cardiometabolic_o2csf__NPX		CLEC5A	CLEC5A	0.0634453	0.0325358	0.0372842	1328	0.0890516	0.400029	0.175755	0.0916018	0.0400987	1328	1.26246e-05	0.000123667	0.0103914	0.00532889	0.0393257	1327	0.791636	0.9501	0.172002	0.0896458	0.0425528	1327	5.60214e-05	0.000475157																			-0.00952482	-0.00465824	0.0555776	600
CDON__Inflammation_o2csf__NPX	Q4KMG0	CDON	CDON	0.0181553	0.0126792	0.0207686	1324	0.382184	0.686018	-0.0728382	-0.0516807	0.0223846	1324	0.0011669	0.00684875	0.0456603	0.031888	0.0219185	1323	0.0374263	0.364787	-0.0892973	-0.0633589	0.0237115	1323	0.000173169	0.00132351																			0.0609988	0.0405035	0.0308765	598
CDHR5__Cardiometabolic_o2csf__NPX	Q9HBB8	CDHR5	CDHR5	-0.0096664	-0.00890014	0.0275804	1325	0.726034	0.876727	-0.0908301	-0.0849946	0.0297354	1325	0.00229851	0.0116687	0.0205176	0.0188912	0.0291488	1324	0.481624	0.8201	-0.0982108	-0.0919012	0.0315354	1324	0.00188333	0.0100396																			0.0353928	0.0322365	0.0400449	599
CD93__Cardiometabolic_o2csf__NPX	Q9NPY3	CD93	CD93	-0.0277823	-0.0239126	0.0142851	1327	0.0520047	0.34122	-0.0620376	-0.0542654	0.0153837	1327	5.8286e-05	0.000479739	-0.00974255	-0.00838557	0.0150854	1326	0.518504	0.832205	-0.0585221	-0.0511903	0.0163216	1326	0.000348578	0.00241234																			-0.0166855	-0.014074	0.0212417	600
CD8A__Neurology_o2csf__NPX	P01732	CD8A	CD8A	-0.0228374	-0.0155797	0.0316334	1326	0.47046	0.745074	-0.116661	-0.0808898	0.0340851	1326	0.000639071	0.0039334	0.0146546	0.00999736	0.0334139	1325	0.661039	0.900593	-0.121936	-0.0845477	0.0361551	1325	0.000766129	0.00463342																			0.0461223	0.0313502	0.0459556	599
CD83__Inflammation_o2csf__NPX	Q01151	CD83	CD83	-0.0175303	-0.0153042	0.0185181	1328	0.343986	0.658163	0.052293	0.0463981	0.0199931	1328	0.00900919	0.0348105	-0.0378797	-0.0330695	0.0195806	1327	0.0532577	0.418539	0.0659732	0.0585361	0.0211874	1327	0.00188648	0.0100396																			-0.0514685	-0.0456391	0.0265829	600
CD74__Neurology_o2csf__NPX	P04233	CD74	CD74	-0.0140809	-0.0213597	0.0117287	1326	0.23014	0.563958	-0.0459872	-0.0708892	0.0126341	1326	0.000283194	0.00196783	8.87634e-05	0.000134647	0.0123891	1325	0.994285	0.997152	-0.0460192	-0.0709385	0.0134046	1325	0.000615137	0.0039071																			-0.0015058	-0.00215426	0.0186722	600
CD69__Cardiometabolic_o2csf__NPX	Q07108	CD69	CD69	0.0028331	0.00255402	0.0192696	1328	0.883135	0.947403	0.106037	0.0971528	0.020647	1328	3.2293e-07	4.19809e-06	-0.033619	-0.0303073	0.0202285	1327	0.0967555	0.489484	0.118179	0.108277	0.0218884	1327	7.92442e-08	1.15517e-06																			-0.0351082	-0.0317473	0.029667	600
CD4__Inflammation_o2csf__NPX	P01730	CD4	CD4	0.0109376	0.014604	0.0157568	1324	0.487712	0.752801	0.0617264	0.0837458	0.016963	1324	0.000284353	0.00196783	-0.00929639	-0.0124126	0.0166549	1323	0.576818	0.869288	0.065107	0.0883324	0.0180159	1323	0.000312992	0.00226756																			-0.0113863	-0.0151834	0.0242435	598
CLEC11A__Neurology_o2csf__NPX	Q9Y240	CLEC11A	CLEC11A	-0.0173494	-0.0091008	0.035671	1328	0.626783	0.83317	-0.102452	-0.0546196	0.0384991	1328	0.00788146	0.0312339	0.0160383	0.00841303	0.0377554	1327	0.671056	0.904113	-0.108244	-0.0577076	0.0408536	1327	0.00815555	0.0334642																			0.0259243	0.0134788	0.0523069	600
CLPS__Neurology_o2csf__NPX	P04118	CLPS	CLPS	-0.0398987	-0.0163225	0.0454335	1325	0.380006	0.686018	-0.151861	-0.063142	0.0490644	1325	0.00200839	0.0103854	0.00772336	0.00315961	0.0480534	1324	0.872335	0.96393	-0.154653	-0.0643028	0.0520658	1324	0.00302824	0.0149372																			0.0222627	0.0088998	0.0645459	597
CD300LF__Oncology_o2csf__NPX	Q8TDQ1	CD300LF	CD300LF	-0.0274366	-0.0149469	0.0419684	1327	0.513391	0.767878	0.124593	0.0689705	0.0452851	1327	0.00601659	0.025517	-0.074243	-0.0404462	0.0443822	1326	0.0946006	0.489484	0.151452	0.0838385	0.0480183	1326	0.00164642	0.00898106																			-0.0275403	-0.0147671	0.0646095	599
CSTB__Cardiometabolic_o2csf__NPX	P04080	CSTB	CSTB	0.0180982	0.0139851	0.0171563	1327	0.291662	0.619604	0.12993	0.102034	0.0182259	1327	1.65681e-12	4.19021e-11	-0.0246914	-0.0190798	0.0178606	1326	0.167066	0.578354	0.13884	0.109031	0.0193259	1326	1.12457e-12	3.00821e-11																			-0.00881415	-0.00700716	0.0261799	600
DCTPP1__Cardiometabolic_o2csf__NPX	Q9H773	DCTPP1	DCTPP1	0.00157851	0.00135836	0.0194471	1326	0.935319	0.970193	0.0601615	0.052619	0.0209757	1326	0.00419409	0.0191907	-0.0190325	-0.0163781	0.0205599	1325	0.354765	0.756494	0.0670138	0.0586122	0.0222445	1325	0.00263935	0.013302																			-0.0491862	-0.0430374	0.0285074	599
DCTD__Inflammation_II_o2csf__NPX	P32321	DCTD	DCTD	0.0118067	0.0183347	0.0145244	1326	0.416429	0.710932	0.0502037	0.0792386	0.0156608	1326	0.0013795	0.00789662	-0.0040798	-0.00633555	0.0153517	1325	0.790468	0.9501	0.0516725	0.081557	0.0166126	1325	0.00190799	0.0100913																			-0.0346146	-0.0568994	0.0204619	599
DBI__Neurology_o2csf__NPX	P07108	DBI	DBI	-0.0110686	-0.00886806	0.0153961	1327	0.472315	0.745074	0.0422329	0.034387	0.0166238	1327	0.0111823	0.0409331	-0.0270884	-0.021703	0.0162829	1326	0.0964265	0.489484	0.0520047	0.0423434	0.0176206	1326	0.00321938	0.0157128																			-0.00946315	-0.00746785	0.0219917	600
CXCL3__Inflammation_o2csf__NPX	P19876	CXCL3	CXCL3	-0.00698182	-0.00369003	0.0420697	1324	0.868215	0.940566	-0.14232	-0.0764415	0.0453614	1324	0.00174172	0.00935417	0.0413087	0.0218325	0.0444453	1323	0.352837	0.756494	-0.157184	-0.0844251	0.0481003	1323	0.00111154	0.00641555																			0.0853298	0.044225	0.0629096	599
HTRA2__Oncology_o2csf__NPX	O43464	HTRA2	HTRA2	0.0337909	0.027397	0.0177294	1326	0.0568751	0.353842	0.0627587	0.0517097	0.0191194	1326	0.00105582	0.00624954	0.0162024	0.0131366	0.0187626	1325	0.387991	0.778781	0.0569033	0.0468851	0.0202879	1325	0.00510839	0.0227062																			0.0268801	0.0209087	0.0280584	599
CXCL10__Inflammation_o2csf__NPX	P02778	CXCL10	CXCL10	-0.103454	-0.0423665	0.0503417	1328	0.0400701	0.287676	-0.190335	-0.0792184	0.0543087	1328	0.000472361	0.00309931	-0.0503552	-0.0206214	0.0532453	1327	0.344463	0.754996	-0.172149	-0.0716494	0.0576146	1327	0.00286026	0.0142603																			-0.0396094	-0.0157724	0.0728946	600
CTSF__Oncology_o2csf__NPX	Q9UBX1	CTSF	CTSF	-0.0193172	-0.0143638	0.0239088	1326	0.419262	0.712827	-0.103454	-0.0781852	0.0257088	1326	6.04404e-05	0.000487056	0.0143766	0.0106901	0.0252375	1325	0.569009	0.866785	-0.108668	-0.0821261	0.027296	1325	7.23218e-05	0.000595264																			0.0745362	0.0531188	0.0369969	600
CTHRC1__Cardiometabolic_II_o2csf__NPX	Q96CG8	CTHRC1	CTHRC1	-0.0171083	-0.0122116	0.0248409	1326	0.491124	0.754131	-0.106557	-0.077329	0.026707	1326	6.9726e-05	0.000551454	0.0178882	0.0127683	0.0262155	1325	0.495136	0.830236	-0.113034	-0.0820288	0.0283484	1325	7.04778e-05	0.000583539																			0.0657705	0.0477069	0.0383108	599
CST1__Inflammation_II_o2csf__NPX	P01037	CST1	CST1	0.121582	0.024951	0.122733	1328	0.32205	0.641794	-0.33828	-0.0705555	0.132529	1328	0.0108062	0.0397733	0.254246	0.0521764	0.12979	1327	0.0503332	0.414391	-0.4301	-0.0897066	0.14044	1327	0.00223903	0.0114926																			0.171262	0.0349537	0.178324	600
COL1A1__Cardiometabolic_o2csf__NPX	P02452	COL1A1	COL1A1	-0.0218469	-0.0311599	0.011491	1328	0.0574898	0.353842	-0.0420121	-0.0608996	0.0123974	1328	0.000722603	0.00437018	-0.0100026	-0.0142665	0.0121556	1327	0.410726	0.783345	-0.0383997	-0.0556631	0.0131531	1327	0.00356587	0.0168712																			0.0091256	0.013089	0.0167299	600
CRYZL1__Cardiometabolic_II_o2csf__NPX	O95825	CRYZL1	CRYZL1	0.0496684	0.0419944	0.0258989	1326	0.0553537	0.353842	0.107143	0.0920859	0.0279244	1326	0.000130455	0.00097561	0.0186708	0.0157861	0.0273722	1325	0.49529	0.830236	0.100385	0.0862776	0.0296352	1325	0.000726367	0.00445359																			-0.00664486	-0.00598128	0.0368404	600
CRYGD__Neurology_II_o2csf__NPX	P07320	CRYGD	CRYGD	0.0173466	0.0129969	0.0259828	1324	0.504493	0.763602	0.162647	0.123822	0.0277637	1324	5.89517e-09	9.76212e-08	-0.0366949	-0.0274935	0.0271967	1323	0.17749	0.585552	0.175852	0.133874	0.0294301	1323	2.94975e-09	5.00379e-08																			-0.045832	-0.0378285	0.033764	599
CRYBB1__Cardiometabolic_II_o2csf__NPX	P53674	CRYBB1	CRYBB1	-0.0200691	-0.0172436	0.0184632	1324	0.277245	0.604463	0.0627837	0.0548558	0.0199028	1324	0.0016438	0.00894572	-0.0448045	-0.0384965	0.0195214	1323	0.0218804	0.301343	0.0791599	0.0691641	0.021113	1323	0.000184946	0.00139083																			-0.0408488	-0.0360909	0.0275634	599
CRHBP__Inflammation_o2csf__NPX	P24387	CRHBP	CRHBP	-0.0130084	-0.0127628	0.0234485	1324	0.579149	0.803989	-0.0875848	-0.0873161	0.0252611	1324	0.000542791	0.00344759	0.0156486	0.0153532	0.0247609	1323	0.527503	0.838456	-0.0932174	-0.0929314	0.0267926	1323	0.000519209	0.00342284																			0.055282	0.0519775	0.035005	598
CRELD1__Inflammation_II_o2csf__NPX	Q96HD1	CRELD1	CRELD1	-0.0459941	-0.0291268	0.025479	1325	0.071274	0.382634	-0.0852163	-0.0548879	0.0274826	1325	0.00197109	0.0102689	-0.0219222	-0.0138827	0.0270011	1324	0.416994	0.785447	-0.0772283	-0.0497428	0.029194	1324	0.0082572	0.0337816																			-0.0173588	-0.010928	0.0387465	600
CPLX2__Oncology_II_o2csf__NPX	Q6PUV4	CPLX2	CPLX2	0.0532999	0.032944	0.0279646	1326	0.0568693	0.353842	0.222071	0.139464	0.0296924	1326	1.35633e-13	4.01417e-12	-0.0173268	-0.0107094	0.0291174	1325	0.551901	0.853943	0.22835	0.143407	0.0315186	1325	7.31866e-13	2.0776e-11																			-0.0472799	-0.0301248	0.0406182	599
CPB2__Inflammation_II_o2csf__NPX	Q96IY4	CPB2	CPB2	-0.00928587	-0.00606042	0.0314036	1328	0.767509	0.896394	-0.0960879	-0.0637358	0.0338792	1328	0.00463479	0.0207967	0.0229037	0.0149481	0.0332211	1327	0.490671	0.827578	-0.10436	-0.0692224	0.0359472	1327	0.00375554	0.0177083																			0.000851531	0.000558542	0.0456356	600
CPA4__Inflammation_II_o2csf__NPX	Q9UI42	CPA4	CPA4	-0.0831681	-0.0566902	0.028921	1325	0.00409583	0.0961772	-0.119082	-0.0825582	0.0311961	1325	0.000141207	0.00104478	-0.051951	-0.0354116	0.030624	1324	0.0900421	0.489252	-0.100152	-0.0694342	0.033111	1324	0.00253654	0.0129243																			-0.0483198	-0.0332989	0.0411384	600
CD300LG__Neurology_o2csf__NPX	Q6UXG3	CD300LG	CD300LG	-0.0263251	-0.0262753	0.0232928	1323	0.258604	0.587977	-0.0765297	-0.0776242	0.0251307	1323	0.00237071	0.0119915	-0.00321711	-0.00321102	0.0246262	1322	0.896082	0.973741	-0.0753746	-0.0764527	0.0266494	1322	0.00474904	0.0213094																			0.0100022	0.0100499	0.0333222	597
CD276__Inflammation_o2csf__NPX		CD276	CD276	-0.00452106	-0.00354974	0.0152721	1326	0.76725	0.896394	-0.0412722	-0.0329359	0.0164907	1326	0.0124428	0.044608	0.00917292	0.00720217	0.01616	1325	0.570383	0.866785	-0.0445733	-0.0355703	0.0174902	1325	0.0109313	0.0418882																			0.0225552	0.0174907	0.0224603	599
DDT__Cardiometabolic_II_o2csf__NPX	P30046	DDT	DDT	0.0440974	0.0386812	0.0182138	1323	0.0156074	0.195584	0.135763	0.121017	0.0193965	1323	4.0755e-12	9.94564e-11	0.00241935	0.0021222	0.0190268	1322	0.898837	0.973741	0.134888	0.120236	0.0205886	1322	8.13345e-11	1.76775e-09																			0.00722165	0.00633964	0.0269064	599
APCS__Inflammation_II_o2csf__NPX	P02743	APCS	APCS	-0.0493904	-0.027767	0.0371593	1328	0.184026	0.527105	-0.139993	-0.0799888	0.0400515	1328	0.000489067	0.00316415	-0.00698809	-0.00392867	0.03928	1327	0.858825	0.960935	-0.137469	-0.0785467	0.0425034	1327	0.00124935	0.00712234																			-0.00991348	-0.00544294	0.0570703	600
BCAT1__Cardiometabolic_II_o2csf__NPX		BCAT1	BCAT1	0.0263801	0.0383923	0.0156559	1323	0.0922263	0.402153	0.0525821	0.077767	0.0168985	1323	0.00190029	0.0100125	0.0113715	0.0165495	0.0165777	1322	0.492864	0.829993	0.0484576	0.071667	0.0179395	1322	0.00699803	0.0292132																			0.00277955	0.00413736	0.0230541	597
B4GALT1__Inflammation_o2csf__NPX	P15291	B4GALT1	B4GALT1	-0.00276874	-0.00136279	0.0277553	1328	0.920554	0.963901	-0.118917	-0.0594875	0.0298552	1328	7.17015e-05	0.000563484	0.0381623	0.0187837	0.0292618	1327	0.192402	0.602355	-0.1327	-0.066382	0.031663	1327	2.96095e-05	0.000280182																			0.116123	0.0550492	0.0418601	600
ATXN3__Neurology_II_o2csf__NPX	P54252	ATXN3	ATXN3	0.0329529	0.0325263	0.0220451	1324	0.135206	0.469008	0.141973	0.142413	0.0235572	1324	2.16542e-09	3.71864e-08	-0.0119008	-0.0117467	0.0230817	1323	0.606225	0.873811	0.146248	0.146701	0.0249799	1323	6.02215e-09	9.74048e-08																			-0.0248321	-0.0251743	0.0330326	599
ATRAID__Oncology_II_o2csf__NPX		ATRAID	ATRAID	0.0305198	0.0249852	0.0202478	1324	0.131968	0.469008	0.10099	0.0839825	0.0217724	1324	3.85745e-06	4.12747e-05	-0.000910442	-0.000745339	0.0213511	1323	0.965994	0.98932	0.101322	0.084258	0.0231248	1323	1.27163e-05	0.000127254																			-0.00798384	-0.00698425	0.0273768	598
ATOX1__Oncology_o2csf__NPX	O00244	ATOX1	ATOX1	0.0237112	0.015329	0.0184129	1326	0.198059	0.539138	0.128674	0.084537	0.0196089	1326	7.59381e-11	1.59909e-09	-0.0181539	-0.0117363	0.0192433	1325	0.345656	0.754996	0.135246	0.0888547	0.0208103	1325	1.14208e-10	2.44405e-09																			0.0318296	0.0200809	0.0269431	599
ASRGL1__Cardiometabolic_II_o2csf__NPX	Q7L266	ASRGL1	ASRGL1	0.0636873	0.047623	0.0270198	1327	0.018565	0.214286	0.210899	0.160318	0.0287153	1327	3.59281e-13	1.0154e-11	-0.00180463	-0.00134943	0.0281797	1326	0.948948	0.98932	0.211553	0.160815	0.0304869	1326	6.15239e-12	1.556e-10																			0.00157346	0.00118539	0.0410257	600
APOL1__Inflammation_II_o2csf__NPX	O14791	APOL1	APOL1	-0.00111383	-0.000683472	0.0331805	1328	0.973226	0.989351	-0.106847	-0.0666344	0.0357834	1328	0.00287895	0.0140513	0.0358347	0.0219891	0.0350807	1327	0.307207	0.71459	-0.119788	-0.0747054	0.0379594	1327	0.00163718	0.00898106																			0.0506616	0.0311262	0.0488098	600
APOA1__Inflammation_II_o2csf__NPX	P02647	APOA1	APOA1	-0.0222783	-0.0176069	0.0268426	1328	0.40671	0.702213	-0.0818067	-0.0657088	0.028966	1328	0.00481028	0.0214459	0.00332526	0.00262801	0.0284083	1327	0.906836	0.975502	-0.0830076	-0.0666734	0.0307394	1327	0.00701452	0.0292132																			-0.00373621	-0.00293925	0.0396815	600
ANGPTL4__Inflammation_o2csf__NPX	Q9BY76	ANGPTL4	ANGPTL4	0.0605692	0.0493745	0.0205845	1325	0.00331279	0.0871935	0.0920663	0.0762882	0.0221972	1325	3.57258e-05	0.000309831	0.0362613	0.0295593	0.0217447	1324	0.0956339	0.489484	0.079011	0.0654703	0.0235233	1324	0.000804951	0.00480552																			0.0355957	0.0294772	0.0300973	598
BMPER__Inflammation_II_o2csf__NPX	Q8N8U9	BMPER	BMPER	0.049707	0.0411647	0.0202295	1325	0.0141315	0.18943	0.0690794	0.0581861	0.0218398	1325	0.00159698	0.00881506	0.0317852	0.0263228	0.0214448	1324	0.138529	0.533777	0.0574975	0.0484306	0.0231864	1324	0.0132694	0.0485729																			0.0138306	0.0123068	0.0271621	600
AMDHD2__Cardiometabolic_II_o2csf__NPX		AMDHD2	AMDHD2	0.0245368	0.0365791	0.0174291	1324	0.159423	0.503087	0.0542986	0.0822377	0.0188178	1324	0.00397141	0.0183529	0.00879703	0.0131145	0.0184466	1323	0.633518	0.888103	0.0511264	0.0774333	0.019964	1323	0.0105494	0.0408751																			-0.013616	-0.0205486	0.0259674	599
AHCY__Cardiometabolic_o2csf__NPX	P23526	AHCY	AHCY	0.0215393	0.0207104	0.0262753	1325	0.412502	0.709244	0.092703	0.0905898	0.0283194	1325	0.00108974	0.00642302	-0.00781609	-0.00751528	0.0277652	1324	0.778366	0.944286	0.0955146	0.0933373	0.0300384	1324	0.00150817	0.00842515																			-0.0409667	-0.0397324	0.0393361	599
AFM__Inflammation_II_o2csf__NPX	P43652	AFM	AFM	-0.0565237	-0.0400248	0.031092	1328	0.0692971	0.376532	-0.119555	-0.0860404	0.0335251	1328	0.000375146	0.00249678	-0.02211	-0.0156562	0.0328741	1327	0.501341	0.830432	-0.11157	-0.0802939	0.0355717	1327	0.00174745	0.00945797																			-0.0396475	-0.0277958	0.0451213	600
ADIPOQ__Inflammation_II_o2csf__NPX	Q15848	ADIPOQ	ADIPOQ	0.0382733	0.0215458	0.0438795	1328	0.383237	0.686018	0.151147	0.0864769	0.0473124	1328	0.00143288	0.00816861	-0.00939421	-0.00528843	0.0464009	1327	0.83959	0.95933	0.154539	0.088418	0.0502085	1327	0.00212699	0.0110811																			-0.0292188	-0.0179841	0.0606173	599
ADAMTS15__Oncology_o2csf__NPX	Q8TE58	ADAMTS15	ADAMTS15	-0.0158201	-0.0115479	0.024589	1323	0.520088	0.77308	-0.0792964	-0.0588277	0.0265316	1323	0.00285292	0.0139733	0.00971204	0.00708932	0.0260098	1322	0.708911	0.914912	-0.0828053	-0.0614308	0.0281548	1322	0.00332774	0.0161285																			-0.00874339	-0.00631607	0.0382313	600
ACYP1__Inflammation_II_o2csf__NPX	P07311	ACYP1	ACYP1	0.0105669	0.00820383	0.020265	1324	0.60215	0.817161	0.0759854	0.0599975	0.021813	1324	0.000511067	0.00329117	-0.014769	-0.0114662	0.02143	1323	0.490835	0.827578	0.0813616	0.0642425	0.0231701	1323	0.00046058	0.00306539																			-0.0136026	-0.0104117	0.0308742	600
ACY1__Cardiometabolic_o2csf__NPX	Q03154	ACY1	ACY1	-0.059547	-0.0547855	0.0243327	1326	0.0145261	0.190621	-0.100521	-0.0939979	0.0262411	1326	0.000133772	0.000995067	-0.0321956	-0.0296211	0.025714	1325	0.210768	0.62645	-0.0889295	-0.0831587	0.027821	1325	0.00142399	0.00798696																			-0.0412303	-0.035394	0.0384823	599
ACHE__Inflammation_II_o2csf__NPX	P22303	ACHE	ACHE	0.0319025	0.0371593	0.0186574	1325	0.0875156	0.397824	0.0788863	0.0934563	0.0200782	1325	8.97168e-05	0.000689481	0.00825094	0.00961051	0.0197301	1324	0.675875	0.904113	0.0758798	0.0898945	0.0213324	1324	0.000388318	0.00267401																			-0.0115975	-0.0152722	0.0229394	600
BLMH__Cardiometabolic_o2csf__NPX	Q13867	BLMH	BLMH	0.0425415	0.0411105	0.017751	1324	0.0166871	0.203481	0.129409	0.127089	0.0189299	1324	1.23745e-11	2.86882e-10	0.00265396	0.00256468	0.0185713	1323	0.886386	0.971602	0.128443	0.12614	0.0201076	1323	2.32544e-10	4.62098e-09																			0.011834	0.0119918	0.0249543	599
BNIP3L__Inflammation_II_o2csf__NPX	O60238	BNIP3L	BNIP3L	-0.00422415	-0.0038727	0.0228495	1324	0.85336	0.936878	0.0926983	0.0863943	0.0245664	1324	0.000168169	0.00123769	-0.0369676	-0.0338919	0.0240983	1323	0.125259	0.527447	0.106035	0.0988244	0.0260476	1323	4.96227e-05	0.000431407																			-0.0324053	-0.0300288	0.0349641	599
CD1C__Oncology_o2csf__NPX		CD1C	CD1C	-0.0108192	-0.0144222	0.0163521	1327	0.508318	0.765245	-0.0832984	-0.112829	0.0175448	1327	2.27996e-06	2.59953e-05	0.0167866	0.0223769	0.0172072	1326	0.329462	0.743963	-0.0893673	-0.12105	0.0186154	1326	1.76029e-06	2.05762e-05																			0.017286	0.0220036	0.0250635	599
CCL16__Cardiometabolic_o2csf__NPX	O15467	CCL16	CCL16	-0.0473164	-0.028042	0.0342049	1325	0.1668	0.513292	-0.103992	-0.0626451	0.0369302	1325	0.00493603	0.0218663	-0.0170368	-0.0100969	0.0362309	1324	0.638268	0.88961	-0.0978164	-0.0589249	0.0392061	1324	0.0127193	0.0470619																			0.0603922	0.0356052	0.0500333	600
CD109__Neurology_o2csf__NPX	Q6YHK3	CD109	CD109	0.0318806	0.0289633	0.0208338	1324	0.126198	0.460473	0.0716885	0.0661894	0.0225054	1324	0.00147927	0.00832852	0.0110505	0.0100393	0.0220393	1323	0.616173	0.876026	0.0676975	0.0625046	0.0238775	1323	0.00464935	0.0209296																			0.00453646	0.00410319	0.0316508	597
CCN1__Oncology_o2csf__NPX	O00622	CCN1	CCN1	0.0267941	0.0155359	0.0296164	1326	0.365786	0.680225	0.133717	0.0787915	0.0318473	1326	2.86383e-05	0.000253732	-0.0161863	-0.00938528	0.0312237	1325	0.604266	0.871924	0.139554	0.0822312	0.0337878	1325	3.84944e-05	0.000352274																			0.011442	0.00683486	0.0430955	598
CCL4__Inflammation_o2csf__NPX		CCL4	CCL4	-0.00521724	-0.00389501	0.0310326	1328	0.866513	0.940063	-0.0918729	-0.0697091	0.0334847	1328	0.0061563	0.0259497	0.0260193	0.0194251	0.0328323	1327	0.428216	0.791034	-0.10127	-0.076839	0.0355265	1327	0.00443203	0.020213																			-0.0169486	-0.0122641	0.0468198	600
CCL3__Inflammation_o2csf__NPX	P10147	CCL3	CCL3	0.0688643	0.051005	0.0238212	1327	0.00390411	0.0961772	0.0916952	0.0690101	0.0257407	1327	0.000380682	0.00252157	0.0456156	0.0337856	0.0252172	1326	0.0706916	0.464823	0.0751679	0.0565717	0.0272934	1326	0.00596625	0.0256937																			0.0181374	0.0131527	0.0355381	599
CCL22__Inflammation_o2csf__NPX	O00626	CCL22	CCL22	-0.0330902	-0.0199261	0.0375867	1324	0.378819	0.686018	-0.119124	-0.0728998	0.0405636	1324	0.00337431	0.0159846	0.00385609	0.00232205	0.0397419	1323	0.922719	0.98127	-0.120509	-0.0737475	0.0430164	1323	0.00516107	0.0228632																			0.00368115	0.00218375	0.0549599	599
CCL21__Inflammation_o2csf__NPX	O00585	CCL21	CCL21	-0.0439908	-0.0349768	0.0264912	1324	0.0970336	0.410255	-0.146981	-0.118747	0.0284054	1324	2.63905e-07	3.49611e-06	0.00136173	0.00108271	0.0278514	1323	0.961012	0.98932	-0.147471	-0.119143	0.030133	1323	1.10949e-06	1.35377e-05																			-0.0173846	-0.013613	0.03814	598
CCL19__Neurology_o2csf__NPX	Q99731	CCL19	CCL19	-0.0137067	-0.00624367	0.0473918	1326	0.772457	0.898401	-0.146827	-0.0679778	0.0511833	1326	0.00418765	0.0191907	0.0351758	0.0160233	0.0500984	1325	0.482718	0.820857	-0.15948	-0.073836	0.0542724	1325	0.00335503	0.0161889																			0.0466884	0.0205873	0.0712298	599
CCL18__Cardiometabolic_o2csf__NPX	P55774	CCL18	CCL18	-0.0196678	-0.0123699	0.0371329	1322	0.596437	0.813652	-0.101729	-0.0650154	0.0401137	1322	0.0113268	0.0413531	0.0130388	0.0082006	0.0392989	1321	0.740105	0.924825	-0.106426	-0.0680178	0.0425521	1321	0.0125016	0.0466212																			0.0637661	0.04028	0.0552494	597
CCL14__Cardiometabolic_o2csf__NPX	Q16627	CCL14	CCL14	-0.0310307	-0.0228789	0.0250587	1328	0.215817	0.556959	-0.0748268	-0.0560707	0.0270529	1328	0.00575439	0.024672	-0.00894709	-0.00659668	0.0265309	1327	0.735995	0.922714	-0.0715956	-0.0536494	0.0287081	1327	0.0127551	0.0470619																			-0.0620453	-0.0459373	0.0371853	600
BRSK2__Neurology_II_o2csf__NPX	Q8IWQ3	BRSK2	BRSK2	0.0264514	0.0218609	0.0198114	1328	0.182053	0.523216	0.0924622	0.0776636	0.021301	1328	1.52768e-05	0.000145548	-0.00232777	-0.0019238	0.0208908	1327	0.911296	0.975837	0.0933029	0.0783698	0.0226051	1327	3.89566e-05	0.000354174																			-0.00358931	-0.00307275	0.0290537	600
CC2D1A__Neurology_o2csf__NPX		CC2D1A	CC2D1A	0.048823	0.0529891	0.0182867	1325	0.00768094	0.141269	0.216872	0.239111	0.0189184	1325	4.48508e-29	3.66985e-27	-0.0206046	-0.0223628	0.0185583	1324	0.267089	0.679844	0.224334	0.247337	0.0200751	1324	9.06279e-28	7.87897e-26																			-0.0572664	-0.0712526	0.0253438	598
CBLN4__Oncology_o2csf__NPX	Q9NTU7	CBLN4	CBLN4	-0.0364559	-0.0229744	0.0327994	1326	0.266564	0.594631	-0.110507	-0.0708044	0.0353478	1326	0.00180881	0.00964004	-0.00257353	-0.00162183	0.0347034	1325	0.940896	0.98932	-0.109577	-0.0702084	0.0375198	1325	0.00355373	0.0168711																			0.0162476	0.0101793	0.0482902	599
CASP3__Cardiometabolic_o2csf__NPX	P42574	CASP3	CASP3	0.0109496	0.00976939	0.0261594	1325	0.675597	0.854423	0.0733081	0.0664948	0.0282479	1325	0.00955897	0.0362303	-0.0131614	-0.0117428	0.0276961	1324	0.634717	0.888103	0.0780712	0.0708152	0.0299813	1324	0.00931744	0.0372811																			-0.0333169	-0.0304165	0.0387651	599
CALCB__Neurology_II_o2csf__NPX	P10092	CALCB	CALCB	-0.0516022	-0.0441799	0.020355	1325	0.0113552	0.16984	-0.0980355	-0.0853039	0.0219147	1325	8.35375e-06	8.54417e-05	-0.0238734	-0.0204395	0.0214983	1324	0.266995	0.679844	-0.0893612	-0.0777561	0.0232634	1324	0.000128188	0.00100174																			-0.00466045	-0.00401028	0.0294032	599
CALB2__Neurology_o2csf__NPX	P22676	CALB2	CALB2	-0.0153209	-0.0144824	0.0225288	1325	0.496586	0.758233	0.137888	0.132408	0.0240865	1325	1.28015e-08	2.04677e-07	-0.06536	-0.0617826	0.0235656	1324	0.00562288	0.190681	0.161587	0.155165	0.0255002	1324	3.21032e-10	6.28952e-09																			-0.0963504	-0.090326	0.035021	598
CACYBP__Inflammation_II_o2csf__NPX	Q9HB71	CACYBP	CACYBP	0.0229638	0.0148068	0.0213775	1328	0.282925	0.612051	0.170862	0.111969	0.0226618	1328	8.69305e-14	2.6287e-12	-0.0334664	-0.0215787	0.0222066	1327	0.132036	0.533445	0.182948	0.119889	0.0240288	1327	5.03337e-14	1.667e-12																			-0.0634222	-0.0435808	0.0296768	600
C8B__Inflammation_II_o2csf__NPX		C8B	C8B	-0.0218275	-0.0127294	0.0357513	1328	0.541609	0.786123	-0.11287	-0.0668984	0.0385663	1328	0.00348464	0.016431	0.0146151	0.00852325	0.0378217	1327	0.699246	0.912763	-0.118148	-0.0700268	0.0409254	1327	0.00395337	0.0182696																			0.0243045	0.0141971	0.0525775	600
C1RL__Inflammation_II_o2csf__NPX	Q9NZP8	C1RL	C1RL	-0.0253295	-0.0201668	0.0227014	1328	0.264724	0.592964	-0.0730677	-0.0591249	0.0244939	1328	0.00290552	0.0141314	-0.00314184	-0.00250146	0.0240222	1327	0.895962	0.973741	-0.071933	-0.0582067	0.0259935	1327	0.0057299	0.0248296																			-0.0155329	-0.0124302	0.0336949	600
DDC__Cardiometabolic_o2csf__NPX	P20711	DDC	DDC	0.0111754	0.00860749	0.0275497	1326	0.685067	0.860821	0.151796	0.11883	0.029516	1326	3.11289e-07	4.08494e-06	-0.0399332	-0.0307571	0.0289195	1325	0.167561	0.578354	0.166173	0.130085	0.0312891	1325	1.27822e-07	1.778e-06																			-0.0257066	-0.0194413	0.0417022	599
CXCL1__Inflammation_o2csf__NPX	P09341	CXCL1	CXCL1	-0.0334134	-0.0201835	0.0309876	1327	0.281104	0.610325	-0.0926704	-0.0568886	0.0334521	1327	0.00567963	0.0244979	-0.00547299	-0.00330599	0.0327997	1326	0.867505	0.96393	-0.0906959	-0.0556765	0.035495	1326	0.0107243	0.0413409																			0.0258022	0.0151721	0.0474372	600
DIPK2B__Inflammation_II_o2csf__NPX		DIPK2B	DIPK2B	0.0321456	0.0167477	0.027695	1326	0.245973	0.57893	-0.0894721	-0.0473931	0.0298578	1326	0.00278074	0.0136679	0.0674579	0.0351452	0.0292633	1325	0.0213092	0.301343	-0.113916	-0.0603411	0.0316392	1325	0.000329358	0.00234942																			0.108312	0.057982	0.0399218	599
GFAP__Oncology_o2csf__NPX	P14136	GFAP	GFAP	0.0708516	0.029571	0.0394718	1328	0.0728821	0.384113	0.176189	0.074736	0.0424884	1328	3.58611e-05	0.000309831	0.0185755	0.00775277	0.0416674	1327	0.655811	0.898807	0.16948	0.0718904	0.0450866	1327	0.000178006	0.00135304																			0.093854	0.0395895	0.0580125	600
GALNT5__Cardiometabolic_II_o2csf__NPX		GALNT5	GALNT5	-0.0288771	-0.0346893	0.0194345	1322	0.137553	0.47127	-0.0648163	-0.0791208	0.0209723	1322	0.00203949	0.0105071	-0.00993485	-0.0119345	0.0205741	1321	0.629259	0.885931	-0.0612165	-0.0747266	0.0222636	1321	0.00604761	0.0258268																			0.00203916	0.00246068	0.0292711	597
GABARAP__Oncology_II_o2csf__NPX	O95166	GABARAP	GABARAP	-0.0117621	-0.00946894	0.0258866	1323	0.649638	0.842168	0.0960679	0.0785665	0.0278831	1323	0.000588114	0.00367181	-0.0465693	-0.0374902	0.0273198	1322	0.0885046	0.487105	0.112876	0.0923123	0.0295563	1322	0.0001402	0.00107745																			-0.0731001	-0.0597151	0.0397706	598
FXN__Oncology_o2csf__NPX	Q16595	FXN	FXN	0.01228	0.0223171	0.0109982	1324	0.26439	0.592964	0.0658073	0.121581	0.0117587	1324	2.65582e-08	4.01548e-07	-0.00904522	-0.0164383	0.011539	1323	0.433248	0.7961	0.069072	0.127613	0.0124761	1323	3.72032e-08	5.62496e-07																			0.00368679	0.00730813	0.015283	597
FST__Inflammation_o2csf__NPX	P19883	FST	FST	-0.0329912	-0.0320831	0.0184475	1326	0.0739414	0.384113	-0.0635412	-0.0628042	0.0198975	1326	0.00143902	0.00817008	-0.0150785	-0.0146634	0.0195186	1325	0.439944	0.800187	-0.0581048	-0.0574309	0.0211082	1325	0.005991	0.0257206																			-0.0121498	-0.0118205	0.0277117	599
FSTL3__Inflammation_o2csf__NPX	O95633	FSTL3	FSTL3	-0.0229973	-0.0180252	0.0183501	1327	0.210334	0.55177	-0.0642159	-0.0511599	0.0197797	1327	0.00119727	0.00699748	-0.00355979	-0.00279015	0.0194102	1326	0.854514	0.960617	-0.0629298	-0.0501353	0.0209929	1326	0.00277117	0.0138658																			0.00662847	0.00503559	0.0272137	599
FRZB__Neurology_o2csf__NPX	Q92765	FRZB	FRZB	0.0106906	0.00712894	0.031491	1324	0.734301	0.879769	-0.105922	-0.0717833	0.0339132	1324	0.00182703	0.00969999	0.0489302	0.0326287	0.0332787	1323	0.141714	0.537915	-0.123605	-0.0837675	0.0359687	1323	0.000607626	0.0038922																			0.109696	0.0681855	0.0496331	598
FN1__Inflammation_II_o2csf__NPX	P02751	FN1	FN1	0.00419718	0.00423754	0.0134249	1327	0.754603	0.890291	-0.0437392	-0.044886	0.0144707	1327	0.00255403	0.0128275	0.0199053	0.0200967	0.0141875	1326	0.160846	0.572134	-0.0509219	-0.052257	0.0153446	1326	0.00092937	0.00547896																			0.0435719	0.0448262	0.019617	599
FLT1__Oncology_o2csf__NPX	P17948	FLT1	FLT1	0.00493678	0.00364419	0.0200326	1327	0.805382	0.914238	0.10761	0.0807265	0.0214748	1327	6.14598e-07	7.56554e-06	-0.0317558	-0.0234412	0.0210409	1326	0.131476	0.533445	0.119068	0.0893221	0.0227675	1326	1.97085e-07	2.68769e-06																			-0.0199381	-0.0152989	0.0285945	600
FLRT2__Neurology_o2csf__NPX	O43155	FLRT2	FLRT2	-0.00808992	-0.00678495	0.0191962	1326	0.673507	0.854423	-0.0857333	-0.0730588	0.0206353	1326	3.46572e-05	0.000305115	0.0207066	0.0173665	0.020237	1325	0.306397	0.71459	-0.09322	-0.0794387	0.0218938	1325	2.2097e-05	0.000211979																			0.0424361	0.0351369	0.0280036	599
FKBP5__Neurology_o2csf__NPX	Q13451	FKBP5	FKBP5	-0.0228641	-0.022602	0.0211586	1325	0.28007	0.609668	0.0788488	0.0791812	0.0227953	1325	0.000559393	0.00352088	-0.0532325	-0.0526225	0.022324	1324	0.0172405	0.291304	0.0981263	0.09854	0.0241485	1324	5.11948e-05	0.00044231																			-0.0823162	-0.080738	0.0327114	598
FKBP4__Neurology_o2csf__NPX	Q02790	FKBP4	FKBP4	-0.0042602	-0.00366051	0.0192521	1325	0.824905	0.923123	0.092323	0.0805852	0.0206709	1325	8.63452e-06	8.76687e-05	-0.0369769	-0.0317718	0.0202615	1324	0.0682291	0.464823	0.105714	0.0922734	0.0219174	1324	1.57578e-06	1.87343e-05																			-0.0356139	-0.0311195	0.0278307	598
FIS1__Inflammation_o2csf__NPX	Q9Y3D6	FIS1	FIS1	0.0286439	0.0175877	0.0183097	1328	0.117959	0.450503	0.100203	0.0625308	0.0196388	1328	3.84244e-07	4.94891e-06	-0.0025475	-0.0015642	0.0192607	1327	0.894795	0.973741	0.101123	0.0631049	0.0208412	1327	1.36626e-06	1.65258e-05																			0.0118794	0.00735708	0.0261793	600
FGF21__Oncology_o2csf__NPX		FGF21	FGF21	-0.0251543	-0.023849	0.0261806	1322	0.33683	0.649303	-0.116335	-0.112101	0.0281293	1322	3.76137e-05	0.000320985	0.0120482	0.011423	0.0276081	1321	0.662616	0.90157	-0.120675	-0.116283	0.0298438	1321	5.56885e-05	0.000475157																			0.00777267	0.00730662	0.0385392	596
FGF20__Inflammation_II_o2csf__NPX	Q9NP95	FGF20	FGF20	-0.00372065	-0.00540761	0.0171228	1327	0.828014	0.925114	-0.0712784	-0.105282	0.0184215	1327	0.000114446	0.00086519	0.0205434	0.0298579	0.0180599	1326	0.255529	0.676056	-0.0786925	-0.116233	0.0195387	1326	5.95629e-05	0.000499109																			0.0294928	0.0409192	0.0268247	600
FGF12__Inflammation_II_o2csf__NPX	P61328	FGF12	FGF12	0.00507826	0.00263634	0.0356619	1326	0.886786	0.947403	0.126145	0.0665899	0.0384158	1326	0.00105139	0.00624954	-0.0384488	-0.0199604	0.0377098	1325	0.308106	0.715486	0.140117	0.0739658	0.0407863	1325	0.000609992	0.0038922																			-0.0510638	-0.0271305	0.0530684	600
FCRL1__Cardiometabolic_o2csf__NPX	Q96LA6	FCRL1	FCRL1	-0.0897231	-0.0637549	0.0342428	1324	0.0088883	0.151466	-0.155416	-0.112214	0.0369217	1324	2.73408e-05	0.000243789	-0.0470456	-0.0334294	0.0361698	1323	0.193592	0.602355	-0.138414	-0.0999382	0.0391581	1323	0.000422244	0.00282375																			-0.0844188	-0.0593366	0.0505977	598
FCGR3B__Cardiometabolic_o2csf__NPX	O75015	FCGR3B	FCGR3B	-0.00667488	-0.00701606	0.017558	1325	0.703886	0.868771	0.0491514	0.0525141	0.0189518	1325	0.00960521	0.0363067	-0.0246599	-0.0259204	0.0185833	1324	0.184741	0.594849	0.0580907	0.0620649	0.0201083	1324	0.00392901	0.0182175																			-0.0106416	-0.0114893	0.0259907	599
GCHFR__Inflammation_II_o2csf__NPX	P30047	GCHFR	GCHFR	-0.00265364	-0.00258018	0.0171424	1324	0.877003	0.943004	0.0628007	0.0621024	0.0184539	1324	0.000686142	0.00418607	-0.0250492	-0.0243558	0.0181201	1323	0.167082	0.578354	0.0719192	0.0711195	0.0195914	1323	0.000251262	0.00185907																			-0.0624888	-0.0618934	0.0256926	600
GFER__Oncology_o2csf__NPX	P55789	GFER	GFER	0.0437325	0.0410365	0.0196443	1327	0.0261668	0.236351	0.0851952	0.0812321	0.0211645	1327	6.00994e-05	0.000487056	0.0195934	0.0183855	0.0207574	1326	0.345382	0.754996	0.078107	0.0744736	0.022458	1326	0.00052169	0.00342297																			0.0214394	0.0209118	0.0277999	599
FAM20A__Cardiometabolic_II_o2csf__NPX	Q96MK3	FAM20A	FAM20A	-0.024454	-0.0218937	0.0181878	1325	0.17901	0.518756	-0.0631609	-0.0574708	0.0196155	1325	0.00131321	0.007577	-0.00548411	-0.00490994	0.0192518	1324	0.775795	0.942999	-0.06117	-0.0556593	0.0208298	1324	0.0033751	0.0161889																			-0.007076	-0.00615329	0.0295116	599
GFRA3__Neurology_o2csf__NPX	O60609	GFRA3	GFRA3	-0.0105052	-0.00735006	0.0201097	1326	0.601481	0.817161	-0.0678539	-0.0482371	0.0216783	1326	0.00178598	0.00955497	0.0117701	0.00823506	0.0212658	1325	0.580031	0.8713	-0.0721095	-0.0512624	0.0230068	1325	0.00176065	0.00949248																			0.0106285	0.00728121	0.0296828	599
HSPG2__Cardiometabolic_o2csf__NPX	P98160	HSPG2	HSPG2	-0.0343073	-0.0306015	0.0155189	1326	0.0272281	0.238203	-0.0597816	-0.0541976	0.0167337	1326	0.00036622	0.0024491	-0.0178429	-0.0159156	0.0164136	1325	0.277198	0.687312	-0.0533401	-0.0483579	0.0177508	1325	0.00270616	0.0135894																			-0.020777	-0.0182443	0.0226276	600
HSPA1A__Inflammation_o2csf__NPX	P0DMV8	HSPA1A	HSPA1A	0.0381658	0.0282687	0.0189204	1325	0.0438781	0.303654	0.0983613	0.0740328	0.020326	1325	1.45668e-06	1.74677e-05	0.00888737	0.00658271	0.0199266	1324	0.655667	0.898807	0.0951595	0.0716229	0.0215623	1324	1.10111e-05	0.000113455																			0.0160469	0.0124173	0.0256494	598
HRG__Inflammation_II_o2csf__NPX	P04196	HRG	HRG	-0.0712592	-0.0417954	0.0338301	1327	0.0353583	0.274768	-0.14907	-0.0888715	0.0364212	1327	4.5161e-05	0.000378427	-0.0283715	-0.0166407	0.0357334	1326	0.42735	0.790771	-0.138817	-0.0827586	0.0386478	1326	0.00034035	0.00240863																			-0.0295557	-0.0171311	0.0493219	600
HMOX2__Neurology_o2csf__NPX	P30519	HMOX2	HMOX2	0.00334144	0.00357066	0.0194508	1325	0.863629	0.940063	0.118748	0.128946	0.0207855	1325	1.36903e-08	2.13969e-07	-0.0375377	-0.0401128	0.0203695	1324	0.0655758	0.457607	0.132317	0.143681	0.0220335	1324	2.46373e-09	4.39366e-08																			-0.0131468	-0.0147967	0.0280681	598
HIP1R__Neurology_II_o2csf__NPX	O75146	HIP1R	HIP1R	0.0330809	0.0240142	0.0288556	1325	0.251824	0.583219	0.0939236	0.0692723	0.0311196	1325	0.00259176	0.0129216	0.0046579	0.00338128	0.030527	1324	0.87875	0.968103	0.0922445	0.0680339	0.0330187	1324	0.00528594	0.0231948																			0.00653217	0.00511497	0.039378	598
HEPH__Cardiometabolic_II_o2csf__NPX	Q9BQS7	HEPH	HEPH	0.00949035	0.00753147	0.0175752	1326	0.589297	0.809193	-0.0588728	-0.047508	0.0189379	1326	0.00191894	0.0100726	0.0312958	0.0248361	0.0185796	1325	0.0923367	0.489484	-0.0702341	-0.0566761	0.0200909	1325	0.000488208	0.0032338																			0.0462671	0.0356711	0.0269275	600
GSTT2B__Neurology_II_o2csf__NPX	P0CG30	GSTT2B	GSTT2B	0.0476776	0.0234758	0.053636	1328	0.374212	0.686018	0.154003	0.0770675	0.0579006	1328	0.00791306	0.0312652	0.000197427	9.72107e-05	0.056786	1327	0.997227	0.998662	0.153932	0.0770319	0.0614458	1327	0.0123584	0.0463357																			-0.00193464	-0.000999879	0.0769248	600
GSTP1__Neurology_o2csf__NPX	P09211	GSTP1	GSTP1	-0.00295266	-0.00253997	0.0292237	1325	0.919537	0.963885	0.0863752	0.0754809	0.0315337	1325	0.00624269	0.0261554	-0.0334575	-0.0287812	0.0309276	1324	0.279538	0.691457	0.098507	0.0860825	0.0334666	1324	0.00330242	0.0160618																			-0.0302072	-0.0263769	0.0428443	598
GSR__Inflammation_II_o2csf__NPX	P00390	GSR	GSR	0.0188905	0.0172251	0.0163691	1327	0.248693	0.581227	0.167998	0.155728	0.0171025	1327	4.949e-22	2.25402e-20	-0.0372372	-0.0339544	0.0167543	1326	0.0264148	0.332271	0.181471	0.168217	0.0181212	1326	8.32379e-23	3.99255e-21																			-0.0548231	-0.0538817	0.0217311	600
GRP__Cardiometabolic_II_o2csf__NPX	P07492	GRP	GRP	-0.0878005	-0.0471388	0.0376708	1327	0.0199169	0.218145	-0.172802	-0.0942842	0.0405996	1327	2.22489e-05	0.000206321	-0.0389607	-0.0209175	0.039765	1326	0.327377	0.741663	-0.158747	-0.0866154	0.0430601	1326	0.000236411	0.001768																			-0.0101886	-0.00537053	0.0587146	600
GNPDA2__Inflammation_II_o2csf__NPX		GNPDA2	GNPDA2	0.0338985	0.0331506	0.0183743	1324	0.0652774	0.369997	0.137544	0.136801	0.0195293	1324	3.01516e-12	7.48944e-11	-0.0100748	-0.00985255	0.0191878	1323	0.599627	0.871924	0.141212	0.140449	0.0207458	1323	1.50924e-11	3.74883e-10																			-0.0789969	-0.0794736	0.027579	600
GNPDA1__Cardiometabolic_II_o2csf__NPX	P46926	GNPDA1	GNPDA1	0.0288102	0.0445825	0.0149534	1327	0.0542342	0.350882	0.100517	0.158076	0.0159786	1327	4.28125e-10	7.94028e-09	-0.00237873	-0.00368098	0.0156557	1326	0.879257	0.968103	0.101375	0.159425	0.0169529	1326	2.86842e-09	4.92588e-08																			-0.0217943	-0.0364851	0.0216659	600
GLRX__Cardiometabolic_o2csf__NPX	P35754	GLRX	GLRX	0.0272175	0.0219601	0.0199847	1327	0.173455	0.513292	0.114859	0.0941965	0.0214079	1327	9.52742e-08	1.33865e-06	-0.00914713	-0.00738024	0.0209893	1326	0.663052	0.90157	0.118155	0.0968995	0.0227107	1326	2.27436e-07	3.07149e-06																			0.0127602	0.0101633	0.0315605	599
GLB1__Neurology_o2csf__NPX	P16278	GLB1	GLB1	-0.0128196	-0.0194911	0.015062	1325	0.394854	0.692613	-0.0431375	-0.0666268	0.0162543	1325	0.00805151	0.0315483	0.000597724	0.000908784	0.0159524	1324	0.970117	0.98932	-0.043354	-0.0669611	0.0172561	1324	0.01211	0.0456506																			-0.00999695	-0.0144024	0.0231243	598
GLA__Inflammation_II_o2csf__NPX	P06280	GLA	GLA	0.030369	0.027003	0.0266961	1327	0.2555	0.585043	-0.0708453	-0.0640379	0.02882	1327	0.0140907	0.0498733	0.0588447	0.0523226	0.0282398	1326	0.0373735	0.364787	-0.0921204	-0.0832687	0.030541	1326	0.00260762	0.0131898																			0.0868841	0.0772955	0.0391572	600
GGCT__Cardiometabolic_II_o2csf__NPX	O75223	GGCT	GGCT	0.0338049	0.0302393	0.019994	1324	0.0911194	0.400793	0.193295	0.175773	0.0209908	1324	1.25366e-19	5.28438e-18	-0.0297287	-0.026593	0.0205987	1323	0.149192	0.557683	0.204124	0.185619	0.0222833	1323	1.91174e-19	8.57814e-18																			-0.029529	-0.0277346	0.0288855	599
GGACT__Cardiometabolic_II_o2csf__NPX		GGACT	GGACT	-0.00328753	-0.00340461	0.021046	1323	0.875893	0.943004	0.091031	0.095816	0.0226246	1323	6.05756e-05	0.000487056	-0.0352982	-0.0365553	0.0221772	1322	0.111703	0.511117	0.103768	0.109223	0.0239859	1322	1.63093e-05	0.000158645																			-0.0578938	-0.0658027	0.0296776	598
FAM3C__Cardiometabolic_o2csf__NPX	Q92520	FAM3C	FAM3C	0.00665434	0.0259256	0.00700383	1322	0.342235	0.656619	0.0207041	0.0820199	0.00755481	1322	0.0062168	0.0261256	0.000332243	0.00129444	0.00740961	1321	0.964242	0.98932	0.0205848	0.0815472	0.00801245	1321	0.0103053	0.0402659																			-0.001543	-0.00605395	0.010405	597
FGF19__Inflammation_o2csf__NPX	O95750	FGF19	FGF19	-0.0171232	-0.0106055	0.0268409	1328	0.523615	0.77451	-0.145425	-0.0915426	0.0287724	1328	4.92202e-07	6.22411e-06	0.0312098	0.0193303	0.0282056	1327	0.268705	0.679844	-0.156697	-0.0986377	0.0305201	1327	3.25535e-07	4.31256e-06																			0.0391424	0.0232433	0.0408207	600
DNPEP__Neurology_II_o2csf__NPX	Q9ULA0	DNPEP	DNPEP	0.0162977	0.0147371	0.0222145	1323	0.463291	0.740733	0.0712469	0.0654882	0.0239703	1323	0.00300921	0.0145847	-0.00637427	-0.0057639	0.0234997	1322	0.786242	0.947714	0.073549	0.0676043	0.0254364	1322	0.0038969	0.0181899																			-0.045773	-0.0444143	0.0314917	599
DTNB__Oncology_II_o2csf__NPX		DTNB	DTNB	-0.011393	-0.00727476	0.0272024	1323	0.675413	0.854423	0.13436	0.0871549	0.0291985	1323	4.59474e-06	4.87885e-05	-0.0594408	-0.0379547	0.0285933	1322	0.037825	0.364787	0.155814	0.101071	0.0309341	1322	5.38433e-07	6.87119e-06																			-0.0585691	-0.0378748	0.042266	598
DPP6__Oncology_o2csf__NPX	P42658	DPP6	DPP6	0.0138173	0.0170359	0.0156908	1326	0.378696	0.686018	0.0538654	0.0674797	0.016916	1326	0.00148488	0.00832852	-0.00316921	-0.00390745	0.0165948	1325	0.848574	0.960428	0.0550108	0.0689146	0.0179536	1325	0.0022277	0.0114768																			-0.0189691	-0.02405	0.0228849	599
FABP1__Inflammation_o2csf__NPX	P07148	FABP1	FABP1	-0.0975367	-0.0313068	0.0616172	1328	0.113672	0.447918	-0.210562	-0.0686887	0.0664858	1328	0.00157511	0.00876393	-0.0366743	-0.0117715	0.0651982	1327	0.573866	0.868798	-0.197317	-0.064368	0.0705483	1327	0.00523383	0.0231119																			-0.0421087	-0.0133685	0.0882642	600
EHBP1__Cardiometabolic_II_o2csf__NPX	Q8NDI1	EHBP1	EHBP1	0.0453473	0.0513111	0.0155104	1323	0.00351809	0.0906235	0.121094	0.139242	0.0165062	1323	3.81803e-13	1.04135e-11	0.00883374	0.0099955	0.016194	1322	0.585505	0.871393	0.11789	0.135558	0.0175242	1322	2.56785e-11	6.15841e-10																			0.0181532	0.0221641	0.022526	597
DNAJC6__Cardiometabolic_II_o2csf__NPX		DNAJC6	DNAJC6	0.0569581	0.0433512	0.0199072	1326	0.00428683	0.0961772	0.225663	0.174591	0.0207122	1326	1.55807e-26	9.03033e-25	-0.0143244	-0.0109024	0.0203024	1325	0.48059	0.8201	0.230848	0.178603	0.0219809	1325	7.73408e-25	4.67744e-23																			-0.00920898	-0.00748679	0.0280673	600
ELAVL4__Neurology_II_o2csf__NPX		ELAVL4	ELAVL4	0.0430361	0.0302502	0.0248342	1326	0.0833386	0.395279	0.200041	0.142868	0.0263238	1326	5.60428e-14	1.73235e-12	-0.021057	-0.014801	0.0258226	1325	0.414962	0.785447	0.207645	0.148299	0.0279295	1325	1.87553e-13	5.79749e-12																			-0.0102712	-0.00779769	0.0336783	599
DNAJB6__Inflammation_II_o2csf__NPX	O75190	DNAJB6	DNAJB6	0.0201817	0.0176969	0.0162855	1325	0.215476	0.556959	0.108458	0.0967306	0.0173646	1325	5.66377e-10	1.03662e-08	-0.0153701	-0.0134777	0.0170594	1324	0.367764	0.759197	0.114058	0.101726	0.0184448	1324	8.32234e-10	1.56438e-08																			-0.018948	-0.0178787	0.0215784	600
DPP10__Inflammation_o2csf__NPX	Q8N608	DPP10	DPP10	0.0571282	0.0500293	0.0216386	1328	0.00838504	0.145795	0.112381	0.100023	0.0232722	1328	1.53145e-06	1.82072e-05	0.0252805	0.0221391	0.0228136	1327	0.268005	0.679844	0.103251	0.0918974	0.0246857	1327	3.07076e-05	0.000286788																			0.0145306	0.0129058	0.0313315	600
DNM1__Oncology_II_o2csf__NPX	Q05193	DNM1	DNM1	0.00346748	0.00379413	0.0196862	1323	0.860213	0.939212	0.129673	0.144122	0.0210159	1323	9.04741e-10	1.59303e-08	-0.0413129	-0.0452048	0.0205771	1322	0.0448775	0.408004	0.144666	0.160785	0.0222807	1322	1.18838e-10	2.50461e-09																			-0.0514433	-0.058645	0.0287962	598
ENG__Cardiometabolic_o2csf__NPX	P17813	ENG	ENG	-0.0211218	-0.0192857	0.013005	1325	0.104586	0.425378	-0.0423836	-0.0393361	0.0140388	1325	0.00258423	0.0129216	-0.00901311	-0.00822959	0.0137718	1324	0.51293	0.832205	-0.0391165	-0.0363039	0.0149028	1324	0.00877027	0.0355669																			-0.00118407	-0.00107784	0.0193575	600
DNAJB2__Inflammation_II_o2csf__NPX	P25686	DNAJB2	DNAJB2	0.022781	0.0159167	0.020519	1325	0.267098	0.594631	0.143241	0.101791	0.0218441	1325	7.82552e-11	1.60078e-09	-0.0246688	-0.0172357	0.0214561	1324	0.25046	0.675387	0.15223	0.108179	0.0231986	1324	7.59632e-11	1.70427e-09																			-0.0303593	-0.0227399	0.0272714	600
DNAJB14__Oncology_II_o2csf__NPX	Q8TBM8	DNAJB14	DNAJB14	0.0271146	0.0234689	0.0197115	1323	0.169188	0.513292	0.140543	0.123561	0.0210062	1323	3.27305e-11	7.22669e-10	-0.0184638	-0.0159813	0.0205927	1322	0.370087	0.759197	0.147244	0.129452	0.0222975	1322	5.79712e-11	1.32193e-09																			-0.0143132	-0.0134595	0.0278616	598
DNAJA4__Neurology_II_o2csf__NPX	Q8WW22	DNAJA4	DNAJA4	0.044268	0.0345974	0.023656	1321	0.0615213	0.36571	0.18321	0.145507	0.025125	1321	5.24615e-13	1.40242e-11	-0.013813	-0.0107955	0.0246447	1320	0.575243	0.868798	0.1882	0.149469	0.0266614	1320	2.70472e-12	7.0986e-11																			-0.0580366	-0.0505817	0.0298601	599
DNAJA2__Inflammation_o2csf__NPX	O60884	DNAJA2	DNAJA2	0.0621297	0.0425448	0.0205922	1328	0.00260021	0.073814	0.14684	0.102194	0.0219921	1328	3.57679e-11	7.77393e-10	0.018948	0.0129751	0.0215625	1327	0.379699	0.771698	0.139997	0.0974315	0.0233319	1327	2.53814e-09	4.46906e-08																			0.0506267	0.0363276	0.0290524	599
EPHA1__Inflammation_o2csf__NPX	P21709	EPHA1	EPHA1	-0.0336827	-0.0250419	0.0226387	1325	0.137031	0.47127	-0.101157	-0.0764231	0.0243594	1325	3.49613e-05	0.000305857	-0.00287806	-0.00213974	0.0238824	1324	0.904098	0.975502	-0.10012	-0.0756398	0.0258428	1324	0.00011221	0.000897033																			0.00856254	0.00630159	0.0319921	598
EZR__Neurology_o2csf__NPX	P15311	EZR	EZR	0.0103504	0.0145673	0.013145	1321	0.431187	0.72426	0.0754797	0.107941	0.0140936	1321	1.00477e-07	1.39764e-06	-0.0143951	-0.0202599	0.0137914	1320	0.296778	0.71048	0.0806638	0.115355	0.0149427	1320	7.97243e-08	1.15517e-06																			0.000159905	0.000258453	0.0162826	596
DNPH1__Inflammation_o2csf__NPX	O43598	DNPH1	DNPH1	0.0537064	0.041243	0.0207523	1325	0.00975998	0.156047	0.111859	0.0873024	0.0223038	1325	6.01404e-07	7.46922e-06	0.0217632	0.0167127	0.0218517	1324	0.319456	0.73086	0.104034	0.0811947	0.0236475	1324	1.17285e-05	0.000119083																			0.0159819	0.0125534	0.0310188	599
DLK1__Cardiometabolic_o2csf__NPX	P80370	DLK1	DLK1	-0.019428	-0.0213416	0.0142767	1326	0.173803	0.513292	-0.0452532	-0.0505318	0.0154115	1326	0.00337849	0.0159846	-0.00609583	-0.00669625	0.0151198	1325	0.686889	0.908783	-0.0430417	-0.0480624	0.0163631	1325	0.00862705	0.0351913																			0.00504378	0.00555198	0.0202768	600
DLG4__Neurology_II_o2csf__NPX	P78352	DLG4	DLG4	0.0129511	0.00999826	0.0244615	1326	0.596582	0.813652	0.181395	0.142331	0.0260065	1326	4.81388e-12	1.13493e-10	-0.048087	-0.0371232	0.0254521	1325	0.0590675	0.437037	0.198701	0.15591	0.0275487	1325	9.19559e-13	2.50805e-11																			-0.0418796	-0.0354035	0.0343262	599
DKK1__Neurology_o2csf__NPX	O94907	DKK1	DKK1	0.0128883	0.00974279	0.0183511	1328	0.482605	0.751148	0.071553	0.0549732	0.0197634	1328	0.000305114	0.00208046	-0.0103332	-0.00781132	0.0193809	1327	0.594007	0.871924	0.0752849	0.0578403	0.0209712	1327	0.000342852	0.00240863																			0.0243033	0.01835	0.0267697	600
F12__Inflammation_II_o2csf__NPX		F12	F12	-0.0251176	-0.0124347	0.0443147	1328	0.570945	0.799399	-0.135523	-0.0681876	0.0478125	1328	0.00465979	0.0208417	0.0187758	0.00929514	0.0468893	1327	0.688906	0.908783	-0.142304	-0.0715994	0.050737	1327	0.0051093	0.0227062																			0.00043956	0.000223866	0.0649334	600
F2R__Inflammation_o2csf__NPX		F2R	F2R	0.0265758	0.0126699	0.0460299	1328	0.563794	0.797558	0.126518	0.0613015	0.0496922	1328	0.0110078	0.0404006	-0.014009	-0.0066787	0.0487341	1327	0.773807	0.942527	0.131577	0.0637529	0.0527332	1327	0.0127112	0.0470619																			0.0251698	0.0119756	0.0707122	600
F3__Oncology_o2csf__NPX	P13726	F3	F3	0.00747468	0.00717121	0.0167272	1326	0.65505	0.843783	0.0801774	0.0781578	0.0179638	1326	8.75559e-06	8.82538e-05	-0.019454	-0.0186641	0.0176148	1325	0.269615	0.680376	0.0872085	0.0850117	0.0190571	1325	5.17961e-06	5.6822e-05																			-0.0107088	-0.0104974	0.0242566	599
DTD1__Inflammation_II_o2csf__NPX	Q8TEA8	DTD1	DTD1	0.0596982	0.0480814	0.0199182	1324	0.00277575	0.0772214	0.166697	0.136546	0.0211172	1324	6.10086e-15	2.12158e-13	0.00878466	0.00707523	0.0207487	1323	0.672085	0.904113	0.163499	0.133927	0.0224335	1323	5.38468e-13	1.56044e-11																			-0.0139119	-0.0116706	0.0282337	600
CKAP4__Inflammation_o2csf__NPX	Q07065	CKAP4	CKAP4	0.0831172	0.0532482	0.0222949	1328	0.000201059	0.0121597	-0.0145089	-0.00944673	0.0242471	1328	0.549691	0.713265	0.0985731	0.0631498	0.0236258	1327	3.21204e-05	0.0111699	-0.0501084	-0.0326256	0.0255646	1327	0.0501965	0.136374	-0.00525848	0.032	0.0443871	0.319312	0	0	-0.0167439	0.032	0.0443871	-0.016991	0.042	0.0547273	0.0985731	0	0	-0.208269	0.042	0.0547273	0.109301	0.0688507	0.0335426	600
GLOD4__Inflammation_o2csf__NPX		GLOD4	GLOD4	0.0470217	0.0479685	0.0137928	1328	0.000671173	0.028291	0.16291	0.168904	0.0143076	1328	1.00252e-28	7.3395e-27	-0.00363218	-0.00370532	0.0140319	1327	0.795789	0.954261	0.164221	0.170264	0.0151833	1327	3.4494e-26	2.28482e-24	0.0254007	0.002	0.00318519	0.280609	0	0	0.0830063	0.002	0.00318519	0.0513731	0	0	-0.00363218	0.848	0.923476	1.07608	0.002	0.00296552	-0.0128724	-0.0134613	0.018271	600
FABP3__Cardiometabolic_II_o2csf__NPX	P05413	FABP3	FABP3	0.181234	0.070636	0.0335413	1327	7.74748e-08	2.93154e-05	0.572061	0.226659	0.0331532	1327	2.38644e-60	8.29885e-58	0.00465946	0.00181603	0.0325346	1326	0.886142	0.971602	0.570372	0.22599	0.0351983	1326	5.08042e-54	1.76672e-51	0.0536541	0	0	0.254441	0	0	0.174148	0	0	0.178134	0	0	0.00465946	0.888	0.923476	0.97451	0	0	0.00820334	0.00341619	0.0432024	600
ITGB2__Cardiometabolic_o2csf__NPX	P05107	ITGB2	ITGB2	0.0813319	0.0590987	0.021129	1326	0.000124096	0.00863089	0.370412	0.273601	0.0206215	1326	9.63631e-65	6.70205e-62	-0.0376317	-0.0273446	0.020206	1325	0.0627678	0.450051	0.384064	0.283686	0.0218676	1325	3.04859e-62	4.24059e-59	0.04056	0	0	0.262212	0	0	0.133962	0	0	0.138505	0	0	-0.0376317	0.046	0.0941905	1.37306	0	0	-0.0389727	-0.0302493	0.0296502	600
ITGAM__Neurology_o2csf__NPX	P11215	ITGAM	ITGAM	0.0635552	0.0677175	0.0191389	1321	0.000922313	0.0312911	0.276643	0.299558	0.0193693	1321	3.84066e-43	6.67795e-41	-0.0245783	-0.026188	0.0189737	1320	0.195412	0.6027	0.285539	0.309191	0.020546	1320	4.41023e-41	7.66828e-39	0.0297299	0.002	0.00318519	0.275971	0	0	0.0972516	0.002	0.00318519	0.0867815	0	0	-0.0245783	0.194	0.320846	1.39513	0	0	-0.0379303	-0.046779	0.0261993	596
ATP5IF1__Inflammation_o2csf__NPX	Q9UII2	ATP5IF1	ATP5IF1	0.103903	0.0639889	0.0267644	1325	0.000108639	0.00795349	0.331012	0.207151	0.0276696	1325	2.15317e-31	2.13622e-29	0.00231498	0.00142568	0.0271279	1324	0.932007	0.988127	0.330178	0.20663	0.0293547	1324	4.25996e-28	4.23257e-26	0.0284288	0	0	0.28422	0	0	0.0909289	0	0	0.109977	0	0	0.00231498	0.902	0.923476	0.979384	0	0	-0.00771799	-0.00518984	0.0358293	598
TXNRD1__Neurology_o2csf__NPX	Q16881	TXNRD1	TXNRD1	0.0728392	0.0690983	0.01737	1325	2.9306e-05	0.00291176	0.217397	0.209604	0.0179788	1325	5.2722e-32	6.11135e-30	0.00663505	0.00629429	0.0176076	1324	0.70636	0.914849	0.214999	0.207292	0.0190777	1324	3.40142e-28	3.63952e-26	0.0313905	0	0	0.274161	0	0	0.102734	0	0	0.0670861	0	0	0.00663505	0.746	0.844158	0.909998	0	0	-0.010574	-0.0110329	0.0220847	597
GLO1__Cardiometabolic_o2csf__NPX	Q04760	GLO1	GLO1	0.084832	0.0761742	0.0189767	1328	8.4758e-06	0.00130998	0.19618	0.179035	0.0199752	1328	5.02334e-22	2.25402e-20	0.0273691	0.0245759	0.0195762	1327	0.162323	0.574531	0.186296	0.170015	0.0211826	1327	4.36416e-18	1.89705e-16	0.0253309	0	0	0.289839	0	0	0.0803723	0	0	0.06331	0	0	0.0273691	0.158	0.283083	0.698176	0	0	0.0360348	0.0340111	0.0259919	600
VSNL1__Neurology_II_o2csf__NPX	P62760	VSNL1	VSNL1	0.106628	0.0679536	0.0251022	1328	2.30953e-05	0.00267673	0.25453	0.164859	0.026439	1328	2.98082e-21	1.29572e-19	0.0316439	0.0201665	0.0259154	1327	0.222286	0.638996	0.243102	0.157457	0.0280421	1327	1.2474e-17	4.95754e-16	0.0235922	0	0	0.291302	0	0	0.0749211	0	0	0.0771433	0	0	0.0316439	0.188	0.320846	0.709121	0	0	0.0307772	0.0215747	0.0333178	600
DDAH1__Oncology_o2csf__NPX	O94760	DDAH1	DDAH1	0.0652974	0.0576486	0.018987	1326	0.000601867	0.0261624	0.215689	0.193483	0.0197656	1326	1.30944e-26	7.91924e-25	-0.00146416	-0.00129265	0.0193897	1325	0.939818	0.98932	0.216218	0.193957	0.0209782	1325	5.15069e-24	2.79615e-22	0.022137	0	0	0.288825	0	0	0.0711889	0	0	0.0654666	0	0	-0.00146416	0.956	0.956	1.02288	0	0	0.000761774	0.000696347	0.0272889	600
GPI__Inflammation_II_o2csf__NPX	P06744	GPI	GPI	0.0934402	0.0751061	0.0226522	1328	3.93766e-05	0.00365152	0.269262	0.219964	0.0235349	1328	5.64885e-29	4.36531e-27	0.0116887	0.00939523	0.0230796	1327	0.612624	0.876026	0.265041	0.216515	0.0249735	1327	2.5986e-25	1.64302e-23	0.0272856	0	0	0.281269	0	0	0.0884302	0	0	0.0870876	0	0	0.0116887	0.596	0.800875	0.881665	0	0	-0.039502	-0.0347082	0.0304816	599
PARK7__Neurology_o2csf__NPX	Q99497	PARK7	PARK7	0.055189	0.0504961	0.0159945	1327	0.00057713	0.0261624	0.106672	0.0992067	0.0171372	1327	6.46278e-10	1.1675e-08	0.0251541	0.0230152	0.0167871	1326	0.134264	0.533445	0.0976088	0.0907774	0.0181658	1326	9.12743e-08	1.30889e-06	0.0119002	0.002	0.00318519	0.299322	0	0	0.038237	0.002	0.00318519	0.030118	0	0	0.0251541	0.128	0.239304	0.544905	0	0	0.0190014	0.0173592	0.0243051	599
MMP10__Inflammation_o2csf__NPX	P09238	MMP10	MMP10	0.119035	0.0673683	0.0323634	1326	0.000244397	0.0141648	0.33859	0.194765	0.0339553	1326	1.24156e-22	6.16791e-21	0.0168783	0.00955233	0.0332752	1325	0.612075	0.876026	0.332516	0.191271	0.036014	1325	1.0114e-19	4.68954e-18	0.0219943	0	0	0.293122	0	0	0.0697972	0	0	0.0911859	0	0	0.0168783	0.524	0.751067	0.843812	0	0	0.02408	0.0150564	0.0419418	599
CRKL__Inflammation_o2csf__NPX	P46109	CRKL	CRKL	0.0639656	0.045817	0.017555	1325	0.000279096	0.0155289	0.227748	0.165769	0.0180365	1325	1.349e-34	1.70588e-32	-0.00686855	-0.00491977	0.0176824	1324	0.697754	0.912763	0.230222	0.16757	0.0191339	1324	1.01619e-31	1.28502e-29	0.0283523	0	0	0.279493	0	0	0.0920992	0	0	0.0727018	0	0	-0.00686855	0.67	0.832971	1.10433	0	0	-0.00068575	-0.000531056	0.0226084	598
DTX3__Oncology_o2csf__NPX		DTX3	DTX3	0.0715944	0.0566625	0.0162946	1327	1.2028e-05	0.00167309	0.247009	0.198672	0.016414	1327	2.25769e-47	5.23407e-45	-0.00509139	-0.00402951	0.0160956	1326	0.751808	0.925456	0.248846	0.20015	0.0174164	1326	3.50001e-43	6.95502e-41	0.0390019	0	0	0.275783	0	0	0.1239	0	0	0.074168	0	0	-0.00509139	0.736	0.844158	1.07371	0	0	0.0299543	0.0258591	0.0205423	600
SMOC1__Oncology_o2csf__NPX	Q9H4F8	SMOC1	SMOC1	0.0993811	0.102479	0.0153042	1327	1.18083e-10	1.64253e-07	0.273503	0.286577	0.0150502	1327	4.47615e-66	6.22632e-63	0.0167241	0.0172454	0.0147586	1326	0.257345	0.676056	0.267453	0.280237	0.0159677	1326	2.86092e-57	1.98977e-54	0.0704406	0	0	0.226196	0	0	0.237464	0	0	0.0859384	0	0	0.0167241	0.246	0.391778	0.837096	0	0	0.0413029	0.0441803	0.0209343	599
EGLN1__Inflammation_o2csf__NPX	Q9GZT9	EGLN1	EGLN1	0.0580657	0.0642649	0.0180696	1325	0.00134314	0.0434489	0.168369	0.189385	0.0190699	1325	3.27411e-18	1.26508e-16	0.00658094	0.00728353	0.0187199	1324	0.725233	0.920762	0.16598	0.186698	0.0202502	1324	5.78607e-16	2.23567e-14	0.0167358	0.004	0.00593103	0.295717	0	0	0.0535624	0.004	0.00593103	0.0490453	0	0	0.00658094	0.732	0.844158	0.881694	0.002	0.00296552	-0.0165047	-0.0188027	0.0277692	599
MAPT__Neurology_o2csf__NPX	P10636	MAPT	MAPT	0.216644	0.105275	0.0418792	1326	2.65716e-07	7.39221e-05	0.72454	0.357796	0.0412132	1326	2.36255e-62	1.09543e-59	-0.00772508	-0.00375389	0.0404245	1325	0.848477	0.960428	0.72733	0.359174	0.043736	1325	1.51134e-56	7.00757e-54	0.0543887	0	0	0.247136	0	0	0.180379	0	0	0.237161	0	0	-0.00772508	0.888	0.923476	1.03367	0	0	-0.00897333	-0.00507095	0.0552927	598
MDH1__Inflammation_II_o2csf__NPX	P40925	MDH1	MDH1	0.0752179	0.0580982	0.0224345	1327	0.000822578	0.0293386	0.276891	0.217349	0.0231586	1327	2.30362e-31	2.13622e-29	-0.0114305	-0.00882892	0.0227128	1326	0.614863	0.876026	0.281016	0.220587	0.0245726	1326	5.96704e-29	6.9168e-27	0.0242528	0	0	0.286974	0	0	0.0779266	0	0	0.0905075	0	0	-0.0114305	0.678	0.832971	1.14455	0.002	0.00296552	-0.0316449	-0.0261006	0.0311747	600
SCRN1__Inflammation_o2csf__NPX		SCRN1	SCRN1	0.121134	0.0908446	0.0279387	1325	1.56284e-05	0.00197628	0.268594	0.204627	0.0295396	1325	3.43543e-19	1.4055e-17	0.042738	0.0320513	0.0289607	1324	0.140257	0.537915	0.253092	0.192816	0.0313395	1324	1.49413e-15	5.61714e-14	0.0213673	0	0	0.289272	0	0	0.068785	0	0	0.075547	0	0	0.042738	0.122	0.238455	0.638687	0	0	0.0138979	0.0110758	0.0414634	598
SDC4__Cardiometabolic_o2csf__NPX		SDC4	SDC4	0.0527533	0.0582646	0.0148177	1326	0.000383738	0.0197696	0.203444	0.228419	0.015114	1326	8.31182e-39	1.15617e-36	-0.0108724	-0.0120083	0.0148076	1325	0.462931	0.807533	0.207352	0.232806	0.0160262	1325	3.82494e-36	5.32049e-34	0.0286641	0	0	0.280323	0	0	0.0927682	0	0	0.0644955	0	0	-0.0108724	0.448	0.664276	1.20276	0.002	0.00296552	-0.00792315	-0.00963181	0.0198557	598
SPON1__Inflammation_o2csf__NPX	Q9HCB6	SPON1	SPON1	0.0552838	0.0454144	0.0164207	1328	0.000782425	0.0293386	0.0753397	0.0629005	0.0177236	1328	2.27887e-05	0.000209928	0.0360626	0.0296246	0.0173542	1327	0.0378988	0.364787	0.0623158	0.052027	0.0187783	1327	0.000929571	0.00547896	0.00778709	0.004	0.00593103	0.307598	0	0	0.0246908	0.004	0.00593103	0.0184189	0	0	0.0360626	0.028	0.0602	0.338077	0.002	0.00296552	0.0615889	0.0503939	0.0240709	600
NRGN__Inflammation_II_o2csf__NPX	Q92686	NRGN	NRGN	0.177281	0.0944299	0.0329043	1328	8.43002e-08	2.93154e-05	0.51976	0.281375	0.0330447	1328	2.99495e-51	8.33194e-49	0.0190878	0.0101673	0.0324044	1327	0.555927	0.857035	0.512866	0.277643	0.0350635	1327	4.96114e-45	1.38019e-42	0.0478032	0	0	0.262093	0	0	0.154256	0	0	0.163517	0	0	0.0190878	0.554	0.768452	0.895469	0	0	0.0162257	0.00979899	0.0425067	600
SNAP29__Oncology_o2csf__NPX	O95721	SNAP29	SNAP29	0.0545553	0.0485131	0.0161671	1327	0.000760927	0.0293386	0.196328	0.177399	0.0167178	1327	2.28578e-30	1.9872e-28	-0.0068565	-0.00609712	0.0164008	1326	0.675972	0.904113	0.198807	0.179639	0.017743	1326	6.62356e-28	6.14225e-26	0.0238887	0.002	0.00318519	0.294779	0	0	0.0749644	0.002	0.00318519	0.0662688	0	0	-0.0068565	0.632	0.823515	1.11541	0	0	0.0176791	0.0168039	0.0220309	599
PPP3R1__Neurology_o2csf__NPX	P63098	PPP3R1	PPP3R1	0.0740688	0.070466	0.0160126	1325	4.09964e-06	0.000712825	0.200074	0.19336	0.0165729	1325	6.53322e-32	6.99055e-30	0.0136828	0.0130173	0.0162608	1324	0.400242	0.780436	0.195119	0.188572	0.0175897	1324	2.10163e-27	1.62409e-25	0.0316088	0	0	0.281277	0	0	0.101024	0	0	0.0548679	0	0	0.0136828	0.36	0.552857	0.800399	0	0	0.00355508	0.0036153	0.0207502	598
HGF__Inflammation_o2csf__NPX	P14210	HGF	HGF	0.064419	0.0503945	0.0164606	1328	9.55701e-05	0.00738545	0.0827047	0.0657558	0.0177695	1328	3.57577e-06	3.85574e-05	0.0437865	0.0342538	0.0173859	1327	0.0119022	0.241505	0.0668913	0.053183	0.0188126	1327	0.000390274	0.00267424	0.00992689	0	0	0.303469	0	0	0.0316752	0	0	0.0207248	0.002	0.00296552	0.0437865	0.012	0.03225	0.321258	0.002	0.00296552	0.0721637	0.055689	0.0246406	600
DMD__Cardiometabolic_II_o2csf__NPX		DMD	DMD	-0.0527506	-0.0668106	0.0140346	1327	0.000178278	0.0112721	0.0169247	0.0217845	0.0152711	1327	0.267943	0.444759	-0.0651934	-0.0825699	0.0148552	1326	1.23131e-05	0.00856379	0.0404437	0.0520567	0.0160861	1326	0.0120479	0.0456506	-0.00541598	0.036	0.0469091	0.319313	0	0	-0.017254	0.036	0.0469091	0.0126311	0.012	0.0166452	-0.0651934	0	0	-0.240306	0.012	0.0166452	-0.0631178	-0.0830006	0.0206484	600
CRYM__Neurology_II_o2csf__NPX		CRYM	CRYM	0.0888161	0.0788297	0.026387	1323	0.000784808	0.0293386	0.0989861	0.0892511	0.0285417	1323	0.000540925	0.00344759	0.0656451	0.0582641	0.0279256	1322	0.0188839	0.291304	0.0753583	0.067947	0.0302139	1322	0.0127469	0.0470619	0.00470046	0.034	0.0456875	0.30835	0	0	0.015015	0.034	0.0456875	0.0231523	0.006	0.0086	0.0656451	0.006	0.0198462	0.260731	0.006	0.0086	0.0476446	0.045039	0.0370638	599
ENO2__Neurology_o2csf__NPX	P09104	ENO2	ENO2	0.075409	0.0832875	0.015914	1326	2.38432e-06	0.000473798	0.124131	0.139346	0.0170297	1326	5.34351e-13	1.40242e-11	0.0419002	0.0462778	0.0166521	1325	0.0119798	0.241505	0.109052	0.122419	0.0180211	1325	1.86644e-09	3.41607e-08	0.0189068	0	0	0.292415	0	0	0.0607308	0	0	0.0363781	0	0	0.0419002	0.01	0.0286667	0.464728	0	0	0.0323167	0.0351347	0.0242837	599
ENO1__Neurology_o2csf__NPX	P06733	ENO1	ENO1	0.104663	0.0728988	0.0209762	1325	6.85342e-07	0.000158885	0.193813	0.137177	0.02231	1325	1.07485e-17	4.04086e-16	0.0505244	0.0351908	0.0218139	1324	0.0207018	0.299961	0.175524	0.124232	0.0236317	1324	1.97549e-13	5.97372e-12	0.023974	0	0	0.28764	0	0	0.0769349	0	0	0.0579362	0	0	0.0505244	0.016	0.0362105	0.534168	0	0	0.0327032	0.0240991	0.0257959	598
GH1__Cardiometabolic_o2csf__NPX	P01241	GH1	GH1	0.264785	0.113436	0.0626029	1327	2.50161e-05	0.00267673	0.384204	0.167326	0.0673375	1327	1.42753e-08	2.20633e-07	0.164383	0.0704227	0.0659369	1326	0.012787	0.247039	0.324766	0.14144	0.0713093	1326	5.73796e-06	6.23555e-05	0.0118961	0	0	0.303383	0	0	0.037732	0	0	0.110206	0	0	0.164383	0.01	0.0286667	0.40135	0	0	0.158653	0.0671203	0.0946034	600
CLUL1__Cardiometabolic_o2csf__NPX	Q15846	CLUL1	CLUL1	0.10044	0.0703694	0.0291347	1328	0.000583595	0.0261624	-0.0344117	-0.0245028	0.0316522	1328	0.277153	0.454396	0.124977	0.0875596	0.0308527	1327	5.40119e-05	0.0150261	-0.0795468	-0.0566412	0.0333845	1327	0.017324	0.0583791	-0.00512394	0.032	0.0443871	0.319385	0	0	-0.0163047	0.032	0.0443871	-0.0257796	0.018	0.0241875	0.124977	0	0	-0.259883	0.018	0.0241875	0.156577	0.108204	0.0435593	600
YWHAQ__Inflammation_II_o2csf__NPX	P27348	YWHAQ	YWHAQ	0.0672485	0.0865862	0.0167502	1327	6.28311e-05	0.00516141	0.0983244	0.128658	0.0180331	1327	5.91881e-08	8.57611e-07	0.0415713	0.0535254	0.0176474	1326	0.0186344	0.291304	0.0833262	0.109032	0.019095	1326	1.37761e-05	0.000136876	0.011914	0	0	0.303313	0	0	0.037795	0	0	0.0279631	0	0	0.0415713	0.014	0.0354118	0.402147	0	0	0.0211666	0.0317243	0.0222282	598
PRSS22__Inflammation_II_o2csf__NPX	Q9GZN4	PRSS22	PRSS22	0.0867479	0.0718606	0.0240732	1326	0.000325572	0.0174181	-0.00597003	-0.00502648	0.0261589	1326	0.819509	0.900925	0.0997139	0.0826013	0.025527	1325	9.8483e-05	0.0228316	-0.0419823	-0.0353471	0.0276044	1325	0.128535	0.272135	-0.00299828	0.238	0.269316	0.316986	0	0	-0.00954903	0.238	0.269316	-0.012806	0.15	0.174324	0.0997139	0	0	-0.147352	0.15	0.174324	0.119026	0.0999348	0.0357475	599
SNAP25__Neurology_II_o2csf__NPX	P60880	SNAP25	SNAP25	0.182644	0.104173	0.0299917	1327	1.47786e-09	1.02785e-06	0.0698406	0.0404822	0.0328416	1327	0.0336384	0.0987152	0.181283	0.103396	0.031826	1326	1.50829e-08	2.09804e-05	0.00441371	0.00255835	0.0344317	1326	0.89802	0.955735	0.00211533	0.564	0.564	0.312434	0	0	0.00672496	0.564	0.564	0.00125917	0.832	0.832	0.181283	0	0	0.00689795	0.832	0.832	0.208658	0.120396	0.0439115	599
A1BG__Inflammation_II_o2csf__NPX	P04217	A1BG	A1BG	-0.0187032	-0.0155816	0.0257429	1328	0.467638	0.74341	-0.0447075	-0.037854	0.0278339	1328	0.108462	0.236105	-0.00552913	-0.00460631	0.0272977	1327	0.839518	0.95933	-0.0427107	-0.0361632	0.0295377	1327	0.148421	0.297518																			-0.0262591	-0.0216856	0.0384263	600
ABCA2__Cardiometabolic_II_o2csf__NPX		ABCA2	ABCA2	-0.0329515	-0.024515	0.0207743	1327	0.11294	0.447578	-0.0287342	-0.021732	0.0224826	1327	0.201451	0.357379	-0.0270954	-0.0201583	0.0220508	1326	0.219374	0.638996	-0.0189164	-0.0143067	0.0238561	1326	0.427957	0.608613																			0.00344137	0.00254829	0.0311673	600
ABHD14B__Neurology_o2csf__NPX	Q96IU4	ABHD14B	ABHD14B	-0.0347937	-0.0321068	0.0264558	1324	0.188683	0.529868	-0.02691	-0.0252284	0.0286346	1324	0.347507	0.531189	-0.0298135	-0.0275112	0.0280739	1323	0.288446	0.700224	-0.0161398	-0.0151312	0.0303763	1323	0.59528	0.75413																			-0.0305673	-0.0266682	0.0421355	598
ACE__Inflammation_II_o2csf__NPX	P12821	ACE	ACE	0.0130495	0.0126611	0.0185037	1328	0.480786	0.751148	0.00221989	0.002189	0.0200258	1328	0.911751	0.952851	0.0139148	0.0135007	0.0196365	1327	0.478685	0.820014	-0.00280542	-0.00276638	0.0212479	1327	0.894978	0.95522																			-0.00996804	-0.0097977	0.027293	600
ACP5__Cardiometabolic_o2csf__NPX	P13686	ACP5	ACP5	0.0222702	0.0229037	0.0162757	1326	0.171449	0.513292	0.0484203	0.0506205	0.0175763	1326	0.005952	0.0253964	0.00819262	0.00842568	0.0172433	1325	0.63478	0.888103	0.0454481	0.0475133	0.0186612	1325	0.015005	0.0527069																			0.00999551	0.0107488	0.0231968	600
ACP6__Oncology_o2csf__NPX	Q9NPH0	ACP6	ACP6	-0.0735159	-0.0388038	0.0441596	1326	0.0961933	0.407942	0.00692126	0.00371309	0.0478368	1326	0.884982	0.936129	-0.0850526	-0.0448933	0.0468336	1325	0.0695871	0.464823	0.0375348	0.0201365	0.050681	1325	0.459062	0.637448																			-0.0127538	-0.00669648	0.0654206	599
ACTA2__Cardiometabolic_o2csf__NPX		ACTA2	ACTA2	-0.0107326	-0.00777282	0.0247658	1327	0.664821	0.850751	0.0105711	0.00778041	0.0267972	1327	0.693286	0.817948	-0.0157411	-0.0114001	0.0262762	1326	0.549233	0.850761	0.0162509	0.0119607	0.0284311	1326	0.567699	0.730499																			0.010107	0.00733692	0.0359791	600
ACVRL1__Neurology_o2csf__NPX	P37023	ACVRL1	ACVRL1	-0.0438134	-0.0403285	0.0195644	1326	0.0252923	0.231458	-0.0447031	-0.0418025	0.021171	1326	0.0349138	0.101814	-0.0337607	-0.0310754	0.0207554	1325	0.10406	0.505227	-0.0324681	-0.0303614	0.0224551	1325	0.148438	0.297518																			-0.0433619	-0.0397134	0.0291689	598
ACY3__Cardiometabolic_II_o2csf__NPX	Q96HD9	ACY3	ACY3	0.0410695	0.025202	0.0364102	1324	0.259538	0.587977	0.083703	0.052215	0.0393368	1324	0.0335334	0.0986675	0.0169463	0.010399	0.0386302	1323	0.660965	0.900593	0.0775337	0.0483665	0.0417864	1323	0.0637506	0.163349																			0.0036344	0.00218323	0.0556113	599
ADA2__Cardiometabolic_o2csf__NPX	Q9NZK5	ADA2	ADA2	-0.00707088	-0.00671512	0.021031	1326	0.736764	0.880117	0.00476577	0.00459933	0.0227563	1326	0.834147	0.909325	-0.00960478	-0.00912153	0.022313	1325	0.666934	0.904024	0.00822849	0.00794112	0.0241429	1325	0.733289	0.853813																			-0.00916419	-0.00866369	0.0303856	600
ADAM12__Inflammation_II_o2csf__NPX	O43184	ADAM12	ADAM12	-0.0307024	-0.0330678	0.0215561	1324	0.154594	0.499787	-0.0341021	-0.0373264	0.0233197	1324	0.143877	0.284685	-0.0226865	-0.0244343	0.0228783	1323	0.321567	0.734483	-0.0258767	-0.0283233	0.0247512	1323	0.295996	0.473245																			-0.0266983	-0.0290535	0.0318875	599
ADAM15__Cardiometabolic_o2csf__NPX	Q13444	ADAM15	ADAM15	-0.0103622	-0.00842547	0.0230315	1328	0.652844	0.842398	0.0106397	0.00879238	0.0249216	1328	0.669501	0.801442	-0.0153545	-0.0124846	0.0244382	1327	0.529917	0.838583	0.016185	0.0133748	0.0264436	1327	0.540605	0.708036																			0.0139165	0.0107523	0.0362602	600
ADAM22__Neurology_o2csf__NPX	Q9P0K1	ADAM22	ADAM22	0.00967854	0.0161954	0.0134754	1326	0.472737	0.745074	-0.00857151	-0.0145733	0.0145795	1326	0.55669	0.719661	0.0138762	0.0232194	0.0142987	1325	0.331998	0.746446	-0.0135886	-0.0231034	0.0154693	1325	0.379873	0.562522																			-0.00871748	-0.014439	0.0205726	599
ADAM23__Inflammation_o2csf__NPX	O75077	ADAM23	ADAM23	0.0131027	0.0200339	0.0105995	1324	0.216619	0.557995	-0.00997123	-0.0154893	0.0114828	1324	0.385352	0.570239	0.0182174	0.0278541	0.0112432	1323	0.105405	0.506413	-0.0165676	-0.0257362	0.0121765	1323	0.173863	0.328146																			0.0366006	0.055543	0.0150011	597
ADAM8__Neurology_o2csf__NPX	P78325	ADAM8	ADAM8	-0.000457409	-0.000276649	0.0333643	1324	0.989064	0.994444	-0.0445235	-0.0273711	0.0360888	1324	0.217526	0.381082	0.0148029	0.00895304	0.0353536	1323	0.675497	0.904113	-0.0498332	-0.0306352	0.0382626	1323	0.193006	0.351863																			-0.0652484	-0.0393408	0.0474036	598
ADAM9__Oncology_II_o2csf__NPX	Q13443	ADAM9	ADAM9	-0.0197468	-0.0172288	0.0202866	1323	0.330537	0.647713	-0.0118189	-0.0104741	0.0219716	1323	0.590724	0.748272	-0.0181245	-0.0158133	0.0215398	1322	0.400254	0.780436	-0.00524125	-0.00464486	0.023323	1322	0.822228	0.915563																			0.0294138	0.0251794	0.03095	598
ADAMTS13__Cardiometabolic_o2csf__NPX	Q76LX8	ADAMTS13	ADAMTS13	-0.0084024	-0.0065229	0.0272364	1325	0.757751	0.891736	-0.0147377	-0.0116294	0.0294713	1325	0.617108	0.762342	-0.00432564	-0.00335805	0.0289154	1324	0.881106	0.968103	-0.0131698	-0.0103921	0.0312899	1324	0.6739	0.815835																			-0.0219844	-0.0168028	0.0418929	600
ADAMTS16__Cardiometabolic_o2csf__NPX		ADAMTS16	ADAMTS16	0.0601274	0.0777966	0.0201476	1323	0.00289403	0.0789332	0.0317738	0.0417896	0.0218499	1323	0.146132	0.286679	0.0566267	0.0732671	0.0213745	1322	0.00816289	0.195769	0.0113665	0.0149495	0.0231213	1322	0.62308	0.777241																			0.0573287	0.0734996	0.0305656	598
ADAMTS1__Inflammation_II_o2csf__NPX	Q9UHI8	ADAMTS1	ADAMTS1	0.0229455	0.0217441	0.0194381	1326	0.238038	0.566971	0.0355921	0.0342858	0.0210145	1326	0.0905582	0.208554	0.0134365	0.012733	0.0206212	1325	0.51478	0.832205	0.0307267	0.029599	0.0223059	1325	0.168586	0.3224																			-0.00913469	-0.00893877	0.0284751	600
ADAMTS4__Inflammation_II_o2csf__NPX	O75173	ADAMTS4	ADAMTS4	0.000226064	0.000218489	0.0203765	1324	0.99115	0.994444	-0.00291962	-0.00286856	0.0220449	1324	0.894657	0.942065	0.00128069	0.00123778	0.0216499	1323	0.952838	0.98932	-0.00338645	-0.00332723	0.0234228	1323	0.885065	0.948479																			0.0276238	0.0270574	0.0298002	599
ADAMTS8__Oncology_o2csf__NPX		ADAMTS8	ADAMTS8	-0.0314635	-0.0227549	0.0188552	1327	0.0954143	0.407942	-0.00505813	-0.0037171	0.0204209	1327	0.804409	0.892291	-0.0336641	-0.0243463	0.0200135	1326	0.0927907	0.489484	0.00712038	0.0052326	0.0216531	1326	0.74233	0.859767																			-0.00112652	-0.000812527	0.0283335	599
ADAMTSL2__Cardiometabolic_II_o2csf__NPX	Q86TH1	ADAMTSL2	ADAMTSL2	0.00436721	0.003689	0.0183568	1323	0.81199	0.91605	-0.0153067	-0.013139	0.0198595	1323	0.440991	0.618366	0.0102416	0.00865111	0.0194791	1322	0.599133	0.871924	-0.019012	-0.0163195	0.0210779	1322	0.367228	0.547496																			0.000787911	0.000677542	0.0276773	599
ADAMTSL5__Cardiometabolic_II_o2csf__NPX		ADAMTSL5	ADAMTSL5	0.0433918	0.035361	0.0247757	1322	0.0801117	0.388143	-0.0453743	-0.037586	0.0267887	1322	0.090542	0.208554	0.0649752	0.0529498	0.0262733	1321	0.0135217	0.249253	-0.0690982	-0.0572379	0.0284059	1321	0.0151257	0.0529973																			0.101355	0.0812511	0.0381151	597
ADA__Inflammation_o2csf__NPX	P00813	ADA	ADA	0.0292958	0.0234839	0.0260979	1328	0.261839	0.591279	-0.0407992	-0.0332392	0.0282307	1328	0.148636	0.290384	0.0471304	0.0377803	0.027657	1327	0.0885964	0.487105	-0.0578202	-0.0471064	0.0299266	1327	0.0535634	0.143835																			0.0468338	0.0373341	0.0384485	600
ADCYAP1R1__Oncology_o2csf__NPX	P41586	ADCYAP1R1	ADCYAP1R1	0.00956899	0.00940804	0.0246923	1321	0.698427	0.867643	0.0343898	0.0343775	0.0266933	1321	0.197857	0.354663	-0.00119798	-0.00117783	0.0261959	1320	0.963531	0.98932	0.0348232	0.0348107	0.028335	1320	0.219298	0.381617																			-0.0589546	-0.0575351	0.0380929	597
ADGRB3__Neurology_o2csf__NPX	O60242	ADGRB3	ADGRB3	-0.0150754	-0.0143841	0.0162559	1326	0.3539	0.670673	-0.0167661	-0.0162543	0.0175864	1326	0.340584	0.524642	-0.0111404	-0.0106296	0.0172511	1325	0.518534	0.832205	-0.0127382	-0.0123493	0.0186634	1325	0.495028	0.664656																			-0.000203461	-0.00019226	0.024894	599
ADGRD1__Inflammation_II_o2csf__NPX	Q6QNK2	ADGRD1	ADGRD1	-0.000547074	-0.00033225	0.0323619	1327	0.986515	0.994379	-0.00966155	-0.00596499	0.0350105	1327	0.782621	0.88115	0.0027527	0.00167177	0.0343574	1326	0.936154	0.988236	-0.010659	-0.00658079	0.0371704	1326	0.774341	0.87999																			-0.0379261	-0.024349	0.0445691	600
ADGRE2__Inflammation_o2csf__NPX	Q9UHX3	ADGRE2	ADGRE2	-0.0239721	-0.0198311	0.0169798	1325	0.158242	0.502819	-0.0275837	-0.023188	0.0183717	1325	0.133485	0.270274	-0.0174156	-0.0144073	0.0180057	1324	0.333606	0.746446	-0.0213095	-0.0179136	0.0194837	1324	0.274282	0.444152																			-0.00764018	-0.00633598	0.0238509	598
ADGRE5__Cardiometabolic_o2csf__NPX	P48960	ADGRE5	ADGRE5	-0.0389218	-0.0335932	0.0166496	1325	0.0195509	0.215835	-0.0196119	-0.0172055	0.0180462	1325	0.277342	0.454396	-0.0370028	-0.0319369	0.0176763	1324	0.0365068	0.364787	-0.0061998	-0.00543908	0.0191282	1324	0.745899	0.861749																			-0.0206603	-0.0185215	0.0234648	600
ADGRF5__Cardiometabolic_II_o2csf__NPX	Q8IZF2	ADGRF5	ADGRF5	-0.00129429	-0.00142764	0.0153487	1322	0.93281	0.970022	-0.0230227	-0.0258133	0.0165822	1322	0.165249	0.312736	0.00665381	0.00733935	0.0162995	1321	0.683178	0.908555	-0.0254515	-0.0285365	0.0176222	1321	0.148895	0.297576																			0.0269248	0.0287942	0.024609	597
ADGRG1__Oncology_o2csf__NPX	Q9Y653	ADGRG1	ADGRG1	-0.000253143	-0.000113178	0.0296324	1327	0.993185	0.995332	0.00963478	0.0043777	0.0320629	1327	0.763846	0.86789	-0.00362536	-0.00162087	0.0314419	1326	0.908222	0.975502	0.0109429	0.00497205	0.034022	1326	0.747775	0.8632																			-0.00447321	-0.00206727	0.042384	600
ADGRG2__Cardiometabolic_o2csf__NPX	Q8IZP9	ADGRG2	ADGRG2	-0.0139445	-0.0148363	0.019891	1325	0.483398	0.751148	-0.0169193	-0.0182951	0.0215185	1325	0.431852	0.612954	-0.00983146	-0.0104602	0.0210963	1324	0.641272	0.891172	-0.0133827	-0.0144709	0.0228235	1324	0.557737	0.719677																			-0.00696235	-0.00743476	0.0292647	599
ADM__Oncology_o2csf__NPX	P35318	ADM	ADM	-0.0316262	-0.028714	0.0146482	1325	0.0310253	0.256183	-0.0242328	-0.0223644	0.0158495	1325	0.126519	0.260722	-0.027162	-0.0246609	0.0155525	1324	0.0809603	0.464823	-0.0143739	-0.0132657	0.0168132	1324	0.39275	0.574947																			-0.00945466	-0.00803049	0.0233069	599
AGER__Inflammation_o2csf__NPX	Q15109	AGER	AGER	-0.0145221	-0.00933575	0.0300194	1326	0.628637	0.834383	-0.0517656	-0.0338233	0.032462	1326	0.111028	0.238702	0.0015532	0.000998497	0.0318149	1325	0.96107	0.98932	-0.0523246	-0.0341886	0.0344335	1325	0.128854	0.272395																			0.021981	0.0143831	0.0421396	598
AGRN__Inflammation_o2csf__NPX	O00468	AGRN	AGRN	0.00869286	0.0134803	0.0140477	1322	0.536149	0.781743	-0.00543564	-0.00856816	0.0152033	1322	0.720752	0.838967	0.0116387	0.0180486	0.014894	1321	0.434687	0.797185	-0.00961258	-0.0151522	0.0161177	1321	0.551011	0.715645																			0.0264833	0.0386807	0.0212484	598
AGRP__Inflammation_o2csf__NPX	O00253	AGRP	AGRP	0.00241132	0.0016172	0.0251926	1328	0.923761	0.965403	0.0385509	0.0262771	0.0272394	1328	0.157226	0.301178	-0.010668	-0.00715473	0.0267134	1327	0.689699	0.908783	0.0424036	0.0289032	0.0289055	1327	0.14262	0.290653																			0.0135206	0.00887535	0.0381989	600
AGT__Inflammation_II_o2csf__NPX	P01019	AGT	AGT	0.050765	0.0451787	0.029529	1326	0.0858189	0.395279	0.0751918	0.0680352	0.0318942	1326	0.0185412	0.0614067	0.0309838	0.0275743	0.0312998	1325	0.322401	0.734932	0.0639974	0.0579062	0.0338399	1325	0.0588183	0.15437																			0.0451197	0.0432929	0.0408694	599
AHNAK2__Cardiometabolic_II_o2csf__NPX		AHNAK2	AHNAK2	-0.0253121	-0.0397566	0.0147879	1327	0.0871895	0.397641	0.0133474	0.0213052	0.0160268	1327	0.405094	0.58819	-0.0330914	-0.0519752	0.0156767	1326	0.0349703	0.364787	0.0252854	0.0403607	0.0169757	1326	0.136591	0.28358																			-0.042428	-0.0693701	0.0215578	600
AHSG__Inflammation_II_o2csf__NPX	P02765	AHSG	AHSG	0.0465761	0.026786	0.0366598	1328	0.204131	0.545861	-0.0827153	-0.0483466	0.0396272	1328	0.0370479	0.106916	0.0811267	0.0466562	0.0388005	1327	0.0367298	0.364787	-0.112014	-0.0654716	0.0419845	1327	0.00772358	0.0319747																			0.0645654	0.0379232	0.0522545	600
ALCAM__Cardiometabolic_o2csf__NPX	Q13740	ALCAM	ALCAM	-0.0148023	-0.014883	0.0141254	1328	0.294868	0.623345	-0.00804112	-0.00821698	0.0152893	1328	0.599024	0.753055	-0.0138667	-0.0139423	0.0149901	1327	0.355106	0.756494	-0.00303318	-0.00309952	0.0162202	1327	0.851689	0.935604																			0.012962	0.0131126	0.0206758	600
ALDH1A1__Neurology_o2csf__NPX	P00352	ALDH1A1	ALDH1A1	0.0197558	0.0181213	0.0205061	1324	0.335517	0.649303	-0.0296773	-0.0276694	0.0221841	1324	0.1812	0.335172	0.0324094	0.0297281	0.0217181	1323	0.135866	0.533445	-0.0413049	-0.0385102	0.023503	1323	0.0790761	0.189957																			0.00302045	0.00268831	0.0311946	598
AMBN__Inflammation_o2csf__NPX		AMBN	AMBN	-0.0465753	-0.0556541	0.0220863	1321	0.0351505	0.274687	-0.0239734	-0.0291036	0.0239386	1321	0.316791	0.498468	-0.0441158	-0.0527152	0.0234593	1320	0.0602566	0.441142	-0.00791894	-0.00961356	0.0253938	1320	0.755207	0.866035																			-0.0570082	-0.0718198	0.0312765	596
AMBP__Oncology_o2csf__NPX	P02760	AMBP	AMBP	-0.0211626	-0.0274884	0.0164513	1324	0.198536	0.539382	-0.0476816	-0.0629718	0.017753	1324	0.00732551	0.0295356	-0.00728367	-0.00946086	0.0174166	1323	0.675867	0.904113	-0.045058	-0.0595069	0.0188341	1323	0.0168793	0.0576881																			-0.00513682	-0.00657693	0.0248741	598
AMIGO2__Oncology_o2csf__NPX	Q86SJ2	AMIGO2	AMIGO2	0.0105165	0.0081932	0.0227472	1324	0.643926	0.839245	-0.0187049	-0.0148073	0.0246116	1324	0.447388	0.623468	0.0182683	0.0142324	0.0241154	1323	0.448863	0.80442	-0.0252675	-0.0200025	0.0260955	1323	0.333086	0.509685																			-0.000484044	-0.000372816	0.0346159	598
AMY1A_AMY1B_AMY1C__Inflammation_II_o2csf__NPX		AMY1A_AMY1B_AMY1C	AMY1A_AMY1B_AMY1C	-0.00779876	-0.0080761	0.01732	1324	0.652585	0.842398	0.00035139	0.000369865	0.0187755	1324	0.985071	0.989049	-0.00887667	-0.00919233	0.0183592	1323	0.628821	0.885931	0.00353325	0.00371901	0.0199006	1323	0.859107	0.936291																			-0.029668	-0.0318948	0.0235502	598
AMY2A__Cardiometabolic_o2csf__NPX	P04746	AMY2A	AMY2A	0.00454931	0.00433928	0.0182478	1324	0.803162	0.914238	0.0171884	0.0166643	0.0197608	1324	0.384555	0.569665	-0.000867689	-0.000827631	0.0193708	1323	0.964278	0.98932	0.0175035	0.0169698	0.0209824	1323	0.404319	0.585232																			0.00115846	0.00111958	0.0264987	598
AMY2B__Cardiometabolic_o2csf__NPX	P19961	AMY2B	AMY2B	-0.0180902	-0.0172256	0.0174067	1325	0.29887	0.626117	0.0131954	0.0127698	0.0188485	1325	0.484002	0.654909	-0.0250182	-0.0238226	0.0184814	1324	0.176064	0.584499	0.0223034	0.0215841	0.0200078	1324	0.265166	0.435988																			-0.0305347	-0.0290621	0.0255081	599
ANGPT1__Inflammation_o2csf__NPX	Q15389	ANGPT1	ANGPT1	0.0071147	0.00681968	0.0212002	1325	0.737229	0.880117	-0.00409502	-0.00398871	0.0229411	1325	0.858357	0.920996	0.00941865	0.00902809	0.0224905	1324	0.675443	0.904113	-0.0074882	-0.0072938	0.0243367	1324	0.758365	0.868219																			0.0557577	0.0554923	0.0293296	598
ANGPT2__Oncology_o2csf__NPX	O15123	ANGPT2	ANGPT2	-0.0216451	-0.0168143	0.0214146	1322	0.312313	0.638469	-0.0509796	-0.0402489	0.0231164	1322	0.027602	0.0845692	-0.00662836	-0.00514904	0.0226953	1321	0.770287	0.940711	-0.0485854	-0.0383587	0.0245345	1321	0.0478784	0.130781																			0.0255037	0.019718	0.0329725	597
ANGPTL1__Cardiometabolic_o2csf__NPX	O95841	ANGPTL1	ANGPTL1	0.0190092	0.0152706	0.019798	1328	0.33715	0.649303	0.00990018	0.00808294	0.0214284	1328	0.644148	0.783044	0.0179557	0.0144243	0.0210101	1327	0.392913	0.779233	0.00341549	0.00278856	0.0227342	1327	0.880601	0.947265																			0.0653835	0.0519093	0.0301424	600
ANGPTL2__Inflammation_o2csf__NPX		ANGPTL2	ANGPTL2	0.0209143	0.0174477	0.0208904	1325	0.316939	0.641302	-0.0538661	-0.0456853	0.0225624	1325	0.0171062	0.0581777	0.0422133	0.0352163	0.0220978	1324	0.0563107	0.423605	-0.0690981	-0.058604	0.0239087	1324	0.00391415	0.0182093																			0.0841205	0.066617	0.0321452	599
ANGPTL3__Cardiometabolic_o2csf__NPX	Q9Y5C1	ANGPTL3	ANGPTL3	0.0295011	0.0208214	0.0330143	1325	0.371706	0.685734	-0.0340877	-0.0244589	0.0357335	1325	0.340286	0.524642	0.045069	0.0318091	0.0350202	1324	0.198339	0.606352	-0.0503985	-0.0361624	0.0379062	1324	0.183893	0.340153																			0.0260438	0.0180186	0.0494808	599
ANG__Cardiometabolic_o2csf__NPX	P03950	ANG	ANG	-0.00679197	-0.0059512	0.0204765	1323	0.740172	0.882057	-0.0533992	-0.0475466	0.0221173	1323	0.0158977	0.0548728	0.0107434	0.00941347	0.0216634	1322	0.620031	0.880065	-0.0572546	-0.0509794	0.0234498	1322	0.0147534	0.0523518																			0.0108085	0.00928562	0.0309181	599
ANPEP__Cardiometabolic_o2csf__NPX	P15144	ANPEP	ANPEP	-0.0155903	-0.0181381	0.0178543	1324	0.382714	0.686018	0.00786349	0.00930022	0.0193287	1324	0.684199	0.812354	-0.0202816	-0.0235961	0.018946	1323	0.284593	0.696609	0.0151976	0.0179743	0.020506	1323	0.458747	0.637448																			-0.0346399	-0.0390234	0.028175	599
ANXA2__Cardiometabolic_II_o2csf__NPX	P07355	ANXA2	ANXA2	-0.00517611	-0.00418113	0.0318752	1322	0.871026	0.942144	0.015361	0.0126066	0.0345363	1322	0.656552	0.790705	-0.0111223	-0.00898433	0.0338091	1321	0.742227	0.924825	0.0193698	0.0158966	0.036634	1321	0.597076	0.754779																			-0.0581404	-0.0495155	0.0453491	597
ANXA3__Neurology_o2csf__NPX	P12429	ANXA3	ANXA3	-0.00025511	-0.000329697	0.0175	1318	0.988371	0.994444	0.00722224	0.009484	0.0189655	1318	0.703406	0.82485	-0.00279277	-0.0036093	0.0185724	1317	0.880494	0.968103	0.00823333	0.0108117	0.0201288	1317	0.682582	0.821342																			-0.0446275	-0.0602459	0.0234591	596
ANXA4__Cardiometabolic_o2csf__NPX	P09525	ANXA4	ANXA4	0.00253623	0.00327107	0.0210801	1325	0.904253	0.957242	-0.0270964	-0.0355175	0.0227939	1325	0.234749	0.401644	0.0122144	0.0157534	0.0223459	1324	0.584742	0.871393	-0.0314902	-0.0412769	0.0241755	1324	0.192949	0.351863																			0.0306343	0.0390125	0.0319213	599
AOC3__Cardiometabolic_o2csf__NPX	Q16853	AOC3	AOC3	-0.0117087	-0.0160621	0.0138859	1326	0.399266	0.695093	-0.0216428	-0.0301803	0.0150187	1326	0.149805	0.291846	-0.00563708	-0.007733	0.0147361	1325	0.702125	0.912763	-0.0195977	-0.0273285	0.0159464	1325	0.2193	0.381617																			-0.00335742	-0.00449968	0.0209299	600
APEX1__Oncology_o2csf__NPX	P27695	APEX1	APEX1	0.0412422	0.0274088	0.0368542	1324	0.263316	0.592674	0.0275259	0.0185912	0.0398439	1324	0.489785	0.660832	0.0368451	0.0244866	0.0391324	1323	0.346595	0.754996	0.014172	0.00957184	0.0422946	1323	0.73762	0.857167																			-0.0239991	-0.0157546	0.0545427	598
APLP1__Cardiometabolic_o2csf__NPX	P51693	APLP1	APLP1	-0.0042169	-0.00961698	0.0102476	1324	0.680772	0.859842	0.011139	0.0258254	0.0110875	1324	0.315251	0.496618	-0.0085766	-0.0195596	0.0108613	1323	0.429874	0.791186	0.0142193	0.0329669	0.0117552	1323	0.226641	0.389206																			-0.0174386	-0.0406464	0.0143161	597
APOA4__Inflammation_II_o2csf__NPX	P06727	APOA4	APOA4	-0.00565783	-0.00318584	0.0336086	1328	0.866338	0.940063	-0.053811	-0.0307949	0.0363369	1328	0.138873	0.277946	0.0123116	0.00693244	0.0356358	1327	0.729786	0.922006	-0.0582573	-0.0333394	0.0385601	1327	0.131073	0.274169																			0.0332677	0.0187555	0.049384	600
APOC1__Inflammation_II_o2csf__NPX	P02654	APOC1	APOC1	-0.0477639	-0.0267613	0.0381701	1328	0.211029	0.55177	-0.0983534	-0.0560056	0.0412384	1328	0.0172191	0.0582768	-0.0196116	-0.010988	0.040441	1327	0.627797	0.885665	-0.0912707	-0.0519725	0.0437596	1327	0.0371937	0.107337																			0.0133802	0.00777573	0.0547167	600
APOD__Inflammation_II_o2csf__NPX	P05090	APOD	APOD	0.031913	0.0324045	0.0171073	1326	0.0623371	0.367123	-0.0164698	-0.0170004	0.0185121	1326	0.373802	0.560299	0.0416701	0.0423119	0.0181419	1325	0.0217798	0.301343	-0.0315361	-0.032552	0.0196118	1325	0.10807	0.240521																			0.063912	0.0646294	0.0259543	598
APOF__Inflammation_II_o2csf__NPX	Q13790	APOF	APOF	0.0516128	0.0217577	0.0489429	1328	0.291822	0.619604	-0.00675673	-0.00289485	0.052981	1328	0.898539	0.944009	0.0604284	0.025474	0.0519346	1327	0.244816	0.670718	-0.0285803	-0.012245	0.0561963	1327	0.611131	0.767223																			0.0280276	0.0120448	0.0706769	600
APOM__Cardiometabolic_o2csf__NPX	O95445	APOM	APOM	0.0117733	0.00759022	0.0379193	1324	0.756243	0.890715	-0.0139398	-0.00913754	0.0410393	1324	0.734159	0.845847	0.0180845	0.0116591	0.0402365	1323	0.653177	0.898684	-0.0204707	-0.0134185	0.0435475	1323	0.638377	0.787219																			0.00489156	0.00307791	0.0584184	598
APP__Neurology_o2csf__NPX	P05067	APP	APP	-0.00688224	-0.0214513	0.00675934	1323	0.308778	0.637254	-0.0146341	-0.0463743	0.00730186	1323	0.0452564	0.12392	-0.00267543	-0.00833907	0.00716217	1322	0.708799	0.914912	-0.0136712	-0.043323	0.00774572	1322	0.0777941	0.187867																			0.0113654	0.0335447	0.0106423	598
AREG__Oncology_o2csf__NPX	P15514	AREG	AREG	-0.026075	-0.0195244	0.0297633	1323	0.381146	0.686018	0.0509428	0.0387518	0.0321784	1323	0.113629	0.24242	-0.0469151	-0.0351292	0.0315232	1322	0.136917	0.533445	0.0678167	0.0515876	0.0341035	1322	0.046956	0.129595																			-0.0522163	-0.040761	0.0440941	597
ARL13B__Cardiometabolic_II_o2csf__NPX		ARL13B	ARL13B	0.0664799	0.0643224	0.0278972	1322	0.0173112	0.205811	-0.0499584	-0.049103	0.0302391	1322	0.0987493	0.222538	0.0924531	0.0894527	0.0295575	1321	0.00179901	0.113746	-0.0836229	-0.0821912	0.0320032	1321	0.00907813	0.036602																			0.148868	0.144434	0.041385	597
ARSA__Neurology_o2csf__NPX	P15289	ARSA	ARSA	0.000576704	0.00062697	0.0223672	1321	0.979434	0.990091	0.00746643	0.00825076	0.0242242	1321	0.757962	0.864201	-0.00194001	-0.0021091	0.0237355	1320	0.93487	0.988236	0.00816765	0.00902563	0.0257072	1320	0.750748	0.864379																			-0.0254167	-0.0269649	0.0340237	596
ARSB__Oncology_o2csf__NPX	P15848	ARSB	ARSB	0.0199679	0.0165433	0.0302449	1327	0.509236	0.765245	-0.0065678	-0.00552993	0.0327316	1327	0.840998	0.911813	0.024743	0.0204996	0.0320907	1326	0.440824	0.800187	-0.0154955	-0.0130468	0.034724	1326	0.655492	0.799815																			-0.0108333	-0.00932252	0.0427025	600
ART3__Cardiometabolic_o2csf__NPX	Q13508	ART3	ART3	-0.0232773	-0.0200879	0.015563	1327	0.134974	0.469008	-0.0107823	-0.00945795	0.0168436	1327	0.522191	0.691121	-0.0224526	-0.0193762	0.0165177	1326	0.174281	0.583317	-0.00267015	-0.00234218	0.0178645	1326	0.881208	0.947265																			-0.0179145	-0.0154399	0.0234151	600
ASAH1__Cardiometabolic_II_o2csf__NPX	Q13510	ASAH1	ASAH1	0.0434971	0.0472173	0.020812	1326	0.0368079	0.276668	-0.0313267	-0.0345788	0.0225289	1326	0.164607	0.311946	0.0599987	0.0651302	0.0220632	1325	0.00662552	0.191142	-0.0531251	-0.05864	0.0238615	1325	0.0261553	0.0803882																			0.0790777	0.0866604	0.0296306	599
ASAH2__Neurology_o2csf__NPX	Q9NR71	ASAH2	ASAH2	0.0350971	0.02528	0.0292991	1325	0.231174	0.563958	-0.0437988	-0.032048	0.0316879	1325	0.167146	0.314975	0.054793	0.0394667	0.0310629	1324	0.0779732	0.464823	-0.0636414	-0.046567	0.0336016	1324	0.0584433	0.153967																			0.0456301	0.0318269	0.0432896	598
ASGR2__Inflammation_II_o2csf__NPX	P07307	ASGR2	ASGR2	-0.0110441	-0.007525	0.0285164	1327	0.698605	0.867643	-0.0653403	-0.0452446	0.0308009	1327	0.0340754	0.0997872	0.0102428	0.00697903	0.0302097	1326	0.734622	0.922714	-0.0690369	-0.0478044	0.0326834	1326	0.0348476	0.101869																			-0.00928466	-0.00662841	0.0403152	600
ATRN__Inflammation_II_o2csf__NPX	O75882	ATRN	ATRN	-0.00509427	-0.00535727	0.0166553	1328	0.759755	0.892584	-0.00140077	-0.00149714	0.0180226	1328	0.93806	0.966549	-0.00524666	-0.00551752	0.0176751	1327	0.766635	0.937074	0.000494053	0.000528043	0.0191255	1327	0.979395	0.992032																			0.00610825	0.00649551	0.0240537	600
AXL__Cardiometabolic_o2csf__NPX		AXL	AXL	0.0168775	0.0179938	0.0145675	1328	0.246839	0.579987	0.0253517	0.0274698	0.0157555	1328	0.107839	0.235617	0.0101933	0.0108675	0.0154497	1327	0.509513	0.832205	0.0216704	0.0234809	0.0167175	1327	0.195107	0.353839																			0.00624679	0.00666414	0.0219988	600
B2M__Inflammation_II_o2csf__NPX	P61769	B2M	B2M	-0.00320336	-0.0154384	0.00415515	1324	0.440882	0.731652	-0.00791435	-0.0387641	0.00448687	1324	0.0779811	0.188647	-0.000857328	-0.00413185	0.00440475	1323	0.845707	0.960309	-0.00760539	-0.0372508	0.00476092	1323	0.110401	0.243679																			0.0017279	0.00802385	0.00620433	597
B4GAT1__Neurology_o2csf__NPX		B4GAT1	B4GAT1	-0.00566372	-0.0100227	0.00923468	1323	0.539777	0.785678	-0.0200832	-0.0361394	0.00997393	1323	0.0442568	0.122145	0.000571087	0.00101061	0.00978143	1322	0.953451	0.98932	-0.0202885	-0.0365088	0.0105791	1322	0.0553532	0.146939																			0.00939469	0.0160095	0.0143413	597
BAMBI__Oncology_o2csf__NPX	Q13145	BAMBI	BAMBI	-0.0258257	-0.0299457	0.0154527	1327	0.0949019	0.407942	-0.021986	-0.0259162	0.0167201	1327	0.188757	0.343216	-0.0214227	-0.0248403	0.0163999	1326	0.191686	0.602355	-0.0142337	-0.0167781	0.0177379	1326	0.422441	0.603301																			-0.013771	-0.0155661	0.0233432	600
BCAM__Neurology_o2csf__NPX	P50895	BCAM	BCAM	-0.0166846	-0.0157254	0.0133276	1324	0.210833	0.55177	-0.0238362	-0.0228317	0.0144329	1324	0.0988702	0.222538	-0.0105194	-0.0099146	0.0141324	1323	0.456799	0.80442	-0.020037	-0.0191926	0.0153111	1323	0.190878	0.351206																			-0.0102289	-0.00963447	0.0200328	597
BCAN__Neurology_o2csf__NPX	Q96GW7	BCAN	BCAN	-0.00116171	-0.00385822	0.00802951	1325	0.884985	0.947403	0.00153418	0.00517604	0.00868571	1325	0.859824	0.920996	-0.00184308	-0.00612115	0.00852424	1324	0.828852	0.95933	0.00220163	0.0074279	0.00922091	1324	0.811325	0.907197																			-0.00304124	-0.00974159	0.0124293	598
BCHE__Inflammation_II_o2csf__NPX	P06276	BCHE	BCHE	0.0146351	0.0151123	0.0178771	1325	0.413134	0.709244	0.00321274	0.00337268	0.0193322	1325	0.868036	0.924531	0.0153543	0.0158549	0.0189723	1324	0.418486	0.785447	-0.00232917	-0.00244512	0.0205115	1324	0.909608	0.963644																			-0.00778276	-0.00824737	0.0256957	599
BCL2__Oncology_II_o2csf__NPX	P10415	BCL2	BCL2	-0.00430899	-0.00378625	0.0219204	1323	0.844191	0.93196	0.047316	0.0422301	0.0236998	1323	0.046087	0.125756	-0.0213542	-0.0187636	0.0232329	1322	0.358192	0.757212	0.0550658	0.0491469	0.0251563	1322	0.0287749	0.0868242																			-0.0281799	-0.0251574	0.0320358	598
BGLAP__Cardiometabolic_II_o2csf__NPX	P02818	BGLAP	BGLAP	0.117251	0.0482823	0.0569659	1327	0.0397589	0.287676	0.175197	0.0733402	0.0615404	1327	0.00448315	0.0203129	0.0709758	0.0292267	0.0603612	1326	0.239866	0.6636	0.14948	0.0625744	0.0653031	1326	0.022235	0.0709379																			0.143498	0.0611288	0.0816146	600
BGN__Oncology_o2csf__NPX	P21810	BGN	BGN	-0.0240425	-0.0181487	0.0315071	1323	0.445551	0.731714	0.0124859	0.00958239	0.0340794	1323	0.714143	0.832634	-0.0314603	-0.0237482	0.033454	1322	0.347181	0.754996	0.023904	0.0183453	0.0361791	1322	0.508912	0.676766																			-0.150023	-0.114254	0.0461669	598
BLVRB__Neurology_o2csf__NPX	P30043	BLVRB	BLVRB	0.0087106	0.00882424	0.0250283	1318	0.727873	0.876727	0.0399589	0.0411588	0.027074	1318	0.140206	0.279322	-0.0040486	-0.00410141	0.0265371	1317	0.878766	0.968103	0.0414205	0.0426643	0.0287286	1317	0.1496	0.297702																			-0.0547932	-0.0554818	0.0375741	595
BMP4__Neurology_o2csf__NPX	P12644	BMP4	BMP4	-0.0659398	-0.0270752	0.0536223	1326	0.219025	0.559016	-0.153926	-0.0642182	0.0578912	1326	0.0079343	0.0312652	-0.0207027	-0.00850066	0.0567934	1325	0.715523	0.918166	-0.146441	-0.0610953	0.061443	1325	0.0172955	0.0583791																			0.0209834	0.00842224	0.0808201	599
BOC__Cardiometabolic_o2csf__NPX	Q9BWV1	BOC	BOC	0.00727599	0.0060784	0.0202733	1326	0.71973	0.876358	-0.0359788	-0.0305439	0.0219434	1326	0.101321	0.227319	0.0205989	0.0172084	0.0214769	1325	0.337675	0.753942	-0.0434011	-0.036845	0.0232686	1325	0.0623713	0.160664																			0.0539999	0.0440754	0.0310466	600
BPIFB1__Cardiometabolic_o2csf__NPX	Q8TDL5	BPIFB1	BPIFB1	-0.0213589	-0.0127077	0.0377178	1324	0.571297	0.799399	-0.00922753	-0.00558097	0.0408423	1324	0.82129	0.901669	-0.0208365	-0.0123968	0.0400298	1323	0.602785	0.871924	-0.00169393	-0.00102452	0.0433415	1323	0.96883	0.988638																			-0.0452822	-0.0269295	0.0565569	599
BPIFB2__Cardiometabolic_II_o2csf__NPX		BPIFB2	BPIFB2	0.0085464	0.014212	0.0155347	1321	0.582311	0.805964	-0.00329817	-0.00557563	0.0168146	1321	0.844523	0.914061	0.0107757	0.0179192	0.0164921	1320	0.51362	0.832205	-0.00720408	-0.0121786	0.017849	1320	0.686563	0.824706																			0.0164707	0.0269667	0.0237474	596
BSG__Inflammation_o2csf__NPX	P35613	BSG	BSG	-0.0138914	-0.0145765	0.0148339	1328	0.349204	0.663582	-0.0072111	-0.00769027	0.0160552	1328	0.653402	0.788198	-0.0131298	-0.0137773	0.0157421	1327	0.404398	0.780436	-0.00246929	-0.00263338	0.0170338	1327	0.884761	0.948479																			-0.00714238	-0.00757893	0.0217132	600
BST1__Neurology_o2csf__NPX	Q10588	BST1	BST1	-0.0114304	-0.00903752	0.0267532	1322	0.669265	0.854081	-0.0093612	-0.00752115	0.0289805	1322	0.746733	0.856312	-0.00961958	-0.0076058	0.0283815	1321	0.73471	0.922714	-0.00589265	-0.00473438	0.0307434	1321	0.848029	0.933234																			0.00488061	0.00389217	0.0385301	597
BST2__Neurology_o2csf__NPX	Q10589	BST2	BST2	-0.0200411	-0.0189656	0.018317	1322	0.274097	0.59948	-0.00754848	-0.00725885	0.0198492	1322	0.70379	0.82485	-0.0199298	-0.0188603	0.019432	1321	0.305261	0.71459	-0.000362347	-0.000348445	0.0210492	1321	0.986268	0.993752																			-0.0149949	-0.0137884	0.0274382	597
BTC__Oncology_o2csf__NPX	P35070	BTC	BTC	-0.0260884	-0.0286624	0.0237934	1321	0.273079	0.598478	-0.0397923	-0.0444503	0.0257247	1321	0.122139	0.254715	-0.015521	-0.0170524	0.0252418	1320	0.53873	0.842779	-0.0341776	-0.0381784	0.0273029	1320	0.210867	0.370816																			0.0388665	0.0453009	0.0333427	597
BTD__Inflammation_II_o2csf__NPX	P43251	BTD	BTD	-0.0160875	-0.0189162	0.0133285	1327	0.227649	0.562451	-0.01544	-0.0184534	0.0144189	1327	0.284448	0.461151	-0.0127381	-0.0149779	0.0141459	1326	0.368028	0.759197	-0.0108311	-0.012945	0.0153014	1326	0.479163	0.650259																			-0.00180848	-0.00216159	0.0191952	599
BTN2A1__Inflammation_o2csf__NPX	Q7KYR7	BTN2A1	BTN2A1	0.00075814	0.00115171	0.0109227	1328	0.944674	0.975532	0.000638243	0.000985403	0.011819	1328	0.956942	0.97602	0.000631637	0.000959534	0.0115915	1327	0.956552	0.98932	0.000410128	0.000633209	0.0125426	1327	0.97392	0.98939																			-0.00177256	-0.0026123	0.0169027	600
BTN3A2__Inflammation_o2csf__NPX	P78410	BTN3A2	BTN3A2	-0.00467826	-0.00384387	0.0201152	1327	0.816128	0.916742	0.0181552	0.0151577	0.021766	1327	0.40437	0.587752	-0.0115926	-0.00952497	0.0213473	1326	0.587189	0.871393	0.0223554	0.0186644	0.0231048	1326	0.333439	0.509685																			0.00495781	0.00407866	0.0275757	599
C1QA__Inflammation_o2csf__NPX	P02745	C1QA	C1QA	0.00372702	0.00354602	0.0184352	1327	0.839816	0.93022	0.0275494	0.0266425	0.0199407	1327	0.167337	0.314975	-0.00533243	-0.00507346	0.0195423	1326	0.784999	0.947714	0.02947	0.0284998	0.0211531	1326	0.163799	0.317332																			0.0149424	0.0142061	0.0275357	599
C1QL2__Inflammation_II_o2csf__NPX	Q7Z5L3	C1QL2	C1QL2	0.010145	0.00870631	0.0248382	1328	0.683014	0.860452	0.017579	0.0153324	0.0268738	1328	0.513141	0.684352	0.00531486	0.00456113	0.0263561	1327	0.840217	0.95933	0.0156595	0.0136582	0.0285188	1327	0.583033	0.744719																			-0.00375543	-0.00325386	0.036663	600
C1QTNF1__Cardiometabolic_o2csf__NPX	Q9BXJ1	C1QTNF1	C1QTNF1	-0.00819091	-0.00820383	0.0145998	1328	0.574874	0.801252	-0.0284789	-0.0289896	0.0157804	1328	0.0713487	0.176281	0.000667757	0.00066881	0.0154766	1327	0.965592	0.98932	-0.02872	-0.0292351	0.0167467	1327	0.0865838	0.203443																			-0.0103208	-0.0102728	0.0215549	600
C1QTNF5__Inflammation_II_o2csf__NPX	Q9BXJ0	C1QTNF5	C1QTNF5	0.0209506	0.0284036	0.0176954	1324	0.236643	0.566606	-0.0017597	-0.00242634	0.0191423	1324	0.92677	0.959179	0.0242472	0.0328729	0.0187978	1323	0.197312	0.605874	-0.0105862	-0.0145966	0.0203241	1323	0.602545	0.7603																			0.0278961	0.0405845	0.0246316	599
C1QTNF9__Inflammation_II_o2csf__NPX	P0C862	C1QTNF9	C1QTNF9	-0.036363	-0.0340331	0.0214984	1328	0.090989	0.400793	-0.0649359	-0.0617677	0.0232193	1328	0.00523823	0.0227699	-0.0183812	-0.0172034	0.0227667	1327	0.419597	0.785447	-0.0582976	-0.0554532	0.024635	1327	0.0181022	0.0599526																			-0.0537719	-0.0515175	0.0311143	600
C1R__Inflammation_II_o2csf__NPX	P00736	C1R	C1R	-0.0331197	-0.034457	0.0135023	1328	0.0142992	0.18943	-0.0331921	-0.0350962	0.014615	1328	0.0233006	0.073998	-0.0257501	-0.0267898	0.0143162	1327	0.0722991	0.464823	-0.0238925	-0.0252631	0.015491	1327	0.123228	0.263707																			-0.0259638	-0.0277545	0.019801	600
C2__Cardiometabolic_o2csf__NPX	P06681	C2	C2	-0.0444668	-0.026919	0.0315029	1327	0.158328	0.502819	-0.0924697	-0.0568893	0.0340155	1327	0.00664416	0.0275881	-0.0179603	-0.0108727	0.0333575	1326	0.590378	0.871565	-0.0859888	-0.0529021	0.036091	1326	0.0173333	0.0583791																			-0.0384577	-0.0236039	0.0454922	600
C3__Inflammation_II_o2csf__NPX	P01024	C3	C3	-0.0714502	-0.0468753	0.0307145	1328	0.020154	0.219018	-0.0331834	-0.0221257	0.0332901	1328	0.319046	0.50033	-0.0688888	-0.0451949	0.0325945	1327	0.0347433	0.364787	-0.00830438	-0.0055371	0.0352692	1327	0.81389	0.908566																			-0.129074	-0.085024	0.0459044	600
C4BPB__Oncology_o2csf__NPX	P20851	C4BPB	C4BPB	0.00598456	0.00689161	0.0151437	1325	0.69277	0.86679	-0.0134599	-0.0157556	0.0163768	1325	0.411291	0.595323	0.0114151	0.0131452	0.0160664	1324	0.477523	0.819032	-0.0175843	-0.0205835	0.0173781	1324	0.311788	0.487849																			0.0183287	0.0196557	0.0246334	599
C5__Inflammation_II_o2csf__NPX	P01031	C5	C5	-0.0145255	-0.0157065	0.0199752	1327	0.467246	0.74341	-0.0536612	-0.0589679	0.0215674	1327	0.0129656	0.0463628	0.00226706	0.00245137	0.0211512	1326	0.91466	0.977182	-0.0544793	-0.0598669	0.0228857	1326	0.0174301	0.0585633																			-0.00716204	-0.0078148	0.0289934	600
C7__Inflammation_II_o2csf__NPX	P10643	C7	C7	-0.00515757	-0.00364854	0.0212657	1328	0.808407	0.915712	-0.00900711	-0.00647582	0.0230099	1328	0.695531	0.818515	-0.00267761	-0.00189418	0.0225669	1327	0.905569	0.975502	-0.0080401	-0.00578056	0.0244187	1327	0.742011	0.859767																			-0.0176483	-0.0125153	0.0308583	600
C9__Inflammation_II_o2csf__NPX	P02748	C9	C9	0.0245462	0.012365	0.0444638	1328	0.581007	0.804961	-0.0808354	-0.0413851	0.0480668	1328	0.0928564	0.21279	0.0556826	0.0280497	0.0471167	1327	0.237496	0.660714	-0.100945	-0.0516806	0.0509831	1327	0.0479131	0.130781																			0.0795315	0.0419731	0.0629748	600
CA11__Oncology_o2csf__NPX	O75493	CA11	CA11	0.0121288	0.0103702	0.0258518	1327	0.639029	0.838923	-0.0440638	-0.0383	0.0279372	1327	0.114977	0.24343	0.0290063	0.0248008	0.0274081	1326	0.290107	0.702711	-0.0545604	-0.0474236	0.0296443	1326	0.0659182	0.167017																			0.0146437	0.0127434	0.0374289	600
CA12__Oncology_o2csf__NPX	O43570	CA12	CA12	-0.0168134	-0.0161885	0.0277989	1325	0.545402	0.787633	-0.0356822	-0.0349167	0.0300614	1325	0.235449	0.402346	-0.0064831	-0.00624217	0.0295059	1324	0.826121	0.95933	-0.0333306	-0.0326156	0.0319199	1324	0.296585	0.473245																			-0.0297247	-0.0281389	0.0419971	599
CA14__Oncology_o2csf__NPX		CA14	CA14	-0.0160699	-0.0156868	0.0175537	1326	0.360111	0.675233	-0.0331507	-0.0328803	0.0189752	1326	0.080859	0.193588	-0.00656627	-0.00640974	0.0186143	1325	0.724329	0.920762	-0.0307775	-0.0305265	0.0201384	1325	0.126677	0.269431																			0.00102832	0.00100495	0.0249518	599
CA1__Cardiometabolic_o2csf__NPX	P00915	CA1	CA1	-0.195835	-0.0548098	0.094255	1327	0.0379276	0.27767	0.0285055	0.00810782	0.10214	1327	0.780226	0.880921	-0.230234	-0.0644374	0.0999775	1326	0.0214409	0.301343	0.111587	0.0317388	0.108169	1326	0.302447	0.478617																			-0.38794	-0.107473	0.139948	600
CA2__Neurology_o2csf__NPX	P00918	CA2	CA2	0.0136105	0.0068481	0.0545253	1319	0.802921	0.914238	-0.00364632	-0.00186491	0.0590699	1319	0.950788	0.974136	0.0165596	0.00833193	0.0578349	1318	0.774674	0.942757	-0.00961017	-0.00491513	0.062654	1318	0.878118	0.945404																			-0.0914047	-0.0460629	0.0813696	595
CA3__Cardiometabolic_o2csf__NPX	P07451	CA3	CA3	-0.123179	-0.0358042	0.0871749	1328	0.157889	0.502819	0.219093	0.0647236	0.0942077	1328	0.0201877	0.0653048	-0.214671	-0.0623983	0.092206	1327	0.0200529	0.293616	0.296621	0.0876267	0.0997724	1327	0.00300244	0.0148626																			-0.329447	-0.0949292	0.12956	600
CA4__Cardiometabolic_o2csf__NPX	P22748	CA4	CA4	-0.0316829	-0.032076	0.0176836	1328	0.0734156	0.384113	-0.0289642	-0.0298024	0.0191413	1328	0.130472	0.266501	-0.0256008	-0.0259183	0.0187597	1327	0.172589	0.582696	-0.0197186	-0.0202892	0.0202991	1327	0.331526	0.508998																			-0.0272198	-0.027338	0.0269398	600
CA9__Oncology_o2csf__NPX	Q16790	CA9	CA9	-0.0263258	-0.0184831	0.0301377	1327	0.382539	0.686018	-0.0258803	-0.0184633	0.0326084	1327	0.427529	0.608692	-0.0206344	-0.0144873	0.0319869	1326	0.518981	0.832205	-0.0184155	-0.0131378	0.0346075	1326	0.594729	0.75413																			-0.0416496	-0.0292349	0.0452297	599
CALB1__Oncology_o2csf__NPX	P05937	CALB1	CALB1	-0.00238694	-0.00323409	0.0140339	1325	0.86497	0.940063	0.0137015	0.0188587	0.0151754	1325	0.366755	0.553315	-0.00745849	-0.0101056	0.0148915	1324	0.616556	0.876026	0.0164	0.0225729	0.0161075	1324	0.308787	0.484968																			-0.0018775	-0.00256305	0.0207232	598
CALCA__Neurology_o2csf__NPX		CALCA	CALCA	-0.00862913	-0.00668354	0.0284199	1326	0.761457	0.893075	-0.0081388	-0.00640502	0.0307468	1326	0.791279	0.885628	-0.00688383	-0.00533175	0.0301647	1325	0.81952	0.959265	-0.00564989	-0.00444631	0.0326342	1325	0.862578	0.937379																			0.00156957	0.00120619	0.0429556	599
CALY__Cardiometabolic_II_o2csf__NPX	Q9NYX4	CALY	CALY	-0.00907537	-0.00689499	0.0236538	1323	0.70128	0.867854	0.0132666	0.0102443	0.0256035	1323	0.604435	0.755408	-0.0148911	-0.0113135	0.025126	1322	0.553511	0.855461	0.0186948	0.0144358	0.0271983	1322	0.491982	0.662485																			0.00975518	0.00754625	0.0348898	598
CANT1__Cardiometabolic_o2csf__NPX	Q8WVQ1	CANT1	CANT1	-0.0151077	-0.0208801	0.010967	1327	0.168572	0.513292	-0.00373422	-0.00524497	0.0118743	1327	0.753206	0.860895	-0.0157032	-0.0217032	0.0116373	1326	0.177442	0.585552	0.00193217	0.00271387	0.0125915	1326	0.878066	0.945404																			-0.00924032	-0.0126826	0.0169303	600
CAPG__Oncology_o2csf__NPX	P40121	CAPG	CAPG	-0.0461036	-0.0275242	0.0303003	1327	0.128359	0.46376	0.0233056	0.0141424	0.032796	1327	0.477444	0.648559	-0.0599574	-0.035795	0.0321321	1326	0.062267	0.448774	0.0449329	0.0272664	0.034755	1326	0.196289	0.354598																			-0.0258779	-0.0150395	0.045167	599
CAPS__Neurology_II_o2csf__NPX	Q13938	CAPS	CAPS	0.0339363	0.0255388	0.0286845	1326	0.236986	0.566606	-0.0259786	-0.0198643	0.0310365	1326	0.402725	0.586528	0.0471958	0.0355173	0.0304185	1325	0.121008	0.521815	-0.0430053	-0.0328836	0.032904	1325	0.191441	0.351312																			0.108401	0.0826411	0.0420027	599
CASP8__Oncology_o2csf__NPX	Q14790	CASP8	CASP8	-0.0043152	-0.00406842	0.0257766	1324	0.867075	0.940063	0.0111382	0.0106756	0.0278687	1324	0.689466	0.816906	-0.00872639	-0.00822734	0.0273531	1323	0.749756	0.925456	0.0142877	0.0136944	0.0295745	1323	0.629098	0.779924																			-0.0569513	-0.0538136	0.0381289	597
CAT__Inflammation_II_o2csf__NPX	P04040	CAT	CAT	-0.0544	-0.0358749	0.0383307	1324	0.156068	0.501363	0.00693426	0.00464952	0.0415006	1324	0.867326	0.924531	-0.0635657	-0.0419194	0.0406537	1323	0.118152	0.520009	0.0298105	0.0199884	0.0439827	1323	0.498031	0.6674																			-0.146601	-0.100089	0.053313	598
CBLIF__Cardiometabolic_o2csf__NPX	P27352	CBLIF	CBLIF	-0.0687938	-0.0314133	0.0531171	1327	0.195498	0.536368	-0.0750389	-0.0348285	0.0574729	1327	0.191901	0.346668	-0.0513991	-0.0234704	0.0563353	1326	0.361736	0.758105	-0.0565186	-0.0262325	0.0609557	1326	0.353987	0.533474																			-0.146065	-0.0649233	0.0786237	599
CCDC80__Cardiometabolic_o2csf__NPX	Q76M96	CCDC80	CCDC80	-0.0398703	-0.0333252	0.0173954	1328	0.0220611	0.221215	0.00946337	0.00803903	0.0188582	1328	0.61588	0.761944	-0.0481534	-0.0402485	0.0184479	1327	0.00914989	0.202024	0.0268539	0.0228121	0.0199618	1327	0.178769	0.33368																			-0.0466967	-0.0395901	0.0264076	599
CCER2__Cardiometabolic_II_o2csf__NPX		CCER2	CCER2	-0.0376508	-0.0232229	0.0253265	1327	0.137353	0.47127	-0.065703	-0.0411846	0.0273886	1327	0.016581	0.0566687	-0.0196136	-0.0120976	0.0268299	1326	0.464886	0.809332	-0.0586272	-0.0367493	0.0290531	1326	0.0437996	0.122095																			0.00261214	0.00164431	0.0379076	600
CCL11__Inflammation_o2csf__NPX	P51671	CCL11	CCL11	0.00438365	0.00327751	0.0303709	1325	0.885256	0.947403	-0.00186201	-0.00141448	0.0328925	1325	0.954865	0.975913	0.0055848	0.00417557	0.0322419	1324	0.862508	0.963537	-0.00388652	-0.0029524	0.0349186	1324	0.911394	0.964801																			0.0262984	0.0193498	0.0459474	597
CCL15__Cardiometabolic_o2csf__NPX	Q16663	CCL15	CCL15	0.00257801	0.00162799	0.0243025	1326	0.915535	0.962131	-0.0254667	-0.0163477	0.0262917	1326	0.332912	0.51568	0.0117913	0.00744613	0.0257937	1325	0.647645	0.893725	-0.0297444	-0.0190937	0.0279147	1325	0.286823	0.461772																			0.0616282	0.0389138	0.0349295	600
CCL17__Inflammation_o2csf__NPX	Q92583	CCL17	CCL17	-0.0324169	-0.0162929	0.0449785	1325	0.471209	0.745074	-0.0507729	-0.0259307	0.0486566	1325	0.296909	0.475808	-0.0188892	-0.00949384	0.047704	1324	0.692193	0.908921	-0.0439692	-0.0224559	0.0516161	1324	0.394451	0.575741																			-0.0400049	-0.0200873	0.0641643	600
CCL23__Inflammation_o2csf__NPX	P55773	CCL23	CCL23	-0.0404875	-0.0308334	0.0227052	1326	0.0747856	0.384113	-0.0138487	-0.0107193	0.0246006	1326	0.573569	0.732411	-0.0407368	-0.0310233	0.0240842	1325	0.0909886	0.489484	0.000811646	0.000628238	0.0260665	1325	0.975165	0.98939																			-0.057402	-0.0439191	0.0343406	599
CCL24__Inflammation_o2csf__NPX	O00175	CCL24	CCL24	0.0822141	0.0379785	0.0526816	1326	0.11886	0.450503	0.0119653	0.00561787	0.0570692	1326	0.833963	0.909325	0.088301	0.0407903	0.0558789	1325	0.114295	0.514219	-0.0198124	-0.00930217	0.0604782	1325	0.743269	0.86014																			0.110021	0.0497603	0.0793659	599
CCL2__Neurology_o2csf__NPX	P13500	CCL2	CCL2	-0.0120193	-0.0116855	0.0219981	1326	0.584898	0.807938	0.00574719	0.00567656	0.0238017	1326	0.809235	0.894921	-0.0155427	-0.0151111	0.0233539	1325	0.505829	0.832205	0.0113799	0.01124	0.0252664	1325	0.652499	0.797563																			0.072065	0.0660444	0.0346847	599
CCL8__Oncology_o2csf__NPX	P80075	CCL8	CCL8	-0.127717	-0.0634224	0.044556	1325	0.00421695	0.0961772	-0.122051	-0.061589	0.048214	1325	0.0114744	0.0416734	-0.101342	-0.0503251	0.0472316	1324	0.0320829	0.364065	-0.0854915	-0.0431406	0.0510745	1324	0.0943946	0.218111																			-0.0412274	-0.0195482	0.0700691	599
CCN2__Inflammation_o2csf__NPX	P29279	CCN2	CCN2	0.00303831	0.0038333	0.0125905	1322	0.809347	0.91603	0.00365482	0.00468713	0.0136237	1322	0.788533	0.883844	0.00214965	0.00271212	0.0133633	1321	0.872227	0.96393	0.00287752	0.00369028	0.01446	1321	0.842294	0.930741																			0.0134424	0.0166058	0.0185183	597
CCN3__Cardiometabolic_o2csf__NPX	P48745	CCN3	CCN3	0.00629914	0.00759427	0.011564	1326	0.586038	0.808709	0.00663723	0.00813153	0.0125187	1326	0.596073	0.75103	0.00478911	0.00577376	0.0122671	1325	0.696301	0.91201	0.00491179	0.00601762	0.0132797	1325	0.711538	0.840447																			0.0402368	0.0473152	0.0172726	600
CCN4__Oncology_o2csf__NPX	O95388	CCN4	CCN4	-0.0292054	-0.0227174	0.0240492	1328	0.22481	0.56142	-0.0163058	-0.0128906	0.0260333	1328	0.531195	0.700372	-0.0272066	-0.0211626	0.0255212	1327	0.2866	0.69696	-0.00648024	-0.00512298	0.0276154	1327	0.814509	0.908566																			-0.0324043	-0.0259836	0.0350567	599
CCN5__Neurology_o2csf__NPX	O76076	CCN5	CCN5	-0.0430528	-0.0198225	0.0349701	1325	0.218492	0.558681	-0.07301	-0.03417	0.037796	1325	0.0536115	0.141775	-0.0230784	-0.0106258	0.0370798	1324	0.533787	0.840881	-0.0646693	-0.0302664	0.0401097	1324	0.107133	0.239099																			-0.0268261	-0.0115517	0.0581395	598
CD14__Cardiometabolic_o2csf__NPX	P08571	CD14	CD14	0.00950255	0.00358672	0.0329559	1328	0.77313	0.898433	-0.00294999	-0.00113165	0.0356613	1328	0.934085	0.963881	0.0117178	0.00442285	0.0349733	1327	0.737641	0.922714	-0.00718185	-0.00275504	0.0378432	1327	0.849511	0.934127																			0.0364127	0.0137215	0.0467435	600
CD160__Inflammation_o2csf__NPX	O95971	CD160	CD160	-0.0255723	-0.0158667	0.0334318	1327	0.444462	0.731652	-0.0585718	-0.0369278	0.0361485	1327	0.105403	0.23303	-0.00840581	-0.00521551	0.035461	1326	0.81266	0.957974	-0.0555291	-0.0350094	0.038372	1326	0.148099	0.297518																			-0.012254	-0.00729493	0.0506514	599
CD163__Cardiometabolic_o2csf__NPX	Q86VB7	CD163	CD163	-0.0408201	-0.0373183	0.0166296	1327	0.0142291	0.18943	0.0137153	0.0127427	0.0180279	1327	0.446925	0.623468	-0.0506921	-0.0463434	0.0176282	1326	0.00409677	0.189953	0.0320122	0.0297421	0.0190715	1326	0.093477	0.21635																			-0.0505451	-0.0480175	0.0231013	600
CD164L2__Neurology_II_o2csf__NPX	Q6UWJ8	CD164L2	CD164L2	0.0760898	0.0451366	0.0444441	1328	0.0871238	0.397641	0.0850954	0.051303	0.0480876	1328	0.0770243	0.187309	0.0560905	0.0332729	0.0471367	1327	0.234278	0.657016	0.0648384	0.0390903	0.0510047	1327	0.203872	0.364506																			0.0910682	0.0577115	0.0634092	600
CD164__Neurology_o2csf__NPX		CD164	CD164	-0.000922018	-0.00128102	0.0126641	1326	0.941972	0.974908	-0.00727224	-0.0102693	0.0137042	1326	0.595744	0.75103	0.00147608	0.00205082	0.0134322	1325	0.912512	0.976388	-0.00780353	-0.0110196	0.0145368	1325	0.591487	0.752065																			-0.0079896	-0.0106202	0.0195182	599
CD177__Neurology_o2csf__NPX	Q8N6Q3	CD177	CD177	-0.221871	-0.0607002	0.0968084	1328	0.0220701	0.221215	-0.229243	-0.0637414	0.104771	1328	0.0288401	0.0875908	-0.17011	-0.0465394	0.102648	1327	0.0977104	0.492129	-0.167808	-0.0466593	0.111071	1327	0.131073	0.274169																			-0.314539	-0.0915593	0.133894	600
CD200__Inflammation_o2csf__NPX	P41217	CD200	CD200	0.0228259	0.0244866	0.0170495	1328	0.180864	0.520873	-0.0367323	-0.0400482	0.0184335	1328	0.0464992	0.126576	0.0384378	0.0412343	0.0180478	1327	0.0333738	0.364787	-0.0506141	-0.0551831	0.0195288	1327	0.00965335	0.0381472																			0.0441614	0.0466499	0.0253773	600
CD209__Cardiometabolic_o2csf__NPX	Q9NNX6	CD209	CD209	-0.0318308	-0.0202297	0.0229416	1326	0.16553	0.511673	-0.0181175	-0.0117046	0.0248411	1326	0.465925	0.637896	-0.0295382	-0.0187727	0.024359	1325	0.22549	0.641425	-0.00740143	-0.00478161	0.026362	1325	0.778937	0.883049																			0.0118817	0.00750796	0.0329015	600
CD22__Inflammation_o2csf__NPX	P20273	CD22	CD22	-0.0420991	-0.0391986	0.0268982	1325	0.117792	0.450503	-0.043712	-0.0413528	0.0291334	1325	0.133748	0.270411	-0.0321967	-0.0299785	0.0285439	1324	0.259535	0.676056	-0.0320406	-0.0303113	0.0309135	1324	0.300178	0.476652																			-0.00118693	-0.00107587	0.0416742	597
CD244__Inflammation_o2csf__NPX	Q9BZW8	CD244	CD244	-0.0464848	-0.0443495	0.0215168	1325	0.0309207	0.256183	-0.0470625	-0.0456205	0.0233083	1325	0.0436742	0.12081	-0.0359696	-0.0343173	0.0228261	1324	0.115309	0.514219	-0.0340235	-0.032981	0.0247211	1324	0.168964	0.3224																			-0.0507263	-0.0468803	0.0330797	597
CD248__Cardiometabolic_II_o2csf__NPX	Q9HCU0	CD248	CD248	-0.00997634	-0.00857596	0.0157599	1327	0.52683	0.774794	-0.0386147	-0.033745	0.0170198	1327	0.0234398	0.0742705	0.00222779	0.00191508	0.0167023	1326	0.893911	0.973741	-0.0394219	-0.0344504	0.0180697	1326	0.0293098	0.0878662																			0.00537615	0.00448478	0.0249849	600
CD274__Neurology_o2csf__NPX	Q9NZQ7	CD274	CD274	-0.0280105	-0.024884	0.0192864	1326	0.146642	0.484729	-0.004172	-0.00376587	0.0208816	1326	0.841673	0.911813	-0.0300815	-0.0267239	0.02047	1325	0.141923	0.537915	0.00670427	0.00605163	0.0221458	1325	0.762141	0.870392																			0.00490948	0.00422609	0.0299676	599
CD27__Oncology_o2csf__NPX	P26842	CD27	CD27	-0.0498943	-0.0372038	0.0283599	1326	0.0787529	0.385723	-0.0622928	-0.047203	0.030686	1326	0.042555	0.118625	-0.0345583	-0.0257685	0.0300626	1325	0.250539	0.675387	-0.0498314	-0.0377603	0.0325409	1325	0.125923	0.268648																			-0.04007	-0.0302639	0.0404402	598
CD28__Oncology_o2csf__NPX	P10747	CD28	CD28	-0.0184076	-0.0118899	0.037884	1319	0.627123	0.83317	0.00442077	0.00290293	0.0409549	1319	0.914058	0.954545	-0.0223043	-0.014407	0.0402401	1318	0.57948	0.8713	0.0125276	0.00822635	0.0434983	1318	0.77339	0.879628																			0.0167292	0.0115615	0.0542159	596
CD300A__Inflammation_II_o2csf__NPX	Q9UGN4	CD300A	CD300A	-0.0119155	-0.0118122	0.017197	1324	0.488506	0.752801	0.0158784	0.0160089	0.0185916	1324	0.393225	0.578811	-0.0190155	-0.0188507	0.018261	1323	0.297917	0.710811	0.0228005	0.0229878	0.0197437	1323	0.248372	0.413756																			-0.0565282	-0.05631	0.0247816	600
CD300C__Neurology_o2csf__NPX	Q08708	CD300C	CD300C	-0.0147266	-0.011607	0.0213859	1326	0.491188	0.754131	0.0069225	0.00554545	0.0231475	1326	0.764941	0.86789	-0.0189491	-0.014935	0.0226823	1325	0.403636	0.780436	0.0137418	0.0110082	0.0245471	1325	0.575701	0.738746																			-0.0180777	-0.0139385	0.0326818	599
CD300E__Oncology_o2csf__NPX	Q496F6	CD300E	CD300E	-0.0454619	-0.0378882	0.0256661	1324	0.0767442	0.385092	-0.0169626	-0.014369	0.0277713	1324	0.54144	0.70725	-0.0452775	-0.0377345	0.0272444	1323	0.0967701	0.489484	-0.000595921	-0.000504804	0.0294484	1323	0.983858	0.993752																			-0.0961642	-0.0778329	0.0385635	598
CD302__Oncology_o2csf__NPX		CD302	CD302	-0.0128122	-0.00936923	0.0237171	1326	0.589144	0.809193	0.0573447	0.0426083	0.0256146	1326	0.0253376	0.0789948	-0.0343522	-0.0251209	0.0251098	1325	0.17152	0.582522	0.0697608	0.0518337	0.027167	1325	0.0103419	0.0402957																			-0.048337	-0.035832	0.0354898	599
CD33__Oncology_o2csf__NPX	P20138	CD33	CD33	0.0336956	0.0157471	0.0536463	1328	0.530042	0.776911	0.0768199	0.0364869	0.0580188	1328	0.185714	0.340353	0.0112543	0.00525951	0.0569011	1327	0.843243	0.95933	0.0727555	0.0345564	0.0615704	1327	0.237551	0.402968																			-0.0216528	-0.0101401	0.0797633	600
CD38__Oncology_o2csf__NPX	P28907	CD38	CD38	-0.0945501	-0.0484136	0.0349974	1327	0.0069879	0.133496	-0.0837721	-0.0435926	0.0379035	1327	0.0272657	0.0839084	-0.0773331	-0.0395978	0.0371089	1326	0.0373558	0.364787	-0.055869	-0.0290726	0.040154	1326	0.164348	0.317952																			-0.0416011	-0.0211935	0.0522032	600
CD40__Inflammation_o2csf__NPX		CD40	CD40	-0.0262897	-0.0283947	0.014364	1327	0.0674373	0.374809	-0.00802043	-0.00880508	0.015566	1327	0.606462	0.757127	-0.0267904	-0.0289355	0.0152377	1326	0.0789498	0.464823	0.00162887	0.00178823	0.0164937	1326	0.921346	0.96651																			-0.0296139	-0.0322217	0.020689	599
CD46__Cardiometabolic_o2csf__NPX	P15529	CD46	CD46	-0.019174	-0.0173889	0.0136024	1327	0.15889	0.503087	-0.0306511	-0.0282497	0.0147046	1327	0.0373089	0.107446	-0.0109433	-0.0099245	0.014418	1326	0.447985	0.80442	-0.0267022	-0.0246101	0.0156001	1326	0.0871916	0.203838																			-0.00782048	-0.00708722	0.0196543	600
CD48__Inflammation_o2csf__NPX	P09326	CD48	CD48	-0.0301895	-0.0240081	0.0221415	1325	0.172962	0.513292	-0.0363662	-0.0293879	0.0239549	1325	0.129225	0.264731	-0.0213691	-0.0169937	0.0234786	1324	0.362909	0.758105	-0.0286678	-0.0231667	0.0254059	1324	0.259359	0.428976																			-0.0706013	-0.0554133	0.0318954	598
CD55__Cardiometabolic_o2csf__NPX	P08174	CD55	CD55	-0.0266825	-0.0245861	0.0151449	1327	0.0783301	0.385092	-0.00299749	-0.00280691	0.0164055	1327	0.855052	0.918438	-0.0289822	-0.0267052	0.0160696	1326	0.0715288	0.464823	0.00746093	0.00698658	0.0173871	1326	0.667914	0.809294																			-0.0163013	-0.015439	0.0223462	600
CD58__Inflammation_o2csf__NPX	P19256	CD58	CD58	-0.0188323	-0.0188199	0.0112235	1325	0.0935962	0.40526	-0.0155231	-0.0157638	0.0121502	1325	0.201614	0.357379	-0.0158084	-0.015798	0.0119044	1324	0.184424	0.594849	-0.00982793	-0.00998033	0.0128816	1324	0.445633	0.624874																			-0.00998892	-0.00969481	0.0168161	598
CD59__Cardiometabolic_o2csf__NPX	P13987	CD59	CD59	0.00678152	0.038098	0.00481794	1325	0.159498	0.503087	0.0022294	0.0127267	0.00521789	1325	0.669259	0.801442	0.00685485	0.03851	0.00511085	1324	0.180074	0.58661	-0.000238594	-0.00136204	0.00553135	1324	0.965601	0.988337																			0.0132097	0.0764474	0.00703039	600
CD5L__Inflammation_II_o2csf__NPX	O43866	CD5L	CD5L	-0.0459113	-0.0308091	0.0333795	1328	0.169228	0.513292	-0.081452	-0.0555514	0.0360751	1328	0.0241172	0.0762433	-0.0233935	-0.0156983	0.0353748	1327	0.508533	0.832205	-0.0730035	-0.0497894	0.0382777	1327	0.0567096	0.149968																			-0.0386221	-0.0259986	0.049515	600
CD5__Oncology_o2csf__NPX	P06127	CD5	CD5	-0.0784749	-0.0638404	0.0302122	1324	0.00949576	0.154665	-0.00608594	-0.00503235	0.0327602	1324	0.852652	0.917986	-0.0862006	-0.0701254	0.0320561	1323	0.00725546	0.19297	0.0250345	0.0207005	0.0346719	1323	0.470397	0.644018																			-0.106758	-0.0884314	0.043953	598
CD6__Inflammation_o2csf__NPX	P30203	CD6	CD6	-0.0467221	-0.0371114	0.0333266	1325	0.161165	0.505067	0.0141625	0.0114296	0.036118	1325	0.695034	0.818515	-0.0575462	-0.0457089	0.0353687	1324	0.103967	0.505227	0.0350231	0.0282648	0.038305	1324	0.360714	0.5401																			-0.099779	-0.0803597	0.0489636	597
CD79B__Inflammation_o2csf__NPX	P40259	CD79B	CD79B	-0.00246652	-0.00188709	0.0271273	1322	0.927567	0.96836	-0.0461484	-0.035879	0.0293516	1322	0.116129	0.244901	0.0133093	0.0101826	0.0287742	1321	0.643769	0.892805	-0.0509792	-0.0396347	0.0311626	1321	0.102096	0.231674																			-0.0224295	-0.0166153	0.0401238	595
CD80__Cardiometabolic_II_o2csf__NPX	P33681	CD80	CD80	-0.0128959	-0.00545335	0.0605014	1321	0.831243	0.926489	-0.0763696	-0.0328213	0.0653658	1321	0.24288	0.410505	0.0119391	0.00504874	0.06415	1320	0.852386	0.960617	-0.0806645	-0.0346672	0.0693424	1320	0.244927	0.410969																			-0.0470215	-0.0169917	0.107419	599
CD84__Inflammation_o2csf__NPX	Q9UIB8	CD84	CD84	0.0260112	0.0218285	0.0246566	1326	0.291646	0.619604	0.0497239	0.0423985	0.0266588	1326	0.062374	0.159197	0.0119794	0.0100531	0.0261488	1325	0.646938	0.893635	0.0453868	0.0387003	0.0282974	1325	0.10897	0.241864																			-0.0239733	-0.020054	0.0374239	599
CD86__Oncology_II_o2csf__NPX	P42081	CD86	CD86	-0.0337107	-0.02889	0.0255267	1323	0.186861	0.529868	0.0270088	0.0235107	0.0276482	1323	0.328809	0.511604	-0.0473954	-0.0406177	0.0270808	1322	0.0803249	0.464823	0.0442094	0.0384835	0.0293227	1322	0.131875	0.275432																			-0.0668722	-0.0587262	0.0372716	598
CD99L2__Neurology_o2csf__NPX	Q8TCZ2	CD99L2	CD99L2	0.000520875	0.00167929	0.00632422	1323	0.934371	0.970022	-0.0109114	-0.0357488	0.00684617	1323	0.11122	0.238745	0.00435521	0.014041	0.0067017	1322	0.515892	0.832205	-0.0124822	-0.0408952	0.00726174	1322	0.0858667	0.202785																			0.00674819	0.0205706	0.00974617	597
CD99__Neurology_o2csf__NPX		CD99	CD99	-0.00966044	-0.0101551	0.0105833	1327	0.361511	0.67589	0.00518422	0.00553833	0.0114554	1327	0.650942	0.787357	-0.0126648	-0.0133133	0.0112268	1326	0.25949	0.676056	0.00975288	0.010419	0.0121491	1326	0.422256	0.603301																			-0.00589477	-0.0059757	0.0171992	600
CDA__Cardiometabolic_II_o2csf__NPX	P32320	CDA	CDA	-0.0572085	-0.043564	0.0321486	1325	0.0753866	0.384113	-0.0327461	-0.0253509	0.0348049	1325	0.346955	0.530929	-0.0530075	-0.0403649	0.0341105	1324	0.120425	0.521815	-0.0136305	-0.0105522	0.0368972	1324	0.711876	0.840447																			-0.138876	-0.107983	0.0453326	599
CDCP1__Neurology_o2csf__NPX	Q9H5V8	CDCP1	CDCP1	0.0444606	0.0465447	0.0196107	1325	0.0235412	0.225833	0.0156541	0.0166477	0.0212502	1325	0.461464	0.634912	0.0446163	0.0467077	0.0208195	1324	0.0322941	0.364065	-0.000503205	-0.000535147	0.022521	1324	0.982177	0.993606																			0.040585	0.0425411	0.027998	598
CDH15__Neurology_o2csf__NPX	P55291	CDH15	CDH15	0.0142449	0.00912814	0.0298286	1328	0.633044	0.835444	-0.0247236	-0.0161016	0.0322719	1328	0.443752	0.620361	0.0246126	0.0157718	0.0316435	1327	0.436821	0.799497	-0.0336124	-0.0218906	0.0342401	1327	0.326443	0.504536																			-0.0169362	-0.0107186	0.0448623	600
CDH1__Cardiometabolic_o2csf__NPX	P12830	CDH1	CDH1	-0.0213632	-0.0221757	0.0195911	1323	0.275712	0.602066	-0.0425014	-0.0448322	0.0211875	1323	0.0450628	0.123634	-0.00921186	-0.00956222	0.0207847	1322	0.657691	0.899118	-0.0391502	-0.0412972	0.0225024	1322	0.0821225	0.195269																			-0.00976521	-0.0103338	0.0281028	597
CDH22__Oncology_II_o2csf__NPX		CDH22	CDH22	-0.0446784	-0.0469713	0.0196516	1325	0.0231539	0.22366	-0.0298915	-0.0319339	0.0212882	1325	0.160512	0.305434	-0.0399	-0.0419478	0.0208717	1324	0.0561327	0.423605	-0.0153704	-0.0164206	0.0225827	1324	0.496226	0.665622																			-0.0353607	-0.0365701	0.0305671	598
CDH2__Cardiometabolic_o2csf__NPX	P19022	CDH2	CDH2	0.00767015	0.00747841	0.0161739	1326	0.635413	0.836197	0.0192496	0.0190759	0.0174927	1326	0.27134	0.447764	0.00196754	0.00191836	0.0171513	1325	0.908687	0.975502	0.0185413	0.0183739	0.0185567	1325	0.317897	0.494625																			0.0145623	0.0143508	0.024278	599
CDH3__Neurology_o2csf__NPX	P22223	CDH3	CDH3	0.0214232	0.0227214	0.0203311	1323	0.292207	0.619604	-0.0229333	-0.0247178	0.022027	1323	0.297998	0.476454	0.0320245	0.0339653	0.0215524	1322	0.137546	0.533445	-0.0344879	-0.0371714	0.0233498	1322	0.139911	0.287894																			0.0701965	0.0709042	0.0317425	597
CDH5__Cardiometabolic_o2csf__NPX	P33151	CDH5	CDH5	-0.0486825	-0.0506267	0.0204066	1325	0.0171898	0.205811	-0.0349485	-0.0369423	0.0221089	1325	0.114175	0.24247	-0.0426497	-0.044353	0.0216604	1324	0.0491589	0.414391	-0.0194887	-0.0206005	0.0234391	1324	0.405863	0.586246																			-0.0501423	-0.0508656	0.0311992	599
CDH6__Cardiometabolic_o2csf__NPX	P55285	CDH6	CDH6	-0.0498056	-0.0416876	0.0201431	1326	0.0135385	0.18943	-0.0111646	-0.0094979	0.0218417	1326	0.609324	0.758791	-0.0521461	-0.0436466	0.0213676	1325	0.0148003	0.260598	0.00760967	0.00647367	0.0231185	1325	0.742087	0.859767																			-0.0345247	-0.0289087	0.0311615	599
CDNF__Oncology_o2csf__NPX	Q49AH0	CDNF	CDNF	-0.0353848	-0.0248418	0.022394	1325	0.114321	0.447918	0.00530484	0.00378554	0.0242517	1325	0.826885	0.905982	-0.0416941	-0.0292712	0.0237672	1324	0.0796159	0.464823	0.0204001	0.0145575	0.0257151	1324	0.427738	0.608613																			-0.00424685	-0.00292894	0.035189	599
CEACAM16__Oncology_II_o2csf__NPX	Q2WEN9	CEACAM16	CEACAM16	-0.0366467	-0.0328219	0.0244715	1323	0.134496	0.469008	-0.016538	-0.015045	0.026516	1323	0.532933	0.701998	-0.0355174	-0.0318106	0.0259836	1322	0.171883	0.582522	-0.00364814	-0.00331881	0.0281346	1322	0.896849	0.95522																			0.0141804	0.0127345	0.0355993	598
CEACAM1__Oncology_o2csf__NPX		CEACAM1	CEACAM1	0.0248837	0.0188764	0.0275366	1325	0.36634	0.680347	-0.00752367	-0.00579965	0.0298051	1325	0.800749	0.890845	0.0305905	0.0232055	0.0292103	1324	0.295175	0.710178	-0.0185455	-0.0142959	0.0316077	1324	0.557478	0.719677																			-0.0281831	-0.0208238	0.0415534	598
CEACAM21__Inflammation_o2csf__NPX	Q3KPI0	CEACAM21	CEACAM21	-0.0263282	-0.00989303	0.0709586	1326	0.71067	0.87173	-0.0156568	-0.00597682	0.0768055	1326	0.838502	0.91131	-0.0241989	-0.0090929	0.0753519	1325	0.748151	0.925456	-0.00687012	-0.00262259	0.0815578	1325	0.932881	0.973089																			-0.141944	-0.0552656	0.103143	598
CEACAM6__Cardiometabolic_II_o2csf__NPX		CEACAM6	CEACAM6	-0.0215548	-0.0189655	0.0264087	1323	0.414533	0.709244	-0.049737	-0.0444571	0.0285547	1323	0.0817734	0.194439	-0.00703729	-0.00619194	0.0279905	1322	0.801531	0.956434	-0.047202	-0.0421913	0.0302921	1322	0.119418	0.259548																			-0.0253125	-0.0237843	0.0362151	599
CELA2A__Cardiometabolic_II_o2csf__NPX	P08217	CELA2A	CELA2A	0.0937489	0.0492431	0.0477516	1326	0.0498246	0.331608	0.136666	0.072995	0.0515831	1326	0.00815863	0.0318782	0.0578297	0.030376	0.0506308	1325	0.253584	0.676056	0.115658	0.0617747	0.0547584	1325	0.0348596	0.101869																			0.0507091	0.0267331	0.0689868	600
CELA3A__Cardiometabolic_o2csf__NPX		CELA3A	CELA3A	0.0241612	0.0177245	0.0344997	1325	0.483845	0.751148	0.0570914	0.0425713	0.0373067	1325	0.126175	0.2604	0.00730826	0.00536131	0.0366028	1324	0.841774	0.95933	0.0544423	0.0405959	0.0396086	1324	0.169516	0.322568																			-0.0243545	-0.0183473	0.0493686	599
CELSR2__Inflammation_II_o2csf__NPX		CELSR2	CELSR2	0.0258678	0.0195304	0.0228501	1321	0.257814	0.587977	-0.0439221	-0.0337368	0.0246848	1321	0.0754174	0.183723	0.0446139	0.0336839	0.024229	1320	0.0657953	0.457607	-0.0601672	-0.0462147	0.026193	1320	0.0217706	0.0699374																			0.113495	0.0878595	0.0339993	597
CES1__Cardiometabolic_o2csf__NPX	P23141	CES1	CES1	-0.0850958	-0.0671711	0.0324962	1324	0.00892896	0.151466	-0.101357	-0.0813327	0.0351546	1324	0.00400058	0.0184265	-0.0605733	-0.047814	0.0344309	1323	0.0787631	0.464823	-0.0794535	-0.0637567	0.0372679	1323	0.0331945	0.0980329																			-0.0981773	-0.076411	0.0484394	599
CETN3__Oncology_II_o2csf__NPX	O15182	CETN3	CETN3	-0.00219907	-0.00655688	0.00885019	1323	0.803804	0.914238	-0.00784931	-0.0237722	0.00958066	1323	0.41277	0.596224	0.000259812	0.000774672	0.00939492	1322	0.977942	0.992189	-0.0079436	-0.0240578	0.0101727	1322	0.435016	0.614946																			-0.00342317	-0.0106092	0.0127884	598
CFC1__Oncology_o2csf__NPX	P0CG37	CFC1	CFC1	-0.0193649	-0.0136101	0.0209236	1328	0.354872	0.670689	-0.0509196	-0.0363719	0.0226047	1328	0.0244467	0.0769354	-0.00411745	-0.00289384	0.0221693	1327	0.852687	0.960617	-0.0494325	-0.0353097	0.0239885	1327	0.0395285	0.112442																			0.00648605	0.00442673	0.0323126	600
CFD__Inflammation_II_o2csf__NPX	P00746	CFD	CFD	-0.0430117	-0.0286916	0.0225946	1328	0.0571743	0.353842	-0.036875	-0.0249997	0.0244611	1328	0.131921	0.268671	-0.0356038	-0.02375	0.0239703	1327	0.137694	0.533445	-0.0240168	-0.0162824	0.0259373	1327	0.354638	0.533876																			-0.027153	-0.0181077	0.0332963	600
CFHR2__Inflammation_II_o2csf__NPX	P36980	CFHR2	CFHR2	0.0390012	0.0213216	0.0438971	1328	0.37445	0.686018	-0.085014	-0.0472355	0.0474561	1328	0.0734528	0.180517	0.0734001	0.0401273	0.0464989	1327	0.114681	0.514219	-0.111522	-0.061964	0.0503146	1327	0.0268263	0.0820873																			0.0627199	0.0360063	0.0618137	600
CFHR4__Inflammation_II_o2csf__NPX	Q92496	CFHR4	CFHR4	0.0142233	0.0101294	0.034797	1328	0.682788	0.860452	0.00712989	0.00516059	0.0376543	1328	0.849846	0.916385	0.0135314	0.00963664	0.0369275	1327	0.714101	0.917188	0.00224304	0.0016235	0.0399578	1327	0.955243	0.980622																			0.00632574	0.00469397	0.0494879	600
CFP__Inflammation_II_o2csf__NPX	P27918	CFP	CFP	-0.0208335	-0.0182971	0.0244151	1328	0.393645	0.691364	-0.0518766	-0.0463047	0.0263875	1328	0.049512	0.133213	-0.00543799	-0.00477593	0.0258791	1327	0.833598	0.95933	-0.0499126	-0.0445518	0.0280027	1327	0.074909	0.183771																			-0.00820555	-0.00719978	0.036463	600
CGB3_CGB5_CGB8__Inflammation_II_o2csf__NPX		CGB3_CGB5_CGB8	CGB3_CGB5_CGB8	-0.00601218	-0.00406188	0.0354799	1327	0.865466	0.940063	-0.0368335	-0.0252942	0.0383632	1327	0.337167	0.520532	0.00600979	0.00406027	0.0376344	1326	0.87315	0.96393	-0.0390008	-0.0267825	0.0407065	1326	0.338188	0.515811																			0.00775582	0.0055999	0.049319	599
CGREF1__Cardiometabolic_o2csf__NPX	Q99674	CGREF1	CGREF1	0.0128204	0.0207853	0.0108476	1326	0.237472	0.566606	0.00443397	0.00730769	0.0117459	1326	0.705868	0.826483	0.0128804	0.0208826	0.0115046	1325	0.263094	0.67784	-0.000195658	-0.000322466	0.0124514	1325	0.987465	0.993752																			0.0285271	0.0471431	0.0163163	599
CHAD__Inflammation_II_o2csf__NPX	O15335	CHAD	CHAD	0.0227493	0.0216855	0.0234156	1325	0.331453	0.647713	0.00733949	0.00711589	0.0253255	1325	0.772009	0.873061	0.0230834	0.0220039	0.0248799	1324	0.353684	0.756494	-0.00107166	-0.00103901	0.0269004	1324	0.968228	0.988638																			-0.00700126	-0.00710004	0.0327278	600
CHCHD10__Neurology_II_o2csf__NPX	Q8WYQ3	CHCHD10	CHCHD10	-0.0494631	-0.0320377	0.0263737	1327	0.0609479	0.363857	0.0279483	0.0183968	0.0285679	1327	0.328099	0.51107	-0.0653319	-0.042316	0.0279537	1326	0.0195797	0.291304	0.0515156	0.0339099	0.0302502	1326	0.0888053	0.206569																			-0.0426487	-0.0281774	0.0376767	600
CHCHD6__Oncology_II_o2csf__NPX		CHCHD6	CHCHD6	-0.0123879	-0.0174811	0.0137944	1321	0.369328	0.683159	0.0258783	0.0370996	0.014919	1321	0.0830468	0.195363	-0.0228539	-0.0322502	0.014605	1320	0.11787	0.520009	0.0340973	0.0488826	0.0158089	1320	0.0311977	0.0925286																			-0.0224899	-0.0327259	0.0204539	598
CHGA__Cardiometabolic_II_o2csf__NPX	P10645	CHGA	CHGA	0.0133598	0.0424745	0.0075353	1320	0.0764658	0.385092	-0.00174082	-0.00562078	0.00815672	1320	0.831031	0.908535	0.01565	0.0497558	0.00799686	1319	0.0505554	0.414391	-0.00740164	-0.0238985	0.00864619	1319	0.392121	0.574947																			0.0290509	0.0964059	0.0102889	595
CHGB__Neurology_o2csf__NPX	P05060	CHGB	CHGB	-0.000242138	-0.00099514	0.00647523	1321	0.970176	0.989157	-0.0110808	-0.0462877	0.00700546	1321	0.113949	0.24247	0.00356924	0.0146689	0.00686424	1320	0.603168	0.871924	-0.0123704	-0.0516747	0.00743334	1320	0.0963148	0.221811																			0.00128286	0.00504825	0.0101918	597
CHL1__Cardiometabolic_o2csf__NPX	O00533	CHL1	CHL1	-0.0142217	-0.0116222	0.0182183	1328	0.435161	0.72841	-0.0158156	-0.0131359	0.019713	1328	0.422528	0.604593	-0.0105147	-0.00859279	0.0193314	1327	0.58659	0.871393	-0.0120182	-0.0099819	0.0209177	1327	0.565694	0.728593																			0.0044491	0.00371752	0.0260659	600
CHRDL2__Cardiometabolic_o2csf__NPX	Q6WN34	CHRDL2	CHRDL2	-0.0508412	-0.0323066	0.0267112	1326	0.0572095	0.353842	-0.0481824	-0.0311187	0.0289092	1326	0.0958136	0.218129	-0.0405076	-0.0257402	0.0283234	1325	0.1529	0.559696	-0.0335984	-0.0216996	0.0306442	1325	0.273102	0.442756																			-0.0284979	-0.0176429	0.0413901	599
CILP__Cardiometabolic_II_o2csf__NPX	O75339	CILP	CILP	-0.0151782	-0.00747908	0.0414267	1326	0.714135	0.873669	-0.0777585	-0.0389365	0.0447666	1326	0.082624	0.195363	0.00988198	0.00486936	0.0439082	1325	0.821967	0.95933	-0.0813223	-0.040721	0.0474998	1325	0.0871204	0.203838																			-0.0134009	-0.00654792	0.0616624	600
CKB__Cardiometabolic_II_o2csf__NPX	P12277	CKB	CKB	0.0269837	0.0340098	0.0180754	1321	0.135718	0.469611	0.00414992	0.0053173	0.0195503	1321	0.83193	0.908535	0.0289621	0.0365034	0.0191973	1320	0.131625	0.533445	-0.00636473	-0.00815514	0.0207466	1320	0.759056	0.868295																			0.0746986	0.0850509	0.030095	596
CKMT1A_CKMT1B__Inflammation_o2csf__NPX		CKMT1A_CKMT1B	CKMT1A_CKMT1B	0.0838903	0.0583612	0.0341386	1328	0.014124	0.18943	0.114345	0.080847	0.0368907	1328	0.00197883	0.0102707	0.0547159	0.038065	0.0361494	1327	0.130364	0.533445	0.0945843	0.0668754	0.0391158	1327	0.0157374	0.0544546																			0.100215	0.0689879	0.0505837	600
CLEC14A__Neurology_o2csf__NPX		CLEC14A	CLEC14A	-0.0426334	-0.0357577	0.01655	1325	0.0101014	0.15967	-0.0266439	-0.0227156	0.0179416	1325	0.137773	0.27654	-0.0387287	-0.0324828	0.0175472	1324	0.0274765	0.332271	-0.0127384	-0.0108603	0.018991	1324	0.502491	0.670472																			-0.0426525	-0.0362752	0.0241442	598
CLEC1A__Cardiometabolic_o2csf__NPX	Q8NC01	CLEC1A	CLEC1A	-0.012976	-0.0109378	0.0230309	1325	0.573247	0.799785	-0.0463101	-0.039673	0.0248948	1325	0.0630744	0.160315	0.00140943	0.00118804	0.0244008	1324	0.953947	0.98932	-0.0468173	-0.0401075	0.0264069	1324	0.0764721	0.185642																			0.0336061	0.027883	0.0342177	599
CLEC3B__Inflammation_II_o2csf__NPX	P05452	CLEC3B	CLEC3B	0.0218466	0.0147369	0.0221604	1327	0.324391	0.642774	-0.0578728	-0.0396862	0.0239286	1327	0.0157158	0.0546517	0.0447787	0.0302059	0.0234513	1326	0.0564223	0.423605	-0.0740916	-0.0508082	0.025369	1326	0.00355319	0.0168711																			0.0837218	0.056256	0.0340567	600
CLEC4A__Inflammation_o2csf__NPX	Q9UMR7	CLEC4A	CLEC4A	-0.0031406	-0.00284566	0.0276426	1324	0.909561	0.958484	0.0697894	0.0642343	0.0298497	1324	0.0195341	0.0637837	-0.0278699	-0.0252526	0.029278	1323	0.341319	0.754996	0.0798902	0.0735311	0.0316807	1323	0.0117944	0.0448251																			-0.053863	-0.047509	0.0423572	598
CLEC4M__Cardiometabolic_II_o2csf__NPX	Q9H2X3	CLEC4M	CLEC4M	-0.0342239	-0.0197273	0.0267612	1327	0.201169	0.542297	-0.0156195	-0.00915276	0.0289668	1327	0.589824	0.747899	-0.0331015	-0.0190804	0.028412	1326	0.244207	0.670718	-0.00362543	-0.00212443	0.0307382	1326	0.906129	0.961423																			-0.0174904	-0.00995658	0.0410257	600
CLEC7A__Inflammation_o2csf__NPX	Q9BXN2	CLEC7A	CLEC7A	0.0211016	0.0150931	0.0264641	1320	0.425381	0.718089	0.0177127	0.0128684	0.0287025	1320	0.537265	0.704755	0.0176129	0.0125978	0.0280816	1319	0.530633	0.838763	0.0113403	0.00823873	0.0304539	1319	0.709673	0.840132																			0.0396225	0.0271084	0.0400595	597
CLGN__Neurology_II_o2csf__NPX	O14967	CLGN	CLGN	-0.0381962	-0.0328674	0.0243654	1328	0.117203	0.450503	-0.00460797	-0.00402986	0.0263889	1328	0.861406	0.920996	-0.041385	-0.0356113	0.0258559	1327	0.109704	0.507926	0.0103382	0.00904114	0.0279777	1327	0.711803	0.840447																			-0.0329469	-0.0293635	0.0357158	600
CLMP__Oncology_o2csf__NPX	Q9H6B4	CLMP	CLMP	-0.0134939	-0.0150287	0.0133702	1326	0.313038	0.638469	-0.00347854	-0.0039371	0.0144651	1326	0.809997	0.894921	-0.0139798	-0.0155698	0.0141906	1325	0.324735	0.736878	0.00157274	0.00178007	0.0153471	1325	0.918393	0.966327																			0.00254606	0.00283433	0.0197068	598
CLSTN2__Inflammation_o2csf__NPX	Q9H4D0	CLSTN2	CLSTN2	0.0132534	0.014617	0.014397	1326	0.357445	0.673721	-0.0222892	-0.0249852	0.0155714	1326	0.152545	0.295118	0.0226414	0.0249709	0.0152575	1325	0.138059	0.533445	-0.0304598	-0.034144	0.0165095	1325	0.0652628	0.166265																			0.0618954	0.0673295	0.0212334	599
CLSTN3__Neurology_II_o2csf__NPX	Q9BQT9	CLSTN3	CLSTN3	0.0280008	0.0249364	0.0230471	1327	0.224606	0.56142	0.00217367	0.00196789	0.0249563	1327	0.930606	0.961004	0.0307931	0.0274231	0.0244732	1326	0.208529	0.62645	-0.00900713	-0.00815443	0.026486	1326	0.733857	0.853813																			0.0405144	0.0389829	0.0307118	599
CLU__Inflammation_II_o2csf__NPX	P10909	CLU	CLU	0.0348722	0.0299722	0.016735	1327	0.0373709	0.276668	-0.026615	-0.0232514	0.0181145	1327	0.141998	0.281367	0.0485061	0.0416904	0.0177264	1326	0.00629481	0.190681	-0.0441403	-0.0385619	0.0191718	1326	0.0214693	0.0692894																			0.0774933	0.0677095	0.0249617	599
CNDP1__Cardiometabolic_o2csf__NPX	Q96KN2	CNDP1	CNDP1	0.00508613	0.00638031	0.0151871	1328	0.737755	0.880117	0.00174168	0.00222053	0.016434	1328	0.915614	0.954737	0.00511917	0.00642175	0.016117	1327	0.750819	0.925456	-0.000107096	-0.000136541	0.0174396	1327	0.995101	0.996078																			0.00765811	0.00940479	0.0233076	600
CNPY2__Cardiometabolic_o2csf__NPX		CNPY2	CNPY2	-0.0188616	-0.0263119	0.0178498	1325	0.290849	0.619604	-0.0142654	-0.0202249	0.0193215	1325	0.460453	0.634912	-0.0162783	-0.0227082	0.0189328	1324	0.390059	0.779233	-0.00840733	-0.0119196	0.0204893	1324	0.681633	0.82091																			0.000804628	0.0011092	0.0269461	599
CNPY4__Oncology_o2csf__NPX	Q8N129	CNPY4	CNPY4	-0.0507685	-0.0272796	0.0283584	1327	0.0736431	0.384113	-0.0457796	-0.024999	0.0306968	1327	0.136109	0.274387	-0.0412471	-0.0221634	0.0300812	1326	0.170547	0.581447	-0.0308969	-0.016872	0.0325496	1326	0.342678	0.51981																			5.9233e-05	3.21424e-05	0.0422375	600
CNP__Cardiometabolic_II_o2csf__NPX	P09543	CNP	CNP	0.0391715	0.036202	0.0281886	1327	0.164876	0.510786	0.00115159	0.0010816	0.0305466	1327	0.969933	0.980506	0.0436635	0.0403534	0.0299055	1326	0.144513	0.546245	-0.0146003	-0.013713	0.0323835	1326	0.652166	0.797563																			0.0528649	0.0526771	0.0383167	599
CNTN1__Cardiometabolic_o2csf__NPX	Q12860	CNTN1	CNTN1	-0.00341264	-0.00659891	0.00756093	1325	0.65181	0.842398	-0.00476747	-0.0093724	0.00816912	1325	0.559591	0.722069	-0.00218126	-0.00421783	0.008025	1324	0.785812	0.947714	-0.00397949	-0.00782329	0.00867097	1324	0.64635	0.793533																			0.00907648	0.0169105	0.0111241	599
CNTN2__Oncology_o2csf__NPX	Q02246	CNTN2	CNTN2	0.00587064	0.0280388	0.00535264	1326	0.272939	0.598478	-0.00202737	-0.0098385	0.00579328	1326	0.72643	0.842755	0.00731278	0.0349267	0.0056798	1325	0.198143	0.606352	-0.00467038	-0.0226645	0.00614487	1325	0.447363	0.626669																			0.00251335	0.0115667	0.00848866	599
CNTN3__Neurology_o2csf__NPX	Q9P232	CNTN3	CNTN3	-0.0130988	-0.0114132	0.0186926	1325	0.483583	0.751148	-0.00534025	-0.00472911	0.0202566	1325	0.792106	0.885628	-0.0128891	-0.0112305	0.0198362	1324	0.515949	0.832205	-0.000680864	-0.000602946	0.0214925	1324	0.974733	0.98939																			-0.00997241	-0.00898746	0.0264281	597
CNTN4__Neurology_o2csf__NPX	Q8IWV2	CNTN4	CNTN4	-0.0217383	-0.0193024	0.0180623	1326	0.228991	0.563763	-0.00973246	-0.008785	0.0195589	1326	0.618851	0.763817	-0.0210763	-0.0187146	0.0191558	1325	0.27142	0.681489	-0.00215794	-0.00194786	0.0207337	1325	0.917122	0.966327																			-0.0269506	-0.0240691	0.0271503	598
CNTN5__Neurology_o2csf__NPX	O94779	CNTN5	CNTN5	-0.00459082	-0.00422218	0.0181133	1327	0.79996	0.914238	-0.014414	-0.0134723	0.0195945	1327	0.462095	0.635152	-0.00016677	-0.000153379	0.0192169	1326	0.993077	0.997152	-0.0143539	-0.013416	0.0207921	1326	0.490094	0.661223																			-0.00079853	-0.000724748	0.0275284	600
CNTNAP2__Inflammation_o2csf__NPX	Q9UHC6	CNTNAP2	CNTNAP2	0.0411972	0.0396852	0.0196898	1328	0.0366004	0.276668	0.0595343	0.0582859	0.021278	1328	0.00521755	0.0227511	0.0256964	0.0247533	0.0208565	1327	0.218146	0.638996	0.0502541	0.0492003	0.022568	1327	0.0261288	0.0803882																			0.0369171	0.0357775	0.0287734	600
CNTNAP4__Neurology_II_o2csf__NPX		CNTNAP4	CNTNAP4	-0.00331924	-0.00550084	0.0138477	1326	0.810603	0.91605	-0.00367797	-0.00619521	0.014977	1326	0.80605	0.892687	-0.00245929	-0.00407569	0.014692	1325	0.867089	0.96393	-0.00279187	-0.00470264	0.0158902	1325	0.860559	0.936291																			-0.00906348	-0.0160253	0.0195492	597
COCH__Cardiometabolic_II_o2csf__NPX	O43405	COCH	COCH	0.000198506	0.000751162	0.00602088	1323	0.973704	0.989351	0.00960978	0.0369711	0.00650679	1323	0.139945	0.279287	-0.00311954	-0.0118046	0.00638484	1322	0.625216	0.884014	0.0107375	0.0413096	0.0069058	1322	0.120221	0.260074																			-0.00491684	-0.0203459	0.00793919	595
COL15A1__Cardiometabolic_II_o2csf__NPX	P39059	COL15A1	COL15A1	0.0146475	0.0163525	0.0164737	1325	0.374089	0.686018	-0.0379402	-0.0430612	0.0177862	1325	0.033098	0.0983747	0.0297965	0.0332648	0.0174526	1324	0.0880045	0.487105	-0.0487616	-0.0553433	0.0188698	1324	0.00986931	0.0387802																			0.0346677	0.0383193	0.0247733	598
COL18A1__Cardiometabolic_o2csf__NPX	P39060	COL18A1	COL18A1	-0.0174616	-0.015648	0.0152905	1325	0.253665	0.583219	-0.0386477	-0.0352099	0.016514	1325	0.0194157	0.0635465	-0.00620416	-0.00555979	0.016205	1324	0.701889	0.912763	-0.0364027	-0.0331646	0.0175291	1324	0.0380219	0.109222																			0.0368275	0.0318795	0.0227388	600
COL28A1__Neurology_II_o2csf__NPX	Q2UY09	COL28A1	COL28A1	-0.0450252	-0.0304278	0.0343762	1327	0.190497	0.529868	-0.0553679	-0.0380326	0.0371722	1327	0.136594	0.274825	-0.031431	-0.0212409	0.0364681	1326	0.388911	0.77923	-0.0440118	-0.030232	0.0394417	1326	0.26468	0.435704																			-0.0572554	-0.0400538	0.0486626	599
COL2A1__Cardiometabolic_II_o2csf__NPX	P02458	COL2A1	COL2A1	0.000614074	0.000716378	0.0156337	1325	0.968674	0.988573	0.000877697	0.00104081	0.0169252	1325	0.95865	0.97602	0.000385362	0.000449563	0.0166028	1324	0.981486	0.993161	0.000737659	0.000874747	0.0179744	1324	0.967271	0.988638																			0.0225905	0.027552	0.0219065	598
COL3A1__Cardiometabolic_II_o2csf__NPX	P02461	COL3A1	COL3A1	-0.0106416	-0.0141613	0.0141505	1322	0.452168	0.733557	-0.0162331	-0.0219484	0.0152905	1322	0.288589	0.465721	-0.00631672	-0.00840602	0.0150209	1321	0.674167	0.904113	-0.0139447	-0.0188542	0.0162344	1321	0.390521	0.573869																			0.00267745	0.00374504	0.0201108	595
COL4A1__Cardiometabolic_o2csf__NPX		COL4A1	COL4A1	-0.031213	-0.030927	0.0175342	1328	0.075285	0.384113	-0.000274776	-0.000276704	0.0189957	1328	0.988461	0.991312	-0.0350305	-0.0347095	0.0186052	1327	0.0599413	0.441142	0.0123764	0.0124633	0.0201319	1327	0.538814	0.7064																			-0.0236626	-0.0235164	0.0264438	600
COL5A1__Inflammation_II_o2csf__NPX	P20908	COL5A1	COL5A1	0.00692296	0.00617758	0.0201958	1322	0.73181	0.879769	-0.0507392	-0.0460415	0.0217881	1322	0.0200217	0.0650706	0.0255971	0.0228411	0.0213978	1321	0.231813	0.654062	-0.0600423	-0.0544833	0.023131	1321	0.00954319	0.0378193																			0.0110997	0.0101988	0.0278003	600
COL6A3__Cardiometabolic_o2csf__NPX	P12111	COL6A3	COL6A3	-0.0373738	-0.0268925	0.0163363	1328	0.0223075	0.221215	-0.0360999	-0.0264	0.017684	1328	0.0414095	0.11613	-0.0295282	-0.0212471	0.0173246	1327	0.0885394	0.487105	-0.0254358	-0.0186013	0.0187463	1327	0.17506	0.329958																			-0.0212048	-0.0154217	0.0230553	600
COLEC12__Inflammation_o2csf__NPX	Q5KU26	COLEC12	COLEC12	0.00383401	0.012091	0.00778793	1325	0.622587	0.831112	0.00148026	0.00474366	0.00842788	1325	0.860605	0.920996	0.00379975	0.0119829	0.00826223	1324	0.645668	0.893635	0.000111354	0.000356846	0.00894044	1324	0.990064	0.994354																			-8.99564e-06	-2.82148e-05	0.0115014	598
COMP__Cardiometabolic_o2csf__NPX	P49747	COMP	COMP	-0.0207696	-0.0114868	0.0296468	1325	0.483695	0.751148	-0.011429	-0.00642296	0.0320728	1325	0.721637	0.839296	-0.0194031	-0.010731	0.0314545	1324	0.537433	0.842716	-0.00443728	-0.00249369	0.0340237	1324	0.896256	0.95522																			0.0273394	0.0146946	0.0428178	600
COMT__Cardiometabolic_o2csf__NPX	P21964	COMT	COMT	0.0124151	0.0112438	0.0292278	1325	0.671074	0.854423	0.0187586	0.017266	0.0316286	1325	0.553224	0.716512	0.00747808	0.00677256	0.0310004	1324	0.809418	0.957974	0.0160675	0.014789	0.0335491	1324	0.632072	0.781522																			-0.00485933	-0.00421444	0.0455992	599
COQ7__Cardiometabolic_II_o2csf__NPX	Q99807	COQ7	COQ7	0.00371332	0.00731771	0.0138461	1327	0.788599	0.910324	0.00900138	0.0180273	0.0149918	1327	0.548329	0.712162	0.00106182	0.00209249	0.0146889	1326	0.942384	0.98932	0.00861832	0.0172601	0.0159061	1326	0.58803	0.749725																			0.00636091	0.0123592	0.0209209	600
CPA1__Cardiometabolic_o2csf__NPX	P15085	CPA1	CPA1	0.0175033	0.0105807	0.0364523	1326	0.631186	0.834795	0.000861043	0.000529099	0.0394532	1326	0.982591	0.988829	0.0194187	0.0117386	0.0387053	1325	0.615956	0.876026	-0.0061838	-0.00379986	0.041888	1325	0.88266	0.948092																			-0.0371262	-0.0223499	0.0521473	600
CPA2__Neurology_o2csf__NPX	P48052	CPA2	CPA2	0.00713485	0.00493392	0.030316	1325	0.813974	0.91605	-0.0124832	-0.00877208	0.0328359	1325	0.70388	0.82485	0.0123701	0.00855419	0.032176	1324	0.700707	0.912763	-0.0169624	-0.0119197	0.0348516	1324	0.626549	0.778151																			-0.0182885	-0.0119696	0.0447361	598
CPB1__Cardiometabolic_o2csf__NPX	P15086	CPB1	CPB1	0.0336268	0.0237809	0.0260212	1328	0.196484	0.538009	0.0321078	0.0230774	0.0281604	1328	0.25442	0.424847	0.0266972	0.0188802	0.0276086	1327	0.333727	0.746446	0.0224661	0.0161475	0.0298742	1327	0.452169	0.631493																			0.0417872	0.0283503	0.0385945	600
CPE__Oncology_o2csf__NPX	P16870	CPE	CPE	0.0132309	0.0158151	0.0197629	1326	0.503305	0.763464	0.0029344	0.00356386	0.0213846	1326	0.890878	0.938796	0.0138731	0.0165826	0.0209754	1325	0.508472	0.832205	-0.00207965	-0.00252575	0.0226929	1325	0.926995	0.969546																			0.0535216	0.062658	0.0298751	599
CPM__Neurology_o2csf__NPX	P14384	CPM	CPM	-0.0231175	-0.0180126	0.0263101	1326	0.379747	0.686018	-0.0130823	-0.0103604	0.0284792	1326	0.646048	0.78332	-0.021472	-0.0167305	0.0279079	1325	0.4418	0.800187	-0.00535508	-0.0042409	0.0302024	1325	0.859295	0.936291																			-0.0181038	-0.0136074	0.0417936	599
CPPED1__Neurology_o2csf__NPX	Q9BRF8	CPPED1	CPPED1	-0.00605752	-0.00505181	0.0255508	1328	0.812633	0.91605	0.0587995	0.0498379	0.027601	1328	0.033327	0.0986675	-0.0272271	-0.0227067	0.0270593	1327	0.314502	0.725299	0.0686325	0.0581723	0.0292798	1327	0.019224	0.0630675																			-0.0293442	-0.0244697	0.0363444	600
CPQ__Cardiometabolic_II_o2csf__NPX	Q9Y646	CPQ	CPQ	0.0107017	0.0280525	0.00860165	1322	0.213666	0.556572	-0.00575235	-0.0153176	0.00930724	1322	0.536648	0.704755	0.0140587	0.0368522	0.00912785	1321	0.123752	0.526912	-0.0108435	-0.0288746	0.00987226	1321	0.272237	0.442756																			0.02308	0.0602964	0.012612	596
CPVL__Oncology_o2csf__NPX	Q9H3G5	CPVL	CPVL	-0.0978977	-0.0660797	0.0398868	1323	0.0142405	0.18943	-0.0426844	-0.0292819	0.0432246	1323	0.323577	0.505725	-0.0953288	-0.0643457	0.0423175	1322	0.0244413	0.317736	-0.00834239	-0.00572296	0.0457715	1322	0.855405	0.935604																			-0.0561832	-0.0432152	0.0524196	597
CPXM1__Oncology_o2csf__NPX	Q96SM3	CPXM1	CPXM1	-0.056268	-0.0305132	0.0401404	1328	0.161215	0.505067	-0.10498	-0.0578585	0.0433709	1328	0.015632	0.0544964	-0.0268816	-0.0145774	0.0425296	1327	0.527451	0.838456	-0.0952716	-0.0525079	0.0460195	1327	0.0386227	0.110317																			0.00292381	0.00156868	0.0601809	600
CPXM2__Cardiometabolic_II_o2csf__NPX		CPXM2	CPXM2	-0.0137897	-0.0158922	0.017518	1323	0.431322	0.72426	-0.0257234	-0.0301402	0.0189355	1323	0.174543	0.325455	-0.00647904	-0.00746689	0.018615	1322	0.727855	0.922006	-0.0233513	-0.0273608	0.0201306	1322	0.246262	0.41179																			-0.00123115	-0.00140173	0.0261802	598
CR1__Inflammation_II_o2csf__NPX	P17927	CR1	CR1	0.00991246	0.00771295	0.0249404	1327	0.691102	0.86679	-0.0005461	-0.000431911	0.0269778	1327	0.983853	0.988829	0.0113416	0.00882495	0.0264638	1326	0.668306	0.904113	-0.00463618	-0.00366677	0.028624	1326	0.871355	0.941873																			0.00107561	0.000864561	0.0363118	599
CR2__Cardiometabolic_o2csf__NPX	P20023	CR2	CR2	0.0433985	0.0299901	0.0323509	1325	0.17999	0.520512	-0.0198073	-0.0139153	0.0350364	1325	0.571943	0.731263	0.0557492	0.0385249	0.0343244	1324	0.104574	0.505227	-0.0399832	-0.0280897	0.037153	1324	0.282044	0.45566																			0.0497562	0.0353395	0.0468378	599
CREG1__Oncology_o2csf__NPX	O75629	CREG1	CREG1	0.00801713	0.0102035	0.0145215	1327	0.580981	0.804961	-0.00819452	-0.0105989	0.0157126	1327	0.602089	0.754509	0.0118614	0.0150962	0.0154056	1326	0.441471	0.800187	-0.0124742	-0.0161343	0.0166691	1326	0.454386	0.633953																			0.00914744	0.0115393	0.0206051	600
CRELD2__Inflammation_o2csf__NPX		CRELD2	CRELD2	-0.0120618	-0.00854723	0.0277693	1328	0.6641	0.85061	-0.0565169	-0.040703	0.0300101	1328	0.0598833	0.154431	0.00604407	0.00428295	0.0294319	1327	0.837324	0.95933	-0.0586997	-0.0422751	0.0318471	1327	0.0655269	0.166632																			0.0346215	0.0242874	0.0415036	600
CRHR1__Cardiometabolic_o2csf__NPX		CRHR1	CRHR1	0.0268339	0.022007	0.030729	1324	0.382689	0.686018	-0.00174819	-0.00145729	0.033249	1324	0.958075	0.97602	0.0307703	0.0252354	0.032592	1323	0.345288	0.754996	-0.012811	-0.0106792	0.0352547	1323	0.716377	0.840911																			0.0176427	0.0138377	0.0475851	598
CRH__Oncology_o2csf__NPX	P06850	CRH	CRH	0.0401271	0.0250441	0.0306164	1326	0.190205	0.529868	0.0602373	0.0382231	0.0330812	1326	0.0688481	0.171014	0.0242064	0.0151076	0.0324713	1325	0.45612	0.80442	0.0514883	0.0326714	0.0351066	1325	0.142715	0.290653																			0.0113764	0.0072444	0.0445668	599
CRIM1__Inflammation_o2csf__NPX	Q9NZV1	CRIM1	CRIM1	0.0264707	0.0272704	0.0137913	1327	0.0551515	0.353842	0.0293144	0.0306913	0.0149291	1327	0.049788	0.133697	0.0196273	0.0202203	0.0146218	1326	0.179717	0.58661	0.0222348	0.0232792	0.0158291	1326	0.16035	0.313268																			0.0192103	0.0195939	0.0202395	600
CRIP2__Neurology_o2csf__NPX	P52943	CRIP2	CRIP2	-0.0165049	-0.00858108	0.0318942	1325	0.604901	0.819297	0.0195025	0.0103004	0.0345001	1325	0.571973	0.731263	-0.0253857	-0.0131983	0.0338522	1324	0.453449	0.80442	0.0286957	0.0151558	0.0366188	1324	0.433397	0.61328																			-0.00357539	-0.00185594	0.0478972	598
CRISP2__Oncology_o2csf__NPX	P16562	CRISP2	CRISP2	0.0534153	0.0406687	0.0310083	1325	0.0851922	0.395279	0.0257641	0.0199333	0.0335573	1325	0.442764	0.619892	0.0511832	0.0389693	0.0329294	1324	0.120345	0.521815	0.00719113	0.00556366	0.0356044	1324	0.839969	0.930252																			0.0154599	0.0117324	0.0469208	598
CRISP3__Inflammation_II_o2csf__NPX	P54108	CRISP3	CRISP3	0.00723008	0.00751244	0.0221613	1327	0.744288	0.883939	-0.0269709	-0.028485	0.0239819	1327	0.260948	0.434705	0.0174501	0.0181316	0.0234937	1326	0.457761	0.804987	-0.0332563	-0.0351233	0.025435	1326	0.191268	0.351312																			0.00669983	0.00717278	0.0323277	599
CRLF1__Inflammation_o2csf__NPX	O75462	CRLF1	CRLF1	0.00101589	0.000918185	0.015663	1325	0.948296	0.977096	-0.0319662	-0.0293593	0.016926	1325	0.0591655	0.153257	0.0122039	0.0110302	0.0165912	1324	0.462127	0.807533	-0.0363628	-0.0333973	0.0179532	1324	0.0430237	0.121029																			0.0210372	0.0188604	0.0231481	598
CRTAC1__Cardiometabolic_o2csf__NPX	Q9NQ79	CRTAC1	CRTAC1	-0.00713412	-0.0103128	0.011226	1324	0.525211	0.774729	-0.00310979	-0.00456989	0.0121505	1324	0.798038	0.889528	-0.00695156	-0.0100489	0.0119187	1323	0.559827	0.857656	-0.00058981	-0.000866737	0.0128987	1323	0.963535	0.987031																			0.0109763	0.0159936	0.016044	599
CSF1R__Inflammation_II_o2csf__NPX	P07333	CSF1R	CSF1R	-0.0209501	-0.0223532	0.0175441	1326	0.232637	0.564398	0.0047826	0.0051865	0.0189802	1326	0.801097	0.890845	-0.0252622	-0.0269541	0.0186221	1325	0.175149	0.584249	0.0139276	0.0151038	0.0201361	1325	0.489265	0.660746																			-0.0331203	-0.0364478	0.0259841	599
CSF1__Inflammation_o2csf__NPX	P09603	CSF1	CSF1	0.00513487	0.00653786	0.00864017	1325	0.552411	0.791354	-0.00705586	-0.00912903	0.00934864	1325	0.450535	0.62482	0.00821656	0.0104615	0.00916284	1324	0.370028	0.759197	-0.010016	-0.0129589	0.00991498	1324	0.31259	0.488554																			0.0060695	0.00757024	0.0125505	598
CSF2RA__Neurology_o2csf__NPX	P15509	CSF2RA	CSF2RA	0.00268392	0.00170436	0.0361415	1325	0.940814	0.974439	0.014293	0.00922039	0.0390934	1325	0.714713	0.832634	-0.00195911	-0.00124408	0.0383673	1324	0.959284	0.98932	0.0150025	0.00967807	0.041503	1324	0.717798	0.84116																			-0.0780045	-0.0482452	0.0555889	598
CSPG4__Cardiometabolic_II_o2csf__NPX	Q6UVK1	CSPG4	CSPG4	0.0101678	0.0132636	0.0118275	1325	0.390126	0.687997	-0.0108057	-0.0143237	0.0127891	1325	0.398311	0.582648	0.0152274	0.0198636	0.0125514	1324	0.225271	0.641425	-0.0163239	-0.0216384	0.0135717	1324	0.229274	0.392639																			0.00738803	0.00964621	0.0172317	597
CSPG5__Neurology_II_o2csf__NPX		CSPG5	CSPG5	-0.023364	-0.0265013	0.0179121	1325	0.192334	0.530229	0.0322065	0.0371273	0.0193594	1325	0.0964274	0.21881	-0.0375475	-0.0425894	0.0189809	1324	0.0481164	0.414391	0.0458002	0.052798	0.0205229	1324	0.0258037	0.0799398																			-0.0294	-0.0344376	0.0264057	599
CST3__Cardiometabolic_o2csf__NPX	P01034	CST3	CST3	0.0128249	0.0441418	0.0079558	1321	0.107197	0.431333	-0.0149674	-0.0523383	0.00860661	1321	0.0822568	0.195255	0.0196856	0.0677557	0.00843018	1320	0.0196855	0.291304	-0.0221164	-0.0773368	0.00912127	1320	0.0154543	0.0536084																			0.0276489	0.0855203	0.0132565	598
CST5__Neurology_o2csf__NPX	P28325	CST5	CST5	0.000491082	0.00100544	0.0121012	1320	0.967636	0.988239	-0.0088579	-0.0184387	0.0130896	1320	0.498705	0.670272	0.00360005	0.0073707	0.0128284	1319	0.779037	0.944286	-0.0101487	-0.0211256	0.0138785	1319	0.464754	0.641275																			-0.00870089	-0.0170506	0.018575	596
CST6__Cardiometabolic_o2csf__NPX	Q15828	CST6	CST6	-0.00958686	-0.0055517	0.0256292	1328	0.708419	0.87013	-0.0158093	-0.00930457	0.0277304	1328	0.568702	0.7293	-0.00530102	-0.00306979	0.0271962	1327	0.845487	0.960309	-0.0138948	-0.00817781	0.0294279	1327	0.636886	0.786252																			-0.0224593	-0.0130769	0.0367746	600
CST7__Inflammation_o2csf__NPX	O76096	CST7	CST7	-0.0154723	-0.0113007	0.024578	1325	0.529118	0.776375	-0.012469	-0.0092558	0.0265981	1325	0.639294	0.778685	-0.0130883	-0.0095595	0.0260687	1324	0.615702	0.876026	-0.00776148	-0.00576138	0.0282094	1324	0.783253	0.885777																			-0.0263282	-0.0193047	0.0348511	599
CTBS__Inflammation_II_o2csf__NPX		CTBS	CTBS	-0.00556552	-0.00732694	0.015177	1326	0.713896	0.873669	-0.00174702	-0.00233793	0.0164156	1326	0.915262	0.954737	-0.00565758	-0.00744814	0.016109	1325	0.725489	0.920762	0.000297946	0.000398724	0.0174228	1325	0.986359	0.993752																			-0.023093	-0.0304238	0.02151	600
CTRB1__Neurology_o2csf__NPX	P17538	CTRB1	CTRB1	0.0593301	0.0451079	0.0336185	1325	0.0778272	0.385092	0.0649578	0.0501941	0.0364247	1325	0.0747588	0.18308	0.0442539	0.0336456	0.0356538	1324	0.214747	0.635561	0.0489602	0.0378324	0.0386307	1324	0.205239	0.36601																			0.0390881	0.0316357	0.0466613	597
CTRC__Inflammation_o2csf__NPX	Q99895	CTRC	CTRC	0.0591555	0.0375926	0.0411137	1325	0.150435	0.491211	0.0630386	0.0407083	0.0444896	1325	0.156738	0.300721	0.0447165	0.0284168	0.0436013	1324	0.305278	0.71459	0.046929	0.0303052	0.0471803	1324	0.320077	0.496906																			0.0687813	0.0449081	0.0588633	598
CTRL__Neurology_II_o2csf__NPX	P40313	CTRL	CTRL	-0.00167728	-0.000987575	0.0384655	1322	0.965226	0.987228	-0.00708519	-0.00423724	0.0416414	1322	0.86492	0.923671	0.000567537	0.000334164	0.0408142	1321	0.988908	0.99679	-0.00729	-0.00435973	0.0441845	1321	0.868977	0.940659																			-0.0631476	-0.0394221	0.0527977	596
CTSB__Cardiometabolic_o2csf__NPX	P07858	CTSB	CTSB	0.025672	0.0228153	0.0239362	1327	0.283683	0.612738	0.0052058	0.00470178	0.0259117	1327	0.840803	0.911813	0.0270785	0.0240654	0.0253986	1326	0.286552	0.69696	-0.00456454	-0.00412261	0.0274833	1326	0.868116	0.940459																			0.0127983	0.0114428	0.0354907	600
CTSC__Inflammation_o2csf__NPX	P53634	CTSC	CTSC	-0.0347936	-0.0316788	0.0245493	1326	0.156631	0.502012	-0.052953	-0.0489954	0.0265258	1326	0.0461075	0.125756	-0.0207333	-0.0188772	0.0260339	1325	0.425945	0.789986	-0.0454541	-0.0420569	0.0281509	1325	0.106623	0.238445																			-0.0543134	-0.0495666	0.0368659	598
CTSD__Cardiometabolic_o2csf__NPX	P07339	CTSD	CTSD	0.0187068	0.0280042	0.0150992	1324	0.215591	0.556959	0.000749348	0.00114037	0.0163488	1324	0.963449	0.978217	0.0207954	0.0311308	0.0160242	1323	0.194601	0.602355	-0.00676682	-0.0102979	0.0173404	1323	0.696426	0.831283																			0.0160186	0.0238503	0.021777	599
CTSE__Inflammation_II_o2csf__NPX	P14091	CTSE	CTSE	-0.0160965	-0.00982908	0.0353463	1327	0.648901	0.842168	-0.0193342	-0.0119965	0.0382421	1327	0.61324	0.76023	-0.0113961	-0.00695888	0.0375162	1326	0.761355	0.931437	-0.0152122	-0.00943892	0.0405905	1326	0.70789	0.83945																			-0.088303	-0.0522157	0.0548563	600
CTSH__Cardiometabolic_o2csf__NPX	P09668	CTSH	CTSH	0.0458265	0.0230017	0.0472032	1328	0.331807	0.647713	0.0416044	0.0212235	0.051082	1328	0.415526	0.59834	0.0371298	0.0186366	0.0500883	1327	0.458651	0.805534	0.028195	0.0143831	0.0541985	1327	0.602998	0.7603																			0.00304023	0.00151346	0.070237	600
CTSL__Cardiometabolic_o2csf__NPX		CTSL	CTSL	-0.00680309	-0.0100737	0.0116099	1328	0.557993	0.796069	0.0147404	0.0221834	0.0125577	1328	0.240679	0.408559	-0.0127726	-0.018913	0.012311	1327	0.299694	0.712606	0.0193532	0.0291253	0.0133212	1327	0.146512	0.29536																			-0.0169542	-0.0247502	0.017914	600
CTSO__Inflammation_o2csf__NPX	P43234	CTSO	CTSO	0.0427461	0.0409256	0.017705	1325	0.0158983	0.196862	-0.0162245	-0.0157848	0.0191898	1325	0.397999	0.582648	0.0537386	0.0514499	0.0187674	1324	0.00425722	0.190618	-0.0356277	-0.034662	0.0203021	1324	0.0795125	0.190365																			0.0612431	0.0583992	0.0256905	598
CTSS__Neurology_o2csf__NPX	P25774	CTSS	CTSS	-0.0295913	-0.0387755	0.0147492	1328	0.0450275	0.308538	-0.0161304	-0.0214819	0.0159776	1328	0.312888	0.494165	-0.0277018	-0.0362995	0.0156516	1327	0.0769729	0.464823	-0.00612596	-0.00815834	0.0169359	1327	0.717624	0.84116																			-0.0212477	-0.0273458	0.021331	600
CTSV__Oncology_o2csf__NPX	O60911	CTSV	CTSV	0.00839285	0.0114335	0.0191587	1325	0.661408	0.850294	-0.0146451	-0.0202707	0.0207271	1325	0.479959	0.650705	0.0145322	0.0197972	0.0203265	1324	0.474773	0.818035	-0.0198951	-0.0275374	0.021993	1324	0.365838	0.546009																			0.0322056	0.0444011	0.0277101	597
CTSZ__Cardiometabolic_o2csf__NPX	Q9UBR2	CTSZ	CTSZ	-0.00332954	-0.00462277	0.014134	1326	0.813803	0.91605	-0.00896467	-0.0126506	0.0152884	1326	0.557726	0.720331	-0.00064158	-0.000890779	0.0149932	1325	0.965874	0.98932	-0.00873359	-0.0123245	0.0162195	1325	0.590349	0.751304																			-0.0168278	-0.023725	0.0199419	599
CX3CL1__Neurology_o2csf__NPX	P78423	CX3CL1	CX3CL1	-0.0373519	-0.030422	0.0220876	1325	0.0910566	0.400793	-0.0421915	-0.0349086	0.0238905	1325	0.0776198	0.188105	-0.0273609	-0.0222846	0.0234347	1324	0.243204	0.669894	-0.0322831	-0.0267105	0.02535	1324	0.203066	0.363532																			-0.0178846	-0.0146016	0.0334672	598
CXADR__Inflammation_o2csf__NPX	P78310	CXADR	CXADR	-0.00227263	-0.001772	0.0216925	1326	0.916577	0.962233	-0.00583889	-0.00462579	0.0234773	1326	0.803629	0.892137	-0.000527195	-0.000411061	0.0230264	1325	0.981737	0.993161	-0.00564805	-0.0044746	0.0249215	1325	0.820744	0.914787																			0.0019822	0.00157216	0.0302319	599
CXCL11__Neurology_o2csf__NPX	O14625	CXCL11	CXCL11	-0.0825667	-0.0457467	0.0439824	1325	0.0607009	0.363857	-0.114842	-0.0646674	0.047557	1325	0.0158774	0.0548728	-0.053183	-0.0294665	0.0465849	1324	0.253812	0.676056	-0.0957217	-0.0539008	0.0504148	1324	0.0578234	0.152623																			-0.081431	-0.0445149	0.0643172	599
CXCL13__Neurology_o2csf__NPX	O43927	CXCL13	CXCL13	-0.0469945	-0.0306664	0.0322348	1320	0.145112	0.484729	-0.0509529	-0.0337886	0.0349474	1320	0.145082	0.285041	-0.0352991	-0.0230346	0.034163	1319	0.301673	0.713653	-0.0382752	-0.0253816	0.0370379	1319	0.301602	0.477823																			-0.0424269	-0.0289061	0.0452681	596
CXCL16__Cardiometabolic_o2csf__NPX	Q9H2A7	CXCL16	CXCL16	0.00308927	0.00222568	0.018382	1324	0.866562	0.940063	0.00281234	0.00205974	0.0198919	1324	0.887591	0.937463	0.00250016	0.00180125	0.0195093	1323	0.898048	0.973741	0.0019087	0.00139792	0.0211117	1323	0.927976	0.969546																			0.0643719	0.0455316	0.027889	599
CXCL17__Inflammation_o2csf__NPX	Q6UXB2	CXCL17	CXCL17	-0.0224258	-0.0186203	0.0259835	1324	0.388251	0.687971	-0.0423187	-0.0357099	0.0281087	1324	0.132425	0.268909	-0.0104966	-0.00871541	0.0275732	1323	0.703501	0.913698	-0.038509	-0.0324952	0.0298456	1323	0.19718	0.354822																			-0.0357842	-0.0286265	0.0394957	597
CXCL8__Cardiometabolic_o2csf__NPX	P10145	CXCL8	CXCL8_1	-0.0216021	-0.0189957	0.0213555	1326	0.31194	0.638469	-0.0289179	-0.0258454	0.0231032	1326	0.210906	0.372297	-0.0142773	-0.0125546	0.0226529	1325	0.528631	0.838456	-0.0237657	-0.0212406	0.0245118	1325	0.332442	0.509572																			-0.0160266	-0.0140563	0.0319666	599
CXCL8__Inflammation_o2csf__NPX	P10145	CXCL8	CXCL8_2	-0.0131517	-0.0110932	0.0216213	1326	0.543109	0.786123	-0.0412743	-0.0353845	0.0233713	1326	0.077622	0.188105	-0.000484439	-0.000408617	0.0229192	1325	0.98314	0.993857	-0.0410995	-0.0352346	0.0247999	1325	0.0977075	0.224276																			-0.0129606	-0.0107838	0.0326546	599
CXCL8__Neurology_o2csf__NPX	P10145	CXCL8	CXCL8_3	-0.019574	-0.0158092	0.0224956	1327	0.384391	0.686018	-0.0503868	-0.041352	0.0243086	1327	0.0383835	0.109633	-0.00450618	-0.0036395	0.0238466	1326	0.850149	0.960617	-0.0487564	-0.0400139	0.0258028	1326	0.0590323	0.15464																			-0.00693083	-0.00554953	0.0328282	599
CXCL8__Oncology_o2csf__NPX	P10145	CXCL8	CXCL8_4	-0.0348188	-0.0259514	0.0239492	1326	0.146222	0.484729	-0.0665822	-0.0504155	0.025861	1326	0.0101427	0.0380282	-0.0160093	-0.0119322	0.0253777	1325	0.528253	0.838456	-0.0607862	-0.0460269	0.0274501	1325	0.026969	0.0820873																			-0.034801	-0.0246264	0.0375103	599
CXCL9__Inflammation_o2csf__NPX	Q07325	CXCL9	CXCL9	-0.124046	-0.045467	0.0511829	1328	0.0155009	0.195584	-0.0437145	-0.0162844	0.0554923	1328	0.430979	0.612352	-0.124423	-0.045605	0.0543168	1327	0.0221377	0.301898	0.0012206	0.000454694	0.058774	1327	0.983434	0.993752																			-0.145258	-0.0507603	0.0753878	600
CYB5R2__Oncology_II_o2csf__NPX	Q6BCY4	CYB5R2	CYB5R2	0.0156788	0.0121791	0.0339012	1323	0.643809	0.839245	-0.00988493	-0.00780171	0.0366993	1323	0.787703	0.883625	0.0210668	0.0163644	0.0359704	1322	0.558197	0.857656	-0.0174897	-0.0138038	0.0389373	1322	0.653379	0.797937																			0.0573331	0.0445631	0.0504805	598
CYTL1__Cardiometabolic_II_o2csf__NPX	Q9NRR1	CYTL1	CYTL1	-0.0137043	-0.0100883	0.0242283	1321	0.57174	0.799399	-0.0488921	-0.0366121	0.0261144	1321	0.0613958	0.157567	0.00180403	0.00132802	0.0257198	1320	0.944091	0.98932	-0.0495496	-0.0371045	0.0277553	1320	0.0744535	0.182977																			0.0792397	0.0563106	0.0381793	597
DAG1__Inflammation_o2csf__NPX	Q14118	DAG1	DAG1	0.00372131	0.00376906	0.0132298	1326	0.778538	0.90291	-0.0184086	-0.0189503	0.0143069	1326	0.198426	0.355226	0.0105707	0.0107064	0.0140271	1325	0.451229	0.80442	-0.0222233	-0.0228772	0.0151782	1325	0.143389	0.2916																			0.0122996	0.0121301	0.0193875	599
DBH__Inflammation_II_o2csf__NPX		DBH	DBH	0.016537	0.00935406	0.0441421	1328	0.707995	0.87013	-0.0475236	-0.0273205	0.0477491	1328	0.319783	0.500921	0.0351063	0.0198577	0.04682	1327	0.4535	0.80442	-0.0602022	-0.0346091	0.0506621	1327	0.234924	0.399862																			-0.00691357	-0.00383658	0.0669533	600
DBNL__Inflammation_o2csf__NPX	Q9UJU6	DBNL	DBNL	0.0344019	0.0289124	0.0197453	1324	0.0816904	0.393188	0.0616577	0.0526539	0.0213227	1324	0.00389492	0.0180595	0.017369	0.0145974	0.0208982	1323	0.406053	0.780436	0.0554059	0.047315	0.022613	1323	0.0144073	0.0512545																			0.0193856	0.0165473	0.0293659	598
DCBLD2__Oncology_o2csf__NPX		DCBLD2	DCBLD2	-0.0224577	-0.0169365	0.0169016	1328	0.184165	0.527105	-0.0438567	-0.0336146	0.0182611	1328	0.0164582	0.0563875	-0.0100497	-0.00757894	0.0179074	1327	0.574756	0.868798	-0.0402273	-0.0308328	0.0193769	1327	0.0380823	0.109222																			-0.00215053	-0.001612	0.0247605	600
DCC__Neurology_II_o2csf__NPX	P43146	DCC	DCC	-0.0130595	-0.0173717	0.0144296	1326	0.365603	0.680225	-0.0374275	-0.0505924	0.0155816	1326	0.0164412	0.0563875	-0.00171954	-0.00228731	0.015282	1325	0.910428	0.975659	-0.0368074	-0.0497542	0.0165328	1325	0.0261596	0.0803882																			-0.00274834	-0.00370294	0.0217075	600
DCN__Cardiometabolic_o2csf__NPX	P07585	DCN	DCN	0.00566692	0.0100747	0.0153522	1324	0.712092	0.872705	0.0212737	0.03843	0.0165971	1324	0.200145	0.356402	-0.00100413	-0.00178516	0.0162815	1323	0.950832	0.98932	0.021636	0.0390844	0.0176117	1323	0.219478	0.381617																			0.00748477	0.0134806	0.0227141	598
DDR1__Neurology_o2csf__NPX	Q08345	DDR1	DDR1	0.0182553	0.0234211	0.0151084	1326	0.227152	0.562451	-0.0261673	-0.0341218	0.0163438	1326	0.109603	0.237473	0.0295652	0.0379313	0.0159989	1325	0.0648324	0.457607	-0.036807	-0.047996	0.0173143	1325	0.0337025	0.0992162																			0.0393375	0.0485733	0.0224447	599
DFFA__Inflammation_o2csf__NPX	O00273	DFFA	DFFA	0.00409861	0.00355097	0.0203957	1325	0.840765	0.930393	0.00992677	0.00873825	0.0220876	1325	0.653198	0.788198	0.00116072	0.00100563	0.021651	1324	0.957254	0.98932	0.00950601	0.00836787	0.0234485	1324	0.685249	0.823839																			-0.0132541	-0.0113538	0.031439	597
DIPK1C__Neurology_II_o2csf__NPX	Q0P6D2	DIPK1C	DIPK1C	-0.0175886	-0.013976	0.02689	1324	0.513165	0.767878	-0.0377086	-0.0304369	0.0290846	1324	0.195024	0.350488	-0.00668316	-0.0053105	0.0285293	1323	0.814822	0.958088	-0.0352902	-0.0284849	0.0308722	1323	0.253201	0.42029																			-0.0149856	-0.0116134	0.0429719	598
DKK3__Cardiometabolic_o2csf__NPX	Q9UBP4	DKK3	DKK3	0.0148511	0.0583133	0.00615669	1324	0.0159924	0.196862	-0.00539368	-0.0215197	0.00667407	1324	0.419147	0.601915	0.0185777	0.072946	0.00652549	1323	0.00448224	0.190618	-0.0120944	-0.0482542	0.00706011	1323	0.0869355	0.203838																			0.0192663	0.0806798	0.00876495	598
DKK4__Neurology_o2csf__NPX	Q9UBT3	DKK4	DKK4	-0.040426	-0.0376759	0.0188532	1325	0.0321944	0.261885	-0.0302063	-0.0285979	0.0204125	1325	0.139166	0.278132	-0.0350003	-0.0326193	0.0200103	1324	0.0805031	0.464823	-0.0175314	-0.0165979	0.0216457	1324	0.418128	0.598987																			-0.0185721	-0.0170063	0.0285601	598
DKKL1__Oncology_o2csf__NPX	Q9UK85	DKKL1	DKKL1	-0.0255729	-0.0243678	0.0260271	1322	0.326009	0.642839	0.0327789	0.0317435	0.0281721	1322	0.244827	0.413294	-0.04014	-0.0382484	0.0275928	1321	0.145983	0.548817	0.0472744	0.0457811	0.0298712	1321	0.11375	0.249568																			-0.0952983	-0.0966622	0.036269	597
DLL1__Oncology_o2csf__NPX	O00548	DLL1	DLL1	-0.0181025	-0.0131638	0.0178665	1328	0.311146	0.638469	-0.0279912	-0.0206872	0.0193248	1328	0.147725	0.28901	-0.0106556	-0.00774859	0.0189506	1327	0.574017	0.868798	-0.0241429	-0.0178431	0.0205056	1327	0.239255	0.404871																			0.0091109	0.00652222	0.0269819	600
DMP1__Cardiometabolic_II_o2csf__NPX		DMP1	DMP1	0.00887724	0.00650502	0.0337439	1325	0.792532	0.911085	0.0537396	0.0400272	0.0364956	1325	0.141124	0.280034	-0.00865802	-0.00634439	0.0357809	1324	0.808839	0.957974	0.0568675	0.0423569	0.0387294	1324	0.142252	0.290653																			-0.00142246	-0.00111749	0.047539	600
DNER__Inflammation_o2csf__NPX	Q8NFT8	DNER	DNER	0.0159417	0.0588283	0.00688925	1322	0.0208207	0.221215	-0.00108562	-0.00407151	0.00747241	1322	0.884508	0.936129	0.0183146	0.0675848	0.00730806	1321	0.0123271	0.241507	-0.0076994	-0.0288757	0.00791072	1321	0.330589	0.508121																			0.0256347	0.0937526	0.0100947	598
DNMBP__Neurology_o2csf__NPX		DNMBP	DNMBP	-0.0490119	-0.0506108	0.0156757	1325	0.00180674	0.0546343	0.0442346	0.046402	0.0169758	1325	0.00927031	0.0355234	-0.0706161	-0.0729197	0.0165471	1324	2.11669e-05	0.00981438	0.0698074	0.0732277	0.0178995	1324	0.000101031	0.000821834																			-0.0864981	-0.0887811	0.0246376	598
DOC2B__Neurology_II_o2csf__NPX	Q14184	DOC2B	DOC2B	-0.0134317	-0.0187168	0.0169316	1328	0.427751	0.721214	-0.00366964	-0.00519708	0.0183251	1328	0.841314	0.911813	-0.0138417	-0.0192881	0.0179683	1327	0.441236	0.800187	0.00132926	0.00188255	0.0194428	1327	0.945503	0.978468																			-0.0402253	-0.0568838	0.025806	600
DPP4__Cardiometabolic_o2csf__NPX	P27487	DPP4	DPP4	-0.0187134	-0.0210099	0.0182727	1325	0.305968	0.634279	-0.046922	-0.0535306	0.0197326	1325	0.017553	0.0589764	-0.00479948	-0.00538848	0.0193524	1324	0.804169	0.956886	-0.0451928	-0.0515579	0.0209348	1324	0.0310494	0.0922856																			-0.0310171	-0.0351044	0.0263734	600
DPP7__Cardiometabolic_o2csf__NPX	Q9UHL4	DPP7	DPP7	0.0208704	0.0246556	0.0218857	1325	0.340458	0.654111	0.0376558	0.0452256	0.0236452	1325	0.111503	0.238984	0.0103901	0.0122746	0.0232136	1324	0.654523	0.898807	0.0339021	0.0407173	0.0250951	1324	0.176944	0.332765																			-0.00603093	-0.00682074	0.0340821	599
DPT__Cardiometabolic_o2csf__NPX	Q07507	DPT	DPT	-0.023711	-0.0153696	0.0316834	1326	0.454368	0.733627	-0.0459043	-0.030247	0.0342728	1326	0.180676	0.334648	-0.0106938	-0.00693178	0.0336249	1325	0.750511	0.925456	-0.0420247	-0.0276907	0.0363899	1325	0.248362	0.413756																			0.0504905	0.0329091	0.0462723	600
DRAXIN__Neurology_o2csf__NPX	Q8NBI3	DRAXIN	DRAXIN	-0.0222045	-0.0163892	0.0231224	1327	0.337077	0.649303	-0.00657871	-0.00493476	0.0250241	1327	0.792672	0.885628	-0.0227022	-0.0167566	0.0245364	1326	0.355005	0.756494	0.00161417	0.0012108	0.0265458	1326	0.951522	0.979695																			-0.0193844	-0.0140105	0.0361954	600
DSC2__Neurology_o2csf__NPX	Q02487	DSC2	DSC2	-0.0448255	-0.0356095	0.0172716	1324	0.00955452	0.154665	-0.00245308	-0.00198047	0.0187596	1324	0.895982	0.942746	-0.0495804	-0.0393868	0.0183222	1323	0.00689679	0.191869	0.0154534	0.0124762	0.0198504	1323	0.436417	0.615675																			-0.0602398	-0.0477035	0.025669	597
DSCAM__Neurology_II_o2csf__NPX	O60469	DSCAM	DSCAM	0.0129862	0.0110151	0.0212141	1324	0.540542	0.785678	0.0184987	0.0159409	0.022956	1324	0.420484	0.602362	0.00818654	0.00694393	0.0225144	1323	0.716205	0.918194	0.0155366	0.0133884	0.0243656	1323	0.523814	0.691952																			0.0194278	0.016893	0.0297928	599
DSG2__Neurology_o2csf__NPX	Q14126	DSG2	DSG2	-0.0142148	-0.0148317	0.0165566	1324	0.390739	0.687997	0.00804469	0.00852933	0.017939	1324	0.653904	0.788198	-0.0187929	-0.0196085	0.0175683	1323	0.284947	0.696609	0.0148456	0.0157399	0.0190314	1323	0.435496	0.615																			-0.0287339	-0.0300939	0.0244602	596
DSG3__Oncology_o2csf__NPX	P32926	DSG3	DSG3	-0.0207553	-0.0162075	0.0307404	1322	0.49968	0.761286	-0.04947	-0.0392739	0.0332232	1322	0.136721	0.274825	-0.00623091	-0.00486562	0.0325863	1321	0.848388	0.960428	-0.0472288	-0.0374946	0.0352416	1321	0.18043	0.334637																			0.0209597	0.0156883	0.0467978	596
DUT__Oncology_II_o2csf__NPX	P33316	DUT	DUT	0.0242515	0.0232131	0.0247825	1322	0.32797	0.64527	0.0479797	0.0466597	0.0268034	1322	0.0736726	0.180738	0.0105484	0.0100967	0.0262985	1321	0.688411	0.908783	0.0441429	0.0429284	0.0284672	1321	0.121222	0.260619																			-0.0660561	-0.0646724	0.0356763	598
ECE1__Neurology_o2csf__NPX	P42892	ECE1	ECE1	0.00150489	0.00111929	0.0354913	1321	0.966185	0.987482	-0.053025	-0.0400927	0.0383476	1321	0.166977	0.314975	0.0200964	0.014947	0.0376299	1320	0.593394	0.871924	-0.0602722	-0.0455724	0.0406877	1320	0.138755	0.286105																			0.0624962	0.0444453	0.055321	596
ECHDC3__Cardiometabolic_II_o2csf__NPX		ECHDC3	ECHDC3	-0.0170711	-0.015883	0.0281313	1322	0.544064	0.786687	0.00117412	0.00111025	0.0304542	1322	0.969252	0.980506	-0.0196267	-0.0182607	0.0298588	1321	0.511092	0.832205	0.0082754	0.00782524	0.0323198	1321	0.797954	0.897296																			-0.0655432	-0.0648674	0.0385642	596
ECM1__Inflammation_II_o2csf__NPX	Q16610	ECM1	ECM1	-0.0274971	-0.0179843	0.0240116	1328	0.252349	0.583219	-0.0575938	-0.038284	0.0259467	1328	0.0266077	0.0822474	-0.0109524	-0.00716336	0.0254454	1327	0.666954	0.904024	-0.0536384	-0.0356547	0.0275335	1327	0.051612	0.139674																			-0.0665603	-0.0438073	0.0344626	600
EDA2R__Oncology_o2csf__NPX	Q9HAV5	EDA2R	EDA2R	-0.0263165	-0.0187274	0.0207599	1326	0.205143	0.545861	-0.00156669	-0.0011328	0.0224733	1326	0.944433	0.970241	-0.0290779	-0.0206924	0.0220325	1325	0.187138	0.596094	0.0089427	0.00646604	0.0238365	1325	0.707595	0.83945																			-0.00680317	-0.00453165	0.0313289	599
EDAR__Inflammation_o2csf__NPX	Q9UNE0	EDAR	EDAR	-0.0139151	-0.0144061	0.0185379	1325	0.453008	0.733557	-0.0190814	-0.0200679	0.020058	1325	0.341621	0.525076	-0.00901781	-0.00933599	0.0196795	1324	0.64686	0.893635	-0.0158103	-0.0166278	0.021296	1324	0.457971	0.637448																			-0.00126511	-0.00130719	0.0275829	598
EDIL3__Cardiometabolic_o2csf__NPX	O43854	EDIL3	EDIL3	0.0334464	0.0305396	0.0280384	1328	0.233129	0.564398	-0.0466978	-0.0433355	0.0303284	1328	0.123863	0.256388	0.0538489	0.0491688	0.0297078	1327	0.070117	0.464823	-0.0661452	-0.0613827	0.0321456	1327	0.0398165	0.11303																			0.102593	0.0930536	0.0414823	600
EDN1__Cardiometabolic_II_o2csf__NPX	P05305	EDN1	EDN1	-0.0127543	-0.0114914	0.0193041	1328	0.508917	0.765245	-0.0106156	-0.00972064	0.0208896	1328	0.611414	0.759737	-0.0106683	-0.00961195	0.0204854	1327	0.602609	0.871924	-0.00676276	-0.00619261	0.0221664	1327	0.760345	0.869055																			0.0105888	0.0097971	0.0276499	600
EDNRB__Inflammation_II_o2csf__NPX		EDNRB	EDNRB	-0.0317868	-0.0348314	0.0195645	1327	0.10446	0.425378	0.0192158	0.0213988	0.021181	1327	0.364456	0.550443	-0.0424339	-0.0464982	0.0207426	1326	0.0409791	0.382563	0.0345302	0.0384531	0.022441	1326	0.124114	0.265195																			-0.0416849	-0.0474295	0.0288879	600
EFCAB14__Oncology_II_o2csf__NPX	O75071	EFCAB14	EFCAB14	-0.050189	-0.0292624	0.0251832	1328	0.0464708	0.316867	-0.0579964	-0.0343666	0.027244	1328	0.0334567	0.0986675	-0.0363493	-0.0211932	0.0267009	1327	0.173635	0.583317	-0.0448689	-0.0265878	0.028892	1327	0.120665	0.260619																			0.0205306	0.0118631	0.0375551	600
EFEMP1__Cardiometabolic_o2csf__NPX	Q12805	EFEMP1	EFEMP1	-0.012132	-0.00730905	0.0191698	1328	0.526927	0.774794	-0.0151429	-0.00927197	0.0207419	1328	0.465479	0.637896	-0.00839655	-0.00505858	0.0203413	1327	0.679831	0.907223	-0.0121105	-0.00741524	0.0220105	1327	0.582263	0.744719																			0.0348895	0.0207345	0.028815	600
EFHD1__Neurology_II_o2csf__NPX	Q9BUP0	EFHD1	EFHD1	-0.0371018	-0.0256913	0.0256356	1326	0.148056	0.485342	0.0216131	0.0152134	0.0277592	1326	0.436359	0.615593	-0.0493411	-0.0341665	0.0272018	1325	0.0699205	0.464823	0.0395134	0.0278133	0.0294386	1325	0.179751	0.33427																			-0.0901474	-0.0641461	0.0351006	600
EFNA4__Neurology_o2csf__NPX	P52798	EFNA4	EFNA4	-0.0177311	-0.0123103	0.0167835	1326	0.290951	0.619604	-0.0468564	-0.033054	0.0181195	1326	0.00981663	0.0370052	-0.00366614	-0.00254533	0.0177766	1325	0.836639	0.95933	-0.0455309	-0.0321189	0.0192319	1325	0.0180532	0.059933																			0.015018	0.0101372	0.0254153	599
EFNB2__Neurology_II_o2csf__NPX	P52799	EFNB2	EFNB2	-0.0581772	-0.0350135	0.0322561	1328	0.0715203	0.382634	0.0108777	0.00665358	0.0349445	1328	0.755632	0.862959	-0.0692461	-0.0416753	0.034219	1327	0.04321	0.395428	0.0358859	0.0219503	0.037027	1327	0.332632	0.509572																			-0.103384	-0.0632266	0.0474497	600
EGFL7__Oncology_o2csf__NPX		EGFL7	EGFL7	-0.0110135	-0.00907248	0.0235333	1325	0.639863	0.838923	-0.043517	-0.0364438	0.0254215	1325	0.0871644	0.202752	0.00284725	0.00234544	0.0249737	1324	0.909247	0.975502	-0.0445528	-0.0373112	0.027005	1324	0.099222	0.226259																			0.0168262	0.0144415	0.0320688	597
EGFLAM__Oncology_II_o2csf__NPX	Q63HQ2	EGFLAM	EGFLAM	-0.025169	-0.0138997	0.0328084	1327	0.443129	0.731652	-0.043917	-0.0246479	0.035482	1327	0.216036	0.37945	-0.0130831	-0.0072252	0.0348009	1326	0.707021	0.914852	-0.0391952	-0.0219979	0.0376502	1326	0.298049	0.474355																			0.0405236	0.0217704	0.0525073	600
EGFR__Cardiometabolic_o2csf__NPX	P00533	EGFR	EGFR	-0.000388036	-0.000392442	0.0155738	1327	0.980126	0.990091	0.016224	0.0166804	0.0168488	1327	0.335763	0.519286	-0.00610475	-0.00617406	0.0165316	1326	0.711981	0.915322	0.0184406	0.0189593	0.0178913	1326	0.302866	0.478735																			-0.00232649	-0.00238266	0.0229892	600
EGF__Inflammation_o2csf__NPX	P01133	EGF	EGF	0.00214489	0.00187424	0.029819	1322	0.942668	0.974908	0.014161	0.0125723	0.0322607	1322	0.660767	0.793035	-0.00249799	-0.00218279	0.0316396	1321	0.937083	0.988236	0.0150623	0.0133726	0.0342328	1321	0.660011	0.803367																			0.00456833	0.00397461	0.0449673	596
EIF4EBP1__Cardiometabolic_o2csf__NPX	Q13541	EIF4EBP1	EIF4EBP1	-0.0210867	-0.0145756	0.0241277	1326	0.382297	0.686018	0.0423966	0.0297856	0.0260865	1326	0.104351	0.231502	-0.0383746	-0.0265254	0.0255555	1325	0.133434	0.533445	0.0562121	0.0394916	0.0276497	1325	0.0422508	0.119453																			-0.0643511	-0.0463746	0.0349094	599
ELN__Cardiometabolic_II_o2csf__NPX		ELN	ELN	-0.0328395	-0.0153988	0.0388649	1328	0.398284	0.694651	-0.0907755	-0.0432609	0.0419917	1328	0.0308156	0.0923804	-0.00544657	-0.00255396	0.0411831	1327	0.894805	0.973741	-0.0888085	-0.0423235	0.0445625	1327	0.0464773	0.128529																			0.0251654	0.0117917	0.058358	600
ENDOU__Oncology_II_o2csf__NPX	P21128	ENDOU	ENDOU	-0.0177695	-0.0192035	0.0192674	1321	0.356562	0.672969	0.00805308	0.0088376	0.0208758	1321	0.699736	0.822766	-0.0228523	-0.0246964	0.0204619	1320	0.264273	0.678236	0.0163755	0.0179708	0.0221641	1320	0.460143	0.638144																			-0.0127082	-0.0136482	0.027904	597
ENPP2__Cardiometabolic_o2csf__NPX	Q13822	ENPP2	ENPP2	0.0039017	0.013373	0.0067648	1325	0.564196	0.797558	0.000847643	0.00295309	0.00732299	1325	0.907867	0.950221	0.00409902	0.0140493	0.00718187	1324	0.568269	0.866735	-0.000637877	-0.00222229	0.00777354	1324	0.934613	0.973089																			0.0113215	0.0397219	0.00965049	600
ENPP5__Inflammation_o2csf__NPX	Q9UJA9	ENPP5	ENPP5	0.0141053	0.0375108	0.00875459	1323	0.107377	0.431333	0.0114675	0.0309855	0.00946795	1323	0.226038	0.392043	0.0118847	0.0316054	0.00929412	1322	0.201216	0.607699	0.00716018	0.019347	0.0100472	1322	0.476184	0.649633																			0.00333881	0.00870237	0.0129717	598
ENPP6__Cardiometabolic_II_o2csf__NPX	Q6UWR7	ENPP6	ENPP6	-0.0196046	-0.0252166	0.0173684	1327	0.259207	0.587977	-0.0161488	-0.0211161	0.0187941	1327	0.390361	0.576425	-0.0164506	-0.0211598	0.0184381	1326	0.372444	0.760592	-0.010188	-0.0133218	0.0199477	1326	0.60962	0.766018																			-0.0527393	-0.0681105	0.0259598	600
ENPP7__Inflammation_o2csf__NPX	Q6UWV6	ENPP7	ENPP7	-0.078518	-0.0440244	0.0427399	1325	0.0664173	0.371974	-0.0772322	-0.0440039	0.0462585	1325	0.0952387	0.217175	-0.0615813	-0.0345281	0.0453213	1324	0.17445	0.583317	-0.0550468	-0.0313635	0.0490415	1324	0.261873	0.431595																			-0.104331	-0.0567439	0.0644638	598
ENTPD2__Oncology_o2csf__NPX	Q9Y5L3	ENTPD2	ENTPD2	0.00193595	0.00162835	0.0290538	1324	0.946884	0.976364	0.00577912	0.00494076	0.0314371	1324	0.854174	0.918204	0.000172005	0.000144676	0.0308336	1323	0.99555	0.997702	0.00571698	0.00488764	0.0333632	1323	0.86397	0.937428																			0.0299678	0.0255383	0.041485	598
ENTPD5__Cardiometabolic_o2csf__NPX	O75356	ENTPD5	ENTPD5	0.00199177	0.00338556	0.0158715	1326	0.900152	0.955081	0.0115787	0.0200036	0.0171747	1326	0.500318	0.671284	-0.00176373	-0.00299793	0.0168343	1325	0.916574	0.977726	0.012214	0.021101	0.0182195	1325	0.502734	0.670472																			0.00446627	0.00770229	0.0233475	599
ENTPD6__Cardiometabolic_o2csf__NPX	O75354	ENTPD6	ENTPD6	0.0244766	0.021695	0.018631	1328	0.189156	0.529868	-0.0108091	-0.00973714	0.0201708	1328	0.592133	0.748272	0.031297	0.0277403	0.0197639	1327	0.113535	0.514219	-0.022112	-0.0199191	0.0213857	1327	0.301343	0.477823																			0.0611684	0.0530967	0.0271037	600
EPCAM__Inflammation_o2csf__NPX		EPCAM	EPCAM	0.0112488	0.00913415	0.0262788	1325	0.668678	0.854081	0.00367479	0.00303223	0.0284376	1325	0.897201	0.943316	0.0113795	0.00924029	0.0278792	1324	0.683212	0.908555	-0.00042483	-0.000350546	0.0301676	1324	0.988766	0.993767																			0.00623071	0.00507561	0.0382737	598
EPHA10__Neurology_o2csf__NPX	Q5JZY3	EPHA10	EPHA10	-0.0165091	-0.00931241	0.030448	1328	0.587768	0.809193	-0.0249419	-0.0142989	0.0329431	1328	0.449112	0.623468	-0.00992094	-0.00559619	0.0323078	1327	0.758834	0.929989	-0.0213589	-0.0122449	0.0349589	1327	0.541323	0.708036																			0.00946651	0.0052892	0.0457688	600
EPHA2__Oncology_o2csf__NPX	P29317	EPHA2	EPHA2	-0.05287	-0.0499316	0.0173481	1324	0.00235244	0.0681718	-0.0516018	-0.0495121	0.0187816	1324	0.00608734	0.0257371	-0.0416076	-0.0392951	0.0183795	1323	0.0237474	0.311629	-0.0366247	-0.0351415	0.0198853	1323	0.0657283	0.16684																			-0.0351729	-0.0341816	0.0243162	597
EPHA4__Inflammation_II_o2csf__NPX	P54764	EPHA4	EPHA4	0.000839651	0.00223164	0.00853319	1324	0.921631	0.963901	-0.0180355	-0.0487517	0.00921277	1324	0.050479	0.135076	0.00728127	0.0193523	0.00905041	1323	0.421239	0.785447	-0.0206861	-0.0559164	0.00978528	1323	0.0347022	0.101837																			-0.000770629	-0.0023967	0.0108563	597
EPHB4__Cardiometabolic_o2csf__NPX	P54760	EPHB4	EPHB4	-0.0293277	-0.0255732	0.0128362	1326	0.0224838	0.221215	-0.0295678	-0.0262085	0.0138953	1326	0.03353	0.0986675	-0.0227225	-0.0198136	0.0136189	1325	0.0954621	0.489484	-0.0213244	-0.0189017	0.0147388	1325	0.148184	0.297518																			-0.0182324	-0.0162621	0.0175786	599
EPHB6__Neurology_o2csf__NPX	O15197	EPHB6	EPHB6	-0.0123915	-0.00618083	0.0284184	1328	0.662879	0.85061	-0.0246462	-0.0124942	0.0307452	1328	0.422911	0.604593	-0.00538983	-0.00268842	0.030153	1327	0.858162	0.960935	-0.0226997	-0.0115074	0.0326273	1327	0.486721	0.657949																			0.0522785	0.0258451	0.0423382	600
EPS8L2__Oncology_o2csf__NPX	Q9H6S3	EPS8L2	EPS8L2	-0.0304256	-0.0295017	0.0156935	1323	0.0527463	0.342851	0.0149544	0.0147376	0.0169804	1323	0.378647	0.563913	-0.0394557	-0.0382576	0.0166405	1322	0.0178797	0.291304	0.0292047	0.0287814	0.0179847	1322	0.104644	0.235534																			-0.0249887	-0.024242	0.0237048	598
ERBB2__Oncology_o2csf__NPX	P04626	ERBB2	ERBB2	-0.020628	-0.0221627	0.0131938	1327	0.118182	0.450503	-0.0130946	-0.0142958	0.0142821	1327	0.359385	0.544586	-0.0186678	-0.0200567	0.0140029	1326	0.182716	0.593828	-0.00634567	-0.00692773	0.0151489	1326	0.675366	0.816899																			-0.0165252	-0.0176488	0.0189509	599
ERBB3__Inflammation_o2csf__NPX	P21860	ERBB3	ERBB3	0.0191019	0.0207857	0.0140114	1326	0.173016	0.513292	0.0005945	0.000657617	0.0151697	1326	0.968745	0.980506	0.0212793	0.0231551	0.0148643	1325	0.152503	0.559696	-0.0070732	-0.00782415	0.0160818	1325	0.660135	0.803367																			0.0245976	0.0255542	0.0211266	599
ERBB4__Oncology_o2csf__NPX	Q15303	ERBB4	ERBB4	0.0204347	0.020409	0.0168862	1326	0.226441	0.562451	0.0291534	0.0295845	0.0182614	1326	0.110627	0.238577	0.0128687	0.0128526	0.0179115	1325	0.472598	0.817641	0.0245024	0.0248647	0.0193781	1325	0.206295	0.366483																			0.0185776	0.0180025	0.0258404	600
ERMAP__Inflammation_II_o2csf__NPX	Q96PL5	ERMAP	ERMAP	-0.0164626	-0.0125556	0.0214888	1324	0.443754	0.731652	-0.021352	-0.0165568	0.0232315	1324	0.358211	0.543965	-0.0110889	-0.00845722	0.0228127	1323	0.626986	0.885419	-0.0173333	-0.0134406	0.0246651	1323	0.482338	0.653293																			-0.0237198	-0.018299	0.0324083	600
ERP44__Oncology_o2csf__NPX	Q9BS26	ERP44	ERP44	-0.03719	-0.0261889	0.0247128	1324	0.132591	0.469008	0.0240333	0.0171968	0.026755	1324	0.369203	0.555802	-0.0501295	-0.0353008	0.0261939	1323	0.0558634	0.423605	0.0420808	0.0301105	0.028343	1323	0.137861	0.285365																			-0.0622721	-0.0440075	0.0363574	598
ESAM__Cardiometabolic_o2csf__NPX	Q96AP7	ESAM	ESAM	-0.0355201	-0.0284578	0.0170234	1328	0.037119	0.276668	-0.0337002	-0.0274406	0.0184273	1328	0.0676502	0.169495	-0.028275	-0.0226532	0.0180559	1327	0.117593	0.520009	-0.0234887	-0.0191259	0.0195375	1327	0.229486	0.392639																			-0.00207841	-0.00169862	0.0240841	600
ESM1__Inflammation_o2csf__NPX	Q9NQ30	ESM1	ESM1	0.0106879	0.0076563	0.0253554	1328	0.673442	0.854423	-0.0597581	-0.043507	0.0273888	1328	0.0292961	0.0887817	0.0327707	0.0234754	0.0268465	1327	0.222428	0.638996	-0.0715932	-0.0521236	0.0290496	1327	0.0138456	0.0498442																			0.0667933	0.0474631	0.0377003	600
F10__Inflammation_II_o2csf__NPX	P00742	F10	F10	0.00881487	0.00792414	0.0225106	1327	0.695426	0.86679	-0.0136931	-0.0125118	0.0243467	1327	0.573924	0.732411	0.0146661	0.0131841	0.023881	1326	0.539233	0.842779	-0.0189821	-0.0173446	0.0258304	1326	0.462546	0.6402																			-0.0133503	-0.0125019	0.0325444	599
F11R__Neurology_o2csf__NPX	Q9Y624	F11R	F11R	-0.0110909	-0.00902494	0.018358	1325	0.545851	0.787633	0.0114445	0.00946329	0.0198848	1325	0.565026	0.727059	-0.0164629	-0.0133963	0.019481	1324	0.398223	0.780436	0.0174057	0.0143925	0.021101	1324	0.409592	0.590406																			-0.0285482	-0.0228434	0.0274671	598
F11__Inflammation_II_o2csf__NPX	P03951	F11	F11	-0.0374419	-0.0258874	0.0309611	1327	0.226755	0.562451	-0.0902782	-0.0634338	0.0334237	1327	0.00700061	0.0285567	-0.0108117	-0.00747522	0.0327811	1326	0.741592	0.924825	-0.0863765	-0.0606923	0.035466	1326	0.0150034	0.0527069																			-0.00933804	-0.00647292	0.0457183	600
F13B__Inflammation_II_o2csf__NPX	P05160	F13B	F13B	0.00439949	0.00309011	0.0284752	1328	0.877237	0.943004	-0.0600617	-0.0428749	0.030768	1328	0.051138	0.13627	0.0257994	0.0181209	0.0301674	1327	0.39259	0.779233	-0.0693791	-0.0495262	0.0326429	1327	0.0337378	0.0992162																			0.0129387	0.00932091	0.0411361	600
F2__Inflammation_II_o2csf__NPX	P00734	F2	F2	-0.0285675	-0.0205923	0.0269465	1328	0.289267	0.619604	-0.0777098	-0.0569302	0.0290921	1328	0.00765114	0.0305826	-0.00517441	-0.00372987	0.0285317	1327	0.856115	0.960617	-0.075841	-0.0555612	0.030873	1327	0.0141551	0.0504864																			-0.00208867	-0.00152029	0.0403697	600
F7__Cardiometabolic_o2csf__NPX	P08709	F7	F7	-0.0645012	-0.0483277	0.0307401	1324	0.0360702	0.27663	-0.0358216	-0.0272843	0.033312	1324	0.28242	0.459469	-0.0601588	-0.0450741	0.0326246	1323	0.0654114	0.457607	-0.0140674	-0.0107147	0.035311	1323	0.69041	0.828109																			-0.0629256	-0.0453161	0.0474604	599
F9__Cardiometabolic_o2csf__NPX	P00740	F9	F9	-0.0289922	-0.0196271	0.0354712	1324	0.413878	0.709244	0.0176198	0.0121259	0.0384069	1324	0.646478	0.78332	-0.0387482	-0.0262318	0.037637	1323	0.303422	0.71459	0.0316277	0.0217662	0.040745	1323	0.437748	0.616928																			-0.0894927	-0.0584073	0.0541732	599
FABP2__Cardiometabolic_o2csf__NPX	P12104	FABP2	FABP2	-0.0730754	-0.0423507	0.0370622	1328	0.0488515	0.326694	-0.0560692	-0.0330254	0.0401327	1328	0.162618	0.308597	-0.0627736	-0.0363803	0.0393224	1327	0.110641	0.507926	-0.0333986	-0.0196722	0.0425492	1327	0.432627	0.61328																			-0.107529	-0.0615372	0.0545496	600
FABP4__Cardiometabolic_o2csf__NPX	P15090	FABP4	FABP4	-0.0727021	-0.0337565	0.0497862	1326	0.144448	0.484163	-0.126955	-0.0599209	0.0538106	1326	0.0184539	0.0612634	-0.0376033	-0.0174597	0.0527854	1325	0.476354	0.818035	-0.113313	-0.0534821	0.0571259	1325	0.04751	0.130605																			-0.109123	-0.0490998	0.0737095	600
FABP5__Neurology_o2csf__NPX	Q01469	FABP5	FABP5	-0.0341352	-0.0149814	0.0339946	1328	0.315496	0.640665	0.047203	0.021055	0.0367753	1328	0.199523	0.355816	-0.0547993	-0.0240506	0.036036	1327	0.128578	0.533445	0.0669936	0.0298827	0.0389931	1327	0.0860135	0.202788																			-0.0585044	-0.0250679	0.0492938	600
FAM171B__Oncology_II_o2csf__NPX	Q6P995	FAM171B	FAM171B	-0.0185908	-0.0133766	0.0264855	1325	0.482849	0.751148	0.0249864	0.0182692	0.0286767	1325	0.383741	0.569665	-0.0295925	-0.0212925	0.0280936	1324	0.292371	0.704832	0.0356841	0.026091	0.0304209	1324	0.241001	0.407329																			-0.0397823	-0.0304713	0.0349089	598
FAM3B__Oncology_o2csf__NPX	P58499	FAM3B	FAM3B	0.028081	0.0162586	0.0437804	1326	0.521369	0.773591	-0.0367108	-0.0216034	0.0473818	1326	0.438604	0.61644	0.0442543	0.0256228	0.0464207	1325	0.340596	0.754996	-0.0526391	-0.0309767	0.0502429	1325	0.294971	0.473199																			0.00244666	0.00147044	0.0615066	599
FAP__Cardiometabolic_o2csf__NPX	Q12884	FAP	FAP	-0.00758584	-0.0151209	0.0109531	1324	0.488698	0.752801	-0.0191404	-0.0387781	0.0118447	1324	0.106345	0.233492	-0.00187903	-0.00374548	0.0116179	1323	0.871538	0.96393	-0.01846	-0.0373996	0.0125737	1323	0.142304	0.290653																			0.00397764	0.00874828	0.0146268	598
FASLG__Inflammation_o2csf__NPX	P48023	FASLG	FASLG	-0.00539772	-0.00510818	0.0219501	1327	0.805791	0.914238	-0.0127285	-0.01224	0.0237615	1327	0.59227	0.748272	-0.00164405	-0.00155586	0.0233026	1326	0.943765	0.98932	-0.0121324	-0.0116667	0.0252277	1326	0.630656	0.780465																			-0.00411243	-0.00380452	0.0324767	599
FAS__Cardiometabolic_o2csf__NPX	P25445	FAS	FAS	-0.0323895	-0.0236716	0.018787	1328	0.0849341	0.395279	0.00611053	0.00453875	0.0203507	1328	0.764025	0.86789	-0.0385709	-0.0281892	0.0199309	1327	0.0531736	0.418539	0.0200404	0.0148855	0.0215664	1327	0.352934	0.533041																			-0.00661608	-0.0048925	0.0276063	600
FBLN2__Cardiometabolic_II_o2csf__NPX		FBLN2	FBLN2	0.0204817	0.0478914	0.00913002	1321	0.0250403	0.230669	-0.0105836	-0.025142	0.00988034	1321	0.284287	0.461151	0.0268099	0.0626882	0.00968482	1320	0.00571487	0.190681	-0.0203287	-0.0482922	0.0104654	1320	0.0522922	0.141067																			0.0482666	0.113762	0.0129652	594
FCAR__Inflammation_o2csf__NPX	P24071	FCAR	FCAR	0.0306782	0.0190713	0.0382744	1325	0.422967	0.714881	0.0663384	0.0419127	0.0413732	1325	0.109082	0.237082	0.0113825	0.00707602	0.0406145	1324	0.779325	0.944286	0.0622069	0.0393024	0.0439348	1324	0.157042	0.308976																			-0.0147049	-0.00891117	0.0580573	599
FCER2__Neurology_o2csf__NPX	P06734	FCER2	FCER2	-0.0188599	-0.0108183	0.0387401	1327	0.626459	0.83317	-0.0645054	-0.0376097	0.0418881	1327	0.123811	0.256388	0.00111227	0.000638013	0.0410671	1326	0.978397	0.992189	-0.0649062	-0.0378433	0.0444398	1326	0.144378	0.292785																			-0.026562	-0.0154419	0.0551095	599
FCGR2A__Cardiometabolic_o2csf__NPX	P12318	FCGR2A	FCGR2A	-0.0244905	-0.0136989	0.0380729	1326	0.520171	0.77308	-0.0113534	-0.00645348	0.041208	1326	0.782963	0.88115	-0.023616	-0.0132097	0.0403933	1325	0.558881	0.857656	-0.00284169	-0.00161526	0.0437138	1325	0.948178	0.979151																			-0.0331781	-0.0185567	0.0550361	600
FCN2__Cardiometabolic_o2csf__NPX	Q15485	FCN2	FCN2	0.015825	0.0103889	0.0374018	1325	0.672285	0.854423	-0.0777585	-0.0518969	0.0404304	1325	0.0546601	0.143187	0.0448592	0.0294496	0.0396289	1324	0.257847	0.676056	-0.0939933	-0.0627322	0.0428947	1324	0.028607	0.0865051																			0.00525397	0.00341927	0.0558455	599
FCRL6__Inflammation_o2csf__NPX	Q6DN72	FCRL6	FCRL6	-0.0243493	-0.0164778	0.0380601	1319	0.52244	0.773923	-0.0368389	-0.025321	0.0411819	1319	0.371196	0.557529	-0.0145197	-0.00982588	0.0404364	1318	0.719596	0.920762	-0.0315393	-0.0216784	0.0437596	1318	0.471197	0.64448																			-0.049378	-0.0325195	0.0573881	595
FETUB__Cardiometabolic_o2csf__NPX	Q9UGM5	FETUB	FETUB	-0.0249168	-0.0155478	0.0347147	1326	0.473031	0.745074	-0.0721703	-0.0457712	0.0375242	1326	0.0546561	0.143187	-0.00307653	-0.00191972	0.0367802	1325	0.93335	0.988236	-0.0710629	-0.0450688	0.0398045	1325	0.0744418	0.182977																			-0.0136645	-0.00864412	0.0509827	599
FGA__Inflammation_II_o2csf__NPX	P02671	FGA	FGA	0.0337453	0.0194681	0.036814	1328	0.359496	0.675233	0.0175824	0.0103092	0.0398446	1328	0.659086	0.793035	0.0318725	0.0183877	0.0390678	1327	0.414746	0.785447	0.00607172	0.00356006	0.0422737	1327	0.885815	0.948552																			0.0818595	0.0504186	0.0508771	600
FGF23__Oncology_o2csf__NPX	Q9GZV9	FGF23	FGF23	-0.001246	-0.000926279	0.035418	1324	0.971942	0.989157	-0.0442334	-0.0334235	0.0382639	1324	0.247886	0.417444	0.0140059	0.010412	0.0375751	1323	0.709398	0.914912	-0.0492962	-0.037249	0.0406148	1323	0.22506	0.387448																			-0.038527	-0.0283054	0.0532593	598
FGF5__Inflammation_o2csf__NPX	P12034	FGF5	FGF5	-0.0155399	-0.014454	0.0215709	1327	0.471401	0.745074	0.0226529	0.0214194	0.0233283	1327	0.331701	0.514377	-0.025396	-0.0236213	0.0228859	1326	0.267339	0.679844	0.031848	0.0301138	0.0247543	1326	0.198471	0.356684																			-0.0578738	-0.0529366	0.0335782	600
FGFBP2__Cardiometabolic_II_o2csf__NPX		FGFBP2	FGFBP2	0.0712123	0.0401818	0.0382801	1327	0.0630651	0.368586	-0.0431054	-0.0247258	0.0414513	1327	0.298573	0.476826	0.0952402	0.0537396	0.040594	1326	0.0191145	0.291304	-0.0776151	-0.044521	0.0439176	1326	0.0774095	0.187442																			0.0986655	0.056668	0.0561608	600
FGFBP3__Neurology_II_o2csf__NPX	Q8TAT2	FGFBP3	FGFBP3	0.0332684	0.0253933	0.0244142	1327	0.173219	0.513292	0.0137923	0.0106987	0.0264289	1327	0.601853	0.754509	0.032649	0.0249205	0.0259075	1326	0.207813	0.625689	0.00200888	0.00155829	0.0280286	1326	0.942873	0.978468																			0.065367	0.0504475	0.036667	600
FGFR2__Oncology_o2csf__NPX	P21802	FGFR2	FGFR2	-0.00428948	-0.00928462	0.00844768	1327	0.611699	0.824952	-0.00797015	-0.0175321	0.00913878	1327	0.383298	0.569624	-0.00206257	-0.00446446	0.00896204	1326	0.818014	0.9586	-0.00722597	-0.0158951	0.00969705	1326	0.4563	0.635986																			-0.00607032	-0.0124403	0.0130793	599
FGFR4__Inflammation_II_o2csf__NPX	P22455	FGFR4	FGFR4	0.0148936	0.0106263	0.0259857	1327	0.566643	0.799399	-0.0160634	-0.011651	0.0281132	1327	0.567839	0.7293	0.0223765	0.0159653	0.0275821	1326	0.417356	0.785447	-0.0241713	-0.0175319	0.0298403	1326	0.418072	0.598987																			0.0353389	0.026267	0.0367875	600
FGL1__Inflammation_II_o2csf__NPX	Q08830	FGL1	FGL1	0.0310245	0.0196083	0.0421315	1327	0.461634	0.740637	0.0732567	0.0470533	0.0455526	1327	0.108034	0.235617	0.00950727	0.00600883	0.0446705	1326	0.831491	0.95933	0.0698267	0.0448501	0.048335	1326	0.148795	0.297576																			-0.0376439	-0.0255714	0.0582934	600
FLT3LG__Inflammation_o2csf__NPX	P49771	FLT3LG	FLT3LG	-0.0064343	-0.00743733	0.0128002	1328	0.615277	0.828417	-0.00578424	-0.00679511	0.013851	1328	0.676303	0.806116	-0.0052331	-0.00604888	0.0135836	1327	0.700112	0.912763	-0.00389431	-0.0045749	0.0146982	1327	0.791088	0.891015																			-0.00364282	-0.00403807	0.0193931	600
FLT3__Oncology_o2csf__NPX	P36888	FLT3	FLT3	-0.0227576	-0.0207981	0.0198754	1327	0.25241	0.583219	0.00536263	0.00498218	0.0215071	1327	0.803135	0.892137	-0.0274942	-0.0251269	0.0210953	1326	0.192687	0.602355	0.015312	0.0142257	0.0228164	1326	0.502275	0.670472																			-0.0397481	-0.0363094	0.0294972	600
FLT4__Oncology_o2csf__NPX	P35916	FLT4	FLT4	-0.0409768	-0.0555654	0.0181662	1324	0.0242548	0.226432	-0.0165971	-0.0228726	0.0196783	1324	0.399143	0.582931	-0.0403495	-0.0547147	0.0192786	1323	0.0365423	0.364787	-0.00203245	-0.00280093	0.0208488	1323	0.922356	0.96684																			-0.025901	-0.0338229	0.0288223	598
FOLR1__Oncology_o2csf__NPX	P15328	FOLR1	FOLR1	0.00421354	0.0110687	0.0100691	1327	0.675676	0.854423	-0.0125457	-0.0334928	0.0108902	1327	0.249522	0.418602	0.00909071	0.0238807	0.0106768	1326	0.394678	0.779233	-0.0158256	-0.0422493	0.0115525	1326	0.170954	0.323533																			0.0188279	0.0499709	0.0148109	600
FOLR2__Neurology_o2csf__NPX	P14207	FOLR2	FOLR2	-0.023554	-0.0400259	0.0103145	1324	0.0225547	0.221215	-0.0231782	-0.0400402	0.0111631	1324	0.0380567	0.108924	-0.0184679	-0.031383	0.0109349	1323	0.0914747	0.489484	-0.016525	-0.0285467	0.0118305	1323	0.162704	0.316533																			-0.019278	-0.0301701	0.0170098	599
FOLR3__Oncology_o2csf__NPX	P41439	FOLR3	FOLR3	-0.0213534	-0.0195755	0.0248162	1327	0.38969	0.687997	0.0238255	0.022197	0.026851	1327	0.375067	0.560667	-0.032286	-0.0295978	0.0263173	1326	0.220117	0.638996	0.0354744	0.0330498	0.0284757	1326	0.213066	0.373268																			-0.0248855	-0.0231008	0.0365157	600
FSHB__Cardiometabolic_II_o2csf__NPX	P01225	FSHB	FSHB	-0.0155847	-0.0162972	0.0226802	1325	0.492107	0.75434	0.0478999	0.050914	0.0245109	1325	0.0508846	0.135855	-0.0341524	-0.0357137	0.0240187	1324	0.155289	0.565462	0.0602282	0.064018	0.0259903	1324	0.0206375	0.0669646																			-0.0626252	-0.0686838	0.0324061	600
FSTL1__Cardiometabolic_II_o2csf__NPX	Q12841	FSTL1	FSTL1	-0.00741403	-0.00937997	0.0140052	1323	0.596633	0.813652	-0.0223515	-0.0287543	0.0151518	1323	0.140403	0.279322	-0.000557667	-0.000705541	0.0148598	1322	0.970069	0.98932	-0.0221492	-0.028494	0.0160879	1322	0.168818	0.3224																			0.0165816	0.0204088	0.0224206	599
FUCA1__Cardiometabolic_o2csf__NPX	P04066	FUCA1	FUCA1	0.0270254	0.023387	0.0234445	1326	0.249224	0.581227	0.0524515	0.0461399	0.0253441	1326	0.0386858	0.10982	0.0121432	0.0105083	0.0248638	1325	0.625356	0.884014	0.0480461	0.0422646	0.0269083	1325	0.0744011	0.182977																			-0.0275448	-0.0238843	0.0351697	600
FUOM__Inflammation_II_o2csf__NPX		FUOM	FUOM	-0.0329953	-0.0279916	0.0252482	1328	0.191495	0.529868	-0.0661884	-0.057068	0.0272772	1328	0.0153773	0.0538786	-0.0141565	-0.0120097	0.0267493	1327	0.596736	0.871924	-0.0610758	-0.0526599	0.0289443	1327	0.0350354	0.102168																			-0.0483493	-0.0396305	0.0387358	600
FURIN__Oncology_o2csf__NPX	P09958	FURIN	FURIN	-0.00533838	-0.00928653	0.0127317	1325	0.675066	0.854423	-0.0034683	-0.00613098	0.0137705	1325	0.801184	0.890845	-0.00480312	-0.00835541	0.0135131	1324	0.722316	0.920762	-0.0017325	-0.00306258	0.014615	1324	0.905656	0.961423																			0.00428074	0.00704226	0.0203066	599
FUT1__Oncology_II_o2csf__NPX		FUT1	FUT1	-0.012945	-0.0124096	0.0241733	1326	0.592388	0.811834	-0.0106231	-0.0103505	0.0261496	1326	0.684629	0.812354	-0.0108746	-0.0104247	0.0256684	1325	0.671886	0.904113	-0.00667822	-0.00650685	0.0277657	1325	0.809964	0.907197																			-0.0085241	-0.00816791	0.035847	599
FUT3_FUT5__Neurology_o2csf__NPX		FUT3_FUT5	FUT3_FUT5	-0.0525908	-0.0410037	0.0237123	1321	0.0267334	0.238203	-0.0105312	-0.00834276	0.0257276	1321	0.682362	0.811946	-0.0554314	-0.0432184	0.0251324	1320	0.0275854	0.332271	0.00930904	0.0073746	0.0272194	1320	0.732405	0.853813																			-0.0613361	-0.0484817	0.0339705	596
FUT8__Neurology_o2csf__NPX	Q9BYC5	FUT8	FUT8	-0.0180208	-0.0208969	0.0153082	1325	0.239328	0.56907	-0.0275345	-0.0324353	0.0165507	1325	0.0964201	0.21881	-0.0106983	-0.0124058	0.0162406	1324	0.510178	0.832205	-0.0236602	-0.0278715	0.017568	1324	0.178281	0.33368																			0.0133454	0.0157206	0.0219964	598
FYB1__Neurology_o2csf__NPX		FYB1	FYB1	0.0263317	0.0230046	0.0304257	1323	0.386953	0.687422	-0.063604	-0.0564592	0.0328827	1323	0.0532927	0.14147	0.0515594	0.0450445	0.0322035	1322	0.109605	0.507926	-0.0821416	-0.0729144	0.0348433	1322	0.0185455	0.0611298																			-0.00524807	-0.00459005	0.0452978	598
GAD1__Oncology_II_o2csf__NPX	Q99259	GAD1	GAD1	0.0275287	0.0234111	0.0235536	1327	0.242707	0.575138	-0.0441079	-0.0381273	0.0254631	1327	0.0834657	0.195456	0.0462599	0.0393406	0.024944	1326	0.0638829	0.455128	-0.0607878	-0.0525456	0.0269828	1326	0.0244326	0.0763725																			0.0593725	0.0488062	0.0350036	599
GALNT10__Oncology_o2csf__NPX	Q86SR1	GALNT10	GALNT10	-0.0117015	-0.00869121	0.0174382	1326	0.502319	0.762802	-0.0174003	-0.0131334	0.0188759	1326	0.356789	0.54299	-0.00714249	-0.00530503	0.0184961	1325	0.699439	0.912763	-0.0148261	-0.0111904	0.0200242	1325	0.459182	0.637448																			-0.00738954	-0.00535122	0.0275269	600
GALNT2__Oncology_o2csf__NPX	Q10471	GALNT2	GALNT2	-0.0221936	-0.0185957	0.0129365	1326	0.0864729	0.396976	0.00556145	0.00473554	0.0140055	1326	0.691364	0.817761	-0.0269161	-0.0225526	0.0137249	1325	0.0500744	0.414391	0.015287	0.0130168	0.0148434	1325	0.303252	0.478802																			0.00604668	0.00504861	0.0186511	598
GALNT7__Oncology_o2csf__NPX		GALNT7	GALNT7	-0.0307464	-0.0228482	0.0204584	1327	0.13311	0.469008	-0.0232625	-0.0175679	0.0221469	1327	0.293737	0.471811	-0.0265273	-0.0197129	0.0217058	1326	0.221876	0.638996	-0.013691	-0.0103395	0.023487	1326	0.560047	0.721988																			-0.0221839	-0.0162658	0.0304793	600
GAL__Inflammation_o2csf__NPX	P22466	GAL	GAL	-0.0132774	-0.0116794	0.0171106	1325	0.437903	0.730364	-0.0452991	-0.0404918	0.0184775	1325	0.0143513	0.0506667	0.000742421	0.00065307	0.0181157	1324	0.967316	0.98932	-0.0455665	-0.0407309	0.0196028	1324	0.0202497	0.0659655																			-0.00981319	-0.00863643	0.0241732	598
GAPDH__Inflammation_II_o2csf__NPX	P04406	GAPDH	GAPDH	0.0791206	0.0536671	0.0361564	1327	0.0288227	0.247484	0.01329	0.00916407	0.0391792	1327	0.734504	0.845847	0.0844737	0.0572981	0.0383821	1326	0.0279176	0.332271	-0.0172977	-0.0119276	0.0415178	1326	0.677014	0.818181																			0.10481	0.0724633	0.0512771	600
GAS6__Cardiometabolic_o2csf__NPX	Q14393	GAS6	GAS6	-0.0189919	-0.017638	0.0120405	1326	0.114958	0.447918	-0.0227102	-0.0214404	0.0130263	1326	0.0814939	0.194246	-0.0135001	-0.0125376	0.0127662	1325	0.290481	0.702711	-0.0178455	-0.0168477	0.0138142	1325	0.196644	0.354716																			0.0123495	0.0118127	0.0174139	598
GBP1__Neurology_II_o2csf__NPX	P32455	GBP1	GBP1	-0.0220075	-0.0154988	0.0293037	1323	0.452778	0.733557	0.00646364	0.00462716	0.031725	1323	0.838588	0.91131	-0.0270066	-0.0190194	0.0310941	1322	0.385255	0.775939	0.0162173	0.0116096	0.0336567	1322	0.629996	0.780342																			-0.0498058	-0.0369477	0.0406668	599
GCNT1__Oncology_o2csf__NPX	Q02742	GCNT1	GCNT1	-0.0428944	-0.0303125	0.0352806	1321	0.224275	0.56142	-0.0735047	-0.0527654	0.0381138	1321	0.0539996	0.14226	-0.0227924	-0.0161068	0.0373909	1320	0.542251	0.845596	-0.0653025	-0.0468774	0.0404278	1320	0.106487	0.238445																			0.01468	0.0101792	0.0531201	596
GC__Inflammation_II_o2csf__NPX	P02774	GC	GC	-0.00422025	-0.00493754	0.0216444	1328	0.845438	0.932295	-0.042932	-0.051049	0.0233913	1328	0.066672	0.168009	0.0101531	0.0118787	0.0229393	1327	0.658122	0.899118	-0.0465988	-0.0554091	0.0248217	1327	0.0606904	0.158387																			0.00579548	0.00699734	0.0311145	600
GDF15__Cardiometabolic_o2csf__NPX	Q99988	GDF15	GDF15	-0.050481	-0.0280359	0.0236387	1328	0.0329003	0.265731	-0.0513816	-0.029002	0.0255835	1328	0.0448041	0.123167	-0.038974	-0.0216451	0.0250682	1327	0.120252	0.521815	-0.0373062	-0.0210573	0.0271253	1327	0.169261	0.322523																			-0.000778689	-0.000412381	0.0334572	600
GFRA1__Oncology_o2csf__NPX	P56159	GFRA1	GFRA1	-0.0138223	-0.0142949	0.0126098	1327	0.273209	0.598478	0.0217854	0.0228935	0.0136359	1327	0.110359	0.238369	-0.0231425	-0.0239338	0.013363	1326	0.0835359	0.47428	0.0301575	0.0316915	0.0144578	1326	0.0371785	0.107337																			-0.00919326	-0.00962672	0.0180315	599
GFRA2__Oncology_o2csf__NPX	O00451	GFRA2	GFRA2	-0.0172409	-0.0154882	0.0206879	1327	0.404779	0.70197	-0.00328044	-0.00299489	0.0223912	1327	0.883544	0.936032	-0.0182604	-0.0164041	0.0219519	1326	0.405651	0.780436	0.00330822	0.00302025	0.0237532	1326	0.889255	0.950041																			-0.0210396	-0.0189797	0.0306984	600
GGH__Cardiometabolic_o2csf__NPX	Q92820	GGH	GGH	0.0305017	0.0390484	0.0167727	1324	0.0692079	0.376532	-0.0103888	-0.0135137	0.0181649	1324	0.567475	0.7293	0.0378912	0.0485085	0.0177822	1323	0.033285	0.364787	-0.0240268	-0.0312537	0.0192366	1323	0.211882	0.372131																			0.0277394	0.0369277	0.0233439	600
GGT1__Neurology_o2csf__NPX		GGT1	GGT1	-0.015887	-0.0177327	0.0153273	1323	0.300152	0.626117	-0.00620457	-0.00703676	0.0166082	1323	0.708773	0.828639	-0.0157272	-0.0175543	0.0162659	1322	0.333781	0.746446	-0.000518424	-0.000587958	0.017619	1322	0.976531	0.990054																			-0.0498047	-0.0548726	0.0226463	596
GGT5__Neurology_o2csf__NPX	P36269	GGT5	GGT5	-0.0400336	-0.0314392	0.0262254	1325	0.127118	0.460473	-0.0431777	-0.034446	0.0283689	1325	0.128245	0.263111	-0.0300373	-0.0235889	0.0278297	1324	0.28064	0.692146	-0.0323001	-0.0257681	0.0301042	1324	0.283493	0.456939																			-0.0613402	-0.047422	0.0401568	598
GHRL__Cardiometabolic_o2csf__NPX	Q9UBU3	GHRL	GHRL	-0.00537122	-0.00343352	0.0337698	1327	0.873651	0.943004	-0.0436517	-0.028363	0.0365201	1327	0.232192	0.398616	0.00906921	0.00579744	0.0358077	1326	0.800094	0.956127	-0.0469196	-0.0304863	0.0387444	1326	0.226111	0.388776																			-0.0825228	-0.0518162	0.0485785	599
GHR__Inflammation_II_o2csf__NPX	P10912	GHR	GHR	-0.0332396	-0.0660891	0.0124576	1328	0.00771848	0.141269	-0.0406201	-0.0820824	0.01347	1328	0.00261337	0.0129828	-0.0233066	-0.0463398	0.0131952	1327	0.0775748	0.464823	-0.0322029	-0.0650735	0.0142779	1327	0.0242686	0.0761753																			-0.0246178	-0.0493561	0.0183097	600
GIMAP7__Inflammation_II_o2csf__NPX	Q8NHV1	GIMAP7	GIMAP7	0.0407564	0.0388062	0.0248691	1327	0.101484	0.420336	-0.0283167	-0.0274003	0.026931	1327	0.293241	0.471559	0.0556635	0.053	0.0263592	1326	0.0348962	0.364787	-0.0483983	-0.0468321	0.0285276	1326	0.0900177	0.209039																			0.0370976	0.0350879	0.0367829	600
GIPC2__Neurology_II_o2csf__NPX	Q8TF65	GIPC2	GIPC2	-0.00675085	-0.0112786	0.014161	1322	0.63364	0.835444	0.0122294	0.0207647	0.0153379	1322	0.4254	0.607528	-0.0118646	-0.0198221	0.0150294	1321	0.430005	0.791186	0.0165352	0.0280757	0.0162809	1321	0.309996	0.486138																			-0.0182855	-0.0312473	0.021177	598
GM2A__Cardiometabolic_II_o2csf__NPX	P17900	GM2A	GM2A	0.0270157	0.0587591	0.0117635	1318	0.0217989	0.221215	-0.0166304	-0.0367603	0.012717	1318	0.191194	0.346156	0.0363122	0.0789788	0.0124736	1317	0.00366203	0.189953	-0.0298233	-0.0659224	0.0134666	1317	0.026957	0.0820873																			0.0726977	0.142387	0.0194354	593
GNAS__Neurology_II_o2csf__NPX	O95467	GNAS	GNAS	-0.0562317	-0.048948	0.0197488	1328	0.00447634	0.0972905	-0.0407022	-0.0360086	0.0214053	1328	0.0574533	0.149164	-0.0491525	-0.0427858	0.0209499	1327	0.0191127	0.291304	-0.0229508	-0.0203043	0.022669	1327	0.311516	0.487849																			0.00153219	0.0013692	0.027932	600
GNLY__Neurology_o2csf__NPX	P22749	GNLY	GNLY	-0.0739017	-0.0381287	0.0451005	1328	0.101533	0.420336	0.0868235	0.045527	0.0487926	1328	0.0753967	0.183723	-0.113304	-0.0584577	0.0477522	1327	0.0177981	0.291304	0.127743	0.0669837	0.0516707	1327	0.0135511	0.0493446																			-0.148417	-0.0780226	0.0650757	600
GOLM2__Neurology_o2csf__NPX	Q6P4E1	GOLM2	GOLM2	-0.0148447	-0.011611	0.0169237	1324	0.380561	0.686018	-0.0131653	-0.0104634	0.0183356	1324	0.472872	0.644867	-0.0121408	-0.00949616	0.0179589	1323	0.499137	0.830432	-0.00877485	-0.00697398	0.0194553	1323	0.652045	0.797563																			-0.0109765	-0.00840316	0.0263335	598
GOT1__Cardiometabolic_II_o2csf__NPX	P17174	GOT1	GOT1	0.0201772	0.0447685	0.0116218	1325	0.0827677	0.395279	0.0253814	0.0572261	0.0125614	1325	0.0435236	0.12081	0.013868	0.0307697	0.0123289	1324	0.260864	0.676056	0.0203558	0.0458952	0.0133311	1324	0.127015	0.269738																			0.00570611	0.0128051	0.0161384	596
GP1BA__Cardiometabolic_o2csf__NPX	P07359	GP1BA	GP1BA	0.00675018	0.00492279	0.0322723	1325	0.834353	0.928468	-0.00101297	-0.000751035	0.0349324	1325	0.97687	0.984657	0.00795206	0.0057993	0.0342558	1324	0.816467	0.958476	-0.00389087	-0.00288476	0.0370788	1324	0.916443	0.966327																			-0.0172465	-0.0126512	0.0488681	599
GPC1__Oncology_o2csf__NPX	P35052	GPC1	GPC1	0.0709897	0.0426585	0.0268603	1327	0.00831604	0.145795	0.0356863	0.0217901	0.0291207	1327	0.220619	0.384563	0.0675085	0.0405666	0.02851	1326	0.0180329	0.291304	0.0112641	0.00687785	0.0308458	1326	0.71504	0.840911																			0.0880105	0.0527478	0.039791	599
GPC5__Neurology_o2csf__NPX	P78333	GPC5	GPC5	0.0402893	0.0315305	0.0175109	1326	0.0215566	0.221215	0.0329022	0.0261629	0.0189607	1326	0.0829237	0.195363	0.0339133	0.0265406	0.0185788	1325	0.0681689	0.464823	0.0206405	0.0164127	0.0200998	1325	0.304654	0.479382																			0.0576245	0.0450092	0.0271521	599
GPHA2__Oncology_II_o2csf__NPX	Q96T91	GPHA2	GPHA2	-0.0203192	-0.0236424	0.0163945	1323	0.215418	0.556959	-0.0366088	-0.0432663	0.0177335	1323	0.039175	0.110983	-0.0101246	-0.0117805	0.0173874	1322	0.560467	0.857656	-0.0329344	-0.0389237	0.0188269	1322	0.0804657	0.191986																			-0.00441374	-0.00512447	0.0239316	598
GPIHBP1__Oncology_II_o2csf__NPX		GPIHBP1	GPIHBP1	-0.0549935	-0.0358536	0.0376278	1322	0.144113	0.484163	0.0603005	0.0399365	0.0407136	1322	0.138821	0.277946	-0.0829601	-0.0540867	0.0398826	1321	0.0377081	0.364787	0.0903616	0.0598457	0.0431542	1321	0.0364571	0.10587																			-0.0618167	-0.0401823	0.056648	597
GPNMB__Cardiometabolic_o2csf__NPX	Q14956	GPNMB	GPNMB	-0.0136847	-0.0111442	0.0236668	1328	0.56321	0.797558	0.041712	0.034523	0.0255865	1328	0.103289	0.22988	-0.0298792	-0.0243322	0.0250806	1327	0.233738	0.656827	0.0525028	0.043454	0.0271387	1327	0.0532501	0.14327																			-0.0056046	-0.00447263	0.0351648	600
GPR158__Neurology_II_o2csf__NPX		GPR158	GPR158	-0.015471	-0.0295291	0.0128723	1322	0.229624	0.563958	-0.0150276	-0.0291414	0.0139449	1322	0.281392	0.45887	-0.0122061	-0.0232977	0.0136526	1321	0.371458	0.75985	-0.0106279	-0.0206097	0.0147887	1321	0.472483	0.645602																			-0.00528966	-0.0127738	0.0138876	595
GPR37__Cardiometabolic_o2csf__NPX	O15354	GPR37	GPR37	-0.0224902	-0.018357	0.0177718	1328	0.205912	0.545861	-0.017082	-0.0141704	0.019236	1328	0.374688	0.560667	-0.0193802	-0.0158185	0.0188582	1327	0.304288	0.71459	-0.0100829	-0.00836425	0.0204057	1327	0.621301	0.776487																			0.0336009	0.0261197	0.0279666	600
GRHPR__Cardiometabolic_II_o2csf__NPX	Q9UBQ7	GRHPR	GRHPR	0.00968791	0.00966645	0.0259292	1322	0.70874	0.87013	0.0155126	0.0157284	0.0280567	1322	0.580424	0.737324	0.00550507	0.00549287	0.027526	1321	0.841515	0.95933	0.0135179	0.013706	0.0297863	1321	0.650026	0.797342																			-0.0217011	-0.0218433	0.0388005	597
GRIK2__Neurology_II_o2csf__NPX	Q13002	GRIK2	GRIK2	0.0554726	0.0398626	0.0310162	1327	0.0739231	0.384113	0.00989715	0.00722779	0.033595	1327	0.768344	0.870331	0.0589851	0.0423867	0.0329121	1326	0.0733286	0.464823	-0.0113912	-0.00831887	0.0356067	1326	0.749082	0.863991																			0.0582166	0.0441011	0.0425262	600
GRN__Neurology_o2csf__NPX	P28799	GRN	GRN	-0.0226634	-0.0236071	0.0127102	1324	0.0748005	0.384113	-0.00921647	-0.00975661	0.0137868	1324	0.503931	0.675307	-0.022306	-0.0232348	0.0134857	1323	0.098355	0.492129	-0.00116212	-0.00123023	0.014613	1323	0.936626	0.973727																			-0.0111551	-0.0116356	0.0183683	597
GRPEL1__Oncology_o2csf__NPX	Q9HAV7	GRPEL1	GRPEL1	-0.0180724	-0.0185353	0.0246243	1322	0.463123	0.740733	0.0498167	0.0519023	0.0266244	1322	0.061553	0.15768	-0.0374711	-0.0384309	0.0260637	1321	0.150763	0.559231	0.0632764	0.0659255	0.0282123	1321	0.025071	0.0781923																			-0.0983272	-0.102189	0.0361614	597
GSN__Inflammation_II_o2csf__NPX	P06396	GSN	GSN	0.0309401	0.0285499	0.0179046	1322	0.0842121	0.395279	-0.0149976	-0.0140761	0.0193625	1322	0.438731	0.61644	0.0401143	0.0370154	0.0189988	1321	0.0349243	0.364787	-0.0295408	-0.0277256	0.0205273	1321	0.15036	0.297935																			0.065175	0.0570425	0.0280579	599
GSTA1__Cardiometabolic_o2csf__NPX	P08263	GSTA1	GSTA1	-0.0108845	-0.00826132	0.0345004	1323	0.752439	0.888492	-0.075277	-0.0580521	0.0372839	1323	0.0436863	0.12081	0.0138503	0.0105124	0.0365522	1322	0.704809	0.914542	-0.0802759	-0.0619072	0.0395605	1322	0.0426387	0.120305																			0.0226789	0.0153633	0.0570992	599
GUCA2A__Neurology_o2csf__NPX		GUCA2A	GUCA2A	-0.00841034	-0.00458054	0.0322695	1328	0.79442	0.911747	-0.0282028	-0.015611	0.0349098	1328	0.419307	0.601915	0.000324995	0.000177003	0.0342378	1327	0.992428	0.997152	-0.0283202	-0.015676	0.0370473	1327	0.444745	0.624259																			-0.0223623	-0.0120177	0.0463686	600
GUSB__Cardiometabolic_o2csf__NPX	P08236	GUSB	GUSB	0.00696039	0.00812681	0.0192061	1326	0.717108	0.875765	0.0101531	0.0120504	0.0207846	1326	0.625282	0.769705	0.00429849	0.00501883	0.0203922	1325	0.833083	0.95933	0.0085937	0.0101996	0.022069	1325	0.697042	0.831283																			-0.00363501	-0.00429659	0.0277845	600
GZMA__Inflammation_o2csf__NPX	P12544	GZMA	GZMA	0.00503571	0.00449664	0.027725	1327	0.8559	0.937447	-0.0400533	-0.0363474	0.0299809	1327	0.181792	0.335478	0.0195522	0.0174591	0.0293949	1326	0.506067	0.832205	-0.047108	-0.0427493	0.0318076	1326	0.138836	0.286105																			0.0372664	0.0329366	0.0401287	600
HARS1__Neurology_o2csf__NPX	P12081	HARS1	HARS1	0.0332892	0.0357789	0.0197022	1319	0.0913381	0.400793	0.024596	0.0268587	0.0213445	1319	0.249392	0.418602	0.0289266	0.03109	0.0209124	1318	0.166829	0.578354	0.0141156	0.0154141	0.0226425	1318	0.533121	0.701582																			0.0483695	0.0508422	0.0305196	595
HAVCR1__Oncology_o2csf__NPX	Q96D42	HAVCR1	HAVCR1	-0.0677131	-0.0636657	0.0254842	1323	0.00797739	0.142263	-0.054757	-0.0523359	0.0275851	1323	0.0473485	0.128386	-0.0571824	-0.0537645	0.0270282	1322	0.0345604	0.364787	-0.034138	-0.0326285	0.0292221	1322	0.242927	0.409589																			-0.0648931	-0.0598699	0.0391324	597
HAVCR2__Neurology_o2csf__NPX	Q8TDQ0	HAVCR2	HAVCR2	-0.0534847	-0.0391687	0.0186732	1326	0.00424581	0.0961772	0.0155531	0.0115746	0.0202668	1326	0.442971	0.619892	-0.0655339	-0.0479927	0.0197855	1325	0.000950558	0.084653	0.0391663	0.0291476	0.0214127	1325	0.0676065	0.169749																			-0.0607783	-0.0447597	0.0274844	600
HBEGF__Oncology_o2csf__NPX	Q99075	HBEGF	HBEGF	-0.00844071	-0.0259481	0.00800052	1322	0.291609	0.619604	-0.0227879	-0.0711881	0.00862859	1322	0.0083642	0.0325899	-0.00157109	-0.00482978	0.00847284	1321	0.852923	0.960617	-0.0222204	-0.0694153	0.00915821	1321	0.0153875	0.0535099																			-0.000732456	-0.00211449	0.0126124	596
HCG22__Cardiometabolic_II_o2csf__NPX		HCG22	HCG22	0.00716784	0.00295092	0.0657567	1326	0.913215	0.960879	-0.0507235	-0.0212243	0.0710896	1326	0.475653	0.64739	0.025774	0.0106109	0.0697985	1325	0.71199	0.915322	-0.0600594	-0.0251308	0.0754734	1325	0.426309	0.607577																			0.0173787	0.00725521	0.0964161	599
HEG1__Inflammation_II_o2csf__NPX		HEG1	HEG1	-0.024005	-0.0244801	0.015723	1325	0.127063	0.460473	-0.0256737	-0.0266295	0.0170002	1325	0.131231	0.267658	-0.0180529	-0.0184102	0.0166992	1324	0.279864	0.691457	-0.0190955	-0.0198065	0.0180553	1324	0.290426	0.466493																			-0.0222968	-0.0240524	0.0215248	600
HGFAC__Inflammation_II_o2csf__NPX	Q04756	HGFAC	HGFAC	-0.0439614	-0.026708	0.0341267	1328	0.197908	0.539138	-0.0932488	-0.057577	0.0368615	1328	0.0115307	0.0417686	-0.0171042	-0.0103914	0.0361489	1327	0.636176	0.888435	-0.0870716	-0.0537629	0.0391152	1327	0.0261796	0.0803882																			-0.0302302	-0.0185746	0.0491593	600
HLA.A__Neurology_II_o2csf__NPX		HLA.A	HLA.A	-0.000206417	-0.000279836	0.0183288	1324	0.991016	0.994444	-0.000262464	-0.000361652	0.019831	1324	0.989442	0.991581	-0.00014101	-0.000191166	0.0194585	1323	0.994219	0.997152	-0.000211388	-0.000291273	0.0210534	1323	0.99199	0.995569																			-0.0104163	-0.0144197	0.0269261	600
HLA.DRA__Inflammation_o2csf__NPX		HLA.DRA	HLA.DRA	0.0162346	0.0106726	0.0373583	1324	0.663949	0.85061	0.00188624	0.00125999	0.0404141	1324	0.962781	0.978217	0.0176422	0.011598	0.0396817	1323	0.656687	0.899066	-0.00452936	-0.00302557	0.0429246	1323	0.91598	0.966327																			0.0193732	0.012518	0.0554871	598
HMCN2__Inflammation_II_o2csf__NPX		HMCN2	HMCN2	0.0161041	0.0186522	0.0190302	1328	0.397571	0.694651	-0.0131918	-0.0155286	0.0205942	1328	0.521918	0.691121	0.022702	0.0262941	0.0201881	1327	0.260994	0.676056	-0.0213907	-0.0251798	0.0218447	1327	0.327653	0.505248																			0.0396182	0.0477369	0.0278015	600
HMOX1__Cardiometabolic_o2csf__NPX	P09601	HMOX1	HMOX1	-0.0446191	-0.0292592	0.0276075	1324	0.10629	0.429796	-0.0341063	-0.0227329	0.0298851	1324	0.253973	0.424612	-0.0383852	-0.0251713	0.029273	1323	0.189989	0.599263	-0.020322	-0.0135453	0.0316723	1323	0.521222	0.689182																			-0.0499024	-0.0322224	0.0411201	598
HNMT__Neurology_o2csf__NPX	P50135	HNMT	HNMT	0.00852748	0.00654974	0.0219915	1325	0.698255	0.867643	-0.0501179	-0.0391047	0.0237503	1325	0.0350286	0.101935	0.0270723	0.0207935	0.0232973	1324	0.245432	0.670718	-0.0599217	-0.0467542	0.0252014	1324	0.0175616	0.0587215																			0.0420346	0.032393	0.031965	598
HRC__Cardiometabolic_II_o2csf__NPX	P23327	HRC	HRC	-0.0166374	-0.0221392	0.0151478	1325	0.272257	0.598478	0.00721177	0.00975626	0.0164016	1325	0.660227	0.793035	-0.021228	-0.0282478	0.0160715	1324	0.18678	0.596094	0.0148826	0.0201336	0.0173951	1324	0.392394	0.574947																			-0.0239392	-0.0311573	0.0231424	599
HS6ST1__Oncology_o2csf__NPX	O60243	HS6ST1	HS6ST1	-0.0257493	-0.0139296	0.0284163	1326	0.365023	0.680225	-0.0344319	-0.0189378	0.0307174	1326	0.262522	0.436804	-0.0170028	-0.00919803	0.0301538	1325	0.572939	0.868798	-0.0282865	-0.0155578	0.032601	1325	0.385739	0.568393																			-0.00151275	-0.000812758	0.0435794	599
HS6ST2__Inflammation_II_o2csf__NPX	Q96MM7	HS6ST2	HS6ST2	-0.0116773	-0.0140329	0.0145008	1324	0.420797	0.712827	-0.0144089	-0.0176162	0.0156702	1324	0.357995	0.543965	-0.00809677	-0.00973008	0.01541	1323	0.599376	0.871924	-0.0114523	-0.0140014	0.016654	1323	0.491786	0.662485																			0.0317201	0.0380446	0.0220618	600
HSPA2__Oncology_II_o2csf__NPX	P54652	HSPA2	HSPA2	-0.0465728	-0.030209	0.0270207	1323	0.0850136	0.395279	0.0321162	0.0211625	0.0292561	1323	0.272508	0.449122	-0.0635444	-0.0412174	0.028639	1322	0.026669	0.332271	0.055051	0.0362751	0.0309876	1322	0.0758722	0.18548																			-0.032533	-0.0214782	0.0386257	599
HSPB1__Cardiometabolic_o2csf__NPX	P04792	HSPB1	HSPB1	-0.0468914	-0.0182167	0.0412393	1328	0.25572	0.585043	-0.00157226	-0.000620777	0.0446451	1328	0.971912	0.981793	-0.052224	-0.0202883	0.0437622	1327	0.232942	0.655916	0.0172883	0.00682596	0.0473533	1327	0.7151	0.840911																			-0.025055	-0.00935574	0.0650316	600
HSPB6__Oncology_o2csf__NPX	O14558	HSPB6	HSPB6	-0.0224516	-0.0153489	0.0238134	1326	0.345947	0.660833	0.0101631	0.00706076	0.0257592	1326	0.693244	0.817948	-0.0288009	-0.0196896	0.0252675	1325	0.254559	0.676056	0.0205629	0.014286	0.0273246	1325	0.451858	0.631493																			-0.0233585	-0.016197	0.0370351	598
HYOU1__Cardiometabolic_o2csf__NPX	Q9Y4L1	HYOU1	HYOU1	0.000506911	0.000415637	0.0139541	1326	0.971027	0.989157	-0.032342	-0.0269566	0.0150755	1326	0.0321068	0.0958381	0.0118573	0.00972225	0.0147875	1325	0.422786	0.787276	-0.0366436	-0.030542	0.0160034	1325	0.0221934	0.0709379																			0.0529087	0.0434006	0.0206365	600
ICAM1__Cardiometabolic_o2csf__NPX	P05362	ICAM1	ICAM1	-0.0151962	-0.0131688	0.0171895	1327	0.376836	0.686018	0.0264429	0.0232879	0.0185894	1327	0.155125	0.298036	-0.0262693	-0.0227647	0.0182175	1326	0.149544	0.557683	0.0359221	0.0316361	0.0197104	1326	0.0686051	0.171945																			-0.0598951	-0.0514374	0.0260781	600
ICAM3__Cardiometabolic_o2csf__NPX	P32942	ICAM3	ICAM3	-0.0321857	-0.026682	0.022116	1325	0.14582	0.484729	-0.0151949	-0.012804	0.0239476	1325	0.52586	0.695314	-0.0309555	-0.0256622	0.0234807	1324	0.18762	0.596094	-0.00397412	-0.00334878	0.0254089	1324	0.875736	0.945034																			-0.0582471	-0.0462102	0.0351528	600
ICAM5__Cardiometabolic_o2csf__NPX	Q9UMF0	ICAM5	ICAM5	-0.0132552	-0.0262865	0.0100226	1322	0.186219	0.529868	0.00299251	0.00603124	0.0108582	1322	0.782898	0.88115	-0.0159196	-0.0315703	0.0106246	1321	0.134275	0.533445	0.00870461	0.0175437	0.0115031	1321	0.449354	0.628824																			-0.0232827	-0.0458138	0.0150543	598
ICOSLG__Oncology_o2csf__NPX	O75144	ICOSLG	ICOSLG	-0.0206137	-0.0162799	0.0212616	1327	0.332458	0.647713	-0.0428286	-0.0343745	0.0229844	1327	0.0626299	0.159557	-0.00834309	-0.00658903	0.0225382	1326	0.711311	0.915322	-0.0398183	-0.0319584	0.0243877	1326	0.102765	0.232811																			0.0138934	0.0109276	0.0316457	600
IDS__Inflammation_o2csf__NPX	P22304	IDS	IDS	0.0194026	0.0623416	0.0077731	1324	0.012677	0.184571	0.000377871	0.00123351	0.00843797	1324	0.964288	0.978355	0.0217145	0.0697699	0.00824894	1323	0.00857723	0.196784	-0.00748671	-0.0244394	0.00893352	1323	0.402155	0.583314																			0.023434	0.0760259	0.0114287	597
IDUA__Oncology_o2csf__NPX	P35475	IDUA	IDUA	0.0107784	0.00906261	0.0303081	1326	0.722176	0.876358	-0.0293206	-0.0250569	0.0328018	1326	0.371552	0.557529	0.0222414	0.0187008	0.0321343	1325	0.488972	0.826439	-0.0373254	-0.0318977	0.034787	1325	0.28348	0.456939																			0.0116885	0.00961597	0.0464713	599
IFI30__Oncology_II_o2csf__NPX		IFI30	IFI30	0.0251602	0.0199279	0.0289924	1324	0.385651	0.686018	-0.0314093	-0.0252704	0.0313865	1324	0.317142	0.498468	0.0393272	0.0311487	0.0307675	1323	0.201401	0.607699	-0.0457	-0.036768	0.0333113	1323	0.170325	0.322985																			0.046885	0.0370909	0.0421338	598
IFNAR1__Oncology_II_o2csf__NPX	P17181	IFNAR1	IFNAR1	0.0227669	0.0174231	0.0261381	1324	0.383899	0.686018	0.00176834	0.00137465	0.0283174	1324	0.950216	0.974136	0.0250453	0.0191667	0.027761	1323	0.367127	0.759197	-0.00734515	-0.0057099	0.0300671	1323	0.807043	0.90605																			0.00833901	0.00656432	0.037229	598
IFNGR1__Inflammation_o2csf__NPX	P15260	IFNGR1	IFNGR1	0.00292251	0.00368012	0.0117512	1325	0.803633	0.914238	-0.00598195	-0.00765452	0.0127151	1325	0.638102	0.777914	0.00535679	0.00674545	0.0124653	1324	0.667457	0.904024	-0.0079118	-0.010124	0.0134885	1324	0.557599	0.719677																			0.00618612	0.00773537	0.0170869	598
IFNW1__Cardiometabolic_II_o2csf__NPX	P05000	IFNW1	IFNW1	0.00186614	0.00336127	0.0134537	1322	0.889701	0.947607	0.015758	0.0288329	0.0145605	1322	0.279342	0.456794	-0.00341445	-0.00615007	0.0142846	1321	0.81112	0.957974	0.0170013	0.0311078	0.0154666	1321	0.271868	0.442756																			0.00330648	0.00610334	0.0196202	597
IGDCC4__Cardiometabolic_II_o2csf__NPX	Q8TDY8	IGDCC4	IGDCC4	-0.00154985	-0.00134527	0.0156852	1324	0.921304	0.963901	0.0203016	0.0179083	0.0169594	1324	0.231491	0.398616	-0.00882267	-0.00765808	0.0166416	1323	0.596092	0.871924	0.0234975	0.0207274	0.0180032	1323	0.192057	0.351629																			-0.00650531	-0.00561928	0.0232919	599
IGFBP1__Cardiometabolic_o2csf__NPX	P08833	IGFBP1	IGFBP1	0.0610345	0.0441766	0.0259352	1326	0.0187505	0.214286	0.0748408	0.0550646	0.0280512	1326	0.00772323	0.0307823	0.0426447	0.0308661	0.0274971	1325	0.121169	0.521815	0.0593699	0.0436818	0.0297581	1325	0.0462386	0.128123																			0.0382207	0.0278993	0.0388766	600
IGFBP2__Cardiometabolic_o2csf__NPX	P18065	IGFBP2	IGFBP2	-0.0142786	-0.00846046	0.0264103	1326	0.588843	0.809193	-0.0183037	-0.0110266	0.028553	1326	0.521605	0.691121	-0.00969967	-0.00574731	0.0280341	1325	0.729401	0.922006	-0.0147944	-0.00891247	0.0303099	1325	0.625556	0.777612																			0.0603833	0.0346429	0.0420393	599
IGFBP3__Cardiometabolic_o2csf__NPX	P17936	IGFBP3	IGFBP3	-0.0194622	-0.012804	0.0256918	1325	0.448871	0.73253	0.0448828	0.0300099	0.0277812	1325	0.106423	0.233492	-0.0373756	-0.0245891	0.0272104	1324	0.169805	0.581447	0.0583256	0.0389981	0.0294459	1324	0.0478234	0.130781																			-0.027462	-0.0181761	0.0393793	599
IGFBPL1__Cardiometabolic_o2csf__NPX	Q8WX77	IGFBPL1	IGFBPL1	0.000510227	0.000433175	0.0203519	1325	0.980003	0.990091	0.0105364	0.00909408	0.022013	1325	0.63227	0.774995	-0.00309439	-0.00262709	0.0216022	1324	0.886119	0.971602	0.0116561	0.0100605	0.0233673	1324	0.617988	0.773737																			0.0336651	0.0294302	0.0292767	599
IGLC2__Inflammation_II_o2csf__NPX		IGLC2	IGLC2	-0.0462148	-0.0313119	0.033141	1327	0.163402	0.508485	-0.0474391	-0.0326642	0.0358656	1327	0.186166	0.340732	-0.0355506	-0.0240865	0.0351546	1326	0.312074	0.722287	-0.0346128	-0.0238327	0.0380419	1326	0.363061	0.542447																			-0.0411884	-0.0290106	0.0465464	600
IGLON5__Oncology_II_o2csf__NPX	A6NGN9	IGLON5	IGLON5	-0.0155509	-0.0124644	0.0239671	1327	0.516552	0.771777	-0.0124068	-0.0101079	0.025928	1327	0.632365	0.774995	-0.0131938	-0.0105751	0.0254297	1326	0.603965	0.871924	-0.00764954	-0.00623211	0.0275083	1326	0.780993	0.884659																			-0.00336282	-0.00271332	0.0364198	599
IGSF21__Cardiometabolic_II_o2csf__NPX		IGSF21	IGSF21	-0.0155749	-0.0128871	0.0213332	1327	0.465471	0.742512	-0.029646	-0.0249366	0.0230701	1327	0.199003	0.355802	-0.00720549	-0.00596199	0.022639	1326	0.750324	0.925456	-0.0270351	-0.0227405	0.0244925	1326	0.269875	0.440089																			-0.0115251	-0.0095836	0.0332314	600
IGSF3__Oncology_o2csf__NPX	O75054	IGSF3	IGSF3	0.0212904	0.0174666	0.0192958	1327	0.270066	0.596438	-0.0198799	-0.0165747	0.0208816	1327	0.341256	0.525076	0.0308466	0.0253064	0.0204598	1326	0.131877	0.533445	-0.0310098	-0.0258542	0.0221387	1326	0.161535	0.314699																			0.0380284	0.0314805	0.0277951	600
IGSF8__Cardiometabolic_o2csf__NPX	Q969P0	IGSF8	IGSF8	0.0117716	0.020255	0.013291	1319	0.37595	0.686018	-0.00923648	-0.0161496	0.014378	1319	0.520723	0.691121	0.0164793	0.0283554	0.0141054	1318	0.242899	0.669894	-0.0152056	-0.0265863	0.0152569	1318	0.319125	0.49598																			0.0494301	0.0823544	0.0200258	596
IL12A_IL12B__Oncology_o2csf__NPX		IL12A_IL12B	IL12A_IL12B	-0.0393841	-0.0283678	0.0367826	1320	0.284487	0.613522	-0.0259613	-0.0189968	0.0397915	1320	0.514234	0.685153	-0.0353066	-0.0254308	0.0389981	1319	0.365451	0.759197	-0.0133092	-0.00973879	0.0421767	1319	0.752388	0.864936																			0.00571898	0.00440702	0.0513957	596
IL12B__Inflammation_o2csf__NPX	P29460	IL12B	IL12B	-0.020133	-0.0179882	0.0271892	1324	0.459141	0.73834	-0.0180364	-0.0163722	0.0294488	1324	0.540334	0.70706	-0.0163977	-0.0146508	0.0288593	1323	0.57	0.866785	-0.0120976	-0.0109814	0.0312557	1323	0.698779	0.832193																			-0.0184296	-0.0166222	0.0396908	597
IL13RA1__Oncology_o2csf__NPX	P78552	IL13RA1	IL13RA1	-0.017722	-0.0197003	0.0151959	1326	0.243729	0.575597	-0.0124807	-0.0140967	0.0164437	1326	0.44799	0.623468	-0.0156102	-0.0173527	0.0161262	1325	0.333219	0.746446	-0.00684248	-0.00772846	0.0174451	1325	0.694952	0.83048																			0.00824242	0.00912116	0.0226165	599
IL15__Inflammation_o2csf__NPX	P40933	IL15	IL15	-0.0147685	-0.0123945	0.0180764	1326	0.414075	0.709244	0.0013666	0.00116535	0.0195612	1326	0.944314	0.970241	-0.0171006	-0.0143518	0.0191855	1325	0.372914	0.760592	0.00754947	0.00643772	0.0207561	1325	0.716123	0.840911																			-0.0145473	-0.0121562	0.0260674	599
IL17D__Inflammation_o2csf__NPX	Q8TAD2	IL17D	IL17D	0.0234448	0.0178925	0.02384	1325	0.325579	0.642839	-0.0471248	-0.0365679	0.0257516	1325	0.067478	0.169426	0.0428973	0.0327382	0.0252662	1324	0.0897777	0.489252	-0.062685	-0.0486423	0.0273166	1324	0.0219028	0.0702001																			0.0884598	0.0642585	0.0370496	600
IL17RA__Neurology_o2csf__NPX	Q96F46	IL17RA	IL17RA	-0.0113211	-0.0100594	0.0208187	1323	0.586673	0.808783	-0.0111729	-0.0100874	0.022551	1323	0.620363	0.765005	-0.00886599	-0.0078779	0.0220927	1322	0.688258	0.908783	-0.00796744	-0.00719333	0.0239305	1322	0.739232	0.858324																			0.00583005	0.00501316	0.0299648	596
IL18BP__Cardiometabolic_o2csf__NPX	O95998	IL18BP	IL18BP	-0.0379013	-0.032725	0.0131899	1328	0.00412393	0.0961772	0.00507443	0.00445295	0.0143159	1328	0.723049	0.839868	-0.0444141	-0.0383483	0.0139872	1327	0.0015311	0.101417	0.0211145	0.0185285	0.015135	1327	0.163227	0.317107																			-0.0375253	-0.0324137	0.0192161	600
IL18R1__Inflammation_o2csf__NPX	Q13478	IL18R1	IL18R1	0.0114708	0.00943065	0.025776	1325	0.656378	0.844608	-0.0580474	-0.0484882	0.0278724	1325	0.0374781	0.107711	0.0331214	0.0272305	0.0273063	1324	0.225361	0.641425	-0.0700539	-0.0585175	0.0295732	1324	0.0179873	0.0598574																			0.0516429	0.0421892	0.0378421	597
IL18__Inflammation_o2csf__NPX	Q14116	IL18	IL18	-0.028385	-0.02451	0.0252869	1325	0.261846	0.591279	-0.0699053	-0.0613386	0.0273082	1325	0.0105813	0.0393547	-0.00773399	-0.00667819	0.0267727	1324	0.772722	0.94223	-0.067119	-0.0588938	0.0289704	1324	0.0206657	0.0669646																			-0.0494474	-0.0421241	0.037012	598
IL1R2__Inflammation_o2csf__NPX	P27930	IL1R2	IL1R2	0.00765684	0.00546382	0.0272708	1325	0.778931	0.90291	-0.069525	-0.0504217	0.0294304	1325	0.0183034	0.0609263	0.0328932	0.0234722	0.0288811	1324	0.254943	0.676056	-0.0814447	-0.0590663	0.0312328	1324	0.00921876	0.0370615																			-0.0232824	-0.0163398	0.0397626	599
IL1RAP__Neurology_o2csf__NPX	Q9NPH3	IL1RAP	IL1RAP	-0.0187291	-0.0124349	0.031496	1325	0.552179	0.791354	-0.0120707	-0.00814636	0.0340906	1325	0.723337	0.839868	-0.0168877	-0.0112124	0.0333991	1324	0.613197	0.876026	-0.00600716	-0.00405416	0.0361473	1324	0.868036	0.940459																			0.0134842	0.00890912	0.0448395	598
IL1RL2__Inflammation_o2csf__NPX	Q9HB29	IL1RL2	IL1RL2	0.0423935	0.0343966	0.0263605	1324	0.108026	0.431333	-0.0165569	-0.0136544	0.0285233	1324	0.561698	0.724117	0.0535167	0.0434216	0.0279701	1323	0.0559182	0.423605	-0.0359247	-0.029627	0.0302392	1323	0.23504	0.399862																			0.0497995	0.040689	0.0374018	598
IL1RN__Inflammation_o2csf__NPX	P18510	IL1RN	IL1RN	-0.0282197	-0.0228982	0.0285762	1326	0.323565	0.642774	-0.0455504	-0.0375662	0.0308905	1326	0.140565	0.279322	-0.0159533	-0.0129449	0.030304	1325	0.598669	0.871924	-0.0397996	-0.0328235	0.0327731	1325	0.224812	0.387448																			-0.0553845	-0.0454195	0.039015	598
IL22__Oncology_II_o2csf__NPX	Q9GZX6	IL22	IL22	-0.00825146	-0.00920809	0.0215422	1321	0.701754	0.867854	0.0237962	0.0269742	0.0233179	1321	0.307672	0.487995	-0.0175444	-0.0195784	0.0228494	1320	0.442726	0.800821	0.0301387	0.0341637	0.0247412	1320	0.223381	0.386952																			-0.0150353	-0.0174252	0.0311979	597
IL2RA__Cardiometabolic_o2csf__NPX	P01589	IL2RA	IL2RA	-0.0455879	-0.0301788	0.035101	1323	0.194251	0.533998	-0.0814912	-0.0548545	0.0379473	1323	0.0319359	0.095533	-0.0229303	-0.0151797	0.0372228	1322	0.537981	0.842716	-0.0731747	-0.0492563	0.0402856	1322	0.0695359	0.173341																			-0.0237165	-0.0160835	0.0508332	599
IL34__Neurology_o2csf__NPX	Q6ZMJ4	IL34	IL34	0.00454074	0.00363283	0.0322949	1317	0.888206	0.947465	-0.0600265	-0.0487555	0.0348921	1317	0.0856047	0.199774	0.0259424	0.0207553	0.0342249	1316	0.448588	0.80442	-0.0693877	-0.0563589	0.0370185	1316	0.0610964	0.158526																			0.035279	0.0269247	0.0500276	597
IL4R__Inflammation_o2csf__NPX	P24394	IL4R	IL4R	-0.0102575	-0.00988837	0.0201158	1324	0.61019	0.824053	-0.000211505	-0.000207214	0.0217587	1324	0.992246	0.992246	-0.0114883	-0.0110749	0.0213648	1323	0.59086	0.871565	0.00396262	0.00388223	0.0231074	1323	0.863867	0.937428																			-0.0449883	-0.0432848	0.0307272	597
IL5RA__Inflammation_o2csf__NPX	Q01344	IL5RA	IL5RA	0.0218653	0.0191573	0.0293717	1324	0.456746	0.736192	-0.0365767	-0.0325733	0.0317855	1324	0.250049	0.418602	0.0373074	0.0326869	0.031146	1323	0.2312	0.653759	-0.0500617	-0.0445823	0.0337154	1323	0.137827	0.285365																			-0.00229755	-0.00201225	0.0434723	598
IL6R__Cardiometabolic_o2csf__NPX	P08887	IL6R	IL6R	-0.0214379	-0.0200238	0.0194632	1327	0.270896	0.597174	0.0230359	0.0218664	0.0210582	1327	0.274192	0.451362	-0.0321105	-0.0299924	0.0206343	1326	0.119905	0.521815	0.0346229	0.0328651	0.0223252	1326	0.121178	0.260619																			-0.0513594	-0.0486969	0.0284928	600
IL6ST__Cardiometabolic_o2csf__NPX	P40189	IL6ST	IL6ST	-0.00364842	-0.00462494	0.01191	1324	0.759399	0.892584	0.0151086	0.0194705	0.0128839	1324	0.241141	0.408559	-0.00930545	-0.0117961	0.0126214	1323	0.461086	0.807405	0.0184506	0.0237775	0.0136602	1323	0.177028	0.332765																			-0.000440657	-0.000559646	0.0172788	597
IL6__Cardiometabolic_o2csf__NPX	P05231	IL6	IL6_1	0.047092	0.0289338	0.0424415	1322	0.267384	0.594631	-0.0657396	-0.0410439	0.0459796	1322	0.153023	0.295632	0.075578	0.0464359	0.0449511	1321	0.0929333	0.489484	-0.0929431	-0.0580282	0.0487133	1321	0.0566128	0.149968																			0.0963649	0.0588786	0.062806	597
IL6__Inflammation_o2csf__NPX	P05231	IL6	IL6_2	0.00974989	0.00535304	0.0476985	1326	0.838067	0.929626	-0.106721	-0.0595536	0.0515454	1326	0.0386048	0.10982	0.0478266	0.0262585	0.0504981	1325	0.343762	0.754996	-0.123936	-0.0691597	0.054658	1325	0.0235217	0.0743605																			0.0417444	0.0223477	0.0726369	599
IL6__Neurology_o2csf__NPX	P05231	IL6	IL6_3	-0.000514725	-0.000323869	0.0412627	1323	0.990049	0.994444	-0.0984272	-0.062936	0.0445813	1323	0.0274285	0.084223	0.0333648	0.0209934	0.0436721	1322	0.445013	0.802871	-0.110421	-0.0706051	0.0472714	1322	0.0196455	0.0642985																			0.0325423	0.0205039	0.0612997	597
IL6__Oncology_o2csf__NPX	P05231	IL6	IL6_4	0.00787029	0.00487827	0.0413993	1324	0.849255	0.934051	-0.05867	-0.0369632	0.0447908	1324	0.190468	0.345425	0.0290131	0.0179833	0.0438597	1323	0.508408	0.832205	-0.0690778	-0.0435203	0.0474828	1323	0.145963	0.295108																			0.0341839	0.0217176	0.0602736	598
IL7R__Neurology_o2csf__NPX	P16871	IL7R	IL7R	0.0401985	0.0250393	0.0351715	1321	0.253275	0.583219	-0.00883607	-0.00559349	0.0380493	1321	0.816398	0.899481	0.0482841	0.0300757	0.037312	1320	0.19587	0.602777	-0.0262353	-0.0166077	0.0403459	1320	0.515638	0.683749																			0.0349195	0.0213387	0.0534843	596
IL7__Inflammation_o2csf__NPX	P13232	IL7	IL7	0.016582	0.0171779	0.0245968	1323	0.500332	0.761447	-0.00214935	-0.00226272	0.0266035	1323	0.93562	0.964749	0.0194407	0.0201393	0.0261214	1322	0.45686	0.80442	-0.00920777	-0.00969342	0.0282477	1322	0.744502	0.86085																			0.0421028	0.0443818	0.0363893	597
INHBB__Inflammation_II_o2csf__NPX	P09529	INHBB	INHBB	0.0254117	0.0157244	0.0262717	1328	0.333587	0.648979	-0.024441	-0.0153707	0.0284296	1328	0.390109	0.576425	0.0370812	0.0229453	0.0278638	1327	0.183482	0.594677	-0.0378328	-0.0237927	0.0301503	1327	0.209769	0.369821																			-0.00776108	-0.00492041	0.0391553	600
ISLR2__Neurology_o2csf__NPX	Q6UXK2	ISLR2	ISLR2	0.0133519	0.00859881	0.0236682	1327	0.572762	0.799785	0.0286409	0.0187485	0.0255911	1327	0.26327	0.437525	0.00508705	0.00327614	0.0251056	1326	0.839458	0.95933	0.0268059	0.0175473	0.0271549	1326	0.32375	0.501488																			0.0437802	0.0277637	0.0370187	599
ISM2__Cardiometabolic_II_o2csf__NPX		ISM2	ISM2	0.0231499	0.0175733	0.0195005	1324	0.235385	0.566471	0.0252038	0.0194435	0.0210958	1324	0.232406	0.398616	0.0172871	0.0131228	0.0206974	1323	0.403738	0.780436	0.0189419	0.0146127	0.0223907	1323	0.397723	0.578695																			0.0464392	0.0358128	0.0287463	599
ITGA5__Neurology_o2csf__NPX	P08648	ITGA5	ITGA5	-0.0649318	-0.0533536	0.0266348	1320	0.0149059	0.192222	-0.0308516	-0.0257614	0.0288913	1320	0.285782	0.462775	-0.0623728	-0.0512509	0.0282674	1319	0.0275186	0.332271	-0.00829576	-0.00692703	0.0306066	1319	0.786399	0.88789																			-0.058333	-0.0476138	0.0406583	596
ITGB1__Cardiometabolic_o2csf__NPX	P05556	ITGB1	ITGB1	-0.0206713	-0.0232207	0.0137413	1325	0.132737	0.469008	-0.024989	-0.0285291	0.014867	1325	0.0930304	0.212838	-0.0146103	-0.0164123	0.0145664	1324	0.316036	0.726325	-0.0197342	-0.0225299	0.0157631	1324	0.210818	0.370816																			0.00716638	0.00828174	0.0201245	599
ITGB5__Oncology_o2csf__NPX	P18084	ITGB5	ITGB5	0.0206724	0.0206863	0.0157747	1327	0.190263	0.529868	-0.0102807	-0.0104535	0.0170744	1327	0.547201	0.711362	0.0268462	0.0268643	0.0167356	1326	0.108921	0.507926	-0.0199865	-0.0203224	0.0181052	1326	0.269833	0.440089																			0.0197634	0.0193994	0.0237526	599
ITGBL1__Cardiometabolic_II_o2csf__NPX		ITGBL1	ITGBL1	0.0165547	0.0177862	0.0170755	1324	0.332471	0.647713	-0.0174728	-0.0190837	0.0184762	1324	0.344478	0.528884	0.0247543	0.0265957	0.0181195	1323	0.172118	0.582522	-0.0264552	-0.0288942	0.0196055	1323	0.177447	0.333102																			0.0807818	0.0826665	0.0266446	597
ITIH1__Inflammation_II_o2csf__NPX	P19827	ITIH1	ITIH1	0.0051186	0.005444	0.0142528	1326	0.719556	0.876358	-0.0334256	-0.0361379	0.0153969	1326	0.0301134	0.090666	0.0173852	0.0184904	0.0150946	1325	0.249634	0.675387	-0.0397138	-0.0429364	0.0163345	1325	0.0151771	0.0530436																			0.0317351	0.0343429	0.021382	600
ITIH4__Inflammation_II_o2csf__NPX	Q14624	ITIH4	ITIH4	-0.0667648	-0.0374369	0.0373012	1328	0.0737003	0.384113	-0.0904387	-0.0515396	0.0403345	1328	0.0251119	0.0784958	-0.0437418	-0.0245272	0.0395398	1327	0.26881	0.679844	-0.0746414	-0.042537	0.0427844	1327	0.0812874	0.193614																			-0.056171	-0.0316498	0.0559973	600
ITIH5__Oncology_II_o2csf__NPX	Q86UX2	ITIH5	ITIH5	0.0144385	0.0136432	0.0275163	1321	0.599863	0.817161	-0.0153143	-0.0146993	0.0297947	1321	0.607341	0.757127	0.0215642	0.0203765	0.0291965	1320	0.460288	0.80739	-0.02311	-0.0221819	0.0316138	1320	0.464903	0.641275																			0.0388349	0.0374525	0.0404778	597
ITM2A__Inflammation_o2csf__NPX	O43736	ITM2A	ITM2A	0.00363155	0.00308509	0.0186737	1323	0.845834	0.932295	-0.0342559	-0.0295734	0.0201721	1323	0.0897081	0.20761	0.0160796	0.01366	0.0198057	1322	0.417015	0.785447	-0.0400939	-0.0346135	0.0214179	1322	0.0614296	0.158532																			0.0181122	0.0151786	0.0266596	597
JAM2__Neurology_o2csf__NPX	P57087	JAM2	JAM2	-0.0252608	-0.0317554	0.0116633	1327	0.030502	0.256183	-0.0233484	-0.029834	0.0126293	1327	0.0647169	0.163675	-0.0203332	-0.0255609	0.0123664	1326	0.100367	0.496575	-0.0160241	-0.0204752	0.0133843	1326	0.231428	0.39499																			-0.0254823	-0.032063	0.0167883	599
JAM3__Inflammation_II_o2csf__NPX	Q9BX67	JAM3	JAM3	-0.00249732	-0.00298967	0.0148153	1325	0.866166	0.940063	-0.00976148	-0.0118858	0.0160165	1325	0.542321	0.707662	0.000615182	0.000736466	0.0157398	1324	0.968829	0.98932	-0.00998564	-0.0121587	0.017018	1324	0.55746	0.719677																			-0.000249065	-0.000298294	0.0213126	600
KAZALD1__Oncology_o2csf__NPX	Q96I82	KAZALD1	KAZALD1	-0.00932784	-0.00662709	0.0288756	1325	0.746719	0.883989	-0.0602198	-0.0434746	0.0312163	1325	0.0539303	0.14226	0.010319	0.00733129	0.0305879	1324	0.735902	0.922714	-0.0639358	-0.0461572	0.0331126	1324	0.0537135	0.14396																			0.0190133	0.0135225	0.0429043	600
KCNC4__Neurology_II_o2csf__NPX		KCNC4	KCNC4	-0.0283216	-0.0327071	0.0203765	1327	0.164788	0.510786	-0.00266077	-0.00312233	0.0220587	1327	0.904009	0.947608	-0.0309534	-0.0357464	0.0216251	1326	0.152562	0.559696	0.00852362	0.0100022	0.0233936	1326	0.71565	0.840911																			-0.048	-0.0570155	0.0303013	599
KDR__Oncology_o2csf__NPX	P35968	KDR	KDR	-0.0363855	-0.0291401	0.0190184	1328	0.055941	0.353842	-0.0556013	-0.0452568	0.0205508	1328	0.00690632	0.0284222	-0.0216466	-0.0173362	0.0201464	1327	0.28281	0.696264	-0.0477837	-0.0388936	0.0217997	1327	0.0285566	0.0865051																			-0.0258112	-0.0202636	0.0272159	600
KIAA0319__Neurology_II_o2csf__NPX		KIAA0319	KIAA0319	-0.0296688	-0.018171	0.023826	1327	0.213268	0.556572	-0.0483041	-0.0300656	0.0257577	1327	0.0609673	0.156757	-0.0166242	-0.0101817	0.0252605	1326	0.510581	0.832205	-0.0423042	-0.0263312	0.0273287	1326	0.121866	0.261196																			0.0283243	0.0174313	0.0348436	600
KIRREL2__Neurology_o2csf__NPX	Q6UWL6	KIRREL2	KIRREL2	0.00611038	0.00480474	0.0255648	1325	0.811131	0.91605	-0.0452333	-0.0361372	0.0276331	1325	0.101884	0.228213	0.0225827	0.0177574	0.0270968	1324	0.404765	0.780436	-0.0533899	-0.0426535	0.0293181	1324	0.0688239	0.172184																			0.0326702	0.0240611	0.039766	599
KITLG__Cardiometabolic_o2csf__NPX	P21583	KITLG	KITLG	0.0103088	0.00861182	0.0143779	1327	0.473505	0.745074	0.0097907	0.00831347	0.0155578	1327	0.529253	0.698474	0.00820552	0.00685475	0.015253	1326	0.590694	0.871565	0.00683406	0.00580293	0.016504	1326	0.678878	0.81873																			0.0248084	0.0208454	0.0202664	599
KIT__Cardiometabolic_o2csf__NPX	P10721	KIT	KIT	-0.0167801	-0.0169558	0.0167829	1328	0.317574	0.641302	-0.0290831	-0.0298674	0.0181494	1328	0.1093	0.237186	-0.0087885	-0.00888051	0.0177984	1327	0.621544	0.881312	-0.0259091	-0.0266079	0.019259	1327	0.178758	0.33368																			-0.00648807	-0.00670939	0.0246503	600
KLK10__Oncology_o2csf__NPX	O43240	KLK10	KLK10	0.0292914	0.0163991	0.0294595	1328	0.32026	0.641302	-0.050081	-0.0284963	0.0318592	1328	0.1162	0.244901	0.0503474	0.0281875	0.0312153	1327	0.107002	0.507926	-0.0682639	-0.0388424	0.0337768	1327	0.0434772	0.121684																			0.0705086	0.0387194	0.0436357	600
KLK11__Oncology_o2csf__NPX	Q9UBX7	KLK11	KLK11	0.0217464	0.0398076	0.0142238	1326	0.126535	0.460473	-0.0053463	-0.00994383	0.0154013	1326	0.728547	0.843506	0.0263364	0.0482099	0.0150918	1325	0.0812019	0.464823	-0.0148649	-0.0276479	0.0163275	1325	0.362767	0.542447																			0.0229652	0.0410227	0.0211518	599
KLK15__Oncology_II_o2csf__NPX	Q9H2R5	KLK15	KLK15	-0.00402137	-0.00294974	0.030911	1323	0.896511	0.952642	-0.00126537	-0.000943068	0.0334576	1323	0.969837	0.980506	-0.00408484	-0.0029963	0.0327928	1322	0.900887	0.974443	0.000206374	0.000153809	0.0354943	1322	0.995362	0.996078																			0.0100261	0.00753014	0.0452639	598
KLK1__Oncology_o2csf__NPX		KLK1	KLK1	-0.0472613	-0.0199414	0.0610228	1327	0.438782	0.730953	-0.0199692	-0.00856167	0.0660652	1327	0.762497	0.86789	-0.0462716	-0.0195238	0.064785	1326	0.475209	0.818035	-0.00319953	-0.00137178	0.0701249	1326	0.963615	0.987031																			-0.0685052	-0.029496	0.0887896	599
KLK4__Oncology_o2csf__NPX	Q9Y5K2	KLK4	KLK4	-0.0381254	-0.0214284	0.037649	1327	0.31141	0.638469	-0.0228743	-0.0130638	0.0407444	1327	0.574614	0.732438	-0.0349653	-0.0196523	0.0399626	1326	0.381759	0.771841	-0.010225	-0.00583964	0.0432366	1326	0.81309	0.90844																			-0.0325569	-0.0172845	0.0598441	600
KLK6__Oncology_o2csf__NPX	Q92876	KLK6	KLK6	0.0195082	0.0405103	0.00880246	1325	0.0268454	0.238203	0.0117988	0.0248895	0.00953286	1325	0.216049	0.37945	0.0178564	0.03708	0.00933994	1324	0.056114	0.423605	0.00535551	0.0112975	0.0101021	1324	0.596104	0.754487																			0.0200211	0.0411831	0.0130672	598
KLK7__Inflammation_II_o2csf__NPX	P49862	KLK7	KLK7	0.0360779	0.033854	0.0241278	1324	0.135079	0.469008	-0.022	-0.0209956	0.0261019	1324	0.399465	0.582931	0.048417	0.0454325	0.0256137	1323	0.0589388	0.437037	-0.0396249	-0.0378157	0.0276934	1323	0.152712	0.302166																			0.05325	0.0492141	0.0352438	600
KLK8__Oncology_o2csf__NPX	O60259	KLK8	KLK8	-0.0395351	-0.03571	0.0233586	1328	0.0907789	0.400793	-0.0391446	-0.0359346	0.0252798	1328	0.121752	0.254672	-0.0309036	-0.0279136	0.0247786	1327	0.212549	0.630397	-0.0279838	-0.025689	0.026812	1327	0.296812	0.473245																			-0.0526871	-0.0467935	0.0344652	600
KLRB1__Inflammation_o2csf__NPX	Q12918	KLRB1	KLRB1	-0.0396524	-0.0267997	0.0340574	1327	0.244519	0.576485	0.00202254	0.00138901	0.0368898	1327	0.956285	0.97602	-0.0453682	-0.0306628	0.036156	1326	0.209775	0.62645	0.0184742	0.0126874	0.0391429	1326	0.637028	0.786252																			-0.0980514	-0.0651079	0.0505986	599
KLRD1__Inflammation_o2csf__NPX		KLRD1	KLRD1	-0.0700207	-0.048109	0.0316514	1325	0.0271195	0.238203	-0.0304048	-0.021225	0.0343321	1325	0.37599	0.561162	-0.0682727	-0.046908	0.0336011	1324	0.0423674	0.392887	-0.00565577	-0.00394819	0.0363907	1324	0.876516	0.945142																			-0.0416237	-0.02706	0.0484145	597
KRT18__Oncology_o2csf__NPX	P05783	KRT18	KRT18	-0.0555822	-0.0328236	0.0424841	1321	0.190997	0.529868	-0.0508168	-0.0304968	0.0459987	1321	0.269472	0.44658	-0.0449275	-0.0265315	0.0450687	1320	0.319012	0.73086	-0.0346077	-0.0207692	0.0487881	1320	0.478234	0.649633																			-0.0548574	-0.0333913	0.0605631	597
L1CAM__Oncology_o2csf__NPX	P32004	L1CAM	L1CAM	0.0289644	0.0289781	0.0163031	1326	0.0758598	0.385092	0.0463732	0.0471403	0.017613	1326	0.00856445	0.0331843	0.0164848	0.0164926	0.0172729	1325	0.340068	0.754996	0.0404152	0.0410838	0.0186872	1325	0.030741	0.0915648																			0.0213173	0.0212856	0.0247407	599
LAIR1__Inflammation_o2csf__NPX	Q6GTX8	LAIR1	LAIR1	0.0197652	0.0259926	0.0131386	1327	0.132726	0.469008	0.0188237	0.0251537	0.0142154	1327	0.185672	0.340353	0.0157056	0.020654	0.01394	1326	0.260092	0.676056	0.0131501	0.0175722	0.0150797	1326	0.383342	0.56606																			0.00556928	0.00674495	0.0207584	600
LAIR2__Neurology_o2csf__NPX	Q6ISS4	LAIR2	LAIR2	-0.028812	-0.00976698	0.0770393	1328	0.70847	0.87013	0.119312	0.041106	0.0833012	1328	0.152295	0.295118	-0.073839	-0.0250307	0.0816725	1327	0.366114	0.759197	0.145979	0.0502934	0.0883745	1327	0.098808	0.225685																			-0.102531	-0.034444	0.116196	600
LAMA4__Inflammation_o2csf__NPX	Q16363	LAMA4	LAMA4	-0.00485304	-0.00408913	0.0187001	1323	0.795275	0.911977	-0.0472014	-0.0404225	0.020206	1323	0.0196396	0.0639782	0.0107965	0.00909701	0.0197876	1322	0.58542	0.871393	-0.0510791	-0.0437433	0.0214245	1322	0.0172593	0.0583791																			0.0244145	0.0198393	0.028437	598
LAMB1__Cardiometabolic_II_o2csf__NPX		LAMB1	LAMB1	-0.0406486	-0.0502132	0.0191187	1324	0.033678	0.26734	0.0343699	0.0431413	0.0207237	1324	0.0974569	0.220786	-0.0575323	-0.0710697	0.0202286	1323	0.00452221	0.190618	0.0550677	0.0691213	0.0219122	1323	0.0120856	0.0456506																			-0.0443633	-0.0582467	0.0274933	597
LAMP1__Cardiometabolic_II_o2csf__NPX	P11279	LAMP1	LAMP1	0.0251225	0.0282623	0.0185979	1326	0.176982	0.515537	0.0446343	0.0510352	0.0200918	1326	0.026484	0.0820474	0.0127196	0.0143093	0.019721	1325	0.519053	0.832205	0.0400232	0.0457628	0.02133	1325	0.0608234	0.158437																			0.00879748	0.00988522	0.0271006	599
LAMP2__Neurology_o2csf__NPX		LAMP2	LAMP2	0.0229295	0.0363162	0.0121728	1324	0.0598287	0.361833	0.0242635	0.0390548	0.0131889	1324	0.0660379	0.166713	0.0173971	0.0275539	0.0129081	1323	0.177965	0.585552	0.0179803	0.0289414	0.0139848	1323	0.19877	0.35676																			0.0100699	0.0155492	0.0180079	597
LAYN__Neurology_o2csf__NPX	Q6UX15	LAYN	LAYN	0.00544554	0.00471828	0.0214657	1326	0.799777	0.914238	-0.00481495	-0.00423892	0.0232232	1326	0.835781	0.910393	0.00780462	0.00676229	0.0227829	1325	0.731981	0.922269	-0.00763679	-0.00672316	0.0246481	1325	0.756737	0.867069																			0.0370489	0.0310404	0.0328335	599
LBR__Neurology_o2csf__NPX		LBR	LBR	-0.00693045	-0.00740656	0.0190294	1319	0.71577	0.874899	0.016629	0.0180558	0.0206316	1319	0.420392	0.602362	-0.0135294	-0.0144589	0.0201791	1318	0.502677	0.830432	0.0215099	0.0233556	0.0218824	1318	0.325799	0.5041																			-0.0291105	-0.0329538	0.0252267	595
LCAT__Inflammation_II_o2csf__NPX	P04180	LCAT	LCAT	0.0417407	0.0287262	0.022735	1327	0.0665863	0.371974	-0.0505876	-0.0353922	0.0245819	1327	0.0397924	0.112274	0.0646262	0.0444762	0.0240615	1326	0.00732432	0.19297	-0.0739761	-0.0517553	0.0260246	1326	0.0045441	0.0206029																			0.0599601	0.0420012	0.0335561	600
LCN2__Cardiometabolic_o2csf__NPX	P80188	LCN2	LCN2	0.0246833	0.0209867	0.0235267	1323	0.294294	0.62308	-0.033747	-0.0291666	0.0254374	1323	0.184848	0.339662	0.0395211	0.0336022	0.0249407	1322	0.113296	0.514219	-0.0480276	-0.0415089	0.026973	1322	0.0752107	0.184187																			0.0379626	0.0332927	0.0343	599
LCP1__Cardiometabolic_II_o2csf__NPX	P13796	LCP1	LCP1	-0.000386867	-0.00020163	0.0366711	1327	0.991584	0.994444	-0.0520905	-0.0275905	0.0396603	1327	0.18927	0.343701	0.0176169	0.00918168	0.0388824	1326	0.650565	0.895976	-0.0584462	-0.0309569	0.0420793	1326	0.16508	0.318042																			0.00473805	0.00263282	0.0485101	599
LECT2__Cardiometabolic_II_o2csf__NPX	O14960	LECT2	LECT2	-0.0229715	-0.0113412	0.04695	1324	0.624728	0.83317	-0.0925552	-0.0464314	0.050734	1324	0.0683286	0.170332	0.00652224	0.00322008	0.049811	1323	0.895843	0.973741	-0.094927	-0.0476213	0.0538883	1323	0.0783764	0.188798																			-0.0403517	-0.0203102	0.0687767	598
LEFTY2__Oncology_o2csf__NPX	O00292	LEFTY2	LEFTY2	-0.0836085	-0.0468708	0.0375119	1323	0.0259914	0.236301	-0.0635712	-0.0362111	0.040606	1323	0.117691	0.246943	-0.0720268	-0.0403782	0.0397776	1322	0.0704082	0.464823	-0.0376764	-0.021461	0.0430177	1322	0.38128	0.563613																			-0.0771914	-0.0420002	0.0592992	597
LEG1__Inflammation_II_o2csf__NPX	Q6P5S2	LEG1	LEG1	-0.00290497	-0.00223767	0.0340534	1323	0.932031	0.970022	-0.0354745	-0.0277777	0.0368575	1323	0.335987	0.519286	0.0090067	0.00693776	0.0361157	1322	0.803102	0.956434	-0.0387224	-0.030321	0.0391032	1322	0.322228	0.499686																			-0.0570415	-0.0464986	0.0474276	597
LEPR__Cardiometabolic_o2csf__NPX	P48357	LEPR	LEPR	-0.0160944	-0.0199685	0.0187325	1324	0.390404	0.687997	-0.00857881	-0.0108203	0.0202627	1324	0.672087	0.802466	-0.0151318	-0.0187742	0.0198773	1323	0.446638	0.803717	-0.00312159	-0.00393719	0.0214964	1323	0.884564	0.948479																			-0.0231497	-0.0291915	0.0272983	599
LGALS1__Cardiometabolic_o2csf__NPX	P09382	LGALS1	LGALS1	-0.0148629	-0.0101648	0.0193329	1328	0.442156	0.731652	-0.0351556	-0.0244356	0.0209018	1328	0.0928155	0.21279	-0.00452308	-0.00309334	0.020499	1327	0.8254	0.95933	-0.0335221	-0.0233002	0.0221812	1327	0.130954	0.274169																			0.0519497	0.0346258	0.0300946	600
LGALS3BP__Inflammation_II_o2csf__NPX	Q08380	LGALS3BP	LGALS3BP	-0.0317695	-0.0429749	0.0117631	1328	0.00700592	0.133496	-0.032498	-0.0446782	0.0127321	1328	0.0108083	0.0397733	-0.0244716	-0.0331029	0.012469	1327	0.0499013	0.414391	-0.0236601	-0.0325279	0.0134921	1327	0.0797262	0.190548																			-0.0176549	-0.024965	0.016305	600
LGALS3__Cardiometabolic_o2csf__NPX	P17931	LGALS3	LGALS3	0.00233135	0.00214681	0.0190959	1326	0.902849	0.957145	0.00323617	0.00302924	0.0206661	1326	0.875589	0.929728	0.00149719	0.00137868	0.0202762	1325	0.941149	0.98932	0.00269301	0.00252081	0.0219435	1325	0.902343	0.959602																			0.0148016	0.0136136	0.0282934	600
LGALS4__Inflammation_o2csf__NPX	P56470	LGALS4	LGALS4	-0.0397889	-0.0225239	0.0333679	1326	0.233306	0.564398	-0.0808743	-0.0465317	0.0360654	1326	0.0250982	0.0784958	-0.0167998	-0.00951014	0.0353435	1325	0.634629	0.888103	-0.0748283	-0.0430531	0.0382525	1325	0.0506554	0.137352																			0.00584548	0.00317965	0.0498978	599
LGALS7_LGALS7B__Oncology_o2csf__NPX		LGALS7_LGALS7B	LGALS7_LGALS7B	0.00992157	0.00490231	0.0545584	1323	0.855726	0.937447	0.00180984	0.000908893	0.0589803	1323	0.975525	0.984014	0.0105367	0.00520627	0.0578998	1322	0.855624	0.960617	-0.00199231	-0.00100052	0.0625918	1322	0.974612	0.98939																			-0.0461405	-0.0231859	0.0791349	598
LGALS8__Neurology_o2csf__NPX	O00214	LGALS8	LGALS8	0.0316911	0.0273397	0.0192225	1325	0.0994579	0.417964	0.059155	0.0518655	0.0207573	1325	0.00444176	0.0201927	0.0151995	0.0131126	0.0203432	1324	0.455103	0.80442	0.0536887	0.0470728	0.0220121	1324	0.0148565	0.0525837																			0.0422732	0.0362769	0.0283782	599
LGALS9__Inflammation_o2csf__NPX	O00182	LGALS9	LGALS9	-0.00918995	-0.00892067	0.0139262	1328	0.50943	0.765245	-0.0203595	-0.0200856	0.0150611	1328	0.176672	0.328544	-0.00327491	-0.00317894	0.0147709	1327	0.824571	0.95933	-0.0191767	-0.0189188	0.015983	1327	0.230422	0.393756																			0.00747444	0.00706793	0.0197596	600
LGMN__Inflammation_o2csf__NPX	Q99538	LGMN	LGMN	0.0203526	0.0220297	0.0236634	1324	0.389897	0.687997	-0.0374078	-0.0411429	0.0256108	1324	0.144356	0.285041	0.0358986	0.0388569	0.0250825	1323	0.152603	0.559696	-0.0503937	-0.0554254	0.027161	1323	0.0637658	0.163349																			0.0420632	0.0431233	0.0372462	598
LIFR__Inflammation_o2csf__NPX	P42702	LIFR	LIFR	0.00110364	0.00104158	0.0158301	1326	0.944429	0.975532	0.00481944	0.00462149	0.0171303	1326	0.778494	0.879679	-0.000435028	-0.000410566	0.016804	1325	0.97935	0.992189	0.00497695	0.00477253	0.0181847	1325	0.784367	0.886315																			0.0308864	0.028497	0.0243735	599
LIF__Neurology_o2csf__NPX	P15018	LIF	LIF	-0.0278031	-0.0194633	0.0370824	1319	0.453529	0.733557	-0.054139	-0.0385061	0.0401141	1319	0.177368	0.329397	-0.0124665	-0.00872703	0.0393433	1318	0.751397	0.925456	-0.0496263	-0.0352965	0.0425801	1318	0.244035	0.410116																			0.0242572	0.0190929	0.0491126	595
LILRA3__Cardiometabolic_II_o2csf__NPX	Q8N6C8	LILRA3	LILRA3	-0.000318301	-0.000133081	0.0601557	1326	0.995779	0.996495	-0.00680551	-0.00289147	0.0650972	1326	0.916754	0.955209	0.00199826	0.000835464	0.063823	1325	0.975028	0.991421	-0.00752582	-0.00319751	0.069066	1325	0.913246	0.965293																			0.0511219	0.021322	0.0904386	600
LILRA5__Cardiometabolic_o2csf__NPX	A6NI73	LILRA5	LILRA5	-0.078699	-0.0618104	0.0270713	1325	0.0037087	0.0937963	-0.00810079	-0.0064662	0.0293802	1325	0.782804	0.88115	-0.0856822	-0.0672949	0.0287096	1324	0.00289303	0.167675	0.0227213	0.0181365	0.0310602	1324	0.464588	0.641275																			-0.156766	-0.125575	0.0400623	599
LILRA6__Cardiometabolic_II_o2csf__NPX	Q6PI73	LILRA6	LILRA6	-0.0436685	-0.0276798	0.0358246	1323	0.22308	0.56142	0.0764655	0.0492397	0.038711	1323	0.0484427	0.130842	-0.0760178	-0.0481849	0.0379596	1322	0.0454242	0.410292	0.104099	0.067034	0.0410554	1322	0.0113408	0.0432195																			-0.0912888	-0.0613062	0.0513448	597
LILRB2__Cardiometabolic_o2csf__NPX	Q8N423	LILRB2	LILRB2	0.0191327	0.0132466	0.0245705	1326	0.436304	0.72857	0.0594126	0.0418144	0.0265469	1326	0.0253851	0.0789948	0.000822006	0.000569122	0.0260461	1325	0.974828	0.991421	0.0591144	0.0416045	0.0281879	1325	0.0361689	0.105253																			0.0159582	0.0112663	0.0365594	600
LILRB4__Inflammation_o2csf__NPX	Q8NHJ6	LILRB4	LILRB4	0.00770295	0.00758948	0.022142	1324	0.727979	0.876727	0.036003	0.0360391	0.0239524	1324	0.133051	0.269787	-0.0038515	-0.00379476	0.0234851	1323	0.869758	0.96393	0.0373977	0.0374352	0.0254258	1323	0.141568	0.290443																			0.00924802	0.00930987	0.0322329	597
LILRB5__Cardiometabolic_o2csf__NPX	O75023	LILRB5	LILRB5	-0.0322458	-0.0152376	0.0518505	1326	0.534115	0.779595	0.0339758	0.0163204	0.0561147	1326	0.54497	0.710453	-0.0481844	-0.0227694	0.0550401	1325	0.381492	0.771841	0.0514564	0.0247173	0.0595661	1325	0.387825	0.570861																			-0.0711747	-0.0340418	0.0767038	600
LIPF__Cardiometabolic_II_o2csf__NPX		LIPF	LIPF	0.0218741	0.0233275	0.0230951	1327	0.343744	0.658163	-0.0610727	-0.0661899	0.0249611	1327	0.0145454	0.0512218	0.0457404	0.0487795	0.0244245	1326	0.0613267	0.444299	-0.0775739	-0.0840738	0.0264484	1326	0.00341445	0.0163213																			0.0375619	0.0384844	0.0355371	600
LMOD1__Cardiometabolic_II_o2csf__NPX	P29536	LMOD1	LMOD1_1	0.0164941	0.00976531	0.0290331	1327	0.570054	0.799399	0.0331624	0.0199594	0.0314007	1327	0.291112	0.468677	0.00701461	0.00415299	0.0308144	1326	0.819961	0.959265	0.0306207	0.0184297	0.0333373	1326	0.358517	0.537389																			0.0207556	0.0123992	0.041908	600
LMOD1__Inflammation_II_o2csf__NPX	P29536	LMOD1	LMOD1_2	0.020251	0.0111494	0.0332487	1327	0.542578	0.786123	0.0272395	0.0152409	0.0359684	1327	0.448995	0.623468	0.013336	0.00734227	0.0352776	1326	0.705469	0.914545	0.0224265	0.012548	0.0381662	1326	0.556901	0.719677																			-0.0126218	-0.00709584	0.0499627	600
LMOD1__Neurology_II_o2csf__NPX	P29536	LMOD1	LMOD1_3	-0.034691	-0.0209204	0.0287376	1328	0.227584	0.562451	0.0106547	0.00653027	0.0311115	1328	0.732052	0.845847	-0.0427384	-0.0257734	0.03049	1327	0.161234	0.572134	0.0260896	0.0159903	0.032992	1327	0.42921	0.609216																			-0.0168198	-0.0103234	0.0416705	600
LMOD1__Oncology_II_o2csf__NPX	P29536	LMOD1	LMOD1_4	-0.0453788	-0.025006	0.0343909	1322	0.18723	0.529868	0.0250967	0.0140507	0.037237	1322	0.500447	0.671284	-0.0597007	-0.0328981	0.0364626	1321	0.101803	0.500383	0.0465909	0.0260844	0.039461	1321	0.237942	0.403139																			-0.0502878	-0.0277077	0.0525723	598
LPL__Cardiometabolic_o2csf__NPX	P06858	LPL	LPL	0.0247085	0.0216291	0.0195458	1328	0.206405	0.545861	0.049693	0.0442102	0.0211185	1328	0.0187649	0.062	0.0105567	0.00924101	0.0207099	1327	0.610318	0.876026	0.0458805	0.0408183	0.0224094	1327	0.0408173	0.115635																			0.0179545	0.0161424	0.029466	600
LPO__Neurology_o2csf__NPX	P22079	LPO	LPO	0.00911203	0.00619997	0.0326128	1322	0.779982	0.903376	-0.00392995	-0.00271722	0.0352787	1322	0.911318	0.952851	0.0116265	0.00791085	0.0346168	1321	0.737028	0.922714	-0.00813494	-0.00562461	0.0374456	1321	0.82805	0.919248																			0.0668362	0.0437602	0.0509484	598
LRFN2__Neurology_II_o2csf__NPX	Q9ULH4	LRFN2	LRFN2	-0.0113958	-0.0128371	0.0179678	1328	0.526036	0.774794	0.00921773	0.0105531	0.0194436	1328	0.635524	0.776131	-0.0160241	-0.0180507	0.0190642	1327	0.400762	0.780436	0.0150048	0.0171786	0.0206286	1327	0.467123	0.641275																			-0.00658135	-0.00773896	0.0256631	600
LRG1__Inflammation_II_o2csf__NPX		LRG1	LRG1	-0.049831	-0.0382149	0.0297175	1328	0.0938128	0.40526	-0.0496193	-0.038674	0.0321613	1328	0.123112	0.255977	-0.0388541	-0.0297969	0.0315242	1327	0.217974	0.638996	-0.0355872	-0.0277372	0.0341111	1327	0.297011	0.473245																			-0.0518629	-0.0401244	0.0431645	600
LRIG1__Oncology_o2csf__NPX	Q96JA1	LRIG1	LRIG1	0.00944242	0.00704403	0.0245419	1327	0.700487	0.867854	0.0201249	0.0152552	0.0265483	1327	0.448556	0.623468	0.00362845	0.00270682	0.0260462	1326	0.889228	0.973183	0.0188123	0.0142602	0.0281801	1326	0.504522	0.672213																			0.029009	0.0217174	0.0361655	599
LRP11__Cardiometabolic_o2csf__NPX	Q86VZ4	LRP11	LRP11	-0.0292081	-0.0174131	0.0213263	1328	0.171049	0.513292	-0.0333235	-0.0201911	0.0230745	1328	0.148927	0.290543	-0.0213025	-0.0127	0.0226228	1327	0.346548	0.754996	-0.0256302	-0.0155296	0.0244792	1327	0.295281	0.473199																			0.0186894	0.0108866	0.0326154	600
LRPAP1__Neurology_o2csf__NPX	P30533	LRPAP1	LRPAP1	-0.033085	-0.0269574	0.0166798	1328	0.0475138	0.321396	-0.0367862	-0.0304626	0.0180471	1328	0.0417131	0.116746	-0.0244634	-0.0199326	0.0176869	1327	0.166856	0.578354	-0.0279513	-0.0231464	0.0191383	1327	0.144393	0.292785																			-0.0423151	-0.0342474	0.0252505	600
LRRC25__Oncology_o2csf__NPX	Q8N386	LRRC25	LRRC25	-0.0355351	-0.0326343	0.0265244	1320	0.180569	0.520873	0.0153432	0.0143103	0.0287206	1320	0.593276	0.748863	-0.0451922	-0.0415031	0.0281111	1319	0.108157	0.507926	0.0315453	0.0294216	0.0304213	1319	0.29995	0.476652																			-0.0658183	-0.062318	0.0386163	596
LRRN1__Inflammation_o2csf__NPX	Q6UXK5	LRRN1	LRRN1	-0.0151075	-0.0141727	0.0156596	1326	0.33485	0.649303	0.0122402	0.0116746	0.016944	1326	0.470179	0.641851	-0.021253	-0.019938	0.0166112	1325	0.200966	0.607699	0.019916	0.0189957	0.0179709	1325	0.267961	0.439937																			-0.00989124	-0.00948068	0.0231078	599
LTBP2__Cardiometabolic_o2csf__NPX		LTBP2	LTBP2	-0.0110397	-0.0066462	0.0226703	1328	0.626362	0.83317	-0.0365592	-0.0223691	0.0245123	1328	0.136077	0.274387	0.000266661	0.000160538	0.0240404	1327	0.991152	0.997152	-0.0366555	-0.022428	0.0260132	1327	0.159036	0.311576																			0.0413832	0.0241892	0.0348286	600
LTBP3__Oncology_o2csf__NPX		LTBP3	LTBP3	-0.0335908	-0.024137	0.0214581	1325	0.117725	0.450503	0.0297403	0.0217287	0.0232137	1325	0.200364	0.356402	-0.0482647	-0.0346811	0.0227574	1324	0.0341212	0.364787	0.0472658	0.0345331	0.0246118	1324	0.0550155	0.146322																			-0.0180361	-0.0130304	0.0310269	599
LTBR__Inflammation_o2csf__NPX	P36941	LTBR	LTBR	-0.0233773	-0.0220036	0.0139202	1328	0.0933133	0.40526	-0.00931102	-0.00890699	0.0150763	1328	0.53695	0.704755	-0.0230759	-0.0217199	0.0147725	1327	0.118507	0.520009	-0.000977186	-0.000934783	0.0159848	1327	0.951263	0.979695																			-0.0207154	-0.0191047	0.0199409	600
LUZP2__Oncology_II_o2csf__NPX		LUZP2	LUZP2	-0.0258988	-0.0263667	0.0167525	1324	0.122351	0.458166	0.0284018	0.0293901	0.0181339	1324	0.117534	0.246943	-0.0390633	-0.0397691	0.0177525	1323	0.027948	0.332271	0.0425602	0.0440412	0.0192168	1323	0.0269481	0.0820873																			-0.0196748	-0.0206512	0.0239136	598
LY6D__Inflammation_o2csf__NPX	Q14210	LY6D	LY6D	-0.0299528	-0.0158744	0.0380426	1328	0.431218	0.72426	-0.000409032	-0.000220319	0.041174	1328	0.992075	0.992246	-0.0335657	-0.0177892	0.0403708	1327	0.405878	0.780436	0.0117132	0.00630912	0.0436836	1327	0.788636	0.888973																			-0.0215593	-0.0115299	0.0530443	600
LY75__Inflammation_o2csf__NPX	O60449	LY75	LY75	0.0285795	0.0253517	0.024182	1325	0.237477	0.566606	-0.0208099	-0.0187608	0.0261592	1325	0.42646	0.607817	0.0394626	0.0350057	0.0256609	1324	0.124324	0.526912	-0.0351142	-0.0316567	0.027751	1324	0.205975	0.366383																			0.0511519	0.0439185	0.0361611	599
LY9__Inflammation_o2csf__NPX	Q9HBG7	LY9	LY9	0.0217324	0.0201509	0.0237482	1325	0.360297	0.675233	-0.0564278	-0.0531602	0.0256812	1325	0.0281756	0.085948	0.044114	0.0409038	0.0251443	1324	0.079588	0.464823	-0.0724192	-0.0682256	0.0272318	1324	0.00792333	0.0326076																			0.0495127	0.0461027	0.0344482	597
LYPD3__Oncology_o2csf__NPX	O95274	LYPD3	LYPD3	-0.0225232	-0.0225295	0.0216122	1325	0.297531	0.626117	-0.0516975	-0.0525558	0.0233356	1325	0.0269028	0.082975	-0.0073471	-0.00734916	0.0229091	1324	0.748483	0.925456	-0.0490391	-0.0498532	0.0247716	1324	0.0479498	0.130781																			0.00215567	0.00215247	0.0311952	599
LYVE1__Inflammation_II_o2csf__NPX	Q9Y5Y7	LYVE1	LYVE1	-0.0366731	-0.0342089	0.0194613	1327	0.0597281	0.361833	-0.0458726	-0.0434864	0.0210452	1327	0.0294531	0.0888963	-0.0253483	-0.023645	0.0206309	1326	0.219418	0.638996	-0.0367233	-0.034813	0.0223199	1326	0.100142	0.227982																			-0.0180577	-0.0173935	0.0281817	600
LYZL2__Oncology_II_o2csf__NPX	Q7Z4W2	LYZL2	LYZL2	0.0260257	0.0329431	0.020301	1321	0.200072	0.54144	0.0492893	0.0633765	0.0219423	1321	0.0248488	0.0780242	0.0120072	0.0151986	0.0215477	1320	0.577461	0.869316	0.0448983	0.0577306	0.0233197	1320	0.0544017	0.145245																			0.0281064	0.0355536	0.0302545	596
MAG__Neurology_II_o2csf__NPX	P20916	MAG	MAG	-0.0455094	-0.0442774	0.021199	1327	0.0319923	0.261772	-0.0216389	-0.0213993	0.0229601	1327	0.34613	0.530249	-0.0437038	-0.0425207	0.0224998	1326	0.0522992	0.418382	-0.00584423	-0.00577952	0.0243349	1326	0.810245	0.907197																			-0.014917	-0.0149953	0.0308197	599
MAMDC2__Cardiometabolic_II_o2csf__NPX	Q7Z304	MAMDC2	MAMDC2	0.0183816	0.0180351	0.0164736	1324	0.264699	0.592964	0.0188914	0.0188458	0.0178152	1324	0.289151	0.466058	0.0140922	0.0138265	0.0175024	1323	0.420872	0.785447	0.0137509	0.0137176	0.0189269	1323	0.467646	0.641275																			0.0214107	0.0214972	0.025259	598
MAN1A2__Cardiometabolic_II_o2csf__NPX	O60476	MAN1A2	MAN1A2	-0.0206194	-0.0141553	0.0221503	1326	0.352084	0.668142	-0.0226437	-0.0158018	0.0239814	1326	0.34523	0.529454	-0.015342	-0.0105324	0.0235075	1325	0.514099	0.832205	-0.0170906	-0.0119266	0.025451	1325	0.502014	0.670472																			0.00946969	0.00652438	0.0341235	600
MAN2B2__Cardiometabolic_II_o2csf__NPX	Q9Y2E5	MAN2B2	MAN2B2	0.0148736	0.0168044	0.0214478	1324	0.488132	0.752801	0.00147101	0.00168951	0.0232061	1324	0.949466	0.974136	0.016259	0.0183697	0.0227862	1323	0.475632	0.818035	-0.00445122	-0.0051124	0.0246497	1323	0.856725	0.936139																			-0.00722782	-0.00799209	0.0326044	599
MANEAL__Oncology_II_o2csf__NPX		MANEAL	MANEAL	-0.0129416	-0.0113707	0.0244472	1323	0.596639	0.813652	0.00904334	0.00807593	0.0264544	1323	0.732521	0.845847	-0.0177307	-0.0155785	0.025953	1322	0.49461	0.830236	0.0154699	0.013815	0.0280821	1322	0.581808	0.744719																			-0.0412668	-0.0362855	0.0373268	597
MANF__Inflammation_o2csf__NPX	P55145	MANF	MANF	0.017006	0.0142044	0.0186644	1325	0.362384	0.676612	0.0262825	0.0223078	0.0201899	1325	0.193222	0.34815	0.0100314	0.00837877	0.0197927	1324	0.612365	0.876026	0.0226686	0.0192404	0.0214174	1324	0.290057	0.466438																			0.0286095	0.0240791	0.0264605	598
MANSC1__Oncology_o2csf__NPX	Q9H8J5	MANSC1	MANSC1	-0.0163603	-0.0143567	0.0138263	1326	0.236914	0.566606	-0.00690545	-0.0061571	0.0149651	1326	0.644562	0.783044	-0.0160153	-0.014054	0.0146746	1325	0.275311	0.685075	-0.00111715	-0.000996081	0.0158762	1325	0.943913	0.978468																			0.00328765	0.00286731	0.0206462	599
MARCO__Cardiometabolic_o2csf__NPX	Q9UEW3	MARCO	MARCO	-0.0312303	-0.022276	0.0257054	1325	0.224609	0.56142	-0.0127786	-0.00926803	0.0278082	1325	0.645931	0.78332	-0.0307044	-0.0219009	0.0272771	1324	0.26052	0.676056	-0.00170488	-0.00123651	0.0294944	1324	0.953914	0.980622																			0.010028	0.00724341	0.0370717	598
MATN2__Inflammation_o2csf__NPX	O00339	MATN2	MATN2	-0.016572	-0.0144572	0.0190969	1324	0.38567	0.686018	-0.0488115	-0.0432821	0.0206244	1324	0.0180914	0.0604931	-0.00174849	-0.00152536	0.0202225	1323	0.931112	0.98793	-0.0481818	-0.0427237	0.0218799	1323	0.0278304	0.0845241																			0.0417481	0.0358518	0.0282498	599
MATN3__Neurology_o2csf__NPX	O15232	MATN3	MATN3	0.0167964	0.0109518	0.0217126	1326	0.439316	0.730967	-0.0242827	-0.0160874	0.023486	1326	0.30136	0.480725	0.0273526	0.0178348	0.0230295	1325	0.235157	0.658154	-0.0341723	-0.0226393	0.0249149	1325	0.170432	0.322985																			0.0796665	0.051734	0.0332461	599
MBL2__Inflammation_II_o2csf__NPX	P11226	MBL2	MBL2	-0.0807455	-0.0448571	0.0437438	1328	0.0651328	0.369997	-0.0265071	-0.0149662	0.0473884	1328	0.576012	0.733058	-0.0816667	-0.0453689	0.0464221	1327	0.0787705	0.464823	0.00298669	0.00168631	0.0502315	1327	0.952596	0.980075																			-0.0681635	-0.0403811	0.0618948	599
MB__Cardiometabolic_o2csf__NPX	P02144	MB	MB	-0.0738116	-0.0244713	0.0748649	1328	0.324347	0.642774	0.103454	0.034859	0.0809882	1328	0.201684	0.357379	-0.118975	-0.0394447	0.079362	1327	0.134073	0.533445	0.146422	0.0493371	0.0858744	1327	0.0884148	0.206005																			-0.217415	-0.0717903	0.111119	600
MCAM__Cardiometabolic_o2csf__NPX	P43121	MCAM	MCAM	-0.0121706	-0.00844308	0.0246353	1328	0.621367	0.830869	-0.0368324	-0.025969	0.0266402	1328	0.167023	0.314975	-0.000911146	-0.000632088	0.0261273	1327	0.972186	0.990704	-0.0365034	-0.025737	0.0282713	1327	0.196866	0.354716																			-0.0357588	-0.0245425	0.0381395	600
MCFD2__Cardiometabolic_o2csf__NPX		MCFD2	MCFD2	-0.00147225	-0.00417731	0.00689818	1325	0.831028	0.926489	0.016773	0.0483764	0.00744578	1325	0.0244416	0.0769354	-0.00746607	-0.021184	0.00730189	1324	0.306738	0.71459	0.0194621	0.0561321	0.00789647	1324	0.0138406	0.0498442																			-0.00733155	-0.0200242	0.0103366	599
MDGA1__Neurology_o2csf__NPX	Q8NFP4	MDGA1	MDGA1	-0.00809621	-0.00467738	0.0313559	1326	0.79629	0.912388	-0.00919073	-0.00539501	0.0339229	1326	0.786487	0.882973	-0.00591809	-0.00341903	0.0332809	1325	0.85889	0.960935	-0.00705099	-0.00413897	0.0360055	1325	0.844773	0.931863																			0.00117482	0.000675111	0.0461128	599
MDK__Oncology_o2csf__NPX	P21741	MDK	MDK	0.0291535	0.0170736	0.0343491	1328	0.396178	0.694061	-0.00221845	-0.00132044	0.0371778	1328	0.952426	0.974136	0.0335783	0.0196649	0.0364505	1327	0.357112	0.757212	-0.0143452	-0.00853835	0.0394416	1327	0.716135	0.840911																			0.0444558	0.0253575	0.0502023	600
MEGF10__Inflammation_o2csf__NPX	Q96KG7	MEGF10	MEGF10	0.0349753	0.0385379	0.0151241	1324	0.0208999	0.221215	0.0105914	0.0118583	0.0163912	1324	0.518283	0.689228	0.0356766	0.0393106	0.0160479	1323	0.0263749	0.332271	-0.00227548	-0.00254766	0.01736	1323	0.895735	0.95522																			0.0627513	0.0659806	0.0229144	598
MEGF11__Cardiometabolic_II_o2csf__NPX		MEGF11	MEGF11	-0.0232478	-0.0221571	0.0193031	1325	0.228669	0.563763	-0.0561371	-0.054401	0.0208432	1325	0.00716415	0.0290534	-0.00660521	-0.00629532	0.02045	1324	0.746752	0.925456	-0.0537417	-0.0520797	0.0221299	1324	0.0152952	0.0533225																			-0.025715	-0.0245284	0.0294719	600
MEGF9__Cardiometabolic_o2csf__NPX		MEGF9	MEGF9	-0.019376	-0.0205368	0.0137904	1328	0.160244	0.504298	-0.010894	-0.0117352	0.0149301	1328	0.465724	0.637896	-0.0180235	-0.0191033	0.0146343	1327	0.218321	0.638996	-0.00438481	-0.00472341	0.0158352	1327	0.781898	0.884963																			-0.00535216	-0.00584924	0.0197226	600
MELTF__Cardiometabolic_II_o2csf__NPX		MELTF	MELTF	0.00743105	0.00774097	0.0184146	1327	0.686614	0.861986	-0.00640697	-0.00678487	0.0199226	1327	0.747812	0.856842	0.010604	0.0110462	0.0195489	1326	0.587611	0.871393	-0.0102493	-0.0108538	0.0211494	1326	0.628032	0.779297																			0.0200503	0.0203596	0.0291254	600
MENT__Inflammation_II_o2csf__NPX	Q9BUN1	MENT	MENT	0.058023	0.0434143	0.0234979	1328	0.0136632	0.18943	-0.0409396	-0.0311322	0.0254596	1328	0.108069	0.235617	0.0795076	0.0594896	0.024874	1327	0.00142424	0.0990557	-0.0696536	-0.0529676	0.0269151	1327	0.0097617	0.0384661																			0.0410797	0.0321846	0.0333557	599
MEPE__Inflammation_o2csf__NPX	Q9NQ76	MEPE	MEPE	0.0694457	0.0427792	0.0331188	1326	0.0361946	0.27663	0.0174441	0.0109217	0.035901	1326	0.627123	0.771289	0.0720529	0.0443852	0.0351296	1325	0.0404574	0.380245	-0.00848629	-0.00531326	0.0380211	1325	0.823415	0.915563																			0.101006	0.0637994	0.0474977	599
MERTK__Inflammation_o2csf__NPX	Q12866	MERTK	MERTK	-0.00586195	-0.004073	0.0274404	1326	0.830873	0.926489	-0.0603894	-0.0426471	0.0296716	1326	0.0420236	0.117379	0.014233	0.0098894	0.0290561	1325	0.624324	0.884014	-0.0655099	-0.0462633	0.0314672	1325	0.0375478	0.108135																			0.0274314	0.0193709	0.0398431	599
MESD__Neurology_o2csf__NPX	Q14696	MESD	MESD	-0.0226961	-0.0274394	0.0125419	1322	0.0705808	0.380534	0.00258316	0.00317405	0.0135966	1322	0.84935	0.916385	-0.0264573	-0.0319867	0.0133107	1321	0.0470534	0.414391	0.0121698	0.0149536	0.0144124	1321	0.398601	0.579366																			-0.0327277	-0.0400518	0.0177297	596
MET__Cardiometabolic_o2csf__NPX	P08581	MET	MET	-0.00497692	-0.00364396	0.0181429	1326	0.783883	0.906385	-0.0262111	-0.0195081	0.0196222	1326	0.181848	0.335478	0.00353971	0.00259168	0.0192517	1325	0.854148	0.960617	-0.0274952	-0.0204638	0.0208348	1325	0.187171	0.345299																			0.048196	0.0355514	0.0261359	600
MFAP3__Cardiometabolic_o2csf__NPX	P55082	MFAP3	MFAP3	-0.0517557	-0.0430468	0.0316584	1325	0.102324	0.422354	-0.0783529	-0.0662319	0.034228	1325	0.0222277	0.0710774	-0.0311218	-0.0258849	0.033538	1324	0.3536	0.756494	-0.0671533	-0.0567647	0.0362953	1324	0.0645085	0.164687																			-0.0449675	-0.0372903	0.0463642	599
MFAP4__Inflammation_II_o2csf__NPX	P55083	MFAP4	MFAP4	-0.00174245	-0.00606513	0.00770853	1323	0.821203	0.920463	0.0036	0.0127475	0.00833032	1323	0.665698	0.798264	-0.00323502	-0.0112604	0.00819111	1322	0.692949	0.908921	0.00477984	0.0169253	0.00885228	1322	0.589319	0.75068																			-0.00898638	-0.0305321	0.0116862	600
MIA__Oncology_o2csf__NPX	Q16674	MIA	MIA	0.00518691	0.0175798	0.00691121	1325	0.453083	0.733557	-0.00308897	-0.0106435	0.00747308	1325	0.67942	0.809138	0.00691945	0.0234518	0.00733601	1324	0.345742	0.754996	-0.00559393	-0.0192747	0.00793124	1324	0.480746	0.651772																			0.00734045	0.0224867	0.0114662	599
MICB_MICA__Inflammation_o2csf__NPX		MICB_MICA	MICB_MICA	0.0697357	0.0253119	0.07268	1321	0.337488	0.649303	0.0912769	0.0336536	0.0786594	1321	0.246093	0.414928	0.0468283	0.0169972	0.0770961	1320	0.543689	0.846888	0.0743784	0.0274232	0.0834522	1320	0.372947	0.55365																			0.0137155	0.0049233	0.111462	597
MILR1__Inflammation_o2csf__NPX	Q7Z6M3	MILR1	MILR1	-0.0122089	-0.00835229	0.023906	1323	0.609643	0.824053	0.0344626	0.0239589	0.0258639	1323	0.182938	0.337042	-0.0258119	-0.0176583	0.0253653	1322	0.30905	0.716481	0.0438466	0.0304828	0.0274583	1322	0.11054	0.243679																			0.0365854	0.0257442	0.0365438	597
MITD1__Neurology_o2csf__NPX	Q8WV92	MITD1	MITD1	0.034951	0.0428639	0.0221101	1324	0.114169	0.447918	-0.0458638	-0.0571456	0.0239127	1324	0.0553301	0.144398	0.0552631	0.0677748	0.0234052	1323	0.0183626	0.291304	-0.0658277	-0.0820204	0.0253246	1323	0.00944387	0.0376016																			0.0586152	0.0770711	0.0310553	597
MME__Oncology_o2csf__NPX	P08473	MME	MME	-0.000668835	-0.000660961	0.0228679	1326	0.976671	0.989916	-0.00217402	-0.00218294	0.0247402	1326	0.92999	0.961004	7.95464e-07	7.861e-07	0.0242629	1325	0.999974	0.999974	-0.00217431	-0.00218322	0.0262494	1325	0.933997	0.973089																			-0.0246796	-0.0239068	0.0342653	599
MMP12__Oncology_o2csf__NPX	P39900	MMP12	MMP12	0.0101194	0.0025827	0.088032	1328	0.908501	0.958093	0.0613101	0.0159032	0.0952415	1328	0.51986	0.690664	-0.00989376	-0.0025251	0.0934077	1327	0.915662	0.977502	0.0648832	0.0168301	0.101073	1327	0.521019	0.689182																			-0.0609653	-0.016033	0.121969	600
MMP1__Inflammation_o2csf__NPX	P03956	MMP1	MMP1	-0.0601365	-0.0388675	0.0393737	1325	0.126919	0.460473	-0.0774993	-0.0508997	0.0426039	1325	0.0691269	0.1714	-0.0408087	-0.0263755	0.0417462	1324	0.32848	0.742952	-0.0627786	-0.0412314	0.0451877	1324	0.164979	0.318042																			-0.0640669	-0.0424334	0.0563386	598
MMP3__Neurology_o2csf__NPX	P08254	MMP3	MMP3	-0.0181451	-0.0119126	0.0271484	1327	0.504014	0.763602	0.000602763	0.000402233	0.0293905	1327	0.983641	0.988829	-0.0206138	-0.0135333	0.0287997	1326	0.474264	0.818035	0.00802863	0.00535763	0.031173	1326	0.796793	0.896715																			-0.0488517	-0.0322746	0.0396837	599
MMP7__Cardiometabolic_o2csf__NPX	P09237	MMP7	MMP7	-0.0188338	-0.0119671	0.037852	1328	0.618874	0.830412	0.016659	0.0107581	0.0409594	1328	0.68428	0.812354	-0.0269774	-0.0171416	0.0401641	1327	0.501905	0.830432	0.0264018	0.0170498	0.0434599	1327	0.543625	0.708036																			-0.120667	-0.0825957	0.0515948	600
MMP8__Neurology_o2csf__NPX	P22894	MMP8	MMP8	0.0236246	0.0160451	0.036858	1323	0.521659	0.773591	-0.0262152	-0.0180961	0.039884	1323	0.51111	0.6833	0.0355509	0.0241451	0.0390658	1322	0.362975	0.758105	-0.0389588	-0.0268928	0.0422734	1322	0.356909	0.536097																			-0.0669116	-0.0498882	0.0487254	597
MOG__Oncology_o2csf__NPX	Q16653	MOG	MOG	0.00724624	0.0364335	0.0053077	1326	0.172412	0.513292	-0.00388775	-0.0198613	0.00574534	1326	0.498728	0.670272	0.00950781	0.0478045	0.00563028	1325	0.0915134	0.489484	-0.00732408	-0.0374164	0.00609129	1325	0.229429	0.392639																			0.00433365	0.0222441	0.00790304	599
MRC1__Inflammation_II_o2csf__NPX	P22897	MRC1	MRC1	-0.0375528	-0.0317478	0.0218317	1327	0.085647	0.395279	-0.00526789	-0.00452742	0.0236388	1327	0.823687	0.903587	-0.0404502	-0.0341973	0.023174	1326	0.0811289	0.464823	0.00936779	0.00805104	0.0250646	1326	0.708653	0.839639																			-0.0422379	-0.0375195	0.0308839	600
MSLN__Oncology_o2csf__NPX	Q13421	MSLN	MSLN	-0.0131895	-0.00813253	0.0375887	1325	0.725727	0.876727	-0.0150436	-0.00942418	0.0406868	1325	0.711635	0.831137	-0.00963228	-0.0059392	0.0398724	1324	0.809145	0.957974	-0.0115754	-0.00725153	0.043159	1324	0.788584	0.888973																			0.0130214	0.00842367	0.051194	598
MSMB__Cardiometabolic_o2csf__NPX	P08118	MSMB	MSMB	-0.0188959	-0.0133142	0.0325093	1325	0.561173	0.797558	-0.0503391	-0.0360593	0.03515	1325	0.152345	0.295118	-0.00374043	-0.00263552	0.0344902	1324	0.913656	0.97686	-0.0489844	-0.0350889	0.0373159	1324	0.189513	0.349157																			-0.0492094	-0.0361849	0.0457385	599
MSR1__Neurology_o2csf__NPX	P21757	MSR1	MSR1	-0.00999379	-0.00718801	0.0219638	1326	0.649175	0.842168	-0.0564167	-0.0412423	0.023717	1326	0.0175124	0.0589764	0.00826789	0.00594666	0.0232505	1325	0.722196	0.920762	-0.0593931	-0.0434181	0.0251579	1325	0.0183793	0.0607259																			0.00552168	0.003942	0.0308251	599
MSRA__Oncology_o2csf__NPX	Q9UJ68	MSRA	MSRA	0.0208595	0.0218685	0.0201168	1326	0.29996	0.626117	0.036042	0.0383988	0.0217551	1326	0.0978132	0.221233	0.0109786	0.0115096	0.0213291	1325	0.606831	0.873811	0.0320826	0.0341806	0.0230806	1325	0.164755	0.318042																			0.0181618	0.0188856	0.0293709	598
MST1__Inflammation_II_o2csf__NPX	P26927	MST1	MST1	0.011509	0.00596289	0.0441278	1321	0.794279	0.911747	-0.103924	-0.054745	0.04768	1321	0.0294617	0.0888963	0.0500689	0.0259409	0.0468556	1320	0.285454	0.696609	-0.122404	-0.0644797	0.0507169	1320	0.0159368	0.0550076																			0.0536768	0.0272562	0.0677543	598
MSTN__Cardiometabolic_o2csf__NPX	O14793	MSTN	MSTN	0.017568	0.0151846	0.0272698	1326	0.519537	0.77308	0.00075356	0.000661997	0.0295012	1326	0.979625	0.986719	0.0194993	0.0168539	0.0289317	1325	0.500444	0.830432	-0.00627159	-0.00550954	0.0312942	1325	0.841193	0.930741																			0.0135869	0.0112692	0.0418428	599
MXRA8__Inflammation_II_o2csf__NPX	Q9BRK3	MXRA8	MXRA8	-0.0167561	-0.0174007	0.0130702	1325	0.200065	0.54144	-0.0222653	-0.0235173	0.0141272	1325	0.115251	0.243639	-0.0110738	-0.0114998	0.0138799	1324	0.425112	0.789816	-0.0182302	-0.0192553	0.0150071	1324	0.224668	0.387448																			-0.035255	-0.0369519	0.0184229	600
MYBPC1__Cardiometabolic_II_o2csf__NPX	Q00872	MYBPC1	MYBPC1	-0.0611002	-0.0396719	0.0355022	1323	0.0854803	0.395279	0.0177612	0.0117173	0.0384474	1323	0.644185	0.783044	-0.0750798	-0.0487488	0.0376878	1322	0.0465597	0.414391	0.0450368	0.0297114	0.040772	1322	0.269533	0.440089																			-0.103938	-0.0713197	0.0498525	598
MYDGF__Cardiometabolic_II_o2csf__NPX	Q969H8	MYDGF	MYDGF	-0.0225231	-0.0181334	0.0203969	1327	0.26969	0.596438	0.0218067	0.0178478	0.0220689	1327	0.323275	0.505725	-0.0329725	-0.0265463	0.0216383	1326	0.127797	0.532231	0.0337541	0.0276262	0.0234099	1326	0.149575	0.297702																			-0.0356958	-0.0281174	0.0332699	600
MYH9__Cardiometabolic_II_o2csf__NPX		MYH9	MYH9	0.0170911	0.0191769	0.022722	1323	0.452073	0.733557	-0.0225464	-0.0256996	0.0245919	1323	0.359403	0.544586	0.0270148	0.0303117	0.0240905	1322	0.262326	0.67784	-0.0322774	-0.0367915	0.0260758	1322	0.215999	0.37793																			-0.016735	-0.0192958	0.0329134	599
MYL3__Cardiometabolic_II_o2csf__NPX	P08590	MYL3	MYL3	-0.0505001	-0.0423154	0.0282624	1327	0.0741927	0.384113	0.0701873	0.0597685	0.0305804	1327	0.0218787	0.0701226	-0.0810945	-0.0679512	0.0298798	1326	0.00673324	0.191142	0.0994428	0.0846812	0.0323557	1326	0.00215935	0.0112077																			-0.125121	-0.111928	0.0392968	600
MYOC__Neurology_o2csf__NPX	Q99972	MYOC	MYOC	-0.0813	-0.0328058	0.053946	1328	0.132033	0.469008	-0.113433	-0.0465196	0.0583398	1328	0.0520631	0.13847	-0.0521172	-0.0210301	0.0571988	1327	0.362377	0.758105	-0.0946114	-0.0388006	0.0618925	1327	0.126592	0.269431																			-0.0569268	-0.0231398	0.0775977	600
MYOM3__Inflammation_II_o2csf__NPX	Q5VTT5	MYOM3	MYOM3	-0.00073319	-0.000642477	0.02725	1327	0.978539	0.990091	0.0117263	0.0104426	0.0294872	1327	0.690935	0.817761	-0.00488883	-0.00428397	0.0289122	1326	0.86575	0.96393	0.0134899	0.0120132	0.0312877	1326	0.666424	0.808191																			0.00473513	0.00454301	0.0369546	599
NAAA__Neurology_o2csf__NPX	Q02083	NAAA	NAAA	0.0233434	0.0220054	0.0235381	1325	0.321511	0.641794	-0.0256662	-0.0245787	0.0254615	1325	0.313621	0.49461	0.0352357	0.0332161	0.0249698	1324	0.158441	0.570237	-0.0384264	-0.0367983	0.0270106	1324	0.155076	0.305539																			0.0269582	0.0244764	0.0372573	598
NAGPA__Inflammation_II_o2csf__NPX	Q9UK23	NAGPA	NAGPA	-0.00973409	-0.00944949	0.0156179	1324	0.533218	0.779104	0.0341815	0.0337474	0.0168624	1324	0.0428536	0.119219	-0.0229835	-0.0223115	0.0165572	1323	0.165333	0.578354	0.042548	0.0420076	0.0179016	1323	0.0176066	0.058731																			-0.0408984	-0.0405539	0.022335	600
NBL1__Oncology_o2csf__NPX	P41271	NBL1	NBL1	0.031118	0.0501408	0.0105787	1325	0.00332225	0.0871935	0.0156938	0.0256923	0.0114726	1325	0.171561	0.321049	0.029569	0.0476449	0.0112252	1324	0.00853269	0.196784	0.00502235	0.00822205	0.0121427	1324	0.679226	0.81873																			0.0263557	0.0432956	0.0155294	599
NCAM1__Cardiometabolic_o2csf__NPX	P13591	NCAM1	NCAM1	-0.0203076	-0.0176784	0.0142795	1326	0.155218	0.499787	-0.00155115	-0.00137244	0.015463	1326	0.920111	0.956057	-0.0223111	-0.0194224	0.0151515	1325	0.141115	0.537915	0.00650022	0.00575131	0.0163948	1325	0.691815	0.828109																			-0.00877935	-0.00766724	0.0213735	599
NCAM2__Neurology_o2csf__NPX	O15394	NCAM2	NCAM2	-0.0240655	-0.020955	0.0160603	1325	0.134254	0.469008	-0.00975723	-0.00863622	0.0173974	1325	0.574998	0.732438	-0.0236806	-0.0206198	0.01703	1324	0.164605	0.578195	-0.00125653	-0.00111217	0.0184344	1324	0.945667	0.978468																			-0.00414685	-0.0034964	0.0253497	598
NCS1__Oncology_o2csf__NPX		NCS1	NCS1	0.000466405	0.000294809	0.0206368	1326	0.981972	0.991236	0.0343826	0.0220819	0.0223047	1326	0.123434	0.256264	-0.0114181	-0.00721726	0.0218795	1325	0.601853	0.871924	0.0385067	0.0247306	0.023669	1325	0.104	0.23487																			0.00990909	0.00615093	0.0339259	599
NDRG1__Neurology_o2csf__NPX	Q92597	NDRG1	NDRG1	-0.00236286	-0.00227252	0.0203823	1324	0.907728	0.958004	0.0490045	0.0478686	0.0220157	1324	0.0261891	0.0813148	-0.0198041	-0.0190469	0.0216001	1323	0.359387	0.758105	0.0562016	0.0548989	0.0233745	1323	0.0163358	0.0561064																			-0.00116648	-0.00110567	0.0312637	597
NDST1__Oncology_II_o2csf__NPX	P52848	NDST1	NDST1	-0.0439052	-0.0506618	0.0174478	1322	0.0119748	0.177202	0.0119388	0.0139964	0.0189251	1322	0.528249	0.69781	-0.0534951	-0.0617275	0.0184916	1321	0.00387914	0.189953	0.0311983	0.036575	0.0200124	1321	0.119247	0.259548																			-0.0501883	-0.060335	0.0246267	598
NECTIN1__Inflammation_II_o2csf__NPX	Q15223	NECTIN1	NECTIN1	0.00577667	0.00574352	0.0216345	1327	0.789501	0.910457	0.00283948	0.00286911	0.0234065	1327	0.903463	0.947608	0.00551484	0.00548319	0.0229577	1326	0.810199	0.957974	0.000849162	0.000858023	0.0248375	1326	0.972732	0.98939																			0.0322428	0.0321408	0.0325893	600
NECTIN2__Cardiometabolic_o2csf__NPX	Q92692	NECTIN2	NECTIN2	-0.0434996	-0.0366485	0.0138674	1325	0.00174541	0.0539527	-0.0190764	-0.0163342	0.0150575	1325	0.205412	0.363522	-0.0423242	-0.0356582	0.0147118	1324	0.00408063	0.189953	-0.00382115	-0.00327186	0.0159251	1324	0.81041	0.907197																			-0.00476798	-0.00402705	0.0211115	599
NELL1__Oncology_o2csf__NPX	Q92832	NELL1	NELL1	-0.0186154	-0.0129957	0.0253498	1327	0.46287	0.740733	0.00906971	0.00643468	0.0274333	1327	0.740991	0.851131	-0.0240891	-0.0168169	0.0268951	1326	0.370593	0.759197	0.0177612	0.012601	0.0291009	1326	0.541747	0.708036																			0.0026273	0.00193291	0.0363177	599
NELL2__Inflammation_o2csf__NPX	Q99435	NELL2	NELL2	0.0197033	0.0381956	0.0113735	1324	0.0834375	0.395279	0.00633209	0.0124711	0.0123229	1324	0.607444	0.757127	0.0199774	0.038727	0.0120706	1323	0.0981542	0.492129	-0.000888436	-0.00174977	0.0130648	1323	0.945794	0.978468																			0.00712765	0.0144171	0.0164072	597
NEO1__Neurology_II_o2csf__NPX	Q92859	NEO1	NEO1	-0.020771	-0.0186591	0.0209877	1326	0.322514	0.641799	0.0244388	0.0223067	0.0227169	1326	0.282214	0.459469	-0.031906	-0.028662	0.0222627	1325	0.152049	0.559696	0.0360017	0.0328608	0.0240986	1325	0.135431	0.281592																			-0.00270723	-0.00255853	0.0287496	599
NFASC__Inflammation_o2csf__NPX	O94856	NFASC	NFASC	0.0121147	0.0392047	0.00652812	1323	0.0637086	0.369244	-0.00232236	-0.00763738	0.00707594	1323	0.742809	0.852514	0.0144189	0.0466613	0.00692124	1322	0.0374176	0.364787	-0.00750813	-0.0246915	0.00749261	1322	0.316493	0.492991																			0.0214558	0.0685723	0.00964646	597
NGFR__Cardiometabolic_II_o2csf__NPX	P08138	NGFR	NGFR	-0.00699283	-0.00709361	0.0206958	1322	0.735502	0.880117	-0.0365093	-0.0376276	0.0223664	1322	0.102848	0.229266	0.00487993	0.00495026	0.0219559	1321	0.824146	0.95933	-0.0382804	-0.039453	0.0237511	1321	0.107259	0.239099																			-0.0343729	-0.034828	0.0293557	597
NHLRC3__Inflammation_II_o2csf__NPX	Q5JS37	NHLRC3	NHLRC3	0.00833401	0.00817403	0.0180633	1324	0.644602	0.839245	0.00138088	0.00137744	0.0195315	1324	0.943647	0.970241	0.00891452	0.00874339	0.0191904	1323	0.642344	0.891717	-0.0018642	-0.00185956	0.0207486	1323	0.928422	0.969546																			-0.0125561	-0.012505	0.0260902	600
NID1__Cardiometabolic_o2csf__NPX	P14543	NID1	NID1	0.000750982	0.000723816	0.013582	1326	0.955914	0.982761	-0.012098	-0.0118514	0.0146928	1326	0.410432	0.594699	0.00504029	0.00485796	0.0144079	1325	0.726523	0.921234	-0.0139169	-0.0136332	0.0155902	1325	0.372198	0.553128																			0.0192737	0.0186058	0.0201444	599
NLGN1__Neurology_II_o2csf__NPX	Q8N2Q7	NLGN1	NLGN1	-0.0330414	-0.039185	0.0209352	1321	0.114743	0.447918	0.00559827	0.00674303	0.0226961	1321	0.805208	0.892465	-0.0390933	-0.0463621	0.022204	1320	0.0785304	0.464823	0.0196925	0.0237193	0.0240495	1320	0.41303	0.592905																			-0.0437508	-0.051598	0.0321364	596
NME3__Inflammation_o2csf__NPX		NME3	NME3	-0.0349675	-0.0327246	0.0151349	1327	0.0210196	0.221215	-0.0127266	-0.012104	0.0164027	1327	0.437954	0.61644	-0.0349318	-0.0326912	0.0160613	1326	0.0298135	0.351446	-0.00011586	-0.000110192	0.0173757	1326	0.994681	0.996078																			-0.0201358	-0.0177472	0.0244228	600
NOMO1__Neurology_o2csf__NPX		NOMO1	NOMO1	0.0119608	0.0100815	0.0172354	1323	0.487825	0.752801	0.00364079	0.00311808	0.0186723	1323	0.845436	0.914061	0.0121979	0.0102813	0.0182909	1322	0.504964	0.832205	-0.000769339	-0.000658886	0.0198125	1322	0.969031	0.988638																			0.0412372	0.0334898	0.0268977	597
NOTCH1__Cardiometabolic_o2csf__NPX	P46531	NOTCH1	NOTCH1	-0.0179645	-0.0177053	0.0131851	1326	0.173277	0.513292	0.00269097	0.00269595	0.0142792	1326	0.85055	0.916433	-0.0211779	-0.0208723	0.0139977	1325	0.13053	0.533445	0.010374	0.0103932	0.0151487	1325	0.493584	0.663922																			-0.00206496	-0.00205493	0.0196104	600
NOTCH2__Cardiometabolic_II_o2csf__NPX	Q04721	NOTCH2	NOTCH2	0.0266734	0.0159085	0.0401711	1327	0.50681	0.765245	0.0298317	0.0180873	0.0434595	1327	0.492565	0.66327	0.0196414	0.0117145	0.0426455	1326	0.64518	0.893635	0.0227148	0.0137722	0.046137	1326	0.622565	0.777241																			0.0597564	0.0367946	0.0589064	600
NOTCH3__Cardiometabolic_o2csf__NPX	Q9UM47	NOTCH3	NOTCH3	-0.00513529	-0.00372716	0.0170669	1326	0.763544	0.894014	-0.0293676	-0.0216669	0.0184533	1326	0.111745	0.239135	0.00446281	0.00323908	0.0181048	1325	0.805334	0.95726	-0.0309867	-0.0228614	0.0195935	1325	0.114008	0.249741																			0.00194685	0.00144361	0.0236372	600
NPC2__Cardiometabolic_II_o2csf__NPX		NPC2	NPC2	0.00883782	0.0328577	0.00617169	1324	0.152382	0.496401	-0.00491953	-0.0185906	0.00667445	1324	0.461211	0.634912	0.0116861	0.0434472	0.00655091	1323	0.0746704	0.464823	-0.00916317	-0.0346271	0.00708053	1323	0.195844	0.354598																			0.0231249	0.0984504	0.00749848	596
NPDC1__Cardiometabolic_o2csf__NPX	Q9NQX5	NPDC1	NPDC1	0.00323521	0.00861065	0.00926724	1319	0.727068	0.876727	-0.00754673	-0.0204074	0.0100294	1319	0.451907	0.626098	0.00624639	0.016625	0.00982768	1318	0.525153	0.836926	-0.00979628	-0.0264905	0.0106377	1318	0.357269	0.536097																			0.011007	0.0288572	0.0139756	595
NPPC__Inflammation_o2csf__NPX	P23582	NPPC	NPPC	0.0147333	0.0465643	0.00721677	1324	0.0413958	0.292292	0.0124111	0.0398516	0.00781302	1324	0.112409	0.240185	0.0122684	0.038774	0.00765859	1323	0.109415	0.507926	0.00796882	0.0255876	0.00828622	1323	0.336378	0.513614																			0.0175992	0.0554037	0.0108168	597
NPTN__Oncology_o2csf__NPX	Q9Y639	NPTN	NPTN	0.0138887	0.0101485	0.0247977	1326	0.575519	0.801348	0.0497982	0.0369953	0.0267784	1326	0.063158	0.160315	-0.00169935	-0.00124172	0.0262903	1325	0.948472	0.98932	0.0504124	0.0374516	0.0284239	1325	0.0763599	0.185642																			-0.0174441	-0.0127826	0.0358048	599
NRCAM__Cardiometabolic_o2csf__NPX	Q92823	NRCAM	NRCAM	-0.00576175	-0.0250266	0.0058505	1325	0.324887	0.642839	0.00989474	0.0436798	0.00632788	1325	0.118133	0.247474	-0.0098931	-0.0429714	0.00619601	1324	0.110574	0.507926	0.0134529	0.059387	0.00670531	1324	0.0450272	0.125016																			-0.0175047	-0.0789059	0.00834634	599
NRP1__Cardiometabolic_o2csf__NPX	O14786	NRP1	NRP1	-0.0229889	-0.0276244	0.014718	1327	0.118537	0.450503	-0.00540651	-0.00660444	0.0159424	1327	0.734567	0.845847	-0.0240161	-0.0288588	0.0156292	1326	0.124626	0.526912	0.00331362	0.00404783	0.0169146	1326	0.844716	0.931863																			-0.0538962	-0.0637534	0.0227798	600
NRP2__Neurology_o2csf__NPX	O60462	NRP2	NRP2	-0.0510237	-0.0356043	0.0163768	1323	0.00187508	0.0554943	-0.0250983	-0.0177952	0.0177907	1323	0.158553	0.302949	-0.0487174	-0.033995	0.0173786	1322	0.00513233	0.190681	-0.00748458	-0.00530672	0.0188243	1322	0.690988	0.828109																			-0.0488933	-0.0340764	0.0237121	596
NRXN3__Neurology_II_o2csf__NPX	Q9HDB5	NRXN3	NRXN3	-0.00544163	-0.00740246	0.0165678	1326	0.742626	0.883655	-0.0193356	-0.0267292	0.0179167	1326	0.280696	0.458272	0.000579909	0.000788873	0.0175723	1325	0.973678	0.991421	-0.0195447	-0.0270183	0.0190105	1325	0.304089	0.479187																			0.0129868	0.0179591	0.0244198	600
NT5C1A__Neurology_II_o2csf__NPX	Q9BXI3	NT5C1A	NT5C1A	-0.0345152	-0.0392875	0.0176567	1323	0.0508179	0.336608	0.0210512	0.0243575	0.0191307	1323	0.271362	0.447764	-0.0461413	-0.0525211	0.0187126	1322	0.0137976	0.249253	0.0377156	0.0436392	0.0202548	1322	0.0628168	0.161512																			-0.060063	-0.0738001	0.0255102	599
NT5C__Cardiometabolic_II_o2csf__NPX	Q8TCD5	NT5C	NT5C	0.0381354	0.0283187	0.0276287	1323	0.167733	0.513292	0.0777827	0.0586974	0.0298309	1323	0.00922438	0.0354451	0.0157892	0.0117248	0.0292821	1322	0.589832	0.871565	0.0720531	0.0543737	0.0316744	1322	0.0230772	0.0731215																			-0.014529	-0.0107652	0.0423501	597
NT5E__Oncology_o2csf__NPX	P21589	NT5E	NT5E	0.00775422	0.00799827	0.0184055	1327	0.673606	0.854423	-0.019386	-0.0203186	0.0199067	1327	0.330311	0.512794	0.0154483	0.0159345	0.0195203	1326	0.428855	0.791163	-0.0249598	-0.0261605	0.0211185	1326	0.237461	0.402968																			0.00901755	0.00907846	0.0277664	599
NTRK3__Neurology_o2csf__NPX	Q16288	NTRK3	NTRK3	-0.005889	-0.00592462	0.0143313	1326	0.681198	0.859842	-0.0156498	-0.0160023	0.0155045	1326	0.312983	0.494165	-0.00121455	-0.0012219	0.0151969	1325	0.936312	0.988236	-0.0152127	-0.0155554	0.0164463	1325	0.355139	0.534053																			0.0121031	0.0121308	0.0211878	599
NUCB2__Oncology_o2csf__NPX	P80303	NUCB2	NUCB2	-0.00769987	-0.00486023	0.022581	1327	0.733166	0.879769	-0.0425655	-0.0273134	0.0243965	1327	0.0812617	0.194218	0.00615636	0.00388595	0.023944	1326	0.79713	0.954815	-0.0447933	-0.0287429	0.0258976	1326	0.0839284	0.198883																			0.0223556	0.0138374	0.0351943	600
NXPH1__Neurology_o2csf__NPX	P58417	NXPH1	NXPH1	-0.0010642	-0.000890352	0.01888	1326	0.955058	0.982608	-0.0239232	-0.0203429	0.0204152	1326	0.241475	0.408628	0.00708977	0.00593157	0.0200202	1325	0.723298	0.920762	-0.0264785	-0.0225158	0.0216593	1325	0.221735	0.385015																			0.0377787	0.029653	0.0306562	600
NXPH3__Inflammation_II_o2csf__NPX	O95157	NXPH3	NXPH3	0.00573413	0.017515	0.00899584	1323	0.523962	0.77451	0.0181583	0.0563984	0.00971243	1323	0.0617602	0.15792	8.33996e-05	0.000254745	0.00954699	1322	0.993031	0.997152	0.018128	0.0563041	0.0103195	1322	0.0792055	0.189957																			0.0249558	0.0786781	0.0130336	596
OBP2B__Neurology_o2csf__NPX	Q9NPH6	OBP2B	OBP2B	0.119443	0.0391666	0.079601	1328	0.133717	0.469008	0.0574472	0.0191452	0.0861916	1328	0.505203	0.67636	0.114475	0.0375377	0.0844739	1327	0.175598	0.584346	0.0161046	0.00536711	0.0914058	1327	0.860173	0.936291																			0.153083	0.0507623	0.115494	600
OCLN__Neurology_II_o2csf__NPX	Q16625	OCLN	OCLN	0.0285756	0.0274607	0.0238924	1321	0.231908	0.563958	0.0451964	0.0440987	0.0258508	1321	0.0806346	0.193384	0.0164228	0.0157821	0.0253509	1320	0.517214	0.832205	0.039234	0.0382812	0.0274457	1320	0.153093	0.302489																			0.00128448	0.00131388	0.0332353	596
OLFM4__Inflammation_II_o2csf__NPX	Q6UX06	OLFM4	OLFM4	-0.0581525	-0.0509595	0.0269357	1326	0.0310341	0.256183	-0.0190322	-0.0169542	0.0292182	1326	0.514913	0.685401	-0.0587931	-0.0515209	0.0285635	1325	0.0397532	0.376168	0.00209133	0.00186299	0.0309345	1325	0.94611	0.978468																			-0.0962569	-0.0842736	0.0402087	598
OMD__Inflammation_o2csf__NPX	Q99983	OMD	OMD	0.0326897	0.0552485	0.0122507	1320	0.00771466	0.141269	-0.0239825	-0.041171	0.0132835	1320	0.0712344	0.176281	0.0450833	0.0761947	0.0129584	1319	0.000519553	0.0712967	-0.0402544	-0.0691051	0.0140305	1319	0.00418244	0.0192642																			0.05821	0.0980219	0.0176946	595
OMG__Oncology_o2csf__NPX	P23515	OMG	OMG	0.00570844	0.0221976	0.00706254	1325	0.41908	0.712827	-0.0031977	-0.0126334	0.00764157	1325	0.675677	0.806061	0.00753261	0.029291	0.00749295	1324	0.314939	0.725299	-0.00591588	-0.0233723	0.0081058	1324	0.465621	0.641275																			0.00544287	0.020917	0.0106924	599
ORM1__Inflammation_II_o2csf__NPX		ORM1	ORM1	-0.0528189	-0.0617778	0.0206692	1326	0.0107159	0.165621	-0.0528277	-0.0627716	0.0223633	1326	0.0183086	0.0609263	-0.0411028	-0.0480745	0.0219108	1325	0.0608861	0.443417	-0.0380046	-0.0451584	0.0236983	1325	0.109021	0.241864																			-0.0439264	-0.0503362	0.031511	599
OSCAR__Inflammation_o2csf__NPX	Q8IYS5	OSCAR	OSCAR	0.00873548	0.00635263	0.0194007	1326	0.652592	0.842398	0.033916	0.0250685	0.0209736	1326	0.1061	0.233492	-0.0019327	-0.0014055	0.0205678	1325	0.925149	0.983104	0.0346134	0.025584	0.0222556	1325	0.120122	0.260074																			-0.00727747	-0.0050592	0.0295332	600
OSMR__Cardiometabolic_o2csf__NPX	Q99650	OSMR	OSMR	-0.00694803	-0.00925892	0.0105271	1326	0.50936	0.765245	-0.00260291	-0.00352593	0.0113934	1326	0.819325	0.900925	-0.00691934	-0.00922068	0.011178	1325	0.536013	0.84248	-9.26215e-05	-0.000125466	0.0120961	1325	0.993892	0.996078																			-0.0268434	-0.0355737	0.0158507	600
OXT__Neurology_o2csf__NPX	P01178	OXT	OXT	0.00570766	0.00786963	0.012776	1328	0.65513	0.843783	-0.0113337	-0.0158818	0.013822	1328	0.412378	0.596224	0.0103573	0.0142804	0.0135529	1327	0.444878	0.802871	-0.0150742	-0.0211234	0.0146651	1327	0.304186	0.479187																			0.0106632	0.0147467	0.0185984	600
P4HB__Oncology_o2csf__NPX	P07237	P4HB	P4HB	-0.0396317	-0.0300173	0.0138311	1328	0.00423033	0.0961772	-0.0172654	-0.0132905	0.0150048	1328	0.250078	0.418602	-0.0386068	-0.029241	0.0146777	1327	0.00862962	0.196784	-0.00332266	-0.0025577	0.0158821	1327	0.834319	0.924731																			-0.0245909	-0.0182866	0.0203902	600
PADI2__Inflammation_o2csf__NPX	Q9Y2J8	PADI2	PADI2	-0.0333305	-0.0261944	0.0312675	1321	0.286628	0.616228	0.0636696	0.0508365	0.0338115	1321	0.0599093	0.154431	-0.059886	-0.0470645	0.0331426	1320	0.0710026	0.464823	0.0854674	0.0682407	0.0358718	1320	0.0173327	0.0583791																			-0.101744	-0.0763268	0.0488097	596
PAG1__Cardiometabolic_o2csf__NPX		PAG1	PAG1	0.00684217	0.00592645	0.0228189	1327	0.764341	0.894196	0.00671357	0.00590966	0.0246899	1327	0.785729	0.882834	0.00537009	0.00465138	0.0242136	1326	0.824519	0.95933	0.00477575	0.00420388	0.0261987	1326	0.855384	0.935604																			-0.00237118	-0.00199737	0.0354298	600
PALM__Oncology_II_o2csf__NPX	O75781	PALM	PALM	-0.0329635	-0.0163828	0.0323019	1326	0.307686	0.635945	0.0567648	0.0286651	0.0349447	1326	0.104524	0.231518	-0.056898	-0.0282781	0.0342369	1325	0.0967708	0.489484	0.077385	0.0390779	0.0370602	1325	0.0369806	0.107167																			-0.0315758	-0.0161901	0.0468251	599
PAMR1__Neurology_o2csf__NPX		PAMR1	PAMR1	-0.0207381	-0.0140653	0.021118	1328	0.326272	0.642839	-0.0592017	-0.0408083	0.0228014	1328	0.00952442	0.036198	-0.00278799	-0.00189091	0.0223623	1327	0.900801	0.974443	-0.0581948	-0.0401143	0.0241974	1327	0.0163084	0.0561064																			0.0439764	0.0289922	0.0322397	600
PAPPA__Inflammation_o2csf__NPX	Q13219	PAPPA	PAPPA	0.00227453	0.00218086	0.0276525	1321	0.934457	0.970022	-0.0370471	-0.036111	0.0298966	1321	0.215501	0.379445	0.0155384	0.0148985	0.0293511	1320	0.59662	0.871924	-0.042696	-0.0416172	0.0317514	1320	0.178954	0.33368																			0.0438807	0.0423271	0.0409484	596
PAXX__Inflammation_II_o2csf__NPX		PAXX	PAXX	-0.00657282	-0.00524316	0.0186478	1328	0.72454	0.876727	-0.0255211	-0.0206908	0.0201668	1328	0.205913	0.363945	0.00146201	0.00116625	0.0197785	1327	0.941086	0.98932	-0.0260491	-0.0211188	0.0214015	1327	0.223759	0.387126																			-0.0476162	-0.0396797	0.0267479	600
PCDH12__Neurology_II_o2csf__NPX	Q9NPG4	PCDH12	PCDH12	-0.00565823	-0.00691904	0.0195115	1324	0.771866	0.898401	0.017385	0.0216074	0.021106	1324	0.410259	0.594699	-0.0124306	-0.0152004	0.0207067	1323	0.548398	0.850415	0.0218875	0.0272035	0.0224039	1323	0.328771	0.505885																			-0.0339554	-0.0425067	0.0287536	599
PCDH17__Cardiometabolic_o2csf__NPX	O14917	PCDH17	PCDH17	-0.0107494	-0.0107225	0.0161305	1326	0.505273	0.763951	-0.00446687	-0.00452869	0.0174567	1326	0.798081	0.889528	-0.0105455	-0.0105192	0.0171165	1325	0.537933	0.842716	-0.000661313	-0.000670466	0.0185211	1325	0.971522	0.98939																			0.00880313	0.00863491	0.0249384	599
PCDH1__Inflammation_o2csf__NPX	Q08174	PCDH1	PCDH1	0.00627071	0.00955809	0.00992751	1323	0.527725	0.775148	-0.0141594	-0.0219293	0.0107465	1323	0.187874	0.342956	0.0119841	0.0182666	0.0105277	1322	0.255187	0.676056	-0.0185005	-0.0286527	0.011402	1322	0.10492	0.235774																			0.026475	0.0408082	0.0141495	596
PCDH7__Oncology_II_o2csf__NPX		PCDH7	PCDH7	-0.024489	-0.0181868	0.0211853	1323	0.247913	0.580982	-0.0354936	-0.0267741	0.0229384	1323	0.122021	0.254715	-0.0152068	-0.0112934	0.0224845	1322	0.498952	0.830432	-0.0299671	-0.0226053	0.0243548	1322	0.218753	0.381617																			0.0153308	0.0114337	0.0311429	598
PCDH9__Oncology_II_o2csf__NPX	Q9HC56	PCDH9	PCDH9	0.0239124	0.0135483	0.0276909	1324	0.387993	0.687971	0.00578736	0.0033308	0.0299839	1324	0.846977	0.914708	0.0249235	0.0141212	0.029405	1323	0.396817	0.780436	-0.00326315	-0.00187804	0.0318315	1323	0.918365	0.966327																			0.055072	0.0315735	0.0397561	598
PCDHB15__Oncology_II_o2csf__NPX		PCDHB15	PCDHB15	-0.0223822	-0.0241461	0.0191401	1321	0.242457	0.575138	-0.00841154	-0.00921765	0.0207342	1321	0.68504	0.812354	-0.0222712	-0.0240262	0.0203129	1320	0.273101	0.683244	-0.000360272	-0.000394799	0.0219947	1320	0.986934	0.993752																			-0.0147075	-0.0163167	0.028253	597
PCSK9__Cardiometabolic_o2csf__NPX	Q8NBP7	PCSK9	PCSK9	-0.000143856	-0.000122123	0.0242706	1325	0.995272	0.996495	-0.0313801	-0.0270779	0.0262496	1325	0.232124	0.398616	0.0107796	0.00915107	0.0257529	1324	0.675594	0.904113	-0.0352875	-0.0304496	0.0278677	1324	0.205646	0.366266																			0.0299978	0.0256445	0.0352287	600
PDCD1LG2__Oncology_o2csf__NPX	Q9BQ51	PDCD1LG2	PDCD1LG2	-0.0340175	-0.0503551	0.0165574	1322	0.0401216	0.287676	0.0293305	0.044105	0.0179324	1322	0.102157	0.228458	-0.0483355	-0.0715495	0.0175188	1321	0.00587681	0.190681	0.046695	0.0702164	0.0189626	1321	0.0139247	0.0499209																			-0.0529934	-0.0816888	0.0242011	596
PDCD6__Cardiometabolic_o2csf__NPX	O75340	PDCD6	PDCD6	0.00272262	0.00313636	0.023147	1325	0.906384	0.958004	0.0118356	0.0138567	0.0250402	1325	0.63653	0.776678	-0.00102865	-0.00118497	0.0245508	1324	0.966586	0.98932	0.0122057	0.0142899	0.0265609	1324	0.645925	0.793533																			0.023669	0.0279283	0.0338453	599
PDGFA__Cardiometabolic_o2csf__NPX	P04085	PDGFA	PDGFA	-0.0358282	-0.0400061	0.0131981	1326	0.00672067	0.131668	-0.0244169	-0.0277146	0.0143073	1326	0.0881303	0.204511	-0.0318435	-0.0355567	0.0140101	1325	0.0231926	0.310201	-0.0128646	-0.014602	0.0151622	1325	0.396334	0.577869																			-0.0177141	-0.0196022	0.0192286	600
PDGFRA__Cardiometabolic_o2csf__NPX	P16234	PDGFRA	PDGFRA	-0.0281334	-0.0267679	0.0183771	1327	0.126034	0.460473	-0.0112849	-0.0109137	0.0198995	1327	0.570746	0.731038	-0.0277361	-0.0263899	0.0194969	1326	0.155089	0.565462	-0.00129092	-0.00124845	0.0210959	1326	0.951215	0.979695																			-0.0431261	-0.0416002	0.0269464	599
PDGFRB__Cardiometabolic_o2csf__NPX	P09619	PDGFRB	PDGFRB	-0.0386435	-0.037427	0.0139586	1326	0.00571093	0.11681	-0.0215395	-0.0212061	0.0151384	1326	0.15502	0.298036	-0.0360193	-0.0348853	0.0148199	1325	0.0152112	0.264484	-0.0084722	-0.00834106	0.0160385	1325	0.59742	0.754779																			-0.0189591	-0.0186933	0.0194221	600
PDIA3__Inflammation_II_o2csf__NPX	P30101	PDIA3	PDIA3	-0.0312907	-0.029399	0.0171545	1328	0.0683687	0.376532	-0.0332665	-0.0317658	0.018563	1328	0.0733462	0.180517	-0.0236659	-0.0222352	0.018194	1327	0.193569	0.602355	-0.0247196	-0.0236044	0.019687	1327	0.209472	0.369821																			-0.0310309	-0.0303289	0.023943	600
PDIA4__Cardiometabolic_II_o2csf__NPX	P13667	PDIA4	PDIA4	0.00395366	0.00410318	0.0170409	1321	0.816566	0.916742	0.0126578	0.013354	0.0184345	1321	0.492435	0.66327	4.63541e-05	4.8107e-05	0.0180861	1320	0.997955	0.998673	0.012641	0.0133363	0.0195682	1320	0.518395	0.68675																			-0.000135474	-0.00013605	0.0276866	598
PDLIM7__Inflammation_o2csf__NPX		PDLIM7	PDLIM7	-0.0379375	-0.0291279	0.0232772	1324	0.103379	0.424483	-0.0155452	-0.0121277	0.0252084	1324	0.537559	0.704755	-0.0372841	-0.0286262	0.0246922	1323	0.131293	0.533445	-0.00212534	-0.0016581	0.0267177	1323	0.936609	0.973727																			-0.0577215	-0.0464954	0.0312511	598
PEAR1__Cardiometabolic_o2csf__NPX	Q5VY43	PEAR1	PEAR1	-0.00814378	-0.00839635	0.0155722	1326	0.601082	0.817161	-0.0275226	-0.028845	0.0168375	1326	0.102369	0.228564	0.000429614	0.000442938	0.0165198	1325	0.979256	0.992189	-0.0276785	-0.0290083	0.0178782	1325	0.121821	0.261196																			0.000742073	0.000760667	0.0225791	600
PECAM1__Neurology_o2csf__NPX	P16284	PECAM1	PECAM1	-0.0132059	-0.0142286	0.0137426	1324	0.336757	0.649303	-0.00756164	-0.00827995	0.0148926	1324	0.611717	0.759737	-0.0122393	-0.0131872	0.0145817	1323	0.401417	0.780436	-0.00314128	-0.00343968	0.0157979	1323	0.842417	0.930741																			-0.0162309	-0.0169618	0.0208395	597
PENK__Inflammation_II_o2csf__NPX	P01210	PENK	PENK	0.00905481	0.0349819	0.00689131	1323	0.189092	0.529868	0.0133932	0.0526372	0.00744332	1323	0.0721903	0.178044	0.00549885	0.021244	0.0073178	1322	0.452525	0.80442	0.0113877	0.0447554	0.00790848	1322	0.150122	0.297889																			0.0100126	0.0408634	0.00979851	600
PEPD__Inflammation_II_o2csf__NPX		PEPD	PEPD	-0.00819393	-0.0063119	0.0257266	1327	0.750156	0.886548	-0.00256136	-0.0020055	0.0278277	1327	0.926677	0.959179	-0.00833043	-0.00641705	0.0272983	1326	0.76029	0.930954	0.000442825	0.000346724	0.0295267	1326	0.988036	0.993752																			-0.0381843	-0.0286853	0.0404014	600
PGA4__Inflammation_II_o2csf__NPX	P0DJD7	PGA4	PGA4	-0.0462307	-0.0222016	0.0490739	1328	0.346332	0.660833	-0.0730199	-0.0356394	0.0530808	1328	0.169166	0.317987	-0.0266798	-0.0128126	0.0520539	1327	0.608357	0.875103	-0.0633845	-0.0309366	0.0563254	1327	0.260654	0.430283																			-0.100734	-0.0485649	0.0716184	600
PGF__Inflammation_o2csf__NPX	P49763	PGF	PGF	-0.0310326	-0.022253	0.0228936	1327	0.175485	0.51538	-0.0679763	-0.0495464	0.0247071	1327	0.00601695	0.025517	-0.011297	-0.00810095	0.0242439	1326	0.64131	0.891172	-0.0638946	-0.0465714	0.0262207	1326	0.0149488	0.0527069																			0.0026269	0.00175901	0.0345529	600
PI16__Inflammation_II_o2csf__NPX		PI16	PI16	-0.0183524	-0.0218201	0.0151958	1327	0.227368	0.562451	-0.0259352	-0.0313473	0.0164292	1327	0.114664	0.243138	-0.0116326	-0.0138306	0.0161215	1326	0.470694	0.816379	-0.0217264	-0.0262601	0.0174368	1326	0.212981	0.373268																			-0.0324009	-0.037419	0.0225116	600
PI3__Cardiometabolic_o2csf__NPX	P19957	PI3	PI3	0.00796953	0.00500584	0.0340732	1325	0.815103	0.916579	0.0301278	0.0192267	0.0368678	1325	0.413969	0.597335	-0.00148661	-0.000933771	0.0361509	1324	0.967205	0.98932	0.0306648	0.0195694	0.0391249	1324	0.433317	0.61328																			-0.0269526	-0.0181699	0.0476904	597
PIK3IP1__Neurology_o2csf__NPX	Q96FE7	PIK3IP1	PIK3IP1	-0.00866133	-0.015284	0.00811815	1324	0.286207	0.616228	-0.00753728	-0.0135171	0.00878717	1324	0.39118	0.577022	-0.00713552	-0.0125915	0.00860879	1323	0.40733	0.780436	-0.00497307	-0.00891856	0.00931683	1323	0.593588	0.754047																			-0.0132979	-0.0229599	0.0124951	597
PILRA__Neurology_o2csf__NPX	Q9UKJ1	PILRA	PILRA	-0.0226416	-0.0206408	0.0148038	1327	0.126392	0.460473	0.0241242	0.02235	0.0160204	1327	0.132347	0.268909	-0.0338326	-0.0308427	0.0156808	1326	0.0311395	0.363927	0.0363288	0.0336571	0.016969	1326	0.0324644	0.0960809																			-0.0327771	-0.0292264	0.0222374	600
PILRB__Cardiometabolic_o2csf__NPX		PILRB	PILRB	-0.0149901	-0.0135061	0.0198056	1328	0.449267	0.73253	0.040304	0.036907	0.0214069	1328	0.0599515	0.154431	-0.0308594	-0.0278044	0.0209777	1327	0.141513	0.537915	0.0514488	0.0471124	0.0226991	1327	0.0235778	0.074369																			-0.0150298	-0.0130523	0.0311648	600
PKD1__Cardiometabolic_II_o2csf__NPX		PKD1	PKD1	-0.0164522	-0.0147629	0.0143865	1323	0.253001	0.583219	-0.0221951	-0.020242	0.0155572	1323	0.153909	0.29693	-0.0107546	-0.00965026	0.0152808	1322	0.481684	0.8201	-0.0182713	-0.0166635	0.0165288	1322	0.269179	0.440089																			-0.015261	-0.0137497	0.0226485	598
PLA2G15__Oncology_o2csf__NPX		PLA2G15	PLA2G15	0.0190175	0.0167987	0.0183239	1328	0.299528	0.626117	-0.00674306	-0.0060536	0.0198347	1328	0.733939	0.845847	0.0237421	0.0209721	0.019442	1327	0.222235	0.638996	-0.0153175	-0.0137513	0.0210374	1327	0.466676	0.641275																			0.0288888	0.0248364	0.0269185	600
PLA2G1B__Cardiometabolic_o2csf__NPX	P04054	PLA2G1B	PLA2G1B	0.0548047	0.0364187	0.032483	1326	0.0918035	0.401568	0.0737295	0.0498041	0.0351335	1326	0.0360449	0.104455	0.036014	0.0239319	0.0344565	1325	0.29612	0.710178	0.0606642	0.0409785	0.0372899	1325	0.104011	0.23487																			0.0215362	0.0148977	0.0460277	600
PLA2G7__Neurology_o2csf__NPX	Q13093	PLA2G7	PLA2G7	-0.0311466	-0.0256477	0.0269552	1322	0.248097	0.580982	0.0585838	0.0490138	0.0291646	1322	0.044769	0.123167	-0.0553449	-0.0455739	0.0285336	1321	0.0526361	0.418382	0.078577	0.0657409	0.0309039	1321	0.0111157	0.0424777																			-0.0349437	-0.0282683	0.041128	596
PLG__Inflammation_II_o2csf__NPX	P00747	PLG	PLG	-0.0178128	-0.0114637	0.0313221	1328	0.569658	0.799399	-0.0778216	-0.0509011	0.0338292	1328	0.0215784	0.0694805	0.00696734	0.00448393	0.0331774	1327	0.833698	0.95933	-0.0803379	-0.0525469	0.0359	1327	0.0253978	0.0788578																			0.0146566	0.00951959	0.0468827	600
PLIN3__Cardiometabolic_o2csf__NPX	O60664	PLIN3	PLIN3	0.0238852	0.0230511	0.0213114	1324	0.262588	0.591993	0.027832	0.0273053	0.0230456	1324	0.22738	0.393546	0.0172176	0.0166163	0.0226073	1323	0.446437	0.803717	0.0216226	0.0212133	0.0244488	1323	0.376639	0.558534																			0.0145853	0.0135404	0.0345355	599
PLSCR3__Neurology_II_o2csf__NPX	Q9NRY6	PLSCR3	PLSCR3	-0.00949884	-0.0121868	0.0147662	1325	0.520152	0.77308	0.0269617	0.0351605	0.0159647	1325	0.0914868	0.210344	-0.0200979	-0.0257852	0.0156531	1324	0.19938	0.607699	0.0342461	0.04466	0.0169391	1324	0.0434067	0.121684																			-0.0107142	-0.0144917	0.0211411	600
PLTP__Cardiometabolic_o2csf__NPX	P55058	PLTP	PLTP	0.0173959	0.0113104	0.0214082	1325	0.416604	0.710932	-0.0323645	-0.0213956	0.0231494	1325	0.162327	0.308465	0.0309521	0.0201242	0.0227129	1324	0.173193	0.583317	-0.0436225	-0.0288381	0.0245723	1324	0.0760829	0.185642																			0.067439	0.0437891	0.031469	600
PLXDC1__Oncology_o2csf__NPX	Q8IUK5	PLXDC1	PLXDC1	0.00958127	0.0220314	0.0107358	1321	0.372311	0.685939	-0.00459015	-0.010728	0.011611	1321	0.692664	0.817948	0.012408	0.0285313	0.0114003	1320	0.276622	0.687108	-0.00909749	-0.0212625	0.0123266	1320	0.460625	0.638176																			-0.00261904	-0.00647589	0.0147997	596
PLXDC2__Neurology_II_o2csf__NPX	Q6UX71	PLXDC2	PLXDC2	-0.0255252	-0.0228502	0.0256333	1324	0.319538	0.641302	0.0341856	0.0311102	0.0277426	1324	0.218078	0.381284	-0.0405988	-0.0363441	0.0271764	1323	0.135441	0.533445	0.048862	0.0444663	0.0294186	1323	0.096966	0.222942																			-0.0153787	-0.0144825	0.037504	599
PLXNA4__Inflammation_o2csf__NPX	Q9HCM2	PLXNA4	PLXNA4	0.0194969	0.0131398	0.0250131	1326	0.435843	0.72857	-0.00616158	-0.00422055	0.0270677	1326	0.819965	0.900925	0.0241287	0.0162613	0.0265618	1325	0.363831	0.758755	-0.014926	-0.010224	0.0287375	1325	0.603575	0.7603																			0.0340725	0.02268	0.0368853	599
PLXNB2__Cardiometabolic_o2csf__NPX	O15031	PLXNB2	PLXNB2	0.00436518	0.00358054	0.0145016	1328	0.763451	0.894014	0.00241879	0.00201641	0.015692	1328	0.877521	0.93107	0.0040728	0.00334072	0.0153895	1327	0.791322	0.9501	0.000947904	0.000790216	0.0166524	1327	0.954615	0.980622																			0.0163423	0.0135097	0.0208377	600
PLXNB3__Cardiometabolic_o2csf__NPX	Q9ULL4	PLXNB3	PLXNB3	-0.00810916	-0.00622907	0.0186367	1327	0.663548	0.85061	0.00434743	0.00339441	0.0201575	1327	0.829275	0.90757	-0.0106393	-0.00817261	0.019779	1326	0.59073	0.871565	0.00819143	0.00639574	0.0213918	1326	0.701838	0.834407																			0.0293586	0.0218718	0.0293345	600
PNLIPRP2__Inflammation_o2csf__NPX	P54317	PNLIPRP2	PNLIPRP2	0.030655	0.00602261	0.136916	1328	0.822872	0.92159	-0.0731371	-0.0146035	0.14814	1328	0.621598	0.765848	0.059885	0.0117653	0.145279	1327	0.680254	0.907223	-0.0947645	-0.0189218	0.157201	1327	0.546728	0.710746																			0.00718838	0.00141795	0.201754	600
PNLIP__Inflammation_II_o2csf__NPX	P16233	PNLIP	PNLIP	0.0443211	0.02307	0.0433294	1328	0.306547	0.634534	0.0603902	0.0319476	0.0468742	1328	0.19785	0.354663	0.0289148	0.0150507	0.045965	1327	0.529417	0.838583	0.0499477	0.0264233	0.0497369	1327	0.315447	0.491913																			-0.0145534	-0.00777107	0.0613459	600
PODXL2__Oncology_o2csf__NPX	Q9NZ53	PODXL2	PODXL2	0.0132425	0.0352131	0.00812683	1325	0.103451	0.424483	-0.00211695	-0.00571847	0.00879936	1325	0.809917	0.894921	0.0156382	0.0415837	0.00862233	1324	0.0699517	0.464823	-0.00776353	-0.0209714	0.00932673	1324	0.405335	0.586093																			0.016312	0.0414944	0.0125658	598
PODXL__Oncology_o2csf__NPX		PODXL	PODXL	-0.0255753	-0.0195812	0.0263384	1322	0.331712	0.647713	0.0366041	0.028482	0.0285055	1322	0.199331	0.355816	-0.0414689	-0.0317498	0.0279185	1321	0.137688	0.533445	0.0515795	0.0401346	0.0302237	1321	0.0881331	0.205693																			-0.0726962	-0.0557622	0.0407896	598
POLR2F__Oncology_o2csf__NPX	P61218	POLR2F	POLR2F	-0.022429	-0.0294907	0.0171671	1323	0.191606	0.529868	0.0145895	0.019503	0.0185759	1323	0.432362	0.612954	-0.0303648	-0.039925	0.0182171	1322	0.0957842	0.489484	0.0256011	0.0342233	0.0197039	1322	0.194071	0.353341																			-0.0250327	-0.0328791	0.0262263	598
PON1__Inflammation_II_o2csf__NPX	P27169	PON1	PON1	-0.0126194	-0.00909972	0.0321573	1328	0.694806	0.86679	-0.0636986	-0.0466826	0.0347542	1328	0.0670513	0.168659	0.00790949	0.00570347	0.0340845	1327	0.816531	0.958476	-0.0665551	-0.0487761	0.0368814	1327	0.0713687	0.177592																			-0.0118809	-0.00877456	0.046262	600
PON3__Inflammation_o2csf__NPX		PON3	PON3	0.0701188	0.0487365	0.0342507	1325	0.0408332	0.28979	-0.00353343	-0.00249566	0.0371206	1325	0.92418	0.958826	0.0800827	0.055662	0.0363273	1324	0.0276624	0.332271	-0.0323842	-0.0228729	0.0393093	1324	0.410184	0.590648																			0.025239	0.017877	0.0494093	598
POSTN__Cardiometabolic_II_o2csf__NPX	Q15063	POSTN	POSTN	0.0175496	0.00773659	0.0450156	1328	0.696705	0.867606	-0.100678	-0.0451079	0.0486339	1328	0.0386334	0.10982	0.0546968	0.0241126	0.0476741	1327	0.251462	0.676056	-0.120432	-0.0539583	0.0515862	1327	0.0197139	0.0643711																			0.0409773	0.0183756	0.061602	599
PPBP__Inflammation_II_o2csf__NPX	P02775	PPBP	PPBP	-0.0208387	-0.0104391	0.0422344	1327	0.621808	0.830869	-0.0241335	-0.0122884	0.0457098	1327	0.597607	0.752281	-0.015089	-0.00755877	0.0448019	1326	0.736326	0.922714	-0.0186986	-0.00952102	0.0484892	1326	0.699837	0.83274																			-0.0522578	-0.0281326	0.0574327	598
PPIB__Cardiometabolic_o2csf__NPX	P23284	PPIB	PPIB	-0.00225187	-0.00234767	0.0193089	1327	0.907176	0.958004	-0.00442988	-0.00469347	0.0208928	1327	0.832117	0.908535	-0.000997537	-0.00103997	0.0204887	1326	0.961176	0.98932	-0.00406993	-0.0043121	0.0221697	1326	0.85437	0.935604																			0.0108035	0.0111737	0.0278857	600
PRCP__Cardiometabolic_o2csf__NPX	P42785	PRCP	PRCP	0.0154049	0.0161094	0.021921	1327	0.482338	0.751148	-0.0431623	-0.045864	0.0237038	1327	0.0688468	0.171014	0.0323878	0.033869	0.023231	1326	0.163502	0.577237	-0.0549017	-0.0583382	0.025147	1326	0.0291939	0.0877079																			0.0343789	0.0375791	0.0305267	599
PRELP__Inflammation_o2csf__NPX		PRELP	PRELP	0.0427081	0.0386026	0.0182634	1327	0.0195114	0.215835	-0.0418764	-0.0384732	0.0197601	1327	0.0342561	0.100105	0.0625932	0.0565762	0.0193115	1326	0.00121967	0.0919624	-0.0644627	-0.0592241	0.0208865	1326	0.00206839	0.0108762																			0.094668	0.0773555	0.0301261	600
PRG2__Cardiometabolic_II_o2csf__NPX	P13727	PRG2	PRG2	0.00376388	0.00239933	0.0363529	1326	0.917552	0.96253	-0.0931513	-0.0603426	0.0392562	1326	0.0177907	0.0596311	0.0364855	0.0232581	0.0384748	1325	0.343151	0.754996	-0.106303	-0.0688623	0.0416355	1325	0.0107855	0.0414438																			0.0248683	0.0157953	0.0546429	600
PRKAR2A__Neurology_II_o2csf__NPX	P13861	PRKAR2A	PRKAR2A	0.0219716	0.021605	0.0203916	1325	0.281461	0.610325	0.0153151	0.0153075	0.0220726	1325	0.487897	0.659538	0.0194088	0.019085	0.0216486	1324	0.37013	0.759197	0.00828052	0.00827639	0.0234273	1324	0.723803	0.844816																			0.0071602	0.00757485	0.0274127	599
PRND__Neurology_II_o2csf__NPX	Q9UKY0	PRND	PRND	-0.0538956	-0.0395378	0.0307767	1327	0.0801458	0.388143	-0.0657539	-0.0490218	0.0332861	1327	0.048428	0.130842	-0.0378304	-0.0277524	0.0326324	1326	0.246548	0.67113	-0.0521005	-0.0388427	0.0353042	1326	0.140246	0.288156																			-0.0495877	-0.0368191	0.0444193	600
PROC__Cardiometabolic_o2csf__NPX	P04070	PROC	PROC	-0.00444152	-0.00420631	0.0180528	1323	0.805698	0.914238	-0.023986	-0.0230949	0.0195383	1323	0.219802	0.383619	0.00330142	0.00312659	0.0191423	1322	0.863097	0.963537	-0.0251766	-0.0242413	0.0207288	1322	0.224747	0.387448																			-0.00189688	-0.00183111	0.0261627	598
PRRT3__Cardiometabolic_II_o2csf__NPX		PRRT3	PRRT3	-0.000796105	-0.000933781	0.0148439	1325	0.957236	0.98278	0.0130101	0.0155112	0.0160638	1325	0.418142	0.601484	-0.00541336	-0.00634953	0.0157492	1324	0.731109	0.922006	0.0149669	0.0178442	0.0170478	1324	0.380137	0.562522																			-0.00578437	-0.0067567	0.0228216	600
PRSS27__Cardiometabolic_o2csf__NPX	Q9BQR3	PRSS27	PRSS27	0.0149446	0.0107796	0.0197456	1325	0.44927	0.73253	-0.0229324	-0.0168112	0.0213693	1325	0.283401	0.460526	0.024742	0.0178466	0.0209328	1324	0.237429	0.660714	-0.0318503	-0.0233488	0.0226591	1324	0.160069	0.313158																			0.0403504	0.0292857	0.0291214	599
PRSS2__Cardiometabolic_o2csf__NPX	P07478	PRSS2	PRSS2	0.0359249	0.023502	0.0346931	1327	0.300622	0.626117	0.00618471	0.00411314	0.0375611	1327	0.869239	0.925061	0.038321	0.0250696	0.036841	1326	0.298449	0.71086	-0.00772946	-0.00514047	0.0398709	1326	0.846314	0.932084																			-0.0165362	-0.0109802	0.0488832	600
PRSS53__Neurology_II_o2csf__NPX		PRSS53	PRSS53	-0.037058	-0.0349766	0.0230557	1327	0.108221	0.431333	-0.00957116	-0.00918054	0.0249662	1327	0.701511	0.824157	-0.0383776	-0.0362221	0.0244656	1326	0.116972	0.519833	0.00427974	0.00410508	0.0264688	1326	0.871574	0.941873																			-0.0803496	-0.0775559	0.0336665	600
PRSS8__Inflammation_o2csf__NPX	Q16651	PRSS8	PRSS8	0.00748516	0.005274	0.0257707	1327	0.771516	0.898401	-0.0133041	-0.00952813	0.0278705	1327	0.633189	0.775216	0.0130509	0.00919561	0.0273479	1326	0.633285	0.888103	-0.0180194	-0.0129051	0.0295779	1326	0.542484	0.708036																			0.0116392	0.00800084	0.036661	600
PRTG__Oncology_o2csf__NPX	Q2VWP7	PRTG	PRTG	-0.00826977	-0.00967155	0.0107767	1324	0.442995	0.731652	-0.024745	-0.0294108	0.0116303	1324	0.0335512	0.0986675	-0.000667269	-0.000780375	0.0114264	1323	0.953441	0.98932	-0.0245032	-0.0291234	0.0123497	1323	0.0474501	0.130605																			0.0168567	0.0195985	0.0154374	597
PRTN3__Cardiometabolic_o2csf__NPX	P24158	PRTN3	PRTN3	-0.0125005	-0.0115419	0.0271734	1319	0.645573	0.839245	-0.0306894	-0.0288158	0.029382	1319	0.296447	0.475615	-0.0033979	-0.00313733	0.0288323	1318	0.906204	0.975502	-0.0294612	-0.0276625	0.0311861	1318	0.344991	0.521896																			-0.0117502	-0.0109986	0.0399981	597
PSAP__Cardiometabolic_II_o2csf__NPX	P07602	PSAP	PSAP	0.00652249	0.0260478	0.00642237	1324	0.31001	0.638469	0.00295877	0.0120046	0.00694456	1324	0.670137	0.801514	0.00631447	0.0252171	0.00681927	1323	0.354628	0.756494	0.000670846	0.00272183	0.00737137	1323	0.927501	0.969546																			0.003445	0.0153462	0.00850023	596
PSME1__Neurology_o2csf__NPX	Q06323	PSME1	PSME1	-0.0113873	-0.0128488	0.0190882	1325	0.550902	0.791354	-0.0161119	-0.0184682	0.0206462	1325	0.435307	0.614733	-0.00720883	-0.00813409	0.0202618	1324	0.722059	0.920762	-0.0135013	-0.0154758	0.0219178	1324	0.538001	0.706																			-0.00633935	-0.0069937	0.0294081	598
PSME2__Neurology_o2csf__NPX	Q9UL46	PSME2	PSME2	0.039708	0.0375766	0.0242036	1324	0.101121	0.420336	-0.0158119	-0.0152021	0.0262115	1324	0.546452	0.711052	0.0501806	0.0474871	0.0256722	1323	0.0508323	0.414391	-0.0339397	-0.0326309	0.0277776	1323	0.221986	0.385015																			0.0109536	0.0100851	0.0375864	598
PSMG3__Inflammation_o2csf__NPX	Q9BT73	PSMG3	PSMG3	0.002896	0.00347408	0.0216922	1325	0.893815	0.95126	0.0118509	0.0144419	0.0234747	1325	0.613759	0.76023	-0.000871194	-0.0010451	0.02303	1324	0.96983	0.98932	0.0121668	0.0148269	0.0249247	1324	0.625529	0.777612																			-0.00232204	-0.00278386	0.0323119	598
PTGDS__Cardiometabolic_o2csf__NPX	P41222	PTGDS	PTGDS	0.0141269	0.0427445	0.00581459	1327	0.0152493	0.194604	0.00172412	0.00530256	0.00630717	1327	0.78462	0.882301	0.0152907	0.046266	0.00616777	1326	0.0132938	0.249253	-0.0037845	-0.0116393	0.00667562	1326	0.570869	0.733899																			0.0179445	0.0560469	0.0083022	599
PTH1R__Inflammation_o2csf__NPX	Q03431	PTH1R	PTH1R	0.00381655	0.00374127	0.0184991	1327	0.83658	0.929626	-0.0271304	-0.027028	0.0200005	1327	0.175176	0.326198	0.0137064	0.013436	0.0196135	1326	0.484784	0.822359	-0.0320769	-0.0319557	0.0212197	1326	0.130861	0.274169																			-0.0105926	-0.0102013	0.0265426	600
PTN__Cardiometabolic_o2csf__NPX	P21246	PTN	PTN	0.0130819	0.0126421	0.0261896	1321	0.617505	0.829903	-0.0552623	-0.0543176	0.0282306	1321	0.0504956	0.135076	0.0339869	0.0328441	0.0277443	1320	0.220793	0.638996	-0.0675218	-0.0663676	0.029947	1320	0.0243148	0.0761753																			0.0327038	0.0337766	0.036698	595
PTP4A3__Inflammation_II_o2csf__NPX	O75365	PTP4A3	PTP4A3	0.0130461	0.0113446	0.0183706	1327	0.47773	0.749179	0.0237803	0.0210152	0.0198679	1327	0.231552	0.398616	0.00642911	0.00559063	0.0194866	1326	0.741508	0.924825	0.02146	0.0189647	0.0210822	1326	0.308901	0.484968																			0.00724655	0.00642094	0.0270244	600
PTPRB__Cardiometabolic_II_o2csf__NPX		PTPRB	PTPRB	-0.00348404	-0.00459039	0.0172469	1322	0.83994	0.93022	-0.0137485	-0.0184071	0.0186596	1322	0.46137	0.634912	0.000867412	0.00114286	0.0183069	1321	0.962216	0.98932	-0.0140628	-0.0188279	0.0198102	1321	0.477905	0.649633																			-0.00263801	-0.00347054	0.0255569	597
PTPRC__Cardiometabolic_II_o2csf__NPX		PTPRC	PTPRC	-0.00155326	-0.00160685	0.0128053	1323	0.903473	0.957145	0.010586	0.0111286	0.0138534	1323	0.444916	0.621364	-0.00543131	-0.00561871	0.0135887	1322	0.689447	0.908783	0.012551	0.0131943	0.014704	1322	0.393494	0.574947																			-0.0142022	-0.0145725	0.0190919	599
PTPRF__Cardiometabolic_o2csf__NPX		PTPRF	PTPRF	-0.0105068	-0.0067228	0.0184799	1326	0.569756	0.799399	-0.00333691	-0.00217041	0.0200017	1326	0.867528	0.924531	-0.0106725	-0.00682882	0.0196222	1325	0.586603	0.871393	0.000534916	0.000347923	0.0212357	1325	0.979908	0.992032																			0.0309108	0.0202214	0.0272795	600
PTPRK__Oncology_II_o2csf__NPX		PTPRK	PTPRK	0.0219795	0.0350649	0.014382	1323	0.126686	0.460473	0.0248461	0.0402617	0.0155714	1323	0.110812	0.238606	0.0160969	0.0256801	0.0152631	1322	0.291788	0.704649	0.0190042	0.0307954	0.0165267	1322	0.250387	0.416613																			0.0102413	0.0161247	0.0221934	598
PTPRM__Inflammation_o2csf__NPX		PTPRM	PTPRM	0.0370824	0.0310957	0.030288	1324	0.221047	0.56142	0.0338067	0.0287966	0.0327788	1324	0.302562	0.482089	0.0299813	0.025141	0.0321517	1323	0.351251	0.756494	0.0229404	0.0195407	0.0347901	1323	0.509756	0.677241																			0.031265	0.0274394	0.0429848	598
PTPRR__Neurology_II_o2csf__NPX	Q15256	PTPRR	PTPRR	-0.0310568	-0.0190957	0.0253974	1325	0.221611	0.56142	-0.0539824	-0.0337394	0.0274259	1325	0.0492418	0.132743	-0.016167	-0.00994049	0.0269302	1324	0.54839	0.850415	-0.0481409	-0.0300884	0.0291072	1324	0.0983807	0.225078																			-0.00130435	-0.000851193	0.0347671	598
PTPRS__Cardiometabolic_o2csf__NPX	Q13332	PTPRS	PTPRS	-0.0235295	-0.0198303	0.0162671	1328	0.148289	0.485342	-0.0115668	-0.00990755	0.017613	1328	0.511475	0.6833	-0.0224641	-0.0189324	0.017263	1327	0.193385	0.602355	-0.00345395	-0.00295848	0.0186795	1327	0.853331	0.935604																			0.00535282	0.00453052	0.0232278	600
PTPRZ1__Cardiometabolic_II_o2csf__NPX		PTPRZ1	PTPRZ1	0.0115545	0.0180692	0.0102351	1322	0.259142	0.587977	0.0173355	0.0275692	0.0110734	1322	0.117702	0.246943	0.00698728	0.0109269	0.0108553	1321	0.5199	0.832205	0.0148113	0.0235549	0.0117496	1321	0.207682	0.368008																			0.00759405	0.0117072	0.0161716	597
PTS__Neurology_o2csf__NPX	Q03393	PTS	PTS	0.00943056	0.0108644	0.0180609	1325	0.60165	0.817161	0.03875	0.0453495	0.0195166	1325	0.0472957	0.128386	-0.0028942	-0.00333424	0.0191497	1324	0.879892	0.968103	0.0397994	0.0465777	0.0207218	1324	0.0549899	0.146322																			-0.0207899	-0.0236366	0.0277144	598
PVALB__Oncology_o2csf__NPX		PVALB	PVALB	-0.000231073	-0.000597227	0.00779544	1325	0.976357	0.989916	0.00742053	0.0194831	0.00842952	1325	0.378855	0.563913	-0.002844	-0.00735053	0.00827225	1324	0.731051	0.922006	0.0084495	0.0221847	0.00894773	1324	0.345179	0.521896																			-0.00218867	-0.00510764	0.0135494	599
PVR__Neurology_o2csf__NPX	P15151	PVR	PVR	0.00871861	0.00699399	0.0181536	1324	0.631115	0.834795	0.0174229	0.0142062	0.0196432	1324	0.375256	0.560667	0.00380072	0.0030489	0.019244	1323	0.843465	0.95933	0.0160596	0.0130946	0.0208274	1323	0.440797	0.620596																			0.00868636	0.0069498	0.0280241	598
PZP__Inflammation_II_o2csf__NPX	P20742	PZP	PZP	-0.0502979	-0.0328064	0.0367842	1328	0.171739	0.513292	-0.0698525	-0.0463048	0.0397846	1328	0.0793587	0.191314	-0.0323563	-0.0211042	0.0390086	1327	0.40699	0.780436	-0.0581671	-0.0385586	0.0422097	1327	0.16842	0.3224																			-0.0231351	-0.0147041	0.0562957	600
QSOX1__Inflammation_II_o2csf__NPX	O00391	QSOX1	QSOX1	0.0223481	0.0164795	0.0201505	1328	0.267605	0.594631	-0.0344507	-0.0258188	0.0217937	1328	0.11417	0.24247	0.0371081	0.0273635	0.0213499	1327	0.0824258	0.469895	-0.0478522	-0.0358625	0.0231018	1327	0.038518	0.110244																			0.0722906	0.0546959	0.0299757	600
RARRES2__Cardiometabolic_o2csf__NPX	Q99969	RARRES2	RARRES2	0.0141712	0.00930327	0.023811	1327	0.551844	0.791354	-0.0613818	-0.0409594	0.0257267	1327	0.0171761	0.058273	0.0371419	0.0243834	0.0251872	1326	0.140549	0.537915	-0.0747581	-0.0498852	0.0272683	1326	0.0061967	0.0263597																			0.0821297	0.0542181	0.0343123	599
RBP1__Neurology_II_o2csf__NPX	P09455	RBP1	RBP1	-0.00332867	-0.00280942	0.0226242	1328	0.883053	0.947403	0.032331	0.0277332	0.0244648	1328	0.186552	0.340991	-0.0149686	-0.0126336	0.0239903	1327	0.532773	0.840235	0.0377369	0.0323703	0.025959	1327	0.146263	0.295285																			-0.0250436	-0.0227172	0.0320357	600
REG1A__Cardiometabolic_o2csf__NPX	P05451	REG1A	REG1A	-0.0443565	-0.0245824	0.037058	1328	0.231539	0.563958	-0.0838874	-0.0472496	0.0400544	1328	0.0364193	0.105321	-0.0207984	-0.0115265	0.0392792	1327	0.596546	0.871924	-0.0763761	-0.0430188	0.0425025	1327	0.0725661	0.179289																			-0.0762434	-0.0411456	0.0551556	600
REG1B__Cardiometabolic_o2csf__NPX	P48304	REG1B	REG1B	-0.0363004	-0.0183497	0.0418022	1325	0.38534	0.686018	-0.0757513	-0.0389289	0.0452216	1325	0.0941476	0.21504	-0.0145381	-0.0073489	0.0443336	1324	0.743021	0.924825	-0.0704906	-0.0362254	0.0479972	1324	0.142168	0.290653																			-0.0743922	-0.0370015	0.062366	599
REG3A__Cardiometabolic_o2csf__NPX	Q06141	REG3A	REG3A	-0.0550661	-0.0273138	0.0415447	1326	0.185245	0.529108	-0.0478451	-0.0241242	0.0449715	1326	0.287569	0.465126	-0.0453412	-0.0224901	0.0441055	1325	0.30413	0.71459	-0.031396	-0.0158303	0.0477324	1325	0.510813	0.677997																			-0.0966774	-0.047105	0.062124	600
REG4__Inflammation_o2csf__NPX	Q9BYZ8	REG4	REG4	-0.00901985	-0.00613495	0.0325316	1328	0.78162	0.904521	0.00410591	0.00283829	0.035202	1328	0.907164	0.9502	-0.0115758	-0.00787342	0.0345229	1327	0.737445	0.922714	0.0082865	0.00572819	0.0373558	1327	0.824483	0.916019																			0.0152411	0.0103031	0.0471205	600
RELT__Neurology_o2csf__NPX	Q969Z4	RELT	RELT	-0.0347867	-0.0246067	0.0150817	1327	0.0212333	0.221215	-0.0212364	-0.0152661	0.016343	1327	0.194026	0.349147	-0.031776	-0.022477	0.0160008	1326	0.0472495	0.414391	-0.00977356	-0.00702587	0.0173153	1326	0.572545	0.735374																			-0.00672602	-0.00463057	0.0230492	600
REN__Cardiometabolic_o2csf__NPX	P00797	REN	REN	-0.0722147	-0.0466834	0.0347935	1325	0.0381309	0.277697	-0.0884481	-0.0581105	0.037625	1325	0.01888	0.0621377	-0.0506285	-0.0327289	0.0368634	1324	0.169858	0.581447	-0.0702357	-0.0461449	0.0398816	1324	0.078451	0.188798																			-0.072886	-0.0476018	0.0487981	599
RETN__Cardiometabolic_o2csf__NPX	Q9HD89	RETN	RETN	-0.0630271	-0.0377626	0.0372688	1325	0.0910433	0.400793	0.00360466	0.00219596	0.0403567	1325	0.928841	0.960608	-0.0723073	-0.0433228	0.0395761	1324	0.0679185	0.464823	0.0298805	0.0182032	0.0428092	1324	0.485305	0.656673																			-0.0616505	-0.0360105	0.0580166	600
RET__Oncology_o2csf__NPX	P07949	RET	RET	0.0277076	0.0257814	0.0216877	1327	0.201625	0.542476	0.0404501	0.0382503	0.0234556	1327	0.084843	0.198347	0.0171491	0.0159569	0.0229966	1326	0.455967	0.80442	0.0342624	0.0323991	0.0248837	1326	0.168774	0.3224																			0.0291588	0.0280619	0.0309798	600
RGMA__Neurology_o2csf__NPX	Q96B86	RGMA	RGMA	0.0043053	0.00608262	0.00953971	1325	0.651845	0.842398	0.0123425	0.0177198	0.0103299	1325	0.232365	0.398616	0.000561022	0.000792624	0.0101206	1324	0.955801	0.98932	0.0121394	0.0174283	0.0109639	1324	0.268402	0.439937																			0.0130512	0.0181446	0.0142897	598
RHOC__Neurology_o2csf__NPX	P08134	RHOC	RHOC	-0.0228422	-0.0201022	0.0229284	1325	0.319315	0.641302	-0.00822517	-0.00735333	0.0248105	1325	0.740305	0.851044	-0.0228585	-0.0201165	0.0243416	1324	0.347866	0.754996	5.27502e-05	4.71589e-05	0.026331	1324	0.998402	0.998402																			-0.0321461	-0.0285789	0.0345602	598
RIDA__Inflammation_II_o2csf__NPX	P52758	RIDA	RIDA	0.00478376	0.00345761	0.0189246	1325	0.800478	0.914238	0.0190394	0.0139967	0.0204554	1325	0.352137	0.537086	-0.00129825	-0.000938351	0.020102	1324	0.948516	0.98932	0.0195125	0.0143444	0.0217345	1324	0.369474	0.550255																			-0.000606102	-0.000453265	0.0265479	600
RLN2__Inflammation_II_o2csf__NPX	P04090	RLN2	RLN2	-0.0138941	-0.00735031	0.0362728	1328	0.701749	0.867854	-0.0598742	-0.0321922	0.0392171	1328	0.127064	0.261459	0.00514749	0.00272315	0.0384619	1327	0.893555	0.973741	-0.0617332	-0.0331917	0.0416181	1327	0.138225	0.285692																			0.0314884	0.0165182	0.0561746	600
RNASE10__Cardiometabolic_II_o2csf__NPX	Q5GAN6	RNASE10	RNASE10	-0.0545017	-0.0310088	0.0403702	1325	0.177232	0.515537	-0.0447237	-0.0258535	0.0437	1325	0.306294	0.486919	-0.0458147	-0.0260663	0.0428315	1324	0.284973	0.696609	-0.0281904	-0.0162961	0.0463508	1324	0.543162	0.708036																			-0.0609202	-0.0353916	0.0584672	597
RNASE1__Inflammation_II_o2csf__NPX	P07998	RNASE1	RNASE1	0.00216689	0.0104844	0.00551291	1323	0.694341	0.86679	0.005102	0.0250899	0.00595636	1323	0.391841	0.577385	0.000664451	0.00321491	0.00584954	1322	0.90958	0.975502	0.00486222	0.0239107	0.00632145	1322	0.441934	0.621568																			-0.000699667	-0.00355399	0.00798399	598
RNASE3__Cardiometabolic_o2csf__NPX	P12724	RNASE3	RNASE3	-0.0403868	-0.0161644	0.0531318	1328	0.447315	0.73253	0.0634704	0.0258182	0.0574779	1328	0.269682	0.44658	-0.0674813	-0.0270087	0.056341	1327	0.231236	0.653759	0.0878411	0.0357316	0.0609643	1327	0.14986	0.297792																			-0.139823	-0.0546184	0.0801721	600
RNASE4__Inflammation_II_o2csf__NPX	P34096	RNASE4	RNASE4	0.028282	0.0228326	0.0216385	1325	0.191433	0.529868	-0.015369	-0.0126142	0.0234241	1325	0.511861	0.6833	0.0371741	0.0300114	0.0229541	1324	0.105579	0.506413	-0.0288041	-0.023641	0.0248363	1324	0.246355	0.41179																			0.0786309	0.0625138	0.0322698	599
RNASE6__Inflammation_II_o2csf__NPX	Q93091	RNASE6	RNASE6	-0.0102366	-0.0111856	0.0121207	1325	0.398513	0.694651	0.014265	0.0158418	0.0131035	1325	0.276509	0.454396	-0.0164939	-0.018023	0.0128559	1324	0.199722	0.607699	0.0202299	0.022466	0.0139008	1324	0.145823	0.295108																			-0.0287759	-0.0304627	0.0181663	600
RNASET2__Cardiometabolic_o2csf__NPX	O00584	RNASET2	RNASET2	0.0087685	0.014455	0.0105425	1328	0.405712	0.70197	0.00353029	0.00591477	0.0114102	1328	0.757067	0.863889	0.0086423	0.0142469	0.011188	1327	0.439979	0.800187	0.000409137	0.000685482	0.0121061	1327	0.973045	0.98939																			0.00220421	0.00354499	0.0156157	600
RNF149__Cardiometabolic_II_o2csf__NPX	Q8NC42	RNF149	RNF149	-0.00747088	-0.0068152	0.0159872	1326	0.640359	0.838923	0.0412806	0.0382798	0.0172732	1326	0.0169935	0.0579361	-0.0227618	-0.0207641	0.016923	1325	0.17885	0.58661	0.0495193	0.0459196	0.0183221	1325	0.00696567	0.0291845																			-0.0366741	-0.0341908	0.0238575	600
ROBO1__Inflammation_o2csf__NPX	Q9Y6N7	ROBO1	ROBO1	0.00567363	0.00386237	0.0214344	1325	0.791284	0.910485	-0.0288367	-0.0199511	0.0231892	1325	0.213889	0.377085	0.0163577	0.0111356	0.0227231	1324	0.471731	0.817158	-0.0347326	-0.0240303	0.024597	1324	0.158166	0.310309																			0.018024	0.0122588	0.0319166	599
ROBO2__Neurology_o2csf__NPX	Q9HCK4	ROBO2	ROBO2	-0.000834761	-0.00064618	0.0176303	1326	0.962243	0.986524	-0.0249253	-0.0196104	0.0190676	1326	0.191369	0.346156	0.00767253	0.00593923	0.0186881	1325	0.681463	0.907964	-0.0276864	-0.0217828	0.0202245	1325	0.171246	0.323645																			0.0155257	0.0119133	0.0271594	599
RSPO1__Neurology_o2csf__NPX	Q2MKA7	RSPO1	RSPO1	0.00345987	0.00327069	0.0238454	1325	0.884657	0.947403	-0.012295	-0.011807	0.0257922	1325	0.63366	0.775216	0.00818196	0.00773458	0.0253122	1324	0.746563	0.925456	-0.0152579	-0.0146524	0.0273809	1324	0.577452	0.74031																			-0.000736164	-0.000689322	0.0358058	598
RTN4R__Oncology_o2csf__NPX	Q9BZR6	RTN4R	RTN4R	0.0283086	0.0296694	0.0223443	1326	0.205404	0.545861	-0.0042495	-0.00452532	0.0241882	1326	0.860568	0.920996	0.0333418	0.0349445	0.0237116	1325	0.159918	0.572134	-0.0163	-0.0173579	0.0256531	1325	0.525278	0.693227																			0.0348898	0.0365627	0.0334243	599
S100A11__Cardiometabolic_o2csf__NPX	P31949	S100A11	S100A11	-0.0169902	-0.016568	0.0189594	1324	0.370343	0.684127	-0.0145225	-0.0143944	0.0205069	1324	0.47896	0.649984	-0.0140843	-0.0137343	0.0201059	1323	0.483736	0.821583	-0.00946475	-0.00938123	0.0217446	1323	0.663438	0.805272																			-0.00532021	-0.00507481	0.0294433	598
S100A4__Oncology_o2csf__NPX	P26447	S100A4	S100A4	-0.0117428	-0.0101483	0.0213946	1327	0.58319	0.806379	0.00119668	0.00105087	0.0231481	1327	0.958778	0.97602	-0.0136352	-0.0117838	0.0227077	1326	0.548299	0.850415	0.00612621	0.00537975	0.024566	1326	0.803107	0.902361																			0.00312705	0.00275814	0.0301534	599
SBSN__Cardiometabolic_II_o2csf__NPX	Q6UWP8	SBSN	SBSN	-0.0142589	-0.0130068	0.0255121	1326	0.576319	0.801357	-0.0214619	-0.0199008	0.027598	1326	0.436908	0.615743	-0.00858448	-0.00783067	0.0270772	1325	0.751266	0.925456	-0.0183558	-0.0170206	0.0292944	1325	0.531031	0.699493																			-0.00765113	-0.00686348	0.0383267	600
SCARB2__Neurology_o2csf__NPX	Q14108	SCARB2	SCARB2	-0.0127013	-0.00976636	0.0161466	1326	0.431641	0.72426	0.0381811	0.02983	0.017441	1326	0.0287595	0.0875372	-0.0275758	-0.0212037	0.0170944	1325	0.10695	0.507926	0.0481514	0.0376195	0.0184939	1325	0.00932698	0.0372811																			0.00715012	0.00547457	0.0250098	599
SCARF1__Cardiometabolic_o2csf__NPX	Q14162	SCARF1	SCARF1	-0.0317135	-0.0267064	0.0170813	1326	0.0635864	0.369244	-0.0133683	-0.0114436	0.0185063	1326	0.470198	0.641851	-0.0310634	-0.0261589	0.0181371	1325	0.0870014	0.486749	-0.00209889	-0.00179671	0.0196285	1325	0.91486	0.966265																			-0.0391593	-0.034943	0.024343	600
SCARF2__Neurology_o2csf__NPX	Q96GP6	SCARF2	SCARF2	-0.0302826	-0.027971	0.0149716	1322	0.0433075	0.302717	-0.0281225	-0.0263956	0.0162241	1322	0.0832625	0.195363	-0.0243373	-0.0224795	0.0158754	1321	0.12551	0.527447	-0.0193471	-0.0181591	0.0171965	1321	0.260768	0.430283																			-0.0267287	-0.0245477	0.022373	597
SCG3__Inflammation_o2csf__NPX	Q8WXD2	SCG3	SCG3	0.0171765	0.0373529	0.0122644	1321	0.161595	0.505121	-0.0113168	-0.0249992	0.0132804	1321	0.394289	0.579764	0.0232607	0.0505841	0.0130064	1320	0.0739389	0.464823	-0.0197227	-0.0435682	0.0140772	1320	0.161438	0.314699																			0.0291371	0.0653968	0.0176399	595
SCGB1A1__Inflammation_o2csf__NPX		SCGB1A1	SCGB1A1	-0.0185001	-0.00694511	0.0528502	1328	0.726358	0.876727	-0.033963	-0.0129582	0.0571821	1328	0.55265	0.716437	-0.0090302	-0.00339001	0.0560808	1327	0.872101	0.96393	-0.0307018	-0.0117139	0.0606828	1327	0.612984	0.768855																			-0.00147972	-0.000577113	0.075047	599
SCGB3A2__Inflammation_o2csf__NPX		SCGB3A2	SCGB3A2	0.0807039	0.0345527	0.0510862	1327	0.1144	0.447918	-0.00332951	-0.00144869	0.0553243	1327	0.95202	0.974136	0.0919594	0.0393716	0.0542013	1326	0.0900022	0.489252	-0.036513	-0.015887	0.0586428	1326	0.533632	0.70159																			0.0789005	0.0342648	0.072573	599
SCN2A__Neurology_II_o2csf__NPX		SCN2A	SCN2A	0.00258724	0.00233861	0.024463	1327	0.915788	0.962131	0.0603903	0.0554673	0.0264117	1327	0.022382	0.0714067	-0.0180758	-0.0163388	0.0259077	1326	0.485487	0.822549	0.0669217	0.0614662	0.0280264	1326	0.0170886	0.0582604																			0.00236446	0.00223965	0.0363566	599
SCN4B__Cardiometabolic_II_o2csf__NPX	Q8IWT1	SCN4B	SCN4B	0.0150483	0.0131981	0.0206951	1327	0.467266	0.74341	-0.0218147	-0.0194499	0.0223859	1327	0.329994	0.512794	0.0245562	0.021537	0.021958	1326	0.263631	0.67784	-0.0307125	-0.0273831	0.0237558	1326	0.196291	0.354598																			-0.000763274	-0.000676465	0.030718	600
SCPEP1__Cardiometabolic_II_o2csf__NPX	Q9HB40	SCPEP1	SCPEP1	0.0236479	0.0264717	0.0214354	1327	0.270133	0.596438	-0.0189348	-0.0215407	0.0232164	1327	0.414886	0.598038	0.033153	0.0371118	0.0227292	1326	0.14491	0.546259	-0.030895	-0.0351469	0.0246126	1326	0.209608	0.369821																			0.0311591	0.0339235	0.0330165	600
SCRG1__Cardiometabolic_II_o2csf__NPX		SCRG1	SCRG1	0.00730219	0.0148834	0.0105831	1319	0.490325	0.754131	-0.0140877	-0.0291958	0.0114354	1319	0.21819	0.381284	0.0132113	0.0269273	0.0112378	1318	0.239965	0.6636	-0.0189112	-0.0391922	0.0121476	1318	0.119762	0.259888																			0.0373473	0.072104	0.0168129	594
SDC1__Cardiometabolic_o2csf__NPX		SDC1	SDC1	-0.00369735	-0.00335168	0.0225533	1324	0.869805	0.941555	0.0394613	0.0363483	0.0243822	1324	0.105804	0.233239	-0.0178431	-0.0161749	0.0239035	1323	0.45552	0.80442	0.0459007	0.0422798	0.0258671	1323	0.0762133	0.185642																			-0.0339559	-0.0306287	0.034754	598
SDK2__Inflammation_II_o2csf__NPX		SDK2	SDK2	0.0170647	0.015992	0.0194103	1328	0.379475	0.686018	0.0436027	0.0415291	0.0209751	1328	0.0378287	0.108494	0.00406873	0.00381296	0.020571	1327	0.84324	0.95933	0.0421333	0.0401295	0.0222591	1327	0.058594	0.154072																			-0.0497735	-0.0486922	0.0285861	600
SEL1L__Cardiometabolic_II_o2csf__NPX		SEL1L	SEL1L	-0.0274169	-0.0250419	0.0174173	1326	0.115697	0.449538	-0.00739027	-0.0068616	0.0188738	1326	0.695444	0.818515	-0.0282977	-0.0258463	0.0184874	1325	0.126096	0.528314	0.00285222	0.00264818	0.0200159	1325	0.886709	0.948778																			-0.0332105	-0.0307058	0.0265858	600
SELE__Cardiometabolic_o2csf__NPX	P16581	SELE	SELE	-0.0538436	-0.0326706	0.0395066	1325	0.173145	0.513292	-0.0971519	-0.0599189	0.0426974	1325	0.0230435	0.073349	-0.026774	-0.0162456	0.0418859	1324	0.522796	0.834912	-0.0874468	-0.0539332	0.0453255	1324	0.0539064	0.1442																			-0.0738213	-0.0435169	0.0600698	600
SELL__Inflammation_II_o2csf__NPX	P14151	SELL	SELL	-0.043082	-0.0439425	0.0188144	1328	0.0221868	0.221215	-0.0251555	-0.026077	0.0203868	1328	0.217454	0.381082	-0.0397509	-0.0405449	0.0199645	1327	0.0466773	0.414391	-0.0107995	-0.0111951	0.0216028	1327	0.617219	0.77347																			-0.0838004	-0.0836907	0.0289041	600
SELPLG__Inflammation_o2csf__NPX	Q14242	SELPLG	SELPLG	0.0231489	0.0221944	0.0229232	1325	0.312754	0.638469	0.0092635	0.00902521	0.0248076	1325	0.7089	0.828639	0.0228375	0.0218958	0.0243302	1324	0.348083	0.754996	0.00100832	0.000982385	0.0263215	1324	0.969448	0.988638																			0.0138136	0.0135626	0.0336771	598
SELP__Cardiometabolic_o2csf__NPX	P16109	SELP	SELP	-0.0313726	-0.0258223	0.0274451	1325	0.253202	0.583219	-0.00953092	-0.00797527	0.0297203	1325	0.748498	0.856922	-0.0320066	-0.0263441	0.029132	1324	0.27211	0.681992	0.00205245	0.00171744	0.0315327	1324	0.948113	0.979151																			-0.0501566	-0.0415694	0.0406092	599
SEMA3F__Cardiometabolic_o2csf__NPX		SEMA3F	SEMA3F	-0.0164105	-0.0106243	0.0201029	1327	0.414459	0.709244	-0.0378808	-0.0249277	0.0217322	1327	0.0815527	0.194246	-0.00534467	-0.00346019	0.0213083	1326	0.801987	0.956434	-0.035955	-0.0236604	0.0230559	1326	0.119123	0.259548																			0.0484899	0.0309152	0.0315474	599
SEMA3G__Inflammation_II_o2csf__NPX	Q9NS98	SEMA3G	SEMA3G	-0.0160693	-0.0153658	0.0155575	1325	0.301841	0.626911	-0.0259663	-0.025254	0.0168127	1325	0.122719	0.255542	-0.00899763	-0.00860368	0.0165204	1324	0.586094	0.871393	-0.0226877	-0.0220653	0.017862	1324	0.20425	0.364714																			-0.0225993	-0.0216394	0.0224664	600
[truncated: 179 more rows]
[truncated: 33 more columns]

## Sheet: Extended_Fig_5c
OLINK proteins, corresponding genes and labels used for plots and annotation				APOE2 associated proteins (Without Aβ adjustment)						Aβ associated proteins (Without APOE2 adjustment)						APOE2 associated proteins (With Aβ adjustment)						Aβ associated proteins (With APOE2 adjustment)						APOE2 => protein => Aβ									APOE2 => Aβ => protein									APOE2 associated proteins in Aβ-
[truncated: 1,392 more rows]
[truncated: 33 more columns]
