# Supplementary material for: Proteomic signatures of the APOE ε4 and APOE ε2 genetic variants and Alzheimer’s disease
Source: Nat Aging. 2026 May 15;6(5):1138–57. doi: 10.1038/s43587-026-01123-0 (PMC13190297; doi:10.1038/s43587-026-01123-0)
Supplement: Supplementary file 15 — Statistical source data. [file 43587_2026_1123_MOESM15_ESM.xlsx]

## Sheet: Extended_Fig_6c-e
BF2_Soma	BF2_OLINK	symbol	userow	r	p	p_adjusted
YWHAQ__ANML	YWHAQ__NPX	YWHAQ	1335	-0.026381	0.335466	0.464235
TNFRSF9__ANML	TNFRSF9__NPX	TNFRSF9	1337	0.0306607	0.262576	0.382256
TNFSF9__ANML	TNFSF9__NPX	TNFSF9	1339	-0.0272057	0.319845	0.452662
EIF4EBP1__ANML	EIF4EBP1__NPX	EIF4EBP1	1330	0.0388683	0.156572	0.253859
NT5E__ANML	NT5E__NPX	NT5E	1343	0.0129418	0.635603	0.751848
NT5C1A__ANML	NT5C1A__NPX	NT5C1A	1338	0.0572923	0.0361319	0.0724497
CCL21__ANML	CCL21__NPX	CCL21	1343	0.523627	2.00395e-95	4.98428e-94
ABHD14B__ANML	ABHD14B__NPX	ABHD14B	1331	0.00557329	0.839025	0.905496
ABL1__ANML	ABL1__NPX	ABL1	1336	0.0296965	0.278067	0.401309
CLMP__ANML	CLMP__NPX	CLMP	1338	-0.10534	0.00011322	0.000331715
DBI__ANML	DBI__NPX	DBI	1342	-0.0105274	0.700011	0.803887
ACHE__ANML	ACHE__NPX	ACHE	1343	0.238501	7.97576e-19	4.98591e-18
ACE__ANML	ACE__NPX	ACE	1343	0.231143	9.5516e-18	5.6393e-17
ACY3__ANML	ACY3__NPX	ACY3	1337	0.034289	0.210216	0.319561
ACYP1__ANML	ACYP1__NPX	ACYP1	1343	0.0868594	0.00144159	0.00372837
ADAM15__ANML	ADAM15__NPX	ADAM15	1341	0.0334661	0.220681	0.333303
ADAM22__ANML	ADAM22__NPX	ADAM22	1334	0.231554	1.07119e-17	6.26111e-17
ADAM8__ANML	ADAM8__NPX	ADAM8	1331	0.0411109	0.133856	0.222903
ADAM12__ANML	ADAM12__NPX	ADAM12	1331	0.0100241	0.714831	0.815184
ADAMTS4__ANML	ADAMTS4__NPX	ADAMTS4	1335	0.0350298	0.200862	0.308146
ADAM23__ANML	ADAM23__NPX	ADAM23	1347	0.0352036	0.196626	0.302442
ADAM9__ANML	ADAM9__NPX	ADAM9	1337	-0.0264185	0.334415	0.464235
ADA__ANML	ADA__NPX	ADA	1347	0.0086556	0.750952	0.837655
ADGRD1__ANML	ADGRD1__NPX	ADGRD1	1347	0.163177	1.70475e-09	7.32667e-09
ALCAM__ANML	ALCAM__NPX	ALCAM	1349	0.0728976	0.00739488	0.0170842
ACVRL1__ANML	ACVRL1__NPX	ACVRL1	1339	-0.00264899	0.922852	0.961509
PAM__ANML	PAM__NPX	PAM	1347	0.161705	2.39279e-09	1.01715e-08
AMIGO2__ANML	AMIGO2__NPX	AMIGO2	1344	0.0897677	0.000985871	0.00263124
METAP2__ANML	METAP2__NPX	METAP2	1343	0.00801506	0.769171	0.85118
ANGPTL1__ANML	ANGPTL1__NPX	ANGPTL1	1346	0.115211	2.26508e-05	7.04222e-05
ANGPTL3__ANML	ANGPTL3__NPX	ANGPTL3	1345	0.236565	1.45799e-18	8.92354e-18
ANGPTL4__ANML	ANGPTL4__NPX	ANGPTL4	1341	0.0748561	0.0060974	0.0144289
APEX1__ANML	APEX1__NPX	APEX1	1338	-0.0236622	0.387125	0.514845
AREG__ANML	AREG__NPX	AREG	1342	-0.0511104	0.0612311	0.114527
CDNF__ANML	CDNF__NPX	CDNF	1329	0.0496859	0.0701818	0.128795
MANF__ANML	MANF__NPX	MANF	1345	0.024824	0.362983	0.491119
ARSB__ANML	ARSB__NPX	ARSB	1335	0.0962848	0.000426833	0.00117959
AGRP__ANML	AGRP__NPX	AGRP	1343	0.134016	8.26633e-07	2.91944e-06
ASAH2__ANML	ASAH2__NPX	ASAH2	1345	0.279528	1.45015e-25	1.08668e-24
NAAA__ANML	NAAA__NPX	NAAA	1344	0.153162	1.66985e-08	6.73121e-08
ASGR2__ANML	ASGR2__NPX	ASGR2	1339	-0.07017	0.0102153	0.0229648
SMPDL3A__ANML	SMPDL3A__NPX	SMPDL3A	1340	0.289495	2.77182e-27	2.18936e-26
SMPD1__ANML	SMPD1__NPX	SMPD1	1342	0.0394188	0.148948	0.243525
ATP5IF1__ANML	ATP5IF1__NPX	ATP5IF1	1342	0.0168373	0.537713	0.663104
ADAMTSL2__ANML	ADAMTSL2__NPX	ADAMTSL2	1341	0.0260471	0.340535	0.469995
ATOX1__ANML	ATOX1__NPX	ATOX1	1337	0.0129538	0.636047	0.751848
ADAMTS13__ANML	ADAMTS13__NPX	ADAMTS13	1342	0.211057	5.59845e-15	3.00211e-14
ADAMTS15__ANML	ADAMTS15__NPX	ADAMTS15	1334	0.0249535	0.36246	0.49098
ADAMTS1__ANML	ADAMTS1__NPX	ADAMTS1	1330	0.0153316	0.576408	0.700122
ATXN3__ANML	ATXN3__NPX	ATXN3	1340	0.043868	0.108471	0.187024
ASAH1__ANML	ASAH1__NPX	ASAH1	1347	-0.0431206	0.113683	0.194007
ADIPOQ__ANML	ADIPOQ__NPX	ADIPOQ	1349	0.598417	7.71631e-132	2.65305e-130
ADM__ANML	ADM__NPX	ADM	1343	-0.00103046	0.969904	0.981661
AFM__ANML	AFM__NPX	AFM	1348	0.43782	3.13234e-64	4.94826e-63
ACAN__ANML	ACAN__NPX	ACAN	1340	0.0894854	0.00104092	0.00277183
AGRN__ANML	AGRN__NPX	AGRN	1344	0.0540824	0.0474457	0.091676
CLSTN3__ANML	CLSTN3__NPX	CLSTN3	1336	-0.0949285	0.000512068	0.00140849
A1BG__ANML	A1BG__NPX	A1BG	1346	0.169017	4.3736e-10	1.96644e-09
FUCA1__ANML	FUCA1__NPX	FUCA1	1346	0.552475	2.05332e-108	5.4553e-107
AMY2B__ANML	AMY2B__NPX	AMY2B	1343	0.364791	1.55372e-43	1.7634e-42
ENO1__ANML	ENO1__NPX	ENO1	1342	0.0462004	0.0906841	0.161847
ACY1__ANML	ACY1__NPX	ACY1	1346	0.64469	5.55457e-159	2.49742e-157
ANPEP__ANML	ANPEP__NPX	ANPEP	1335	-0.00639226	0.815496	0.889012
CPQ__ANML	CPQ__NPX	CPQ	1342	0.259549	4.22969e-22	2.8581e-21
APLP1__ANML	APLP1__NPX	APLP1	1344	-0.0187915	0.491246	0.618821
ANG__ANML	ANG__NPX	ANG	1342	0.465906	2.9094e-73	5.23244e-72
ANGPT1__ANML	ANGPT1__NPX	ANGPT1	1347	0.0164104	0.54733	0.672309
ANGPT2__ANML	ANGPT2__NPX	ANGPT2	1343	0.103698	0.000140704	0.000407136
AGT__ANML	AGT__NPX	AGT	1339	-0.0675714	0.0133942	0.0292669
ANXA3__ANML	ANXA3__NPX	ANXA3	1325	-0.0670265	0.0146774	0.0317738
SERPINC1__ANML	SERPINC1__NPX	SERPINC1	1348	0.0298085	0.274109	0.396576
APOM__ANML	APOM__NPX	APOM	1342	0.0669351	0.0141859	0.0307668
APOA4__ANML	APOA4__NPX	APOA4	1349	0.369868	5.46094e-45	6.38384e-44
APOA1__ANML	APOA1__NPX	APOA1	1347	0.143129	1.32488e-07	4.90121e-07
APOC1__ANML	APOC1__NPX	APOC1	1349	0.149652	3.34087e-08	1.31942e-07
APOD__ANML	APOD__NPX	APOD	1349	0.113305	3.03076e-05	9.37292e-05
APOF__ANML	APOF__NPX	APOF	1349	0.210251	6.07149e-15	3.2409e-14
APOL1__ANML	APOL1__NPX	APOL1	1346	0.0174232	0.523035	0.653235
ARSA__ANML	ARSA__NPX	ARSA	1331	0.0164052	0.549849	0.674138
ASRGL1__ANML	ASRGL1__NPX	ASRGL1	1340	0.022727	0.405818	0.531244
ATRN__ANML	ATRN__NPX	ATRN	1346	0.236504	1.4457e-18	8.89486e-18
B4GALT1__ANML	B4GALT1__NPX	B4GALT1	1346	0.0232339	0.394367	0.520333
CD86__ANML	CD86__NPX	CD86	1333	0.0759807	0.0055119	0.0130698
CD274__ANML	CD274__NPX	CD274	1334	0.0662048	0.0155869	0.0334947
ICOSLG__ANML	ICOSLG__NPX	ICOSLG	1343	0.0366257	0.179784	0.282483
CD80__ANML	CD80__NPX	CD80	1336	-0.0334232	0.22214	0.334641
TNFRSF13C__ANML	TNFRSF13C__NPX	TNFRSF13C	1345	0.0107933	0.69249	0.799922
TNFSF13B__ANML	TNFSF13B__NPX	TNFSF13B	1344	0.265691	3.76768e-23	2.63738e-22
ADGRB3__ANML	ADGRB3__NPX	ADGRB3	1336	0.045603	0.0956821	0.168961
BAMBI__ANML	BAMBI__NPX	BAMBI	1343	-0.0764112	0.00508298	0.0121265
BSG__ANML	BSG__NPX	BSG	1338	0.0454123	0.0968289	0.170729
BCAM__ANML	BCAM__NPX	BCAM	1341	0.0694572	0.0109528	0.0242956
TNFRSF17__ANML	TNFRSF17__NPX	TNFRSF17	1346	0.551337	6.92412e-108	1.79873e-106
GLB1__ANML	GLB1__NPX	GLB1	1344	0.0304816	0.264125	0.384033
TGFBI__ANML	TGFBI__NPX	TGFBI	1347	0.117347	1.57637e-05	5.00754e-05
GUSB__ANML	GUSB__NPX	GUSB	1344	0.118684	1.28641e-05	4.13136e-05
BGN__ANML	BGN__NPX	BGN	1340	-0.00994162	0.716162	0.815184
CXCL13__ANML	CXCL13__NPX	CXCL13	1333	0.12787	2.82112e-06	9.5489e-06
BLMH__ANML	BLMH__NPX	BLMH	1336	-0.0345799	0.20654	0.314673
BLVRB__ANML	BLVRB__NPX	BLVRB	1338	0.0427644	0.117931	0.200255
BMP4__ANML	BMP4__NPX	BMP4	1346	-0.0140316	0.607016	0.729293
BMPER__ANML	BMPER__NPX	BMPER	1338	0.0142085	0.603573	0.725902
BNIP3L__ANML	BNIP3L__NPX	BNIP3L	1332	0.0211812	0.439876	0.567566
BOC__ANML	BOC__NPX	BOC	1342	0.125618	3.91576e-06	1.30786e-05
BRSK2__ANML	BRSK2__NPX	BRSK2	1336	0.0105497	0.700049	0.803887
PRSS22__ANML	PRSS22__NPX	PRSS22	1346	-0.0493773	0.0701456	0.128795
BST2__ANML	BST2__NPX	BST2	1325	-0.0151426	0.581832	0.70483
BST1__ANML	BST1__NPX	BST1	1337	0.682478	5.75297e-184	3.36261e-182
BTN2A1__ANML	BTN2A1__NPX	BTN2A1	1340	0.0272162	0.319478	0.452662
BTN3A2__ANML	BTN3A2__NPX	BTN3A2	1334	0.159364	4.84009e-09	2.02798e-08
BTC__ANML	BTC__NPX	BTC	1332	0.0255957	0.350597	0.479916
PPBP__ANML	PPBP__NPX	PPBP	1343	-0.0140164	0.607808	0.729494
CD160__ANML	CD160__NPX	CD160	1347	0.099186	0.00026647	0.000752424
BCL2__ANML	BCL2__NPX	BCL2	1336	-0.0804354	0.00326062	0.0080585
BTD__ANML	BTD__NPX	BTD	1338	0.373834	1.23889e-45	1.52448e-44
DCN__ANML	DCN__NPX	DCN	1343	0.035359	0.195321	0.301228
SERPING1__ANML	SERPING1__NPX	SERPING1	1347	0.153163	1.60955e-08	6.51061e-08
CD164L2__ANML	CD164L2__NPX	CD164L2	1341	-0.00920421	0.736307	0.830833
C1QL2__ANML	C1QL2__NPX	C1QL2	1348	0.0798732	0.0033406	0.00823875
CD93__ANML	CD93__NPX	CD93	1347	0.25488	2.03583e-21	1.33702e-20
C1QTNF1__ANML	C1QTNF1__NPX	C1QTNF1	1346	0.00494578	0.856146	0.916754
C1QTNF5__ANML	C1QTNF5__NPX	C1QTNF5	1341	0.0879691	0.00126128	0.00330592
C1RL__ANML	C1RL__NPX	C1RL	1346	0.284917	1.48219e-26	1.13992e-25
C1QTNF9__ANML	C1QTNF9__NPX	C1QTNF9	1348	0.0297342	0.275307	0.397817
C1QA__ANML	C1QA__NPX	C1QA	1337	0.0494712	0.0705553	0.129278
C1R__ANML	C1R__NPX	C1R	1346	-0.0131383	0.630097	0.749173
C1S__ANML	C1S__NPX	C1S	1344	0.0377736	0.166355	0.265527
C2__ANML	C2__NPX	C2	1339	0.232414	7.00332e-18	4.1984e-17
C3__ANML	C3__NPX	C3	1349	0.105206	0.00010828	0.000318038
C4BPB__ANML	C4BPB__NPX	C4BPB	1326	0.0127457	0.642858	0.756037
C5__ANML	C5__NPX	C5	1348	0.166133	8.43011e-10	3.71879e-09
C7__ANML	C7__NPX	C7	1347	0.305765	1.51808e-30	1.34442e-29
CD99L2__ANML	CD99L2__NPX	CD99L2	1335	-0.0011417	0.966757	0.981564
C9__ANML	C9__NPX	C9	1344	0.340567	7.5428e-38	7.8728e-37
MENT__ANML	MENT__NPX	MENT	1338	0.146003	8.12354e-08	3.1034e-07
CDH15__ANML	CDH15__NPX	CDH15	1347	-0.0246615	0.365777	0.494327
CA11__ANML	CA11__NPX	CA11	1347	0.0357368	0.189927	0.294854
CALB2__ANML	CALB2__NPX	CALB2	1336	-0.0267542	0.32849	0.459886
CALCB__ANML	CALCB__NPX	CALCB	1338	0.00689119	0.801166	0.878693
CALY__ANML	CALY__NPX	CALY	1332	0.0547817	0.0456116	0.0887187
CANT1__ANML	CANT1__NPX	CANT1	1340	-0.069521	0.0109092	0.0242912
CAPG__ANML	CAPG__NPX	CAPG	1342	0.108368	6.95235e-05	0.000208928
GOLM2__ANML	GOLM2__NPX	GOLM2	1333	0.0136705	0.618012	0.738174
CTSC__ANML	CTSC__NPX	CTSC	1347	0.197003	2.982e-13	1.52225e-12
CTSE__ANML	CTSE__NPX	CTSE	1342	0.42611	2.54162e-60	3.80917e-59
CTSF__ANML	CTSF__NPX	CTSF	1338	0.0713885	0.00899638	0.0203026
CTSO__ANML	CTSO__NPX	CTSO	1340	-0.0681638	0.0125681	0.0276687
CTSZ__ANML	CTSZ__NPX	CTSZ	1347	0.0903721	0.000898531	0.00241467
SERPINA6__ANML	SERPINA6__NPX	SERPINA6	1339	0.0304766	0.265095	0.384964
CBLN4__ANML	CBLN4__NPX	CBLN4	1347	0.103131	0.000149636	0.000430847
CPA1__ANML	CPA1__NPX	CPA1	1332	0.0238585	0.384267	0.51221
CPA2__ANML	CPA2__NPX	CPA2	1334	-0.0143999	0.599254	0.722193
CPA4__ANML	CPA4__NPX	CPA4	1344	0.333199	3.30162e-36	3.24335e-35
CPE__ANML	CPE__NPX	CPE	1341	0.0375548	0.169303	0.268906
CPM__ANML	CPM__NPX	CPM	1346	0.0325361	0.232914	0.347291
CD109__ANML	CD109__NPX	CD109	1343	0.41682	1.39262e-57	1.98533e-56
CD177__ANML	CD177__NPX	CD177	1349	0.7273	1.89044e-222	2.45547e-220
CD22__ANML	CD22__NPX	CD22	1345	0.0245383	0.368534	0.497478
FCER2__ANML	FCER2__NPX	FCER2	1344	0.301663	1.12603e-29	9.82331e-29
CD244__ANML	CD244__NPX	CD244	1340	0.042721	0.118029	0.200255
CD248__ANML	CD248__NPX	CD248	1344	0.10861	6.61221e-05	0.000199733
DPP4__ANML	DPP4__NPX	DPP4	1337	0.0557432	0.0415572	0.0824793
CD27__ANML	CD27__NPX	CD27	1336	-0.02415	0.377767	0.505274
CD28__ANML	CD28__NPX	CD28	1336	0.0596613	0.029213	0.0595986
ITGB1__ANML	ITGB1__NPX	ITGB1	1340	-0.00722173	0.791691	0.870637
TNFSF8__ANML	TNFSF8__NPX	TNFSF8	1334	0.147619	6.08496e-08	2.33991e-07
TNFRSF8__ANML	TNFRSF8__NPX	TNFRSF8	1342	0.00260523	0.924037	0.961887
CD38__ANML	CD38__NPX	CD38	1339	0.0218901	0.423504	0.552783
CD46__ANML	CD46__NPX	CD46	1345	0.130113	1.68694e-06	5.85173e-06
CD48__ANML	CD48__NPX	CD48	1343	0.231844	7.56521e-18	4.51211e-17
CD59__ANML	CD59__NPX	CD59	1344	0.0238494	0.382312	0.510769
CD5L__ANML	CD5L__NPX	CD5L	1349	0.403699	4.95101e-54	6.89015e-53
CD5__ANML	CD5__NPX	CD5	1332	0.0369866	0.177311	0.280104
CD69__ANML	CD69__NPX	CD69	1344	-0.0279673	0.305578	0.435634
CD6__ANML	CD6__NPX	CD6	1342	-0.0441428	0.106013	0.184144
CD79B__ANML	CD79B__NPX	CD79B	1332	-0.0491983	0.0726585	0.132923
CD83__ANML	CD83__NPX	CD83	1337	0.0127108	0.642394	0.756037
CD8A__ANML	CD8A__NPX	CD8A	1343	0.388683	1.13185e-49	1.50356e-48
ADGRE5__ANML	ADGRE5__NPX	ADGRE5	1344	0.00232327	0.932187	0.96607
CDA__ANML	CDA__NPX	CDA	1345	-0.000852943	0.975069	0.9847
CDCP1__ANML	CDCP1__NPX	CDCP1	1337	-0.053239	0.0516252	0.0987723
CDON__ANML	CDON__NPX	CDON	1346	0.172568	1.8521e-10	8.4906e-10
CEACAM16__ANML	CEACAM16__NPX	CEACAM16	1337	0.12431	5.14383e-06	1.70828e-05
CEACAM21__ANML	CEACAM21__NPX	CEACAM21	1338	0.00801364	0.76963	0.85118
ADA2__ANML	ADA2__NPX	ADA2	1346	0.388613	9.2341e-50	1.24077e-48
CETN3__ANML	CETN3__NPX	CETN3	1333	-0.0342074	0.211989	0.32142
LEG1__ANML	LEG1__NPX	LEG1	1344	0.167325	6.73858e-10	2.99521e-09
CFC1__ANML	CFC1__NPX	CFC1	1339	0.00653423	0.811197	0.886252
GGCT__ANML	GGCT__NPX	GGCT	1335	0.0124561	0.64932	0.76287
CGREF1__ANML	CGREF1__NPX	CGREF1	1344	-0.0122069	0.654795	0.768152
CHAD__ANML	CHAD__NPX	CHAD	1345	0.189847	2.2191e-12	1.09921e-11
CHCHD10__ANML	CHCHD10__NPX	CHCHD10	1335	0.00461059	0.866345	0.925738
CHL1__ANML	CHL1__NPX	CHL1	1346	0.016301	0.550152	0.674138
CILP__ANML	CILP__NPX	CILP	1338	0.00898699	0.742585	0.832091
CKB__ANML	CKB__NPX	CKB	1342	-0.0199841	0.464489	0.589836
CKAP4__ANML	CKAP4__NPX	CKAP4	1339	0.00782602	0.774794	0.856082
CLEC1A__ANML	CLEC1A__NPX	CLEC1A	1337	0.00426366	0.876226	0.932567
CLEC4A__ANML	CLEC4A__NPX	CLEC4A	1337	-0.0199173	0.466817	0.591876
CLEC7A__ANML	CLEC7A__NPX	CLEC7A	1333	0.000690132	0.979917	0.987081
CRLF1__ANML	CRLF1__NPX	CRLF1	1341	-0.00207879	0.939376	0.971343
CLGN__ANML	CLGN__NPX	CLGN	1345	0.0311319	0.25389	0.372393
CD300LF__ANML	CD300LF__NPX	CD300LF	1333	-0.0270626	0.323487	0.454713
CD300E__ANML	CD300E__NPX	CD300E	1334	0.000624997	0.981805	0.987081
CD300C__ANML	CD300C__NPX	CD300C	1336	0.00908709	0.740009	0.832091
CD300LG__ANML	CD300LG__NPX	CD300LG	1342	0.216191	1.17272e-15	6.46656e-15
CLUL1__ANML	CLUL1__NPX	CLUL1	1341	0.372725	1.8857e-45	2.27256e-44
CD300A__ANML	CD300A__NPX	CD300A	1342	0.294601	2.80679e-28	2.32705e-27
CNP__ANML	CNP__NPX	CNP	1343	0.00729351	0.789439	0.869796
CNDP1__ANML	CNDP1__NPX	CNDP1	1346	0.223887	9.40775e-17	5.36471e-16
CNPY4__ANML	CNPY4__NPX	CNPY4	1337	-0.00515951	0.850498	0.91214
CNTN2__ANML	CNTN2__NPX	CNTN2	1346	-0.0735653	0.00693172	0.0161097
CNTN3__ANML	CNTN3__NPX	CNTN3	1344	-0.0471329	0.0841189	0.151052
CNTNAP2__ANML	CNTNAP2__NPX	CNTNAP2	1345	0.143572	1.2371e-07	4.59102e-07
COL1A1__ANML	COL1A1__NPX	COL1A1	1346	0.0767522	0.00484117	0.011597
COL5A1__ANML	COL5A1__NPX	COL5A1	1343	0.0402071	0.140834	0.231555
PPCDC__ANML	PPCDC__NPX	PPCDC	1337	-0.0042441	0.876789	0.932567
COCH__ANML	COCH__NPX	COCH	1343	-0.052572	0.0540865	0.102976
COL15A1__ANML	COL15A1__NPX	COL15A1	1346	0.177101	6.02155e-11	2.86146e-10
COLEC12__ANML	COLEC12__NPX	COLEC12	1344	-0.010942	0.688583	0.797773
CLPS__ANML	CLPS__NPX	CLPS	1337	0.29247	8.86239e-28	7.14492e-27
COMP__ANML	COMP__NPX	COMP	1344	0.262063	1.51933e-22	1.03866e-21
COQ7__ANML	COQ7__NPX	COQ7	1339	-0.0626522	0.0218651	0.0457251
COL28A1__ANML	COL28A1__NPX	COL28A1	1344	0.0349556	0.200302	0.307691
CPLX2__ANML	CPLX2__NPX	CPLX2	1338	0.0611904	0.0252036	0.0520547
CPVL__ANML	CPVL__NPX	CPVL	1328	-0.0261028	0.34186	0.470712
CPXM1__ANML	CPXM1__NPX	CPXM1	1349	0.237807	8.47786e-19	5.27161e-18
CRTAC1__ANML	CRTAC1__NPX	CRTAC1	1344	0.085345	0.00173854	0.00443746
CRYBB1__ANML	CRYBB1__NPX	CRYBB1	1342	0.0432383	0.113369	0.193756
RBP1__ANML	RBP1__NPX	RBP1	1338	0.0762425	0.00526585	0.0125372
CHRDL1__ANML	CHRDL1__NPX	CHRDL1	1348	-0.0891868	0.00104545	0.00277756
CHRDL2__ANML	CHRDL2__NPX	CHRDL2	1344	0.149119	3.96383e-08	1.54457e-07
CREG1__ANML	CREG1__NPX	CREG1	1343	0.0793982	0.00359591	0.00883114
CRELD1__ANML	CRELD1__NPX	CRELD1	1347	-0.342256	2.58985e-38	2.75231e-37
IFNLR1__ANML	IFNLR1__NPX	IFNLR1	1337	0.150069	3.5195e-08	1.37602e-07
CRYGD__ANML	CRYGD__NPX	CRYGD	1324	0.0668146	0.0150326	0.0324827
CRHBP__ANML	CRHBP__NPX	CRHBP	1346	0.309873	2.40841e-31	2.18251e-30
CRH__ANML	CRH__NPX	CRH	1338	0.0608704	0.0259778	0.0533709
CRIM1__ANML	CRIM1__NPX	CRIM1	1341	-0.0503977	0.0650379	0.12049
CRIP2__ANML	CRIP2__NPX	CRIP2	1336	0.179986	3.43107e-11	1.64382e-10
CRISP2__ANML	CRISP2__NPX	CRISP2	1345	0.559215	1.67585e-111	4.66444e-110
CRISP3__ANML	CRISP3__NPX	CRISP3	1340	0.0513782	0.0600759	0.112727
CRKL__ANML	CRKL__NPX	CRKL	1344	-0.0042076	0.877523	0.932567
MYDGF__ANML	MYDGF__NPX	MYDGF	1339	0.0341609	0.211582	0.321221
CSF1__ANML	CSF1__NPX	CSF1	1336	0.0730836	0.00753157	0.0173315
CSF2RA__ANML	CSF2RA__NPX	CSF2RA	1345	0.721776	7.0598e-217	7.50264e-215
VCAN__ANML	VCAN__NPX	VCAN	1335	-0.0383056	0.161874	0.261007
NCAN__ANML	NCAN__NPX	NCAN	1343	0.010981	0.687642	0.797474
CSPG4__ANML	CSPG4__NPX	CSPG4	1333	0.054839	0.0453046	0.0882685
CLSTN2__ANML	CLSTN2__NPX	CLSTN2	1346	0.0585826	0.031625	0.0639614
CPPED1__ANML	CPPED1__NPX	CPPED1	1347	-0.432655	1.47037e-62	2.26166e-61
CCN2__ANML	CCN2__NPX	CCN2	1332	-0.0214084	0.434985	0.564997
CTHRC1__ANML	CTHRC1__NPX	CTHRC1	1348	-0.0172945	0.525801	0.655988
CTRC__ANML	CTRC__NPX	CTRC	1341	-0.0516013	0.0588757	0.110794
CTRL__ANML	CTRL__NPX	CTRL	1334	0.0546644	0.0459142	0.0891591
CXADR__ANML	CXADR__NPX	CXADR	1344	0.103413	0.000145954	0.000421284
CXCL16__ANML	CXCL16__NPX	CXCL16	1345	0.150268	3.07142e-08	1.22126e-07
CACYBP__ANML	CACYBP__NPX	CACYBP	1345	0.0636039	0.0196578	0.0416303
CCN1__ANML	CCN1__NPX	CCN1	1334	0.0609825	0.0259267	0.0533597
CST5__ANML	CST5__NPX	CST5	1334	0.0212532	0.437978	0.566995
CST7__ANML	CST7__NPX	CST7	1341	0.0396749	0.146474	0.239816
CYTL1__ANML	CYTL1__NPX	CYTL1	1342	0.0917202	0.000768282	0.00207899
CST1__ANML	CST1__NPX	CST1	1345	0.215822	1.22164e-15	6.70466e-15
CDH2__ANML	CDH2__NPX	CDH2	1337	-0.00421891	0.877515	0.932567
CDH5__ANML	CDH5__NPX	CDH5	1343	0.158318	5.434e-09	2.2687e-08
CDH6__ANML	CDH6__NPX	CDH6	1335	-0.0157739	0.564726	0.689107
CDH1__ANML	CDH1__NPX	CDH1	1330	0.173962	1.69107e-10	7.78291e-10
CALB1__ANML	CALB1__NPX	CALB1	1336	-0.00182728	0.946799	0.974303
PPP3R1__ANML	PPP3R1__NPX	PPP3R1	1343	0.0367375	0.178458	0.281156
CAPS__ANML	CAPS__NPX	CAPS	1332	0.0301718	0.271164	0.392801
CA4__ANML	CA4__NPX	CA4	1347	-0.0058218	0.830959	0.899689
CA12__ANML	CA12__NPX	CA12	1339	0.0381699	0.162735	0.262035
CA9__ANML	CA9__NPX	CA9	1336	-0.0291035	0.287782	0.412782
CA3__ANML	CA3__NPX	CA3	1347	0.363747	2.1098e-43	2.34891e-42
CA1__ANML	CA1__NPX	CA1	1348	0.064108	0.0185741	0.0394785
CPB1__ANML	CPB1__NPX	CPB1	1349	0.127343	2.70623e-06	9.19646e-06
CASP3__ANML	CASP3__NPX	CASP3	1343	0.0120927	0.657935	0.770668
CASP8__ANML	CASP8__NPX	CASP8	1332	-0.0232537	0.396439	0.522478
CAT__ANML	CAT__NPX	CAT	1344	0.0825883	0.00244475	0.00613285
COMT__ANML	COMT__NPX	COMT	1343	0.0725129	0.00785116	0.0178908
CTSB__ANML	CTSB__NPX	CTSB	1339	0.17196	2.39199e-10	1.09228e-09
CTSD__ANML	CTSD__NPX	CTSD	1338	0.0449747	0.100091	0.17516
CTSH__ANML	CTSH__NPX	CTSH	1347	0.608782	2.10528e-137	8.20359e-136
CTSS__ANML	CTSS__NPX	CTSS	1345	0.151635	2.29332e-08	9.2127e-08
CTSV__ANML	CTSV__NPX	CTSV	1339	0.181182	2.40541e-11	1.16195e-10
CHGA__ANML	CHGA__NPX	CHGA	1340	0.00378614	0.889872	0.938863
CHIT1__ANML	CHIT1__NPX	CHIT1	1349	0.552446	1.22535e-108	3.33123e-107
CTRB1__ANML	CTRB1__NPX	CTRB1	1341	0.685233	1.42799e-186	9.81956e-185
CLU__ANML	CLU__NPX	CLU	1348	0.00327689	0.904325	0.947272
F9__ANML	F9__NPX	F9	1344	0.184628	9.04186e-12	4.42256e-11
F7__ANML	F7__NPX	F7	1344	0.12088	8.84205e-06	2.90347e-05
F11__ANML	F11__NPX	F11	1346	0.273325	1.72515e-24	1.26836e-23
F10__ANML	F10__NPX	F10	1344	0.176753	6.78787e-11	3.19961e-10
COL2A1__ANML	COL2A1__NPX	COL2A1	1343	0.037206	0.17298	0.274348
COL3A1__ANML	COL3A1__NPX	COL3A1	1342	0.144572	1.04238e-07	3.91814e-07
COL6A3__ANML	COL6A3__NPX	COL6A3	1346	0.321493	9.72237e-34	9.0202e-33
CR1__ANML	CR1__NPX	CR1	1346	0.29116	1.04015e-27	8.32829e-27
CR2__ANML	CR2__NPX	CR2	1345	0.404697	3.69383e-54	5.20251e-53
CNTN4__ANML	CNTN4__NPX	CNTN4	1342	0.117262	1.65814e-05	5.25302e-05
CNTN5__ANML	CNTN5__NPX	CNTN5	1342	0.0831674	0.00229495	0.00576946
TDGF1__ANML	TDGF1__NPX	TDGF1	1341	0.502979	6.74174e-87	1.57622e-85
CSTB__ANML	CSTB__NPX	CSTB	1341	0.337701	3.98634e-37	4.08775e-36
CST3__ANML	CST3__NPX	CST3	1343	-0.0851875	0.00178023	0.00453397
CST6__ANML	CST6__NPX	CST6	1348	0.228073	2.2925e-17	1.3333e-16
DDT__ANML	DDT__NPX	DDT	1335	-0.0697438	0.0108035	0.0241016
CD55__ANML	CD55__NPX	CD55	1345	0.0875067	0.00131622	0.0034345
DAG1__ANML	DAG1__NPX	DAG1	1336	0.0127291	0.64204	0.756037
NBL1__ANML	NBL1__NPX	NBL1	1344	0.000331443	0.990314	0.992011
DBNL__ANML	DBNL__NPX	DBNL	1345	0.00384963	0.887829	0.937986
CLEC4M__ANML	CLEC4M__NPX	CLEC4M	1341	0.0202559	0.458603	0.5888
CD209__ANML	CD209__NPX	CD209	1338	0.119011	1.27278e-05	4.09884e-05
DCC__ANML	DCC__NPX	DCC	1346	0.0671764	0.0136992	0.029822
GAD1__ANML	GAD1__NPX	GAD1	1335	0.00161839	0.952891	0.977227
DCTD__ANML	DCTD__NPX	DCTD	1341	0.0862621	0.00156776	0.00402795
UROD__ANML	UROD__NPX	UROD	1334	0.087483	0.0013821	0.00358242
DDAH1__ANML	DDAH1__NPX	DDAH1	1342	0.0101624	0.709935	0.812844
DPT__ANML	DPT__NPX	DPT	1344	0.292926	5.3045e-28	4.33633e-27
DFFA__ANML	DFFA__NPX	DFFA	1344	0.0727795	0.00760323	0.017462
QDPR__ANML	QDPR__NPX	QDPR	1346	-0.0472256	0.0832798	0.150006
DNAJB14__ANML	DNAJB14__NPX	DNAJB14	1339	0.0205566	0.452297	0.581667
DKK1__ANML	DKK1__NPX	DKK1	1345	0.0953349	0.000463407	0.00127765
DKK3__ANML	DKK3__NPX	DKK3	1343	0.00456692	0.867206	0.925811
DLG4__ANML	DLG4__NPX	DLG4	1330	0.0169119	0.537744	0.663104
DLK1__ANML	DLK1__NPX	DLK1	1345	0.216177	1.09502e-15	6.09559e-15
DLL1__ANML	DLL1__NPX	DLL1	1341	-0.0543539	0.046587	0.0903154
DNER__ANML	DNER__NPX	DNER	1335	0.0482783	0.0778409	0.141079
DNAJA2__ANML	DNAJA2__NPX	DNAJA2	1342	0.0413853	0.129692	0.217206
DNAJA4__ANML	DNAJA4__NPX	DNAJA4	1337	-0.0138595	0.612631	0.733025
DNAJB2__ANML	DNAJB2__NPX	DNAJB2	1339	-0.0252828	0.355257	0.484593
DNAJB6__ANML	DNAJB6__NPX	DNAJB6	1336	0.0108733	0.691314	0.799922
DNPEP__ANML	DNPEP__NPX	DNPEP	1330	-0.044532	0.10452	0.181822
DOC2B__ANML	DOC2B__NPX	DOC2B	1338	0.0252418	0.356218	0.48487
DPP10__ANML	DPP10__NPX	DPP10	1340	0.0552117	0.043307	0.0850855
DPP7__ANML	DPP7__NPX	DPP7	1341	0.463407	2.40212e-72	4.19116e-71
DPP6__ANML	DPP6__NPX	DPP6	1333	0.0608327	0.0263515	0.0540437
TNFRSF21__ANML	TNFRSF21__NPX	TNFRSF21	1340	-0.0310403	0.256176	0.374806
DRAXIN__ANML	DRAXIN__NPX	DRAXIN	1333	0.0271617	0.321719	0.453666
VTA1__ANML	VTA1__NPX	VTA1	1336	0.072825	0.0077471	0.0176882
DSC2__ANML	DSC2__NPX	DSC2	1344	0.133606	8.8519e-07	3.11683e-06
DSCAM__ANML	DSCAM__NPX	DSCAM	1330	0.0466406	0.0890801	0.159227
DUT__ANML	DUT__NPX	DUT	1335	0.0722627	0.00825908	0.0187473
TNFRSF6B__ANML	TNFRSF6B__NPX	TNFRSF6B	1340	0.122402	7.01056e-06	2.30855e-05
DSG2__ANML	DSG2__NPX	DSG2	1342	0.192237	1.2291e-12	6.16662e-12
DSG3__ANML	DSG3__NPX	DSG3	1335	0.0364022	0.183767	0.286814
DKK4__ANML	DKK4__NPX	DKK4	1347	0.0590271	0.0302911	0.0616905
TYRO3__ANML	TYRO3__NPX	TYRO3	1336	0.0245395	0.370122	0.498488
DNM1__ANML	DNM1__NPX	DNM1	1342	-0.00905278	0.740394	0.832091
ECM1__ANML	ECM1__NPX	ECM1	1347	0.255054	1.90888e-21	1.26072e-20
RNASE3__ANML	RNASE3__NPX	RNASE3	1347	0.256241	1.22763e-21	8.154e-21
EDAR__ANML	EDAR__NPX	EDAR	1345	0.00493984	0.856369	0.916754
EDIL3__ANML	EDIL3__NPX	EDIL3	1347	-0.0503318	0.0647896	0.120221
EFHD1__ANML	EFHD1__NPX	EFHD1	1342	0.037806	0.166309	0.265527
EFNB2__ANML	EFNB2__NPX	EFNB2	1342	0.0460938	0.0914317	0.162684
EGFLAM__ANML	EGFLAM__NPX	EGFLAM	1346	0.0121851	0.655131	0.768152
EGF__ANML	EGF__NPX	EGF	1342	-0.0177759	0.515281	0.644239
EGLN1__ANML	EGLN1__NPX	EGLN1	1341	-0.00773724	0.777119	0.85784
EHBP1__ANML	EHBP1__NPX	EHBP1	1338	0.00969409	0.723133	0.822318
CELA2A__ANML	CELA2A__NPX	CELA2A	1344	0.690811	3.09293e-191	2.5826e-189
PRG2__ANML	PRG2__NPX	PRG2	1338	0.374466	8.56502e-46	1.06516e-44
ADGRE2__ANML	ADGRE2__NPX	ADGRE2	1344	0.103984	0.000134028	0.000389748
ENPP2__ANML	ENPP2__NPX	ENPP2	1341	0.0944713	0.000532142	0.00146027
ENPP5__ANML	ENPP5__NPX	ENPP5	1342	0.271225	4.65189e-24	3.37768e-23
ENPP6__ANML	ENPP6__NPX	ENPP6	1339	0.124405	4.97708e-06	1.65761e-05
ENPP7__ANML	ENPP7__NPX	ENPP7	1347	0.808159	0	0
ENTPD2__ANML	ENTPD2__NPX	ENTPD2	1336	-0.00594968	0.828	0.897896
ENTPD5__ANML	ENTPD5__NPX	ENTPD5	1345	0.00898343	0.742034	0.832091
ENTPD6__ANML	ENTPD6__NPX	ENTPD6	1336	0.150992	2.92904e-08	1.16862e-07
EPHA4__ANML	EPHA4__NPX	EPHA4	1343	0.025034	0.359294	0.488389
EPHA10__ANML	EPHA10__NPX	EPHA10	1340	-0.0842469	0.00202491	0.00511257
EGFR__ANML	EGFR__NPX	EGFR	1344	0.206443	2.1094e-14	1.11579e-13
ERBB2__ANML	ERBB2__NPX	ERBB2	1330	-0.000478404	0.986093	0.988879
ERBB3__ANML	ERBB3__NPX	ERBB3	1346	0.114241	2.65605e-05	8.23587e-05
ERBB4__ANML	ERBB4__NPX	ERBB4	1339	0.0588752	0.0312215	0.0632547
ERMAP__ANML	ERMAP__NPX	ERMAP	1332	0.0285805	0.297262	0.425857
EPS8L2__ANML	EPS8L2__NPX	EPS8L2	1338	0.0814105	0.00288199	0.00716818
ESAM__ANML	ESAM__NPX	ESAM	1346	-0.0130599	0.63214	0.749465
PI3__ANML	PI3__NPX	PI3	1345	0.688073	2.81672e-189	2.19516e-187
ESM1__ANML	ESM1__NPX	ESM1	1348	0.103556	0.000139648	0.000405082
ENG__ANML	ENG__NPX	ENG	1344	0.12803	2.49337e-06	8.52267e-06
COL18A1__ANML	COL18A1__NPX	COL18A1	1347	0.0639634	0.0188858	0.0400682
ECE1__ANML	ECE1__NPX	ECE1	1338	0.00537918	0.844156	0.907836
EDN1__ANML	EDN1__NPX	EDN1	1337	0.0921966	0.000737601	0.00200059
CCL24__ANML	CCL24__NPX	CCL24	1336	0.0264242	0.334493	0.464235
CCL11__ANML	CCL11__NPX	CCL11	1348	0.29675	8.2958e-29	6.97683e-28
EPHA1__ANML	EPHA1__NPX	EPHA1	1346	0.420344	9.36145e-59	1.35105e-57
EPHB4__ANML	EPHB4__NPX	EPHB4	1343	0.163623	1.62554e-09	7.01204e-09
EPHB6__ANML	EPHB6__NPX	EPHB6	1341	-0.0248963	0.362303	0.49098
EFNA4__ANML	EFNA4__NPX	EFNA4	1343	0.0743353	0.00642239	0.0149821
EPHA2__ANML	EPHA2__NPX	EPHA2	1344	-0.0294071	0.28134	0.405033
EZR__ANML	EZR__NPX	EZR	1338	-0.0245204	0.370135	0.498488
FAM171B__ANML	FAM171B__NPX	FAM171B	1337	0.129728	1.94361e-06	6.72214e-06
TAFA5__ANML	TAFA5__NPX	TAFA5	1336	-0.0106096	0.698427	0.803604
FAM20A__ANML	FAM20A__NPX	FAM20A	1342	0.0439304	0.107705	0.186356
DIPK1C__ANML	DIPK1C__NPX	DIPK1C	1340	0.00156509	0.954355	0.977293
FABP2__ANML	FABP2__NPX	FABP2	1344	0.33965	1.21402e-37	1.25592e-36
FABP4__ANML	FABP4__NPX	FABP4	1345	0.468795	1.96589e-74	3.59083e-73
FABP5__ANML	FABP5__NPX	FABP5	1334	0.00540741	0.84358	0.907836
FABP1__ANML	FABP1__NPX	FABP1	1345	0.443954	4.6891e-66	7.72051e-65
FABP3__ANML	FABP3__NPX	FABP3	1340	0.0533915	0.0506989	0.097159
FAM3B__ANML	FAM3B__NPX	FAM3B	1348	0.266203	2.66298e-23	1.87531e-22
FAM3C__ANML	FAM3C__NPX	FAM3C	1332	-0.018226	0.506295	0.634361
FAM3D__ANML	FAM3D__NPX	FAM3D	1334	0.050967	0.0627467	0.117015
EFEMP1__ANML	EFEMP1__NPX	EFEMP1	1348	0.0644191	0.0180098	0.0384684
FCAR__ANML	FCAR__NPX	FCAR	1338	-0.0241833	0.376753	0.505074
FCGR2A__ANML	FCGR2A__NPX	FCGR2A	1334	0.475501	3.35094e-76	6.21785e-75
FCGR3B__ANML	FCGR3B__NPX	FCGR3B	1344	0.241804	2.4685e-19	1.5683e-18
FCN2__ANML	FCN2__NPX	FCN2	1346	0.354576	3.74457e-41	4.05315e-40
FCRL1__ANML	FCRL1__NPX	FCRL1	1344	0.426361	1.74243e-60	2.64532e-59
FCRL6__ANML	FCRL6__NPX	FCRL6	1332	0.100498	0.000239084	0.000678372
FETUB__ANML	FETUB__NPX	FETUB	1346	0.364688	1.32893e-43	1.52306e-42
FGF12__ANML	FGF12__NPX	FGF12	1340	0.0218171	0.424878	0.553715
FGF19__ANML	FGF19__NPX	FGF19	1347	0.0148496	0.58608	0.707776
FGF20__ANML	FGF20__NPX	FGF20	1342	0.0553605	0.0425904	0.0839599
FGF5__ANML	FGF5__NPX	FGF5	1341	0.0200393	0.463424	0.589836
FGF23__ANML	FGF23__NPX	FGF23	1333	0.367193	8.19402e-44	9.48397e-43
FGFBP3__ANML	FGFBP3__NPX	FGFBP3	1341	0.0340285	0.213017	0.322144
FGFR2__ANML	FGFR2__NPX	FGFR2	1337	0.0562892	0.0395976	0.0788578
FGFR4__ANML	FGFR4__NPX	FGFR4	1339	0.0201916	0.460366	0.5888
FGL1__ANML	FGL1__NPX	FGL1	1348	0.585883	4.73134e-125	1.49485e-123
CFHR2__ANML	CFHR2__NPX	CFHR2	1348	0.687195	5.02592e-189	3.67206e-187
CFHR4__ANML	CFHR4__NPX	CFHR4	1349	0.794277	8.46473e-294	1.97905e-291
FIS1__ANML	FIS1__NPX	FIS1	1343	0.0534441	0.0502134	0.0963867
FKBP4__ANML	FKBP4__NPX	FKBP4	1344	0.10882	6.39952e-05	0.000194313
FKBP5__ANML	FKBP5__NPX	FKBP5	1340	0.0880867	0.0012476	0.00327739
FLRT2__ANML	FLRT2__NPX	FLRT2	1346	0.056356	0.0387054	0.0772127
FN1__ANML	FN1__NPX	FN1	1345	0.0573422	0.0354872	0.0712792
FOLR1__ANML	FOLR1__NPX	FOLR1	1345	0.0325964	0.232222	0.34713
FOLR2__ANML	FOLR2__NPX	FOLR2	1339	0.199583	1.69771e-13	8.82055e-13
FOLR3__ANML	FOLR3__NPX	FOLR3	1334	0.044549	0.103867	0.180955
FXN__ANML	FXN__NPX	FXN	1335	-0.02717	0.321206	0.453666
FSHB__ANML	FSHB__NPX	FSHB	1336	0.0231508	0.397823	0.523122
FSTL1__ANML	FSTL1__NPX	FSTL1	1344	-0.0172627	0.527179	0.656307
FSTL3__ANML	FSTL3__NPX	FSTL3	1349	0.132958	9.5539e-07	3.35391e-06
FST__ANML	FST__NPX	FST	1341	-0.0315406	0.248412	0.367122
FUT8__ANML	FUT8__NPX	FUT8	1344	-0.106283	9.46769e-05	0.000280907
CFB__ANML	CFB__NPX	CFB	1348	0.363755	1.95512e-43	2.19763e-42
CFD__ANML	CFD__NPX	CFD	1348	0.376398	1.28e-46	1.60894e-45
CFH__ANML	CFH__NPX	CFH	1348	0.159585	3.82607e-09	1.60887e-08
CFI__ANML	CFI__NPX	CFI	1347	0.192139	1.14709e-12	5.77994e-12
FAS__ANML	FAS__NPX	FAS	1336	-0.0747693	0.00625341	0.0147087
FASLG__ANML	FASLG__NPX	FASLG	1338	0.0596748	0.0290556	0.0593812
FGA__ANML	FGA__NPX	FGA	1346	0.0628195	0.0211749	0.0445207
FLT3__ANML	FLT3__NPX	FLT3	1340	0.00685173	0.802136	0.878693
FLT3LG__ANML	FLT3LG__NPX	FLT3LG	1339	0.111684	4.20748e-05	0.000129096
CX3CL1__ANML	CX3CL1__NPX	CX3CL1	1344	0.048163	0.0775526	0.140775
FURIN__ANML	FURIN__NPX	FURIN	1342	-0.0429754	0.115582	0.196674
TACSTD2__ANML	TACSTD2__NPX	TACSTD2	1334	0.010445	0.703095	0.805802
GALNT2__ANML	GALNT2__NPX	GALNT2	1333	-0.023354	0.394227	0.520333
GAPDH__ANML	GAPDH__NPX	GAPDH	1339	0.06816	0.0126062	0.0276732
GAS6__ANML	GAS6__NPX	GAS6	1342	0.116928	1.75305e-05	5.50891e-05
GBP1__ANML	GBP1__NPX	GBP1	1339	0.131434	1.39353e-06	4.84833e-06
GABARAP__ANML	GABARAP__NPX	GABARAP	1343	0.0354165	0.194595	0.300504
GCNT1__ANML	GCNT1__NPX	GCNT1	1333	0.000469342	0.986341	0.988879
GFAP__ANML	GFAP__NPX	GFAP	1340	-0.0212876	0.436207	0.565956
GCHFR__ANML	GCHFR__NPX	GCHFR	1341	0.00143335	0.958178	0.977409
GFRA1__ANML	GFRA1__NPX	GFRA1	1342	0.0038398	0.888238	0.937986
GFRA2__ANML	GFRA2__NPX	GFRA2	1345	-0.00196887	0.942491	0.972438
GFRA3__ANML	GFRA3__NPX	GFRA3	1335	0.0446324	0.103091	0.179871
GGH__ANML	GGH__NPX	GGH	1343	0.231208	9.34507e-18	5.54537e-17
GGT5__ANML	GGT5__NPX	GGT5	1345	0.0659568	0.0155504	0.0334777
VSIR__ANML	VSIR__NPX	VSIR	1343	-0.049966	0.067169	0.124045
PLA2G1B__ANML	PLA2G1B__NPX	PLA2G1B	1340	0.269907	8.44897e-24	6.02247e-23
GIMAP7__ANML	GIMAP7__NPX	GIMAP7	1338	0.0715964	0.00879774	0.0199313
GIPC2__ANML	GIPC2__NPX	GIPC2	1334	0.0390273	0.154262	0.251159
GLRX__ANML	GLRX__NPX	GLRX	1335	-0.0414949	0.129681	0.217206
GALNT10__ANML	GALNT10__NPX	GALNT10	1332	-0.0134632	0.623482	0.743725
GMPR2__ANML	GMPR2__NPX	GMPR2	1341	0.051667	0.0585542	0.110403
GNAS__ANML	GNAS__NPX	GNAS	1340	0.000616403	0.982015	0.987081
GNPDA1__ANML	GNPDA1__NPX	GNPDA1	1335	-0.014716	0.591121	0.713127
GOT1__ANML	GOT1__NPX	GOT1	1342	-0.00310578	0.9095	0.95152
ADGRF5__ANML	ADGRF5__NPX	ADGRF5	1345	0.00164651	0.951894	0.977227
GP1BA__ANML	GP1BA__NPX	GP1BA	1343	0.286948	7.16385e-27	5.58303e-26
GPC5__ANML	GPC5__NPX	GPC5	1340	0.293193	5.66331e-28	4.59751e-27
GPHA2__ANML	GPHA2__NPX	GPHA2	1338	0.0420098	0.124562	0.209515
GPNMB__ANML	GPNMB__NPX	GPNMB	1346	0.157024	6.97726e-09	2.89235e-08
GPR37__ANML	GPR37__NPX	GPR37	1347	-0.0588266	0.0308588	0.0627373
ADGRG1__ANML	ADGRG1__NPX	ADGRG1	1343	-0.0452575	0.0973464	0.171125
ADGRG2__ANML	ADGRG2__NPX	ADGRG2	1335	-0.00813144	0.766596	0.849432
GRHPR__ANML	GRHPR__NPX	GRHPR	1338	0.0165895	0.544318	0.669798
GRIK2__ANML	GRIK2__NPX	GRIK2	1332	-0.00882447	0.747629	0.835544
GRN__ANML	GRN__NPX	GRN	1342	0.214272	2.11333e-15	1.14374e-14
GRPEL1__ANML	GRPEL1__NPX	GRPEL1	1341	0.0992071	0.000274206	0.000770545
GSTT2B__ANML	GSTT2B__NPX	GSTT2B	1337	0.187365	4.99049e-12	2.46155e-11
GSTA1__ANML	GSTA1__NPX	GSTA1	1337	0.384909	1.85217e-48	2.37932e-47
GAL__ANML	GAL__NPX	GAL	1343	0.0623132	0.0223903	0.0467397
LGALS1__ANML	LGALS1__NPX	LGALS1	1332	0.0116386	0.671284	0.783165
LGALS3__ANML	LGALS3__NPX	LGALS3	1342	0.286343	9.65874e-27	7.47753e-26
LGALS4__ANML	LGALS4__NPX	LGALS4	1342	0.218349	6.00578e-16	3.35921e-15
LGALS8__ANML	LGALS8__NPX	LGALS8	1333	-0.00672084	0.806338	0.881768
CBLIF__ANML	CBLIF__NPX	CBLIF	1345	0.679486	7.71742e-183	4.29603e-181
GRP__ANML	GRP__NPX	GRP	1342	-0.0270919	0.321332	0.453666
GC__ANML	GC__NPX	GC	1345	0.0422006	0.121881	0.205598
GSN__ANML	GSN__NPX	GSN	1340	0.00113029	0.967028	0.981564
QPCT__ANML	QPCT__NPX	QPCT	1345	0.0603829	0.0267973	0.0548616
GSTP1__ANML	GSTP1__NPX	GSTP1	1338	0.00638273	0.815563	0.889012
GSR__ANML	GSR__NPX	GSR	1341	0.11642	1.92144e-05	6.02187e-05
GLO1__ANML	GLO1__NPX	GLO1	1347	-0.0310104	0.255395	0.374131
GPC1__ANML	GPC1__NPX	GPC1	1333	0.0926845	0.000703894	0.00191807
GNLY__ANML	GNLY__NPX	GNLY	1346	0.475066	1.02649e-76	1.93543e-75
CXCL1__ANML	CXCL1__NPX	CXCL1	1342	-0.0523911	0.0550109	0.104292
CXCL3__ANML	CXCL3__NPX	CXCL3	1345	-0.0555077	0.0418126	0.0828457
GHR__ANML	GHR__NPX	GHR	1349	0.370931	2.94644e-45	3.47918e-44
HS6ST1__ANML	HS6ST1__NPX	HS6ST1	1343	0.0734243	0.00710446	0.0164784
HS6ST2__ANML	HS6ST2__NPX	HS6ST2	1345	-0.035717	0.190503	0.295356
SPINT1__ANML	SPINT1__NPX	SPINT1	1342	0.16435	1.39283e-09	6.07543e-09
HBEGF__ANML	HBEGF__NPX	HBEGF	1341	-0.0508309	0.0627617	0.117015
CCL14__ANML	CCL14__NPX	CCL14	1349	0.30013	1.76171e-29	1.52551e-28
CCL16__ANML	CCL16__NPX	CCL16	1335	0.483159	5.05061e-79	9.67896e-78
WFDC2__ANML	WFDC2__NPX	WFDC2	1345	-0.155835	9.19407e-09	3.78446e-08
HEPH__ANML	HEPH__NPX	HEPH	1338	0.0525013	0.054863	0.104284
GFER__ANML	GFER__NPX	GFER	1336	0.0228316	0.404364	0.529935
CD74__ANML	CD74__NPX	CD74	1340	-0.00289521	0.915675	0.954883
HGFAC__ANML	HGFAC__NPX	HGFAC	1340	0.21912	4.96275e-16	2.80264e-15
HGF__ANML	HGF__NPX	HGF	1340	-0.102135	0.000180351	0.000518011
GH1__ANML	GH1__NPX	GH1	1342	0.0792622	0.00366663	0.00894842
HIP1R__ANML	HIP1R__NPX	HIP1R	1334	-0.0404389	0.139888	0.2313
HNMT__ANML	HNMT__NPX	HNMT	1339	-0.120537	9.74574e-06	3.17347e-05
HMOX1__ANML	HMOX1__NPX	HMOX1	1344	0.147115	6.03279e-08	2.3275e-07
HMOX2__ANML	HMOX2__NPX	HMOX2	1335	-0.00333511	0.903102	0.947219
HRG__ANML	HRG__NPX	HRG	1348	0.235887	1.68301e-18	1.02471e-17
HSPA2__ANML	HSPA2__NPX	HSPA2	1338	-0.0133215	0.626366	0.745643
HSPB6__ANML	HSPB6__NPX	HSPB6	1345	0.29314	4.62194e-28	3.80496e-27
HSPB1__ANML	HSPB1__NPX	HSPB1	1348	0.0405562	0.136683	0.226964
HSPA1A__ANML	HSPA1A__NPX	HSPA1A	1339	0.0775378	0.00452672	0.010956
HTRA2__ANML	HTRA2__NPX	HTRA2	1342	0.025338	0.353667	0.483552
TNFRSF14__ANML	TNFRSF14__NPX	TNFRSF14	1347	0.0317195	0.244681	0.362508
HYAL1__ANML	HYAL1__NPX	HYAL1	1342	0.072706	0.00771015	0.0176383
HYOU1__ANML	HYOU1__NPX	HYOU1	1342	-0.00021625	0.993685	0.994536
SERPIND1__ANML	SERPIND1__NPX	SERPIND1	1348	0.169584	3.70549e-10	1.68549e-09
DTD1__ANML	DTD1__NPX	DTD1	1342	0.0364148	0.182468	0.285931
HARS1__ANML	HARS1__NPX	HARS1	1337	0.0156461	0.567593	0.691883
TCN2__ANML	TCN2__NPX	TCN2	1347	0.106439	9.07921e-05	0.000270066
TCN1__ANML	TCN1__NPX	TCN1	1342	0.313622	5.14647e-32	4.70018e-31
CXCL11__ANML	CXCL11__NPX	CXCL11	1334	-0.0101068	0.712274	0.814725
IGFBPL1__ANML	IGFBPL1__NPX	IGFBPL1	1332	0.0131787	0.630838	0.749173
IDS__ANML	IDS__NPX	IDS	1346	0.0934859	0.000594446	0.00162362
IDUA__ANML	IDUA__NPX	IDUA	1347	0.336075	6.37902e-37	6.48441e-36
IFNAR1__ANML	IFNAR1__NPX	IFNAR1	1340	-0.0023477	0.931578	0.96607
IFNGR1__ANML	IFNGR1__NPX	IFNGR1	1333	-0.0169703	0.53588	0.662274
IFNW1__ANML	IFNW1__NPX	IFNW1	1338	0.0786291	0.00400311	0.00972896
IGDCC4__ANML	IGDCC4__NPX	IGDCC4	1341	0.263181	1.10485e-22	7.64241e-22
IGF2R__ANML	IGF2R__NPX	IGF2R	1341	0.100813	0.00021753	0.000620227
IGF1R__ANML	IGF1R__NPX	IGF1R	1343	0.0199673	0.464698	0.589836
IGFBP1__ANML	IGFBP1__NPX	IGFBP1	1345	0.487909	2.29218e-81	4.61993e-80
IGFBP2__ANML	IGFBP2__NPX	IGFBP2	1349	0.0138176	0.612116	0.733025
IGFBP3__ANML	IGFBP3__NPX	IGFBP3	1344	0.0881724	0.00121324	0.00319432
IGFBP4__ANML	IGFBP4__NPX	IGFBP4	1342	0.148382	4.73704e-08	1.83364e-07
IGFBP6__ANML	IGFBP6__NPX	IGFBP6	1349	0.146713	6.2017e-08	2.37698e-07
IGFBP7__ANML	IGFBP7__NPX	IGFBP7	1343	-0.00552571	0.839672	0.905496
IGLON5__ANML	IGLON5__NPX	IGLON5	1343	0.0901971	0.000935899	0.00250872
IGSF3__ANML	IGSF3__NPX	IGSF3	1343	0.00515633	0.850258	0.91214
IGSF8__ANML	IGSF8__NPX	IGSF8	1336	-0.00958174	0.72641	0.82364
IL10RB__ANML	IL10RB__NPX	IL10RB	1341	0.138632	3.45883e-07	1.25182e-06
IL12B__ANML	IL12B__NPX	IL12B	1340	0.514697	1.60985e-91	3.92066e-90
IL13RA1__ANML	IL13RA1__NPX	IL13RA1	1340	0.246541	5.27871e-20	3.39056e-19
IL15__ANML	IL15__NPX	IL15	1333	0.0837594	0.00220903	0.00556542
IL17RB__ANML	IL17RB__NPX	IL17RB	1344	0.0645018	0.0180331	0.0384684
IL17D__ANML	IL17D__NPX	IL17D	1340	0.0476222	0.0813997	0.147073
IL17RA__ANML	IL17RA__NPX	IL17RA	1343	0.683336	2.00548e-185	1.30245e-183
IL18BP__ANML	IL18BP__NPX	IL18BP	1345	0.169529	3.92729e-10	1.77946e-09
IL18R1__ANML	IL18R1__NPX	IL18R1	1349	0.497823	2.18157e-85	4.90435e-84
IL18__ANML	IL18__NPX	IL18	1339	0.0550802	0.0438876	0.0859373
IL19__ANML	IL19__NPX	IL19	1346	-0.0242097	0.374806	0.503041
IL1RN__ANML	IL1RN__NPX	IL1RN	1338	0.272521	3.24991e-24	2.37446e-23
IL1RL2__ANML	IL1RL2__NPX	IL1RL2	1339	0.15718	7.373e-09	3.0456e-08
IL1RAP__ANML	IL1RAP__NPX	IL1RAP	1344	0.638754	5.70913e-155	2.47184e-153
IL1R2__ANML	IL1R2__NPX	IL1R2	1334	0.0877146	0.0013419	0.00348595
IL1R1__ANML	IL1R1__NPX	IL1R1	1343	0.218814	5.06737e-16	2.84796e-15
IL22__ANML	IL22__NPX	IL22	1330	0.00857014	0.754845	0.840248
IL2RA__ANML	IL2RA__NPX	IL2RA	1333	0.135495	6.86175e-07	2.44554e-06
IL34__ANML	IL34__NPX	IL34	1335	-0.0222999	0.415575	0.543408
IL4R__ANML	IL4R__NPX	IL4R	1334	0.00308079	0.910493	0.95152
IL5RA__ANML	IL5RA__NPX	IL5RA	1337	0.194676	6.94773e-13	3.51597e-12
IL6__ANML	IL6__NPX	IL6	1335	-0.0090468	0.741214	0.832091
IL6R__ANML	IL6R__NPX	IL6R	1346	0.704085	4.74705e-202	4.62442e-200
IL7R__ANML	IL7R__NPX	IL7R	1332	0.0209414	0.445072	0.573005
IL7__ANML	IL7__NPX	IL7	1340	0.0379122	0.165437	0.264925
CXCL8__ANML	CXCL8__NPX	CXCL8	1337	0.0651038	0.0172742	0.0370523
LILRB1__ANML	LILRB1__NPX	LILRB1	1340	0.178024	5.26733e-11	2.51327e-10
LILRB2__ANML	LILRB2__NPX	LILRB2	1343	0.282458	4.70016e-26	3.59117e-25
IMPA1__ANML	IMPA1__NPX	IMPA1	1333	0.00114006	0.966829	0.981564
IFNGR2__ANML	IFNGR2__NPX	IFNGR2	1336	0.04174	0.127287	0.213791
CXCL10__ANML	CXCL10__NPX	CXCL10	1344	0.168288	5.362e-10	2.39712e-09
PPP1R2__ANML	PPP1R2__NPX	PPP1R2	1342	-0.00306023	0.910822	0.95152
SPINK2__ANML	SPINK2__NPX	SPINK2	1335	0.0611175	0.0255433	0.0526633
SPINK6__ANML	SPINK6__NPX	SPINK6	1342	-0.0816084	0.00277347	0.00691297
ISLR2__ANML	ISLR2__NPX	ISLR2	1346	0.0346917	0.203385	0.311609
ISM1__ANML	ISM1__NPX	ISM1	1340	-0.0277333	0.310367	0.441923
ITGB5__ANML	ITGB5__NPX	ITGB5	1334	0.000126512	0.996317	0.996317
ITIH5__ANML	ITIH5__NPX	ITIH5	1342	0.00351742	0.897567	0.944425
ITIH1__ANML	ITIH1__NPX	ITIH1	1340	0.127528	2.82628e-06	9.5489e-06
ITIH4__ANML	ITIH4__NPX	ITIH4	1344	0.0682188	0.0123658	0.0272749
ITM2A__ANML	ITM2A__NPX	ITM2A	1341	0.0293072	0.283518	0.407444
INHBB__ANML	INHBB__NPX	INHBB	1349	-0.00151625	0.95563	0.977293
ITGA5__ANML	ITGA5__NPX	ITGA5	1334	-0.0193805	0.479408	0.605868
ITGAM__ANML	ITGAM__NPX	ITGAM	1329	-0.0679284	0.0132532	0.0290131
F11R__ANML	F11R__NPX	F11R	1337	-0.0848009	0.00191288	0.00485065
JAM2__ANML	JAM2__NPX	JAM2	1342	-0.0129284	0.63608	0.751848
JAM3__ANML	JAM3__NPX	JAM3	1342	-0.0153612	0.573951	0.698905
EFCAB14__ANML	EFCAB14__NPX	EFCAB14	1330	-0.0068548	0.802775	0.878693
PRKAR1A__ANML	PRKAR1A__NPX	PRKAR1A	1343	0.0389881	0.15329	0.250274
PRKAR2A__ANML	PRKAR2A__NPX	PRKAR2A	1329	0.012866	0.639346	0.754945
KYAT1__ANML	KYAT1__NPX	KYAT1	1339	-0.0785217	0.00403965	0.00979742
KAZALD1__ANML	KAZALD1__NPX	KAZALD1	1341	0.0136224	0.618197	0.738174
KHK__ANML	KHK__NPX	KHK	1336	-0.00228387	0.933533	0.966608
KIRREL2__ANML	KIRREL2__NPX	KIRREL2	1339	0.0999711	0.000248364	0.000702995
KLRB1__ANML	KLRB1__NPX	KLRB1	1338	0.0589606	0.0310398	0.0629957
KLK11__ANML	KLK11__NPX	KLK11	1339	0.096861	0.000386095	0.00106954
KLK4__ANML	KLK4__NPX	KLK4	1339	-0.000874188	0.974505	0.9847
KLK6__ANML	KLK6__NPX	KLK6	1344	0.0329091	0.227944	0.341623
KLK7__ANML	KLK7__NPX	KLK7	1338	0.117308	1.69404e-05	5.33784e-05
SERPINA4__ANML	SERPINA4__NPX	SERPINA4	1344	0.325409	1.60612e-34	1.52646e-33
KRT18__ANML	KRT18__NPX	KRT18	1332	-0.0388436	0.156523	0.253859
LCP1__ANML	LCP1__NPX	LCP1	1342	0.134424	7.72238e-07	2.73559e-06
LACTB2__ANML	LACTB2__NPX	LACTB2	1340	0.0823125	0.00256607	0.00640969
LAIR1__ANML	LAIR1__NPX	LAIR1	1340	-0.00896107	0.743116	0.832091
LAIR2__ANML	LAIR2__NPX	LAIR2	1339	0.0385564	0.158517	0.256303
LAMA4__ANML	LAMA4__NPX	LAMA4	1340	-0.0309192	0.258037	0.376585
LAMP1__ANML	LAMP1__NPX	LAMP1	1333	-0.0497979	0.069132	0.127469
LCAT__ANML	LCAT__NPX	LCAT	1331	0.106255	0.000102813	0.000303507
LDLR__ANML	LDLR__NPX	LDLR	1338	0.0922362	0.00073034	0.0019855
LECT2__ANML	LECT2__NPX	LECT2	1342	0.495192	6.08498e-84	1.34214e-82
LGALS9__ANML	LGALS9__NPX	LGALS9	1341	0.307601	8.83662e-31	7.8855e-30
ITGB2__ANML	ITGB2__NPX	ITGB2	1340	-0.0769272	0.00483922	0.011597
LGALS3BP__ANML	LGALS3BP__NPX	LGALS3BP	1347	0.235941	1.70096e-18	1.03027e-17
LGMN__ANML	LGMN__NPX	LGMN	1341	0.140923	2.1998e-07	8.03613e-07
LIF__ANML	LIF__NPX	LIF	1329	-0.0170737	0.534014	0.661996
LIFR__ANML	LIFR__NPX	LIFR	1344	-0.00994688	0.715613	0.815184
TNFSF14__ANML	TNFSF14__NPX	TNFSF14	1340	-0.00615579	0.821877	0.893744
SCARB2__ANML	SCARB2__NPX	SCARB2	1339	0.00468287	0.864068	0.92415
PNLIP__ANML	PNLIP__NPX	PNLIP	1346	0.645112	2.96853e-159	1.38809e-157
PNLIPRP2__ANML	PNLIPRP2__NPX	PNLIPRP2	1349	0.835914	0	0
LILRA2__ANML	LILRA2__NPX	LILRA2	1332	0.235158	3.41871e-18	2.06003e-17
LILRA3__ANML	LILRA3__NPX	LILRA3	1346	0.695577	3.11489e-195	2.801e-193
LILRA5__ANML	LILRA5__NPX	LILRA5	1346	0.30976	2.53874e-31	2.28291e-30
LILRA6__ANML	LILRA6__NPX	LILRA6	1344	0.533461	1.04789e-99	2.66302e-98
LILRB4__ANML	LILRB4__NPX	LILRB4	1345	0.0726848	0.00765979	0.0175574
LILRB5__ANML	LILRB5__NPX	LILRB5	1345	0.802335	2.78112e-303	1.08371e-300
LMOD1__ANML	LMOD1__NPX	LMOD1	1330	0.056906	0.0379825	0.0759002
BPIFB1__ANML	BPIFB1__NPX	BPIFB1	1343	0.347405	2.19819e-39	2.35751e-38
LPL__ANML	LPL__NPX	LPL	1344	0.0170072	0.53331	0.661826
LRRC25__ANML	LRRC25__NPX	LRRC25	1340	0.0280112	0.305541	0.435634
LRFN2__ANML	LRFN2__NPX	LRFN2	1337	0.0256223	0.349192	0.479149
LRIG1__ANML	LRIG1__NPX	LRIG1	1344	0.134975	6.81997e-07	2.43809e-06
LRP11__ANML	LRP11__NPX	LRP11	1346	-0.197579	2.58863e-13	1.32724e-12
LRP1__ANML	LRP1__NPX	LRP1	1329	0.0474205	0.0839739	0.151024
LRRN1__ANML	LRRN1__NPX	LRRN1	1341	0.0363291	0.183665	0.286814
LRTM2__ANML	LRTM2__NPX	LRTM2	1336	0.129567	2.01951e-06	6.96402e-06
PTGR1__ANML	PTGR1__NPX	PTGR1	1345	0.357458	8.20555e-42	8.96476e-41
LY6D__ANML	LY6D__NPX	LY6D	1340	0.00155179	0.954743	0.977293
LY75__ANML	LY75__NPX	LY75	1347	0.385678	5.17387e-49	6.72028e-48
LY9__ANML	LY9__NPX	LY9	1343	0.230887	1.03973e-17	6.10777e-17
LYPD3__ANML	LYPD3__NPX	LYPD3	1334	0.266381	4.18056e-23	2.90897e-22
LYVE1__ANML	LYVE1__NPX	LYVE1	1348	0.20075	1.00991e-13	5.29412e-13
LYZL2__ANML	LYZL2__NPX	LYZL2	1332	-0.0153065	0.576747	0.700122
LAYN__ANML	LAYN__NPX	LAYN	1340	-0.000841999	0.975434	0.9847
LEFTY2__ANML	LEFTY2__NPX	LEFTY2	1343	0.0516962	0.0582233	0.109956
LEP__ANML	LEP__NPX	LEP	1346	0.661449	3.90313e-170	1.90115e-168
LCN2__ANML	LCN2__NPX	LCN2	1334	0.458785	2.08642e-70	3.53483e-69
XCL1__ANML	XCL1__NPX	XCL1	1333	0.199245	2.11413e-13	1.09355e-12
LTBR__ANML	LTBR__NPX	LTBR	1347	-0.0118468	0.663994	0.776209
CSF1R__ANML	CSF1R__NPX	CSF1R	1347	0.20692	1.71462e-14	9.11088e-14
PLIN3__ANML	PLIN3__NPX	PLIN3	1333	-0.00299662	0.912961	0.952903
MAN1A2__ANML	MAN1A2__NPX	MAN1A2	1345	0.0547876	0.0445442	0.0870772
MAN2B2__ANML	MAN2B2__NPX	MAN2B2	1344	0.372246	1.98923e-45	2.37287e-44
MAG__ANML	MAG__NPX	MAG	1345	0.039795	0.144655	0.237169
MAMDC2__ANML	MAMDC2__NPX	MAMDC2	1334	-0.00955647	0.727299	0.823849
MANSC1__ANML	MANSC1__NPX	MANSC1	1346	-0.0114574	0.674506	0.786139
MARCO__ANML	MARCO__NPX	MARCO	1343	0.0317467	0.24498	0.362508
MATN2__ANML	MATN2__NPX	MATN2	1344	0.0216107	0.428584	0.557923
MATN3__ANML	MATN3__NPX	MATN3	1345	0.0365534	0.180321	0.282946
MBL2__ANML	MBL2__NPX	MBL2	1348	0.183049	1.27249e-11	6.19807e-11
CCL2__ANML	CCL2__NPX	CCL2	1339	0.123672	5.66104e-06	1.86942e-05
CCL8__ANML	CCL8__NPX	CCL8	1340	0.373298	1.45559e-45	1.77248e-44
CCL22__ANML	CCL22__NPX	CCL22	1346	0.163083	1.76656e-09	7.5645e-09
MDGA1__ANML	MDGA1__NPX	MDGA1	1347	0.126286	3.33218e-06	1.12257e-05
MDH1__ANML	MDH1__NPX	MDH1	1341	0.0450231	0.0993467	0.174379
MEGF10__ANML	MEGF10__NPX	MEGF10	1335	0.0114183	0.676811	0.78804
MAP2K1__ANML	MAP2K1__NPX	MAP2K1	1341	-0.0457885	0.0937238	0.166005
MEPE__ANML	MEPE__NPX	MEPE	1339	0.0860385	0.0016257	0.00416764
MERTK__ANML	MERTK__NPX	MERTK	1332	0.0250085	0.361764	0.49098
MESD__ANML	MESD__NPX	MESD	1336	-0.0403456	0.140507	0.231342
MFAP3__ANML	MFAP3__NPX	MFAP3	1327	0.033482	0.222892	0.334949
MFAP4__ANML	MFAP4__NPX	MFAP4	1343	0.0429767	0.115435	0.196674
MFAP5__ANML	MFAP5__NPX	MFAP5	1338	-0.055398	0.0427598	0.0841519
MFGE8__ANML	MFGE8__NPX	MFGE8	1344	0.0117797	0.666132	0.77793
MIA__ANML	MIA__NPX	MIA	1346	0.22772	2.71639e-17	1.57201e-16
GDF15__ANML	GDF15__NPX	GDF15	1349	0.485088	1.50557e-80	2.93335e-79
MIF__ANML	MIF__NPX	MIF	1335	0.105041	0.000120561	0.00035146
CXCL9__ANML	CXCL9__NPX	CXCL9	1344	0.508851	2.02406e-89	4.82882e-88
MILR1__ANML	MILR1__NPX	MILR1	1337	0.00926861	0.734913	0.830833
OGN__ANML	OGN__NPX	OGN	1337	0.0312546	0.25344	0.3722
CCL3__ANML	CCL3__NPX	CCL3	1337	0.0746464	0.00631992	0.0148056
CCL19__ANML	CCL19__NPX	CCL19	1336	0.0858943	0.00167557	0.00428609
CCL15__ANML	CCL15__NPX	CCL15	1344	0.436341	1.40864e-63	2.1956e-62
MITD1__ANML	MITD1__NPX	MITD1	1342	0.0202301	0.459007	0.5888
MAP1LC3A__ANML	MAP1LC3A__NPX	MAP1LC3A	1345	0.0487115	0.0741225	0.134968
MMP10__ANML	MMP10__NPX	MMP10	1342	0.336012	8.90813e-37	8.97725e-36
MMP12__ANML	MMP12__NPX	MMP12	1349	0.442584	8.37713e-66	1.34149e-64
MMP1__ANML	MMP1__NPX	MMP1	1345	0.199469	1.54881e-13	8.08288e-13
MMP3__ANML	MMP3__NPX	MMP3	1341	0.00817532	0.764861	0.848314
MMP7__ANML	MMP7__NPX	MMP7	1341	-0.0382847	0.161161	0.260216
MMP8__ANML	MMP8__NPX	MMP8	1336	0.127961	2.70474e-06	9.19646e-06
MOG__ANML	MOG__NPX	MOG	1337	-0.019602	0.473901	0.599557
CCL23__ANML	CCL23__NPX	CCL23	1346	0.333244	2.86654e-36	2.83982e-35
MST1__ANML	MST1__NPX	MST1	1336	0.60984	6.86024e-137	2.58697e-135
MSRA__ANML	MSRA__NPX	MSRA	1336	0.031439	0.250826	0.369754
MCAM__ANML	MCAM__NPX	MCAM	1348	0.0274478	0.313933	0.446059
CDHR5__ANML	CDHR5__NPX	CDHR5	1337	0.107676	7.98136e-05	0.000238624
MXRA8__ANML	MXRA8__NPX	MXRA8	1344	0.0465488	0.0880374	0.157604
MYOC__ANML	MYOC__NPX	MYOC	1347	0.0379617	0.163783	0.262997
MYOM3__ANML	MYOM3__NPX	MYOM3	1343	0.462986	2.63098e-72	4.52297e-71
MYBPC1__ANML	MYBPC1__NPX	MYBPC1	1343	0.443957	5.82979e-66	9.46531e-65
MRC1__ANML	MRC1__NPX	MRC1	1346	0.161333	2.64098e-09	1.11859e-08
MSR1__ANML	MSR1__NPX	MSR1	1336	-0.0913533	0.000828923	0.0022379
PRSS27__ANML	PRSS27__NPX	PRSS27	1342	-0.00368619	0.892681	0.940978
MSLN__ANML	MSLN__NPX	MSLN	1336	0.0439707	0.108172	0.186785
MET__ANML	MET__NPX	MET	1345	0.179482	3.35297e-11	1.61301e-10
MDK__ANML	MDK__NPX	MDK	1345	0.0233161	0.392872	0.519534
SOD2__ANML	SOD2__NPX	SOD2	1340	0.0310096	0.256647	0.375025
MB__ANML	MB__NPX	MB	1348	0.335138	9.70639e-37	9.69809e-36
MYL3__ANML	MYL3__NPX	MYL3	1347	0.592337	2.29441e-128	7.66334e-127
MSTN__ANML	MSTN__NPX	MSTN	1338	-0.0107772	0.693686	0.800513
NADK__ANML	NADK__NPX	NADK	1339	0.141977	1.81969e-07	6.68936e-07
NAGPA__ANML	NAGPA__NPX	NAGPA	1342	0.176361	7.7317e-11	3.61534e-10
ART3__ANML	ART3__NPX	ART3	1348	0.072353	0.00787301	0.0179057
CYB5R2__ANML	CYB5R2__NPX	CYB5R2	1341	-0.0629931	0.0210589	0.0443566
NCAM1__ANML	NCAM1__NPX	NCAM1	1347	-0.00386427	0.887322	0.937986
L1CAM__ANML	L1CAM__NPX	L1CAM	1345	0.0264047	0.333223	0.464235
NCAM2__ANML	NCAM2__NPX	NCAM2	1342	0.175445	9.70912e-11	4.5219e-10
NDRG1__ANML	NDRG1__NPX	NDRG1	1334	0.0112273	0.68203	0.791751
NDST1__ANML	NDST1__NPX	NDST1	1343	0.0901815	0.000937818	0.00250872
NELL1__ANML	NELL1__NPX	NELL1	1348	0.0149541	0.583305	0.705883
NELL2__ANML	NELL2__NPX	NELL2	1346	-0.0435706	0.110091	0.189259
NEO1__ANML	NEO1__NPX	NEO1	1346	-0.0616897	0.0236161	0.048949
OXT__ANML	OXT__NPX	OXT	1341	0.0435661	0.110792	0.190135
NRGN__ANML	NRGN__NPX	NRGN	1348	0.0438496	0.107567	0.186356
NFASC__ANML	NFASC__NPX	NFASC	1343	-0.0379915	0.16408	0.263113
NEFL__ANML	NEFL__NPX	NEFL	1344	-0.0266149	0.329568	0.460293
NGFR__ANML	NGFR__NPX	NGFR	1332	-0.0646501	0.0182868	0.0389385
NHLRC3__ANML	NHLRC3__NPX	NHLRC3	1334	0.0056434	0.836847	0.904972
NID2__ANML	NID2__NPX	NID2	1343	0.0804262	0.0031838	0.0078853
NIT2__ANML	NIT2__NPX	NIT2	1342	0.120506	9.57445e-06	3.13516e-05
NLGN1__ANML	NLGN1__NPX	NLGN1	1339	0.0334076	0.221835	0.334613
NOTCH2__ANML	NOTCH2__NPX	NOTCH2	1339	0.0211354	0.439666	0.567566
NPDC1__ANML	NPDC1__NPX	NPDC1	1335	-0.0314967	0.250134	0.3692
NPTN__ANML	NPTN__NPX	NPTN	1342	0.0745233	0.00630868	0.0148056
NPTX1__ANML	NPTX1__NPX	NPTX1	1339	0.149969	3.51199e-08	1.37602e-07
NPTX2__ANML	NPTX2__NPX	NPTX2	1347	0.0488875	0.072869	0.1331
NPTXR__ANML	NPTXR__NPX	NPTXR	1347	-0.12844	2.25454e-06	7.75164e-06
NPY__ANML	NPY__NPX	NPY	1342	0.0233709	0.392289	0.519349
NCR3LG1__ANML	NCR3LG1__NPX	NCR3LG1	1336	0.0449319	0.10067	0.175909
NRP1__ANML	NRP1__NPX	NRP1	1345	0.0864194	0.00151208	0.00389345
NRXN3__ANML	NRXN3__NPX	NRXN3	1344	-0.0106778	0.695721	0.802069
ENO2__ANML	ENO2__NPX	ENO2	1345	0.0888481	0.00110683	0.00292735
NSFL1C__ANML	NSFL1C__NPX	NSFL1C	1339	-0.00184581	0.9462	0.974303
NT5C__ANML	NT5C__NPX	NT5C	1336	0.316797	1.58261e-32	1.45674e-31
NUCB2__ANML	NUCB2__NPX	NUCB2	1338	-0.0424213	0.12091	0.20455
NUDC__ANML	NUDC__NPX	NUDC	1344	0.0306282	0.261835	0.381652
NUDT5__ANML	NUDT5__NPX	NUDT5	1338	-0.109809	5.69567e-05	0.000174299
NXPH1__ANML	NXPH1__NPX	NXPH1	1338	0.0139457	0.610287	0.731719
NXPH3__ANML	NXPH3__NPX	NXPH3	1340	0.0253035	0.354684	0.484375
NPPC__ANML	NPPC__NPX	NPPC	1337	-0.00853808	0.75511	0.840248
NECTIN2__ANML	NECTIN2__NPX	NECTIN2	1335	0.0513236	0.0608309	0.11396
MME__ANML	MME__NPX	MME	1336	-0.0252569	0.356291	0.48487
NRP2__ANML	NRP2__NPX	NRP2	1342	0.0529135	0.0526295	0.100529
NID1__ANML	NID1__NPX	NID1	1345	0.0256363	0.347488	0.477898
RTN4R__ANML	RTN4R__NPX	RTN4R	1346	-0.150066	3.16858e-08	1.25562e-07
NOTCH3__ANML	NOTCH3__NPX	NOTCH3	1344	0.0359141	0.18823	0.292997
NOTCH1__ANML	NOTCH1__NPX	NOTCH1	1343	0.105975	9.98306e-05	0.000295448
CCN3__ANML	CCN3__NPX	CCN3	1337	-0.00206843	0.939768	0.971343
NRCAM__ANML	NRCAM__NPX	NRCAM	1342	-0.101761	0.000188411	0.000538514
OBP2B__ANML	OBP2B__NPX	OBP2B	1348	0.169147	4.11602e-10	1.85777e-09
OCLN__ANML	OCLN__NPX	OCLN	1332	-0.0244062	0.373444	0.501789
OGFR__ANML	OGFR__NPX	OGFR	1342	0.0709386	0.00933402	0.021024
OLR1__ANML	OLR1__NPX	OLR1	1342	0.0632871	0.0204177	0.0430836
OMD__ANML	OMD__NPX	OMD	1343	0.000736056	0.9785	0.986943
OMG__ANML	OMG__NPX	OMG	1347	0.0484395	0.0755361	0.137328
OMP__ANML	OMP__NPX	OMP	1339	-0.0238253	0.383682	0.512013
SPARC__ANML	SPARC__NPX	SPARC	1339	-0.0104514	0.70239	0.805784
TNFRSF11B__ANML	TNFRSF11B__NPX	TNFRSF11B	1349	0.173613	1.36749e-10	6.34364e-10
OSCAR__ANML	OSCAR__NPX	OSCAR	1336	-0.0235491	0.389753	0.516681
OSMR__ANML	OSMR__NPX	OSMR	1333	-0.0629959	0.0214411	0.0449188
CD200__ANML	CD200__NPX	CD200	1340	0.0774625	0.00455094	0.0109692
GHRL__ANML	GHRL__NPX	GHRL	1346	0.623304	9.93012e-146	4.00287e-144
OLFM4__ANML	OLFM4__NPX	OLFM4	1336	-0.0355257	0.194388	0.300504
BGLAP__ANML	BGLAP__NPX	BGLAP	1339	0.00873109	0.749576	0.836919
SPP1__ANML	SPP1__NPX	SPP1	1334	0.0188861	0.490691	0.61879
CDH3__ANML	CDH3__NPX	CDH3	1341	0.0793123	0.00365777	0.00894547
SELP__ANML	SELP__NPX	SELP	1343	0.173477	1.5531e-10	7.1762e-10
PIK3IP1__ANML	PIK3IP1__NPX	PIK3IP1	1336	-0.0301969	0.270047	0.391668
MZB1__ANML	MZB1__NPX	MZB1	1342	0.45645	4.96836e-70	8.29716e-69
ADCYAP1R1__ANML	ADCYAP1R1__NPX	ADCYAP1R1	1332	-0.00349031	0.898731	0.944799
PADI2__ANML	PADI2__NPX	PADI2	1334	0.0359883	0.188971	0.293759
PLA2G7__ANML	PLA2G7__NPX	PLA2G7	1341	0.100214	0.000237258	0.000674829
SERPINE1__ANML	SERPINE1__NPX	SERPINE1	1346	0.0693445	0.010934	0.0242956
PALM__ANML	PALM__NPX	PALM	1339	0.0169359	0.535791	0.662274
REG3A__ANML	REG3A__NPX	REG3A	1339	0.0055778	0.838419	0.905496
PAPPA__ANML	PAPPA__NPX	PAPPA	1344	0.0168982	0.535938	0.662274
CCL18__ANML	CCL18__NPX	CCL18	1342	0.463987	1.34267e-72	2.37814e-71
PARK7__ANML	PARK7__NPX	PARK7	1342	0.0269637	0.323628	0.454713
PCDH12__ANML	PCDH12__NPX	PCDH12	1339	0.0160032	0.558491	0.68364
PCDH17__ANML	PCDH17__NPX	PCDH17	1341	0.0268041	0.326682	0.457904
PCDH1__ANML	PCDH1__NPX	PCDH1	1337	-0.00414954	0.879513	0.933834
PCDH9__ANML	PCDH9__NPX	PCDH9	1340	0.0876324	0.00132248	0.00344316
SERPINA5__ANML	SERPINA5__NPX	SERPINA5	1346	0.163765	1.50866e-09	6.55622e-09
PCOLCE__ANML	PCOLCE__NPX	PCOLCE	1345	0.119771	1.06127e-05	3.43663e-05
PCSK9__ANML	PCSK9__NPX	PCSK9	1342	0.10177	0.000188173	0.000538514
PDCD1LG2__ANML	PDCD1LG2__NPX	PDCD1LG2	1342	0.140459	2.38772e-07	8.69547e-07
PDCD6__ANML	PDCD6__NPX	PDCD6	1343	0.00162695	0.9525	0.977227
PDGFA__ANML	PDGFA__NPX	PDGFA	1345	0.0266425	0.328888	0.459892
PDGFRA__ANML	PDGFRA__NPX	PDGFRA	1336	-0.0942793	0.000559558	0.0015319
PDGFRB__ANML	PDGFRB__NPX	PDGFRB	1341	0.574187	1.86163e-118	5.58012e-117
PDIA4__ANML	PDIA4__NPX	PDIA4	1338	-0.0356235	0.192829	0.298565
PODXL2__ANML	PODXL2__NPX	PODXL2	1335	-0.0636418	0.0200451	0.0423738
PEAR1__ANML	PEAR1__NPX	PEAR1	1344	0.119775	1.0687e-05	3.45112e-05
PECAM1__ANML	PECAM1__NPX	PECAM1	1338	-0.0212664	0.437007	0.566365
SERPINF1__ANML	SERPINF1__NPX	SERPINF1	1343	0.261706	1.80401e-22	1.2261e-21
PENK__ANML	PENK__NPX	PENK	1343	-0.0211464	0.438745	0.567359
PGA4__ANML	PGA4__NPX	PGA4	1344	0.0515283	0.0589513	0.110794
LPO__ANML	LPO__NPX	LPO	1338	0.11845	1.39913e-05	4.48105e-05
BCAN__ANML	BCAN__NPX	BCAN	1343	0.0142648	0.601461	0.724108
PTGDS__ANML	PTGDS__NPX	PTGDS	1346	0.0366289	0.179259	0.282038
PGLYRP2__ANML	PGLYRP2__NPX	PGLYRP2	1345	0.134752	7.05053e-07	2.50519e-06
GPI__ANML	GPI__NPX	GPI	1347	0.19071	1.69256e-12	8.41957e-12
PHOSPHO1__ANML	PHOSPHO1__NPX	PHOSPHO1	1338	-0.0325813	0.233659	0.347959
PCBD1__ANML	PCBD1__NPX	PCBD1	1339	0.0994606	0.000267247	0.000752799
PIGR__ANML	PIGR__NPX	PIGR	1344	-0.0691928	0.0111701	0.0247307
PILRA__ANML	PILRA__NPX	PILRA	1345	-0.398425	2.11657e-52	2.87705e-51
PLSCR3__ANML	PLSCR3__NPX	PLSCR3	1331	-0.00524475	0.848396	0.911558
PLTP__ANML	PLTP__NPX	PLTP	1338	0.0164582	0.547509	0.672309
PLXNA4__ANML	PLXNA4__NPX	PLXNA4	1339	-0.0744999	0.0063841	0.014926
PLXNB2__ANML	PLXNB2__NPX	PLXNB2	1347	-0.0201091	0.460866	0.5888
PLXNB3__ANML	PLXNB3__NPX	PLXNB3	1336	0.0587645	0.0317324	0.0640677
ENDOU__ANML	ENDOU__NPX	ENDOU	1326	0.118469	1.52433e-05	4.85543e-05
ACP6__ANML	ACP6__NPX	ACP6	1347	0.727118	5.86424e-222	6.85529e-220
PPIB__ANML	PPIB__NPX	PPIB	1339	0.0326494	0.232509	0.34713
PRG3__ANML	PRG3__NPX	PRG3	1338	0.581027	1.21795e-121	3.74681e-120
PTP4A3__ANML	PTP4A3__NPX	PTP4A3	1337	0.0775756	0.00453717	0.0109586
PRL__ANML	PRL__NPX	PRL	1348	0.29876	3.40441e-29	2.90493e-28
PRND__ANML	PRND__NPX	PRND	1344	-0.00845886	0.756695	0.840852
PLPBP__ANML	PLPBP__NPX	PLPBP	1342	0.0578664	0.0340364	0.0686009
PRTG__ANML	PRTG__NPX	PRTG	1341	0.166307	8.9465e-10	3.93175e-09
PSME1__ANML	PSME1__NPX	PSME1	1340	0.00880957	0.74731	0.835544
PSME2__ANML	PSME2__NPX	PSME2	1345	0.000585925	0.982872	0.987094
PSMG3__ANML	PSMG3__NPX	PSMG3	1341	0.040666	0.136645	0.226964
MSMB__ANML	MSMB__NPX	MSMB	1345	0.731284	2.03541e-225	3.39914e-223
REG1A__ANML	REG1A__NPX	REG1A	1347	0.63779	1.05189e-154	4.39162e-153
PTH1R__ANML	PTH1R__NPX	PTH1R	1335	0.0411777	0.132642	0.221513
PTN__ANML	PTN__NPX	PTN	1339	-0.0982037	0.000319627	0.000891751
PTPRR__ANML	PTPRR__NPX	PTPRR	1333	0.0414492	0.130394	0.218069
PTPRS__ANML	PTPRS__NPX	PTPRS	1348	0.0457333	0.0932645	0.165442
PTS__ANML	PTS__NPX	PTS	1335	0.032431	0.236353	0.351522
PLXDC1__ANML	PLXDC1__NPX	PLXDC1	1342	0.0377895	0.166494	0.265527
PLXDC2__ANML	PLXDC2__NPX	PLXDC2	1342	0.0345425	0.206013	0.314398
PYDC1__ANML	PYDC1__NPX	PYDC1	1338	-0.0390154	0.15377	0.250707
AMY2A__ANML	AMY2A__NPX	AMY2A	1343	0.491521	1.31867e-82	2.80278e-81
POSTN__ANML	POSTN__NPX	POSTN	1344	0.108911	6.30918e-05	0.000192069
HSPG2__ANML	HSPG2__NPX	HSPG2	1345	0.0402369	0.140244	0.231342
PRDX1__ANML	PRDX1__NPX	PRDX1	1347	-0.00123419	0.963904	0.981537
PGF__ANML	PGF__NPX	PGF	1340	0.0984714	0.00030613	0.000858193
PLG__ANML	PLG__NPX	PLG	1346	0.155351	1.01011e-08	4.14321e-08
PVR__ANML	PVR__NPX	PVR	1334	0.0525406	0.0550454	0.104292
PZP__ANML	PZP__NPX	PZP	1349	0.80083	3.3221e-302	9.70883e-300
KLKB1__ANML	KLKB1__NPX	KLKB1	1347	0.241832	2.23075e-19	1.425e-18
PRCP__ANML	PRCP__NPX	PRCP	1348	0.0374848	0.168988	0.268771
CFP__ANML	CFP__NPX	CFP	1347	0.21426	1.88279e-15	1.02371e-14
PRSS8__ANML	PRSS8__NPX	PRSS8	1347	0.00940667	0.73015	0.826278
SERPINE2__ANML	SERPINE2__NPX	SERPINE2	1349	0.0499206	0.066808	0.123574
PROC__ANML	PROC__NPX	PROC	1343	0.105084	0.000114268	0.000333949
PROS1__ANML	PROS1__NPX	PROS1	1345	0.0534964	0.0498185	0.0959436
P4HB__ANML	P4HB__NPX	P4HB	1341	0.0746522	0.0062379	0.0147018
PDIA3__ANML	PDIA3__NPX	PDIA3	1344	0.0505898	0.0637228	0.118618
PRTN3__ANML	PRTN3__NPX	PRTN3	1340	0.281995	6.45534e-26	4.90019e-25
F2__ANML	F2__NPX	F2	1349	0.0435954	0.109492	0.188507
BCHE__ANML	BCHE__NPX	BCHE	1344	0.294555	2.61315e-28	2.18198e-27
CRYZL1__ANML	CRYZL1__NPX	CRYZL1	1346	-0.0183488	0.501196	0.628646
TP53I3__ANML	TP53I3__NPX	TP53I3	1339	0.341698	5.71658e-38	6.02043e-37
QSOX1__ANML	QSOX1__NPX	QSOX1	1347	0.144752	9.51238e-08	3.61038e-07
TNFRSF11A__ANML	TNFRSF11A__NPX	TNFRSF11A	1340	-0.00146647	0.957229	0.977293
LRPAP1__ANML	LRPAP1__NPX	LRPAP1	1331	0.108397	7.41401e-05	0.00022223
RBKS__ANML	RBKS__NPX	RBKS	1336	0.00401871	0.883328	0.935335
DNPH1__ANML	DNPH1__NPX	DNPH1	1334	-0.0328927	0.229918	0.344141
REG1B__ANML	REG1B__NPX	REG1B	1343	0.605423	4.07095e-135	1.48717e-133
REG4__ANML	REG4__NPX	REG4	1349	0.571923	5.07602e-118	1.48347e-116
RLN2__ANML	RLN2__NPX	RLN2	1342	0.0171417	0.530385	0.658894
RELT__ANML	RELT__NPX	RELT	1335	0.00403813	0.882812	0.935335
RET__ANML	RET__NPX	RET	1340	0.132285	1.17824e-06	4.11154e-06
RGMA__ANML	RGMA__NPX	RGMA	1344	0.062016	0.0229891	0.047819
RGMB__ANML	RGMB__NPX	RGMB	1345	-0.0699097	0.0103283	0.0231299
RHOC__ANML	RHOC__NPX	RHOC	1345	0.00913996	0.737703	0.831606
SCPEP1__ANML	SCPEP1__NPX	SCPEP1	1347	0.0659689	0.0154546	0.0333328
RNF149__ANML	RNF149__NPX	RNF149	1342	0.0729342	0.00752	0.0173315
RNASE4__ANML	RNASE4__NPX	RNASE4	1341	0.140994	2.16894e-07	7.94823e-07
RNASE6__ANML	RNASE6__NPX	RNASE6	1340	0.270456	6.80625e-24	4.88129e-23
RNASE10__ANML	RNASE10__NPX	RNASE10	1335	0.0200269	0.464704	0.589836
RNASET2__ANML	RNASET2__NPX	RNASET2	1348	0.0979648	0.000315631	0.00088271
RNASE1__ANML	RNASE1__NPX	RNASE1	1343	-0.0622513	0.0225243	0.0469356
ROBO1__ANML	ROBO1__NPX	ROBO1	1342	0.0380948	0.163093	0.262249
ROBO2__ANML	ROBO2__NPX	ROBO2	1344	0.136224	5.36428e-07	1.92949e-06
ROR1__ANML	ROR1__NPX	ROR1	1346	0.0906623	0.000868537	0.00233945
POLR2F__ANML	POLR2F__NPX	POLR2F	1331	0.00727003	0.79102	0.870637
RSPO1__ANML	RSPO1__NPX	RSPO1	1343	0.0674254	0.0134567	0.0293488
RSPO3__ANML	RSPO3__NPX	RSPO3	1341	0.0275136	0.314035	0.446059
RWDD1__ANML	RWDD1__NPX	RWDD1	1338	-0.016632	0.543287	0.669233
REN__ANML	REN__NPX	REN	1345	0.601422	4.25117e-133	1.50595e-131
ALDH1A1__ANML	ALDH1A1__NPX	ALDH1A1	1344	0.0235808	0.387697	0.51502
RIDA__ANML	RIDA__NPX	RIDA	1343	-0.0539848	0.0479311	0.0924611
S100A11__ANML	S100A11__NPX	S100A11	1334	-0.0214276	0.434229	0.564642
S100A13__ANML	S100A13__NPX	S100A13	1346	-0.0458596	0.0926051	0.164522
S100A4__ANML	S100A4__NPX	S100A4	1346	0.0542042	0.0467838	0.0905468
SAA4__ANML	SAA4__NPX	SAA4	1347	0.385801	4.79842e-49	6.30265e-48
AHCY__ANML	AHCY__NPX	AHCY	1337	-0.0400034	0.143757	0.236029
GM2A__ANML	GM2A__NPX	GM2A	1340	-0.14874	4.49613e-08	1.74617e-07
APCS__ANML	APCS__NPX	APCS	1347	0.487155	3.34182e-81	6.62133e-80
SFRP1__ANML	SFRP1__NPX	SFRP1	1342	-0.0367901	0.177999	0.280811
SBSN__ANML	SBSN__NPX	SBSN	1334	-0.0127312	0.642236	0.756037
SCARA5__ANML	SCARA5__NPX	SCARA5	1342	0.0618071	0.0235585	0.0489164
KITLG__ANML	KITLG__NPX	KITLG	1343	0.0766764	0.00493142	0.011789
KIT__ANML	KIT__NPX	KIT	1348	0.132166	1.11968e-06	3.91887e-06
CHGB__ANML	CHGB__NPX	CHGB	1341	-0.00331515	0.903464	0.947219
SCG3__ANML	SCG3__NPX	SCG3	1343	0.0823228	0.00253445	0.00634425
CLEC11A__ANML	CLEC11A__NPX	CLEC11A	1349	0.0533687	0.0500257	0.0961843
SCLY__ANML	SCLY__NPX	SCLY	1337	0.150215	3.41311e-08	1.34341e-07
SCN2B__ANML	SCN2B__NPX	SCN2B	1333	0.024532	0.370806	0.498817
SCN4B__ANML	SCN4B__NPX	SCN4B	1343	0.034475	0.206731	0.314673
OXCT1__ANML	OXCT1__NPX	OXCT1	1345	0.0804791	0.00314133	0.00779665
SEZ6L2__ANML	SEZ6L2__NPX	SEZ6L2	1336	0.0119585	0.662325	0.775033
SELPLG__ANML	SELPLG__NPX	SELPLG	1341	0.115965	2.07166e-05	6.47533e-05
SEMA3G__ANML	SEMA3G__NPX	SEMA3G	1342	-0.0263064	0.335568	0.464235
SEMA4C__ANML	SEMA4C__NPX	SEMA4C	1330	0.0354456	0.196405	0.302442
SEMA4D__ANML	SEMA4D__NPX	SEMA4D	1343	-0.0731253	0.00734211	0.0169959
SEMA6C__ANML	SEMA6C__NPX	SEMA6C	1342	-0.00199717	0.941731	0.972438
FAP__ANML	FAP__NPX	FAP	1338	0.144305	1.14977e-07	4.2942e-07
SEZ6L__ANML	SEZ6L__NPX	SEZ6L	1346	0.034498	0.205922	0.314398
SFRP4__ANML	SFRP4__NPX	SFRP4	1341	0.15469	1.24313e-08	5.06346e-08
SHBG__ANML	SHBG__NPX	SHBG	1347	0.487629	2.22201e-81	4.55708e-80
SIRPA__ANML	SIRPA__NPX	SIRPA	1349	0.754197	2.55004e-248	4.96833e-246
ST3GAL1__ANML	ST3GAL1__NPX	ST3GAL1	1335	-0.0010657	0.968969	0.981564
ST8SIA1__ANML	ST8SIA1__NPX	ST8SIA1	1347	0.00188331	0.944945	0.97411
SIAE__ANML	SIAE__NPX	SIAE	1340	0.0113076	0.679201	0.789251
ST6GAL1__ANML	ST6GAL1__NPX	ST6GAL1	1336	0.0266385	0.330585	0.461163
SIGLEC8__ANML	SIGLEC8__NPX	SIGLEC8	1341	0.0192279	0.481726	0.608141
SIRPB1__ANML	SIRPB1__NPX	SIRPB1	1347	0.040184	0.140471	0.231342
SIRT2__ANML	SIRT2__NPX	SIRT2	1336	0.0524199	0.0554236	0.104838
CD84__ANML	CD84__NPX	CD84	1343	0.0476652	0.0807849	0.146188
SLAMF8__ANML	SLAMF8__NPX	SLAMF8	1330	0.00614794	0.822756	0.893868
SLITRK1__ANML	SLITRK1__NPX	SLITRK1	1347	0.143714	1.17619e-07	4.37888e-07
SLITRK2__ANML	SLITRK2__NPX	SLITRK2	1344	0.126248	3.44055e-06	1.15575e-05
SLITRK6__ANML	SLITRK6__NPX	SLITRK6	1344	-0.0550824	0.0434863	0.0852944
SMAD5__ANML	SMAD5__NPX	SMAD5	1338	0.0560756	0.0402799	0.0800803
SMOC1__ANML	SMOC1__NPX	SMOC1	1342	-0.0321833	0.238722	0.354144
SMOC2__ANML	SMOC2__NPX	SMOC2	1346	0.251809	6.51619e-21	4.25554e-20
SMTN__ANML	SMTN__NPX	SMTN	1337	0.0879084	0.00129269	0.00338066
SNAP23__ANML	SNAP23__NPX	SNAP23	1345	-0.0460909	0.0910899	0.162323
SNAP25__ANML	SNAP25__NPX	SNAP25	1333	0.0378195	0.167587	0.266907
SNAP29__ANML	SNAP29__NPX	SNAP29	1339	0.0231406	0.397503	0.523122
SOD3__ANML	SOD3__NPX	SOD3	1322	-0.0804265	0.00343101	0.00844389
SOD1__ANML	SOD1__NPX	SOD1	1337	0.00358149	0.895906	0.943526
SORCS2__ANML	SORCS2__NPX	SORCS2	1338	-0.018424	0.500724	0.628646
SORT1__ANML	SORT1__NPX	SORT1	1335	0.0228702	0.403745	0.529717
SOST__ANML	SOST__NPX	SOST	1343	0.262878	1.15367e-22	7.93317e-22
SFTPD__ANML	SFTPD__NPX	SFTPD	1349	0.16328	1.61917e-09	7.0104e-09
SERPINA11__ANML	SERPINA11__NPX	SERPINA11	1343	0.268592	1.26308e-23	8.94875e-23
SERPINA9__ANML	SERPINA9__NPX	SERPINA9	1339	0.0435823	0.110926	0.190135
SPARCL1__ANML	SPARCL1__NPX	SPARCL1	1348	0.142395	1.52129e-07	5.61004e-07
SERPINB8__ANML	SERPINB8__NPX	SERPINB8	1345	0.238792	6.80128e-19	4.27457e-18
SPART__ANML	SPART__NPX	SPART	1334	0.0284304	0.299444	0.428458
SGSH__ANML	SGSH__NPX	SGSH	1345	0.323808	3.32963e-34	3.11387e-33
SERPINI2__ANML	SERPINI2__NPX	SERPINI2	1336	0.00852967	0.755432	0.840248
SPINT2__ANML	SPINT2__NPX	SPINT2	1343	0.0495248	0.0696227	0.128172
SPON2__ANML	SPON2__NPX	SPON2	1342	0.0422837	0.121564	0.20536
HRC__ANML	HRC__NPX	HRC	1335	-0.0063549	0.816555	0.889012
SCARF2__ANML	SCARF2__NPX	SCARF2	1339	0.271196	5.28265e-24	3.81198e-23
SCARF1__ANML	SCARF1__NPX	SCARF1	1343	0.213361	2.72445e-15	1.46769e-14
STAB2__ANML	STAB2__NPX	STAB2	1338	-0.02416	0.377213	0.505111
STAMBP__ANML	STAMBP__NPX	STAMBP	1339	0.055556	0.0420934	0.0831202
STC2__ANML	STC2__NPX	STC2	1335	0.0185403	0.498505	0.626615
STX1B__ANML	STX1B__NPX	STX1B	1337	0.0113485	0.678446	0.789157
STX4__ANML	STX4__NPX	STX4	1340	0.0410528	0.133094	0.221951
STX8__ANML	STX8__NPX	STX8	1342	0.00921685	0.735863	0.830833
SUMF2__ANML	SUMF2__NPX	SUMF2	1341	-0.00957203	0.726184	0.82364
SUOX__ANML	SUOX__NPX	SUOX	1333	0.0283329	0.301286	0.430567
SUSD1__ANML	SUSD1__NPX	SUSD1	1336	-0.0295376	0.280648	0.404535
SV2A__ANML	SV2A__NPX	SV2A	1337	0.0179262	0.512526	0.64148
MARS1__ANML	MARS1__NPX	MARS1	1342	-0.0151337	0.579639	0.702902
SYT1__ANML	SYT1__NPX	SYT1	1327	0.0361771	0.187823	0.292753
SEMA7A__ANML	SEMA7A__NPX	SEMA7A	1347	0.0526251	0.0534875	0.102001
SERPINB1__ANML	SERPINB1__NPX	SERPINB1	1336	-0.00583753	0.831193	0.899689
SERPINB9__ANML	SERPINB9__NPX	SERPINB9	1343	-0.0292736	0.283712	0.407444
SIGLEC1__ANML	SIGLEC1__NPX	SIGLEC1	1339	0.186135	6.65632e-12	3.26943e-11
CD33__ANML	CD33__NPX	CD33	1347	0.669735	4.75294e-176	2.52554e-174
SIGLEC5__ANML	SIGLEC5__NPX	SIGLEC5	1343	0.728662	1.06827e-222	1.56101e-220
SIGLEC6__ANML	SIGLEC6__NPX	SIGLEC6	1338	0.154891	1.23496e-08	5.0478e-08
SIGLEC7__ANML	SIGLEC7__NPX	SIGLEC7	1347	0.257396	7.97568e-22	5.32776e-21
SIGLEC9__ANML	SIGLEC9__NPX	SIGLEC9	1345	0.499582	8.02491e-86	1.83944e-84
DKKL1__ANML	DKKL1__NPX	DKKL1	1340	-0.0259889	0.341795	0.470712
SORD__ANML	SORD__NPX	SORD	1345	0.07459	0.00620397	0.0146514
TMPRSS5__ANML	TMPRSS5__NPX	TMPRSS5	1337	0.0263818	0.335088	0.464235
SPON1__ANML	SPON1__NPX	SPON1	1346	0.0679739	0.0126175	0.0276732
STC1__ANML	STC1__NPX	STC1	1343	-0.0043383	0.873796	0.931996
TMEM106A__ANML	TMEM106A__NPX	TMEM106A	1334	0.0157868	0.564554	0.689107
TMEM132A__ANML	TMEM132A__NPX	TMEM132A	1345	0.191424	1.44833e-12	7.23544e-12
L3HYPDH__ANML	L3HYPDH__NPX	L3HYPDH	1334	-0.0422877	0.122647	0.206591
TNFRSF13B__ANML	TNFRSF13B__NPX	TNFRSF13B	1333	0.160595	3.7206e-09	1.57017e-08
CPB2__ANML	CPB2__NPX	CPB2	1348	0.248803	1.81755e-20	1.17388e-19
TNFRSF19__ANML	TNFRSF19__NPX	TNFRSF19	1339	0.158355	5.67809e-09	2.36217e-08
CCL17__ANML	CCL17__NPX	CCL17	1344	0.2976	6.86811e-29	5.81799e-28
SPINK1__ANML	SPINK1__NPX	SPINK1	1329	0.224872	1.07141e-16	6.07997e-16
TAX1BP1__ANML	TAX1BP1__NPX	TAX1BP1	1333	-0.0323376	0.238057	0.353607
TBCA__ANML	TBCA__NPX	TBCA	1344	-0.0472744	0.0831912	0.150006
TNR__ANML	TNR__NPX	TNR	1337	0.0846596	0.00194668	0.00492568
PDCD5__ANML	PDCD5__NPX	PDCD5	1342	0.11235	3.70734e-05	0.000114049
TFF1__ANML	TFF1__NPX	TFF1	1345	0.490295	2.90712e-82	6.06861e-81
TFF3__ANML	TFF3__NPX	TFF3	1337	0.329065	3.94069e-35	3.80716e-34
TFPI2__ANML	TFPI2__NPX	TFPI2	1336	0.0274713	0.315687	0.447862
TFPI__ANML	TFPI__NPX	TFPI	1340	0.113197	3.279e-05	0.000101139
F3__ANML	F3__NPX	F3	1338	-0.0404441	0.139244	0.23056
TGFB1__ANML	TGFB1__NPX	TGFB1	1340	0.00405297	0.882165	0.935335
TGFB2__ANML	TGFB2__NPX	TGFB2	1337	0.00910763	0.739349	0.832091
TGFBR3__ANML	TGFBR3__NPX	TGFBR3	1342	0.00993827	0.716051	0.815184
TGFBR2__ANML	TGFBR2__NPX	TGFBR2	1335	-0.0256402	0.349217	0.479149
TGFBR1__ANML	TGFBR1__NPX	TGFBR1	1343	-0.00110668	0.96768	0.981564
THOP1__ANML	THOP1__NPX	THOP1	1338	0.0201881	0.460613	0.5888
THY1__ANML	THY1__NPX	THY1	1338	0.0229586	0.401401	0.527233
RARRES2__ANML	RARRES2__NPX	RARRES2	1343	0.117188	1.66651e-05	5.26528e-05
HAVCR1__ANML	HAVCR1__NPX	HAVCR1	1337	0.0772905	0.00468816	0.0112767
TIMD4__ANML	TIMD4__NPX	TIMD4	1342	0.327339	6.94873e-35	6.65825e-34
TIMM10__ANML	TIMM10__NPX	TIMM10	1335	0.088997	0.0011333	0.00299059
HAVCR2__ANML	HAVCR2__NPX	HAVCR2	1344	0.224208	8.94096e-17	5.12352e-16
TIMP1__ANML	TIMP1__NPX	TIMP1	1339	0.16859	5.37249e-10	2.39712e-09
TIMP2__ANML	TIMP2__NPX	TIMP2	1341	-0.0158092	0.562978	0.688411
TIMP3__ANML	TIMP3__NPX	TIMP3	1347	0.0616312	0.023697	0.0490298
TIMP4__ANML	TIMP4__NPX	TIMP4	1347	-0.0689514	0.0113646	0.0251138
TINAGL1__ANML	TINAGL1__NPX	TINAGL1	1347	0.0889099	0.00108859	0.00288564
TLR1__ANML	TLR1__NPX	TLR1	1338	-0.0439887	0.107765	0.186356
TLR3__ANML	TLR3__NPX	TLR3	1344	0.494145	1.15386e-83	2.49789e-82
TMEM25__ANML	TMEM25__NPX	TMEM25	1334	0.0450627	0.0999367	0.175151
TNFRSF1B__ANML	TNFRSF1B__NPX	TNFRSF1B	1344	0.278988	1.88575e-25	1.39521e-24
TNFRSF1A__ANML	TNFRSF1A__NPX	TNFRSF1A	1346	0.139746	2.63983e-07	9.58373e-07
TNFRSF4__ANML	TNFRSF4__NPX	TNFRSF4	1338	0.107449	8.21431e-05	0.000244963
TOMM20__ANML	TOMM20__NPX	TOMM20	1341	0.00250076	0.927102	0.964198
TPD52L2__ANML	TPD52L2__NPX	TPD52L2	1348	0.017142	0.529459	0.658444
TPK1__ANML	TPK1__NPX	TPK1	1339	0.00633796	0.816766	0.889012
TPP1__ANML	TPP1__NPX	TPP1	1337	-0.0333545	0.222917	0.334949
TYMP__ANML	TYMP__NPX	TYMP	1343	-0.0260552	0.340024	0.469844
TNFRSF10A__ANML	TNFRSF10A__NPX	TNFRSF10A	1338	-0.0218895	0.42369	0.552783
TNFRSF10B__ANML	TNFRSF10B__NPX	TNFRSF10B	1339	-0.0235188	0.389831	0.516681
TNFSF10__ANML	TNFSF10__NPX	TNFSF10	1339	0.0255445	0.350298	0.479916
TREM2__ANML	TREM2__NPX	TREM2	1347	0.203867	4.19689e-14	2.20999e-13
TRIAP1__ANML	TRIAP1__NPX	TRIAP1	1334	0.0556943	0.041967	0.0830109
TREML2__ANML	TREML2__NPX	TREML2	1340	0.145022	9.71821e-08	3.67657e-07
TPSAB1__ANML	TPSAB1__NPX	TPSAB1	1346	0.423803	8.53374e-60	1.26278e-58
TFRC__ANML	TFRC__NPX	TFRC	1341	0.00245408	0.928459	0.964198
THBS2__ANML	THBS2__NPX	THBS2	1346	-0.00837761	0.758785	0.842374
THBS4__ANML	THBS4__NPX	THBS4	1345	0.0756416	0.00551178	0.0130698
TNFRSF12A__ANML	TNFRSF12A__NPX	TNFRSF12A	1332	0.000618639	0.982004	0.987081
TNFSF12__ANML	TNFSF12__NPX	TNFSF12	1343	0.165357	1.08616e-09	4.75551e-09
TWF2__ANML	TWF2__NPX	TWF2	1340	-0.0237404	0.385201	0.51287
TXNDC15__ANML	TXNDC15__NPX	TXNDC15	1344	0.11551	2.1866e-05	6.81635e-05
TXLNA__ANML	TXLNA__NPX	TXLNA	1334	-0.0427682	0.118449	0.200677
TXNDC5__ANML	TXNDC5__NPX	TXNDC5	1335	0.0458681	0.0938899	0.166047
ERP44__ANML	ERP44__NPX	ERP44	1340	-0.0372288	0.173198	0.274348
TNXB__ANML	TNXB__NPX	TNXB	1340	0.123974	5.3259e-06	1.76373e-05
TNC__ANML	TNC__NPX	TNC	1341	0.0976389	0.000342637	0.000951407
SPOCK1__ANML	SPOCK1__NPX	SPOCK1	1335	0.0364451	0.183251	0.286774
CLEC3B__ANML	CLEC3B__NPX	CLEC3B	1345	0.0793195	0.00360431	0.00883319
TXN__ANML	TXN__NPX	TXN	1329	0.00604515	0.825736	0.896273
TXNRD1__ANML	TXNRD1__NPX	TXNRD1	1340	0.0790378	0.0037905	0.00923146
SERPINA7__ANML	SERPINA7__NPX	SERPINA7	1347	0.287644	4.48378e-27	3.51781e-26
TGM2__ANML	TGM2__NPX	TGM2	1347	-0.0130891	0.631254	0.749173
ACP5__ANML	ACP5__NPX	ACP5	1344	0.144372	1.06247e-07	3.98086e-07
TALDO1__ANML	TALDO1__NPX	TALDO1	1343	-0.0670296	0.0140139	0.0304502
TF__ANML	TF__NPX	TF	1342	0.00336666	0.901935	0.947219
TFF2__ANML	TFF2__NPX	TFF2	1348	0.681154	1.76786e-184	1.0877e-182
NTRK2__ANML	NTRK2__NPX	NTRK2	1346	0.0404983	0.137537	0.228059
NTRK3__ANML	NTRK3__NPX	NTRK3	1345	0.00244107	0.928731	0.964198
PRSS2__ANML	PRSS2__NPX	PRSS2	1347	0.661791	1.70312e-170	8.65628e-169
USP8__ANML	USP8__NPX	USP8	1340	-0.00959736	0.725587	0.82364
ULBP2__ANML	ULBP2__NPX	ULBP2	1337	0.0149194	0.585721	0.707776
UNC5D__ANML	UNC5D__NPX	UNC5D	1334	0.0745696	0.0064337	0.0149821
CCDC80__ANML	CCDC80__NPX	CCDC80	1346	0.239909	4.48806e-19	2.83597e-18
UMOD__ANML	UMOD__NPX	UMOD	1343	-0.0268752	0.32504	0.456149
AOC3__ANML	AOC3__NPX	AOC3	1346	0.29065	1.29555e-27	1.03027e-26
VASN__ANML	VASN__NPX	VASN	1344	0.069632	0.0106654	0.0238391
VCAM1__ANML	VCAM1__NPX	VCAM1	1346	0.136729	4.77069e-07	1.72128e-06
CXCL17__ANML	CXCL17__NPX	CXCL17	1338	-0.027041	0.322966	0.454713
VEGFB__ANML	VEGFB__NPX	VEGFB	1336	0.0106184	0.69819	0.803604
VEGFC__ANML	VEGFC__NPX	VEGFC	1340	0.0469395	0.0858674	0.153956
VEGFD__ANML	VEGFD__NPX	VEGFD	1340	0.151807	2.34679e-08	9.39518e-08
VEGFA__ANML	VEGFA__NPX	VEGFA	1341	-0.0133222	0.62596	0.745643
FLT1__ANML	FLT1__NPX	FLT1	1338	-0.0173272	0.526563	0.656239
KDR__ANML	KDR__NPX	KDR	1348	0.026334	0.33398	0.464235
FLT4__ANML	FLT4__NPX	FLT4	1345	0.0699376	0.0102978	0.0231059
VSNL1__ANML	VSNL1__NPX	VSNL1	1331	0.00161762	0.952984	0.977227
VIT__ANML	VIT__NPX	VIT	1346	0.304278	3.1401e-30	2.75999e-29
VNN2__ANML	VNN2__NPX	VNN2	1343	0.00682827	0.802583	0.878693
VSIG4__ANML	VSIG4__NPX	VSIG4	1346	0.422914	1.5838e-59	2.31433e-58
VTI1A__ANML	VTI1A__NPX	VTI1A	1332	-0.0100725	0.713413	0.815184
VWA1__ANML	VWA1__NPX	VWA1	1343	0.105486	0.00010753	0.00031663
VWC2L__ANML	VWC2L__NPX	VWC2L	1336	0.0340977	0.212943	0.322144
VWC2__ANML	VWC2__NPX	VWC2	1347	-0.0545804	0.0451969	0.0882057
SERPINA12__ANML	SERPINA12__NPX	SERPINA12	1327	0.183069	1.82461e-11	8.85048e-11
WFDC1__ANML	WFDC1__NPX	WFDC1	1343	-0.108451	6.82113e-05	0.000205513
WFIKKN1__ANML	WFIKKN1__NPX	WFIKKN1	1344	0.12029	9.78583e-06	3.17768e-05
WFIKKN2__ANML	WFIKKN2__NPX	WFIKKN2	1339	0.144809	1.02616e-07	3.86961e-07
WIF1__ANML	WIF1__NPX	WIF1	1338	0.118035	1.50015e-05	4.79147e-05
CCN4__ANML	CCN4__NPX	CCN4	1346	0.00135656	0.960343	0.978763
CCN5__ANML	CCN5__NPX	CCN5	1344	0.382323	5.05272e-48	6.42025e-47
WWP2__ANML	WWP2__NPX	WWP2	1340	0.0014948	0.956403	0.977293
EDA2R__ANML	EDA2R__NPX	EDA2R	1336	0.227023	4.45992e-17	2.5683e-16
XG__ANML	XG__NPX	XG	1334	0.145546	9.32689e-08	3.55151e-07
DCTPP1__ANML	DCTPP1__NPX	DCTPP1	1342	0.237467	1.17039e-18	7.23907e-18
YAP1__ANML	YAP1__NPX	YAP1	1324	0.137028	5.58876e-07	2.00407e-06
YES1__ANML	YES1__NPX	YES1	1336	-0.031291	0.253065	0.372118
CHI3L1__ANML	CHI3L1__NPX	CHI3L1	1349	0.400507	3.92226e-53	5.39426e-52
SERPINA1__ANML	SERPINA1__NPX	SERPINA1	1346	0.196136	3.87786e-13	1.97096e-12
AMBP__ANML	AMBP__NPX	AMBP	1345	0.324325	2.58471e-34	2.43672e-33
SERPINF2__ANML	SERPINF2__NPX	SERPINF2	1347	0.257636	7.28775e-22	4.89619e-21
AHSG__ANML	AHSG__NPX	AHSG	1349	-0.214351	1.74523e-15	9.53353e-15
SERPINA3__ANML	SERPINA3__NPX	SERPINA3	1345	0.281428	6.62705e-26	4.99808e-25
APP__ANML	APP__NPX	APP	1345	0.0576509	0.0345072	0.0694301
ANXA2__ANML	ANXA2__NPX	ANXA2	1336	0.00715458	0.793886	0.87223
ANXA4__ANML	ANXA4__NPX	ANXA4	1339	0.0647096	0.0178774	0.038276
POMC__ANML	POMC__NPX	POMC	1339	-0.0370408	0.175542	0.277685
B2M__ANML	B2M__NPX	B2M	1339	0.0200325	0.463909	0.589836
SHMT1__ANML	SHMT1__NPX	SHMT1	1348	0.278791	1.73576e-25	1.29242e-24
CA2__ANML	CA2__NPX	CA2	1330	0.0330951	0.227761	0.341623
CES1__ANML	CES1__NPX	CES1	1341	0.154333	1.34355e-08	5.45352e-08
F13B__ANML	F13B__NPX	F13B	1349	0.176765	6.23978e-11	2.95316e-10
CFHR5__ANML	CFHR5__NPX	CFHR5	1348	0.25148	6.87727e-21	4.4664e-20
CNTN1__ANML	CNTN1__NPX	CNTN1	1346	0.120249	9.7048e-06	3.16897e-05
DDR1__ANML	DDR1__NPX	DDR1	1343	0.0200574	0.462685	0.589836
DDC__ANML	DDC__NPX	DDC	1341	0.126016	3.67778e-06	1.2319e-05
SNCG__ANML	SNCG__NPX	SNCG	1346	0.0452413	0.0970928	0.170936
GLA__ANML	GLA__NPX	GLA	1341	0.0976808	0.000340619	0.000948056
IL6ST__ANML	IL6ST__NPX	IL6ST	1346	0.0201222	0.460739	0.5888
TYRP1__ANML	TYRP1__NPX	TYRP1	1342	0.0627857	0.0214384	0.0449188
GZMA__ANML	GZMA__NPX	GZMA	1346	0.360826	1.17418e-42	1.29492e-41
KLK10__ANML	KLK10__NPX	KLK10	1347	-0.0386754	0.155999	0.253633
KLK13__ANML	KLK13__NPX	KLK13	1344	0.0196259	0.472205	0.598058
KLK15__ANML	KLK15__NPX	KLK15	1340	0.0568447	0.0374707	0.0750056
KLK8__ANML	KLK8__NPX	KLK8	1347	0.167083	6.8321e-10	3.02527e-09
NECTIN1__ANML	NECTIN1__NPX	NECTIN1	1339	0.109223	6.20193e-05	0.000189296
NECTIN4__ANML	NECTIN4__NPX	NECTIN4	1338	0.128328	2.48731e-06	8.52267e-06
PON1__ANML	PON1__NPX	PON1	1341	0.0346513	0.204757	0.313299
PSAP__ANML	PSAP__NPX	PSAP	1342	-0.0185546	0.497048	0.625456
PEBP1__ANML	PEBP1__NPX	PEBP1	1344	-0.015278	0.575745	0.700122
RETN__ANML	RETN__NPX	RETN	1344	0.571963	1.3081e-117	3.72968e-116
CD14__ANML	CD14__NPX	CD14	1347	0.0504681	0.0640667	0.119068
CD163__ANML	CD163__NPX	CD163	1347	0.162156	2.15739e-09	9.20436e-09
CD4__ANML	CD4__NPX	CD4	1337	0.00107472	0.968683	0.981564
SELE__ANML	SELE__NPX	SELE	1343	0.589131	2.71123e-126	8.80396e-125
FRZB__ANML	FRZB__NPX	FRZB	1346	-0.0074066	0.786019	0.866845
ICAM1__ANML	ICAM1__NPX	ICAM1	1345	-0.0386285	0.15681	0.253893
ICAM2__ANML	ICAM2__NPX	ICAM2	1343	0.108712	6.54919e-05	0.000198342
ICAM3__ANML	ICAM3__NPX	ICAM3	1339	-0.0108281	0.692202	0.799922
ICAM5__ANML	ICAM5__NPX	ICAM5	1344	0.0867749	0.0014512	0.00374492
SELL__ANML	SELL__NPX	SELL	1347	0.330032	1.36436e-35	1.32911e-34
CD58__ANML	CD58__NPX	CD58	1335	0.0715721	0.00889711	0.0201174
LEPR__ANML	LEPR__NPX	LEPR	1344	0.0848158	0.00185753	0.00472054
AGER__ANML	AGER__NPX	AGER	1347	0.299173	2.96918e-29	2.55219e-28
TIE1__ANML	TIE1__NPX	TIE1	1344	0.216145	1.13289e-15	6.27652e-15
TEK__ANML	TEK__NPX	TEK	1341	0.198554	2.17812e-13	1.12169e-12
PLAUR__ANML	PLAUR__NPX	PLAUR	1346	0.176403	7.17239e-11	3.36728e-10
ST13__ANML	ST13__NPX	ST13	1346	-0.0209061	0.443456	0.571554
PLAT__ANML	PLAT__NPX	PLAT	1344	-0.0433272	0.112361	0.192314
MAPT__ANML	MAPT__NPX	MAPT	1337	-0.00551154	0.840431	0.905496
PLAU__ANML	PLAU__NPX	PLAU	1341	0.048974	0.0730023	0.133135
VWF__ANML	VWF__NPX	VWF	1344	0.0312095	0.252883	0.372118
