# Supplementary material for: Proteomic signatures of the APOE ε4 and APOE ε2 genetic variants and Alzheimer’s disease
Source: Nat Aging. 2026 May 15;6(5):1138–57. doi: 10.1038/s43587-026-01123-0 (PMC13190297; doi:10.1038/s43587-026-01123-0)
Supplement: Supplementary file 16 — Statistical source data. [file 43587_2026_1123_MOESM16_ESM.xlsx]

## Sheet: Extended_Fig_7a
Protein_id	coef	std.beta	se	resid	p	p_adjusted
Plasma_AARSD1_NPX	-0.0354633	-0.0256502	0.0195432	3986	0.069659	0.6608
Plasma_ABHD14B_NPX	0.00379579	0.00265638	0.0164491	3955	0.817514	0.972859
Plasma_ABL1_NPX	0.00740758	0.00441911	0.0150999	3985	0.623756	0.944424
Plasma_ACAA1_NPX	-0.0279048	-0.0140722	0.0267679	3904	0.297256	0.837488
Plasma_ACAN_NPX	-0.0125066	-0.0170622	0.0108666	3963	0.249836	0.80503
Plasma_ACE2_NPX	-0.0148312	-0.0123797	0.0168666	3921	0.379279	0.866865
Plasma_ACP5_NPX	-0.0154896	-0.0186266	0.0121846	4008	0.203716	0.795539
Plasma_ACP6_NPX	-0.0136818	-0.0086155	0.023862	4022	0.566424	0.92837
Plasma_ACTA2_NPX	0.015665	0.0156498	0.0144122	3910	0.277134	0.821612
Plasma_ACVRL1_NPX	-0.0118863	-0.0208098	0.00823629	3978	0.149053	0.765287
Plasma_ACY1_NPX	-0.0847938	-0.0522876	0.0223036	4011	0.000145785	0.0240363
Plasma_ADA2_NPX	0.00520798	0.00554822	0.0143423	3981	0.716534	0.94631
Plasma_ADAM15_NPX	0.00942061	0.0124281	0.0119333	3925	0.429905	0.884223
Plasma_ADAM22_NPX	-0.00961344	-0.0117935	0.0126045	3985	0.445688	0.889353
Plasma_ADAM23_NPX	-0.00369004	-0.00449886	0.0127757	4039	0.772725	0.961197
Plasma_ADAM8_NPX	0.0204999	0.0309236	0.00991092	4032	0.0386642	0.564063
Plasma_ADAMTS13_NPX	-0.00974982	-0.0176492	0.00856102	4051	0.254828	0.813846
Plasma_ADAMTS15_NPX	-0.00617273	-0.00593363	0.0160415	3979	0.700408	0.944424
Plasma_ADAMTS16_NPX	-0.00239732	-0.00339663	0.0104545	3913	0.818641	0.972859
Plasma_ADAMTS8_NPX	-0.0204871	-0.0188154	0.0170519	4014	0.229647	0.797657
Plasma_ADA_NPX	0.0122776	0.014463	0.0118169	4036	0.298871	0.837488
Plasma_ADCYAP1R1_NPX	-0.0108003	-0.0174352	0.0099377	3883	0.277193	0.821612
Plasma_ADGRB3_NPX	0.0159595	0.0202369	0.0124063	3978	0.198377	0.795539
Plasma_ADGRE2_NPX	0.0127742	0.0191176	0.00996206	4006	0.199817	0.795539
Plasma_ADGRE5_NPX	0.00139731	0.00198677	0.0105218	4034	0.894358	0.982225
Plasma_ADGRG1_NPX	-0.0113171	-0.00945493	0.0180994	3970	0.531829	0.927367
Plasma_ADGRG2_NPX	-0.00917233	-0.012853	0.0103703	4011	0.376489	0.866865
Plasma_ADH4_NPX	-0.0993323	-0.0431815	0.0336329	3925	0.00316131	0.184819
Plasma_ADM_NPX	0.00480905	0.0063964	0.0108469	4028	0.657532	0.944424
Plasma_AFP_NPX	0.0204772	0.0120861	0.025858	3976	0.428462	0.884223
Plasma_AGER_NPX	0.0144954	0.0149814	0.0150787	3985	0.33645	0.850475
Plasma_AGR2_NPX	-0.0147135	-0.00632478	0.0365718	3889	0.687471	0.944424
Plasma_AGRN_NPX	0.00279073	0.00366934	0.0110877	4004	0.801289	0.972859
Plasma_AGRP_NPX	0.0523058	0.039258	0.0200196	4040	0.00901556	0.276547
Plasma_AGXT_NPX	-0.084476	-0.0447813	0.0286861	4011	0.00324971	0.184819
Plasma_AHCY_NPX	0.00788564	0.00472284	0.017418	4011	0.650768	0.944424
Plasma_AHSP_NPX	-0.0302927	-0.0138924	0.0331617	3995	0.361044	0.858048
Plasma_AIF1_NPX	0.0263689	0.0204892	0.0163488	3900	0.106849	0.722735
Plasma_AIFM1_NPX	-0.0478765	-0.0186964	0.0251339	3981	0.0568707	0.638233
Plasma_AK1_NPX	-0.0282735	-0.0177613	0.0224775	4011	0.208515	0.795539
Plasma_AKR1B1_NPX	-0.0430946	-0.0244515	0.0212829	3898	0.0429508	0.576872
Plasma_AKT1S1_NPX	-0.0262553	-0.0159678	0.0165683	3920	0.113122	0.732188
Plasma_AKT3_NPX	0.0187356	0.0132333	0.015323	3886	0.221514	0.795539
Plasma_ALCAM_NPX	0.00158145	0.00328191	0.00676954	4052	0.815297	0.972859
Plasma_ALDH1A1_NPX	-0.0467847	-0.0351723	0.0197913	4000	0.0181311	0.371037
Plasma_ALDH3A1_NPX	-0.027938	-0.0198136	0.0212866	3974	0.189438	0.795539
Plasma_ALPP_NPX	0.0303834	0.0119353	0.0395179	3985	0.442027	0.887417
Plasma_AMBN_NPX	-0.0087709	-0.0156882	0.00884606	3914	0.321501	0.844742
Plasma_AMBP_NPX	0.000151427	0.000301378	0.00722886	4027	0.983289	0.996892
Plasma_AMFR_NPX	-0.0328698	-0.0213777	0.0231661	3909	0.156015	0.765287
Plasma_AMIGO2_NPX	-0.00202777	-0.00372023	0.00820807	3988	0.804886	0.972859
Plasma_AMN_NPX	-0.026746	-0.0239558	0.0175518	3920	0.12763	0.764988
Plasma_AMY2A_NPX	0.0209141	0.0185863	0.0179168	3897	0.243165	0.803674
Plasma_AMY2B_NPX	0.0234765	0.0208242	0.0182511	3780	0.198415	0.795539
Plasma_ANGPT1_NPX	0.0426917	0.0206812	0.0278993	3978	0.126045	0.762631
Plasma_ANGPT2_NPX	0.0175288	0.0195038	0.0138802	4026	0.206711	0.795539
Plasma_ANGPTL1_NPX	-0.0103363	-0.0143882	0.0110168	3956	0.348181	0.852839
Plasma_ANGPTL2_NPX	-0.00848359	-0.00855649	0.0150176	3996	0.572166	0.930563
Plasma_ANGPTL3_NPX	-0.0174305	-0.0191042	0.0130118	4008	0.180455	0.79145
Plasma_ANGPTL4_NPX	0.00729936	0.00657434	0.0172349	4001	0.671938	0.944424
Plasma_ANGPTL7_NPX	-0.0303732	-0.0367243	0.0125992	4019	0.0159659	0.339662
Plasma_ANG_NPX	-0.0151403	-0.0182016	0.0121714	3989	0.2136	0.795539
Plasma_ANKRD54_NPX	-0.00343124	-0.00266277	0.0194559	3895	0.860021	0.9771
Plasma_ANPEP_NPX	-0.00880616	-0.0133042	0.0101107	4006	0.383818	0.866865
Plasma_ANXA10_NPX	0.0206366	0.010983	0.0293027	3916	0.481316	0.901156
Plasma_ANXA11_NPX	0.0110976	0.00665224	0.01793	3982	0.53599	0.927367
Plasma_ANXA3_NPX	0.0114465	0.00660605	0.0167667	4036	0.494841	0.904631
Plasma_ANXA4_NPX	-0.0135481	-0.00778415	0.0152965	3994	0.375831	0.866865
Plasma_AOC3_NPX	0.0133381	0.0178895	0.0111966	4016	0.233618	0.802455
Plasma_APBB1IP_NPX	-0.0136743	-0.0124736	0.0149141	3976	0.359263	0.858048
Plasma_APEX1_NPX	-0.00388722	-0.00269457	0.0189995	4017	0.837898	0.9771
Plasma_APLP1_NPX	-0.0573517	-0.0440761	0.0198546	4011	0.00389058	0.205267
Plasma_APOH_NPX	-0.00242585	-0.00291206	0.0130441	3993	0.852475	0.9771
Plasma_APOM_NPX	0.0135837	0.0211008	0.0100633	4015	0.177147	0.789383
Plasma_APP_NPX	0.0174575	0.0106156	0.0213514	3989	0.413619	0.88384
Plasma_APRT_NPX	-0.0231386	-0.0198215	0.0142215	3984	0.103814	0.71919
Plasma_AREG_NPX	0.0364671	0.0340258	0.0167291	3984	0.0293261	0.46049
Plasma_ARG1_NPX	-0.038712	-0.0295086	0.0207562	3985	0.0622436	0.65126
Plasma_ARHGAP1_NPX	0.0129636	0.011302	0.0137977	3903	0.347507	0.852839
Plasma_ARHGAP25_NPX	0.0256857	0.0176862	0.0183006	3896	0.160534	0.765287
Plasma_ARHGEF12_NPX	0.012238	0.0046118	0.0276549	3994	0.658133	0.944424
Plasma_ARSA_NPX	-0.0428503	-0.0393995	0.0150482	3999	0.00442831	0.209232
Plasma_ARSB_NPX	-0.0324565	-0.024579	0.0141984	3985	0.0223109	0.41448
Plasma_ART3_NPX	0.0117909	0.013663	0.0121504	4018	0.331901	0.847179
Plasma_ASAH2_NPX	-0.0350722	-0.0279687	0.0194695	3976	0.0717169	0.6608
Plasma_ASGR1_NPX	-0.00524578	-0.00710652	0.0108686	3981	0.629369	0.944424
Plasma_ATG4A_NPX	-0.0230712	-0.0159578	0.0201047	3902	0.251223	0.80503
Plasma_ATOX1_NPX	-0.00102777	-0.000564418	0.018659	4014	0.956076	0.992427
Plasma_ATP5IF1_NPX	-0.0422205	-0.0154054	0.0273009	4007	0.122065	0.752355
Plasma_ATP6V1F_NPX	0.0377731	0.0231347	0.0217193	3913	0.0820873	0.664407
Plasma_ATXN10_NPX	0.00211969	0.00119891	0.0209659	3920	0.919475	0.985527
Plasma_AXIN1_NPX	0.0122187	0.00502396	0.0235335	3994	0.603648	0.944424
Plasma_AXL_NPX	0.0080954	0.0125336	0.00989836	4017	0.41349	0.88384
Plasma_AZU1_NPX	-0.0240881	-0.0131866	0.0288324	3923	0.403514	0.881058
Plasma_B4GALT1_NPX	0.00647129	0.00993189	0.00975959	4004	0.507324	0.906249
Plasma_B4GAT1_NPX	-0.0134818	-0.0223144	0.00912683	3999	0.13971	0.765287
Plasma_BACH1_NPX	0.00971488	0.00517153	0.0209372	3994	0.642673	0.944424
Plasma_BAG3_NPX	0.0243596	0.0260705	0.0143386	3966	0.0894194	0.673967
Plasma_BAG6_NPX	0.00127408	0.00139509	0.00972208	3924	0.895743	0.982225
Plasma_BAIAP2_NPX	0.00032335	0.000211066	0.0222067	3899	0.988383	0.997395
Plasma_BANK1_NPX	0.00931443	0.00342949	0.0286785	3994	0.745358	0.954147
Plasma_BAX_NPX	-0.0244302	-0.011349	0.0235028	3918	0.298656	0.837488
Plasma_BCAM_NPX	0.0104248	0.0186488	0.00861137	4000	0.226128	0.795539
Plasma_BCAN_NPX	-0.024037	-0.0287922	0.0128841	3985	0.0621664	0.65126
Plasma_BCL2L11_NPX	0.0116742	0.0112552	0.0144506	3988	0.419213	0.88384
Plasma_BCR_NPX	0.00428857	0.00185771	0.0234771	3994	0.855066	0.9771
Plasma_BGN_NPX	0.00894435	0.00299474	0.0435963	3902	0.837455	0.9771
Plasma_BID_NPX	0.0057655	0.00355417	0.0191707	3992	0.763625	0.955531
Plasma_BIN2_NPX	-0.040885	-0.0179205	0.024028	4000	0.0889159	0.673967
Plasma_BLMH_NPX	-0.0112398	-0.0147164	0.00910469	4050	0.217087	0.795539
Plasma_BLVRB_NPX	0.00291638	0.00175567	0.0259154	3999	0.910405	0.982225
Plasma_BMP4_NPX	0.0176017	0.0159077	0.0173878	3971	0.311455	0.84307
Plasma_BMP6_NPX	0.0233537	0.0253444	0.0129473	3914	0.0713477	0.6608
Plasma_BOC_NPX	0.000698283	0.00125606	0.00873234	3924	0.936269	0.991123
Plasma_BPIFB1_NPX	0.022754	0.0138274	0.0249085	4006	0.361034	0.858048
Plasma_BRK1_NPX	0.0840291	0.0804811	0.0134982	3917	5.31533e-10	3.50546e-07
Plasma_BSG_NPX	0.00716739	0.0163299	0.00633698	4029	0.258105	0.818367
Plasma_BST1_NPX	0.00160354	0.00177306	0.0141845	3985	0.909997	0.982225
Plasma_BST2_NPX	0.00753256	0.00649498	0.0176041	4031	0.668757	0.944424
Plasma_BTC_NPX	-0.0166026	-0.00946355	0.0226073	3898	0.462754	0.899921
Plasma_BTN2A1_NPX	0.01056	0.0185505	0.00821984	4002	0.198971	0.795539
Plasma_BTN3A2_NPX	-0.00439432	-0.00495453	0.0121743	3991	0.718155	0.947234
Plasma_C19orf12_NPX	-0.0656641	-0.0462989	0.0215196	3910	0.00229339	0.175065
Plasma_C1QA_NPX	0.00287829	0.00517483	0.00866551	4022	0.73979	0.954147
Plasma_C1QTNF1_NPX	0.0149608	0.0153781	0.0148975	4009	0.315319	0.843134
Plasma_C2CD2L_NPX	-0.0168331	-0.0172971	0.0149233	3904	0.259402	0.819762
Plasma_C2_NPX	-0.0090732	-0.0174072	0.0079105	4001	0.251457	0.80503
Plasma_C4BPB_NPX	0.0291554	0.0302199	0.01465	4013	0.0466442	0.595427
Plasma_CA11_NPX	0.0142517	0.02348	0.00972064	3881	0.142694	0.765287
Plasma_CA12_NPX	0.0138438	0.0192918	0.0111555	3985	0.214684	0.795539
Plasma_CA13_NPX	-0.0146951	-0.00580182	0.0253924	3922	0.562811	0.92837
Plasma_CA14_NPX	-0.00154402	-0.0016868	0.0136624	4026	0.910026	0.982225
Plasma_CA1_NPX	-0.00498376	-0.0032739	0.0237003	3944	0.833458	0.9771
Plasma_CA2_NPX	-0.0157652	-0.00897097	0.0266466	3988	0.554124	0.92837
Plasma_CA3_NPX	9.09104e-05	5.93436e-05	0.0233839	4049	0.996898	0.997655
Plasma_CA4_NPX	0.00597738	0.0107288	0.00851644	4052	0.482805	0.901156
Plasma_CA5A_NPX	-0.0307171	-0.013217	0.034804	3922	0.377521	0.866865
Plasma_CA6_NPX	-0.0095908	-0.00583289	0.0243513	3997	0.693711	0.944424
Plasma_CA9_NPX	0.0105375	0.00997941	0.0163403	4028	0.519042	0.916738
Plasma_CALB1_NPX	-0.0171473	-0.0178447	0.0147754	3980	0.245902	0.803674
Plasma_CALCA_NPX	-0.0447571	-0.0251982	0.0221306	3975	0.0432007	0.576872
Plasma_CALCOCO1_NPX	-0.00381455	-0.00141011	0.0301857	4018	0.899446	0.982225
Plasma_CAMKK1_NPX	0.00841912	0.00795875	0.0137124	3895	0.539265	0.927367
Plasma_CANT1_NPX	-0.00638082	-0.0131183	0.00651411	3981	0.327374	0.846678
Plasma_CAPG_NPX	0.0148699	0.0106489	0.0212436	3962	0.483986	0.901156
Plasma_CARHSP1_NPX	0.0205714	0.0161239	0.0199014	3918	0.301357	0.837488
Plasma_CASP10_NPX	-0.0078911	-0.00452716	0.0206273	3918	0.702069	0.944424
Plasma_CASP2_NPX	-0.00825598	-0.00484958	0.0174879	3994	0.636884	0.944424
Plasma_CASP3_NPX	0.00444231	0.0020459	0.0188631	4053	0.813831	0.972859
Plasma_CASP8_NPX	0.010637	0.00679968	0.0168645	4024	0.528252	0.925318
Plasma_CBLIF_NPX	-0.0312861	-0.0197445	0.0244526	4003	0.200809	0.795539
Plasma_CBLN4_NPX	-0.00431776	-0.0060462	0.0112128	4017	0.700203	0.944424
Plasma_CC2D1A_NPX	-0.0142313	-0.00770357	0.0170156	3984	0.402999	0.881058
Plasma_CCDC80_NPX	0.0120751	0.0140657	0.0118004	4009	0.306239	0.838472
Plasma_CCL11_NPX	0.00324077	0.00329653	0.0139486	4039	0.816288	0.972859
Plasma_CCL13_NPX	-0.0234072	-0.0139033	0.0227301	4030	0.303172	0.837488
Plasma_CCL14_NPX	0.00936055	0.0104846	0.0131379	3992	0.476205	0.901156
Plasma_CCL15_NPX	-0.00885745	-0.00843795	0.0159774	4053	0.579355	0.934918
Plasma_CCL16_NPX	-0.0161488	-0.0126685	0.018209	4040	0.375207	0.866865
Plasma_CCL17_NPX	0.0493532	0.0219368	0.0291427	3986	0.090439	0.676038
Plasma_CCL18_NPX	-0.0178283	-0.0107625	0.0247957	3937	0.472177	0.901156
Plasma_CCL19_NPX	-0.00789735	-0.00296123	0.0413821	4021	0.848661	0.9771
Plasma_CCL20_NPX	0.0146955	0.00782037	0.028784	4026	0.609697	0.944424
Plasma_CCL21_NPX	0.00587144	0.00678242	0.0136228	3998	0.666491	0.944424
Plasma_CCL22_NPX	0.0143912	0.0116304	0.0177598	3930	0.417802	0.88384
Plasma_CCL23_NPX	0.0251244	0.0244927	0.0152684	4006	0.0999414	0.712555
Plasma_CCL24_NPX	0.0284315	0.0136167	0.0321976	4001	0.377272	0.866865
Plasma_CCL25_NPX	0.0106785	0.00863259	0.0185407	4039	0.564681	0.92837
Plasma_CCL26_NPX	-0.0419106	-0.0206423	0.0300908	3977	0.163756	0.765287
Plasma_CCL27_NPX	0.0278088	0.0176641	0.0226307	4009	0.219217	0.795539
Plasma_CCL28_NPX	-0.00542061	-0.00368519	0.0217965	3982	0.803612	0.972859
Plasma_CCL2_NPX	0.00320277	0.00247752	0.0195665	3978	0.869986	0.9771
Plasma_CCL3_NPX	0.00635997	0.00569802	0.0155753	3979	0.683048	0.944424
Plasma_CCL4_NPX	0.0197319	0.0145075	0.0198585	3976	0.320465	0.844742
Plasma_CCL5_NPX	0.0452263	0.0181908	0.0317596	4017	0.154519	0.765287
Plasma_CCL7_NPX	-0.00793847	-0.00578416	0.0196484	3981	0.686215	0.944424
Plasma_CCL8_NPX	0.0196289	0.0131074	0.0211898	4027	0.354326	0.857495
Plasma_CCN1_NPX	0.0491658	0.0257134	0.027257	3986	0.0713406	0.6608
Plasma_CCN2_NPX	0.00754225	0.00536187	0.0179424	3990	0.674246	0.944424
Plasma_CCN3_NPX	-0.0110456	-0.0142065	0.0110159	4044	0.316067	0.843134
Plasma_CCN4_NPX	-0.00255626	-0.0026391	0.0136669	4026	0.851638	0.9771
Plasma_CCN5_NPX	-6.13489e-05	-5.8573e-05	0.0150998	4000	0.996758	0.997655
Plasma_CCS_NPX	0.00561113	0.00460588	0.017272	3984	0.745297	0.954147
Plasma_CCT5_NPX	-0.00214374	-0.00209795	0.0124826	3891	0.863652	0.9771
Plasma_CD109_NPX	0.0310577	0.0387422	0.012343	3999	0.0119011	0.31152
Plasma_CD14_NPX	-0.0024632	-0.00255154	0.014532	3946	0.865411	0.9771
Plasma_CD160_NPX	-0.00625732	-0.00589833	0.0164267	4037	0.703279	0.944424
Plasma_CD163_NPX	-0.00418563	-0.00395193	0.0159403	4018	0.792886	0.972859
Plasma_CD164_NPX	0.00417506	0.00732603	0.00710973	3992	0.557081	0.92837
Plasma_CD177_NPX	0.093972	0.0309418	0.0479508	3994	0.0500935	0.61775
Plasma_CD1C_NPX	0.00312622	0.00553437	0.00853295	4010	0.714108	0.94631
Plasma_CD200R1_NPX	-0.00628351	-0.00744162	0.0132211	3983	0.634625	0.944424
Plasma_CD200_NPX	0.01098	0.0180104	0.00933063	3989	0.239359	0.803674
Plasma_CD207_NPX	0.00969329	0.010862	0.014042	3919	0.490043	0.904631
Plasma_CD209_NPX	-0.0159785	-0.0168656	0.0147995	4021	0.280355	0.823583
Plasma_CD22_NPX	0.0107871	0.0109942	0.0147046	4035	0.463243	0.899921
Plasma_CD244_NPX	-0.00223643	-0.00347675	0.00873853	4037	0.79802	0.972859
Plasma_CD274_NPX	-0.0139161	-0.0178596	0.0100706	3975	0.167093	0.776039
Plasma_CD276_NPX	0.013972	0.0173368	0.0124429	3988	0.261551	0.819762
Plasma_CD27_NPX	0.0262167	0.0288917	0.0136847	4010	0.0554651	0.638233
Plasma_CD28_NPX	0.00976903	0.0120404	0.0125489	3892	0.436336	0.884223
Plasma_CD2AP_NPX	-0.0192139	-0.0119313	0.0188006	4011	0.306851	0.838472
Plasma_CD300C_NPX	0.00959427	0.0121566	0.0118644	4040	0.418759	0.88384
Plasma_CD300E_NPX	0.00672504	0.00700125	0.0139452	4011	0.629656	0.944424
Plasma_CD300LF_NPX	-0.0177818	-0.0122775	0.0222618	4028	0.424478	0.88384
Plasma_CD300LG_NPX	0.0055779	0.00618842	0.0135817	4000	0.681319	0.944424
Plasma_CD302_NPX	0.0161956	0.0239474	0.0101233	3985	0.109716	0.72894
Plasma_CD33_NPX	0.0399595	0.0202114	0.030965	4014	0.19696	0.795539
Plasma_CD34_NPX	0.0273171	0.0465981	0.00915198	4004	0.00285457	0.184819
Plasma_CD38_NPX	-0.00587077	-0.00643936	0.0107662	3987	0.585582	0.937308
Plasma_CD40LG_NPX	0.007214	0.00378795	0.0224139	4040	0.747581	0.954147
Plasma_CD40_NPX	-0.0104908	-0.00857798	0.0118833	3989	0.377384	0.866865
Plasma_CD46_NPX	0.0106778	0.0166611	0.00679058	3979	0.115927	0.738686
Plasma_CD48_NPX	-0.00116277	-0.00169319	0.0104998	3996	0.911826	0.982225
Plasma_CD4_NPX	0.0170603	0.0261686	0.00968317	3982	0.0781704	0.664407
Plasma_CD55_NPX	-0.00423632	-0.00751428	0.00820058	3867	0.605474	0.944424
Plasma_CD58_NPX	0.0110885	0.0268079	0.00640241	3981	0.0833635	0.664407
Plasma_CD59_NPX	-0.0030933	-0.00611507	0.00698917	3853	0.658091	0.944424
Plasma_CD5_NPX	0.00408382	0.00515135	0.0117448	4022	0.728073	0.951827
Plasma_CD63_NPX	0.00576569	0.00455191	0.0145467	3979	0.691863	0.944424
Plasma_CD69_NPX	-0.00987589	-0.00462281	0.0206654	3997	0.632751	0.944424
Plasma_CD6_NPX	-0.00733657	-0.00564103	0.0196264	4033	0.708564	0.945068
Plasma_CD70_NPX	-0.00981351	-0.00932093	0.0157998	3990	0.534558	0.927367
Plasma_CD74_NPX	0.0180305	0.0215066	0.0121748	4036	0.138693	0.765287
Plasma_CD79B_NPX	0.0124916	0.0131688	0.0143771	4034	0.38498	0.866865
Plasma_CD83_NPX	0.00128103	0.00168396	0.0113109	3991	0.909833	0.982225
Plasma_CD84_NPX	-0.00878254	-0.0114572	0.00871898	3994	0.313857	0.843134
Plasma_CD8A_NPX	-0.0153292	-0.0129105	0.0182929	4037	0.402089	0.881058
Plasma_CD93_NPX	0.0133977	0.019532	0.0107499	3843	0.212724	0.795539
Plasma_CD99L2_NPX	-0.028563	-0.0491667	0.00768096	3998	0.000203021	0.0267785
Plasma_CD99_NPX	0.0140858	0.0261289	0.00608244	3998	0.0206183	0.405904
Plasma_CDC27_NPX	0.00908095	0.00631915	0.01825	3902	0.618804	0.944424
Plasma_CDC37_NPX	-0.00210261	-0.00102322	0.0179225	4013	0.906615	0.982225
Plasma_CDCP1_NPX	-0.0237197	-0.0190813	0.0167961	3981	0.157965	0.765287
Plasma_CDH15_NPX	-0.00991616	-0.00671382	0.0201116	4029	0.621999	0.944424
Plasma_CDH17_NPX	0.0105689	0.00644138	0.0255281	4011	0.678887	0.944424
Plasma_CDH1_NPX	0.0127281	0.0156741	0.0124591	3874	0.307037	0.838472
Plasma_CDH2_NPX	-0.00986624	-0.0108226	0.0128743	4008	0.443511	0.887695
Plasma_CDH3_NPX	0.0165467	0.0206381	0.0123735	4035	0.181211	0.79145
Plasma_CDH5_NPX	-0.00577384	-0.00780356	0.0114874	4053	0.615256	0.944424
Plasma_CDH6_NPX	-0.0121358	-0.0135957	0.0137784	4011	0.378489	0.866865
Plasma_CDHR1_NPX	0.00245792	0.00261621	0.0147946	3902	0.868059	0.9771
Plasma_CDHR2_NPX	-0.101446	-0.0438048	0.0295638	3988	0.000606518	0.0727271
Plasma_CDHR5_NPX	-0.0317679	-0.0320011	0.0153783	4009	0.0389157	0.564063
Plasma_CDKN1A_NPX	0.04591	0.0174446	0.0254869	3988	0.0717284	0.6608
Plasma_CDKN2D_NPX	-0.0157886	-0.00685055	0.023246	3988	0.497052	0.904631
Plasma_CDNF_NPX	0.000743387	0.000979974	0.00987415	3987	0.939991	0.991175
Plasma_CDON_NPX	-0.00823205	-0.0128452	0.00972296	3995	0.397235	0.881058
Plasma_CDSN_NPX	0.0266366	0.0254451	0.0161227	4033	0.0985874	0.70685
Plasma_CEACAM1_NPX	0.00232133	0.00485526	0.00739165	3993	0.753501	0.954147
Plasma_CEACAM21_NPX	0.0562011	0.027117	0.0326474	3994	0.0852452	0.669276
Plasma_CEACAM5_NPX	0.0333302	0.0226759	0.0232298	3848	0.151424	0.765287
Plasma_CEACAM8_NPX	0.00383631	0.00328445	0.0179292	3920	0.830581	0.976414
Plasma_CEBPB_NPX	0.014809	0.0170788	0.0133342	3914	0.266808	0.819762
Plasma_CELA3A_NPX	0.00814807	0.00612604	0.0206459	4047	0.693116	0.944424
Plasma_CEP20_NPX	0.00383089	0.00213984	0.0199567	3903	0.847783	0.9771
Plasma_CEP43_NPX	0.0255706	0.0150975	0.0169602	3903	0.131717	0.765287
Plasma_CEP85_NPX	0.00800038	0.00513683	0.0185845	3903	0.666866	0.944424
Plasma_CERT_NPX	-0.00291824	-0.00196957	0.0167873	3919	0.862004	0.9771
Plasma_CES1_NPX	-0.135033	-0.0701384	0.0290359	4022	3.41686e-06	0.000901366
Plasma_CES2_NPX	0.00265375	0.00198479	0.0205833	3984	0.897422	0.982225
Plasma_CES3_NPX	0.0187769	0.0109002	0.0266853	3984	0.481696	0.901156
Plasma_CETN2_NPX	0.0101046	0.00632323	0.0176628	3918	0.567298	0.92837
Plasma_CFC1_NPX	-0.0082224	-0.00761809	0.0170178	3887	0.629005	0.944424
Plasma_CGA_NPX	-0.0143568	-0.00498157	0.0319844	3998	0.65355	0.944424
Plasma_CGREF1_NPX	-0.00616391	-0.0061603	0.0154247	4011	0.689463	0.944424
Plasma_CHAC2_NPX	0.0134627	0.00945129	0.0185527	3901	0.468098	0.900446
Plasma_CHGB_NPX	-0.00145171	-0.00149361	0.0150058	4033	0.922935	0.985527
Plasma_CHI3L1_NPX	0.024952	0.0141969	0.0267771	3925	0.351476	0.853153
Plasma_CHIT1_NPX	-0.00950264	-0.00248501	0.059432	4022	0.872975	0.9771
Plasma_CHL1_NPX	0.0162008	0.022359	0.0113697	4001	0.154261	0.765287
Plasma_CHMP1A_NPX	-0.0133811	-0.00704225	0.0207039	3985	0.518116	0.916738
Plasma_CHRDL1_NPX	0.00955402	0.0122235	0.0106769	3999	0.370929	0.866865
Plasma_CHRDL2_NPX	-0.0191014	-0.0141236	0.0207665	4010	0.357722	0.858048
Plasma_CIAPIN1_NPX	-0.0114976	-0.00728215	0.0137106	4012	0.401746	0.881058
Plasma_CKAP4_NPX	0.00935665	0.0162233	0.00857759	4023	0.275415	0.821612
Plasma_CKMT1A_CKMT1B_NPX	0.0172836	0.0116367	0.0234536	3965	0.461208	0.899902
Plasma_CLC_NPX	-0.0125634	-0.00798521	0.0242939	3991	0.605087	0.944424
Plasma_CLEC10A_NPX	0.0227895	0.0262954	0.0134813	3985	0.091019	0.676038
Plasma_CLEC11A_NPX	-0.0434755	-0.0363001	0.0177485	3995	0.014347	0.333105
Plasma_CLEC14A_NPX	0.0177219	0.0241981	0.0108722	4000	0.103177	0.71919
Plasma_CLEC1A_NPX	0.00127304	0.00165496	0.0117052	3924	0.913399	0.982225
Plasma_CLEC1B_NPX	0.00153462	0.000646856	0.0218406	4041	0.943987	0.991175
Plasma_CLEC4A_NPX	0.0372879	0.0434136	0.0134093	3993	0.00544883	0.217788
Plasma_CLEC4C_NPX	-0.0104974	-0.00957443	0.0170819	3990	0.538898	0.927367
Plasma_CLEC4D_NPX	0.0404403	0.0278711	0.0223617	3993	0.0706091	0.6608
Plasma_CLEC4G_NPX	-0.0115765	-0.0142324	0.0124036	3994	0.350711	0.853153
Plasma_CLEC5A_NPX	-0.0113388	-0.0165301	0.0100109	4000	0.257432	0.818199
Plasma_CLEC6A_NPX	-0.0100293	-0.00914787	0.0171308	3898	0.558278	0.92837
Plasma_CLEC7A_NPX	0.0131262	0.01208	0.0165642	4020	0.428148	0.884223
Plasma_CLIP2_NPX	0.0162725	0.00571361	0.0291651	3994	0.576915	0.934828
Plasma_CLMP_NPX	0.00245734	0.00440502	0.00782498	4026	0.753509	0.954147
Plasma_CLPP_NPX	-0.033924	-0.0146991	0.0269001	3980	0.207344	0.795539
Plasma_CLPS_NPX	0.0129648	0.00788917	0.0256444	3995	0.613194	0.944424
Plasma_CLSTN1_NPX	-0.0225062	-0.0196896	0.018205	3904	0.216435	0.795539
Plasma_CLSTN2_NPX	0.000144212	0.000154341	0.0146193	4033	0.99213	0.997395
Plasma_CLTA_NPX	0.0265679	0.0240391	0.0143496	3916	0.0641756	0.65126
Plasma_CLUL1_NPX	-0.0277631	-0.0248012	0.0168054	4001	0.0986053	0.70685
Plasma_CNDP1_NPX	-0.0295557	-0.027133	0.0170927	4016	0.0838611	0.664407
Plasma_CNPY4_NPX	-0.00785469	-0.00421777	0.017054	3988	0.645126	0.944424
Plasma_CNST_NPX	-0.0368036	-0.0135036	0.0304071	4011	0.226212	0.795539
Plasma_CNTN1_NPX	0.00267051	0.00389191	0.00993015	4053	0.787997	0.970465
Plasma_CNTN2_NPX	0.00195256	0.00175751	0.0171153	4027	0.909178	0.982225
Plasma_CNTN3_NPX	-0.0169741	-0.0193042	0.012455	4000	0.173012	0.781518
Plasma_CNTN4_NPX	0.00197508	0.00333206	0.00910074	3999	0.828201	0.976414
Plasma_CNTN5_NPX	0.00285965	0.00306061	0.0138431	3971	0.836352	0.9771
Plasma_CNTNAP2_NPX	0.0184409	0.0184191	0.0152942	3990	0.227986	0.795539
Plasma_COL18A1_NPX	-0.00384871	-0.00687188	0.00800904	4022	0.630865	0.944424
Plasma_COL1A1_NPX	-0.00471248	-0.00794914	0.00924164	4052	0.610136	0.944424
Plasma_COL4A1_NPX	0.00883364	0.00913022	0.0151923	4010	0.560966	0.92837
Plasma_COL6A3_NPX	-0.000207641	-0.000263291	0.0114679	4053	0.985555	0.996892
Plasma_COL9A1_NPX	-0.00911765	-0.00884511	0.016098	3991	0.571166	0.93013
Plasma_COLEC12_NPX	0.00109993	0.0017313	0.00892605	3989	0.901934	0.982225
Plasma_COMP_NPX	0.0126	0.0155297	0.0120633	3961	0.296326	0.837488
Plasma_COMT_NPX	-0.0145818	-0.00713117	0.0192795	3874	0.449493	0.891551
Plasma_CORO1A_NPX	-0.0498039	-0.0223588	0.0250599	3947	0.046948	0.595427
Plasma_COX5B_NPX	-0.0203345	-0.0120141	0.0201065	3986	0.311917	0.84307
Plasma_CPA1_NPX	-0.00345851	-0.00249078	0.0215423	4052	0.872459	0.9771
Plasma_CPA2_NPX	0.00306234	0.00196928	0.0240522	4025	0.898693	0.982225
Plasma_CPB1_NPX	0.00476848	0.00356203	0.0207318	4049	0.818097	0.972859
Plasma_CPE_NPX	0.0126359	0.0133281	0.0149602	3996	0.398365	0.881058
Plasma_CPM_NPX	-0.0316788	-0.0341217	0.0134189	4027	0.0182846	0.371037
Plasma_CPPED1_NPX	-0.00126601	-0.00075339	0.0223012	4041	0.954732	0.992427
Plasma_CPVL_NPX	-0.00799975	-0.00820987	0.0151846	4018	0.598339	0.944424
Plasma_CPXM1_NPX	-0.001563	-0.00094063	0.0220587	4014	0.943516	0.991175
Plasma_CR2_NPX	-0.00390618	-0.00350759	0.0171203	4017	0.819533	0.972859
Plasma_CRACR2A_NPX	-0.0158749	-0.00723163	0.0274712	3903	0.563381	0.92837
Plasma_CRADD_NPX	-0.0207837	-0.0112778	0.0159795	3980	0.193454	0.795539
Plasma_CREG1_NPX	-0.0523349	-0.0590147	0.0129305	3969	5.27792e-05	0.0116026
Plasma_CRELD2_NPX	0.00476518	0.00384506	0.0136891	4000	0.727782	0.951827
Plasma_CRHBP_NPX	-0.0198608	-0.0283194	0.0103942	3989	0.0561063	0.638233
Plasma_CRH_NPX	0.0169878	0.0079363	0.0342273	3894	0.619695	0.944424
Plasma_CRIM1_NPX	0.0101123	0.0214883	0.00709355	4003	0.154074	0.765287
Plasma_CRIP2_NPX	-0.00965129	-0.0107244	0.0132656	3980	0.466936	0.900446
Plasma_CRISP2_NPX	0.0187686	0.0117989	0.0214381	4027	0.381364	0.866865
Plasma_CRKL_NPX	0.0135759	0.00516295	0.0221055	3995	0.539157	0.927367
Plasma_CRLF1_NPX	0.0109612	0.0168606	0.0098814	4006	0.267376	0.819762
Plasma_CRNN_NPX	0.022491	0.0135877	0.0251726	3890	0.371661	0.866865
Plasma_CRTAC1_NPX	-6.03941e-05	-7.95677e-05	0.0113012	4053	0.995736	0.997655
Plasma_CRTAM_NPX	-0.0134238	-0.0112139	0.0185624	3982	0.469618	0.901156
Plasma_CSF1_NPX	0.00622261	0.0100574	0.00926473	4005	0.501848	0.905947
Plasma_CSF2RA_NPX	-0.0203246	-0.0141167	0.0226391	3973	0.369364	0.866865
Plasma_CSF3_NPX	0.00852503	0.00728712	0.0184737	3923	0.644488	0.944424
Plasma_CST3_NPX	-0.00446167	-0.00653853	0.00932824	4012	0.632465	0.944424
Plasma_CST5_NPX	0.0176749	0.0129027	0.0212137	3934	0.404792	0.881058
Plasma_CST6_NPX	0.00296052	0.00253965	0.0178039	3908	0.867942	0.9771
Plasma_CST7_NPX	0.0415624	0.0218906	0.0291145	3963	0.153499	0.765287
Plasma_CSTB_NPX	-0.00552721	-0.0052879	0.014387	3955	0.700864	0.944424
Plasma_CTF1_NPX	0.013233	0.00650154	0.024092	3921	0.582853	0.936565
Plasma_CTRB1_NPX	0.00803539	0.00649795	0.0192793	3997	0.676855	0.944424
Plasma_CTRC_NPX	-0.00117037	-0.000769042	0.0237238	3988	0.960656	0.992427
Plasma_CTSB_NPX	0.0219351	0.0171177	0.0200806	4002	0.274744	0.821612
Plasma_CTSC_NPX	-0.0103231	-0.00965118	0.0159335	3968	0.517094	0.916738
Plasma_CTSD_NPX	0.00530938	0.00615346	0.0128324	3732	0.679082	0.944424
Plasma_CTSF_NPX	-0.0306412	-0.0305726	0.0153476	4011	0.0459497	0.594193
Plasma_CTSH_NPX	-0.0499387	-0.0275154	0.0285726	3914	0.0805801	0.664407
Plasma_CTSL_NPX	-0.010752	-0.018794	0.00847713	4010	0.204747	0.795539
Plasma_CTSO_NPX	-0.0194706	-0.0266769	0.0110238	4035	0.0774318	0.664407
Plasma_CTSS_NPX	0.00894158	0.0167652	0.00891295	3164	0.315835	0.843134
Plasma_CTSV_NPX	-0.0214298	-0.0207224	0.0152238	4012	0.159311	0.765287
Plasma_CTSZ_NPX	-0.0423438	-0.055454	0.0112666	4006	0.000173474	0.0254235
Plasma_CX3CL1_NPX	0.0118326	0.0153855	0.01201	3983	0.32457	0.845092
Plasma_CXADR_NPX	-0.0176227	-0.014421	0.0187939	3992	0.348464	0.852839
Plasma_CXCL10_NPX	-0.0167735	-0.0103407	0.0237432	4001	0.479945	0.901156
Plasma_CXCL11_NPX	0.0094407	0.00506877	0.0249465	4037	0.705125	0.944424
Plasma_CXCL12_NPX	0.0211288	0.0218481	0.0148631	3919	0.155234	0.765287
Plasma_CXCL13_NPX	0.0263219	0.0198088	0.0198168	4032	0.184168	0.79385
Plasma_CXCL14_NPX	0.0172773	0.0123653	0.0210723	3912	0.41232	0.88384
Plasma_CXCL16_NPX	-0.00274985	-0.00476669	0.00859189	4050	0.748946	0.954147
Plasma_CXCL17_NPX	-0.00654724	-0.00570429	0.0157316	4037	0.677298	0.944424
Plasma_CXCL1_NPX	-0.00758793	-0.00344412	0.0293069	3949	0.795716	0.972859
Plasma_CXCL3_NPX	0.0155842	0.00668297	0.0270426	3991	0.564458	0.92837
Plasma_CXCL5_NPX	0.0316557	0.0112962	0.0342642	3998	0.35561	0.857495
Plasma_CXCL6_NPX	-0.0052074	-0.00283631	0.0228217	4039	0.81952	0.972859
Plasma_CXCL8_NPX	0.00766256	0.00524349	0.0202324	3926	0.704911	0.944424
Plasma_CXCL9_NPX	-0.00859701	-0.00531703	0.0239028	3999	0.719116	0.947234
Plasma_DAB2_NPX	0.0153826	0.00555523	0.0257971	4028	0.551015	0.92837
Plasma_DAG1_NPX	-0.0134363	-0.0114888	0.00965707	4007	0.164197	0.765287
Plasma_DAPP1_NPX	-0.0509925	-0.0170345	0.0335112	3994	0.128175	0.764988
Plasma_DARS1_NPX	0.00875173	0.00486332	0.018221	3980	0.631034	0.944424
Plasma_DBI_NPX	-0.0175014	-0.00909016	0.0159078	3989	0.271322	0.820811
Plasma_DBNL_NPX	-0.00274683	-0.00120074	0.0187798	4007	0.883719	0.977396
Plasma_DCBLD2_NPX	0.0329935	0.0394181	0.0126137	4014	0.008938	0.276547
Plasma_DCN_NPX	0.0110631	0.0196485	0.00855342	3925	0.195944	0.795539
Plasma_DCTN1_NPX	-0.00675166	-0.00408444	0.016951	4028	0.690427	0.944424
Plasma_DCTN2_NPX	0.0550408	0.0225591	0.0323848	3988	0.0892868	0.673967
Plasma_DCTN6_NPX	0.0329756	0.0198115	0.0220394	3907	0.13468	0.765287
Plasma_DCTPP1_NPX	-0.0122067	-0.0163651	0.0101005	4005	0.226917	0.795539
Plasma_DCXR_NPX	-0.0544704	-0.0381789	0.019428	4013	0.00507613	0.209232
Plasma_DDAH1_NPX	-0.0304162	-0.0293787	0.0107376	3984	0.00463895	0.209232
Plasma_DDC_NPX	-0.0218636	-0.0193932	0.0176892	4009	0.216536	0.795539
Plasma_DDR1_NPX	0.00702407	0.0130799	0.00809072	4037	0.385356	0.866865
Plasma_DDX58_NPX	-0.0043825	-0.00343132	0.0173177	3889	0.800231	0.972859
Plasma_DECR1_NPX	-0.0387977	-0.0161787	0.0231347	3994	0.093614	0.682192
Plasma_DEFA1_DEFA1B_NPX	0.00497684	0.00441282	0.0174927	3909	0.776035	0.962926
Plasma_DEFB4A_DEFB4B_NPX	0.126421	0.0335538	0.0555666	3940	0.0229515	0.414699
Plasma_DFFA_NPX	0.00479309	0.00288217	0.0142406	4040	0.736453	0.954147
Plasma_DIABLO_NPX	-0.0203922	-0.0076018	0.0255967	4002	0.425687	0.883999
Plasma_DKK1_NPX	0.0237191	0.0163917	0.0176186	4041	0.178295	0.7895
Plasma_DKK3_NPX	-0.000365721	-0.000499133	0.0110539	4053	0.973608	0.995183
Plasma_DKK4_NPX	0.0239705	0.0225336	0.0161257	3970	0.137232	0.765287
Plasma_DKKL1_NPX	-0.0594159	-0.0279166	0.0329665	3988	0.071572	0.6608
Plasma_DLK1_NPX	-0.0179751	-0.012974	0.0206427	4052	0.38393	0.866865
Plasma_DLL1_NPX	0.0190101	0.0281893	0.00977935	4011	0.0519772	0.623253
Plasma_DNAJA2_NPX	0.00556346	0.00270885	0.0174517	4030	0.749901	0.954147
Plasma_DNAJB1_NPX	-0.0193239	-0.0089441	0.0209857	3988	0.357203	0.858048
Plasma_DNER_NPX	0.00230048	0.00365398	0.00974499	3983	0.813392	0.972859
Plasma_DNMBP_NPX	0.00526924	0.00334448	0.0168738	3984	0.754849	0.954147
Plasma_DNPH1_NPX	-0.0184826	-0.0143275	0.0177086	4001	0.296686	0.837488
Plasma_DOK2_NPX	-0.00410015	-0.00135793	0.0265446	4011	0.877253	0.9771
Plasma_DPEP1_NPX	-0.0031392	-0.00258936	0.0187322	3980	0.86692	0.9771
Plasma_DPEP2_NPX	-0.00380677	-0.00486936	0.0122109	3985	0.755245	0.954147
Plasma_DPP10_NPX	0.0146381	0.0186788	0.0120446	3986	0.224315	0.795539
Plasma_DPP4_NPX	-0.00856824	-0.0121228	0.0109235	3924	0.432863	0.884223
Plasma_DPP6_NPX	-0.000743244	-0.000887456	0.0128147	3988	0.953752	0.992427
Plasma_DPP7_NPX	-0.0527711	-0.0374175	0.0185434	3974	0.00445255	0.209232
Plasma_DPT_NPX	0.00450289	0.00617422	0.010309	4052	0.662285	0.944424
Plasma_DPY30_NPX	-0.00103339	-0.000690566	0.0144791	4017	0.943106	0.991175
Plasma_DRAXIN_NPX	0.00423872	0.00417243	0.0155005	3985	0.784516	0.968892
Plasma_DRG2_NPX	-0.00535276	-0.00387946	0.0128287	3988	0.676519	0.944424
Plasma_DSC2_NPX	0.0185042	0.0238544	0.0116215	3952	0.111409	0.731088
Plasma_DSG2_NPX	0.0104262	0.0157345	0.0100806	4000	0.301067	0.837488
Plasma_DSG3_NPX	0.00412371	0.00489752	0.0123443	4014	0.738354	0.954147
Plasma_DSG4_NPX	-0.0331272	-0.0281214	0.0183542	3959	0.071169	0.6608
Plasma_DTX3_NPX	0.00849476	0.0145434	0.00801664	3983	0.289372	0.83519
Plasma_DUSP3_NPX	-0.0516326	-0.027101	0.0276288	3902	0.0617263	0.65126
Plasma_EBAG9_NPX	-0.0153468	-0.00664535	0.0202689	3985	0.448999	0.891551
Plasma_EBI3_IL27_NPX	0.00494703	0.00675512	0.0113042	4023	0.661681	0.944424
Plasma_ECE1_NPX	0.0239098	0.0279455	0.0134251	3919	0.0749931	0.664407
Plasma_EDA2R_NPX	0.00401111	0.00414704	0.0119074	4024	0.736242	0.954147
Plasma_EDAR_NPX	0.00470221	0.00205676	0.030291	3994	0.876644	0.9771
Plasma_EDIL3_NPX	0.0107229	0.0124241	0.0133478	3922	0.421824	0.88384
Plasma_EFEMP1_NPX	0.020933	0.0273433	0.0108631	4014	0.0540522	0.636092
Plasma_EFNA1_NPX	-0.0157637	-0.024976	0.00925447	3995	0.0885791	0.673967
Plasma_EFNA4_NPX	-0.00428745	-0.00670333	0.00926044	3975	0.6434	0.944424
Plasma_EGFL7_NPX	0.0367063	0.0370667	0.0147659	3902	0.0129649	0.322654
Plasma_EGFR_NPX	-0.00494033	-0.0125381	0.00604853	4052	0.414101	0.88384
Plasma_EGF_NPX	0.0243186	0.00970651	0.0259145	3986	0.348087	0.852839
Plasma_EGLN1_NPX	0.00343821	0.00301262	0.0143323	3975	0.810427	0.972859
Plasma_EIF4B_NPX	-0.0152849	-0.0106485	0.0147758	3985	0.300986	0.837488
Plasma_EIF4EBP1_NPX	-0.0236769	-0.0151213	0.0203886	4008	0.245596	0.803674
Plasma_EIF4G1_NPX	-0.0243388	-0.00959892	0.0217339	4040	0.262843	0.819762
Plasma_ELOA_NPX	-0.0103891	-0.00926622	0.0164665	3969	0.528128	0.925318
Plasma_ENAH_NPX	0.00461235	0.00389791	0.0164549	3923	0.77926	0.966019
Plasma_ENG_NPX	0.00561375	0.0133748	0.00647368	4051	0.385902	0.866865
Plasma_ENO1_NPX	-0.00294866	-0.00152417	0.0184247	3998	0.872859	0.9771
Plasma_ENO2_NPX	-0.00454555	-0.00279904	0.0153029	4041	0.766453	0.955531
Plasma_ENPP2_NPX	-0.0154545	-0.0199148	0.00975582	4051	0.113242	0.732188
Plasma_ENPP5_NPX	0.00600304	0.00583006	0.0151288	3994	0.691539	0.944424
Plasma_ENPP7_NPX	-0.0794375	-0.0380411	0.032909	3879	0.0158307	0.339662
Plasma_ENTPD2_NPX	-0.0132389	-0.013238	0.0158069	3888	0.40234	0.881058
Plasma_ENTPD5_NPX	-0.00671063	-0.0129371	0.00812218	3925	0.408735	0.88384
Plasma_ENTPD6_NPX	0.000958742	0.00151734	0.00989041	3925	0.922782	0.985527
Plasma_EPCAM_NPX	-0.0292539	-0.011826	0.0385691	3990	0.448208	0.891551
Plasma_EPHA1_NPX	-0.00519886	-0.00579706	0.0125702	4000	0.679201	0.944424
Plasma_EPHA2_NPX	-0.00148615	-0.00226734	0.00973814	3805	0.878713	0.9771
Plasma_EPHB4_NPX	0.010947	0.0206589	0.00810665	4047	0.176972	0.789383
Plasma_EPHB6_NPX	0.00226999	0.00316425	0.0109279	3978	0.835456	0.9771
Plasma_EPO_NPX	-0.00388293	-0.00232332	0.0264233	3978	0.883178	0.977396
Plasma_EPS8L2_NPX	-0.00516291	-0.00710725	0.0105367	4017	0.624165	0.944424
Plasma_ERBB2_NPX	-0.00276032	-0.00433096	0.00901967	4012	0.759595	0.954411
Plasma_ERBB3_NPX	-0.0103563	-0.0218581	0.00705097	3977	0.141971	0.765287
Plasma_ERBB4_NPX	0.00652883	0.0112875	0.00885335	4013	0.460897	0.899902
Plasma_ERBIN_NPX	-0.00465776	-0.00182772	0.0226556	3988	0.837122	0.9771
Plasma_EREG_NPX	0.0202451	0.0106888	0.0227244	3979	0.373039	0.866865
Plasma_ERP44_NPX	-0.00131806	-0.0020347	0.00712328	3986	0.853211	0.9771
Plasma_ESAM_NPX	0.00749717	0.0102725	0.00831833	4052	0.367491	0.866865
Plasma_ESM1_NPX	0.0188315	0.0228273	0.0129444	3989	0.145801	0.765287
Plasma_EZR_NPX	-0.00807925	-0.0139383	0.00841408	4037	0.337009	0.850475
Plasma_F11R_NPX	0.000505868	0.000365009	0.0127769	4000	0.96842	0.994044
Plasma_F2R_NPX	0.00261846	0.0018693	0.0128802	4001	0.838917	0.9771
Plasma_F3_NPX	0.00828783	0.0118357	0.0103389	4015	0.422821	0.88384
Plasma_F7_NPX	-0.0108587	-0.0147227	0.0110347	4008	0.325151	0.845092
Plasma_F9_NPX	0.0081029	0.0170152	0.00706222	4015	0.251302	0.80503
Plasma_FABP1_NPX	-0.0822586	-0.0345795	0.035128	3991	0.0192462	0.384633
Plasma_FABP2_NPX	-0.0638976	-0.0334505	0.0295632	4010	0.0307243	0.47677
Plasma_FABP4_NPX	0.0165309	0.0108874	0.0211529	4053	0.434556	0.884223
Plasma_FABP5_NPX	-0.00598928	-0.00353721	0.0147694	4030	0.685116	0.944424
Plasma_FABP6_NPX	-0.00810783	-0.00643232	0.0199438	3915	0.684373	0.944424
Plasma_FABP9_NPX	-0.0206931	-0.0153367	0.0209429	3989	0.323176	0.845092
Plasma_FADD_NPX	0.0108019	0.00578636	0.0158915	4011	0.496715	0.904631
Plasma_FAM3B_NPX	0.0190964	0.022538	0.0131207	3986	0.145625	0.765287
Plasma_FAM3C_NPX	-0.0109933	-0.0155932	0.00985796	4010	0.264843	0.819762
Plasma_FAP_NPX	-0.0141878	-0.022192	0.00972041	4052	0.144481	0.765287
Plasma_FASLG_NPX	-0.0121401	-0.0130636	0.0139409	4035	0.3839	0.866865
Plasma_FAS_NPX	-0.00645262	-0.00917407	0.00971756	4024	0.506718	0.906249
Plasma_FBP1_NPX	-0.0740153	-0.0399298	0.0280439	4007	0.00834079	0.268329
Plasma_FCAR_NPX	0.0080782	0.00701779	0.0178455	3994	0.650808	0.944424
Plasma_FCER2_NPX	0.00659599	0.00583399	0.0173925	3993	0.704527	0.944424
Plasma_FCGR2A_NPX	0.0167547	0.0144494	0.0181284	3944	0.355427	0.857495
Plasma_FCGR2B_NPX	-0.00430975	-0.0032619	0.0206688	3898	0.834838	0.9771
Plasma_FCGR3B_NPX	0.00958935	0.0078901	0.0187988	4007	0.610007	0.944424
Plasma_FCN2_NPX	-0.0109795	-0.011503	0.0148852	3986	0.460792	0.899902
Plasma_FCRL1_NPX	-0.00525945	-0.0049532	0.0162078	4007	0.745576	0.954147
Plasma_FCRL2_NPX	-0.00425063	-0.00387116	0.0170664	4008	0.803324	0.972859
Plasma_FCRL3_NPX	0.0334628	0.0262759	0.0202283	3923	0.0981549	0.70685
Plasma_FCRL5_NPX	0.000947606	0.000667217	0.0214165	3999	0.96471	0.992553
Plasma_FCRL6_NPX	-0.0466102	-0.0286653	0.0254028	3994	0.0666035	0.655598
Plasma_FCRLB_NPX	0.0111003	0.00833366	0.0209373	3893	0.596026	0.942636
Plasma_FEN1_NPX	0.00744697	0.0057703	0.0201899	3879	0.712262	0.94631
Plasma_FETUB_NPX	-0.00482842	-0.00569195	0.0128529	4013	0.707184	0.945062
Plasma_FGF19_NPX	0.0288215	0.0152862	0.0296587	4007	0.331221	0.847179
Plasma_FGF21_NPX	-0.0332985	-0.0115167	0.0444178	4026	0.4535	0.8949
Plasma_FGF23_NPX	0.0189503	0.0160218	0.0180202	3995	0.293039	0.837488
Plasma_FGF2_NPX	0.0132627	0.0081942	0.0197281	3994	0.501448	0.905947
Plasma_FGF5_NPX	0.00591222	0.00707244	0.0124782	3924	0.635665	0.944424
Plasma_FGFBP1_NPX	0.0353335	0.0476173	0.0114673	4013	0.00207532	0.175065
Plasma_FGFR2_NPX	-0.00344127	-0.00638265	0.00740671	4011	0.642232	0.944424
Plasma_FGR_NPX	0.00850183	0.00684132	0.0182811	3901	0.641914	0.944424
Plasma_FHIT_NPX	-0.0261138	-0.0145401	0.0186278	3920	0.161033	0.765287
Plasma_FIS1_NPX	-0.00897685	-0.00479194	0.0161726	3991	0.578882	0.934918
Plasma_FKBP1B_NPX	0.0290402	0.0104992	0.0303082	3999	0.338039	0.850475
Plasma_FKBP4_NPX	-0.00881336	-0.00816196	0.0110221	3985	0.423985	0.88384
Plasma_FKBP5_NPX	-0.0114827	-0.00490471	0.021896	3985	0.600017	0.944424
Plasma_FLI1_NPX	0.0228015	0.00869338	0.023316	3904	0.328167	0.84707
Plasma_FLRT2_NPX	0.00442687	0.00667165	0.0102102	3984	0.66462	0.944424
Plasma_FLT1_NPX	0.00245383	0.00490739	0.00783541	3976	0.754167	0.954147
Plasma_FLT3LG_NPX	-0.00431024	-0.00524406	0.0121905	4038	0.723677	0.951271
Plasma_FLT3_NPX	-0.00661163	-0.00936721	0.0110577	3893	0.549928	0.92837
Plasma_FLT4_NPX	-0.00930617	-0.0107949	0.0133069	4013	0.484375	0.901156
Plasma_FMNL1_NPX	0.0191349	0.014608	0.0204083	3899	0.348506	0.852839
Plasma_FOLR1_NPX	0.014998	0.0220143	0.0099705	3984	0.132599	0.765287
Plasma_FOLR2_NPX	0.0295882	0.0409961	0.0107443	4040	0.00591592	0.222946
Plasma_FOLR3_NPX	-0.00177656	-0.000383127	0.0731921	3998	0.980636	0.996892
Plasma_FOXO1_NPX	0.0229644	0.0107305	0.0214393	3994	0.284173	0.827427
Plasma_FOXO3_NPX	0.00831137	0.00356711	0.0318981	3894	0.794446	0.972859
Plasma_FRZB_NPX	0.000510228	0.000775134	0.010102	3976	0.959721	0.992427
Plasma_FSTL3_NPX	0.0128312	0.0173608	0.0106173	3981	0.22692	0.795539
Plasma_FST_NPX	-0.0292592	-0.0232097	0.0193425	4000	0.130439	0.765287
Plasma_FUCA1_NPX	0.0193523	0.00969171	0.0312833	4011	0.536207	0.927367
Plasma_FURIN_NPX	0.00318101	0.00351484	0.0128045	4014	0.803816	0.972859
Plasma_FUS_NPX	0.0142032	0.0153009	0.0121794	3891	0.243621	0.803674
Plasma_FUT3_FUT5_NPX	-0.00527713	-0.0048153	0.0166433	4039	0.751205	0.954147
Plasma_FUT8_NPX	0.034947	0.0251893	0.019429	3985	0.0721419	0.6608
Plasma_FXN_NPX	-0.0293818	-0.0164336	0.0170981	4028	0.085795	0.669607
Plasma_FXYD5_NPX	0.0211461	0.0137407	0.0169224	3923	0.211522	0.795539
Plasma_FYB1_NPX	0.000746701	0.000333155	0.0197773	3995	0.969885	0.994121
Plasma_GALNT10_NPX	-0.0141691	-0.0207277	0.00984688	3983	0.150244	0.765287
Plasma_GALNT2_NPX	-0.0132166	-0.0207772	0.00946008	4026	0.162462	0.765287
Plasma_GALNT3_NPX	-0.0226602	-0.0220379	0.01625	3922	0.163255	0.765287
Plasma_GALNT7_NPX	0.000573911	0.0011479	0.00781945	3984	0.941495	0.991175
Plasma_GAL_NPX	0.0290063	0.017803	0.0250399	4007	0.246769	0.803674
Plasma_GAS6_NPX	0.00810178	0.013136	0.00928852	4031	0.383131	0.866865
Plasma_GCG_NPX	0.0848785	0.0278122	0.0478143	3903	0.0759479	0.664407
Plasma_GCNT1_NPX	-0.00144062	-0.00172775	0.0123336	3984	0.90702	0.982225
Plasma_GDF15_NPX	0.00968801	0.0101071	0.0125039	4047	0.438504	0.884223
Plasma_GDF2_NPX	0.01048	0.0114191	0.0130404	4010	0.421645	0.88384
Plasma_GDNF_NPX	0.00263945	0.00283155	0.0143811	3908	0.854388	0.9771
Plasma_GFAP_NPX	0.0225078	0.0189041	0.0177845	3900	0.205738	0.795539
Plasma_GFER_NPX	0.0106256	0.00673618	0.0147857	3904	0.472406	0.901156
Plasma_GFRA1_NPX	-0.00522982	-0.00793069	0.00942139	4026	0.578857	0.934918
Plasma_GFRA2_NPX	0.00869894	0.0175168	0.00779382	3981	0.264432	0.819762
Plasma_GFRA3_NPX	0.0121576	0.0181209	0.0102578	3973	0.236006	0.803674
Plasma_GGH_NPX	0.00577541	0.00685173	0.0129194	3926	0.654875	0.944424
Plasma_GGT1_NPX	-0.0164866	-0.0129844	0.0180295	3993	0.360551	0.858048
Plasma_GGT5_NPX	0.00110584	0.00220404	0.00782722	3977	0.887655	0.978126
Plasma_GH1_NPX	0.0795871	0.0161441	0.0721943	4010	0.270354	0.819762
Plasma_GHRL_NPX	0.0114746	0.00563816	0.0303625	4011	0.70551	0.944424
Plasma_GKN1_NPX	-1.61068e-05	-2.52627e-05	0.0101986	3794	0.99874	0.99874
Plasma_GLB1_NPX	-0.0433819	-0.0402121	0.01417	3984	0.00221676	0.175065
Plasma_GLO1_NPX	-0.0144224	-0.0101119	0.0200349	3925	0.47165	0.901156
Plasma_GLOD4_NPX	0.000755755	0.000847953	0.00880278	3985	0.931587	0.988464
Plasma_GLRX_NPX	-0.0140987	-0.0098719	0.0210514	3980	0.503069	0.905947
Plasma_GMPR_NPX	0.00821961	0.00653053	0.0157548	4040	0.601894	0.944424
Plasma_GNE_NPX	-0.0031316	-0.00201091	0.0178978	3901	0.861111	0.9771
Plasma_GNLY_NPX	-0.0340456	-0.0264942	0.0195589	3999	0.0818182	0.664407
Plasma_GOLM2_NPX	-0.0117174	-0.0214817	0.00794092	4037	0.140137	0.765287
Plasma_GOPC_NPX	-0.0215999	-0.0086169	0.0231988	3994	0.351869	0.853153
Plasma_GP1BA_NPX	0.00477625	0.00640426	0.00928177	3991	0.606872	0.944424
Plasma_GP2_NPX	-0.0277845	-0.0138206	0.0318653	3885	0.383297	0.866865
Plasma_GP6_NPX	-0.0112636	-0.00521881	0.0200539	3995	0.574375	0.933006
Plasma_GPA33_NPX	-0.0658707	-0.0194632	0.0527779	3988	0.212078	0.795539
Plasma_GPC1_NPX	0.0275557	0.0381093	0.010877	4028	0.0113343	0.311307
Plasma_GPC5_NPX	0.0107042	0.00798367	0.0197271	3984	0.587425	0.938031
Plasma_GPKOW_NPX	0.000155954	0.000276276	0.00852473	3901	0.985405	0.996892
Plasma_GPNMB_NPX	-0.0122762	-0.0181796	0.0105338	3916	0.243924	0.803674
Plasma_GPR37_NPX	0.0310959	0.0196504	0.0236523	3925	0.188685	0.795539
Plasma_GRAP2_NPX	-0.00638382	-0.00205399	0.0279953	4011	0.819633	0.972859
Plasma_GRN_NPX	0.0028549	0.00513047	0.00840278	3981	0.734058	0.954147
Plasma_GRPEL1_NPX	-0.0467777	-0.0326084	0.0182238	3981	0.0102989	0.301871
Plasma_GSTA1_NPX	-0.0960711	-0.0435282	0.0327416	3993	0.0033629	0.184819
Plasma_GSTA3_NPX	-0.0581984	-0.0308675	0.0287773	3901	0.0432061	0.576872
Plasma_GUCA2A_NPX	0.00273998	0.00355883	0.0116882	3980	0.814668	0.972859
Plasma_GUSB_NPX	-0.049545	-0.0320921	0.0208686	4009	0.0176367	0.369251
Plasma_GYS1_NPX	0.0303268	0.0133193	0.0243286	3925	0.212637	0.795539
Plasma_GZMA_NPX	-0.0159729	-0.0195594	0.0121501	4034	0.188709	0.795539
Plasma_GZMB_NPX	-0.0430468	-0.0298282	0.0211017	3979	0.0414192	0.576872
Plasma_GZMH_NPX	-0.0634079	-0.0378346	0.0253113	3910	0.0122813	0.31152
Plasma_HAGH_NPX	-0.0200299	-0.0107308	0.0286766	4025	0.484919	0.901156
Plasma_HAO1_NPX	-0.12256	-0.0372324	0.0485134	4028	0.0115649	0.311307
Plasma_HARS1_NPX	-0.0165408	-0.00882228	0.0155561	4000	0.28771	0.832427
Plasma_HAVCR1_NPX	-0.0315377	-0.0204553	0.0214576	4026	0.141702	0.765287
Plasma_HAVCR2_NPX	0.0130047	0.0163335	0.0117686	3996	0.269214	0.819762
Plasma_HBEGF_NPX	0.031216	0.0173819	0.0226998	4025	0.169156	0.780134
Plasma_HBQ1_NPX	-0.000660517	-0.000419206	0.0243689	4028	0.978377	0.995741
Plasma_HCLS1_NPX	-0.000875407	-0.000623002	0.0127319	4040	0.945186	0.991175
Plasma_HDGF_NPX	-0.00383152	-0.00164633	0.032849	4023	0.907151	0.982225
Plasma_HEXIM1_NPX	-0.00706433	-0.0034142	0.0193216	3994	0.714669	0.94631
Plasma_HGF_NPX	-0.00356369	-0.00411002	0.0121806	4038	0.769864	0.958877
Plasma_HGS_NPX	0.0234798	0.0128742	0.01907	3904	0.218307	0.795539
Plasma_HLA.E_NPX	-0.00629144	-0.00976108	0.00988048	3986	0.524321	0.923337
Plasma_HMBS_NPX	-0.0332333	-0.0293449	0.0174966	4028	0.0575813	0.638233
Plasma_HMOX1_NPX	-0.00756439	-0.00662681	0.0174445	3974	0.664583	0.944424
Plasma_HMOX2_NPX	0.0393019	0.0363574	0.0148439	3908	0.0081371	0.268329
Plasma_HNMT_NPX	-0.0223604	-0.0192228	0.0169004	3970	0.18589	0.79467
Plasma_HNRNPK_NPX	0.0231174	0.012068	0.0193082	3910	0.231269	0.799997
Plasma_HPCAL1_NPX	-0.00301938	-0.00165582	0.0180084	4040	0.866855	0.9771
Plasma_HPGDS_NPX	0.0095012	0.0110254	0.0137027	3896	0.48811	0.90297
Plasma_HS3ST3B1_NPX	-0.0320598	-0.0342113	0.0144541	3987	0.0266086	0.446552
Plasma_HS6ST1_NPX	-0.0195895	-0.0243939	0.0120517	4022	0.104144	0.71919
Plasma_HSD11B1_NPX	0.0423441	0.0443294	0.0150687	3993	0.00497706	0.209232
Plasma_HSPA1A_NPX	0.018314	0.0104795	0.0149029	4001	0.219186	0.795539
Plasma_HSPB1_NPX	-0.0136105	-0.00790608	0.0195136	3947	0.485539	0.901156
Plasma_HSPB6_NPX	0.0144699	0.0137846	0.0142396	4026	0.309606	0.840835
Plasma_HSPG2_NPX	0.00079234	0.00133502	0.00863151	3978	0.926865	0.987191
Plasma_HTRA2_NPX	-0.00508456	-0.00335472	0.0141614	4014	0.719582	0.947234
Plasma_HYAL1_NPX	-0.00840539	-0.0156484	0.00819109	3963	0.304877	0.837778
Plasma_HYOU1_NPX	0.0061229	0.0119934	0.00747332	4053	0.412663	0.88384
Plasma_ICA1_NPX	0.00130883	0.000673793	0.018887	3927	0.944756	0.991175
Plasma_ICAM1_NPX	0.010667	0.0156698	0.010172	3988	0.294399	0.837488
Plasma_ICAM2_NPX	0.00787335	0.0104791	0.011627	4053	0.49834	0.904631
Plasma_ICAM3_NPX	0.00357674	0.005898	0.00932659	4050	0.70137	0.944424
Plasma_ICAM4_NPX	-0.00842659	-0.00656066	0.0202019	3994	0.676613	0.944424
Plasma_ICAM5_NPX	0.0203979	0.0186885	0.0169834	4011	0.229803	0.797657
Plasma_ICOSLG_NPX	-0.00794741	-0.0171786	0.00730283	3985	0.276544	0.821612
Plasma_IDS_NPX	0.00151206	0.00745784	0.00315733	4025	0.632033	0.944424
Plasma_IDUA_NPX	-0.0249816	-0.0216651	0.0177654	4027	0.159744	0.765287
Plasma_IFNGR1_NPX	0.00485293	0.0103371	0.00697224	4004	0.486447	0.901156
Plasma_IFNGR2_NPX	-0.0445185	-0.035405	0.019556	3985	0.022871	0.414699
Plasma_IFNG_NPX	-0.0466101	-0.0177651	0.041652	3909	0.263193	0.819762
Plasma_IFNLR1_NPX	-0.00159623	-0.00190942	0.0126086	3973	0.899265	0.982225
Plasma_IGF1R_NPX	0.00380807	0.00758121	0.00699619	3981	0.586261	0.937308
Plasma_IGF2R_NPX	-0.00606422	-0.0105573	0.0085742	3999	0.479444	0.901156
Plasma_IGFBP1_NPX	-0.000977581	-0.000297891	0.0496698	4050	0.984298	0.996892
Plasma_IGFBP2_NPX	0.064576	0.0389468	0.0253501	4047	0.0108905	0.310924
Plasma_IGFBP3_NPX	-0.0203292	-0.0313381	0.00982883	4014	0.0386734	0.564063
Plasma_IGFBP4_NPX	0.0087293	0.00930285	0.0131666	3944	0.507376	0.906249
Plasma_IGFBP6_NPX	0.013045	0.0175373	0.0096356	3992	0.175866	0.789004
Plasma_IGFBP7_NPX	-0.013807	-0.0203378	0.00989569	4046	0.163015	0.765287
Plasma_IGFBPL1_NPX	-0.0200763	-0.0256063	0.011583	4011	0.0831263	0.664407
Plasma_IGSF3_NPX	-0.0183705	-0.0237983	0.0114912	3979	0.109976	0.72894
Plasma_IGSF8_NPX	-0.00475453	-0.00677047	0.00779912	4009	0.542145	0.92837
Plasma_IKBKG_NPX	0.016812	0.00708971	0.0252045	3994	0.504794	0.905947
Plasma_IL10RA_NPX	0.0128016	0.0111539	0.0183029	3899	0.484327	0.901156
Plasma_IL10RB_NPX	0.00402808	0.00610753	0.00963979	4006	0.676072	0.944424
Plasma_IL10_NPX	0.0284575	0.0154675	0.0292828	3912	0.331202	0.847179
Plasma_IL12A_IL12B_NPX	-0.0137525	-0.0075246	0.0280611	3987	0.624095	0.944424
Plasma_IL12B_NPX	0.000203651	0.000154611	0.0201931	4038	0.991954	0.997395
Plasma_IL12RB1_NPX	-0.00221397	-0.00245917	0.0140889	3920	0.87514	0.9771
Plasma_IL13RA1_NPX	-0.0114237	-0.0208956	0.00836201	3925	0.171973	0.781518
Plasma_IL15_NPX	0.0313258	0.0417879	0.0118492	3991	0.0082323	0.268329
Plasma_IL16_NPX	0.0168792	0.0175391	0.0139952	4022	0.227861	0.795539
Plasma_IL17C_NPX	0.0105393	0.00669097	0.0246394	3922	0.668863	0.944424
Plasma_IL17D_NPX	0.0147652	0.0206301	0.0104242	3912	0.15673	0.765287
Plasma_IL17RA_NPX	-0.0175739	-0.0166332	0.0162636	3999	0.279954	0.823583
Plasma_IL17RB_NPX	0.00940816	0.0070916	0.0208866	3922	0.652419	0.944424
Plasma_IL18BP_NPX	0.00102308	0.00146856	0.0101782	4013	0.919939	0.985527
Plasma_IL18R1_NPX	-0.0228791	-0.0279048	0.0123242	4040	0.0634637	0.65126
Plasma_IL18RAP_NPX	0.108349	0.0254034	0.0671271	3944	0.10659	0.722735
Plasma_IL18_NPX	0.00905715	0.00803997	0.0155261	3981	0.559691	0.92837
Plasma_IL19_NPX	0.0562401	0.0343502	0.0255493	3903	0.0277774	0.446552
Plasma_IL1B_NPX	0.00808491	0.00646548	0.0172348	3895	0.639021	0.944424
Plasma_IL1R1_NPX	0.00433602	0.00853331	0.00791128	3993	0.583667	0.936565
Plasma_IL1R2_NPX	-0.01328	-0.028193	0.00717001	3980	0.0640773	0.65126
Plasma_IL1RAP_NPX	0.0426655	0.0377501	0.0175156	4000	0.0149001	0.333105
Plasma_IL1RL1_NPX	-0.0059407	-0.00491997	0.0174494	4041	0.733533	0.954147
Plasma_IL1RL2_NPX	0.0162004	0.0166398	0.0151072	3927	0.283623	0.827427
Plasma_IL1RN_NPX	-0.00292188	-0.00218805	0.0200139	3974	0.883935	0.977396
Plasma_IL22RA1_NPX	-0.00623617	-0.00699807	0.0140653	3908	0.657522	0.944424
Plasma_IL2RA_NPX	0.0140017	0.0148347	0.0143954	3984	0.330788	0.847179
Plasma_IL32_NPX	0.0437033	0.0452041	0.0147327	3985	0.00303085	0.184819
Plasma_IL4R_NPX	0.00476536	0.00579602	0.0127507	3990	0.708622	0.945068
Plasma_IL5RA_NPX	0.0147635	0.011471	0.0202466	3993	0.465931	0.900446
Plasma_IL6R_NPX	-0.00238947	-0.00284624	0.0131189	3986	0.855483	0.9771
Plasma_IL6ST_NPX	0.00229967	0.00552325	0.00630917	4011	0.715506	0.94631
Plasma_IL6_NPX	-0.012902	-0.0077093	0.0258997	3976	0.618404	0.944424
Plasma_IL7R_NPX	-0.0217052	-0.0164773	0.0207393	4000	0.29536	0.837488
Plasma_IL7_NPX	-0.00916969	-0.00580789	0.0184125	3991	0.618501	0.944424
Plasma_ILKAP_NPX	0.0192035	0.0143691	0.0154533	3910	0.21406	0.795539
Plasma_IMPA1_NPX	0.00457868	0.00307855	0.0147273	3985	0.755894	0.954147
Plasma_ING1_NPX	-0.00535895	-0.00530533	0.0137999	3902	0.697791	0.944424
Plasma_INHBC_NPX	-0.00584224	-0.00525762	0.016805	4000	0.728123	0.951827
Plasma_INPP1_NPX	0.00245179	0.00184388	0.0134347	3988	0.855203	0.9771
Plasma_INPPL1_NPX	0.00428234	0.00173122	0.0254375	3988	0.866318	0.9771
Plasma_IPCEF1_NPX	0.0133189	0.00597119	0.0226055	3979	0.555768	0.92837
Plasma_IQGAP2_NPX	0.0137972	0.00990161	0.0171996	3986	0.422496	0.88384
Plasma_IRAG2_NPX	-0.00516761	-0.00224748	0.0309276	3925	0.86731	0.9771
Plasma_IRAK1_NPX	0.00623217	0.00356304	0.0162887	3926	0.702032	0.944424
Plasma_IRAK4_NPX	-0.0160739	-0.00624307	0.0236712	3994	0.497146	0.904631
Plasma_ISLR2_NPX	0.0206715	0.0233668	0.0142175	3830	0.146042	0.765287
Plasma_ISM1_NPX	-0.0209705	-0.0216272	0.0146147	3994	0.151396	0.765287
Plasma_ITGA11_NPX	0.0309988	0.0382814	0.0127099	3990	0.0147736	0.333105
Plasma_ITGA5_NPX	-0.00325018	-0.0053072	0.00861494	3997	0.705991	0.944424
Plasma_ITGA6_NPX	-0.00729451	-0.00599116	0.0159405	3983	0.647259	0.944424
Plasma_ITGAM_NPX	-0.0077897	-0.00984013	0.0120395	4000	0.517661	0.916738
Plasma_ITGAV_NPX	0.00507057	0.0119996	0.00628734	4028	0.420018	0.88384
Plasma_ITGB1BP2_NPX	0.011642	0.00434006	0.0266016	3925	0.66167	0.944424
Plasma_ITGB1_NPX	0.0049661	0.00968982	0.00728584	3992	0.495525	0.904631
Plasma_ITGB2_NPX	-0.0133599	-0.0191757	0.0103414	3983	0.196472	0.795539
Plasma_ITGB5_NPX	-0.00558745	-0.00593981	0.0118051	4012	0.63602	0.944424
Plasma_ITGB6_NPX	0.00694473	0.00921882	0.011287	3926	0.538402	0.927367
Plasma_ITGB7_NPX	0.00600214	0.005419	0.0171512	4024	0.726391	0.951827
Plasma_ITIH3_NPX	0.0249912	0.0253364	0.0144651	4017	0.0841213	0.664407
Plasma_ITM2A_NPX	0.0166613	0.0110661	0.0238175	3993	0.484254	0.901156
Plasma_JAM2_NPX	0.015878	0.0264477	0.0082477	4038	0.0542813	0.636092
Plasma_JCHAIN_NPX	0.0323312	0.0215801	0.0235804	3925	0.170421	0.781518
Plasma_KAZALD1_NPX	0.000690037	0.000659893	0.0163394	3982	0.966316	0.992657
Plasma_KDR_NPX	0.0060097	0.00934236	0.00989924	4011	0.543827	0.92837
Plasma_KEL_NPX	-0.00322656	-0.00354982	0.0138228	3920	0.815445	0.972859
Plasma_KIFBP_NPX	-0.0262317	-0.01284	0.0201592	3988	0.193256	0.795539
Plasma_KIR2DL3_NPX	-0.00309432	-0.00170255	0.0285557	3904	0.913715	0.982225
Plasma_KIR3DL1_NPX	-0.0124089	-0.0041875	0.0473693	3904	0.793365	0.972859
Plasma_KIRREL2_NPX	0.000989038	0.00104453	0.0148179	3918	0.946787	0.991608
Plasma_KITLG_NPX	0.0144038	0.0167646	0.0135075	4008	0.286326	0.831859
Plasma_KIT_NPX	0.00763125	0.0106622	0.0109634	4015	0.486427	0.901156
Plasma_KLB_NPX	0.0552293	0.0300287	0.0291366	3920	0.0580958	0.63857
Plasma_KLK10_NPX	0.00496907	0.00532081	0.0142654	3993	0.727611	0.951827
Plasma_KLK11_NPX	0.0232971	0.0341952	0.0104313	3986	0.0255784	0.446552
Plasma_KLK13_NPX	0.0107352	0.0104459	0.0158631	3924	0.49861	0.904631
Plasma_KLK14_NPX	0.00412114	0.00349263	0.0178668	4028	0.817591	0.972859
Plasma_KLK1_NPX	0.0798457	0.0257983	0.0490356	3972	0.103536	0.71919
Plasma_KLK4_NPX	0.0191872	0.0128345	0.0219622	4028	0.382361	0.866865
Plasma_KLK6_NPX	0.00195795	0.00267813	0.0113076	4010	0.862539	0.9771
Plasma_KLK8_NPX	0.027614	0.0324039	0.0129251	3871	0.0327047	0.501599
Plasma_KLRB1_NPX	-0.0185366	-0.0211707	0.0132182	4040	0.160886	0.765287
Plasma_KLRD1_NPX	-0.0147054	-0.0130319	0.0169581	4038	0.385904	0.866865
Plasma_KRT18_NPX	-0.116173	-0.05671	0.0295228	3988	8.46055e-05	0.0159421
Plasma_KRT19_NPX	0.0150823	0.00954361	0.0243265	3988	0.535298	0.927367
Plasma_KRT5_NPX	0.0104758	0.00830117	0.0189191	3913	0.579805	0.934918
Plasma_KYAT1_NPX	-0.0323216	-0.0237505	0.0130948	4009	0.0136179	0.332631
Plasma_KYNU_NPX	-0.0393884	-0.0344449	0.014724	4040	0.00750055	0.260348
Plasma_L1CAM_NPX	0.0240354	0.0334982	0.0108614	4014	0.0269597	0.446552
Plasma_LACTB2_NPX	-0.0144076	-0.00902813	0.0133175	4011	0.279381	0.823583
Plasma_LAG3_NPX	-0.00441631	-0.00475534	0.0143034	3979	0.757521	0.954147
Plasma_LAIR1_NPX	0.022784	0.027014	0.0123588	3988	0.0653243	0.654682
Plasma_LAIR2_NPX	-0.0512624	-0.0209865	0.0384708	3982	0.182772	0.793012
Plasma_LAMA4_NPX	0.0157367	0.0197499	0.0103849	4006	0.129764	0.765287
Plasma_LAMP2_NPX	-0.0071916	-0.0152476	0.00688155	3883	0.296062	0.837488
Plasma_LAMP3_NPX	-0.0141511	-0.0111876	0.0186053	4035	0.446943	0.89051
Plasma_LAP3_NPX	-0.0246701	-0.0216783	0.0141386	3922	0.0810859	0.664407
Plasma_LAT2_NPX	0.0157669	0.00507395	0.0302356	3988	0.60207	0.944424
Plasma_LAT_NPX	-0.00740571	-0.00389599	0.0176241	4040	0.674359	0.944424
Plasma_LAYN_NPX	0.00708746	0.00923288	0.0113391	3977	0.531978	0.927367
Plasma_LBP_NPX	0.00260722	0.00183697	0.0221319	4015	0.906229	0.982225
Plasma_LBR_NPX	0.0174732	0.0110226	0.017674	4029	0.322898	0.845092
Plasma_LCN2_NPX	0.0169512	0.0201767	0.0128201	3884	0.186166	0.79467
Plasma_LDLR_NPX	0.00720605	0.00544732	0.0194603	4011	0.711183	0.94631
Plasma_LEFTY2_NPX	-0.000971322	-0.000714002	0.0197604	4024	0.960798	0.992427
Plasma_LEPR_NPX	-0.0197204	-0.0251354	0.0121835	4007	0.105607	0.722735
Plasma_LEP_NPX	-0.0465283	-0.0167713	0.0359653	4011	0.195843	0.795539
Plasma_LGALS1_NPX	-0.0038637	-0.00453093	0.0105117	4008	0.71322	0.94631
Plasma_LGALS3_NPX	-0.00136081	-0.00182036	0.0108712	4016	0.900391	0.982225
Plasma_LGALS4_NPX	-0.00044843	-0.000354253	0.0189257	3989	0.981098	0.996892
Plasma_LGALS7_LGALS7B_NPX	0.0275554	0.0281372	0.0147665	3987	0.0621039	0.65126
Plasma_LGALS8_NPX	0.0106196	0.00714827	0.0145742	4041	0.466251	0.900446
Plasma_LGALS9_NPX	0.00503926	0.00633125	0.0114018	3991	0.658534	0.944424
Plasma_LGMN_NPX	0.0112112	0.0130514	0.01175	4006	0.340069	0.852407
Plasma_LHB_NPX	-0.0376621	-0.0181624	0.0320449	3891	0.23995	0.803674
Plasma_LHPP_NPX	-0.00790576	-0.00551061	0.0207716	3992	0.703518	0.944424
Plasma_LIFR_NPX	0.0134902	0.0237868	0.00889375	3989	0.129392	0.765287
Plasma_LILRA2_NPX	0.0114969	0.0128882	0.013402	3991	0.391027	0.872699
Plasma_LILRA5_NPX	-0.00511055	-0.006401	0.0118476	4010	0.666231	0.944424
Plasma_LILRB1_NPX	-0.00189166	-0.00276416	0.0103245	4049	0.854634	0.9771
Plasma_LILRB2_NPX	0.0109285	0.0129625	0.0128897	4036	0.396573	0.881058
Plasma_LILRB4_NPX	0.0202763	0.0190545	0.0160857	3927	0.207558	0.795539
Plasma_LILRB5_NPX	-0.0310976	-0.0177361	0.0274387	4053	0.257135	0.818199
Plasma_LPCAT2_NPX	0.00565092	0.00778134	0.0113405	3959	0.618304	0.944424
Plasma_LPL_NPX	0.0213952	0.0168666	0.0173416	4009	0.217367	0.795539
Plasma_LPO_NPX	-0.00945897	-0.00666403	0.0225075	3869	0.67432	0.944424
Plasma_LRIG1_NPX	0.0118943	0.0143454	0.0127213	4024	0.349847	0.853153
Plasma_LRP11_NPX	-0.00580752	-0.0069476	0.0125949	4011	0.644751	0.944424
Plasma_LRP1_NPX	0.00113568	0.00171792	0.00989324	3984	0.908614	0.982225
Plasma_LRPAP1_NPX	-0.0089359	-0.00658352	0.0192107	4033	0.641847	0.944424
Plasma_LRRC25_NPX	0.0109136	0.0122751	0.0134143	3978	0.415933	0.88384
Plasma_LRRN1_NPX	0.002862	0.00304198	0.0148374	3927	0.847054	0.9771
Plasma_LSP1_NPX	0.0102023	0.0101841	0.0150443	3992	0.497715	0.904631
Plasma_LTA4H_NPX	0.0224705	0.0151203	0.0227922	4028	0.324248	0.845092
Plasma_LTA_NPX	0.000990092	0.00105873	0.0144393	3986	0.945336	0.991175
Plasma_LTBP2_NPX	0.00719986	0.00856681	0.0111685	4053	0.519184	0.916738
Plasma_LTBP3_NPX	-0.0175227	-0.014285	0.0183998	3891	0.340988	0.852407
Plasma_LTBR_NPX	0.0136359	0.0222826	0.00914416	3974	0.135983	0.765287
Plasma_LXN_NPX	0.00638038	0.00357002	0.0281473	3959	0.820686	0.972859
Plasma_LY6D_NPX	0.0245645	0.0295474	0.0125101	3972	0.0496499	0.61775
Plasma_LY75_NPX	0.0120009	0.012887	0.0143918	3993	0.404403	0.881058
Plasma_LY96_NPX	-0.0023638	-0.00286946	0.0126747	3977	0.852064	0.9771
Plasma_LY9_NPX	0.00352686	0.005131	0.0106601	3958	0.740777	0.954147
Plasma_LYN_NPX	0.00887486	0.00422885	0.0204775	3988	0.664751	0.944424
Plasma_LYPD3_NPX	0.0386612	0.0470783	0.0127941	3978	0.00252877	0.17555
Plasma_MAD1L1_NPX	0.00494981	0.00494664	0.0119973	3956	0.67994	0.944424
Plasma_MANF_NPX	-0.0110554	-0.0037085	0.0290201	4007	0.703256	0.944424
Plasma_MANSC1_NPX	0.0154975	0.0243179	0.00984453	4010	0.115514	0.738686
Plasma_MAP2K6_NPX	-0.00613182	-0.00245822	0.0227231	3994	0.78729	0.970465
Plasma_MAP3K5_NPX	-0.0248471	-0.0097354	0.032487	3901	0.444418	0.888162
Plasma_MAP4K5_NPX	-0.0136696	-0.00497951	0.0250544	3980	0.585375	0.937308
Plasma_MAPK9_NPX	0.0224385	0.0209079	0.0127077	3990	0.0775175	0.664407
Plasma_MARCO_NPX	-0.00327117	-0.00491619	0.00992475	4010	0.741722	0.954147
Plasma_MASP1_NPX	-0.010259	-0.0178279	0.00880247	3980	0.243898	0.803674
Plasma_MATN2_NPX	0.00613137	0.00857368	0.0105673	3996	0.561798	0.92837
Plasma_MATN3_NPX	0.00733856	0.0099868	0.0115842	3977	0.526444	0.925318
Plasma_MAVS_NPX	0.0036434	0.00156755	0.0239939	3904	0.879316	0.9771
Plasma_MAX_NPX	0.00573205	0.00227085	0.025394	3920	0.821427	0.972859
Plasma_MB_NPX	-0.0041126	-0.0029087	0.0188497	4050	0.827301	0.976414
Plasma_MCAM_NPX	0.00641656	0.00799935	0.0120699	4014	0.59502	0.942174
Plasma_MCFD2_NPX	-0.00662691	-0.00614388	0.0101321	3978	0.513117	0.913361
Plasma_MDGA1_NPX	0.012518	0.00727324	0.0266116	3985	0.638097	0.944424
Plasma_MDK_NPX	0.0245543	0.0204777	0.0151779	3980	0.105791	0.722735
Plasma_MED18_NPX	-0.0103178	-0.00559467	0.0167491	3904	0.537918	0.927367
Plasma_MEGF10_NPX	0.0193049	0.0196748	0.015382	3991	0.209539	0.795539
Plasma_MEGF9_NPX	-0.0100668	-0.0196287	0.00782838	4042	0.198539	0.795539
Plasma_MEP1B_NPX	-0.0330203	-0.0113482	0.0454318	4011	0.467385	0.900446
Plasma_MEPE_NPX	-0.00695741	-0.0118311	0.00878322	3982	0.428335	0.884223
Plasma_MERTK_NPX	-0.000506307	-0.000805096	0.00930907	4038	0.956628	0.992427
Plasma_MESD_NPX	-0.00652638	-0.00221918	0.0259803	4000	0.801669	0.972859
Plasma_METAP1D_NPX	-0.0346655	-0.016854	0.0199023	3994	0.0816243	0.664407
Plasma_METAP2_NPX	-0.0145914	-0.0101947	0.0132115	4025	0.269467	0.819762
Plasma_MET_NPX	0.00452063	0.00917235	0.00762121	4001	0.553104	0.92837
Plasma_MFAP5_NPX	-0.000743572	-0.000714959	0.0155152	4052	0.961778	0.992427
Plasma_MFGE8_NPX	0.0226432	0.0219898	0.0153198	4000	0.139478	0.765287
Plasma_MGLL_NPX	-0.0058463	-0.00273039	0.0203139	4001	0.773516	0.961197
Plasma_MGMT_NPX	-0.0313304	-0.0103384	0.0326836	3994	0.337819	0.850475
Plasma_MIA_NPX	0.00662352	0.00783396	0.0130705	4008	0.612355	0.944424
Plasma_MICB_MICA_NPX	-0.0483336	-0.013131	0.0581621	3994	0.406015	0.882263
Plasma_MIF_NPX	-0.0259505	-0.0154915	0.0152139	3998	0.0881409	0.673967
Plasma_MILR1_NPX	0.0246676	0.0209646	0.0183821	3922	0.179694	0.79145
Plasma_MITD1_NPX	-0.00207918	-0.000869183	0.0216542	3985	0.923511	0.985527
Plasma_MLN_NPX	0.0496273	0.0211738	0.0341174	3994	0.145857	0.765287
Plasma_MME_NPX	-0.0601777	-0.0303496	0.0297694	3988	0.0432982	0.576872
Plasma_MMP10_NPX	0.00519625	0.00365345	0.022434	3979	0.816842	0.972859
Plasma_MMP12_NPX	0.0215905	0.0168399	0.0186191	4006	0.246287	0.803674
Plasma_MMP1_NPX	0.0518092	0.0236691	0.0317677	3875	0.102997	0.71919
Plasma_MMP3_NPX	-0.0262324	-0.0178771	0.0171091	3999	0.125294	0.761582
Plasma_MMP7_NPX	-0.0133414	-0.0103777	0.0194319	3917	0.492393	0.904631
Plasma_MMP8_NPX	0.0281239	0.0163919	0.0264537	4031	0.287784	0.832427
Plasma_MMP9_NPX	-0.00348042	-0.00233557	0.0231261	3993	0.88038	0.977396
Plasma_MNDA_NPX	0.0345312	0.0148974	0.0365444	3979	0.344761	0.852839
Plasma_MOG_NPX	-0.0120759	-0.0149636	0.01228	4028	0.325479	0.845092
Plasma_MPHOSPH8_NPX	0.00588932	0.00324649	0.0189147	3924	0.755541	0.954147
Plasma_MPIG6B_NPX	-0.0027262	-0.00143143	0.0202165	4001	0.892737	0.982225
Plasma_MPI_NPX	-0.011852	-0.00566945	0.0188445	3988	0.529428	0.926148
Plasma_MPO_NPX	-0.0275186	-0.0249729	0.0168828	3993	0.103185	0.71919
Plasma_MSLN_NPX	0.00488006	0.00382895	0.019629	3979	0.803672	0.972859
Plasma_MSMB_NPX	0.0183208	0.0102683	0.0255782	4012	0.473868	0.901156
Plasma_MSR1_NPX	0.0191033	0.0167911	0.0164009	4038	0.244181	0.803674
Plasma_MSRA_NPX	-0.00232854	-0.00129891	0.0144973	4014	0.872402	0.9771
Plasma_MSTN_NPX	-0.0233274	-0.0174279	0.0189732	3922	0.218962	0.795539
Plasma_MUC13_NPX	0.0328486	0.0284133	0.0179953	3917	0.0680169	0.6608
Plasma_MVK_NPX	0.00630043	0.00330027	0.0188827	3925	0.738653	0.954147
Plasma_MYOC_NPX	0.00269125	0.0023961	0.0170496	3999	0.874584	0.9771
Plasma_MZB1_NPX	0.00390877	0.0032899	0.0181657	4003	0.829643	0.976414
Plasma_MZT1_NPX	-0.0124339	-0.00963392	0.0162048	3897	0.442954	0.887695
Plasma_NAAA_NPX	-0.116415	-0.0836474	0.021849	3961	1.04741e-07	3.45382e-05
Plasma_NADK_NPX	-0.00212317	-0.00168209	0.0189746	3998	0.910912	0.982225
Plasma_NBL1_NPX	0.0105468	0.0172522	0.00908343	4012	0.245669	0.803674
Plasma_NBN_NPX	0.000141132	0.000135059	0.0157659	3906	0.992858	0.997395
Plasma_NCAM1_NPX	0.012841	0.0165965	0.0114958	4017	0.264054	0.819762
Plasma_NCAM2_NPX	0.0136277	0.019839	0.0107064	3999	0.203145	0.795539
Plasma_NCAN_NPX	0.00654014	0.00669245	0.0145295	4041	0.652643	0.944424
Plasma_NCF2_NPX	0.00449573	0.00220694	0.031608	3982	0.886902	0.978114
Plasma_NCK2_NPX	0.0244872	0.0094768	0.0232198	4007	0.291681	0.837488
Plasma_NCR1_NPX	-0.00433253	-0.0052844	0.0125999	3982	0.730974	0.953665
Plasma_NCS1_NPX	0.0227466	0.0299075	0.0103419	4028	0.0279019	0.446552
Plasma_NDRG1_NPX	-0.00585817	-0.00427162	0.0213438	3899	0.78374	0.968892
Plasma_NDUFS6_NPX	0.00688637	0.00402037	0.0252878	3884	0.785391	0.969065
Plasma_NECTIN2_NPX	-0.00485166	-0.00735637	0.00850286	4010	0.568308	0.928871
Plasma_NECTIN4_NPX	0.0118052	0.0176424	0.0100566	4008	0.240513	0.803674
Plasma_NEFL_NPX	0.0169462	0.0149548	0.0156192	3907	0.278004	0.82217
Plasma_NELL1_NPX	-0.00262461	-0.0027573	0.0150096	4011	0.861197	0.9771
Plasma_NELL2_NPX	0.0041877	0.00609524	0.0104128	4003	0.687581	0.944424
Plasma_NFASC_NPX	-0.00513864	-0.00771243	0.00982364	4039	0.600941	0.944424
Plasma_NFATC1_NPX	0.0117797	0.00469423	0.0259341	3994	0.649697	0.944424
Plasma_NFKBIE_NPX	0.00129085	0.00108633	0.0133513	3902	0.922982	0.985527
Plasma_NID1_NPX	0.0166365	0.0178515	0.0121882	4007	0.17234	0.781518
Plasma_NID2_NPX	0.0364472	0.0200154	0.0251896	4000	0.147999	0.765287
Plasma_NINJ1_NPX	0.00588345	0.00479584	0.0192989	3879	0.76049	0.954411
Plasma_NME3_NPX	0.0066996	0.0140135	0.00732067	3973	0.360162	0.858048
Plasma_NMNAT1_NPX	-0.0133304	-0.00832453	0.0250353	3964	0.594435	0.942174
Plasma_NOMO1_NPX	0.00291754	0.00481639	0.0088855	3998	0.742666	0.954147
Plasma_NOS1_NPX	-0.000558528	-0.000419986	0.0198353	3919	0.977537	0.995741
Plasma_NOS3_NPX	0.012749	0.0108549	0.017385	3909	0.463398	0.899921
Plasma_NOTCH1_NPX	0.000259633	0.000693916	0.00555982	4050	0.962756	0.992427
Plasma_NOTCH3_NPX	0.0260713	0.0307327	0.0125876	4053	0.0384044	0.564063
Plasma_NPDC1_NPX	-0.00393273	-0.00588894	0.00965496	4006	0.683789	0.944424
Plasma_NPM1_NPX	-0.0566439	-0.0398895	0.0420625	1086	0.178371	0.7895
Plasma_NPPC_NPX	-0.0187192	-0.0155973	0.0152929	3994	0.221008	0.795539
Plasma_NPTN_NPX	0.0136198	0.00801751	0.0272237	3881	0.616898	0.944424
Plasma_NPTX1_NPX	0.0261522	0.0266376	0.0149543	3999	0.0804015	0.664407
Plasma_NPTXR_NPX	-0.00941066	-0.0118301	0.0124783	4006	0.450796	0.892792
Plasma_NPY_NPX	0.0444968	0.0266599	0.0248093	4028	0.0729599	0.663683
Plasma_NRCAM_NPX	-0.0165423	-0.0251376	0.0102817	4009	0.107718	0.724895
Plasma_NRP1_NPX	0.0109296	0.0170954	0.0100117	4020	0.275037	0.821612
Plasma_NRP2_NPX	-0.00254966	-0.00361111	0.0105226	3996	0.808558	0.972859
Plasma_NSFL1C_NPX	-0.0219722	-0.0133238	0.0183923	4041	0.232298	0.800004
Plasma_NT5C3A_NPX	-0.00755341	-0.00350683	0.0207073	3982	0.715302	0.94631
Plasma_NT5E_NPX	0.00797476	0.00592397	0.0208135	4010	0.701626	0.944424
Plasma_NTF3_NPX	-0.000357407	-0.000441545	0.0126669	3988	0.977491	0.995741
Plasma_NTF4_NPX	0.0208508	0.0281393	0.0117966	3879	0.0772192	0.664407
Plasma_NTRK2_NPX	-0.0245809	-0.0382363	0.0097999	4011	0.0121712	0.31152
Plasma_NTRK3_NPX	0.012276	0.0223422	0.0084611	4041	0.146892	0.765287
Plasma_NTproBNP_NPX	0.0585842	0.0246362	0.0347336	4011	0.0917443	0.676038
Plasma_NUB1_NPX	-0.0109992	-0.0053822	0.0182511	3993	0.546768	0.92837
Plasma_NUCB2_NPX	0.00297142	0.00324616	0.00881075	4023	0.735947	0.954147
Plasma_NUDC_NPX	-0.00813752	-0.00510274	0.0143686	4040	0.571195	0.93013
Plasma_NUDT2_NPX	0.0211546	0.0155821	0.0171485	3986	0.217419	0.795539
Plasma_NUDT5_NPX	-0.00926539	-0.00744983	0.010343	4000	0.370408	0.866865
Plasma_NXPH1_NPX	0.00439498	0.00503361	0.0138983	3917	0.75185	0.954147
Plasma_OBP2B_NPX	0.0196084	0.0105474	0.0244704	3971	0.422999	0.88384
Plasma_ODAM_NPX	0.0269043	0.0238439	0.0178635	3899	0.132121	0.765287
Plasma_OGFR_NPX	0.00679249	0.00828979	0.00849584	3983	0.424044	0.88384
Plasma_OGN_NPX	0.0139258	0.0139203	0.0143553	4000	0.332063	0.847179
Plasma_OLR1_NPX	-0.00101069	-0.00072413	0.0217287	3967	0.962903	0.992427
Plasma_OMD_NPX	-0.0106953	-0.0102761	0.015986	4005	0.503509	0.905947
Plasma_OMG_NPX	-0.0174591	-0.0107835	0.0255575	3988	0.494564	0.904631
Plasma_OPTC_NPX	-0.00533281	-0.00512874	0.0159334	3974	0.737874	0.954147
Plasma_OSCAR_NPX	0.0019764	0.00247872	0.0122055	3992	0.871372	0.9771
Plasma_OSMR_NPX	0.00332158	0.00664635	0.00747024	4018	0.656602	0.944424
Plasma_OSM_NPX	0.0167423	0.00952778	0.0274566	3968	0.542047	0.92837
Plasma_OXT_NPX	-0.0729197	-0.0201243	0.055909	4041	0.19222	0.795539
Plasma_P4HB_NPX	0.0158061	0.016443	0.00846664	3978	0.061993	0.65126
Plasma_PADI4_NPX	-0.00110473	-0.000720159	0.0243633	3894	0.963835	0.992427
Plasma_PAEP_NPX	0.0991878	0.0250365	0.0556422	3985	0.0747276	0.664407
Plasma_PAG1_NPX	0.0364658	0.0279217	0.0179687	3918	0.0424844	0.576872
Plasma_PAK4_NPX	0.0282645	0.0200856	0.0166202	3911	0.0890957	0.673967
Plasma_PAMR1_NPX	0.00365288	0.00514145	0.0103475	3999	0.724091	0.951271
Plasma_PAM_NPX	-0.000688784	-0.00107035	0.00963862	4037	0.943035	0.991175
Plasma_PARK7_NPX	-0.00587456	-0.00454155	0.0126956	4000	0.643587	0.944424
Plasma_PARP1_NPX	-0.0081701	-0.00752769	0.0153378	3970	0.594286	0.942174
Plasma_PBLD_NPX	-0.0251125	-0.0199447	0.0160818	3919	0.118476	0.739157
Plasma_PCDH17_NPX	-0.016641	-0.0201969	0.0128605	4011	0.195753	0.795539
Plasma_PCDH1_NPX	0.00184887	0.00395771	0.00710144	4020	0.794606	0.972859
Plasma_PCOLCE_NPX	-0.00948632	-0.0088614	0.0251184	1539	0.705733	0.944424
Plasma_PCSK9_NPX	-0.016449	-0.0168477	0.0146641	4053	0.262049	0.819762
Plasma_PDCD1LG2_NPX	0.00245098	0.00330609	0.0114548	3987	0.830581	0.976414
Plasma_PDCD1_NPX	-0.00275952	-0.00290559	0.0145206	4016	0.849286	0.9771
Plasma_PDCD5_NPX	-0.000815051	-0.000564988	0.0152716	4041	0.957439	0.992427
Plasma_PDCD6_NPX	0.0120502	0.00906676	0.0198299	3964	0.543435	0.92837
Plasma_PDGFA_NPX	0.0386741	0.0218547	0.0218176	4053	0.0763688	0.664407
Plasma_PDGFB_NPX	0.0378335	0.0178463	0.0258336	4007	0.143134	0.765287
Plasma_PDGFC_NPX	-0.0319413	-0.0475488	0.0103702	3897	0.00208363	0.175065
Plasma_PDGFRA_NPX	-0.0017001	-0.00251391	0.0104508	4010	0.870782	0.9771
Plasma_PDGFRB_NPX	0.00316373	0.00370867	0.0132968	4053	0.811945	0.972859
Plasma_PDLIM7_NPX	0.0251759	0.00797757	0.0295509	4007	0.394294	0.878502
Plasma_PEAR1_NPX	0.00320847	0.00594762	0.00711864	4051	0.652219	0.944424
Plasma_PEBP1_NPX	-0.0147371	-0.0102978	0.0153578	4000	0.337322	0.850475
Plasma_PECAM1_NPX	0.00508727	0.00704497	0.0086796	3996	0.55783	0.92837
Plasma_PFKFB2_NPX	-0.00290512	-0.00155431	0.0200443	3983	0.88477	0.977396
Plasma_PGF_NPX	0.0118585	0.0191413	0.00840839	4037	0.158523	0.765287
Plasma_PGLYRP1_NPX	-0.0115402	-0.0118589	0.0148997	4027	0.438667	0.884223
Plasma_PHOSPHO1_NPX	0.00541096	0.00726988	0.0108219	3980	0.617101	0.944424
Plasma_PI3_NPX	0.0161629	0.0125823	0.0192772	3944	0.401833	0.881058
Plasma_PIGR_NPX	-0.00608524	-0.00715933	0.0130897	3963	0.642038	0.944424
Plasma_PIK3AP1_NPX	-0.0120643	-0.00795383	0.0211886	3993	0.569132	0.929065
Plasma_PIK3IP1_NPX	0.000500303	0.000824515	0.00868104	3997	0.954045	0.992427
Plasma_PILRA_NPX	0.00217875	0.00216936	0.0151546	4000	0.885691	0.977595
Plasma_PILRB_NPX	-0.00504088	-0.00368058	0.0210619	4011	0.810857	0.972859
Plasma_PKLR_NPX	-0.0408135	-0.0251453	0.0256164	3995	0.111181	0.731088
Plasma_PLA2G10_NPX	-0.0278491	-0.019125	0.0224764	3984	0.215404	0.795539
Plasma_PLA2G15_NPX	-0.00121581	-0.00196715	0.0091406	4012	0.89419	0.982225
Plasma_PLA2G1B_NPX	0.015609	0.0158547	0.0151156	4047	0.301836	0.837488
Plasma_PLA2G2A_NPX	0.0142198	0.0113373	0.0190134	3988	0.454574	0.8949
Plasma_PLA2G4A_NPX	0.0019761	0.00092973	0.0186078	4007	0.915431	0.982866
Plasma_PLA2G7_NPX	0.0931705	0.123702	0.0110145	4000	3.737e-17	4.92911e-14
Plasma_PLAT_NPX	-0.0117823	-0.00858996	0.0191271	4042	0.537929	0.927367
Plasma_PLAUR_NPX	0.0183666	0.0289613	0.00915639	3965	0.0449371	0.592721
Plasma_PLAU_NPX	0.00601487	0.00907585	0.00995139	3997	0.545595	0.92837
Plasma_PLIN1_NPX	0.0102919	0.0121649	0.0130845	3909	0.431582	0.884223
Plasma_PLIN3_NPX	-0.00441301	-0.00426092	0.00982436	4009	0.653318	0.944424
Plasma_PLPBP_NPX	-0.0196607	-0.011936	0.014512	4011	0.175561	0.789004
Plasma_PLTP_NPX	-0.00128383	-0.00143453	0.0137264	4039	0.925487	0.986837
Plasma_PLXDC1_NPX	0.00282361	0.00387708	0.011637	3884	0.808297	0.972859
Plasma_PLXNA4_NPX	-0.0107884	-0.00537586	0.0199232	3994	0.588194	0.938123
Plasma_PLXNB2_NPX	-0.00674437	-0.0120196	0.00834759	4034	0.419172	0.88384
Plasma_PLXNB3_NPX	-0.00849867	-0.00740107	0.0110062	4002	0.440058	0.884811
Plasma_PM20D1_NPX	0.0859244	0.018687	0.0725279	3995	0.236203	0.803674
Plasma_PMVK_NPX	-0.0349407	-0.0129175	0.0295439	3913	0.237012	0.803674
Plasma_PNLIPRP2_NPX	-0.097115	-0.0133063	0.115466	3991	0.400357	0.881058
Plasma_PODXL2_NPX	0.00385059	0.00583154	0.0102021	4013	0.705873	0.944424
Plasma_PODXL_NPX	0.00381415	0.0102409	0.00585724	3988	0.514964	0.915414
Plasma_POLR2F_NPX	0.00908452	0.0131556	0.00868748	3970	0.295762	0.837488
Plasma_PON2_NPX	-0.00243058	-0.00288971	0.0130424	3923	0.852172	0.9771
Plasma_PON3_NPX	0.00524518	0.00774905	0.0103571	4003	0.61258	0.944424
Plasma_PPCDC_NPX	-0.0123758	-0.0103888	0.0122914	4041	0.314061	0.843134
Plasma_PPIB_NPX	-0.00657947	-0.00279447	0.0207976	4015	0.751748	0.954147
Plasma_PPME1_NPX	-0.0210329	-0.0138665	0.020616	3988	0.307686	0.838507
Plasma_PPP1R12A_NPX	-0.0128837	-0.00554011	0.0214746	4013	0.548573	0.92837
Plasma_PPP1R2_NPX	-0.000838135	-0.000428293	0.0155718	4011	0.957078	0.992427
Plasma_PPP1R9B_NPX	0.0270537	0.0111806	0.0257566	4040	0.293616	0.837488
Plasma_PPP3R1_NPX	0.0124408	0.0121135	0.011359	3985	0.273478	0.821612
Plasma_PPY_NPX	0.0480153	0.0188414	0.0391581	3993	0.2202	0.795539
Plasma_PQBP1_NPX	0.00199028	0.00172229	0.0180398	3882	0.912156	0.982225
Plasma_PRCP_NPX	-0.0132557	-0.0170463	0.0112283	4010	0.237846	0.803674
Plasma_PRDX1_NPX	0.0205097	0.00865859	0.0346066	3904	0.553447	0.92837
Plasma_PRDX3_NPX	-0.0377724	-0.021713	0.0189064	3927	0.0458004	0.594193
Plasma_PRDX5_NPX	-0.0136679	-0.00793573	0.0176107	4040	0.437728	0.884223
Plasma_PRDX6_NPX	0.0185896	0.0126207	0.022132	4020	0.400991	0.881058
Plasma_PRELP_NPX	0.0124931	0.0240725	0.00779393	3981	0.10903	0.72894
Plasma_PRKAB1_NPX	0.00497612	0.00375611	0.0155977	3918	0.749721	0.954147
Plasma_PRKAR1A_NPX	-0.00149459	-0.000730541	0.0210421	4011	0.943379	0.991175
Plasma_PRKRA_NPX	0.0215476	0.0131171	0.0175478	3903	0.219546	0.795539
Plasma_PRL_NPX	-0.000940453	-0.000517535	0.0275181	4035	0.972739	0.995183
Plasma_PROC_NPX	-0.0152282	-0.0240606	0.0096391	4015	0.114222	0.734924
Plasma_PROK1_NPX	0.00272544	0.00134012	0.0250835	3993	0.913482	0.982225
Plasma_PRSS27_NPX	0.0275062	0.0286912	0.0143005	4001	0.0544946	0.636092
Plasma_PRSS2_NPX	0.0152976	0.0133398	0.0176543	4015	0.386265	0.866865
Plasma_PRSS8_NPX	-0.000864312	-0.000834258	0.0145462	3976	0.952622	0.992427
Plasma_PRTFDC1_NPX	0.00137453	0.000501219	0.0274523	3920	0.960069	0.992427
Plasma_PRTG_NPX	0.00421349	0.0071143	0.0091937	4022	0.64676	0.944424
Plasma_PRTN3_NPX	-0.00404829	-0.00378477	0.0167381	3925	0.808901	0.972859
Plasma_PSG1_NPX	0.0236983	0.00852169	0.0431914	3985	0.583255	0.936565
Plasma_PSIP1_NPX	-0.0099073	-0.00711648	0.0170992	3979	0.562352	0.92837
Plasma_PSMD9_NPX	-0.0325018	-0.0239765	0.0208022	3985	0.118269	0.739157
Plasma_PSME1_NPX	-0.00204382	-0.0021788	0.011316	3984	0.856681	0.9771
Plasma_PSME2_NPX	-0.0118953	-0.0128827	0.0126647	3965	0.34766	0.852839
Plasma_PSMG3_NPX	-0.0112028	-0.00866133	0.0189905	3994	0.555281	0.92837
Plasma_PSPN_NPX	-0.00435323	-0.00135584	0.0365802	3994	0.905277	0.982225
Plasma_PSRC1_NPX	-0.0165625	-0.0120139	0.0189585	3897	0.382379	0.866865
Plasma_PTGDS_NPX	-0.000701383	-0.00104736	0.0096111	3968	0.941829	0.991175
Plasma_PTH1R_NPX	0.00482321	0.00658354	0.0115266	3965	0.675648	0.944424
Plasma_PTN_NPX	0.00420596	0.00349032	0.0174299	3922	0.809329	0.972859
Plasma_PTPN1_NPX	-0.0130809	-0.0066217	0.0196125	3985	0.50483	0.905947
Plasma_PTPN6_NPX	-0.0213635	-0.00974672	0.0223182	4001	0.338513	0.850475
Plasma_PTPRF_NPX	-0.00773551	-0.0106115	0.0106654	4053	0.468314	0.900446
Plasma_PTPRM_NPX	-0.00133137	-0.00221934	0.00910839	3990	0.883795	0.977396
Plasma_PTPRN2_NPX	-0.00105888	-0.00141782	0.011728	3972	0.928064	0.987191
Plasma_PTPRS_NPX	0.0173503	0.0302832	0.00885408	4052	0.0501132	0.61775
Plasma_PTS_NPX	-0.0500229	-0.0376157	0.0204872	3903	0.0146636	0.333105
Plasma_PTX3_NPX	0.0382907	0.0324141	0.0186669	3990	0.0403066	0.576872
Plasma_PVALB_NPX	-0.0385428	-0.0137982	0.0374266	4022	0.303155	0.837488
Plasma_PVR_NPX	0.0362358	0.0425838	0.0132058	4038	0.00609776	0.223415
Plasma_PXN_NPX	-0.00668831	-0.00554171	0.0184321	3905	0.716728	0.94631
Plasma_QDPR_NPX	-0.013502	-0.0127942	0.0102256	3994	0.186776	0.794701
Plasma_QPCT_NPX	0.00356778	0.00582594	0.0093286	3993	0.702144	0.944424
Plasma_RAB37_NPX	-0.0310591	-0.0155525	0.0302209	3919	0.304137	0.837488
Plasma_RAB6A_NPX	-0.0214235	-0.0199273	0.0161574	3984	0.184941	0.794582
Plasma_RABEPK_NPX	-0.0367514	-0.0264597	0.0206741	3893	0.0755388	0.664407
Plasma_RABGAP1L_NPX	-0.00843445	-0.00569076	0.0171865	3926	0.623624	0.944424
Plasma_RAD23B_NPX	0.00936233	0.00844707	0.0127825	3900	0.463947	0.899921
Plasma_RARRES2_NPX	-0.00891831	-0.0074513	0.0148191	4015	0.547333	0.92837
Plasma_RASSF2_NPX	0.00773351	0.00664258	0.0170957	3886	0.651031	0.944424
Plasma_RBKS_NPX	-0.0407056	-0.0328493	0.0183382	3919	0.0264947	0.446552
Plasma_RBP2_NPX	-0.0432244	-0.0231311	0.0288038	3988	0.133525	0.765287
Plasma_RBP5_NPX	-0.0563295	-0.0404994	0.0200782	3987	0.00504805	0.209232
Plasma_REG1A_NPX	0.0080857	0.00738266	0.0167928	3975	0.63019	0.944424
Plasma_REG1B_NPX	0.00395368	0.00306762	0.0197389	4041	0.841257	0.9771
Plasma_REG3A_NPX	0.0247758	0.0173983	0.0215249	4050	0.249789	0.80503
Plasma_REG4_NPX	0.00976127	0.0085606	0.0168295	3996	0.561942	0.92837
Plasma_RELT_NPX	-0.00277174	-0.00390371	0.00919249	3997	0.763032	0.955531
Plasma_REN_NPX	-0.00581203	-0.00383367	0.0225742	4005	0.796834	0.972859
Plasma_RETN_NPX	0.04116	0.0422466	0.0149133	3988	0.00580739	0.222946
Plasma_RET_NPX	-0.0322065	-0.0336987	0.0143137	3986	0.0245003	0.4367
Plasma_RGMA_NPX	-0.00468187	-0.00611782	0.0118609	4041	0.693062	0.944424
Plasma_RGMB_NPX	0.00918568	0.0146179	0.00904335	4040	0.309815	0.840835
Plasma_RHOC_NPX	-0.0499045	-0.0173345	0.0284266	3969	0.0792419	0.664407
Plasma_RILP_NPX	-0.0243431	-0.0163973	0.0170066	4025	0.152395	0.765287
Plasma_RNASE3_NPX	-0.0430346	-0.01651	0.0401448	3977	0.283792	0.827427
Plasma_RNASET2_NPX	-0.00847481	-0.0140242	0.00846238	4024	0.316661	0.843134
Plasma_RNF41_NPX	-0.0062878	-0.0037859	0.0169596	3904	0.710842	0.94631
Plasma_ROBO1_NPX	-0.00346688	-0.00637826	0.00801249	3993	0.665267	0.944424
Plasma_ROBO2_NPX	0.0048968	0.00866917	0.00821343	4040	0.551079	0.92837
Plasma_ROR1_NPX	0.00448507	0.00613172	0.0111523	4010	0.687583	0.944424
Plasma_RP2_NPX	0.0651279	0.0642283	0.0113716	3982	1.09618e-08	4.81953e-06
Plasma_RRM2B_NPX	0.00298777	0.00180736	0.0180213	3903	0.86833	0.9771
Plasma_RRM2_NPX	-0.00836579	-0.00800105	0.0155137	3892	0.589745	0.938807
Plasma_RSPO1_NPX	0.021708	0.0253005	0.0124183	3985	0.0805305	0.664407
Plasma_RSPO3_NPX	0.00759402	0.0112377	0.00922563	4027	0.410475	0.88384
Plasma_RTBDN_NPX	0.0125254	0.0177432	0.0108017	3987	0.246292	0.803674
Plasma_RTN4R_NPX	0.021449	0.0249146	0.0127672	4024	0.0930339	0.681732
Plasma_RUVBL1_NPX	0.0222918	0.00949841	0.0374354	3897	0.551562	0.92837
Plasma_RWDD1_NPX	-0.0130364	-0.0083123	0.012961	4041	0.314563	0.843134
Plasma_S100A11_NPX	-0.0151778	-0.0151957	0.0151678	3944	0.317054	0.843134
Plasma_S100A12_NPX	0.0223226	0.0120534	0.0288196	3941	0.438644	0.884223
Plasma_S100A16_NPX	-0.00790387	-0.00548555	0.022972	3904	0.730815	0.953665
Plasma_S100A4_NPX	-0.00444675	-0.00311898	0.0149258	4014	0.765776	0.955531
Plasma_S100P_NPX	0.00425636	0.00353086	0.0186945	3912	0.819908	0.972859
Plasma_SAMD9L_NPX	0.0149874	0.00823495	0.0165106	3994	0.364068	0.862129
Plasma_SCAMP3_NPX	-0.00813982	-0.00381177	0.0201889	3988	0.686835	0.944424
Plasma_SCARA5_NPX	0.0116888	0.0156238	0.0105795	4038	0.269289	0.819762
Plasma_SCARB2_NPX	-0.00703593	-0.0102942	0.00994949	3898	0.479506	0.901156
Plasma_SCARF1_NPX	0.00203898	0.00199963	0.0102249	4053	0.84195	0.9771
Plasma_SCARF2_NPX	0.0225069	0.0312685	0.00977935	4041	0.0214158	0.408766
Plasma_SCG2_NPX	0.0105304	0.0138517	0.0117264	4020	0.369233	0.866865
Plasma_SCG3_NPX	0.00684827	0.00826584	0.0127099	3997	0.590046	0.938807
Plasma_SCGB1A1_NPX	0.00307939	0.00236012	0.0200384	3995	0.877874	0.9771
Plasma_SCGB3A2_NPX	0.0500257	0.026461	0.0296164	3986	0.0912742	0.676038
Plasma_SCGN_NPX	0.000232646	0.000224211	0.0163475	3923	0.988646	0.997395
Plasma_SCLY_NPX	-0.0370389	-0.0301019	0.0168613	4025	0.0280999	0.446552
Plasma_SCRN1_NPX	0.0128051	0.00929034	0.0161953	3989	0.429185	0.884223
Plasma_SDC1_NPX	0.0149666	0.0168776	0.0133579	4006	0.262596	0.819762
Plasma_SDC4_NPX	-0.0175051	-0.0160872	0.0152494	4010	0.25107	0.80503
Plasma_SELE_NPX	0.0106162	0.00837956	0.0189832	4053	0.576028	0.93454
Plasma_SELPLG_NPX	-0.0182128	-0.0296728	0.00957003	3990	0.0570988	0.638233
Plasma_SELP_NPX	0.0238992	0.0172557	0.0138176	4017	0.0837739	0.664407
Plasma_SEMA3F_NPX	-0.00756448	-0.011635	0.00960441	4010	0.430975	0.884223
Plasma_SEMA4C_NPX	-0.0057639	-0.00927229	0.00960733	3977	0.548575	0.92837
Plasma_SEMA4D_NPX	-0.001781	-0.00246653	0.00794086	4039	0.822549	0.973042
Plasma_SEMA7A_NPX	-0.000353789	-0.000570689	0.00940757	4038	0.970003	0.994121
Plasma_SEPTIN9_NPX	0.0114943	0.0171276	0.00896986	3977	0.200117	0.795539
Plasma_SERPINA11_NPX	-0.00201336	-0.00178849	0.0155938	4053	0.897275	0.982225
Plasma_SERPINA12_NPX	0.0329412	0.0139326	0.0369917	3865	0.373252	0.866865
Plasma_SERPINA9_NPX	-0.0193329	-0.0115758	0.025929	3973	0.455947	0.896265
Plasma_SERPINB1_NPX	-0.00573059	-0.00261908	0.0184807	3990	0.756512	0.954147
Plasma_SERPINB6_NPX	0.00200942	0.00136738	0.0122737	4030	0.869962	0.9771
Plasma_SERPINB8_NPX	0.00550726	0.00453211	0.0181487	4016	0.761561	0.954847
Plasma_SERPINB9_NPX	-0.0127934	-0.0160011	0.00898926	3980	0.154762	0.765287
Plasma_SERPINE1_NPX	0.0296931	0.0177514	0.0207509	4053	0.152527	0.765287
Plasma_SETMAR_NPX	-0.0156823	-0.0213143	0.0100402	3970	0.118379	0.739157
Plasma_SEZ6L2_NPX	0.0015221	0.00238716	0.00883589	3984	0.86324	0.9771
Plasma_SEZ6L_NPX	-0.00508407	-0.0073248	0.010344	4012	0.623099	0.944424
Plasma_SF3B4_NPX	0.00117009	0.000645052	0.0226504	3988	0.958803	0.992427
Plasma_SFRP1_NPX	-0.00854281	-0.00824485	0.0149245	3969	0.567082	0.92837
Plasma_SFTPA2_NPX	-0.000532832	-0.000442491	0.0190264	3903	0.97766	0.995741
Plasma_SFTPD_NPX	-0.0345407	-0.0211943	0.0253314	4011	0.172784	0.781518
Plasma_SH2B3_NPX	0.0300167	0.0124125	0.0247101	3904	0.224533	0.795539
Plasma_SH2D1A_NPX	0.000574151	0.00046181	0.0172161	3978	0.973397	0.995183
Plasma_SHMT1_NPX	-0.0203502	-0.00955403	0.0241605	4001	0.399673	0.881058
Plasma_SIAE_NPX	0.0017186	0.00148199	0.0118029	4011	0.884238	0.977396
Plasma_SIGLEC10_NPX	0.0108743	0.0145331	0.0114241	3989	0.341221	0.852407
Plasma_SIGLEC1_NPX	0.0142835	0.0142676	0.015074	4002	0.343411	0.852839
Plasma_SIGLEC5_NPX	0.0466005	0.0162264	0.0449928	3999	0.300389	0.837488
Plasma_SIGLEC6_NPX	0.000768571	0.00101954	0.0116165	4021	0.947252	0.991608
Plasma_SIGLEC7_NPX	-0.0225248	-0.0326121	0.0102036	4010	0.0273331	0.446552
Plasma_SIGLEC9_NPX	-0.0148528	-0.0204317	0.011138	4025	0.182434	0.793012
Plasma_SIRPA_NPX	0.0215904	0.0156299	0.0216397	4020	0.318476	0.844127
Plasma_SIRPB1_NPX	-0.00548248	-0.00511429	0.0160461	3985	0.732617	0.954147
Plasma_SIRT2_NPX	-0.00779068	-0.00359997	0.0193051	3988	0.686562	0.944424
Plasma_SIT1_NPX	0.0228482	0.0171802	0.020891	3927	0.274159	0.821612
Plasma_SKAP1_NPX	0.0354308	0.0201625	0.027244	3980	0.193506	0.795539
Plasma_SKAP2_NPX	-0.0178472	-0.00687983	0.0238397	4007	0.454123	0.8949
Plasma_SLAMF1_NPX	-0.0169891	-0.0117126	0.0229005	3922	0.458213	0.899108
Plasma_SLAMF6_NPX	0.0106846	0.011817	0.0134278	3894	0.426249	0.883999
Plasma_SLAMF7_NPX	0.00236861	0.00166331	0.0224023	3993	0.915801	0.982866
Plasma_SLAMF8_NPX	0.00547925	0.00447009	0.0190729	3901	0.773913	0.961197
Plasma_SLC16A1_NPX	-0.024123	-0.0185225	0.020625	3908	0.242233	0.803674
Plasma_SLC39A14_NPX	0.00611845	0.0082955	0.0116744	3915	0.600246	0.944424
Plasma_SLC39A5_NPX	-0.0284871	-0.0221628	0.0190606	3979	0.135109	0.765287
Plasma_SLITRK2_NPX	0.0164276	0.0169282	0.0147748	4028	0.266259	0.819762
Plasma_SLITRK6_NPX	0.0116495	0.0146716	0.0124732	3920	0.350382	0.853153
Plasma_SMAD1_NPX	0.0126211	0.00639265	0.0187755	3903	0.501491	0.905947
Plasma_SMAD5_NPX	-0.00145703	-0.00279084	0.00788403	3982	0.853389	0.9771
Plasma_SMOC1_NPX	0.0136562	0.0164013	0.0116201	4027	0.239977	0.803674
Plasma_SMOC2_NPX	0.00368409	0.0038005	0.013469	4007	0.784465	0.968892
Plasma_SMPD1_NPX	-0.0407326	-0.0354176	0.0177361	4020	0.0216934	0.408766
Plasma_SMPDL3A_NPX	-0.0825552	-0.0520442	0.0248702	4001	0.000910067	0.100032
Plasma_SNAP23_NPX	-0.00512146	-0.00238046	0.0200246	4011	0.79815	0.972859
Plasma_SNAP29_NPX	0.0132071	0.00586847	0.0193966	4011	0.495976	0.904631
Plasma_SNCG_NPX	0.0324414	0.0188694	0.0257549	3985	0.20788	0.795539
Plasma_SNX9_NPX	-0.0150133	-0.00898433	0.0153218	4011	0.32721	0.846678
Plasma_SOD1_NPX	-0.00473542	-0.00391588	0.0155277	3915	0.760409	0.954411
Plasma_SOD2_NPX	-0.0224532	-0.0256771	0.011532	3995	0.0516006	0.623253
Plasma_SORCS2_NPX	-0.0066572	-0.00814315	0.0121459	3900	0.583651	0.936565
Plasma_SORD_NPX	-0.0582691	-0.0343173	0.0238716	4019	0.0146922	0.333105
Plasma_SORT1_NPX	0.00417988	0.00470012	0.0107883	4010	0.698448	0.944424
Plasma_SOST_NPX	-0.0229673	-0.0221872	0.0147909	4010	0.12055	0.746505
Plasma_SPARCL1_NPX	0.0184938	0.0289046	0.009892	4006	0.0616169	0.65126
Plasma_SPARC_NPX	0.0332221	0.0188897	0.0230076	4014	0.148828	0.765287
Plasma_SPINK1_NPX	0.0272232	0.0312322	0.013089	3992	0.0376025	0.564063
Plasma_SPINK4_NPX	-0.000136079	-8.96333e-05	0.0233972	3992	0.99536	0.997655
Plasma_SPINK5_NPX	0.0191912	0.0235199	0.0125057	4000	0.124963	0.761582
Plasma_SPINK6_NPX	0.0243371	0.0167646	0.0216159	4028	0.260279	0.819762
Plasma_SPINT1_NPX	0.0124381	0.0221276	0.00856531	3987	0.146538	0.765287
Plasma_SPINT2_NPX	0.0212534	0.0228838	0.0111761	3998	0.0572848	0.638233
Plasma_SPOCK1_NPX	-0.0244371	-0.0394553	0.00951085	3985	0.0102236	0.301871
Plasma_SPON1_NPX	0.0156772	0.0201956	0.0114517	3993	0.171082	0.781518
Plasma_SPON2_NPX	-0.0159963	-0.0204081	0.011957	4001	0.181031	0.79145
Plasma_SPP1_NPX	-0.0145413	-0.0139057	0.0158162	4044	0.357947	0.858048
Plasma_SPRY2_NPX	0.0101784	0.00463468	0.021917	3926	0.642384	0.944424
Plasma_SRC_NPX	-0.0120165	-0.00397478	0.0289864	4008	0.678488	0.944424
Plasma_SRP14_NPX	0.00327374	0.00232136	0.0190685	3977	0.863695	0.9771
Plasma_SRPK2_NPX	0.0177833	0.00860488	0.0195073	3993	0.362022	0.858826
Plasma_SSC4D_NPX	-0.0699696	-0.0219905	0.044848	4010	0.118803	0.739157
Plasma_SSC5D_NPX	-0.0125179	-0.0115797	0.016039	4018	0.435164	0.884223
Plasma_ST3GAL1_NPX	-0.00504126	-0.00488959	0.0159008	3976	0.751226	0.954147
Plasma_ST6GAL1_NPX	0.00375828	0.00530492	0.009324	4053	0.686913	0.944424
Plasma_STAMBP_NPX	-0.00923847	-0.00585933	0.0136105	3980	0.49732	0.904631
Plasma_STAT5B_NPX	-0.001398	-0.000414349	0.0301481	3988	0.963017	0.992427
Plasma_STC1_NPX	-0.000192232	-0.000183911	0.015409	4036	0.990047	0.997395
Plasma_STC2_NPX	0.013601	0.0222618	0.00933461	3984	0.14518	0.765287
Plasma_STIP1_NPX	-0.011125	-0.00696958	0.0155315	3998	0.473857	0.901156
Plasma_STK11_NPX	0.00980551	0.00560578	0.0157158	3925	0.532711	0.927367
Plasma_STK4_NPX	-0.0251555	-0.0119072	0.0208315	4011	0.227284	0.795539
Plasma_STX4_NPX	-0.0109756	-0.00790271	0.0154239	3969	0.476758	0.901156
Plasma_STX6_NPX	-0.0121221	-0.00728324	0.0227089	3890	0.593507	0.942174
Plasma_STX8_NPX	-0.020706	-0.0169591	0.0135729	3991	0.127204	0.764988
Plasma_SUGT1_NPX	-0.0117798	-0.00605616	0.0186269	3904	0.527159	0.925318
Plasma_SULT1A1_NPX	-0.00316853	-0.000989145	0.0350912	4041	0.928058	0.987191
Plasma_SULT2A1_NPX	-0.0576857	-0.0474631	0.0185831	3979	0.00192138	0.175065
Plasma_SUMF2_NPX	0.0200962	0.015577	0.0152998	4041	0.189091	0.795539
Plasma_SUSD1_NPX	-0.0210798	-0.0180983	0.013491	3925	0.11825	0.739157
Plasma_SUSD2_NPX	0.0136727	0.0199264	0.0104469	3998	0.190683	0.795539
Plasma_TACC3_NPX	0.00239471	0.000833418	0.0279935	3988	0.931832	0.988464
Plasma_TACSTD2_NPX	0.0035719	0.00496977	0.012021	3555	0.766378	0.955531
Plasma_TAFA5_NPX	-0.00706308	-0.00872216	0.0123128	3985	0.566246	0.92837
Plasma_TANK_NPX	0.0230048	0.0130534	0.0213634	3923	0.28162	0.825459
Plasma_TARBP2_NPX	0.00157334	0.000802512	0.0177912	3920	0.929537	0.98796
Plasma_TBC1D17_NPX	-0.015469	-0.0148	0.0160239	3914	0.334419	0.850475
Plasma_TBC1D23_NPX	-0.0104033	-0.00459127	0.0232616	3988	0.654734	0.944424
Plasma_TBC1D5_NPX	-0.026672	-0.0129338	0.0259231	3994	0.303593	0.837488
Plasma_TBCB_NPX	-0.00834538	-0.00339214	0.0218331	3985	0.702307	0.944424
Plasma_TBCC_NPX	-0.00686427	-0.00343964	0.0167886	3985	0.682661	0.944424
Plasma_TBL1X_NPX	0.0183242	0.00882461	0.0207359	3904	0.376916	0.866865
Plasma_TCL1A_NPX	-0.000357071	-0.000154188	0.035395	3979	0.991951	0.997395
Plasma_TCN2_NPX	-0.00134641	-0.00191878	0.0104931	4042	0.897908	0.982225
Plasma_TDRKH_NPX	-0.0148165	-0.00708063	0.0225329	3919	0.510865	0.910583
Plasma_TEK_NPX	0.00329527	0.00619102	0.00825695	4013	0.689847	0.944424
Plasma_TFF1_NPX	0.00420758	0.00236944	0.0269618	3976	0.875996	0.9771
Plasma_TFF2_NPX	0.000228464	0.000172289	0.0198805	3996	0.990832	0.997395
Plasma_TFF3_NPX	0.00394282	0.00472053	0.012802	3961	0.758109	0.954147
Plasma_TFPI2_NPX	0.0130868	0.0154665	0.0120088	3995	0.275881	0.821612
Plasma_TFPI_NPX	0.023359	0.0312291	0.0105969	3991	0.027559	0.446552
Plasma_TFRC_NPX	-0.00325212	-0.00347377	0.0147368	4012	0.825353	0.975484
Plasma_TGFA_NPX	0.0187418	0.0176292	0.0161307	3987	0.245357	0.803674
Plasma_TGFB1_NPX	0.0149143	0.0163743	0.00967404	4034	0.123229	0.755997
Plasma_TGFBI_NPX	-0.0123722	-0.0191701	0.00980361	3984	0.207023	0.795539
Plasma_TGFBR2_NPX	0.0147598	0.0206796	0.0102796	4009	0.15113	0.765287
Plasma_TGFBR3_NPX	0.00175788	0.00270556	0.010003	4037	0.860511	0.9771
Plasma_TGM2_NPX	-0.0676971	-0.0362585	0.0293033	4005	0.0209266	0.405914
Plasma_THBD_NPX	-0.00886209	-0.0132344	0.00938966	4008	0.345322	0.852839
Plasma_THBS2_NPX	-0.00587124	-0.00716936	0.0123487	3997	0.63449	0.944424
Plasma_THBS4_NPX	0.00352153	0.00329397	0.0163526	4005	0.829506	0.976414
Plasma_THOP1_NPX	-0.0204206	-0.027057	0.0104524	3994	0.0508084	0.620521
Plasma_THPO_NPX	0.000981725	0.00106463	0.0120538	3925	0.935092	0.990672
Plasma_THY1_NPX	0.00175541	0.0026049	0.0101063	4040	0.862114	0.9771
Plasma_TIA1_NPX	0.0215551	0.00740054	0.026569	3892	0.417249	0.88384
Plasma_TIE1_NPX	0.0106205	0.0103233	0.0160331	4050	0.507747	0.906249
Plasma_TIMD4_NPX	0.015408	0.0146517	0.0162259	4018	0.342377	0.852839
Plasma_TIMP1_NPX	0.00993767	0.0156315	0.00781568	3962	0.203624	0.795539
Plasma_TIMP3_NPX	0.0533339	0.0168194	0.042259	4006	0.206997	0.795539
Plasma_TIMP4_NPX	0.010477	0.0110921	0.0139677	3994	0.453248	0.8949
Plasma_TINAGL1_NPX	0.00367076	0.0067217	0.00828932	4004	0.657913	0.944424
Plasma_TJAP1_NPX	0.0017393	0.000816848	0.0204602	4014	0.932258	0.988464
Plasma_TLR3_NPX	-0.0287866	-0.0189518	0.0237342	4040	0.225249	0.795539
Plasma_TMPRSS15_NPX	0.0837617	0.0374847	0.0346958	3988	0.0158156	0.339662
Plasma_TMPRSS5_NPX	-0.000787268	-0.000843509	0.0146699	3963	0.957204	0.992427
Plasma_TMSB10_NPX	-0.000671283	-0.000354304	0.0157247	4000	0.965951	0.992657
Plasma_TNC_NPX	0.0167765	0.0147306	0.0177693	4018	0.345161	0.852839
Plasma_TNFRSF10A_NPX	0.0285157	0.0372763	0.0112205	3981	0.0110792	0.310924
Plasma_TNFRSF10B_NPX	0.000221333	0.000314853	0.00992562	3976	0.98221	0.996892
Plasma_TNFRSF10C_NPX	0.0195091	0.0162855	0.018714	4029	0.297249	0.837488
Plasma_TNFRSF11A_NPX	0.005155	0.00582607	0.0126447	4039	0.683531	0.944424
Plasma_TNFRSF11B_NPX	-0.00291535	-0.00397643	0.0105062	3990	0.78142	0.967786
Plasma_TNFRSF12A_NPX	0.037746	0.0427315	0.0124206	4012	0.00238906	0.175065
Plasma_TNFRSF13B_NPX	0.007119	0.00973652	0.0110976	3992	0.521239	0.919137
Plasma_TNFRSF13C_NPX	-0.00070811	-0.000723483	0.0153174	3922	0.96313	0.992427
Plasma_TNFRSF14_NPX	0.00884041	0.0126884	0.00684788	3997	0.196788	0.795539
Plasma_TNFRSF19_NPX	0.000473805	0.000675344	0.00978011	4024	0.961363	0.992427
Plasma_TNFRSF1A_NPX	0.00924524	0.0139633	0.00928308	3996	0.319348	0.844127
Plasma_TNFRSF1B_NPX	0.00107619	0.00142932	0.0108172	3991	0.920756	0.985527
Plasma_TNFRSF21_NPX	0.0114477	0.0182193	0.00944654	4038	0.225644	0.795539
Plasma_TNFRSF4_NPX	0.00740121	0.00899567	0.0122514	4031	0.545804	0.92837
Plasma_TNFRSF6B_NPX	0.0142831	0.0114428	0.0184584	3978	0.439095	0.884223
Plasma_TNFRSF8_NPX	0.00764052	0.00749893	0.0156721	4032	0.625913	0.944424
Plasma_TNFRSF9_NPX	-0.0129515	-0.0145745	0.0130467	3980	0.320917	0.844742
Plasma_TNFSF10_NPX	-0.0069389	-0.0108532	0.00961677	4040	0.470618	0.901156
Plasma_TNFSF11_NPX	-0.0311317	-0.0208032	0.0234195	3994	0.183823	0.79385
Plasma_TNFSF12_NPX	0.027403	0.0396096	0.00965894	4039	0.00457575	0.209232
Plasma_TNFSF13B_NPX	-0.00534845	-0.00859459	0.00908523	4047	0.556097	0.92837
Plasma_TNFSF13_NPX	0.00736436	0.0114971	0.00889432	4006	0.407729	0.88384
Plasma_TNFSF14_NPX	-0.0116325	-0.00837955	0.016653	3985	0.484889	0.901156
Plasma_TNF_NPX	0.00283596	0.00370856	0.0113028	3891	0.801899	0.972859
Plasma_TNR_NPX	0.0288757	0.0283285	0.0157033	3982	0.0660142	0.654682
Plasma_TNXB_NPX	0.00229732	0.00374003	0.00946551	3997	0.808247	0.972859
Plasma_TPMT_NPX	0.0200452	0.0117094	0.0233111	3896	0.389899	0.871656
Plasma_TPP1_NPX	-0.0145054	-0.0147142	0.0125812	3951	0.249001	0.80503
Plasma_TPSAB1_NPX	0.00670886	0.00510606	0.02052	4030	0.743729	0.954147
Plasma_TRAF2_NPX	-0.000732378	-0.00041038	0.0225196	3994	0.974057	0.995183
Plasma_TREM2_NPX	0.00319808	0.002484	0.0184987	3991	0.862753	0.9771
Plasma_TREML2_NPX	0.02809	0.0358422	0.0103651	3997	0.00675621	0.24085
Plasma_TRIAP1_NPX	-0.00234578	-0.00150393	0.0134409	4028	0.861461	0.9771
Plasma_TRIM21_NPX	0.0171623	0.00931911	0.0209764	3987	0.413308	0.88384
Plasma_TRIM5_NPX	0.00290036	0.00133354	0.0239353	3994	0.903558	0.982225
Plasma_TSHB_NPX	0.0411775	0.0235218	0.0275609	4003	0.135239	0.765287
Plasma_TST_NPX	-0.0314351	-0.0170208	0.0209235	3913	0.13308	0.765287
Plasma_TXLNA_NPX	-0.0046375	-0.00208147	0.0205718	3985	0.821656	0.972859
Plasma_TXNDC15_NPX	0.00818354	0.0124733	0.0101913	4010	0.422027	0.88384
Plasma_TXNDC5_NPX	-0.00040694	-0.000246344	0.0144962	4039	0.977606	0.995741
Plasma_TXNRD1_NPX	-0.010152	-0.0089916	0.00920871	4000	0.270338	0.819762
Plasma_TYMP_NPX	-0.0077576	-0.00469833	0.0161832	3994	0.631709	0.944424
Plasma_TYRO3_NPX	-0.00192583	-0.00278728	0.0107412	4011	0.857716	0.9771
Plasma_UBAC1_NPX	-0.0105184	-0.0120579	0.0131785	3988	0.424833	0.88384
Plasma_ULBP2_NPX	0.00999157	0.0118247	0.012802	3983	0.435161	0.884223
Plasma_UMOD_NPX	0.0272182	0.0208041	0.0197927	4037	0.169157	0.780134
Plasma_USO1_NPX	-0.000276247	-0.000124466	0.0207496	3988	0.989378	0.997395
Plasma_USP8_NPX	-0.00327281	-0.00140567	0.0209002	3925	0.875574	0.9771
Plasma_UXS1_NPX	-0.0163444	-0.0136192	0.0188694	3895	0.386442	0.866865
Plasma_VAMP5_NPX	-0.031451	-0.0272847	0.0170969	3904	0.0659062	0.654682
Plasma_VASH1_NPX	-0.00648454	-0.00326861	0.0209771	3993	0.757243	0.954147
Plasma_VASN_NPX	-0.00390897	-0.00630887	0.00943152	3940	0.678561	0.944424
Plasma_VAT1_NPX	-0.00225833	-0.00477108	0.00727819	3985	0.756359	0.954147
Plasma_VCAM1_NPX	0.00759683	0.0123779	0.00948067	4011	0.423008	0.88384
Plasma_VCAN_NPX	0.0166683	0.0225051	0.0113914	4039	0.143478	0.765287
Plasma_VEGFA_NPX	0.0129437	0.00913881	0.0193162	4025	0.502836	0.905947
Plasma_VEGFC_NPX	0.00817874	0.00594927	0.0172225	4014	0.634893	0.944424
Plasma_VEGFD_NPX	0.0216752	0.0241706	0.0136588	4031	0.112612	0.732188
Plasma_VMO1_NPX	0.0147143	0.00929514	0.0242612	3979	0.544221	0.92837
Plasma_VNN2_NPX	0.0246195	0.021964	0.0175324	3985	0.160328	0.765287
Plasma_VPS37A_NPX	0.0125904	0.00624321	0.0209295	3987	0.547498	0.92837
Plasma_VPS53_NPX	0.0138147	0.00736343	0.0176549	3988	0.433977	0.884223
Plasma_VSIG4_NPX	0.0154168	0.0164074	0.0138469	3988	0.265615	0.819762
Plasma_VSIR_NPX	-0.0104629	-0.00708967	0.0152286	3992	0.492088	0.904631
Plasma_VSTM1_NPX	0.00378383	0.00328254	0.0182156	3917	0.835455	0.9771
Plasma_VTA1_NPX	-0.0131765	-0.0076324	0.0177828	4041	0.458757	0.899108
Plasma_VWA1_NPX	-0.012603	-0.0117842	0.0161175	4026	0.434292	0.884223
Plasma_VWC2_NPX	0.01216	0.0128585	0.0140934	3974	0.388291	0.869534
Plasma_VWF_NPX	0.0166624	0.00927639	0.0280316	4053	0.552268	0.92837
Plasma_WARS_NPX	-0.0137006	-0.013615	0.0140437	3998	0.329335	0.847179
Plasma_WASF1_NPX	-0.0179323	-0.00762666	0.0255749	3925	0.48324	0.901156
Plasma_WFDC12_NPX	0.0349772	0.0206461	0.0240387	4019	0.145738	0.765287
Plasma_WFDC2_NPX	0.0171707	0.0204884	0.0122752	3775	0.161952	0.765287
Plasma_WFIKKN1_NPX	-0.0182812	-0.0176318	0.0152827	3974	0.23169	0.799997
Plasma_WFIKKN2_NPX	0.0246223	0.0289776	0.0132994	3997	0.0641879	0.65126
Plasma_WIF1_NPX	-0.0123186	-0.014574	0.0128012	4028	0.335955	0.850475
Plasma_WNT9A_NPX	0.0210602	0.0294575	0.0103643	3921	0.0422218	0.576872
Plasma_WWP2_NPX	-0.0092896	-0.00681227	0.0133195	3984	0.485565	0.901156
Plasma_XCL1_NPX	0.0193355	0.0154973	0.0193934	4012	0.318818	0.844127
Plasma_XG_NPX	0.0123648	0.0135358	0.010195	4033	0.225265	0.795539
Plasma_XPNPEP2_NPX	-0.0147584	-0.0062574	0.0368523	4011	0.688829	0.944424
Plasma_YES1_NPX	0.00817547	0.00287663	0.0273843	3988	0.765302	0.955531
Plasma_YTHDF3_NPX	0.00042654	0.000212563	0.0212278	3927	0.98397	0.996892
Plasma_ZBTB16_NPX	-0.000122134	-6.96032e-05	0.0205027	3903	0.995247	0.997655
Plasma_ZBTB17_NPX	-0.000942363	-0.00108123	0.0127797	3901	0.941222	0.991175

## Sheet: Extended_Fig_7b
Protein_id	coef	std.beta	se	resid	p	p_adjusted
Plasma_AARSD1_NPX	0.0102811	0.00624338	0.0251506	3416	0.682725	0.84704
Plasma_ABHD14B_NPX	0.00243489	0.00144132	0.0212545	3390	0.908801	0.96374
Plasma_ABL1_NPX	-0.0124795	-0.00629334	0.0198462	3415	0.529514	0.756701
Plasma_ACAA1_NPX	-0.0251859	-0.0107226	0.0344455	3355	0.46472	0.719443
Plasma_ACAN_NPX	0.00849748	0.00972205	0.0141094	3380	0.547042	0.767605
Plasma_ACE2_NPX	-0.0309261	-0.0211849	0.0224083	3358	0.167643	0.455904
Plasma_ACP5_NPX	0.0119509	0.0120554	0.0156915	3429	0.446342	0.707603
Plasma_ACP6_NPX	0.0101607	0.00541917	0.0303436	3452	0.737755	0.877457
Plasma_ACTA2_NPX	0.00727955	0.00611873	0.0183684	3348	0.691903	0.852651
Plasma_ACVRL1_NPX	-0.00796222	-0.0115754	0.0107723	3409	0.459872	0.7174
Plasma_ACY1_NPX	-0.0408843	-0.0210347	0.0290843	3428	0.159899	0.447963
Plasma_ADA2_NPX	0.0580394	0.0509323	0.0187592	3404	0.00199132	0.0610826
Plasma_ADAM15_NPX	0.0335437	0.036719	0.0155528	3361	0.0310945	0.224343
Plasma_ADAM22_NPX	0.0178852	0.0184981	0.016154	3415	0.268298	0.570146
Plasma_ADAM23_NPX	0.0279281	0.0286467	0.0163024	3466	0.0867782	0.353017
Plasma_ADAM8_NPX	0.0193896	0.0246145	0.0126678	3467	0.125955	0.416183
Plasma_ADAMTS13_NPX	0.0141965	0.0213378	0.0111115	3471	0.201459	0.502316
Plasma_ADAMTS15_NPX	0.0466777	0.037754	0.0205947	3413	0.023484	0.20454
Plasma_ADAMTS16_NPX	0.0333784	0.0382006	0.0140024	3349	0.0171919	0.188945
Plasma_ADAMTS8_NPX	-0.00114515	-0.000892196	0.0216865	3451	0.957891	0.982329
Plasma_ADA_NPX	0.000307361	0.00030892	0.0149851	3465	0.983637	0.992485
Plasma_ADCYAP1R1_NPX	0.0308258	0.0408984	0.013033	3339	0.0180765	0.191082
Plasma_ADGRB3_NPX	0.00586658	0.00627904	0.0158449	3409	0.711218	0.867637
Plasma_ADGRE2_NPX	0.0538928	0.0667623	0.0129622	3431	3.29366e-05	0.00396394
Plasma_ADGRE5_NPX	0.0471367	0.0554199	0.0136311	3457	0.000550727	0.0325116
Plasma_ADGRG1_NPX	0.0504302	0.0338563	0.0242909	3400	0.0379604	0.250349
Plasma_ADGRG2_NPX	-0.0059502	-0.00691097	0.0134838	3428	0.659035	0.832733
Plasma_ADH4_NPX	-0.065178	-0.0237245	0.0430935	3361	0.130506	0.423991
Plasma_ADM_NPX	0.00751414	0.0083811	0.0139742	3459	0.590808	0.794369
Plasma_AFP_NPX	0.0040004	0.00196868	0.033551	3407	0.905098	0.96374
Plasma_AGER_NPX	0.0119022	0.0102938	0.0195144	3412	0.541956	0.764534
Plasma_AGR2_NPX	0.00729825	0.00259017	0.0476106	3336	0.878178	0.956615
Plasma_AGRN_NPX	0.031051	0.0340668	0.0143235	3433	0.0302399	0.223577
Plasma_AGRP_NPX	0.0335654	0.0209799	0.0258559	3467	0.194314	0.494789
Plasma_AGXT_NPX	-0.0757943	-0.0334007	0.0373728	3428	0.042631	0.266689
Plasma_AHCY_NPX	-0.027342	-0.0138161	0.0226329	3428	0.227106	0.533727
Plasma_AHSP_NPX	-0.00226037	-0.000859233	0.0432394	3415	0.958312	0.982329
Plasma_AIF1_NPX	0.0131599	0.0087076	0.0208255	3351	0.527487	0.755542
Plasma_AIFM1_NPX	-0.0798895	-0.0266133	0.0323933	3412	0.0137029	0.172854
Plasma_AK1_NPX	-0.0184713	-0.0096581	0.0292307	3427	0.527487	0.755542
Plasma_AKR1B1_NPX	0.00320463	0.00151746	0.0279864	3351	0.908843	0.96374
Plasma_AKT1S1_NPX	-0.0567768	-0.029031	0.0216513	3363	0.00877237	0.136127
Plasma_AKT3_NPX	0.00261371	0.00158048	0.0195194	3341	0.893487	0.961264
Plasma_ALCAM_NPX	0.000469479	0.000818741	0.00873308	3471	0.95713	0.982329
Plasma_ALDH1A1_NPX	-0.0210609	-0.0130159	0.0260252	3418	0.418427	0.689304
Plasma_ALDH3A1_NPX	-0.0194883	-0.0113501	0.0280987	3411	0.488	0.733948
Plasma_ALPP_NPX	-0.0712114	-0.0237612	0.0503967	3416	0.157742	0.446484
Plasma_AMBN_NPX	0.00860768	0.0126331	0.0116596	3351	0.460416	0.7174
Plasma_AMBP_NPX	-0.00215908	-0.00361503	0.00928148	3459	0.816069	0.923718
Plasma_AMFR_NPX	-0.076228	-0.0413979	0.0300302	3355	0.0111816	0.1569
Plasma_AMIGO2_NPX	0.00628611	0.00977258	0.0104852	3418	0.548864	0.767863
Plasma_AMN_NPX	-0.0328204	-0.0247385	0.022506	3358	0.144853	0.430948
Plasma_AMY2A_NPX	0.0136333	0.0101117	0.0232191	3335	0.557135	0.768981
Plasma_AMY2B_NPX	0.0317799	0.0235398	0.0236441	3235	0.179011	0.473177
Plasma_ANGPT1_NPX	-0.0111745	-0.00453283	0.0362234	3411	0.75773	0.888396
Plasma_ANGPT2_NPX	0.0140864	0.0130015	0.0180365	3457	0.43486	0.700485
Plasma_ANGPTL1_NPX	-0.000202552	-0.000236479	0.0141671	3386	0.988594	0.993111
Plasma_ANGPTL2_NPX	0.0163271	0.0138951	0.0192031	3426	0.395253	0.674914
Plasma_ANGPTL3_NPX	0.065822	0.0598697	0.0169174	3428	0.000101814	0.00895285
Plasma_ANGPTL4_NPX	0.0370559	0.0279619	0.0222206	3427	0.0954787	0.366094
Plasma_ANGPTL7_NPX	-0.0142619	-0.0143472	0.0163412	3455	0.382857	0.667532
Plasma_ANG_NPX	-0.0144168	-0.014278	0.0159167	3415	0.365124	0.646965
Plasma_ANKRD54_NPX	0.00226506	0.00145707	0.0253387	3345	0.928776	0.972267
Plasma_ANPEP_NPX	0.00473647	0.00601991	0.0130721	3426	0.717125	0.868333
Plasma_ANXA10_NPX	0.0302587	0.0134349	0.0378976	3359	0.424676	0.692253
Plasma_ANXA11_NPX	0.0142222	0.00726813	0.022896	3417	0.534533	0.758117
Plasma_ANXA3_NPX	-0.0426184	-0.0210606	0.021231	3468	0.044788	0.269316
Plasma_ANXA4_NPX	-0.0578431	-0.0284616	0.0195497	3413	0.00310987	0.0820384
Plasma_AOC3_NPX	0.0354666	0.0395761	0.0145787	3433	0.0150348	0.183619
Plasma_APBB1IP_NPX	-0.0193225	-0.0150492	0.0189294	3407	0.307439	0.601328
Plasma_APEX1_NPX	-0.0368663	-0.0214724	0.0242972	3448	0.129281	0.422084
Plasma_APLP1_NPX	0.0242819	0.0153472	0.0260725	3428	0.351754	0.63383
Plasma_APOH_NPX	0.0250153	0.0256891	0.0164691	3412	0.128875	0.421801
Plasma_APOM_NPX	-0.0167974	-0.0217832	0.0130208	3433	0.197121	0.497137
Plasma_APP_NPX	-0.026954	-0.0137413	0.0278345	3410	0.33293	0.615035
Plasma_APRT_NPX	-0.0118751	-0.00860183	0.018366	3414	0.517947	0.749655
Plasma_AREG_NPX	0.00970208	0.0077653	0.0210628	3410	0.645096	0.822341
Plasma_ARG1_NPX	-0.0205802	-0.0130538	0.0268751	3422	0.443867	0.707077
Plasma_ARHGAP1_NPX	0.00989562	0.00738084	0.0173278	3355	0.56798	0.774393
Plasma_ARHGAP25_NPX	-0.0164145	-0.0095905	0.0234802	3350	0.484551	0.731262
Plasma_ARHGEF12_NPX	-0.0568971	-0.0182363	0.0358566	3426	0.112651	0.401586
Plasma_ARSA_NPX	0.0029207	0.00221846	0.0198494	3419	0.883028	0.959313
Plasma_ARSB_NPX	-0.0327115	-0.0209968	0.0184219	3415	0.0758736	0.334707
Plasma_ART3_NPX	0.0358385	0.0345915	0.0157962	3436	0.0233424	0.20454
Plasma_ASAH2_NPX	-0.0320884	-0.0213534	0.0252578	3407	0.204017	0.503269
Plasma_ASGR1_NPX	-0.00904109	-0.010322	0.0139911	3412	0.518192	0.749655
Plasma_ATG4A_NPX	-0.0198096	-0.0115733	0.0258057	3351	0.442754	0.706799
Plasma_ATOX1_NPX	0.0305916	0.0143552	0.0238541	3451	0.199773	0.499593
Plasma_ATP5IF1_NPX	-0.0832953	-0.0257029	0.035625	3433	0.0194385	0.194247
Plasma_ATP6V1F_NPX	-0.0305352	-0.015843	0.0277593	3358	0.271412	0.570769
Plasma_ATXN10_NPX	-0.0519887	-0.0245948	0.0275164	3363	0.058928	0.295536
Plasma_AXIN1_NPX	-0.0555956	-0.0194305	0.0306071	3426	0.0693918	0.321107
Plasma_AXL_NPX	0.0360449	0.0470884	0.0126784	3435	0.00449531	0.0956341
Plasma_AZU1_NPX	-0.0311964	-0.0143352	0.0370118	3365	0.399357	0.676055
Plasma_B4GALT1_NPX	0.0303066	0.0390364	0.0125639	3431	0.0159089	0.187356
Plasma_B4GAT1_NPX	0.00575619	0.00799672	0.0117695	3419	0.62482	0.817596
Plasma_BACH1_NPX	-0.0718194	-0.0329421	0.0268949	3425	0.00761255	0.125512
Plasma_BAG3_NPX	0.0231858	0.0206915	0.018576	3398	0.212057	0.514161
Plasma_BAG6_NPX	0.0123975	0.0117377	0.0122972	3360	0.31345	0.601328
Plasma_BAIAP2_NPX	0.0126561	0.00698163	0.0286867	3351	0.659108	0.832733
Plasma_BANK1_NPX	-0.0559791	-0.0174105	0.0374866	3426	0.135448	0.429461
Plasma_BAX_NPX	-0.00359121	-0.00141691	0.0300009	3361	0.904725	0.96374
Plasma_BCAM_NPX	-0.0317211	-0.046834	0.0112798	3419	0.00494839	0.0974168
Plasma_BCAN_NPX	-0.000494976	-0.000494301	0.0167521	3415	0.97643	0.991462
Plasma_BCL2L11_NPX	0.0104607	0.00844986	0.0187203	3422	0.576341	0.782093
Plasma_BCR_NPX	-0.0784086	-0.0290822	0.0304341	3426	0.0100268	0.150288
Plasma_BGN_NPX	0.0408504	0.0114427	0.0560771	3355	0.466378	0.721164
Plasma_BID_NPX	-0.0298525	-0.0155352	0.0247053	3424	0.226999	0.533727
Plasma_BIN2_NPX	-0.0862713	-0.0320648	0.0314399	3419	0.00610116	0.107299
Plasma_BLMH_NPX	-0.00628297	-0.00718718	0.0114599	3469	0.583552	0.787825
Plasma_BLVRB_NPX	0.0231404	0.0115759	0.0337617	3417	0.493136	0.736839
Plasma_BMP4_NPX	-0.00995091	-0.00749856	0.0225284	3400	0.65873	0.832733
Plasma_BMP6_NPX	0.0163276	0.0151119	0.0164074	3349	0.319741	0.604209
Plasma_BOC_NPX	0.0115018	0.0172822	0.0112758	3361	0.307781	0.601328
Plasma_BPIFB1_NPX	-0.060572	-0.0301263	0.0327973	3433	0.0648536	0.308381
Plasma_BRK1_NPX	-0.145196	-0.115215	0.0176962	3361	3.25014e-16	1.42898e-13
Plasma_BSG_NPX	0.00766927	0.0147429	0.00813741	3456	0.346018	0.62802
Plasma_BST1_NPX	0.0400047	0.0386508	0.017464	3421	0.0220419	0.202247
Plasma_BST2_NPX	-0.0370762	-0.0269323	0.0226603	3461	0.101894	0.378823
Plasma_BTC_NPX	-0.0552745	-0.0267453	0.0289438	3349	0.0562552	0.287599
Plasma_BTN2A1_NPX	0.0264984	0.0393146	0.0105283	3431	0.0118853	0.161616
Plasma_BTN3A2_NPX	-0.0291875	-0.0276961	0.0157541	3423	0.0640124	0.308381
Plasma_C19orf12_NPX	-0.0399607	-0.0230926	0.0283513	3354	0.158785	0.446563
Plasma_C1QA_NPX	0.0179138	0.0271317	0.0111411	3447	0.107947	0.391161
Plasma_C1QTNF1_NPX	0.0115201	0.00974328	0.0195392	3429	0.555504	0.76804
Plasma_C2CD2L_NPX	0.000109251	9.544e-05	0.0190139	3350	0.995416	0.996876
Plasma_C2_NPX	0.00895686	0.0143436	0.0102973	3419	0.384456	0.668726
Plasma_C4BPB_NPX	0.00481331	0.0042568	0.0186088	3451	0.795915	0.913674
Plasma_CA11_NPX	0.0230198	0.0307308	0.0129103	3333	0.0746665	0.33395
Plasma_CA12_NPX	0.0149929	0.0174363	0.0145031	3417	0.301317	0.59627
Plasma_CA13_NPX	-0.0402253	-0.0135061	0.0325266	3359	0.216288	0.519642
Plasma_CA14_NPX	0.0502678	0.0460208	0.0175869	3459	0.00428535	0.0942063
Plasma_CA1_NPX	0.0206236	0.0111822	0.0310322	3372	0.50636	0.746244
Plasma_CA2_NPX	-0.0226566	-0.0105932	0.0351122	3409	0.518801	0.749655
Plasma_CA3_NPX	0.0127626	0.00688518	0.0305425	3468	0.676072	0.843651
Plasma_CA4_NPX	0.019209	0.0291553	0.0109166	3470	0.0785604	0.340906
Plasma_CA5A_NPX	-0.0516425	-0.0186124	0.0447401	3358	0.248469	0.549809
Plasma_CA6_NPX	0.0314941	0.016162	0.0313371	3418	0.314964	0.601328
Plasma_CA9_NPX	0.00101454	0.000803104	0.0210875	3457	0.961631	0.984011
Plasma_CALB1_NPX	0.0385683	0.0327495	0.0195769	3412	0.0489081	0.27451
Plasma_CALCA_NPX	-0.0468618	-0.0220607	0.0285911	3407	0.101299	0.378646
Plasma_CALCOCO1_NPX	-0.092946	-0.029301	0.0388782	3453	0.0168698	0.188945
Plasma_CAMKK1_NPX	-0.0219648	-0.0176521	0.0174175	3346	0.207369	0.508555
Plasma_CANT1_NPX	0.00431278	0.00742946	0.00849971	3400	0.611904	0.807877
Plasma_CAPG_NPX	0.0125324	0.00754831	0.0271343	3407	0.644207	0.822341
Plasma_CARHSP1_NPX	0.0129319	0.00854763	0.0254418	3360	0.61128	0.807877
Plasma_CASP10_NPX	0.000705282	0.000344324	0.0259675	3361	0.978334	0.991462
Plasma_CASP2_NPX	-0.0536442	-0.0265136	0.0231604	3426	0.0206055	0.199011
Plasma_CASP3_NPX	-0.0246942	-0.00963702	0.0245717	3471	0.314976	0.601328
Plasma_CASP8_NPX	-0.036313	-0.0198091	0.0213936	3454	0.0897152	0.353393
Plasma_CBLIF_NPX	-0.0207833	-0.0107547	0.0322674	3421	0.519556	0.749655
Plasma_CBLN4_NPX	-0.0148102	-0.017643	0.0142336	3451	0.298179	0.595004
Plasma_CC2D1A_NPX	-0.0248228	-0.011366	0.0221765	3414	0.263079	0.564895
Plasma_CCDC80_NPX	0.0527789	0.0503244	0.0155276	3428	0.000683938	0.0346967
Plasma_CCL11_NPX	0.0189765	0.0161181	0.0180588	3466	0.293414	0.589062
Plasma_CCL13_NPX	0.0358152	0.0174881	0.0300559	3458	0.233493	0.534688
Plasma_CCL14_NPX	0.00190602	0.00175331	0.0173255	3416	0.912406	0.963879
Plasma_CCL15_NPX	-0.0115027	-0.0091397	0.0206819	3471	0.578131	0.783714
Plasma_CCL16_NPX	0.048497	0.0317748	0.0234483	3460	0.0386903	0.252636
Plasma_CCL17_NPX	0.0265666	0.0099852	0.0373711	3412	0.477204	0.727414
Plasma_CCL18_NPX	0.0114861	0.00574535	0.0322847	3372	0.722032	0.870718
Plasma_CCL19_NPX	-0.00964741	-0.00302504	0.0533056	3454	0.856391	0.944237
Plasma_CCL20_NPX	0.0978658	0.0434365	0.0371658	3453	0.00849554	0.1334
Plasma_CCL21_NPX	0.00335121	0.00324341	0.0175629	3424	0.848685	0.940628
Plasma_CCL22_NPX	-0.0106969	-0.00716283	0.0230358	3366	0.642421	0.822341
Plasma_CCL23_NPX	0.0377695	0.0309599	0.0195296	3433	0.0532002	0.279275
Plasma_CCL24_NPX	0.0440067	0.0180693	0.0404718	3426	0.276962	0.574211
Plasma_CCL25_NPX	0.0125553	0.00857582	0.0238025	3466	0.597896	0.797397
Plasma_CCL26_NPX	0.00720021	0.00296398	0.0389864	3409	0.853487	0.942839
Plasma_CCL27_NPX	0.118498	0.0626982	0.0291404	3427	4.88064e-05	0.0052368
Plasma_CCL28_NPX	-0.00960089	-0.00546014	0.0281657	3416	0.733221	0.874429
Plasma_CCL2_NPX	-0.00394602	-0.00256713	0.0251067	3410	0.87512	0.955533
Plasma_CCL3_NPX	0.0237857	0.0181262	0.0199528	3414	0.233306	0.534688
Plasma_CCL4_NPX	0.0258924	0.0159053	0.0257178	3405	0.314108	0.601328
Plasma_CCL5_NPX	-0.0250126	-0.00845922	0.0409261	3436	0.54113	0.764401
Plasma_CCL7_NPX	0.0308549	0.0187287	0.0258188	3414	0.232149	0.534688
Plasma_CCL8_NPX	0.00336121	0.00188555	0.0272588	3458	0.901871	0.96374
Plasma_CCN1_NPX	0.0482451	0.0209116	0.0353949	3418	0.172956	0.4628
Plasma_CCN2_NPX	0.020753	0.0122008	0.0235015	3419	0.377271	0.66173
Plasma_CCN3_NPX	0.0211439	0.0226505	0.0142986	3464	0.139301	0.430948
Plasma_CCN4_NPX	0.0140328	0.0121651	0.0176137	3458	0.42568	0.692253
Plasma_CCN5_NPX	0.0440296	0.0351124	0.0194986	3419	0.0240029	0.204746
Plasma_CCS_NPX	-0.00470432	-0.00322199	0.0225276	3413	0.834597	0.933701
Plasma_CCT5_NPX	0.00524795	0.00434159	0.016093	3344	0.744368	0.882545
Plasma_CD109_NPX	0.0124027	0.0129877	0.0158447	3419	0.433817	0.700485
Plasma_CD14_NPX	0.0355133	0.0309458	0.0187784	3372	0.058686	0.295536
Plasma_CD160_NPX	0.0312721	0.02448	0.0213981	3463	0.143985	0.430948
Plasma_CD163_NPX	0.0168742	0.013419	0.020468	3436	0.409759	0.684141
Plasma_CD164_NPX	0.000148588	0.000219464	0.00927441	3414	0.987218	0.992485
Plasma_CD177_NPX	0.0123003	0.00341104	0.0616013	3416	0.841746	0.938514
Plasma_CD1C_NPX	0.019072	0.0283856	0.0109652	3448	0.0820665	0.346942
Plasma_CD200R1_NPX	0.00117766	0.00117285	0.0169887	3414	0.944739	0.980417
Plasma_CD200_NPX	0.0243224	0.0332459	0.0121438	3423	0.0452714	0.269316
Plasma_CD207_NPX	0.0413948	0.0386908	0.0181805	3353	0.0228564	0.20454
Plasma_CD209_NPX	0.0116113	0.0103485	0.0189724	3444	0.540572	0.764401
Plasma_CD22_NPX	0.021169	0.0179482	0.0190658	3465	0.266941	0.570035
Plasma_CD244_NPX	-0.00401072	-0.00524658	0.0113682	3466	0.724258	0.870718
Plasma_CD274_NPX	-0.0300802	-0.0333364	0.0127824	3407	0.0186663	0.192683
Plasma_CD276_NPX	0.0102964	0.0105009	0.0163833	3415	0.529738	0.756701
Plasma_CD27_NPX	0.0414749	0.0383168	0.0177294	3449	0.0193754	0.194247
Plasma_CD28_NPX	0.0412152	0.0424683	0.0161695	3344	0.0108495	0.1569
Plasma_CD2AP_NPX	-0.0278626	-0.0146971	0.0245169	3428	0.255841	0.558534
Plasma_CD300C_NPX	0.060852	0.0656337	0.0150131	3470	5.16137e-05	0.0052368
Plasma_CD300E_NPX	0.00609842	0.00534759	0.018024	3443	0.73512	0.875901
Plasma_CD300LF_NPX	0.0294958	0.0175007	0.0279699	3459	0.291702	0.586517
Plasma_CD300LG_NPX	0.056723	0.0522897	0.0175865	3419	0.00126991	0.0434741
Plasma_CD302_NPX	0.0278783	0.034479	0.0130795	3416	0.0331233	0.235615
Plasma_CD33_NPX	-0.00888613	-0.00379287	0.0396046	3451	0.822482	0.928596
Plasma_CD34_NPX	0.0169689	0.0245035	0.0116613	3441	0.145718	0.430948
Plasma_CD38_NPX	0.0200535	0.0183921	0.0138365	3417	0.14734	0.430999
Plasma_CD40LG_NPX	0.024687	0.0109741	0.0288615	3467	0.39241	0.673068
Plasma_CD40_NPX	-0.0521732	-0.0361223	0.0155733	3416	0.000816393	0.0365146
Plasma_CD46_NPX	0.0116182	0.0152408	0.00898685	3403	0.196168	0.496679
Plasma_CD48_NPX	0.0174983	0.0213328	0.0135358	3425	0.196186	0.496679
Plasma_CD4_NPX	0.018044	0.023237	0.0124998	3419	0.14896	0.433727
Plasma_CD55_NPX	0.0259288	0.0381683	0.0107674	3306	0.0160906	0.187598
Plasma_CD58_NPX	0.0140955	0.0284247	0.00828763	3410	0.0890734	0.353017
Plasma_CD59_NPX	0.00429064	0.0070374	0.00905861	3304	0.635778	0.819226
Plasma_CD5_NPX	-0.00217645	-0.00231014	0.0150429	3455	0.884969	0.959313
Plasma_CD63_NPX	-0.00823817	-0.00545974	0.0187474	3410	0.660378	0.832733
Plasma_CD69_NPX	-0.0423175	-0.0166134	0.0270726	3415	0.118118	0.406979
Plasma_CD6_NPX	-0.0223768	-0.0142746	0.0255762	3461	0.381686	0.666813
Plasma_CD70_NPX	0.025712	0.0204821	0.020412	3425	0.207881	0.508711
Plasma_CD74_NPX	0.0360768	0.0364971	0.0154151	3468	0.0193218	0.194247
Plasma_CD79B_NPX	0.0242926	0.021089	0.0188784	3463	0.198253	0.49714
Plasma_CD83_NPX	0.0276624	0.0305636	0.0145542	3424	0.0574326	0.292485
Plasma_CD84_NPX	-0.00642737	-0.00716096	0.0111446	3426	0.564164	0.771921
Plasma_CD8A_NPX	-0.0165414	-0.0116915	0.0236374	3467	0.484101	0.731262
Plasma_CD93_NPX	0.0376609	0.0461018	0.013855	3293	0.00659798	0.113023
Plasma_CD99L2_NPX	0.0121362	0.0175521	0.00996526	3418	0.223365	0.531801
Plasma_CD99_NPX	-0.0170505	-0.0266475	0.0077749	3419	0.0283731	0.216324
Plasma_CDC27_NPX	-0.0241118	-0.014011	0.0235731	3352	0.30645	0.600606
Plasma_CDC37_NPX	-0.0401354	-0.0166611	0.0233527	3450	0.0857649	0.352411
Plasma_CDCP1_NPX	-0.0138192	-0.00920607	0.0220779	3412	0.531403	0.756701
Plasma_CDH15_NPX	0.0192961	0.010828	0.0260932	3460	0.459648	0.7174
Plasma_CDH17_NPX	-0.0259171	-0.013185	0.0331231	3428	0.434004	0.700485
Plasma_CDH1_NPX	0.0256809	0.0264501	0.0161468	3303	0.111827	0.400815
Plasma_CDH2_NPX	0.0139572	0.0127083	0.0168422	3425	0.40733	0.684141
Plasma_CDH3_NPX	0.0328935	0.0341797	0.0160362	3468	0.0403219	0.260709
Plasma_CDH5_NPX	0.0148903	0.0168385	0.0148306	3470	0.315436	0.601328
Plasma_CDH6_NPX	0.0112941	0.0104868	0.0180018	3428	0.530448	0.756701
Plasma_CDHR1_NPX	0.0270571	0.0237318	0.0193393	3349	0.161884	0.451088
Plasma_CDHR2_NPX	-0.043008	-0.0155493	0.0384496	3418	0.263408	0.564895
Plasma_CDHR5_NPX	-0.00543831	-0.0045285	0.0201568	3427	0.78733	0.910791
Plasma_CDKN1A_NPX	-0.0176606	-0.00570603	0.032458	3418	0.586404	0.790058
Plasma_CDKN2D_NPX	-0.010616	-0.00388524	0.030036	3418	0.723777	0.870718
Plasma_CDNF_NPX	0.00617944	0.00689381	0.0127056	3418	0.626748	0.81826
Plasma_CDON_NPX	0.00439229	0.00572043	0.0125775	3422	0.726947	0.870718
Plasma_CDSN_NPX	0.0707938	0.0571667	0.0205189	3459	0.00056692	0.0325116
Plasma_CEACAM1_NPX	-0.00716603	-0.0124778	0.00961422	3434	0.456106	0.716196
Plasma_CEACAM21_NPX	0.0363683	0.014679	0.0420979	3426	0.387704	0.669495
Plasma_CEACAM5_NPX	-0.0298432	-0.0173185	0.0294935	3304	0.31168	0.601328
Plasma_CEACAM8_NPX	-0.0301509	-0.0214992	0.0231903	3358	0.193638	0.494476
Plasma_CEBPB_NPX	0.00165519	0.0015856	0.0172293	3355	0.923472	0.968711
Plasma_CELA3A_NPX	0.0374685	0.02357	0.0266585	3467	0.159962	0.447963
Plasma_CEP20_NPX	-0.0543625	-0.0259057	0.025245	3354	0.0313587	0.224794
Plasma_CEP43_NPX	-0.015271	-0.00770944	0.0219704	3345	0.487057	0.733366
Plasma_CEP85_NPX	-0.0322192	-0.0173233	0.024182	3354	0.182832	0.481349
Plasma_CERT_NPX	-0.0383233	-0.0216386	0.0218612	3362	0.0796876	0.341627
Plasma_CES1_NPX	-0.0114814	-0.00491605	0.0381182	3452	0.763276	0.892518
Plasma_CES2_NPX	0.0454137	0.0285283	0.0263553	3417	0.084955	0.351272
Plasma_CES3_NPX	0.0204685	0.00997754	0.0343756	3413	0.55159	0.767863
Plasma_CETN2_NPX	-0.00570396	-0.00299133	0.0230721	3362	0.804751	0.919019
Plasma_CFC1_NPX	-0.012413	-0.00969528	0.0217515	3339	0.56826	0.774393
Plasma_CGA_NPX	0.00217557	0.000629025	0.041065	3417	0.957752	0.982329
Plasma_CGREF1_NPX	0.00564736	0.00469499	0.0200397	3428	0.778107	0.903287
Plasma_CHAC2_NPX	0.0104693	0.006225	0.023629	3352	0.657743	0.832733
Plasma_CHGB_NPX	-0.00526125	-0.00445546	0.0196373	3462	0.788776	0.911029
Plasma_CHI3L1_NPX	0.0359791	0.0171153	0.034879	3353	0.302361	0.59627
Plasma_CHIT1_NPX	0.0580487	0.0129379	0.0751093	3448	0.439661	0.70549
Plasma_CHL1_NPX	0.041947	0.0479197	0.0148559	3422	0.00477636	0.09697
Plasma_CHMP1A_NPX	-0.0158927	-0.00707573	0.0267007	3415	0.551739	0.767863
Plasma_CHRDL1_NPX	0.0544664	0.0579628	0.0138299	3427	8.36883e-05	0.00788464
Plasma_CHRDL2_NPX	0.0398955	0.0244495	0.0270944	3427	0.140987	0.430948
Plasma_CIAPIN1_NPX	-0.0311681	-0.0168401	0.0178684	3450	0.0811929	0.345752
Plasma_CKAP4_NPX	0.0400885	0.0582617	0.0110845	3452	0.000302742	0.0199658
Plasma_CKMT1A_CKMT1B_NPX	-0.00277945	-0.00161272	0.0293838	3394	0.924645	0.968711
Plasma_CLC_NPX	0.0198028	0.0104498	0.0316691	3406	0.531813	0.756701
Plasma_CLEC10A_NPX	0.00532035	0.0052101	0.0171953	3415	0.757031	0.888366
Plasma_CLEC11A_NPX	0.00909005	0.00644548	0.0226152	3415	0.68775	0.85018
Plasma_CLEC14A_NPX	0.02562	0.0292887	0.0140742	3419	0.0687921	0.321107
Plasma_CLEC1A_NPX	0.0175211	0.01894	0.0152285	3360	0.25	0.549809
Plasma_CLEC1B_NPX	-0.0639904	-0.0229015	0.0281613	3471	0.0231302	0.20454
Plasma_CLEC4A_NPX	-0.00510443	-0.00503625	0.0171287	3425	0.765718	0.894581
Plasma_CLEC4C_NPX	0.0157254	0.0121463	0.0217962	3424	0.470666	0.723269
Plasma_CLEC4D_NPX	0.0432274	0.0247085	0.0290462	3425	0.136782	0.429906
Plasma_CLEC4G_NPX	-0.0127344	-0.0131333	0.0160081	3426	0.42638	0.692253
Plasma_CLEC5A_NPX	-0.00464712	-0.00570319	0.0128599	3419	0.717849	0.868333
Plasma_CLEC6A_NPX	0.0438645	0.0335949	0.0219052	3351	0.0453144	0.269316
Plasma_CLEC7A_NPX	0.0137861	0.0106069	0.0214676	3444	0.520798	0.749682
Plasma_CLIP2_NPX	-0.101665	-0.0301408	0.0377088	3426	0.00705104	0.118572
Plasma_CLMP_NPX	0.0165643	0.0251669	0.0100547	3457	0.0995621	0.375207
Plasma_CLPP_NPX	-0.0993024	-0.0364264	0.0350494	3411	0.00463538	0.09697
Plasma_CLPS_NPX	0.0395671	0.0201318	0.0332622	3415	0.234306	0.534688
Plasma_CLSTN1_NPX	-0.0279144	-0.020243	0.0237107	3350	0.239162	0.542019
Plasma_CLSTN2_NPX	-0.00182179	-0.00161324	0.0190348	3461	0.923758	0.968711
Plasma_CLTA_NPX	0.00695347	0.0053429	0.0182311	3355	0.702926	0.860872
Plasma_CLUL1_NPX	-0.0546871	-0.0405349	0.0218584	3418	0.0123999	0.163554
Plasma_CNDP1_NPX	-0.0163546	-0.0124587	0.022263	3434	0.462628	0.718735
Plasma_CNPY4_NPX	-0.0274665	-0.012512	0.0218247	3418	0.208295	0.508779
Plasma_CNST_NPX	-0.0396705	-0.0123046	0.0397581	3428	0.318448	0.603417
Plasma_CNTN1_NPX	0.029473	0.0358601	0.0128028	3471	0.0213902	0.201721
Plasma_CNTN2_NPX	0.0253124	0.0192643	0.0217602	3458	0.244811	0.547298
Plasma_CNTN3_NPX	-0.0127397	-0.0120961	0.0160254	3419	0.426688	0.692253
Plasma_CNTN4_NPX	0.00245594	0.00347662	0.011704	3418	0.833807	0.933609
Plasma_CNTN5_NPX	0.0207125	0.0185447	0.0177209	3414	0.242561	0.544111
Plasma_CNTNAP2_NPX	0.033588	0.0281907	0.0196776	3422	0.0879281	0.353017
Plasma_COL18A1_NPX	0.00926243	0.0139149	0.0102265	3448	0.365141	0.646965
Plasma_COL1A1_NPX	0.019451	0.0274073	0.0119435	3471	0.103492	0.380239
Plasma_COL4A1_NPX	0.00915061	0.00786714	0.0197361	3427	0.64293	0.822341
Plasma_COL6A3_NPX	0.0184703	0.0195746	0.0148832	3471	0.214681	0.517668
Plasma_COL9A1_NPX	0.0273662	0.0222283	0.0207874	3423	0.188103	0.488648
Plasma_COLEC12_NPX	0.0202608	0.0267134	0.0115609	3416	0.0797733	0.341627
Plasma_COMP_NPX	0.0605568	0.0612197	0.0158721	3386	0.000138445	0.0107417
Plasma_COMT_NPX	-0.0400533	-0.0166659	0.0248892	3321	0.107653	0.391161
Plasma_CORO1A_NPX	-0.120373	-0.0461817	0.0319571	3389	0.000168221	0.011968
Plasma_COX5B_NPX	-0.0292313	-0.0148003	0.02587	3417	0.258583	0.562126
Plasma_CPA1_NPX	0.0587628	0.0354574	0.0277524	3470	0.0342972	0.235615
Plasma_CPA2_NPX	0.0595529	0.0327824	0.0302803	3456	0.049295	0.275103
Plasma_CPB1_NPX	0.060899	0.0381959	0.0266268	3469	0.0222482	0.202247
Plasma_CPE_NPX	0.0283048	0.0246992	0.019497	3433	0.146663	0.430999
Plasma_CPM_NPX	-0.0270487	-0.0245821	0.017178	3458	0.115436	0.404709
Plasma_CPPED1_NPX	-0.0313488	-0.0157273	0.0287329	3471	0.27533	0.573713
Plasma_CPVL_NPX	0.0292342	0.0253422	0.0193743	3450	0.131413	0.423991
Plasma_CPXM1_NPX	-0.0108488	-0.00546111	0.0287912	3451	0.706337	0.864248
Plasma_CR2_NPX	0.0258196	0.019371	0.0221879	3435	0.244635	0.547298
Plasma_CRACR2A_NPX	-0.0923561	-0.0360521	0.0349441	3353	0.00825648	0.131208
Plasma_CRADD_NPX	-0.0138468	-0.00640764	0.0205831	3411	0.501167	0.742819
Plasma_CREG1_NPX	0.0173734	0.0161049	0.0169813	3408	0.306336	0.600606
Plasma_CRELD2_NPX	-0.0101281	-0.00693956	0.0175469	3427	0.563842	0.771921
Plasma_CRHBP_NPX	-0.000375304	-0.000443058	0.0136003	3416	0.977987	0.991462
Plasma_CRH_NPX	0.0899109	0.0349078	0.0443762	3346	0.0428331	0.266689
Plasma_CRIM1_NPX	0.0268165	0.0481002	0.00905886	3430	0.00309492	0.0820384
Plasma_CRIP2_NPX	0.0355998	0.0328629	0.0170806	3411	0.0372139	0.247904
Plasma_CRISP2_NPX	0.0501634	0.0266477	0.0271748	3457	0.0649842	0.308381
Plasma_CRKL_NPX	-0.0259212	-0.00835681	0.0284995	3423	0.363134	0.645934
Plasma_CRLF1_NPX	-0.000885639	-0.00114252	0.0126892	3432	0.944361	0.980417
Plasma_CRNN_NPX	-0.00579041	-0.00291139	0.0326798	3345	0.859373	0.945382
Plasma_CRTAC1_NPX	0.00177709	0.00193351	0.0147767	3471	0.904282	0.96374
Plasma_CRTAM_NPX	0.0185428	0.0127858	0.0242951	3414	0.445378	0.707603
Plasma_CSF1_NPX	0.0140303	0.0189984	0.0119513	3432	0.240495	0.542243
Plasma_CSF2RA_NPX	-0.0207472	-0.0120907	0.0291014	3407	0.47594	0.727414
Plasma_CSF3_NPX	-0.0177899	-0.0128882	0.0235442	3361	0.449945	0.709901
Plasma_CST3_NPX	0.0172193	0.0208253	0.0121325	3430	0.155913	0.443211
Plasma_CST5_NPX	0.0362176	0.0220473	0.0272757	3370	0.184322	0.482129
Plasma_CST6_NPX	0.00817788	0.00581421	0.0231456	3352	0.723869	0.870718
Plasma_CST7_NPX	0.0156684	0.0070178	0.0370597	3390	0.672476	0.842351
Plasma_CSTB_NPX	-0.0123275	-0.00989258	0.0186474	3388	0.508601	0.748711
Plasma_CTF1_NPX	-0.0320742	-0.0135382	0.0300317	3356	0.285592	0.578982
Plasma_CTRB1_NPX	0.0253096	0.0168401	0.0253671	3418	0.318478	0.603417
Plasma_CTRC_NPX	-0.0155385	-0.00854181	0.0307272	3413	0.613105	0.807877
Plasma_CTSB_NPX	0.0717061	0.0465463	0.0260655	3431	0.00597267	0.106459
Plasma_CTSC_NPX	0.0200978	0.0156907	0.0206726	3404	0.331021	0.614088
Plasma_CTSD_NPX	0.00743475	0.00708779	0.0168925	3188	0.659879	0.832733
Plasma_CTSF_NPX	0.0296303	0.0249959	0.0196352	3449	0.13138	0.423991
Plasma_CTSH_NPX	0.0151976	0.00697047	0.037157	3352	0.682558	0.84704
Plasma_CTSL_NPX	0.0186542	0.0271995	0.0110005	3427	0.0900229	0.353393
Plasma_CTSO_NPX	-0.0108368	-0.0123174	0.0143329	3463	0.449652	0.709901
Plasma_CTSS_NPX	0.0169059	0.026312	0.0116037	2703	0.14525	0.430948
Plasma_CTSV_NPX	-0.0377816	-0.0307558	0.0194902	3444	0.0526447	0.279275
Plasma_CTSZ_NPX	0.0204141	0.022124	0.0147043	3424	0.165134	0.451247
Plasma_CX3CL1_NPX	0.0439662	0.0479785	0.0154217	3414	0.0043853	0.0948232
Plasma_CXADR_NPX	-0.0145045	-0.00995055	0.0243901	3425	0.552092	0.767863
Plasma_CXCL10_NPX	0.0907494	0.0468939	0.030576	3430	0.00301818	0.0820384
Plasma_CXCL11_NPX	0.0123207	0.00563232	0.0318103	3468	0.698545	0.857098
Plasma_CXCL12_NPX	0.0325726	0.0282627	0.0191538	3359	0.089113	0.353017
Plasma_CXCL13_NPX	0.055167	0.0353602	0.0249399	3464	0.0270316	0.21223
Plasma_CXCL14_NPX	0.0256823	0.0156442	0.0265647	3350	0.333722	0.615636
Plasma_CXCL16_NPX	0.00489709	0.00711778	0.0111185	3467	0.659641	0.832733
Plasma_CXCL17_NPX	0.00690245	0.00518296	0.0199163	3465	0.728933	0.870718
Plasma_CXCL1_NPX	0.076913	0.0292572	0.0381892	3386	0.0440887	0.269316
Plasma_CXCL3_NPX	0.0310064	0.0112686	0.0345439	3418	0.369466	0.652377
Plasma_CXCL5_NPX	0.0438031	0.0133076	0.0435158	3421	0.314197	0.601328
Plasma_CXCL6_NPX	0.018472	0.0084289	0.0298775	3466	0.536447	0.760015
Plasma_CXCL8_NPX	-0.0124164	-0.00717735	0.0258535	3363	0.631074	0.819146
Plasma_CXCL9_NPX	0.00901428	0.00469743	0.030638	3429	0.768609	0.897163
Plasma_DAB2_NPX	-0.0435822	-0.0133684	0.0331435	3459	0.188612	0.488762
Plasma_DAG1_NPX	-0.00336345	-0.00243673	0.0124329	3433	0.786771	0.910791
Plasma_DAPP1_NPX	-0.0472709	-0.0133906	0.0429131	3426	0.270734	0.570769
Plasma_DARS1_NPX	-0.0268588	-0.0126745	0.0234263	3411	0.25166	0.552129
Plasma_DBI_NPX	-0.0423599	-0.018546	0.0207369	3409	0.0411557	0.262243
Plasma_DBNL_NPX	-0.0349307	-0.0129703	0.0245919	3433	0.155577	0.44321
Plasma_DCBLD2_NPX	0.00874012	0.0088162	0.0162122	3451	0.589846	0.793885
Plasma_DCN_NPX	0.0325211	0.0479373	0.0111188	3361	0.00346907	0.0835456
Plasma_DCTN1_NPX	-0.0304449	-0.0156342	0.0217958	3459	0.162555	0.451247
Plasma_DCTN2_NPX	-0.0506397	-0.0174288	0.0420545	3418	0.228617	0.533727
Plasma_DCTN6_NPX	-0.0580308	-0.0302803	0.027497	3348	0.0348945	0.237247
Plasma_DCTPP1_NPX	0.00845145	0.00965807	0.0128833	3421	0.511869	0.749655
Plasma_DCXR_NPX	-0.0485356	-0.0285051	0.025147	3450	0.0536792	0.279275
Plasma_DDAH1_NPX	-0.0175066	-0.0140554	0.0142177	3415	0.218287	0.522812
Plasma_DDC_NPX	-0.00666044	-0.00491213	0.0230233	3426	0.772376	0.899593
Plasma_DDR1_NPX	0.0152326	0.0240844	0.0102249	3467	0.136379	0.429906
Plasma_DDX58_NPX	-0.00117822	-0.000783991	0.0218855	3344	0.957069	0.982329
Plasma_DECR1_NPX	-0.0902639	-0.0319169	0.0300739	3426	0.00270676	0.0759622
Plasma_DEFA1_DEFA1B_NPX	0.00282579	0.0020632	0.022897	3347	0.901787	0.96374
Plasma_DEFB4A_DEFB4B_NPX	0.156947	0.0343069	0.0724433	3377	0.0303446	0.223577
Plasma_DFFA_NPX	-0.022294	-0.0114616	0.0181102	3467	0.2184	0.522812
Plasma_DIABLO_NPX	-0.0498674	-0.0156787	0.0332043	3420	0.133232	0.426535
Plasma_DKK1_NPX	-0.00443035	-0.00259002	0.0226162	3471	0.844706	0.938641
Plasma_DKK3_NPX	0.0327573	0.0376571	0.014162	3471	0.020778	0.199011
Plasma_DKK4_NPX	0.032309	0.0253965	0.0207737	3404	0.119971	0.408642
Plasma_DKKL1_NPX	0.046906	0.0181455	0.0433418	3418	0.279224	0.576364
Plasma_DLK1_NPX	0.0494757	0.0296691	0.0268268	3470	0.0652299	0.308381
Plasma_DLL1_NPX	0.0125321	0.0156496	0.0125629	3451	0.318569	0.603417
Plasma_DNAJA2_NPX	-0.0114664	-0.00476151	0.0223123	3458	0.607352	0.804314
Plasma_DNAJB1_NPX	-0.000179032	-7.00055e-05	0.0270708	3418	0.994724	0.996876
Plasma_DNER_NPX	0.010674	0.0141444	0.0126295	3409	0.398081	0.675812
Plasma_DNMBP_NPX	-0.0314584	-0.016927	0.0218869	3413	0.15072	0.434863
Plasma_DNPH1_NPX	-0.019438	-0.0125925	0.0231079	3429	0.400302	0.676055
Plasma_DOK2_NPX	-0.0439266	-0.0123336	0.0341092	3428	0.197895	0.49714
Plasma_DPEP1_NPX	-0.0198874	-0.0136491	0.0243291	3411	0.413738	0.689304
Plasma_DPEP2_NPX	0.00440708	0.00482634	0.0153923	3414	0.774652	0.901029
Plasma_DPP10_NPX	-0.00799025	-0.00865736	0.0153377	3418	0.602432	0.800209
Plasma_DPP4_NPX	0.00658737	0.00774557	0.0142472	3352	0.643851	0.822341
Plasma_DPP6_NPX	0.0127104	0.0127149	0.0165173	3418	0.441636	0.706799
Plasma_DPP7_NPX	-0.0702248	-0.0410995	0.0245357	3390	0.00423358	0.0942063
Plasma_DPT_NPX	0.0129462	0.014909	0.0131952	3471	0.326598	0.608602
Plasma_DPY30_NPX	-0.0346792	-0.0197758	0.0184306	3447	0.0599729	0.29945
Plasma_DRAXIN_NPX	0.0357016	0.0295454	0.0199833	3415	0.074095	0.333554
Plasma_DRG2_NPX	-0.0398401	-0.0243496	0.0167742	3418	0.0176001	0.188945
Plasma_DSC2_NPX	0.0257487	0.0279581	0.0149159	3377	0.0843911	0.351272
Plasma_DSG2_NPX	0.0259112	0.0327458	0.0130131	3419	0.0465429	0.271009
Plasma_DSG3_NPX	0.0208022	0.0205578	0.0158357	3448	0.189059	0.488958
Plasma_DSG4_NPX	-0.00548844	-0.00389523	0.0236593	3395	0.816569	0.923718
Plasma_DTX3_NPX	0.0142198	0.0206402	0.0101691	3413	0.162104	0.451088
Plasma_DUSP3_NPX	-0.0530095	-0.0230898	0.0361243	3350	0.142355	0.430948
Plasma_EBAG9_NPX	-0.0671215	-0.0245036	0.02625	3415	0.0106005	0.1569
Plasma_EBI3_IL27_NPX	0.0353513	0.0401202	0.0146337	3455	0.0157547	0.187211
Plasma_ECE1_NPX	0.00713355	0.00694279	0.0174367	3362	0.682485	0.84704
Plasma_EDA2R_NPX	0.0154202	0.0133984	0.0153473	3456	0.315087	0.601328
Plasma_EDAR_NPX	0.0039287	0.00147098	0.0384436	3426	0.918609	0.967767
Plasma_EDIL3_NPX	0.016063	0.0154917	0.0174194	3358	0.356525	0.638069
Plasma_EFEMP1_NPX	0.041046	0.0449594	0.0141202	3432	0.00367372	0.0835456
Plasma_EFNA1_NPX	0.0192744	0.0261508	0.0117609	3412	0.101336	0.378646
Plasma_EFNA4_NPX	0.0121163	0.0158651	0.0119639	3407	0.311255	0.601328
Plasma_EGFL7_NPX	0.0154534	0.0133026	0.018708	3353	0.408847	0.684141
Plasma_EGFR_NPX	-0.000826987	-0.0017511	0.00783223	3471	0.915916	0.966474
Plasma_EGF_NPX	-0.0275301	-0.00924845	0.0338453	3411	0.41604	0.689304
Plasma_EGLN1_NPX	-0.0249532	-0.0187081	0.017892	3410	0.16321	0.451247
Plasma_EIF4B_NPX	-0.0195194	-0.0115436	0.0189095	3415	0.302027	0.59627
Plasma_EIF4EBP1_NPX	-0.0195339	-0.0104852	0.0265077	3426	0.461225	0.7174
Plasma_EIF4G1_NPX	-0.0419265	-0.0140997	0.0277902	3467	0.131472	0.423991
Plasma_ELOA_NPX	-0.00323301	-0.00243444	0.0210702	3403	0.878061	0.956615
Plasma_ENAH_NPX	0.0312175	0.0225729	0.0208653	3360	0.13471	0.42886
Plasma_ENG_NPX	0.00271843	0.005438	0.00834775	3469	0.74471	0.882545
Plasma_ENO1_NPX	-0.020971	-0.00923732	0.0237975	3432	0.378257	0.662577
Plasma_ENO2_NPX	-0.0142684	-0.00747617	0.019616	3471	0.46704	0.721342
Plasma_ENPP2_NPX	0.0040228	0.00432462	0.012533	3469	0.748247	0.884616
Plasma_ENPP5_NPX	0.0235704	0.0192034	0.0194917	3421	0.226651	0.533727
Plasma_ENPP7_NPX	0.0327193	0.0131008	0.0425233	3330	0.441685	0.706799
Plasma_ENTPD2_NPX	-0.0081565	-0.00687247	0.0202359	3343	0.686921	0.85018
Plasma_ENTPD5_NPX	0.0276254	0.0446433	0.0104428	3361	0.00819754	0.131208
Plasma_ENTPD6_NPX	0.0420549	0.0559098	0.0126603	3359	0.000903989	0.0372613
Plasma_EPCAM_NPX	0.0415832	0.0140741	0.0498601	3414	0.404341	0.680262
Plasma_EPHA1_NPX	0.0172143	0.0160819	0.0160708	3428	0.284176	0.578982
Plasma_EPHA2_NPX	0.0117307	0.015227	0.0125095	3253	0.348446	0.62959
Plasma_EPHB4_NPX	0.0200063	0.0317166	0.0104111	3468	0.0547344	0.282011
Plasma_EPHB6_NPX	0.0092502	0.0107508	0.0142177	3410	0.515341	0.749655
Plasma_EPO_NPX	-0.0592898	-0.0295195	0.0342801	3414	0.083798	0.350887
Plasma_EPS8L2_NPX	0.00362098	0.00421676	0.0134565	3452	0.787879	0.910791
Plasma_ERBB2_NPX	0.00979515	0.0129683	0.0114056	3451	0.39051	0.670681
Plasma_ERBB3_NPX	0.00173152	0.00307244	0.00907188	3406	0.848642	0.940628
Plasma_ERBB4_NPX	0.00096783	0.00141728	0.0112334	3451	0.931347	0.972642
Plasma_ERBIN_NPX	-0.0494578	-0.0163835	0.0294273	3418	0.0929171	0.362597
Plasma_EREG_NPX	-0.0122431	-0.00541098	0.0295143	3410	0.6783	0.845631
Plasma_ERP44_NPX	-0.00376809	-0.00491745	0.00921617	3418	0.682671	0.84704
Plasma_ESAM_NPX	-9.47669e-05	-0.000109257	0.0108493	3471	0.993031	0.996052
Plasma_ESM1_NPX	0.0248377	0.0250392	0.0168344	3414	0.140194	0.430948
Plasma_EZR_NPX	-0.00671255	-0.00969714	0.010788	3470	0.533837	0.758117
Plasma_F11R_NPX	-0.0392116	-0.0240795	0.0165902	3419	0.0181574	0.191082
Plasma_F2R_NPX	-0.00576255	-0.00349306	0.0166273	3427	0.728934	0.870718
Plasma_F3_NPX	-0.00344861	-0.0041294	0.0133126	3451	0.795613	0.913674
Plasma_F7_NPX	0.0137016	0.0157218	0.0141173	3428	0.331839	0.614741
Plasma_F9_NPX	-0.00633977	-0.011223	0.00905765	3433	0.484015	0.731262
Plasma_FABP1_NPX	-0.0597367	-0.0210424	0.0455327	3415	0.189624	0.489461
Plasma_FABP2_NPX	-0.0345436	-0.0152943	0.0379982	3426	0.363369	0.645934
Plasma_FABP4_NPX	0.0767579	0.0422396	0.0274312	3471	0.00516727	0.0999572
Plasma_FABP5_NPX	-0.0104665	-0.00528432	0.018948	3463	0.580724	0.78481
Plasma_FABP6_NPX	0.0180487	0.0117448	0.0262916	3352	0.492457	0.736839
Plasma_FABP9_NPX	-0.0262014	-0.0163587	0.0267353	3420	0.327141	0.608602
Plasma_FADD_NPX	-0.0155355	-0.00709805	0.0202558	3428	0.443156	0.706799
Plasma_FAM3B_NPX	0.0093655	0.00927759	0.0168713	3416	0.578853	0.783888
Plasma_FAM3C_NPX	0.00987304	0.0117276	0.0126441	3427	0.434949	0.700485
Plasma_FAP_NPX	0.000660501	0.000852518	0.0126912	3470	0.958497	0.982329
Plasma_FASLG_NPX	0.0117936	0.0105522	0.0181709	3463	0.516359	0.749655
Plasma_FAS_NPX	0.0122587	0.0141641	0.0129663	3448	0.344508	0.627645
Plasma_FBP1_NPX	-0.0641868	-0.0291001	0.0361916	3423	0.0762305	0.33516
Plasma_FCAR_NPX	0.0207562	0.0152725	0.0227458	3426	0.361553	0.644444
Plasma_FCER2_NPX	0.0258265	0.0191349	0.0224445	3415	0.249943	0.549809
Plasma_FCGR2A_NPX	0.0221102	0.0159979	0.0233868	3374	0.344515	0.627645
Plasma_FCGR2B_NPX	-0.0774766	-0.0492465	0.0265013	3349	0.00348443	0.0835456
Plasma_FCGR3B_NPX	0.0162657	0.0111913	0.024432	3427	0.505615	0.74598
Plasma_FCN2_NPX	-0.00919653	-0.00804955	0.0192483	3408	0.632835	0.819146
Plasma_FCRL1_NPX	0.00499062	0.0039334	0.0209647	3426	0.811858	0.921549
Plasma_FCRL2_NPX	-0.00247438	-0.00188634	0.0219509	3442	0.910256	0.96374
Plasma_FCRL3_NPX	0.0112233	0.00742013	0.0259647	3360	0.665586	0.837699
Plasma_FCRL5_NPX	0.0480996	0.0282826	0.027793	3418	0.0836066	0.350887
Plasma_FCRL6_NPX	0.00815831	0.00412486	0.033338	3426	0.806692	0.919643
Plasma_FCRLB_NPX	0.0217146	0.0135124	0.0271985	3344	0.424708	0.692253
Plasma_FEN1_NPX	0.0300488	0.0196973	0.0256618	3334	0.241701	0.543106
Plasma_FETUB_NPX	0.0304932	0.0302477	0.0164956	3429	0.0646068	0.308381
Plasma_FGF19_NPX	0.00936375	0.00417455	0.0380608	3433	0.805681	0.919285
Plasma_FGF21_NPX	-0.0144691	-0.00417545	0.05734	3457	0.800794	0.916882
Plasma_FGF23_NPX	0.0329105	0.0230116	0.0234809	3437	0.161129	0.450274
Plasma_FGF2_NPX	-0.0309749	-0.0160287	0.0257299	3426	0.22873	0.533727
Plasma_FGF5_NPX	-0.0250296	-0.0249314	0.016166	3361	0.121649	0.409325
Plasma_FGFBP1_NPX	-0.111334	-0.125591	0.0146369	3450	3.61317e-14	1.19144e-11
Plasma_FGFR2_NPX	0.00451304	0.00701446	0.00957657	3449	0.637486	0.819233
Plasma_FGR_NPX	-0.0292216	-0.0200849	0.0230039	3348	0.20407	0.503269
Plasma_FHIT_NPX	-0.0550427	-0.0260628	0.0238044	3362	0.0208215	0.199011
Plasma_FIS1_NPX	0.0125365	0.00571072	0.0211938	3420	0.554212	0.767863
Plasma_FKBP1B_NPX	0.00445259	0.00136107	0.0389618	3429	0.909022	0.96374
Plasma_FKBP4_NPX	0.000976997	0.000761961	0.0143821	3415	0.945844	0.980755
Plasma_FKBP5_NPX	-0.0316817	-0.0114316	0.028348	3415	0.263818	0.564895
Plasma_FLI1_NPX	-0.00715994	-0.00233271	0.0297929	3355	0.810094	0.920375
Plasma_FLRT2_NPX	0.0085828	0.0106714	0.0133961	3413	0.521765	0.749682
Plasma_FLT1_NPX	0.00255696	0.00428573	0.0100951	3405	0.800062	0.916839
Plasma_FLT3LG_NPX	0.0118635	0.0118864	0.0159718	3467	0.457668	0.716941
Plasma_FLT3_NPX	-0.00100476	-0.00122069	0.0139019	3349	0.942388	0.980291
Plasma_FLT4_NPX	-0.0135564	-0.0133944	0.0168114	3450	0.42008	0.689304
Plasma_FMNL1_NPX	-0.0154091	-0.0100404	0.0257725	3349	0.549954	0.767863
Plasma_FOLR1_NPX	0.0138598	0.0172839	0.0127342	3427	0.276499	0.574211
Plasma_FOLR2_NPX	0.00860646	0.0100685	0.0137258	3470	0.530682	0.756701
Plasma_FOLR3_NPX	-0.00631362	-0.0011413	0.0941733	3439	0.946552	0.980755
Plasma_FOXO1_NPX	-0.0709291	-0.0282798	0.0278908	3425	0.0110311	0.1569
Plasma_FOXO3_NPX	-0.05967	-0.0218438	0.0409777	3346	0.145443	0.430948
Plasma_FRZB_NPX	0.0150526	0.0194382	0.0127971	3407	0.239577	0.542028
Plasma_FSTL3_NPX	0.0348773	0.039428	0.0137031	3409	0.0109648	0.1569
Plasma_FST_NPX	-0.0161459	-0.0107431	0.0250068	3426	0.518542	0.749655
Plasma_FUCA1_NPX	0.0748395	0.0311931	0.040577	3433	0.0652133	0.308381
Plasma_FURIN_NPX	-0.00443701	-0.00413723	0.0164353	3451	0.787202	0.910791
Plasma_FUS_NPX	-0.0151457	-0.0138388	0.0154141	3346	0.325881	0.608602
Plasma_FUT3_FUT5_NPX	0.00308119	0.00239282	0.0210853	3469	0.883827	0.959313
Plasma_FUT8_NPX	0.0279312	0.0167136	0.0251662	3415	0.267133	0.570035
Plasma_FXN_NPX	-0.039366	-0.0187365	0.0221017	3459	0.0749783	0.33395
Plasma_FXYD5_NPX	-0.00515633	-0.00285326	0.0218501	3360	0.813457	0.921779
Plasma_FYB1_NPX	-0.0853339	-0.0320126	0.0259163	3415	0.00100249	0.0388907
Plasma_GALNT10_NPX	0.0147239	0.017986	0.0127916	3413	0.249789	0.549809
Plasma_GALNT2_NPX	0.0125552	0.0166352	0.0121176	3458	0.300224	0.59627
Plasma_GALNT3_NPX	0.0236904	0.0191058	0.0211459	3360	0.262653	0.564895
Plasma_GALNT7_NPX	0.00330311	0.00559241	0.00994368	3415	0.739772	0.879063
Plasma_GAL_NPX	0.00608334	0.0031714	0.0319241	3433	0.848884	0.940628
Plasma_GAS6_NPX	-0.000843329	-0.00114959	0.0119562	3453	0.943772	0.980417
Plasma_GCG_NPX	0.120074	0.0329531	0.0612141	3355	0.0498983	0.27538
Plasma_GCNT1_NPX	0.031882	0.0321548	0.0159177	3414	0.0452638	0.269316
Plasma_GDF15_NPX	0.0104907	0.00914305	0.0163064	3467	0.520041	0.749655
Plasma_GDF2_NPX	0.0185468	0.0165956	0.0171964	3428	0.280874	0.577061
Plasma_GDNF_NPX	0.0310564	0.0276619	0.0185921	3354	0.0949322	0.366094
Plasma_GFAP_NPX	-0.0215795	-0.0155851	0.0223734	3347	0.334857	0.616007
Plasma_GFER_NPX	-0.00910554	-0.00488511	0.0191452	3355	0.634388	0.819226
Plasma_GFRA1_NPX	-0.00153235	-0.0019371	0.0121751	3457	0.89985	0.96374
Plasma_GFRA2_NPX	0.000972673	0.00165706	0.00995316	3409	0.922156	0.968711
Plasma_GFRA3_NPX	0.0227142	0.0284088	0.0131785	3404	0.0848748	0.351272
Plasma_GGH_NPX	0.00314868	0.0031292	0.0166394	3362	0.849923	0.940628
Plasma_GGT1_NPX	-0.023349	-0.0154484	0.0235151	3410	0.32081	0.605018
Plasma_GGT5_NPX	0.0128144	0.0214114	0.0100509	3410	0.202414	0.502678
Plasma_GH1_NPX	-0.120778	-0.0208164	0.0917636	3427	0.188198	0.488648
Plasma_GHRL_NPX	-0.0013853	-0.000568978	0.0395003	3428	0.972025	0.99004
Plasma_GKN1_NPX	-0.0157309	-0.0205966	0.0131832	3262	0.232856	0.534688
Plasma_GLB1_NPX	-0.0409064	-0.0315145	0.0185136	3414	0.0272038	0.212319
Plasma_GLO1_NPX	-0.0274351	-0.0162331	0.0259362	3361	0.290226	0.584441
Plasma_GLOD4_NPX	-0.00845385	-0.0080394	0.0114648	3414	0.460944	0.7174
Plasma_GLRX_NPX	-0.0122886	-0.00723476	0.0271969	3398	0.651416	0.829361
Plasma_GMPR_NPX	-0.00106219	-0.000706684	0.020281	3467	0.958234	0.982329
Plasma_GNE_NPX	-0.0247205	-0.0134849	0.0227475	3353	0.277231	0.574211
Plasma_GNLY_NPX	-0.00433044	-0.00283212	0.0252023	3419	0.863583	0.949222
Plasma_GOLM2_NPX	0.00684209	0.0105631	0.0101729	3468	0.50126	0.742819
Plasma_GOPC_NPX	-0.0601334	-0.020312	0.0304632	3426	0.0484651	0.27451
Plasma_GP1BA_NPX	-0.0102789	-0.011525	0.0122103	3415	0.399948	0.676055
Plasma_GP2_NPX	0.0729302	0.0296799	0.0420227	3330	0.0827454	0.348694
Plasma_GP6_NPX	-0.044392	-0.0174384	0.0259315	3415	0.0870065	0.353017
Plasma_GPA33_NPX	0.104344	0.0259087	0.0679187	3418	0.124556	0.412787
Plasma_GPC1_NPX	0.016188	0.0189362	0.0138228	3459	0.241634	0.543106
Plasma_GPC5_NPX	-0.0134147	-0.00833066	0.0257037	3415	0.601775	0.800143
Plasma_GPKOW_NPX	-0.00312965	-0.00476305	0.0106863	3346	0.769642	0.897575
Plasma_GPNMB_NPX	0.0298639	0.0364137	0.0138124	3343	0.0306803	0.223577
Plasma_GPR37_NPX	0.0549646	0.0288598	0.0306534	3361	0.0730472	0.331097
Plasma_GRAP2_NPX	-0.0555052	-0.0151285	0.0360442	3428	0.123672	0.41216
Plasma_GRN_NPX	0.0234324	0.0351464	0.0108667	3403	0.0311257	0.224343
Plasma_GRPEL1_NPX	-0.0543163	-0.0316083	0.0240067	3412	0.023726	0.20454
Plasma_GSTA1_NPX	-0.0776502	-0.0291434	0.0427598	3409	0.0694634	0.321107
Plasma_GSTA3_NPX	-0.0370733	-0.0163184	0.037187	3354	0.318864	0.603417
Plasma_GUCA2A_NPX	0.0149256	0.0162515	0.0151541	3403	0.324733	0.608602
Plasma_GUSB_NPX	-0.0181901	-0.00958413	0.0276372	3429	0.510471	0.749655
Plasma_GYS1_NPX	0.00484042	0.00180655	0.0319308	3361	0.879519	0.956615
Plasma_GZMA_NPX	0.0326863	0.03332	0.015763	3461	0.0381896	0.250607
Plasma_GZMB_NPX	0.0269769	0.0155371	0.0275072	3415	0.326799	0.608602
Plasma_GZMH_NPX	0.0232435	0.0115765	0.0328076	3351	0.478698	0.728261
Plasma_HAGH_NPX	0.0553213	0.024441	0.0374379	3457	0.139584	0.430948
Plasma_HAO1_NPX	-0.0875859	-0.0222271	0.0628473	3459	0.163519	0.451247
Plasma_HARS1_NPX	-0.0393739	-0.0178174	0.0201892	3419	0.051229	0.27693
Plasma_HAVCR1_NPX	0.0335957	0.0183841	0.0277763	3459	0.226549	0.533727
Plasma_HAVCR2_NPX	0.0268229	0.0282608	0.0152572	3414	0.0788296	0.340906
Plasma_HBEGF_NPX	0.0231335	0.0108593	0.0292222	3457	0.428625	0.69369
Plasma_HBQ1_NPX	0.00426016	0.00225958	0.0314324	3459	0.892197	0.961264
Plasma_HCLS1_NPX	-0.00959438	-0.00579416	0.0164168	3467	0.558974	0.769399
Plasma_HDGF_NPX	-0.0714851	-0.0260091	0.0420373	3455	0.089124	0.353017
Plasma_HEXIM1_NPX	-0.112501	-0.0463917	0.0251858	3426	8.19411e-06	0.001544
Plasma_HGF_NPX	0.000496219	0.000469235	0.01604	3465	0.975322	0.991462
Plasma_HGS_NPX	0.0139174	0.00651118	0.0239621	3355	0.561409	0.770549
Plasma_HLA.E_NPX	0.0137325	0.017731	0.0128146	3421	0.283963	0.578982
Plasma_HMBS_NPX	0.000382464	0.000282164	0.0225431	3459	0.986465	0.992485
Plasma_HMOX1_NPX	0.107884	0.0782496	0.022761	3396	2.22645e-06	0.000587337
Plasma_HMOX2_NPX	-0.00757363	-0.00594157	0.0191637	3350	0.692715	0.852651
Plasma_HNMT_NPX	0.0201466	0.0141715	0.0222563	3403	0.36542	0.646965
Plasma_HNRNPK_NPX	-0.0388958	-0.0171086	0.0252701	3351	0.123849	0.41216
Plasma_HPCAL1_NPX	-0.00266027	-0.0012454	0.023107	3467	0.90835	0.96374
Plasma_HPGDS_NPX	-0.0132383	-0.0129638	0.0175093	3348	0.449658	0.709901
Plasma_HS3ST3B1_NPX	0.00453617	0.0041405	0.0182496	3417	0.803714	0.91863
Plasma_HS6ST1_NPX	-0.00747983	-0.00777245	0.0156131	3456	0.631916	0.819146
Plasma_HSD11B1_NPX	0.00950407	0.00832854	0.019404	3426	0.624308	0.817596
Plasma_HSPA1A_NPX	-0.0235602	-0.0114592	0.0193637	3429	0.223794	0.531864
Plasma_HSPB1_NPX	-0.0260536	-0.0127514	0.0252268	3368	0.301784	0.59627
Plasma_HSPB6_NPX	0.0212096	0.0168949	0.0184147	3457	0.249492	0.549809
Plasma_HSPG2_NPX	0.015336	0.0215505	0.0112069	3399	0.171264	0.460639
Plasma_HTRA2_NPX	-0.0242008	-0.0136208	0.0182165	3451	0.184097	0.482129
Plasma_HYAL1_NPX	0.0239644	0.0371584	0.0106912	3390	0.0250576	0.207867
Plasma_HYOU1_NPX	0.0285124	0.0465479	0.00970074	3471	0.00331236	0.0835456
Plasma_ICA1_NPX	-0.0617401	-0.0272213	0.0243032	3364	0.0111169	0.1569
Plasma_ICAM1_NPX	-0.00925473	-0.0112654	0.013272	3409	0.485656	0.732092
Plasma_ICAM2_NPX	-0.00681295	-0.00750787	0.0151772	3471	0.653536	0.831258
Plasma_ICAM3_NPX	0.024616	0.0339439	0.0120448	3468	0.0410582	0.262243
Plasma_ICAM4_NPX	-0.0243332	-0.0159448	0.0259444	3426	0.348363	0.62959
Plasma_ICAM5_NPX	0.0029196	0.0022527	0.0217479	3428	0.893215	0.961264
Plasma_ICOSLG_NPX	0.00758142	0.0137545	0.00940324	3415	0.420151	0.689304
Plasma_IDS_NPX	-0.00199635	-0.00814478	0.00412577	3454	0.628507	0.819146
Plasma_IDUA_NPX	0.0234331	0.01712	0.022724	3458	0.302518	0.59627
Plasma_IFNGR1_NPX	0.0212765	0.0378202	0.0090438	3432	0.0186986	0.192683
Plasma_IFNGR2_NPX	0.0186429	0.0122685	0.0254837	3415	0.464487	0.719443
Plasma_IFNG_NPX	-0.0190918	-0.00606523	0.0538706	3351	0.72306	0.870718
Plasma_IFNLR1_NPX	0.0179354	0.0183088	0.0159049	3405	0.259541	0.562126
Plasma_IGF1R_NPX	0.0133631	0.0224794	0.00898917	3413	0.137218	0.429906
Plasma_IGF2R_NPX	0.0074371	0.0107705	0.0110903	3418	0.502524	0.743083
Plasma_IGFBP1_NPX	0.0204833	0.00524118	0.063874	3468	0.74847	0.884616
Plasma_IGFBP2_NPX	0.0353229	0.017851	0.0327453	3469	0.280789	0.577061
Plasma_IGFBP3_NPX	-0.00459231	-0.00593808	0.0126728	3432	0.717094	0.868333
Plasma_IGFBP4_NPX	0.037114	0.0332603	0.0169532	3366	0.0286505	0.217184
Plasma_IGFBP6_NPX	0.036703	0.0406334	0.0125026	3413	0.00335093	0.0835456
Plasma_IGFBP7_NPX	-0.00905383	-0.0110704	0.0128386	3465	0.480731	0.728833
Plasma_IGFBPL1_NPX	0.0173602	0.0180564	0.0153903	3428	0.259401	0.562126
Plasma_IGSF3_NPX	0.0064485	0.00681419	0.0151719	3411	0.670841	0.841102
Plasma_IGSF8_NPX	-0.016784	-0.0201446	0.0101557	3427	0.0984903	0.374088
Plasma_IKBKG_NPX	-0.0601513	-0.0215736	0.0325772	3426	0.064917	0.308381
Plasma_IL10RA_NPX	-0.012172	-0.00891364	0.0235286	3336	0.604961	0.80276
Plasma_IL10RB_NPX	0.0247655	0.0315887	0.0124046	3433	0.0459611	0.271009
Plasma_IL10_NPX	0.0424341	0.019519	0.0373658	3355	0.256189	0.558534
Plasma_IL12A_IL12B_NPX	0.047064	0.0216585	0.0361216	3418	0.192686	0.494476
Plasma_IL12B_NPX	0.0358293	0.0227525	0.0260618	3467	0.169287	0.458501
Plasma_IL12RB1_NPX	-0.0172903	-0.0159456	0.0183506	3360	0.346149	0.62802
Plasma_IL13RA1_NPX	-0.0118746	-0.0181744	0.01077	3370	0.270299	0.570769
Plasma_IL15_NPX	0.00309772	0.00348195	0.0151874	3423	0.838392	0.936358
Plasma_IL16_NPX	0.0351855	0.0314366	0.0175003	3451	0.0444496	0.269316
Plasma_IL17C_NPX	0.00537225	0.00283577	0.0319792	3360	0.8666	0.951745
Plasma_IL17D_NPX	0.0261765	0.030375	0.0135216	3349	0.0529643	0.279275
Plasma_IL17RA_NPX	0.0423256	0.0334968	0.0211193	3419	0.0451356	0.269316
Plasma_IL17RB_NPX	0.0475388	0.0300884	0.0267376	3365	0.0754982	0.334168
Plasma_IL18BP_NPX	0.0221604	0.0265823	0.0132047	3433	0.0933943	0.363384
Plasma_IL18R1_NPX	-0.0237725	-0.0241755	0.0159866	3467	0.1371	0.429906
Plasma_IL18RAP_NPX	0.0570625	0.0114534	0.0846091	3381	0.500087	0.742809
Plasma_IL18_NPX	0.0459508	0.0344925	0.0200577	3410	0.0220281	0.202247
Plasma_IL19_NPX	0.00845609	0.00439332	0.0323568	3344	0.793847	0.91289
Plasma_IL1B_NPX	-0.00502901	-0.00329295	0.0229931	3343	0.826883	0.929661
Plasma_IL1R1_NPX	0.0144171	0.0236836	0.0102115	3411	0.158086	0.446499
Plasma_IL1R2_NPX	0.00669657	0.0119089	0.00925842	3408	0.469548	0.723269
Plasma_IL1RAP_NPX	0.00888075	0.00660705	0.0224917	3419	0.692981	0.852651
Plasma_IL1RL1_NPX	0.00215635	0.0014916	0.0226099	3461	0.924025	0.968711
Plasma_IL1RL2_NPX	0.0188836	0.0161659	0.0195771	3364	0.334828	0.616007
Plasma_IL1RN_NPX	0.0225602	0.0139475	0.0262031	3410	0.389312	0.669495
Plasma_IL22RA1_NPX	-0.020401	-0.0187958	0.018509	3347	0.270446	0.570769
Plasma_IL2RA_NPX	0.0160184	0.0142745	0.0184538	3410	0.385439	0.668726
Plasma_IL32_NPX	-0.0429811	-0.0371664	0.019042	3420	0.0240604	0.204746
Plasma_IL4R_NPX	-0.0254231	-0.0261676	0.0163163	3423	0.119293	0.408642
Plasma_IL5RA_NPX	0.0223685	0.0145116	0.0261838	3423	0.393006	0.673215
Plasma_IL6R_NPX	0.0216578	0.0217451	0.0168308	3408	0.198253	0.49714
Plasma_IL6ST_NPX	0.00102174	0.00204447	0.00818743	3428	0.900694	0.96374
Plasma_IL6_NPX	0.0123	0.0061261	0.0335236	3411	0.713712	0.867637
Plasma_IL7R_NPX	0.0417393	0.0264828	0.0268237	3419	0.119786	0.408642
Plasma_IL7_NPX	-0.0313087	-0.0168697	0.0236129	3424	0.184956	0.482129
Plasma_ILKAP_NPX	-0.0339137	-0.0211928	0.0201695	3356	0.0927726	0.362597
Plasma_IMPA1_NPX	-0.0279689	-0.0159825	0.0191235	3415	0.143685	0.430948
Plasma_ING1_NPX	-0.0283749	-0.0234835	0.0179698	3348	0.114423	0.403557
Plasma_INHBC_NPX	0.0106765	0.00805522	0.0216415	3419	0.621808	0.816084
Plasma_INPP1_NPX	-0.0281711	-0.0179695	0.0172949	3418	0.103433	0.380239
Plasma_INPPL1_NPX	-0.060938	-0.0208965	0.0330031	3418	0.0649162	0.308381
Plasma_IPCEF1_NPX	-0.0430486	-0.0164188	0.0291694	3410	0.140086	0.430948
Plasma_IQGAP2_NPX	-0.0255081	-0.0155215	0.0219941	3417	0.246222	0.548592
Plasma_IRAG2_NPX	-0.0909979	-0.0333553	0.0402082	3360	0.0236887	0.20454
Plasma_IRAK1_NPX	-0.0226856	-0.011082	0.0210845	3363	0.282031	0.578537
Plasma_IRAK4_NPX	-0.0287207	-0.00950556	0.030418	3426	0.345133	0.627905
Plasma_ISLR2_NPX	0.0060805	0.00568912	0.0185336	3286	0.742872	0.881952
Plasma_ISM1_NPX	0.0439984	0.0374121	0.0192122	3426	0.0220747	0.202247
Plasma_ITGA11_NPX	0.055903	0.0575156	0.016418	3423	0.000669315	0.0346967
Plasma_ITGA5_NPX	0.0107416	0.0145918	0.0112211	3418	0.338498	0.62011
Plasma_ITGA6_NPX	-0.00537525	-0.0037326	0.0203963	3417	0.79215	0.911732
Plasma_ITGAM_NPX	0.047877	0.051664	0.0152669	3419	0.00172727	0.0542446
Plasma_ITGAV_NPX	0.0164367	0.0326201	0.00809921	3459	0.0424915	0.266689
Plasma_ITGB1BP2_NPX	-0.0538384	-0.0170195	0.0344049	3361	0.117713	0.406979
Plasma_ITGB1_NPX	0.029305	0.0472073	0.00956249	3415	0.00219683	0.0643915
Plasma_ITGB2_NPX	0.0421646	0.051076	0.0132514	3416	0.0014763	0.0474938
Plasma_ITGB5_NPX	0.00092533	0.000842645	0.0150886	3450	0.951103	0.982016
Plasma_ITGB6_NPX	0.0252775	0.0278247	0.0147034	3364	0.0856767	0.352411
Plasma_ITGB7_NPX	0.0157604	0.0119633	0.021992	3455	0.473643	0.726437
Plasma_ITIH3_NPX	0.00943885	0.00792169	0.0188887	3435	0.617312	0.811835
Plasma_ITM2A_NPX	0.0511456	0.0284681	0.0306679	3425	0.0954616	0.366094
Plasma_JAM2_NPX	0.0198997	0.0277894	0.0106742	3470	0.0623664	0.305804
Plasma_JCHAIN_NPX	0.00808458	0.00450019	0.0306107	3362	0.791712	0.911732
Plasma_KAZALD1_NPX	0.000414273	0.000331134	0.0210934	3410	0.984332	0.992485
Plasma_KDR_NPX	-0.0251162	-0.0332833	0.0125436	3451	0.0453283	0.269316
Plasma_KEL_NPX	0.0164875	0.0152112	0.0178995	3363	0.357057	0.638155
Plasma_KIFBP_NPX	-0.0416092	-0.0173443	0.0257233	3417	0.105849	0.386743
Plasma_KIR2DL3_NPX	-0.064627	-0.0296284	0.0368315	3355	0.0794072	0.341627
Plasma_KIR3DL1_NPX	0.00375006	0.00105779	0.0610871	3355	0.951053	0.982016
Plasma_KIRREL2_NPX	0.0125955	0.0111405	0.019173	3360	0.511264	0.749655
Plasma_KITLG_NPX	-0.013664	-0.0131599	0.0176435	3426	0.438716	0.704831
Plasma_KIT_NPX	0.00980977	0.0113761	0.0142754	3433	0.492015	0.736839
Plasma_KLB_NPX	-0.025797	-0.0116423	0.0379551	3363	0.496759	0.739532
Plasma_KLK10_NPX	0.0423787	0.0378001	0.0185133	3434	0.022134	0.202247
Plasma_KLK11_NPX	0.023435	0.0287316	0.013438	3419	0.0812609	0.345752
Plasma_KLK13_NPX	0.00737079	0.00599992	0.0204262	3361	0.718234	0.868333
Plasma_KLK14_NPX	0.0035079	0.00249699	0.0230994	3459	0.879305	0.956615
Plasma_KLK1_NPX	0.148061	0.0402567	0.0626959	3415	0.0182535	0.191082
Plasma_KLK4_NPX	-0.0389703	-0.0215983	0.0286606	3459	0.174008	0.4628
Plasma_KLK6_NPX	0.00284394	0.00328024	0.0144542	3448	0.844031	0.938641
Plasma_KLK8_NPX	0.0385915	0.037363	0.0167662	3324	0.0214108	0.201721
Plasma_KLRB1_NPX	0.0199099	0.0188163	0.0173086	3466	0.250103	0.549809
Plasma_KLRD1_NPX	0.0197706	0.0144191	0.0222266	3465	0.373794	0.657379
Plasma_KRT18_NPX	-0.0533449	-0.021376	0.0388519	3417	0.169833	0.459035
Plasma_KRT19_NPX	0.0247183	0.0130331	0.0317165	3420	0.435825	0.701041
Plasma_KRT5_NPX	0.0901594	0.0607599	0.0239748	3358	0.000172398	0.011968
Plasma_KYAT1_NPX	-0.00811364	-0.00502954	0.0171245	3424	0.63567	0.819226
Plasma_KYNU_NPX	-0.0222766	-0.0163093	0.0192593	3467	0.247488	0.549809
Plasma_L1CAM_NPX	0.0293101	0.0342593	0.0139513	3451	0.0357233	0.241636
Plasma_LACTB2_NPX	-0.0130285	-0.00699389	0.0169869	3428	0.443151	0.706799
Plasma_LAG3_NPX	0.0277697	0.0249491	0.0185124	3415	0.133691	0.42697
Plasma_LAIR1_NPX	0.0247502	0.0246411	0.0159668	3413	0.121209	0.409107
Plasma_LAIR2_NPX	0.00384593	0.00131406	0.0496809	3415	0.9383	0.977581
Plasma_LAMA4_NPX	0.0170224	0.0180226	0.0134739	3433	0.206544	0.508268
Plasma_LAMP2_NPX	-0.015112	-0.0268226	0.00883428	3329	0.087247	0.353017
Plasma_LAMP3_NPX	-0.0128545	-0.00844439	0.0241583	3463	0.594695	0.796348
Plasma_LAP3_NPX	-0.0364154	-0.0268367	0.0182938	3361	0.0466079	0.271009
Plasma_LAT2_NPX	-0.0572241	-0.0154746	0.039171	3418	0.14414	0.430948
Plasma_LAT_NPX	0.0107348	0.00478984	0.0224293	3467	0.632249	0.819146
Plasma_LAYN_NPX	0.0201847	0.0218264	0.0147573	3409	0.171474	0.460639
Plasma_LBP_NPX	-0.00119793	-0.000708639	0.028517	3434	0.966495	0.987457
Plasma_LBR_NPX	-0.0375825	-0.020464	0.0219821	3460	0.0874127	0.353017
Plasma_LCN2_NPX	0.0132417	0.0132009	0.016547	3325	0.423624	0.692253
Plasma_LDLR_NPX	0.217968	0.133279	0.0258413	3437	4.81591e-17	3.17609e-14
Plasma_LEFTY2_NPX	0.0688392	0.0429063	0.0253162	3456	0.00657708	0.113023
Plasma_LEPR_NPX	-0.00512475	-0.00542463	0.0158533	3426	0.746518	0.883893
Plasma_LEP_NPX	0.0550471	0.0167242	0.0463646	3428	0.235205	0.535813
Plasma_LGALS1_NPX	0.00226478	0.00222049	0.0137502	3426	0.869183	0.952374
Plasma_LGALS3_NPX	0.0124205	0.0141386	0.0138268	3439	0.369094	0.652377
Plasma_LGALS4_NPX	-0.0289742	-0.0192053	0.0245333	3413	0.237678	0.539622
Plasma_LGALS7_LGALS7B_NPX	0.0241978	0.0208082	0.0188775	3423	0.199989	0.499593
Plasma_LGALS8_NPX	-0.0425511	-0.0245851	0.0186239	3471	0.0223867	0.202247
Plasma_LGALS9_NPX	0.0161472	0.0171041	0.0146137	3418	0.269267	0.570769
Plasma_LGMN_NPX	0.0226497	0.0221631	0.0152025	3433	0.136351	0.429906
Plasma_LHB_NPX	-0.045097	-0.0180673	0.0417945	3341	0.280657	0.577061
Plasma_LHPP_NPX	-0.00825858	-0.00487225	0.0265464	3421	0.755744	0.887646
Plasma_LIFR_NPX	0.0208645	0.0306597	0.0114939	3423	0.06957	0.321107
Plasma_LILRA2_NPX	0.0350212	0.0329039	0.0173407	3409	0.0435034	0.269316
Plasma_LILRA5_NPX	0.0103058	0.0107853	0.0154329	3427	0.504319	0.744902
Plasma_LILRB1_NPX	0.00988006	0.012215	0.0131947	3468	0.454034	0.714643
Plasma_LILRB2_NPX	0.00184261	0.00183843	0.0165598	3459	0.911409	0.963879
Plasma_LILRB4_NPX	0.0365765	0.0289145	0.0205292	3364	0.0748906	0.33395
Plasma_LILRB5_NPX	0.00255981	0.00122693	0.035255	3471	0.942122	0.980291
Plasma_LPCAT2_NPX	0.00765685	0.00901177	0.014286	3396	0.592016	0.795182
Plasma_LPL_NPX	0.0448246	0.0292931	0.0225504	3426	0.0469186	0.271428
Plasma_LPO_NPX	-0.0194697	-0.0117409	0.0284152	3313	0.493275	0.736839
Plasma_LRIG1_NPX	0.0169889	0.0173848	0.0162227	3456	0.295069	0.590585
Plasma_LRP11_NPX	0.0305062	0.0303906	0.0163171	3428	0.0616263	0.303303
Plasma_LRP1_NPX	0.0137033	0.01734	0.0128597	3413	0.286678	0.579322
Plasma_LRPAP1_NPX	-0.0294502	-0.0183148	0.0246763	3462	0.23277	0.534688
Plasma_LRRC25_NPX	0.0583596	0.054539	0.0175211	3410	0.000875156	0.0372365
Plasma_LRRN1_NPX	0.019014	0.0168725	0.0192211	3364	0.322626	0.60658
Plasma_LSP1_NPX	-0.00542356	-0.00457531	0.0190853	3426	0.776294	0.902143
Plasma_LTA4H_NPX	0.00240119	0.00135162	0.0294421	3459	0.935004	0.975689
Plasma_LTA_NPX	-0.00493607	-0.00439729	0.0186511	3421	0.791293	0.911732
Plasma_LTBP2_NPX	0.0501731	0.0502645	0.0143835	3471	0.000492255	0.0309183
Plasma_LTBP3_NPX	0.0171872	0.0116489	0.0238418	3346	0.47103	0.723269
Plasma_LTBR_NPX	0.0346314	0.0470463	0.0118997	3403	0.00363455	0.0835456
Plasma_LXN_NPX	-0.0198923	-0.00953502	0.0355284	3391	0.575585	0.781871
Plasma_LY6D_NPX	0.0529781	0.0527509	0.0162843	3403	0.00115178	0.0410593
Plasma_LY75_NPX	0.00019712	0.000175833	0.0187064	3425	0.991593	0.995366
Plasma_LY96_NPX	0.0117849	0.0120139	0.0163467	3408	0.471	0.723269
Plasma_LY9_NPX	0.0340564	0.0413207	0.0138137	3395	0.0137352	0.172854
Plasma_LYN_NPX	-0.0214307	-0.00858906	0.0265236	3418	0.419155	0.689304
Plasma_LYPD3_NPX	0.0276306	0.0286708	0.0162088	3417	0.0883474	0.353017
Plasma_MAD1L1_NPX	-0.0113285	-0.00967328	0.0151605	3390	0.45497	0.715263
Plasma_MANF_NPX	-0.0158732	-0.00453618	0.0370807	3433	0.668625	0.839921
Plasma_MANSC1_NPX	0.0194088	0.0256789	0.0126166	3448	0.124054	0.41216
Plasma_MAP2K6_NPX	-0.0418579	-0.0142376	0.0296145	3426	0.157622	0.446484
Plasma_MAP3K5_NPX	-0.0846976	-0.0279497	0.0424429	3353	0.0460622	0.271009
Plasma_MAP4K5_NPX	-0.0270634	-0.00837539	0.032374	3411	0.403236	0.679269
Plasma_MAPK9_NPX	-0.00179446	-0.00142022	0.0163714	3423	0.912726	0.963879
Plasma_MARCO_NPX	0.00852708	0.0108537	0.0126937	3427	0.501783	0.742819
Plasma_MASP1_NPX	0.00217704	0.00312884	0.0115153	3411	0.850059	0.940628
Plasma_MATN2_NPX	-0.0151329	-0.0179232	0.013468	3422	0.261255	0.563065
Plasma_MATN3_NPX	0.00617018	0.00694831	0.0151222	3408	0.683284	0.84704
Plasma_MAVS_NPX	-0.0417106	-0.0151896	0.0312267	3355	0.181727	0.479395
Plasma_MAX_NPX	-0.0854475	-0.0286369	0.0326382	3363	0.00888386	0.136254
Plasma_MB_NPX	0.0106264	0.00630243	0.0243098	3469	0.662048	0.834041
Plasma_MCAM_NPX	0.0334006	0.0346444	0.0157116	3432	0.0335862	0.235615
Plasma_MCFD2_NPX	0.00272529	0.00214912	0.0131159	3396	0.835409	0.933817
Plasma_MDGA1_NPX	-0.0108623	-0.00529073	0.0343298	3415	0.75171	0.885126
Plasma_MDK_NPX	0.00268701	0.00193515	0.0190575	3419	0.887882	0.960719
Plasma_MED18_NPX	-0.0405518	-0.018585	0.0218829	3355	0.0639512	0.308381
Plasma_MEGF10_NPX	0.0115449	0.00989344	0.0197565	3416	0.559017	0.769399
Plasma_MEGF9_NPX	-0.000783932	-0.00127928	0.0101009	3461	0.938143	0.977581
Plasma_MEP1B_NPX	0.0682933	0.0194863	0.0592461	3428	0.249112	0.549809
Plasma_MEPE_NPX	0.0202339	0.028826	0.0113198	3410	0.0739484	0.333554
Plasma_MERTK_NPX	0.0114627	0.0152435	0.0120682	3466	0.342266	0.625276
Plasma_MESD_NPX	-0.0514758	-0.0148525	0.0336535	3419	0.126212	0.416183
Plasma_METAP1D_NPX	-0.0451215	-0.0185994	0.0259003	3426	0.0815768	0.34598
Plasma_METAP2_NPX	0.00432718	0.00257526	0.0170195	3456	0.799319	0.916784
Plasma_MET_NPX	0.0100408	0.0171794	0.00973987	3430	0.30266	0.59627
Plasma_MFAP5_NPX	0.0506338	0.0401792	0.0202357	3471	0.0123878	0.163554
Plasma_MFGE8_NPX	0.0247712	0.0199622	0.0199264	3419	0.213903	0.516736
Plasma_MGLL_NPX	-0.0379145	-0.0149516	0.0263792	3427	0.150727	0.434863
Plasma_MGMT_NPX	-0.0667225	-0.0186894	0.0420366	3426	0.112549	0.401586
Plasma_MIA_NPX	0.00696163	0.00694513	0.0166039	3446	0.675039	0.84316
Plasma_MICB_MICA_NPX	-0.00715635	-0.0016366	0.0745702	3426	0.923552	0.968711
Plasma_MIF_NPX	-0.0373002	-0.0188228	0.0198455	3416	0.0602578	0.29945
Plasma_MILR1_NPX	0.066684	0.0474178	0.0237112	3359	0.00494667	0.0974168
Plasma_MITD1_NPX	-0.0331442	-0.0116781	0.0282279	3415	0.240412	0.542243
Plasma_MLN_NPX	0.00118502	0.000419427	0.0443464	3426	0.978683	0.991462
Plasma_MME_NPX	-0.0296906	-0.0124736	0.038878	3418	0.445107	0.707603
Plasma_MMP10_NPX	0.011382	0.00667308	0.029028	3411	0.695006	0.85355
Plasma_MMP12_NPX	-0.022606	-0.0149981	0.0237546	3443	0.341342	0.624452
Plasma_MMP1_NPX	0.00932015	0.00357835	0.040796	3324	0.819305	0.926018
Plasma_MMP3_NPX	0.0536763	0.0303601	0.0221943	3419	0.0156378	0.187211
Plasma_MMP7_NPX	-0.0252714	-0.0164703	0.0249712	3355	0.311599	0.601328
Plasma_MMP8_NPX	-0.0010632	-0.000523153	0.0337168	3463	0.974846	0.991462
Plasma_MMP9_NPX	0.00602607	0.00338686	0.0297466	3413	0.839475	0.936775
Plasma_MNDA_NPX	-0.0349001	-0.012979	0.0457872	3396	0.445979	0.707603
Plasma_MOG_NPX	-0.00792747	-0.00818096	0.0158654	3459	0.61734	0.811835
Plasma_MPHOSPH8_NPX	0.00526679	0.00246085	0.0245001	3359	0.829804	0.930706
Plasma_MPIG6B_NPX	-0.00895423	-0.00394092	0.0266721	3427	0.737106	0.877457
Plasma_MPI_NPX	-0.0297835	-0.0120412	0.0246882	3418	0.227751	0.533727
Plasma_MPO_NPX	-0.0380246	-0.0291505	0.0216126	3413	0.0786033	0.340906
Plasma_MSLN_NPX	-0.0328257	-0.0212883	0.0257304	3412	0.202128	0.502678
Plasma_MSMB_NPX	-0.00720144	-0.00334338	0.0333033	3433	0.828815	0.930389
Plasma_MSR1_NPX	-0.000104119	-7.62434e-05	0.021412	3468	0.99612	0.996876
Plasma_MSRA_NPX	-0.025936	-0.0123496	0.0187804	3451	0.167365	0.455904
Plasma_MSTN_NPX	0.0207209	0.0128938	0.0243983	3358	0.395787	0.674914
Plasma_MUC13_NPX	0.0600624	0.0434728	0.0232158	3361	0.00971933	0.147354
Plasma_MVK_NPX	-0.0590471	-0.0260544	0.024788	3362	0.01727	0.188945
Plasma_MYOC_NPX	0.0763704	0.0564268	0.0222388	3418	0.000601604	0.0330632
Plasma_MZB1_NPX	0.0259686	0.0181377	0.0237031	3427	0.273339	0.572277
Plasma_MZT1_NPX	-0.0685343	-0.0444136	0.0213226	3349	0.00132064	0.0435482
Plasma_NAAA_NPX	-0.057362	-0.033921	0.0288211	3389	0.0466407	0.271009
Plasma_NADK_NPX	-0.0464642	-0.0316392	0.0237789	3416	0.0507814	0.27693
Plasma_NBL1_NPX	0.00964077	0.013287	0.0116887	3451	0.409545	0.684141
Plasma_NBN_NPX	-0.0119318	-0.00960761	0.0201683	3348	0.554149	0.767863
Plasma_NCAM1_NPX	0.0126147	0.0136742	0.0148777	3435	0.396557	0.674914
Plasma_NCAM2_NPX	0.0126741	0.015762	0.0135068	3419	0.348132	0.62959
Plasma_NCAN_NPX	-0.00741089	-0.00629694	0.0188166	3471	0.693717	0.852761
Plasma_NCF2_NPX	-0.0485776	-0.0201508	0.040308	3415	0.228225	0.533727
Plasma_NCK2_NPX	-0.0218826	-0.00717515	0.030309	3433	0.470354	0.723269
Plasma_NCR1_NPX	0.0151124	0.0154322	0.0163336	3413	0.354908	0.636903
Plasma_NCS1_NPX	0.00899784	0.0101225	0.0130466	3459	0.490447	0.736186
Plasma_NDRG1_NPX	-0.00416279	-0.00255154	0.0275111	3343	0.879738	0.956615
Plasma_NDUFS6_NPX	-0.0335439	-0.0171893	0.0309773	3338	0.278951	0.576364
Plasma_NECTIN2_NPX	0.000553683	0.000711214	0.0109591	3427	0.959709	0.982808
Plasma_NECTIN4_NPX	0.0250296	0.0312993	0.0129851	3447	0.0539909	0.279275
Plasma_NEFL_NPX	-0.0341093	-0.0255173	0.0200098	3351	0.088356	0.353017
Plasma_NELL1_NPX	-0.0307768	-0.0272891	0.0191688	3447	0.10846	0.391943
Plasma_NELL2_NPX	0.020456	0.0251856	0.0132912	3430	0.123882	0.41216
Plasma_NFASC_NPX	0.010338	0.0128177	0.0128034	3467	0.419465	0.689304
Plasma_NFATC1_NPX	-0.0421003	-0.0143651	0.0333892	3426	0.207432	0.508555
Plasma_NFKBIE_NPX	-0.00637397	-0.00451622	0.0173693	3354	0.713666	0.867637
Plasma_NID1_NPX	0.0266756	0.023873	0.0159098	3428	0.093698	0.363493
Plasma_NID2_NPX	-0.013141	-0.00602469	0.0328129	3418	0.688826	0.850713
Plasma_NINJ1_NPX	-0.0180086	-0.0126422	0.0242167	3333	0.457145	0.716941
Plasma_NME3_NPX	0.0133445	0.0235457	0.00934739	3403	0.153493	0.440124
Plasma_NMNAT1_NPX	-0.031672	-0.016617	0.032031	3399	0.322835	0.60658
Plasma_NOMO1_NPX	0.0223841	0.0309538	0.0115084	3417	0.0518544	0.279167
Plasma_NOS1_NPX	0.0543371	0.0336906	0.0260012	3360	0.0367114	0.245799
Plasma_NOS3_NPX	0.0471434	0.0330597	0.0228276	3356	0.0389815	0.253284
Plasma_NOTCH1_NPX	0.0160524	0.0362991	0.00706542	3467	0.0231498	0.20454
Plasma_NOTCH3_NPX	0.045483	0.0451221	0.0161093	3471	0.00477866	0.09697
Plasma_NPDC1_NPX	0.01023	0.0126581	0.0125939	3425	0.416677	0.689304
Plasma_NPM1_NPX	-0.0214122	-0.0120112	0.0583073	891	0.713535	0.867637
Plasma_NPPC_NPX	-0.00122195	-0.000851314	0.0196377	3425	0.950388	0.982016
Plasma_NPTN_NPX	-0.00550998	-0.00275111	0.0346336	3334	0.873605	0.955025
Plasma_NPTX1_NPX	0.0204664	0.0174309	0.0192746	3419	0.288385	0.581621
Plasma_NPTXR_NPX	0.0132462	0.0134954	0.0166501	3424	0.426339	0.692253
Plasma_NPY_NPX	0.0983432	0.048825	0.0320798	3459	0.00218925	0.0643915
Plasma_NRCAM_NPX	0.019126	0.0239606	0.0134648	3427	0.155568	0.44321
Plasma_NRP1_NPX	-0.00610939	-0.00785096	0.0131849	3439	0.643133	0.822341
Plasma_NRP2_NPX	0.0114059	0.0136288	0.0134963	3415	0.398109	0.675812
Plasma_NSFL1C_NPX	-0.024979	-0.0127236	0.024111	3471	0.300274	0.59627
Plasma_NT5C3A_NPX	-0.0160475	-0.00635457	0.0265384	3417	0.545427	0.76697
Plasma_NT5E_NPX	0.00502492	0.00310667	0.027111	3448	0.852969	0.942839
Plasma_NTF3_NPX	0.00186282	0.00190239	0.0165524	3420	0.910401	0.96374
Plasma_NTF4_NPX	0.0155016	0.0171461	0.0155294	3333	0.31825	0.603417
Plasma_NTRK2_NPX	0.0036361	0.00476513	0.0125895	3427	0.772736	0.899593
Plasma_NTRK3_NPX	0.00609148	0.00937232	0.0108202	3471	0.573491	0.779829
Plasma_NTproBNP_NPX	-0.0141932	-0.00505736	0.0445377	3428	0.749989	0.884826
Plasma_NUB1_NPX	-0.0624021	-0.025972	0.023594	3425	0.00821045	0.131208
Plasma_NUCB2_NPX	-0.00950682	-0.00875534	0.0112987	3455	0.400177	0.676055
Plasma_NUDC_NPX	-0.0294117	-0.0156861	0.0186177	3467	0.11425	0.403557
Plasma_NUDT2_NPX	0.00036734	0.000233478	0.0215581	3415	0.986406	0.992485
Plasma_NUDT5_NPX	-0.0262045	-0.0179642	0.013425	3418	0.0510298	0.27693
Plasma_NXPH1_NPX	-0.00843695	-0.00813527	0.0178189	3359	0.635899	0.819226
Plasma_OBP2B_NPX	0.0152753	0.00692916	0.0311963	3400	0.624413	0.817596
Plasma_ODAM_NPX	0.0022876	0.00170325	0.0229723	3341	0.920683	0.968711
Plasma_OGFR_NPX	0.00149642	0.00154729	0.0109509	3414	0.891317	0.961264
Plasma_OGN_NPX	0.019692	0.0166742	0.0183919	3419	0.284384	0.578982
Plasma_OLR1_NPX	0.0118474	0.00717236	0.0277349	3397	0.669286	0.83995
Plasma_OMD_NPX	0.0452159	0.0363065	0.0205886	3431	0.0281471	0.215849
Plasma_OMG_NPX	0.0162478	0.00831911	0.0333171	3418	0.625814	0.818086
Plasma_OPTC_NPX	0.0397899	0.0324693	0.0203934	3407	0.0511245	0.27693
Plasma_OSCAR_NPX	0.0138949	0.0147635	0.0156121	3421	0.373526	0.657379
Plasma_OSMR_NPX	-0.00765783	-0.0127927	0.00966853	3436	0.428394	0.69369
Plasma_OSM_NPX	-0.0226388	-0.0107796	0.0353004	3405	0.521358	0.749682
Plasma_OXT_NPX	-0.0467092	-0.0107447	0.072307	3471	0.518332	0.749655
Plasma_P4HB_NPX	0.0150946	0.0135038	0.0107025	3419	0.158516	0.446563
Plasma_PADI4_NPX	-0.031545	-0.0175755	0.0306134	3345	0.302882	0.59627
Plasma_PAEP_NPX	0.0027659	0.000589982	0.0717932	3415	0.969271	0.989526
Plasma_PAG1_NPX	-0.0382945	-0.0247542	0.0230352	3356	0.0965186	0.369009
Plasma_PAK4_NPX	-0.0253532	-0.01547	0.0206539	3353	0.219711	0.52405
Plasma_PAMR1_NPX	-0.00718049	-0.00838753	0.0134574	3419	0.593673	0.796185
Plasma_PAM_NPX	0.0275586	0.0363372	0.0122701	3460	0.0247673	0.20676
Plasma_PARK7_NPX	-0.00664274	-0.00434127	0.016653	3419	0.689999	0.851364
Plasma_PARP1_NPX	0.0169306	0.013099	0.0196531	3406	0.389039	0.669495
Plasma_PBLD_NPX	-0.0250009	-0.0165914	0.020882	3362	0.231294	0.534688
Plasma_PCDH17_NPX	0.0467178	0.0468579	0.0168288	3426	0.00553212	0.0999572
Plasma_PCDH1_NPX	0.0304116	0.0542896	0.00920013	3452	0.000957556	0.0382732
Plasma_PCOLCE_NPX	0.0250151	0.0195358	0.033208	1294	0.451416	0.711371
Plasma_PCSK9_NPX	-0.0478961	-0.0409444	0.0189971	3471	0.0117389	0.161288
Plasma_PDCD1LG2_NPX	-0.00892336	-0.010089	0.0147974	3417	0.546524	0.767605
Plasma_PDCD1_NPX	-0.0136845	-0.012125	0.0186541	3446	0.463247	0.71885
Plasma_PDCD5_NPX	-0.0164419	-0.00960781	0.0198693	3471	0.40801	0.684141
Plasma_PDCD6_NPX	-0.0131645	-0.00808215	0.0264694	3388	0.618976	0.813176
Plasma_PDGFA_NPX	0.0177816	0.00847589	0.0281445	3471	0.527562	0.755542
Plasma_PDGFB_NPX	0.00713345	0.00283871	0.0333798	3433	0.830789	0.931021
Plasma_PDGFC_NPX	0.0333482	0.0410337	0.0134832	3348	0.0134355	0.172854
Plasma_PDGFRA_NPX	0.0135178	0.016812	0.0134141	3428	0.313657	0.601328
Plasma_PDGFRB_NPX	-0.011227	-0.010992	0.0171996	3471	0.513963	0.749655
Plasma_PDLIM7_NPX	-0.0447887	-0.0119893	0.0386142	3433	0.246169	0.548592
Plasma_PEAR1_NPX	0.00341022	0.00536202	0.00914195	3470	0.709149	0.866884
Plasma_PEBP1_NPX	-0.0287173	-0.0170137	0.0199336	3418	0.149775	0.434184
Plasma_PECAM1_NPX	-0.00356673	-0.00416726	0.0112695	3415	0.751647	0.885126
Plasma_PFKFB2_NPX	-0.0450773	-0.020621	0.0250392	3416	0.0719067	0.327562
Plasma_PGF_NPX	0.00989549	0.0132651	0.0108321	3464	0.361023	0.64437
Plasma_PGLYRP1_NPX	0.0110404	0.00951937	0.0191852	3451	0.565014	0.772283
Plasma_PHOSPHO1_NPX	-0.00330996	-0.00372297	0.013958	3410	0.812565	0.921559
Plasma_PI3_NPX	0.000550684	0.000358444	0.0245597	3379	0.982112	0.992485
Plasma_PIGR_NPX	0.0114966	0.0114235	0.0168259	3391	0.494486	0.737813
Plasma_PIK3AP1_NPX	-0.0179095	-0.00995191	0.0272638	3426	0.511292	0.749655
Plasma_PIK3IP1_NPX	0.0148548	0.020594	0.0111975	3417	0.184725	0.482129
Plasma_PILRA_NPX	0.0192522	0.015977	0.0196325	3419	0.326845	0.608602
Plasma_PILRB_NPX	0.014451	0.00877467	0.027329	3428	0.596994	0.796999
Plasma_PKLR_NPX	0.00476208	0.00244783	0.0331571	3423	0.885808	0.959313
Plasma_PLA2G10_NPX	0.126403	0.070857	0.0294887	3413	1.8654e-05	0.00273385
Plasma_PLA2G15_NPX	0.0109492	0.014773	0.0118245	3449	0.354525	0.636903
Plasma_PLA2G1B_NPX	0.0414745	0.0351539	0.0195529	3464	0.0339807	0.235615
Plasma_PLA2G2A_NPX	0.026046	0.0174131	0.024449	3415	0.286806	0.579322
Plasma_PLA2G4A_NPX	-0.0338723	-0.0134996	0.0244045	3433	0.16524	0.451247
Plasma_PLA2G7_NPX	-0.171067	-0.18644	0.0144082	3419	6.86745e-32	9.05816e-29
Plasma_PLAT_NPX	0.00848833	0.00522922	0.0242398	3462	0.726224	0.870718
Plasma_PLAUR_NPX	0.0272343	0.0360999	0.0117255	3393	0.020257	0.199011
Plasma_PLAU_NPX	0.0138704	0.0173963	0.0129817	3415	0.28539	0.578982
Plasma_PLIN1_NPX	0.00978002	0.00976474	0.0166656	3356	0.557351	0.768981
Plasma_PLIN3_NPX	0.00276266	0.00228847	0.0124535	3427	0.824453	0.929425
Plasma_PLPBP_NPX	-0.0186042	-0.00958458	0.0190655	3428	0.329231	0.611627
Plasma_PLTP_NPX	0.0142967	0.0134599	0.0175366	3462	0.414987	0.689304
Plasma_PLXDC1_NPX	0.00642343	0.00724104	0.0153096	3340	0.674827	0.84316
Plasma_PLXNA4_NPX	-0.100589	-0.0422085	0.0260258	3426	0.000113154	0.00932812
Plasma_PLXNB2_NPX	0.00377572	0.00562557	0.0107724	3453	0.725984	0.870718
Plasma_PLXNB3_NPX	-0.0275806	-0.0204599	0.013998	3419	0.0488818	0.27451
Plasma_PM20D1_NPX	0.0442384	0.00802634	0.0939804	3415	0.637871	0.819233
Plasma_PMVK_NPX	0.00633409	0.00198609	0.0379688	3356	0.867519	0.951961
Plasma_PNLIPRP2_NPX	-0.0543728	-0.00625454	0.148684	3416	0.714617	0.867937
Plasma_PODXL2_NPX	0.0145704	0.0187473	0.0129632	3451	0.261097	0.563065
Plasma_PODXL_NPX	0.000128477	0.000288113	0.00757678	3418	0.986472	0.992485
Plasma_POLR2F_NPX	0.00135915	0.0016781	0.0108959	3403	0.900737	0.96374
Plasma_PON2_NPX	-0.00177203	-0.00174596	0.016995	3359	0.916963	0.966806
Plasma_PON3_NPX	0.0161587	0.0197787	0.0134883	3429	0.231007	0.534688
Plasma_PPCDC_NPX	-0.0214471	-0.0153787	0.015899	3471	0.177437	0.469957
Plasma_PPIB_NPX	-0.0158288	-0.00570825	0.0266881	3444	0.553151	0.767863
Plasma_PPME1_NPX	-0.0224795	-0.0123353	0.0268614	3418	0.402724	0.679269
Plasma_PPP1R12A_NPX	-0.0622182	-0.0227348	0.0278898	3451	0.0257543	0.209339
Plasma_PPP1R2_NPX	-0.0325372	-0.0141634	0.0200561	3428	0.104828	0.384079
Plasma_PPP1R9B_NPX	-0.0247746	-0.00861667	0.0335856	3467	0.460775	0.7174
Plasma_PPP3R1_NPX	-0.000356423	-0.000294342	0.0145385	3415	0.980443	0.991831
Plasma_PPY_NPX	-0.0299215	-0.00979315	0.050478	3428	0.553379	0.767863
Plasma_PQBP1_NPX	-0.0186249	-0.0135924	0.0230599	3334	0.419336	0.689304
Plasma_PRCP_NPX	0.0222541	0.0235769	0.0147216	3429	0.130714	0.423991
Plasma_PRDX1_NPX	-0.0664693	-0.0238313	0.0441689	3331	0.132447	0.425138
Plasma_PRDX3_NPX	-0.0682877	-0.0330406	0.0245119	3363	0.00536785	0.0999572
Plasma_PRDX5_NPX	-0.0356767	-0.0175844	0.0224176	3467	0.111598	0.400815
Plasma_PRDX6_NPX	-0.00716449	-0.00402828	0.0287905	3454	0.803492	0.91863
Plasma_PRELP_NPX	0.0211749	0.0340318	0.0100311	3409	0.0348519	0.237247
Plasma_PRKAB1_NPX	-0.0545256	-0.0352579	0.0196298	3357	0.00550498	0.0999572
Plasma_PRKAR1A_NPX	-0.021786	-0.0089884	0.0272659	3428	0.424334	0.692253
Plasma_PRKRA_NPX	0.0107844	0.00560072	0.0224406	3355	0.630848	0.819146
Plasma_PRL_NPX	0.00476805	0.00219943	0.0355434	3465	0.893294	0.961264
Plasma_PROC_NPX	-0.000299364	-0.000401944	0.0122795	3433	0.980552	0.991831
Plasma_PROK1_NPX	0.0467226	0.0191259	0.0319824	3426	0.144139	0.430948
Plasma_PRSS27_NPX	-0.00295757	-0.00257375	0.0186388	3419	0.873931	0.955025
Plasma_PRSS2_NPX	0.0507605	0.0370513	0.0228136	3433	0.026145	0.210276
Plasma_PRSS8_NPX	-0.0103357	-0.00838258	0.0186925	3408	0.580344	0.78481
Plasma_PRTFDC1_NPX	-0.0305156	-0.00934692	0.0358136	3363	0.394238	0.674449
Plasma_PRTG_NPX	-0.00257924	-0.00363975	0.0118328	3454	0.827462	0.929661
Plasma_PRTN3_NPX	0.0237072	0.018734	0.0213773	3362	0.267515	0.570035
Plasma_PSG1_NPX	0.024802	0.00738455	0.0562292	3415	0.659178	0.832733
Plasma_PSIP1_NPX	-0.0426302	-0.0258161	0.022116	3415	0.0539918	0.279275
Plasma_PSMD9_NPX	-0.0396386	-0.0242009	0.0271595	3415	0.144527	0.430948
Plasma_PSME1_NPX	3.91008e-05	3.50714e-05	0.0146297	3414	0.997868	0.997868
Plasma_PSME2_NPX	0.00722096	0.00654124	0.0164153	3397	0.660043	0.832733
Plasma_PSMG3_NPX	-0.0119136	-0.00764411	0.02482	3426	0.631259	0.819146
Plasma_PSPN_NPX	-0.041267	-0.0107679	0.0469574	3426	0.379562	0.663981
Plasma_PSRC1_NPX	-0.0341148	-0.0206287	0.0247386	3350	0.167983	0.455904
Plasma_PTGDS_NPX	0.0107459	0.013599	0.0121361	3394	0.375978	0.66034
Plasma_PTH1R_NPX	0.0394097	0.042628	0.0156944	3403	0.0120826	0.162622
Plasma_PTN_NPX	-0.0444943	-0.0308984	0.0225814	3359	0.0488748	0.27451
Plasma_PTPN1_NPX	-0.0689945	-0.0294127	0.0256136	3415	0.00710172	0.118572
Plasma_PTPN6_NPX	-0.0250407	-0.00965501	0.0290014	3427	0.387962	0.669495
Plasma_PTPRF_NPX	0.030538	0.035101	0.0136996	3471	0.0258698	0.209339
Plasma_PTPRM_NPX	0.0116678	0.0161029	0.0118831	3422	0.326228	0.608602
Plasma_PTPRN2_NPX	0.00248905	0.00279421	0.0151301	3406	0.869339	0.952374
Plasma_PTPRS_NPX	0.0127832	0.0188121	0.0113644	3470	0.260733	0.563065
Plasma_PTS_NPX	-0.0389769	-0.0240074	0.0268951	3348	0.14737	0.430999
Plasma_PTX3_NPX	0.0589163	0.0413565	0.0242538	3425	0.0151848	0.183751
Plasma_PVALB_NPX	-0.0920708	-0.0278872	0.048074	3454	0.0555507	0.285103
Plasma_PVR_NPX	-0.0550728	-0.0545321	0.0169123	3469	0.00113932	0.0410593
Plasma_PXN_NPX	-0.0311486	-0.0218287	0.0234634	3351	0.18442	0.482129
Plasma_QDPR_NPX	-0.00489826	-0.00391807	0.0133344	3414	0.713388	0.867637
Plasma_QPCT_NPX	0.0246456	0.0333032	0.0121659	3415	0.0428644	0.266689
Plasma_RAB37_NPX	-0.0537705	-0.0228125	0.0386905	3357	0.164694	0.451247
Plasma_RAB6A_NPX	-0.00369985	-0.0029115	0.0206601	3420	0.857884	0.944531
Plasma_RABEPK_NPX	-0.0567707	-0.0350691	0.0261595	3344	0.0300639	0.223577
Plasma_RABGAP1L_NPX	-0.0343804	-0.0196553	0.0223076	3363	0.123363	0.41216
Plasma_RAD23B_NPX	-0.0160441	-0.0121856	0.016564	3352	0.332808	0.615035
Plasma_RARRES2_NPX	0.010384	0.00732534	0.0189755	3436	0.584255	0.787967
Plasma_RASSF2_NPX	-0.00131453	-0.000959113	0.0216068	3340	0.951491	0.982016
Plasma_RBKS_NPX	-0.0139571	-0.00935664	0.023908	3348	0.559404	0.769399
Plasma_RBP2_NPX	-0.0261245	-0.0117268	0.0372459	3418	0.483098	0.731262
Plasma_RBP5_NPX	-0.0292173	-0.0173342	0.0263965	3418	0.268431	0.570146
Plasma_REG1A_NPX	0.0197854	0.0153169	0.0214333	3401	0.356014	0.63802
Plasma_REG1B_NPX	0.0200488	0.0132846	0.0250198	3461	0.423002	0.692253
Plasma_REG3A_NPX	0.0194684	0.0115937	0.0273852	3468	0.477189	0.727414
Plasma_REG4_NPX	0.0721475	0.0531076	0.0215662	3421	0.000830507	0.0365146
Plasma_RELT_NPX	0.0160747	0.0189322	0.0118227	3417	0.174032	0.4628
Plasma_REN_NPX	0.0535728	0.0290465	0.0297011	3421	0.0713617	0.326827
Plasma_RETN_NPX	0.0203934	0.0183173	0.0185325	3419	0.271232	0.570769
Plasma_RET_NPX	-0.0291298	-0.0253541	0.018567	3416	0.116763	0.406979
Plasma_RGMA_NPX	0.0185767	0.0207952	0.0149134	3471	0.21298	0.51545
Plasma_RGMB_NPX	0.023002	0.0308724	0.0116056	3470	0.0475607	0.273941
Plasma_RHOC_NPX	-0.00794592	-0.00234911	0.0362202	3398	0.826369	0.929661
Plasma_RILP_NPX	-0.0140919	-0.00804614	0.0218397	3457	0.518813	0.749655
Plasma_RNASE3_NPX	-0.0541173	-0.0173697	0.0518949	3394	0.297104	0.593758
Plasma_RNASET2_NPX	0.0255593	0.0357183	0.0107626	3446	0.017612	0.188945
Plasma_RNF41_NPX	-0.0515033	-0.0262003	0.0220543	3355	0.0195867	0.194247
Plasma_ROBO1_NPX	0.0145627	0.0222457	0.0104799	3421	0.164747	0.451247
Plasma_ROBO2_NPX	-0.000379218	-0.000564635	0.0105125	3470	0.971226	0.98999
Plasma_ROR1_NPX	0.0187923	0.0214443	0.0144598	3427	0.193817	0.494476
Plasma_RP2_NPX	-0.0213254	-0.0179566	0.0146459	3414	0.145465	0.430948
Plasma_RRM2B_NPX	-0.0136712	-0.00693108	0.0230845	3354	0.553742	0.767863
Plasma_RRM2_NPX	0.0141715	0.0111054	0.0205555	3345	0.490605	0.736186
Plasma_RSPO1_NPX	0.0129588	0.0126121	0.0160399	3415	0.419197	0.689304
Plasma_RSPO3_NPX	0.0260268	0.0325977	0.0118331	3458	0.0279092	0.215276
Plasma_RTBDN_NPX	0.021721	0.0257334	0.014015	3418	0.121274	0.409107
Plasma_RTN4R_NPX	0.048159	0.0464606	0.0165334	3454	0.00360468	0.0835456
Plasma_RUVBL1_NPX	0.092994	0.0324417	0.0492099	3350	0.0588787	0.295536
Plasma_RWDD1_NPX	-0.0372559	-0.0202428	0.0166945	3471	0.0257031	0.209339
Plasma_S100A11_NPX	0.00105254	0.000885257	0.0194894	3370	0.956934	0.982329
Plasma_S100A12_NPX	0.0265185	0.0120186	0.0371045	3375	0.474846	0.727168
Plasma_S100A16_NPX	0.0571405	0.0338341	0.0290973	3346	0.0496395	0.275103
Plasma_S100A4_NPX	-0.00807079	-0.00483767	0.0192358	3451	0.674825	0.84316
Plasma_S100P_NPX	0.0997647	0.0692498	0.0239994	3350	3.30578e-05	0.00396394
Plasma_SAMD9L_NPX	-0.0508229	-0.0236297	0.0213083	3426	0.0171275	0.188945
Plasma_SCAMP3_NPX	-0.0326755	-0.0130751	0.0261789	3418	0.212057	0.514161
Plasma_SCARA5_NPX	0.0262963	0.0294812	0.0135776	3469	0.0528584	0.279275
Plasma_SCARB2_NPX	0.00286018	0.00351695	0.012785	3328	0.822994	0.928596
Plasma_SCARF1_NPX	-0.0262233	-0.0220529	0.013088	3471	0.0451889	0.269316
Plasma_SCARF2_NPX	0.00758661	0.00887589	0.0125017	3471	0.543993	0.76577
Plasma_SCG2_NPX	0.0173963	0.0190213	0.0151839	3453	0.251995	0.552129
Plasma_SCG3_NPX	0.0346951	0.0352088	0.0163665	3422	0.0340882	0.235615
Plasma_SCGB1A1_NPX	-0.00891346	-0.00571855	0.0257699	3424	0.729449	0.870718
Plasma_SCGB3A2_NPX	0.0603621	0.0272908	0.037354	3411	0.106198	0.386949
Plasma_SCGN_NPX	0.0264801	0.0212816	0.0211282	3362	0.210181	0.511491
Plasma_SCLY_NPX	-0.0525456	-0.0356616	0.0219819	3457	0.0168832	0.188945
Plasma_SCRN1_NPX	-0.0485486	-0.0300313	0.0207891	3423	0.0195859	0.194247
Plasma_SDC1_NPX	0.0290631	0.0271202	0.0173864	3424	0.0946951	0.366094
Plasma_SDC4_NPX	0.00252508	0.00192878	0.0198127	3427	0.898593	0.96374
Plasma_SELE_NPX	-0.0213432	-0.0139752	0.024776	3471	0.389052	0.669495
Plasma_SELPLG_NPX	-0.0129081	-0.0176095	0.0123148	3422	0.294628	0.590585
Plasma_SELP_NPX	-0.0272548	-0.0165984	0.0181121	3435	0.132473	0.425138
Plasma_SEMA3F_NPX	-0.00277106	-0.0035315	0.0125411	3428	0.825137	0.929425
Plasma_SEMA4C_NPX	-0.00653025	-0.00878308	0.0124712	3409	0.600573	0.799349
Plasma_SEMA4D_NPX	-0.0083412	-0.00976382	0.0102527	3469	0.415951	0.689304
Plasma_SEMA7A_NPX	0.0265141	0.0359083	0.0120442	3459	0.0277729	0.215276
Plasma_SEPTIN9_NPX	-0.0180143	-0.0225047	0.01159	3408	0.120207	0.408642
Plasma_SERPINA11_NPX	-0.000383185	-0.000285502	0.0201643	3471	0.98484	0.992485
Plasma_SERPINA12_NPX	0.102424	0.0359869	0.0481756	3299	0.0335722	0.235615
Plasma_SERPINA9_NPX	0.00417397	0.00204187	0.0342796	3404	0.903094	0.96374
Plasma_SERPINB1_NPX	-0.0691513	-0.0268778	0.0237055	3409	0.0035561	0.0835456
Plasma_SERPINB6_NPX	-0.0151131	-0.00881489	0.0157432	3465	0.337136	0.618473
Plasma_SERPINB8_NPX	0.00272808	0.00190646	0.0230992	3450	0.905993	0.96374
Plasma_SERPINB9_NPX	-0.0180029	-0.0190806	0.0115212	3411	0.118241	0.406979
Plasma_SERPINE1_NPX	-0.0016393	-0.000819762	0.0269003	3471	0.951411	0.982016
Plasma_SETMAR_NPX	-0.00458112	-0.00524952	0.0129645	3403	0.723841	0.870718
Plasma_SEZ6L2_NPX	0.0268586	0.0354087	0.011305	3413	0.0175646	0.188945
Plasma_SEZ6L_NPX	0.0190942	0.0232934	0.0131559	3450	0.146766	0.430999
Plasma_SF3B4_NPX	-0.0147492	-0.00689051	0.0291641	3417	0.613076	0.807877
Plasma_SFRP1_NPX	-0.0136356	-0.0109901	0.0192742	3402	0.479332	0.728385
Plasma_SFTPA2_NPX	-0.0381334	-0.0269211	0.0241706	3352	0.114734	0.403557
Plasma_SFTPD_NPX	-0.0291764	-0.0149858	0.0327562	3428	0.373144	0.657379
Plasma_SH2B3_NPX	-0.064522	-0.022644	0.0317032	3355	0.0419102	0.265767
Plasma_SH2D1A_NPX	0.026297	0.0177418	0.0221038	3415	0.234246	0.534688
Plasma_SHMT1_NPX	-0.0573398	-0.0225363	0.0312757	3427	0.0668352	0.314842
Plasma_SIAE_NPX	-0.00204661	-0.00150863	0.0151008	3450	0.892201	0.961264
Plasma_SIGLEC10_NPX	0.0219189	0.0242553	0.0148948	3425	0.141226	0.430948
Plasma_SIGLEC1_NPX	0.0234011	0.0195127	0.0194577	3428	0.229189	0.533727
Plasma_SIGLEC5_NPX	-0.0214485	-0.00612093	0.0594333	3419	0.718209	0.868333
Plasma_SIGLEC6_NPX	0.024969	0.0273368	0.0151731	3455	0.0999361	0.375543
Plasma_SIGLEC7_NPX	-0.00243828	-0.00294372	0.0133142	3427	0.854703	0.943392
Plasma_SIGLEC9_NPX	-0.00869987	-0.0100911	0.0142934	3457	0.542787	0.764889
Plasma_SIRPA_NPX	0.016145	0.00963546	0.0282955	3447	0.568319	0.774393
Plasma_SIRPB1_NPX	0.052531	0.0407898	0.0207701	3412	0.0114781	0.159365
Plasma_SIRT2_NPX	-0.0343277	-0.0134454	0.0246807	3418	0.164354	0.451247
Plasma_SIT1_NPX	-0.0181834	-0.0115062	0.0268159	3363	0.497766	0.740195
Plasma_SKAP1_NPX	-0.030053	-0.0144376	0.034798	3411	0.387845	0.669495
Plasma_SKAP2_NPX	-0.0872544	-0.0284309	0.0313422	3433	0.00539991	0.0999572
Plasma_SLAMF1_NPX	0.0553029	0.0320109	0.0294584	3359	0.0605606	0.29945
Plasma_SLAMF6_NPX	0.0183677	0.0171314	0.0171999	3349	0.285644	0.578982
Plasma_SLAMF7_NPX	0.0629854	0.0367356	0.0291129	3425	0.0305729	0.223577
Plasma_SLAMF8_NPX	0.0251643	0.0169249	0.0249389	3353	0.313029	0.601328
Plasma_SLC16A1_NPX	-0.0215782	-0.0139538	0.0264234	3354	0.414197	0.689304
Plasma_SLC39A14_NPX	-0.0100721	-0.0111546	0.0154675	3361	0.514975	0.749655
Plasma_SLC39A5_NPX	-0.012668	-0.00809961	0.0249577	3417	0.611781	0.807877
Plasma_SLITRK2_NPX	0.00906034	0.00776396	0.0191767	3459	0.636624	0.819226
Plasma_SLITRK6_NPX	0.0257085	0.0270329	0.0161553	3356	0.11163	0.400815
Plasma_SMAD1_NPX	-0.0287296	-0.0123422	0.024067	3354	0.232667	0.534688
Plasma_SMAD5_NPX	-0.0102259	-0.0163952	0.0101372	3413	0.313165	0.601328
Plasma_SMOC1_NPX	0.0307042	0.0308294	0.0147792	3458	0.0378265	0.250349
Plasma_SMOC2_NPX	0.0131008	0.011366	0.0173298	3432	0.449718	0.709901
Plasma_SMPD1_NPX	0.00652782	0.00468545	0.0232222	3454	0.778649	0.903287
Plasma_SMPDL3A_NPX	-0.045457	-0.0235659	0.0326689	3429	0.164181	0.451247
Plasma_SNAP23_NPX	-0.0224192	-0.00871402	0.0264351	3427	0.39645	0.674914
Plasma_SNAP29_NPX	-0.0388892	-0.0145826	0.0255379	3450	0.1279	0.420698
Plasma_SNCG_NPX	0.052264	0.0253059	0.033469	3415	0.118484	0.406979
Plasma_SNX9_NPX	-0.0355992	-0.0181406	0.0197822	3428	0.072019	0.327562
Plasma_SOD1_NPX	-0.0276198	-0.0191393	0.0202728	3343	0.173161	0.4628
Plasma_SOD2_NPX	-0.0294257	-0.0281171	0.0151486	3416	0.052162	0.279275
Plasma_SORCS2_NPX	0.00379209	0.00384762	0.015747	3351	0.809714	0.920375
Plasma_SORD_NPX	-0.0389707	-0.0190532	0.0306829	3452	0.204131	0.503269
Plasma_SORT1_NPX	0.00782649	0.00740989	0.0138908	3427	0.573179	0.779829
Plasma_SOST_NPX	-0.00216042	-0.00173718	0.0191691	3427	0.910272	0.96374
Plasma_SPARCL1_NPX	0.0181811	0.0237501	0.0127948	3426	0.155414	0.44321
Plasma_SPARC_NPX	0.0103811	0.00497046	0.0297887	3451	0.727491	0.870718
Plasma_SPINK1_NPX	0.0273093	0.0268214	0.0165475	3410	0.098961	0.374088
Plasma_SPINK4_NPX	0.0110449	0.00616028	0.0299102	3425	0.71195	0.867637
Plasma_SPINK5_NPX	0.0236624	0.0241086	0.0163017	3419	0.146726	0.430999
Plasma_SPINK6_NPX	0.0145931	0.00847165	0.0275545	3459	0.596417	0.796999
Plasma_SPINT1_NPX	0.0174245	0.0257279	0.011128	3404	0.117483	0.406979
Plasma_SPINT2_NPX	0.0137895	0.0124937	0.0143164	3427	0.335517	0.61636
Plasma_SPOCK1_NPX	-0.0106444	-0.0144743	0.0122027	3415	0.38311	0.667532
Plasma_SPON1_NPX	0.021276	0.0232905	0.0144267	3419	0.140367	0.430948
Plasma_SPON2_NPX	0.0303972	0.0321074	0.015695	3421	0.0528592	0.279275
Plasma_SPP1_NPX	0.0214058	0.0174799	0.019993	3466	0.284394	0.578982
Plasma_SPRY2_NPX	-0.0467984	-0.0179601	0.0283581	3363	0.0989815	0.374088
Plasma_SRC_NPX	-0.0552214	-0.01558	0.0374561	3446	0.140493	0.430948
Plasma_SRP14_NPX	-0.0520407	-0.0305504	0.0248829	3411	0.0365638	0.245799
Plasma_SRPK2_NPX	-0.0473427	-0.0196676	0.0249935	3425	0.0582823	0.295536
Plasma_SSC4D_NPX	0.0342097	0.00897981	0.057325	3427	0.550702	0.767863
Plasma_SSC5D_NPX	0.00493299	0.00383386	0.0205299	3436	0.810126	0.920375
Plasma_ST3GAL1_NPX	0.0691458	0.0559643	0.0206221	3406	0.000808166	0.0365146
Plasma_ST6GAL1_NPX	0.0111584	0.0133752	0.0119152	3471	0.349088	0.629886
Plasma_STAMBP_NPX	-0.0320589	-0.0172612	0.0176642	3411	0.069626	0.321107
Plasma_STAT5B_NPX	-0.0446004	-0.0111985	0.0392151	3418	0.255482	0.558534
Plasma_STC1_NPX	0.0104546	0.00840224	0.0197431	3465	0.596469	0.796999
Plasma_STC2_NPX	-0.00141046	-0.00194676	0.0119147	3405	0.905774	0.96374
Plasma_STIP1_NPX	-0.0255991	-0.0135084	0.0204152	3416	0.209955	0.511491
Plasma_STK11_NPX	-0.00990678	-0.0048216	0.0203955	3361	0.627188	0.81826
Plasma_STK4_NPX	-0.0438104	-0.0176508	0.0268168	3428	0.102415	0.379454
Plasma_STX4_NPX	-0.039342	-0.0237736	0.0200175	3400	0.0494514	0.275103
Plasma_STX6_NPX	-0.0353279	-0.0178574	0.0292568	3345	0.227321	0.533727
Plasma_STX8_NPX	-0.0570556	-0.0400653	0.0174752	3424	0.00110559	0.0410593
Plasma_SUGT1_NPX	-0.00908971	-0.00399897	0.0236634	3355	0.70091	0.859201
Plasma_SULT1A1_NPX	-0.0466072	-0.0123347	0.0453272	3471	0.303909	0.5974
Plasma_SULT2A1_NPX	-0.0439708	-0.0298624	0.0242506	3415	0.0698907	0.321205
Plasma_SUMF2_NPX	-0.00351345	-0.00230899	0.019483	3471	0.856901	0.944237
Plasma_SUSD1_NPX	-0.0146653	-0.0105815	0.0177538	3361	0.408842	0.684141
Plasma_SUSD2_NPX	0.000777818	0.000941182	0.0136654	3416	0.954613	0.982329
Plasma_TACC3_NPX	-0.0154539	-0.00453931	0.0360599	3418	0.66827	0.839921
Plasma_TACSTD2_NPX	-0.0379627	-0.0446342	0.0152724	3059	0.0129823	0.169541
Plasma_TAFA5_NPX	0.0231045	0.0237956	0.0159872	3416	0.148498	0.433337
Plasma_TANK_NPX	-0.0399522	-0.0194263	0.0272689	3361	0.142982	0.430948
Plasma_TARBP2_NPX	-0.0318305	-0.0136844	0.0232703	3363	0.171447	0.460639
Plasma_TBC1D17_NPX	-0.00721909	-0.00574773	0.0207647	3359	0.728116	0.870718
Plasma_TBC1D23_NPX	-0.0377638	-0.0140102	0.0304597	3418	0.215136	0.517818
Plasma_TBC1D5_NPX	-0.102704	-0.0421877	0.0336198	3426	0.00226899	0.0650609
Plasma_TBCB_NPX	-0.0339317	-0.0116643	0.028121	3415	0.227658	0.533727
Plasma_TBCC_NPX	-0.0220694	-0.00938649	0.0218028	3415	0.3115	0.601328
Plasma_TBL1X_NPX	-0.0524888	-0.021565	0.026641	3355	0.0488947	0.27451
Plasma_TCL1A_NPX	0.0264857	0.00958078	0.0457135	3410	0.562368	0.771064
Plasma_TCN2_NPX	-0.0116633	-0.0140417	0.0134441	3465	0.385704	0.668726
Plasma_TDRKH_NPX	-0.0494212	-0.0200008	0.0291246	3361	0.0898111	0.353393
Plasma_TEK_NPX	0.0074105	0.011932	0.0103776	3451	0.475223	0.727168
Plasma_TFF1_NPX	0.0456484	0.0212191	0.0353635	3401	0.196849	0.497137
Plasma_TFF2_NPX	0.0377709	0.0237618	0.0257538	3423	0.142572	0.430948
Plasma_TFF3_NPX	-0.00061951	-0.000620744	0.0165412	3392	0.970126	0.989634
Plasma_TFPI2_NPX	0.0261665	0.0260738	0.0152577	3433	0.0864411	0.353017
Plasma_TFPI_NPX	-0.0642608	-0.0709662	0.013843	3413	3.5787e-06	0.000786718
Plasma_TFRC_NPX	-0.00774724	-0.006845	0.0192572	3431	0.687486	0.85018
Plasma_TGFA_NPX	-0.00409845	-0.00324504	0.020754	3419	0.843465	0.938641
Plasma_TGFB1_NPX	0.00144728	0.00133847	0.0124105	3463	0.907169	0.96374
Plasma_TGFBI_NPX	0.0167789	0.0214861	0.0128194	3407	0.19067	0.491199
Plasma_TGFBR2_NPX	0.0233662	0.0275648	0.0131285	3448	0.0751957	0.33395
Plasma_TGFBR3_NPX	0.0253528	0.0328045	0.0128394	3459	0.0483918	0.27451
Plasma_TGM2_NPX	-0.0732945	-0.0327304	0.0379675	3423	0.0536334	0.279275
Plasma_THBD_NPX	0.0289021	0.0359284	0.012171	3427	0.0176195	0.188945
Plasma_THBS2_NPX	0.0235205	0.0236965	0.0161445	3415	0.145244	0.430948
Plasma_THBS4_NPX	0.0953346	0.0728908	0.0215905	3427	1.03851e-05	0.00171224
Plasma_THOP1_NPX	-0.0285359	-0.0318421	0.0134764	3415	0.0342921	0.235615
Plasma_THPO_NPX	0.00491374	0.00447842	0.0156514	3361	0.75358	0.885893
Plasma_THY1_NPX	0.0168068	0.0210475	0.0129239	3470	0.193537	0.494476
Plasma_TIA1_NPX	-0.0235596	-0.006898	0.0346054	3337	0.496041	0.739298
Plasma_TIE1_NPX	0.0452794	0.0364024	0.0209287	3469	0.0305702	0.223577
Plasma_TIMD4_NPX	0.0148766	0.0118501	0.0209453	3436	0.477589	0.727414
Plasma_TIMP1_NPX	0.00204759	0.00266771	0.0103182	3390	0.842709	0.938641
Plasma_TIMP3_NPX	0.0255417	0.00678791	0.0539684	3432	0.636049	0.819226
Plasma_TIMP4_NPX	0.0326313	0.0282761	0.0184787	3414	0.0775042	0.339628
Plasma_TINAGL1_NPX	0.00663349	0.010051	0.0108579	3423	0.541282	0.764401
Plasma_TJAP1_NPX	-0.0439815	-0.0176794	0.0265216	3450	0.0973432	0.371086
Plasma_TLR3_NPX	0.0264473	0.0146277	0.0304929	3467	0.385823	0.668726
Plasma_TMPRSS15_NPX	0.0207506	0.00771612	0.0450381	3418	0.645018	0.822341
Plasma_TMPRSS5_NPX	0.00781909	0.00697553	0.0189831	3399	0.680441	0.84704
Plasma_TMSB10_NPX	-0.010548	-0.00472188	0.0204311	3419	0.605698	0.802931
Plasma_TNC_NPX	-0.0209907	-0.015622	0.0226721	3436	0.354596	0.636903
Plasma_TNFRSF10A_NPX	0.0227593	0.0248573	0.0144633	3412	0.115675	0.404709
Plasma_TNFRSF10B_NPX	0.0188799	0.0224759	0.0128778	3409	0.142717	0.430948
Plasma_TNFRSF10C_NPX	0.0369948	0.0262388	0.0238474	3453	0.120918	0.409107
Plasma_TNFRSF11A_NPX	0.0107062	0.0100958	0.0164611	3466	0.515484	0.749655
Plasma_TNFRSF11B_NPX	0.0204359	0.0235526	0.0134376	3416	0.128401	0.421297
Plasma_TNFRSF12A_NPX	0.0365512	0.035151	0.0157738	3449	0.0205507	0.199011
Plasma_TNFRSF13B_NPX	0.023473	0.0268008	0.0143489	3416	0.101958	0.378823
Plasma_TNFRSF13C_NPX	0.0222426	0.0189919	0.0197107	3360	0.259209	0.562126
Plasma_TNFRSF14_NPX	0.0112841	0.0138328	0.00872102	3422	0.195789	0.496679
Plasma_TNFRSF19_NPX	0.00108509	0.00129921	0.0125114	3457	0.930893	0.972642
Plasma_TNFRSF1A_NPX	0.0172024	0.0218561	0.0119766	3417	0.150999	0.434863
Plasma_TNFRSF1B_NPX	0.0341995	0.0384173	0.0138755	3414	0.0137602	0.172854
Plasma_TNFRSF21_NPX	0.0176151	0.0238608	0.0119959	3469	0.142081	0.430948
Plasma_TNFRSF4_NPX	0.0158235	0.0159802	0.0159451	3461	0.321086	0.605018
Plasma_TNFRSF6B_NPX	0.0167519	0.0113327	0.0237358	3410	0.480382	0.728833
Plasma_TNFRSF8_NPX	0.0236449	0.0197308	0.0198576	3460	0.233846	0.534688
Plasma_TNFRSF9_NPX	0.000746649	0.000705798	0.0168115	3412	0.964578	0.986262
Plasma_TNFSF10_NPX	0.0160297	0.0212781	0.0123043	3467	0.192738	0.494476
Plasma_TNFSF11_NPX	-0.0588944	-0.0329515	0.0301816	3426	0.0510982	0.27693
Plasma_TNFSF12_NPX	-0.0203863	-0.0248083	0.0125061	3465	0.103168	0.380239
Plasma_TNFSF13B_NPX	-0.0128844	-0.0173142	0.0117912	3466	0.274593	0.573082
Plasma_TNFSF13_NPX	0.0275733	0.0364391	0.0113108	3433	0.014828	0.182787
Plasma_TNFSF14_NPX	-0.0320446	-0.0192015	0.0217165	3415	0.140148	0.430948
Plasma_TNF_NPX	0.021049	0.0229318	0.0145979	3328	0.149418	0.434103
Plasma_TNR_NPX	0.0683897	0.0562249	0.0202469	3412	0.000738912	0.0360972
Plasma_TNXB_NPX	0.0133763	0.018358	0.012169	3414	0.271754	0.570769
Plasma_TPMT_NPX	0.00417248	0.00206274	0.030013	3346	0.889441	0.961264
Plasma_TPP1_NPX	0.0104989	0.00890422	0.0162967	3383	0.519468	0.749655
Plasma_TPSAB1_NPX	0.0355346	0.0229421	0.026102	3459	0.173484	0.4628
Plasma_TRAF2_NPX	-0.0232728	-0.0111457	0.0288663	3426	0.420167	0.689304
Plasma_TREM2_NPX	0.0157553	0.0101907	0.0242853	3416	0.516539	0.749655
Plasma_TREML2_NPX	0.00698091	0.00754486	0.0132898	3416	0.599421	0.798622
Plasma_TRIAP1_NPX	-0.0189947	-0.0103428	0.0174816	3459	0.27731	0.574211
Plasma_TRIM21_NPX	-0.059643	-0.0275206	0.0269017	3420	0.0266839	0.212024
Plasma_TRIM5_NPX	-0.0392154	-0.0152945	0.0307812	3426	0.202748	0.502678
Plasma_TSHB_NPX	0.00948313	0.00449906	0.0358948	3423	0.791648	0.911732
Plasma_TST_NPX	-0.0586165	-0.0268292	0.027097	3354	0.0305956	0.223577
Plasma_TXLNA_NPX	-0.0322277	-0.0122117	0.026811	3415	0.229434	0.533727
Plasma_TXNDC15_NPX	0.00764954	0.00976908	0.0131319	3449	0.560257	0.769769
Plasma_TXNDC5_NPX	-0.028143	-0.0144624	0.0188212	3469	0.134933	0.42886
Plasma_TXNRD1_NPX	-0.0207572	-0.0155683	0.0121735	3419	0.088264	0.353017
Plasma_TYMP_NPX	-0.0227713	-0.0117592	0.0208084	3412	0.273888	0.572517
Plasma_TYRO3_NPX	-0.00866829	-0.0104579	0.0139449	3428	0.534238	0.758117
Plasma_UBAC1_NPX	-0.0052351	-0.00499779	0.0171469	3418	0.76015	0.889652
Plasma_ULBP2_NPX	0.030941	0.0300546	0.0169424	3414	0.0678996	0.318717
Plasma_UMOD_NPX	0.0260959	0.016386	0.0259936	3455	0.315481	0.601328
Plasma_USO1_NPX	-0.042115	-0.0159737	0.0268978	3418	0.117502	0.406979
Plasma_USP8_NPX	-0.0476384	-0.0175386	0.0270199	3361	0.0779766	0.340567
Plasma_UXS1_NPX	-0.0245854	-0.017083	0.0244461	3345	0.314634	0.601328
Plasma_VAMP5_NPX	-0.0355718	-0.0256282	0.0224621	3344	0.113371	0.403062
Plasma_VASH1_NPX	-0.0504102	-0.0214311	0.0270968	3426	0.0629186	0.307369
Plasma_VASN_NPX	0.0346033	0.0458444	0.0124004	3375	0.00529206	0.0999572
Plasma_VAT1_NPX	0.0200666	0.0352339	0.00947625	3416	0.0342833	0.235615
Plasma_VCAM1_NPX	0.0395274	0.0535653	0.0122684	3431	0.00128544	0.0434741
Plasma_VCAN_NPX	0.032374	0.0373753	0.014401	3470	0.0246366	0.20676
Plasma_VEGFA_NPX	-0.0118056	-0.00701377	0.0246363	3454	0.63183	0.819146
Plasma_VEGFC_NPX	-0.00530402	-0.00326865	0.0220461	3451	0.809889	0.920375
Plasma_VEGFD_NPX	0.0329638	0.0308564	0.0175629	3458	0.0606164	0.29945
Plasma_VMO1_NPX	0.0329957	0.0177167	0.0309053	3412	0.28576	0.578982
Plasma_VNN2_NPX	0.0509496	0.0374225	0.0229544	3416	0.0265116	0.211932
Plasma_VPS37A_NPX	0.00857073	0.00359485	0.0271491	3416	0.752256	0.885126
Plasma_VPS53_NPX	-0.0271939	-0.0122411	0.0230267	3418	0.237696	0.539622
Plasma_VSIG4_NPX	0.0218073	0.0196195	0.0177517	3408	0.21936	0.52405
Plasma_VSIR_NPX	-0.034235	-0.0195628	0.0198482	3408	0.084646	0.351272
Plasma_VSTM1_NPX	0.00376652	0.00278722	0.02306	3362	0.870264	0.952596
Plasma_VTA1_NPX	-0.0561369	-0.0276515	0.0230215	3471	0.0148001	0.182787
Plasma_VWA1_NPX	0.00658765	0.00519585	0.0206548	3457	0.749791	0.884826
Plasma_VWC2_NPX	0.00965606	0.008617	0.0181116	3406	0.59397	0.796185
Plasma_VWF_NPX	0.0812343	0.0378709	0.0361105	3471	0.0245365	0.20676
Plasma_WARS_NPX	0.0106911	0.00889783	0.0181293	3418	0.55542	0.76804
Plasma_WASF1_NPX	-0.0010233	-0.000365973	0.033735	3361	0.975803	0.991462
Plasma_WFDC12_NPX	0.0184099	0.00903892	0.0309187	3451	0.551596	0.767863
Plasma_WFDC2_NPX	-0.00136275	-0.00139566	0.0154734	3248	0.929826	0.972594
Plasma_WFIKKN1_NPX	-0.0404576	-0.0325588	0.0197767	3408	0.0408605	0.262243
Plasma_WFIKKN2_NPX	0.0383528	0.0377599	0.0171604	3422	0.0254842	0.209339
Plasma_WIF1_NPX	-0.0216529	-0.0221149	0.0160299	3459	0.176854	0.469356
Plasma_WNT9A_NPX	0.0326258	0.0377147	0.0135643	3359	0.016214	0.187598
Plasma_WWP2_NPX	-0.0381855	-0.0237266	0.0172449	3415	0.0268734	0.21223
Plasma_XCL1_NPX	0.0397105	0.0265071	0.0251574	3443	0.114546	0.403557
Plasma_XG_NPX	-0.00188519	-0.00174992	0.0131316	3452	0.885856	0.959313
Plasma_XPNPEP2_NPX	-0.0480439	-0.0170885	0.0474489	3449	0.31135	0.601328
Plasma_YES1_NPX	-0.0509251	-0.0151014	0.0356087	3418	0.152771	0.43901
Plasma_YTHDF3_NPX	-0.0300877	-0.0126657	0.027452	3364	0.273152	0.572277
Plasma_ZBTB16_NPX	-0.0122749	-0.00589661	0.0266629	3354	0.645279	0.822341
Plasma_ZBTB17_NPX	-0.00501285	-0.00486365	0.0163771	3342	0.759556	0.889652

## Sheet: Extended_Fig_7c
Group summary						Statistics
group	n	mean	sd	.y.		.y.	group1	group2	n1	n2	statistic	df	p	p.adj	p.adj.signif
22	28	-0.3611	0.289221	PLA2G7		PLA2G7	22	23	28	572	-3.51225	30.8684	0.001	0.004	**
23	572	-0.162582	0.344279	PLA2G7		PLA2G7	22	24	28	104	-5.1864	47.8247	4.3e-06	3.01e-05	****
24	104	-0.0314392	0.330884	PLA2G7		PLA2G7	22	33	28	2824	-6.55195	27.6393	4.47e-07	4.02e-06	****
33	2824	-0.000884033	0.315121	PLA2G7		PLA2G7	22	34	28	1081	-8.04988	28.7786	7.47e-09	7.47e-08	****
34	1081	0.0859641	0.323597	PLA2G7		PLA2G7	22	44	28	100	-8.25804	46.3921	1.16e-10	1.28e-09	****
44	100	0.159469	0.314057	PLA2G7		PLA2G7	23	24	572	104	-3.69461	146.515	0.00031	0.002	**
22	27	-0.348358	0.403468	BRK1		PLA2G7	23	33	572	2824	-10.3862	776.709	9.45e-24	1.32e-22	****
23	567	-0.13417	0.406734	BRK1		PLA2G7	23	34	572	1081	-14.2531	1102.28	1.97e-42	2.96e-41	****
24	105	-0.143543	0.348446	BRK1		PLA2G7	23	44	572	100	-9.32199	143.867	1.85e-16	2.4e-15	****
33	2772	0.00106592	0.387327	BRK1		PLA2G7	24	33	104	2824	-0.926382	109.991	0.356	0.356	ns
34	1051	0.0781516	0.373082	BRK1		PLA2G7	24	34	104	1081	-3.46263	122.728	0.000737	0.003	**
44	99	0.156162	0.41668	BRK1		PLA2G7	24	44	104	100	-4.22777	201.967	3.57e-05	0.000214	***
22	28	1.79393	0.289738	LDLR		PLA2G7	33	34	2824	1081	-7.55825	1910.1	6.3e-14	7.56e-13	****
23	580	0.102501	0.577931	LDLR		PLA2G7	33	44	2824	100	-5.01722	106.18	2.12e-06	1.7e-05	****
24	103	0.332676	0.63044	LDLR		PLA2G7	34	44	1081	100	-2.2334	119.296	0.027	0.055	ns
33	2834	-0.0377498	0.556318	LDLR		BRK1	22	23	27	567	-2.69406	28.5743	0.012	0.047	*
34	1083	-0.0305229	0.578578	LDLR		BRK1	22	24	27	105	-2.41622	36.593	0.021	0.062	ns
44	99	-0.0394644	0.520825	LDLR		BRK1	22	33	27	2772	-4.48008	26.4689	0.000128	0.000768	***
						BRK1	22	34	27	1051	-5.43355	27.1545	9.35e-06	7.48e-05	****
						BRK1	22	44	27	99	-5.71884	42.3745	9.8e-07	8.82e-06	****
						BRK1	23	24	567	105	0.246296	161.219	0.806	0.806	ns
						BRK1	23	33	567	2772	-7.2715	789.9	8.57e-13	1.2e-11	****
						BRK1	23	34	567	1051	-10.3088	1076.84	7.9e-24	1.18e-22	****
						BRK1	23	44	567	99	-6.41936	132.685	2.24e-09	2.91e-08	****
						BRK1	24	33	105	2772	-4.15643	113.954	6.28e-05	0.00044	***
						BRK1	24	34	105	1051	-6.17543	129.019	7.96e-09	9.55e-08	****
						BRK1	24	44	105	99	-5.55571	191.42	9.17e-08	9.17e-07	****
						BRK1	33	34	2772	1051	-5.64376	1959.53	1.91e-08	2.1e-07	****
						BRK1	33	44	2772	99	-3.64766	104.138	0.000415	0.002	**
						BRK1	34	44	1051	99	-1.79621	113.3	0.075	0.15	ns
						LDLR	22	23	28	580	28.2928	38.3023	2.8e-27	3.64e-26	****
						LDLR	22	24	28	103	17.6466	98.1774	3.25e-32	4.55e-31	****
						LDLR	22	33	28	2834	32.8591	29.0024	1.68e-24	1.85e-23	****
						LDLR	22	34	28	1083	31.7249	32.8455	3.22e-26	3.86e-25	****
						LDLR	22	44	28	99	24.2031	80.4002	1.14e-38	1.71e-37	****
						LDLR	23	24	580	103	-3.45644	134.189	0.000733	0.004	**
						LDLR	23	33	580	2834	5.3584	813.442	1.09e-07	9.81e-07	****
						LDLR	23	34	580	1083	4.47163	1184.72	8.51e-06	5.75e-05	****
						LDLR	23	44	580	99	2.46538	142.458	0.015	0.06	ns
						LDLR	24	33	103	2834	5.88053	107.852	4.65e-08	4.65e-07	****
						LDLR	24	34	103	1083	5.62584	118.923	1.25e-07	1e-06	****
						LDLR	24	44	103	99	4.58116	195.623	8.22e-06	5.75e-05	****
						LDLR	33	34	2834	1083	-0.353348	1891.44	0.724	1	ns
						LDLR	33	44	2834	99	0.0321232	105.962	0.974	1	ns
						LDLR	34	44	1083	99	0.161929	121.218	0.872	1	ns
