# Supplementary material for: Proteomic signatures of the APOE ε4 and APOE ε2 genetic variants and Alzheimer’s disease
Source: Nat Aging. 2026 May 15;6(5):1138–57. doi: 10.1038/s43587-026-01123-0 (PMC13190297; doi:10.1038/s43587-026-01123-0)
Supplement: Supplementary file 17 — Statistical source data. [file 43587_2026_1123_MOESM17_ESM.xlsx]

## Sheet: Extended_Fig_8a
symbol	standardized_beta	p	p_adjusted	id	stats for	dataset	Description
NEFL	0.187211	2.63966e-05	0.00249733	NEFL__seq.10082.251	β(AD/Aβ) adj. APOE2	ADNI-CSF-SomaLogic	Aβ effect on NEFL with adjustment for APOE2
NEFL	0.203013	4.89706e-08	5.62038e-06	NEFL__seq.10082.251	β(AD/Aβ) adj. APOE4	ADNI-CSF-SomaLogic	Aβ effect on NEFL with adjustment for APOE4
NEFL	0.186342	2.75874e-05	0.00260999	NEFL__seq.10082.251	β(AD/Aβ) in APOE2	ADNI-CSF-SomaLogic	Aβ effect on NEFL in APOE2 analysis
NEFL	0.161384	9.94118e-07	2.65642e-05	NEFL__seq.10082.251	β(AD/Aβ) in APOE4	ADNI-CSF-SomaLogic	Aβ effect on NEFL in APOE4 analysis
NEFL	0.0112972	0.795502	0.999198	NEFL__seq.10082.251	β(APOE2)	ADNI-CSF-SomaLogic	APOE2 effect on NEFL
NEFL	0.0192257	0.651331	0.999191	NEFL__seq.10082.251	β(APOE2) adj. AD/Aβ	ADNI-CSF-SomaLogic	APOE2 effect on NEFL with adjustment for Aβ
NEFL	0.00511916	0.875818	0.971677	NEFL__seq.10082.251	β(APOE4)	ADNI-CSF-SomaLogic	APOE4 effect on NEFL
NEFL	-0.0878821	0.0153007	0.136547	NEFL__seq.10082.251	β(APOE4) adj. AD/Aβ	ADNI-CSF-SomaLogic	APOE4 effect on NEFL with adjustment for Aβ
NEFL	0.282437	4.26389e-07	4.79451e-05	NEFL_P07196_MS	β(AD/Aβ) adj. APOE2	ADNI-CSF-TMT	Aβ effect on NEFL with adjustment for APOE2
NEFL	0.298398	3.40739e-11	2.65252e-09	NEFL_P07196_MS	β(AD/Aβ) adj. APOE4	ADNI-CSF-TMT	Aβ effect on NEFL with adjustment for APOE4
NEFL	0.281118	4.20405e-07	4.72723e-05	NEFL_P07196_MS	β(AD/Aβ) in APOE2	ADNI-CSF-TMT	Aβ effect on NEFL in APOE2 analysis
NEFL	0.310357	3.7549e-14	4.47054e-12	NEFL_P07196_MS	β(AD/Aβ) in APOE4	ADNI-CSF-TMT	Aβ effect on NEFL in APOE4 analysis
NEFL	-0.00754045	0.893894	0.999885	NEFL_P07196_MS	β(APOE2)	ADNI-CSF-TMT	APOE2 effect on NEFL
NEFL	0.0157814	0.770981	0.998608	NEFL_P07196_MS	β(APOE2) adj. AD/Aβ	ADNI-CSF-TMT	APOE2 effect on NEFL with adjustment for Aβ
NEFL	0.157057	0.000216311	0.00710115	NEFL_P07196_MS	β(APOE4)	ADNI-CSF-TMT	APOE4 effect on NEFL
NEFL	0.0284757	0.523105	0.752499	NEFL_P07196_MS	β(APOE4) adj. AD/Aβ	ADNI-CSF-TMT	APOE4 effect on NEFL with adjustment for Aβ
NEFL	0.204891	3.50824e-19	6.85003e-17	NEFL__Neurology_o2csf__NPX	β(AD/Aβ) adj. APOE2	BF2-CSF-OLINK	Aβ effect on NEFL with adjustment for APOE2
NEFL	0.190191	1.1087e-27	9.07178e-26	NEFL__Neurology_o2csf__NPX	β(AD/Aβ) adj. APOE4	BF2-CSF-OLINK	Aβ effect on NEFL with adjustment for APOE4
NEFL	0.205105	2.84488e-19	4.94654e-17	NEFL__Neurology_o2csf__NPX	β(AD/Aβ) in APOE2	BF2-CSF-OLINK	Aβ effect on NEFL in APOE2 analysis
NEFL	0.178373	2.28083e-27	1.51078e-25	NEFL__Neurology_o2csf__NPX	β(AD/Aβ) in APOE4	BF2-CSF-OLINK	Aβ effect on NEFL in APOE4 analysis
NEFL	-0.0127819	0.560991	0.941302	NEFL__Neurology_o2csf__NPX	β(APOE2)	BF2-CSF-OLINK	APOE2 effect on NEFL
NEFL	-0.0047213	0.819154	0.985375	NEFL__Neurology_o2csf__NPX	β(APOE2) adj. AD/Aβ	BF2-CSF-OLINK	APOE2 effect on NEFL with adjustment for Aβ
NEFL	0.0255246	0.0950499	0.407942	NEFL__Neurology_o2csf__NPX	β(APOE4)	BF2-CSF-OLINK	APOE4 effect on NEFL
NEFL	-0.0321969	0.0380259	0.364787	NEFL__Neurology_o2csf__NPX	β(APOE4) adj. AD/Aβ	BF2-CSF-OLINK	APOE4 effect on NEFL with adjustment for Aβ
NEFL	0.0605871	0.151198	0.516881	NEFL__seq.10082.251	β(AD/Aβ) adj. APOE2	BF2-plasma-SomaLogic	Aβ effect on NEFL with adjustment for APOE2
NEFL	-0.0591373	0.0200659	0.13217	NEFL__seq.10082.251	β(AD/Aβ) adj. APOE4	BF2-plasma-SomaLogic	Aβ effect on NEFL with adjustment for APOE4
NEFL	0.0729861	0.086124	0.414413	NEFL__seq.10082.251	β(AD/Aβ) in APOE2	BF2-plasma-SomaLogic	Aβ effect on NEFL in APOE2 analysis
NEFL	-0.283758	3.95644e-21	7.20567e-18	NEFL__seq.10082.251	β(AD/Aβ) in APOE4	BF2-plasma-SomaLogic	Aβ effect on NEFL in APOE4 analysis
NEFL	-0.150299	0.000145321	0.0190028	NEFL__seq.10082.251	β(APOE2)	BF2-plasma-SomaLogic	APOE2 effect on NEFL
NEFL	-0.145798	0.000235049	0.0267552	NEFL__seq.10082.251	β(APOE2) adj. AD/Aβ	BF2-plasma-SomaLogic	APOE2 effect on NEFL with adjustment for Aβ
NEFL	-0.622332	3.30505e-138	6.01933e-135	NEFL__seq.10082.251	β(APOE4)	BF2-plasma-SomaLogic	APOE4 effect on NEFL
NEFL	-0.603949	6.21906e-120	1.13265e-116	NEFL__seq.10082.251	β(APOE4) adj. AD/Aβ	BF2-plasma-SomaLogic	APOE4 effect on NEFL with adjustment for Aβ
NEFL	0.00490648	0.814239	0.876308	NEFL__seq.10082.251	β(AD/Aβ) adj. APOE2	GNPC-plasma-SomaLogic	AD effect on NEFL with adjustment for APOE2
NEFL	-0.0496607	0.00185086	0.00500007	NEFL__seq.10082.251	β(AD/Aβ) adj. APOE4	GNPC-plasma-SomaLogic	AD effect on NEFL with adjustment for APOE4
NEFL	0.0163282	0.439948	0.569478	NEFL__seq.10082.251	β(AD/Aβ) in APOE2	GNPC-plasma-SomaLogic	AD effect on NEFL in APOE2 analysis
NEFL	-0.210854	5.84847e-28	1.21732e-25	NEFL__seq.10082.251	β(AD/Aβ) in APOE4	GNPC-plasma-SomaLogic	AD effect on NEFL in APOE4 analysis
NEFL	-0.16002	6.83763e-15	1.186e-12	NEFL__seq.10082.251	β(APOE2)	GNPC-plasma-SomaLogic	APOE2 effect on NEFL
NEFL	-0.159684	9.14011e-15	1.58537e-12	NEFL__seq.10082.251	β(APOE2) adj. AD/Aβ	GNPC-plasma-SomaLogic	APOE2 effect on NEFL with adjustment for AD
NEFL	-0.543259	1.0901e-289	1.58828e-286	NEFL__seq.10082.251	β(APOE4)	GNPC-plasma-SomaLogic	APOE4 effect on NEFL
NEFL	-0.53216	1.36553e-265	1.98957e-262	NEFL__seq.10082.251	β(APOE4) adj. AD/Aβ	GNPC-plasma-SomaLogic	APOE4 effect on NEFL with adjustment for AD
NEFL	-0.0255173	0.088356	0.353017	Plasma_NEFL_NPX	β(APOE2)	UKBB-plasma-OLINK	APOE2 effect on NEFL
NEFL	0.0149548	0.278004	0.82217	Plasma_NEFL_NPX	β(APOE4)	UKBB-plasma-OLINK	APOE4 effect on NEFL

## Sheet: Extended_Fig_8b
Summary						Statistics
group	n	mean	sd	.y.		.y.	group1	group2	n1	n2	statistic	df	p
Aβ-	309	-0.0770153	0.365948	NEFL (SomaLogic-ADNI)		NEFL (SomaLogic-ADNI)	Aβ-	Aβ+	309	355	-5.08225	647.667	4.89e-07
Aβ+	355	0.0670358	0.362417	NEFL (SomaLogic-ADNI)		NEFL (TMT-MS-ADNI)	Aβ-	Aβ+	252	288	-6.27734	526.645	7.2e-10
Aβ-	252	-0.107282	0.37374	NEFL (TMT-MS-ADNI)		NEFL (OLINK-BF2)	Aβ-	Aβ+	699	776	-10.0503	1469	4.98e-23
Aβ+	288	0.0938722	0.368915	NEFL (TMT-MS-ADNI)		NEFL (NTK-BF2)	Aβ-	Aβ+	407	359	-9.02778	650.037	1.97e-18
Aβ-	699	-0.160081	0.535638	NEFL (OLINK-BF2)
Aβ+	776	0.144197	0.626721	NEFL (OLINK-BF2)
Aβ-	407	-0.183741	0.49751	NEFL (NTK-BF2)
Aβ+	359	0.208308	0.677282	NEFL (NTK-BF2)

## Sheet: Extended_Fig_8c
Summary						Statistics
group	n	mean	sd	.y.		.y.	group1	group2	n1	n2	statistic	df	p	p.adj	p.adj.signif
22/23	45	0.0552574	0.358652	NEFL (SomaLogic-ADNI)		NEFL (SomaLogic-ADNI)	22/23	24	45	8	0.581732	9.01964	0.575	1	ns
24	8	-0.034395	0.408826	NEFL (SomaLogic-ADNI)		NEFL (SomaLogic-ADNI)	22/23	33	45	290	0.45038	59.3935	0.654	1	ns
33	290	0.0292761	0.368952	NEFL (SomaLogic-ADNI)		NEFL (SomaLogic-ADNI)	22/23	34	45	243	1.1285	61.8893	0.263	1	ns
34	243	-0.0105564	0.363162	NEFL (SomaLogic-ADNI)		NEFL (SomaLogic-ADNI)	22/23	44	45	78	2.45602	84.9229	0.016	0.145	ns
44	78	-0.104311	0.326023	NEFL (SomaLogic-ADNI)		NEFL (SomaLogic-ADNI)	24	33	8	290	-0.435636	7.31799	0.676	1	ns
22/23	39	0.00888603	0.383527	NEFL (TMT-MS-ADNI)		NEFL (SomaLogic-ADNI)	24	34	8	243	-0.162824	7.36827	0.875	1	ns
24	6	0.054709	0.320284	NEFL (TMT-MS-ADNI)		NEFL (SomaLogic-ADNI)	24	44	8	78	0.468667	7.93986	0.652	1	ns
33	238	-0.0119925	0.386152	NEFL (TMT-MS-ADNI)		NEFL (SomaLogic-ADNI)	33	34	290	243	1.25203	517.484	0.211	1	ns
34	195	0.00299109	0.345251	NEFL (TMT-MS-ADNI)		NEFL (SomaLogic-ADNI)	33	44	290	78	3.12098	134.918	0.002	0.022	*
44	62	0.0257443	0.365397	NEFL (TMT-MS-ADNI)		NEFL (SomaLogic-ADNI)	34	44	243	78	2.14781	143.317	0.033	0.267	ns
22/23	97	0.0310714	0.560133	NEFL (OLINK-BF2)		NEFL (TMT-MS-ADNI)	22/23	24	39	6	-0.317202	7.40193	0.76	1	ns
24	45	-0.155578	0.538491	NEFL (OLINK-BF2)		NEFL (TMT-MS-ADNI)	22/23	33	39	238	0.314823	51.4458	0.754	1	ns
33	533	0.0403751	0.590755	NEFL (OLINK-BF2)		NEFL (TMT-MS-ADNI)	22/23	34	39	195	0.0890431	51.0529	0.929	1	ns
34	667	-0.03123	0.57952	NEFL (OLINK-BF2)		NEFL (TMT-MS-ADNI)	22/23	44	39	62	-0.219011	77.9511	0.827	1	ns
44	133	0.0247941	0.547806	NEFL (OLINK-BF2)		NEFL (TMT-MS-ADNI)	24	33	6	238	0.501026	5.37302	0.636	1	ns
22/23	59	0.0588353	0.548955	NEFL (NTK-BF2)		NEFL (TMT-MS-ADNI)	24	34	6	195	0.388645	5.36375	0.712	1	ns
24	20	-0.0548189	0.619979	NEFL (NTK-BF2)		NEFL (TMT-MS-ADNI)	24	44	6	62	0.20876	6.33065	0.841	1	ns
33	304	0.0225901	0.554975	NEFL (NTK-BF2)		NEFL (TMT-MS-ADNI)	33	34	238	195	-0.425884	427.697	0.67	1	ns
34	293	-0.0475801	0.582869	NEFL (NTK-BF2)		NEFL (TMT-MS-ADNI)	33	44	238	62	-0.71572	99.4903	0.476	1	ns
44	90	0.0522077	0.601088	NEFL (NTK-BF2)		NEFL (TMT-MS-ADNI)	34	44	195	62	-0.432729	98.0608	0.666	1	ns
						NEFL (OLINK-BF2)	22/23	24	97	45	1.89726	88.9825	0.061	0.454	ns
						NEFL (OLINK-BF2)	22/23	33	97	533	-0.149182	137.782	0.882	1	ns
						NEFL (OLINK-BF2)	22/23	34	97	667	1.01901	127.768	0.31	1	ns
						NEFL (OLINK-BF2)	22/23	44	97	133	0.0847147	204.335	0.933	1	ns
						NEFL (OLINK-BF2)	24	33	45	533	-2.32576	53.3506	0.024	0.239	ns
						NEFL (OLINK-BF2)	24	34	45	667	-1.49187	51.1242	0.142	0.852	ns
						NEFL (OLINK-BF2)	24	44	45	133	-1.93377	77.0588	0.057	0.454	ns
						NEFL (OLINK-BF2)	33	34	533	667	2.10396	1130.7	0.036	0.32	ns
						NEFL (OLINK-BF2)	33	44	533	133	0.28878	215.23	0.773	1	ns
						NEFL (OLINK-BF2)	34	44	667	133	-1.06643	195.557	0.288	1	ns
						NEFL (NTK-BF2)	22/23	24	59	20	0.728698	29.7526	0.472	1	ns
						NEFL (NTK-BF2)	22/23	33	59	304	0.463283	82.6691	0.644	1	ns
						NEFL (NTK-BF2)	22/23	34	59	293	1.34422	86.4379	0.182	1	ns
						NEFL (NTK-BF2)	22/23	44	59	90	0.0693913	131.902	0.945	1	ns
						NEFL (NTK-BF2)	24	33	20	304	-0.544219	21.0524	0.592	1	ns
						NEFL (NTK-BF2)	24	34	20	293	-0.0507087	21.3567	0.96	1	ns
						NEFL (NTK-BF2)	24	44	20	90	-0.702162	27.5105	0.488	1	ns
						NEFL (NTK-BF2)	33	34	304	293	1.50542	590.645	0.133	1	ns
						NEFL (NTK-BF2)	33	44	304	90	-0.417702	137.027	0.677	1	ns
						NEFL (NTK-BF2)	34	44	293	90	-1.38728	144.17	0.167	1	ns

## Sheet: Extended_Fig_8d
Summary						Statistics
group	n	mean	sd	.y.		.y.	group1	group2	n1	n2	statistic	df	p
Aβ-	715	0.015759	0.294982	NEFL (SomaLogic-BF2)		NEFL (SomaLogic-BF2)	Aβ-	Aβ+	715	702	2.00185	1412.11	0.0455
Aβ+	702	-0.0160508	0.303023	NEFL (SomaLogic-BF2)		NEFL (Simoa-BF2)	Aβ-	Aβ+	602	544	-5.63499	1079.48	2.23e-08
Aβ-	602	-0.0845337	0.492397	NEFL (Simoa-BF2)
Aβ+	544	0.0935464	0.569394	NEFL (Simoa-BF2)

## Sheet: Extended_Fig_8e
Summary						Statistics
group	n	mean	sd	.y.		.y.	group1	group2	n1	n2	statistic	df	p	p.adj	p.adj.signif
22/23	94	0.106761	0.28717	NEFL (SomaLogic-BF2)		NEFL (SomaLogic-BF2)	22/23	24	94	44	9.68478	90.5711	1.22e-15	6.1e-15	****
24	44	-0.375019	0.265112	NEFL (SomaLogic-BF2)		NEFL (SomaLogic-BF2)	22/23	33	94	523	-4.51057	136.247	1.38e-05	2.76e-05	****
33	523	0.254047	0.314356	NEFL (SomaLogic-BF2)		NEFL (SomaLogic-BF2)	22/23	34	94	627	6.86384	120.883	3.08e-10	1.23e-09	****
34	627	-0.110476	0.279279	NEFL (SomaLogic-BF2)		NEFL (SomaLogic-BF2)	22/23	44	94	129	13.8551	205.278	2.97e-31	2.38e-30	****
44	129	-0.442888	0.299748	NEFL (SomaLogic-BF2)		NEFL (SomaLogic-BF2)	24	33	44	523	-14.8839	53.7123	1.05e-20	6.3e-20	****
22/23	81	-0.0501742	0.504024	NEFL (Simoa-BF2)		NEFL (SomaLogic-BF2)	24	34	44	627	-6.3754	49.9373	5.72e-08	1.72e-07	****
24	35	-0.104922	0.516692	NEFL (Simoa-BF2)		NEFL (SomaLogic-BF2)	24	44	44	129	1.41706	83.3502	0.16	0.16	ns
33	441	0.042646	0.516322	NEFL (Simoa-BF2)		NEFL (SomaLogic-BF2)	33	34	523	627	20.5928	1054.47	1.84e-79	1.84e-78	****
34	478	-0.0123591	0.530557	NEFL (Simoa-BF2)		NEFL (SomaLogic-BF2)	33	44	523	129	23.4213	203.201	1.23e-59	1.11e-58	****
44	111	-0.0465122	0.579704	NEFL (Simoa-BF2)		NEFL (SomaLogic-BF2)	34	44	627	129	11.602	176.653	1.69e-23	1.18e-22	****
						NEFL (Simoa-BF2)	22/23	24	81	35	0.527691	63.1689	0.6	1	ns
						NEFL (Simoa-BF2)	22/23	33	81	441	-1.51761	113.048	0.132	1	ns
						NEFL (Simoa-BF2)	22/23	34	81	478	-0.619571	112.2	0.537	1	ns
						NEFL (Simoa-BF2)	22/23	44	81	111	-0.0466441	184.18	0.963	1	ns
						NEFL (Simoa-BF2)	24	33	35	441	-1.62642	39.5834	0.112	1	ns
						NEFL (Simoa-BF2)	24	34	35	478	-1.02115	39.4358	0.313	1	ns
						NEFL (Simoa-BF2)	24	44	35	111	-0.565854	63.2657	0.573	1	ns
						NEFL (Simoa-BF2)	33	34	441	478	1.59225	914.385	0.112	1	ns
						NEFL (Simoa-BF2)	33	44	441	111	1.4794	156.751	0.141	1	ns
						NEFL (Simoa-BF2)	34	44	478	111	0.567924	155.597	0.571	1	ns

## Sheet: Extended_Fig_8f
Spearman correlation of NEFL measurements across platforms and tissues
Platform1	Platform2	spearman_r	p	p_adjusted
Plasma SomaLogic	CSF OLINK	-0.02	0.551485	0.739091
Plasma SomaLogic	Plasma Simoa	-0.01	0.739091	0.739091
Plasma SomaLogic	CSF NTK	0.01	0.722537	0.739091
CSF OLINK	Plasma Simoa	0.07	0.0221624	0.0664873
CSF OLINK	CSF NTK	0.07	0.0474014	0.0948029
Plasma Simoa	CSF NTK	0.77	8.14702e-147	4.88821e-146
